# Supplementary material for: Polyphenol rewiring of the microbiome reduces methane emissions
Source: ISME J. 2025 May 29;19(1):wraf108. doi: 10.1093/ismejo/wraf108 (PMC12203004; doi:10.1093/ismejo/wraf108)
Supplement: Supplementary_Data_1_wraf108 [file supplementary_data_1_wraf108.xlsx]

## Sheet: README
Tab	Description
gas_data	Sample metadata and carbon dioxide and methane measurements.
dna_rna_data	Nanograms of extracted DNA and RNA

## Sheet: gas_data
Sample	IGSN	other_name	site	treatment	day	peat (g)	CO2 (ppm)	CH4 (ppm)	pH
STM_0716_E_M_E001	IEWTD0020	fen_unamended_day0_A	fen	live_unamended	0	6.13	340.256	7.60819	5.26
STM_0716_E_M_E002	IEWTD0021	fen_unamended_day0_B	fen	live_unamended	0	6.02	499.094	13.8894	4.97
STM_0716_E_M_E003	IEWTD0022	fen_unamended_day0_C	fen	live_unamended	0	6.11	432.836	5.6589	4.96
STM_0716_E_M_E004	IEWTD0023	fen_unamended_day0_D	fen	live_unamended	0	6.19	444.574	7.20966	4.95
STM_0716_E_M_E009	IEWTD0028	fen_catechin_day0_A	fen	live_catechin	0	6.16	1020.58	9.88241	4.88
STM_0716_E_M_E010	IEWTD0029	fen_catechin_day0_B	fen	live_catechin	0	6.08	952.345	9.02788	4.91
STM_0716_E_M_E011	IEWTD002A	fen_catechin_day0_C	fen	live_catechin	0	6.19	1247.22	8.72599	4.99
STM_0716_E_M_E012	IEWTD002B	fen_catechin_day0_D	fen	live_catechin	0	6.07	807.897	18.4848	4.96
STM_0716_E_M_E121	IEWTD005C	fen_unamended_day7_A	fen	live_unamended	7	6.08	15842.9	2972	4.58
STM_0716_E_M_E122	IEWTD005D	fen_unamended_day7_B	fen	live_unamended	7	6.16	18914.7	2736.69	4.57
STM_0716_E_M_E123	IEWTD005E	fen_unamended_day7_C	fen	live_unamended	7	6.07	13300.7	1815.73	4.5
STM_0716_E_M_E124	IEWTD005F	fen_unamended_day7_D	fen	live_unamended	7	6.04	18359.2	2755.28	4.45
STM_0716_E_M_E129	IEWTD005K	fen_catechin_day7_A	fen	live_catechin	7	6.16	13776.7	2341.71	4.55
STM_0716_E_M_E130	IEWTD005L	fen_catechin_day7_B	fen	live_catechin	7	6.16	18891.7	2382.76	4.68
STM_0716_E_M_E131	IEWTD005M	fen_catechin_day7_C	fen	live_catechin	7	6.06	12719	1142.2	4.52
STM_0716_E_M_E132	IEWTD005N	fen_catechin_day7_D	fen	live_catechin	7	6	15125.4	2542.51	4.52
STM_0716_E_M_E025	IEWTD002O	fen_unamended_day14_A	fen	live_unamended	14	6.1	NA	3522.45	4.74
STM_0716_E_M_E026	IEWTD002P	fen_unamended_day14_B	fen	live_unamended	14	6.21	NA	NA	4.7
STM_0716_E_M_E027	IEWTD002Q	fen_unamended_day14_C	fen	live_unamended	14	6.12	NA	NA	4.81
STM_0716_E_M_E028	IEWTD002R	fen_unamended_day14_D	fen	live_unamended	14	6.08	31857.5	5236.47	4.88
STM_0716_E_M_E033	IEWTD002W	fen_catechin_day14_A	fen	live_catechin	14	6.12	24575.1	3064.28	4.59
STM_0716_E_M_E034	IEWTD002X	fen_catechin_day14_B	fen	live_catechin	14	6.03	25548.1	4619.47	4.53
STM_0716_E_M_E035	IEWTD002Y	fen_catechin_day14_C	fen	live_catechin	14	6.18	29944.7	4076	4.56
STM_0716_E_M_E036	IEWTD002Z	fen_catechin_day14_D	fen	live_catechin	14	6.16	34058.9	4076.78	4.7
STM_0716_E_M_E049	IEWTD003C	fen_unamended_day21_A	fen	live_unamended	21	6.14	16420.4	6997.78	5.04
STM_0716_E_M_E050	IEWTD003D	fen_unamended_day21_B	fen	live_unamended	21	6.1	31417.9	11930.9	4.75
STM_0716_E_M_E051	IEWTD003E	fen_unamended_day21_C	fen	live_unamended	21	6.14	35834.9	22829.4	4.84
STM_0716_E_M_E052	IEWTD003F	fen_unamended_day21_D	fen	live_unamended	21	6.21	40084.4	14747.7	4.66
STM_0716_E_M_E057	IEWTD003K	fen_catechin_day21_A	fen	live_catechin	21	6.14	44471.2	4362.33	4.51
STM_0716_E_M_E058	IEWTD003L	fen_catechin_day21_B	fen	live_catechin	21	6.01	28062.6	3499.02	4.82
STM_0716_E_M_E059	IEWTD003M	fen_catechin_day21_C	fen	live_catechin	21	6.15	42883.7	5608.09	4.82
STM_0716_E_M_E060	IEWTD003N	fen_catechin_day21_D	fen	live_catechin	21	6.09	44785.7	2463.18	4.75
STM_0716_E_M_E061	IEWTD003O	fen_unamended_day35_A	fen	live_unamended	35	6.06	30706.6	24577.5	4.77
STM_0716_E_M_E062	IEWTD003P	fen_unamended_day35_B	fen	live_unamended	35	6.06	33473.1	17558.2	4.68
STM_0716_E_M_E063	IEWTD003Q	fen_unamended_day35_C	fen	live_unamended	35	6.06	32312.2	8463.36	4.55
STM_0716_E_M_E064	IEWTD003R	fen_unamended_day35_D	fen	live_unamended	35	6.13	35566.8	20011.6	4.81
STM_0716_E_M_E069	IEWTD003W	fen_catechin_day35_A	fen	live_catechin	35	6.06	36827.3	2445.15	4.42
STM_0716_E_M_E070	IEWTD003X	fen_catechin_day35_B	fen	live_catechin	35	6.03	41955.1	2741.59	4.4
STM_0716_E_M_E071	IEWTD003Y	fen_catechin_day35_C	fen	live_catechin	35	6.1	42105	2717.41	4.45
STM_0716_E_M_E072	IEWTD003Z	fen_catechin_day35_D	fen	live_catechin	35	6.14	37509.6	3412.62	4.49

## Sheet: dna_rna_data
sample	treatment	day	total_rna_ng	total_dna_ng
STM_0716_E_M_E009	catechin	0	394	307.5
STM_0716_E_M_E010	catechin	0	446	271.5
STM_0716_E_M_E011	catechin	0	362	444
STM_0716_E_M_E033	catechin	14	1420	1375
STM_0716_E_M_E034	catechin	14	915	1665
STM_0716_E_M_E035	catechin	14	1440	1455
STM_0716_E_M_E058	catechin	21	915	1345
STM_0716_E_M_E059	catechin	21	910	1140
STM_0716_E_M_E060	catechin	21	735	1040
STM_0716_E_M_E070	catechin	35	660
STM_0716_E_M_E071	catechin	35	715	1625
STM_0716_E_M_E072	catechin	35	665	1025
STM_0716_E_M_E129	catechin	7	920	870
STM_0716_E_M_E130	catechin	7	745	820
STM_0716_E_M_E131	catechin	7	840	1175
STM_0716_E_M_E002	unamended	0	308
STM_0716_E_M_E003	unamended	0	570	1335
STM_0716_E_M_E004	unamended	0	555	710
STM_0716_E_M_E025	unamended	14	415
STM_0716_E_M_E026	unamended	14	1220	940
STM_0716_E_M_E027	unamended	14	760	1165
STM_0716_E_M_E050	unamended	21	580
STM_0716_E_M_E051	unamended	21	450	1665
STM_0716_E_M_E052	unamended	21	250
STM_0716_E_M_E062	unamended	35	640	1505
STM_0716_E_M_E063	unamended	35	580	1075
STM_0716_E_M_E064	unamended	35	188
STM_0716_E_M_E121	unamended	7	443
STM_0716_E_M_E122	unamended	7	705
STM_0716_E_M_E123	unamended	7	1020	1390
