# Supplementary material for: Polyphenol rewiring of the microbiome reduces methane emissions
Source: ISME J. 2025 May 29;19(1):wraf108. doi: 10.1093/ismejo/wraf108 (PMC12203004; doi:10.1093/ismejo/wraf108)
Supplement: Supplementary_Data_2_wraf108 [file supplementary_data_2_wraf108.xlsx]

## Sheet: README
Tab	Description
Metagenomes	Metagenomes, accession numbers, and numbers of reads.
Assemblies	Assembly and binning information for the metagenomes.
Reactor MAGs	Information on the 815 MAGs recovered from the reactor metagenomes.
MAG Database	The 2,302 field and reactor MAGs used as a database for metaT mapping.
16S rRNA gene sequencing	Accessions and number of reads for 16S rRNA gene amplicon sequencing samples.
16S rRNA gene ASV table	ASV feature table generated from the 16S rRNA gene amplicon sequencing, subsampled to 50,000 read pairs per sample.

## Sheet: Metagenomes
Sample	Accession	BioProject	# Raw reads	# Trimmed Reads
STM_0716_E_M_E001	SAMN42585971	PRJNA1137330	167318140	166553800
STM_0716_E_M_E026	SAMN42585972	PRJNA1137330	213008122	210974396
STM_0716_E_M_E030	SAMN42585973	PRJNA1137330	286609082	283750454
STM_0716_E_M_E034	SAMN42585974	PRJNA1137330	201728626	199849730
STM_0716_E_M_E050	SAMN42585975	PRJNA1137330	253499094	251565938
STM_0716_E_M_E054	SAMN42585976	PRJNA1137330	278159906	275584890
STM_0716_E_M_E058	SAMN42585977	PRJNA1137330	283878080	281376772
STM_0716_E_M_E061	SAMN42585978	PRJNA1137330	159989890	159404722
STM_0716_E_M_E065	SAMN42585979	PRJNA1137330	290302478	289176646
STM_0716_E_M_E069	SAMN42585980	PRJNA1137330	272402414	271454472
STM_0716_S_M_E013	SAMN42585981	PRJNA1137330	228976836	228064878
STM_0716_S_M_E085	SAMN42585982	PRJNA1137330	158909498	158121248

## Sheet: Assemblies
Assembly Name	Assembly Type	Samples	# Trimmed Reads	Assembler	kmer range	Assembly # contigs	Assembly longest contig	Assembly N50	single bin # MQ/HQ MAGs (checkM2)	multi bin # MQ/HQ MAGs (checkM2)
STM_0716_E_M_E001_A	Single	STM_0716_E_M_E001	166553800	Megahit v1.2.9	31-121	2636758	130878	570	11
STM_0716_E_M_E061_A	Single	STM_0716_E_M_E061	159404722	Megahit v1.2.9	31-121	2168403	319683	643	17
STM_0716_E_M_E065_A	Single	STM_0716_E_M_E065	289176646	Megahit v1.2.9	31-121	3701560	441473	559	21
STM_0716_E_M_E030_A	Single	STM_0716_E_M_E030	283750454	Megahit v1.2.9	31-121	3680262	498309	576	24
STM_0716_E_M_E026_A	Single	STM_0716_E_M_E026	210974396	Megahit v1.2.9	31-121	1931781	428675	630	15
STM_0716_E_M_E034_A	Single	STM_0716_E_M_E034	199849730	Megahit v1.2.9	31-121	2717872	324183	603	21
STM_0716_E_M_E050_A	Single	STM_0716_E_M_E050	251565938	Megahit v1.2.9	31-121	2763831	328294	583	17
STM_0716_E_M_E054_A	Single	STM_0716_E_M_E054	275584890	Megahit v1.2.9	31-121	4172062	441509	616	34
STM_0716_E_M_E058_A	Single	STM_0716_E_M_E058	281376772	Megahit v1.2.9	31-121	3075638	282324	615	29
STM_0716_E_M_E069_A	Single	STM_0716_E_M_E069	271454472	Megahit v1.2.9	31-121	3431214	231554	599	29
STM_0716_S_M_E013_A	Single	STM_0716_S_M_E013	228064878	Megahit v1.2.9	31-121	1934444	246265	923	31
STM_0716_S_M_E085_A	Single	STM_0716_S_M_E085	158121248	Megahit v1.2.9	31-121	527697	711531	1082	18
STM_0716_E_M_E001_E061_A	Coassembly	STM_0716_E_M_E001,STM_0716_E_M_E061	311914822	Megahit v1.2.9	31-121	5198632	180547	601	9
STM_0716_E_M_E065_E061_A	Coassembly	STM_0716_E_M_E065,STM_0716_E_M_E061	426632510	Megahit v1.2.9	31-121	6186444	279672	593	15
STM_0716_E_M_E069_E061_A	Coassembly	STM_0716_E_M_E069,STM_0716_E_M_E061	405911510	Megahit v1.2.9	31-121	5763478	179260	625	19
STM_0716_E_M_E069_E065_A	Coassembly	STM_0716_E_M_E069,STM_0716_E_M_E065	533779872	Megahit v1.2.9	31-121	7435518	250566	593	26
STM_0716_E_M_E034_E058_A	Coassembly	STM_0716_E_M_E034,STM_0716_E_M_E058	481226502	Megahit v1.2.9	41-121	5428078	324190	630	39
STM_0716_E_M_E026_E050_A	Coassembly	STM_0716_E_M_E026,STM_0716_E_M_E050	462540334	Megahit v1.2.9	41-121	4436215	266995	614	39
STM_0716_E_M_E026_E030_E034_A	Coassembly	STM_0716_E_M_E026,STM_0716_E_M_E030,STM_0716_E_M_E034	694574580	Megahit v1.2.9	41-121	8015264	498428	632	55	69
STM_0716_E_M_E050_E054_E058_A	Coassembly	STM_0716_E_M_E050,STM_0716_E_M_E058,STM_0716_E_M_E054	808527600	Megahit v1.2.9	41-121	9325565	498428	640	65
STM_0716_E_M_E001_D	Single Sample, Iterative 1	STM_0716_E_M_E001	163092308	Megahit v1.2.9	31-121	2650452	130878	558	5
STM_0716_E_M_E061_D	Single Sample, Iterative 1	STM_0716_E_M_E061	150251488	Megahit v1.2.9	31-121	2176246	193562	618	4
STM_0716_E_M_E065_D	Single Sample, Iterative 1	STM_0716_E_M_E065	277831694	Megahit v1.2.9	31-121	3731153	441473	549	5
STM_0716_E_M_E069_D	Single Sample, Iterative 1	STM_0716_E_M_E069	258794988	Megahit v1.2.9	31-121	3474735	167891	580	7
STM_0716_S_M_E013_D	Single Sample, Iterative 1	STM_0716_S_M_E013	217504546	Megahit v1.2.9	31-121	2010249	166711	841	6
STM_0716_S_M_E085_D	Single Sample, Iterative 1	STM_0716_S_M_E085	102058452	Megahit v1.2.9	31-121	547599	387424	909	9
STM_0716_E_M_E001_E061_D	Coassembly, Iterative 1	STM_0716_E_M_E001,STM_0716_E_M_E061	253966568	Megahit v1.2.9	31-121	3871668	167955	574	7
STM_0716_E_M_E065_E061_D	Coassembly, Iterative 1	STM_0716_E_M_E065,STM_0716_E_M_E061	423203120	Megahit v1.2.9	31-121	6228658	361973	585	3
STM_0716_E_M_E069_E061_D	Coassembly, Iterative 1	STM_0716_E_M_E069,STM_0716_E_M_E061	402661896	Megahit v1.2.9	31-121	5796914	167891	618	7
STM_0716_E_M_E069_E065_D	Coassembly, Iterative 1	STM_0716_E_M_E069,STM_0716_E_M_E065	529856304	Megahit v1.2.9	31-121	7490811	375612	587	14
STM_0716_E_M_E034_E058_E069_D	Coassembly, Iterative 1	STM_0716_E_M_E034,STM_0716_E_M_E058,STM_0716_E_M_E069	680475768	Megahit v1.2.9	41-121	9018727	291722	602	13
STM_0716_E_M_E026_E050_E061_D	Coassembly, Iterative 1	STM_0716_E_M_E026,STM_0716_E_M_E050,STM_0716_E_M_E061	555799848	Megahit v1.2.9	41-121	6804732	188560	592	8
STM_0716_E_M_E030_E054_E065_D	Coassembly, Iterative 1	STM_0716_E_M_E030,STM_0716_E_M_E054,STM_0716_E_M_E065	780268026	Megahit v1.2.9	41-121	11378224	498309	596	14
STM_0716_E_M_E026_E030_E034_D	Coassembly, Iterative 1	STM_0716_E_M_E026,STM_0716_E_M_E030,STM_0716_E_M_E034	606430200	Megahit v1.2.9	41-121	8219554	498428	604	10	18
STM_0716_E_M_E050_E054_E058_D	Coassembly, Iterative 1	STM_0716_E_M_E050,STM_0716_E_M_E058,STM_0716_E_M_E054	729514094	Megahit v1.2.9	41-121	9584681	253847	611	16
STM_0716_E_M_E001_E	Single Sample, Iterative 2	STM_0716_E_M_E001	162537564	Megahit v1.2.9	31-121	2653954	130878	557	2
STM_0716_E_M_E061_E	Single Sample, Iterative 2	STM_0716_E_M_E061	150046318	Megahit v1.2.9	31-121	2176881	193340	616	3
STM_0716_E_M_E065_E	Single Sample, Iterative 2	STM_0716_E_M_E065	277406936	Megahit v1.2.9	31-121	3734120	441473	548	4
STM_0716_E_M_E069_E	Single Sample, Iterative 2	STM_0716_E_M_E069	257967932	Megahit v1.2.9	31-121	3478731	200727	578	3
STM_0716_E_M_E001_E061_E	Coassembly, Iterative 2	STM_0716_E_M_E001,STM_0716_E_M_E061	252903180	Megahit v1.2.9	31-121	3867625	167856	570	5
STM_0716_E_M_E069_E061_E	Coassembly, Iterative 2	STM_0716_E_M_E069,STM_0716_E_M_E061	401582322	Megahit v1.2.9	31-121	5804838	293566	615	6
STM_0716_E_M_E069_E065_E	Coassembly, Iterative 2	STM_0716_E_M_E069,STM_0716_E_M_E065	529522778	Megahit v1.2.9	31-121	7497683	283765	586	11
STM_0716_E_M_E026_E050_E061_E	Coassembly, Iterative 2	STM_0716_E_M_E026,STM_0716_E_M_E050,STM_0716_E_M_E061	553251504	Megahit v1.2.9	41-121	6804279	324309	593	1
STM_0716_E_M_E065_F	Single Sample, Iterative 3	STM_0716_E_M_E065	277384970	Megahit v1.2.9	31-121	3734255	441473	548	4
STM_0716_E_M_E069_F	Single Sample, Iterative 3	STM_0716_E_M_E069	257911856	Megahit v1.2.9	31-121	3478203	200741	588	5
STM_0716_E_M_E065_G	Single Sample, Iterative 4	STM_0716_E_M_E065	277239210	Megahit v1.2.9	31-121	3731095	441473	547	3
STM_0716_E_M_E069_G	Single Sample, Iterative 4	STM_0716_E_M_E069	256569272	Megahit v1.2.9	31-121	3488282	200727	576	5
STM_0716_E_M_E069_H	Single Sample, Iterative 5	STM_0716_E_M_E069	256517830	Megahit v1.2.9	31-121	3488281	200727	576	5
STM_0716_E_M_E069_I	Single Sample, Iterative 6	STM_0716_E_M_E069	256509962	Megahit v1.2.9	31-121	3488330	200727	576	5
STM_0716_E_M_E069_J	Single Sample, Iterative 7	STM_0716_E_M_E069	256504870	Megahit v1.2.9	31-121	3488269	200733	576	6

## Sheet: Reactor MAGs
MAG Name	Assembly Origin	CheckM2 Completion	CheckM2 Contamination	dereplication fate with reactor MAGs	dereplication fate with field MAGs	GTDB v2.3.0 r214
STM_0716_E_M_E054_A_bin.75	STM_0716_E_M_E054_A	85.74	10.97	Cluster Winner	Singleton	d__Bacteria;p__Pseudomonadota;c__Gammaproteobacteria;o__Pseudomonadales;f__Pseudomonadaceae;g__Pseudomonas_E;s__Pseudomonas_E koreensis
STM_0716_E_M_E069_E061_A_bin.88	STM_0716_E_M_E069_E061_A	91.46	10.96			d__Bacteria;p__Pseudomonadota;c__Gammaproteobacteria;o__Steroidobacterales;f__Steroidobacteraceae;g__Bog-1198;s__
STM_0716_E_M_E034_E058_A_bin.89	STM_0716_E_M_E034_E058_A	64.44	10.92	Cluster Winner	Singleton	d__Bacteria;p__Bacillota_A;c__Clostridia;o__Oscillospirales;f__Ethanoligenenaceae;g__Ruminiclostridium_D;s__
STM_0716_E_M_E069_E065_E_bin.32	STM_0716_E_M_E069_E065_E	52.68	10.92			d__Bacteria;p__Bacillota_A;c__Clostridia;o__Clostridiales;f__Clostridiaceae;g__Clostridium;s__
STM_0716_S_M_E013_A_bin.80	STM_0716_S_M_E013_A	97.21	10.83	Cluster Winner	Cluster Winner	d__Bacteria;p__Verrucomicrobiota;c__Verrucomicrobiae;o__Pedosphaerales;f__UBA11358;g__UBA11358;s__
STM_0716_S_M_E013_D_bin.15	STM_0716_S_M_E013_D	61.51	10.82			d__Bacteria;p__Acidobacteriota;c__Terriglobia;o__Terriglobales;f__Koribacteraceae;g__TOLSYN;s__
STM_0716_E_M_E050_A_bin.5	STM_0716_E_M_E050_A	100	10.76			d__Bacteria;p__Acidobacteriota;c__Terriglobia;o__Terriglobales;f__SbA1;g__Bog-209;s__
STM_0716_E_M_E001_E061_D_bin.17	STM_0716_E_M_E001_E061_D	62.31	10.67	Cluster Winner	Singleton	d__Bacteria;p__Acidobacteriota;c__Terriglobia;o__Terriglobales;f__Acidobacteriaceae;g__PALSA-350;s__
STM_0716_E_M_E026_E030_E034_D_multi_bin.57	STM_0716_E_M_E026_E030_E034_D_multi	60.2	10.55	Cluster Winner	Singleton	d__Bacteria;p__Bacillota_A;c__Clostridia;o__Clostridiales;f__Clostridiaceae;g__Clostridium;s__
STM_0716_E_M_E054_A_bin.38	STM_0716_E_M_E054_A	72.43	10.35			d__Bacteria;p__Pseudomonadota;c__Gammaproteobacteria;o__Steroidobacterales;f__Steroidobacteraceae;g__FEN-1191;s__
STM_0716_E_M_E026_E030_E034_A_multi_bin.196	STM_0716_E_M_E026_E030_E034_A_multi	73.2	10.34	Cluster Winner	Singleton	d__Bacteria;p__Nitrospirota;c__Thermodesulfovibrionia;o__Thermodesulfovibrionales;f__Dissulfurispiraceae;g__Fen-1308;s__
STM_0716_E_M_E069_E065_D_bin.71	STM_0716_E_M_E069_E065_D	61.02	10.31	Cluster Winner	Singleton	d__Bacteria;p__Actinomycetota;c__Actinomycetia;o__Propionibacteriales;f__Propionibacteriaceae;g__Fen-668;s__
STM_0716_E_M_E026_E050_A_bin.25	STM_0716_E_M_E026_E050_A	81.38	10.29			d__Bacteria;p__Actinomycetota;c__Actinomycetia;o__Propionibacteriales;f__Propionibacteriaceae;g__Fen-668;s__Fen-668 sp003153855
STM_0716_E_M_E050_E054_E058_A_bin.118	STM_0716_E_M_E050_E054_E058_A	60.76	10.28	Cluster Winner	Singleton	d__Bacteria;p__Actinomycetota;c__Thermoleophilia;o__UBA2241;f__UBA2241;g__;s__
STM_0716_E_M_E034_E058_E069_D_bin.47	STM_0716_E_M_E034_E058_E069_D	62.52	10.24	Cluster Winner	Singleton	d__Bacteria;p__Pseudomonadota;c__Gammaproteobacteria;o__Pseudomonadales;f__Pseudomonadaceae;g__Pseudomonas_E;s__
STM_0716_E_M_E026_E030_E034_D_multi_bin.17	STM_0716_E_M_E026_E030_E034_D_multi	73.22	10.22			d__Bacteria;p__Acidobacteriota;c__Aminicenantia;o__Aminicenantales;f__UBA4085;g__FEN-413;s__
STM_0716_E_M_E058_A_bin.58	STM_0716_E_M_E058_A	64.23	10.2			d__Bacteria;p__Acidobacteriota;c__Thermoanaerobaculia;o__UBA5066;f__UBA5066;g__Fen-183;s__
STM_0716_E_M_E050_E054_E058_A_bin.156	STM_0716_E_M_E050_E054_E058_A	58.21	10.19	Cluster Winner	Singleton	d__Bacteria;p__Bacillota_A;c__Clostridia;o__Clostridiales;f__Clostridiaceae;g__Clostridium;s__
STM_0716_E_M_E026_A_bin.32	STM_0716_E_M_E026_A	62.61	10.17	Cluster Winner	Singleton	d__Bacteria;p__Bacillota_A;c__Clostridia;o__Clostridiales;f__Clostridiaceae;g__Clostridium;s__
STM_0716_E_M_E030_E054_E065_D_bin.5	STM_0716_E_M_E030_E054_E065_D	96.87	10.17	Cluster Winner	Singleton	d__Bacteria;p__Acidobacteriota;c__Terriglobia;o__Bryobacterales;f__Bryobacteraceae;g__Sulfopaludibacter;s__
STM_0716_E_M_E058_A_bin.35	STM_0716_E_M_E058_A	57.73	10.14			d__Bacteria;p__Pseudomonadota;c__Gammaproteobacteria;o__Steroidobacterales;f__Steroidobacteraceae;g__FEN-1191;s__
STM_0716_E_M_E026_E050_A_bin.21	STM_0716_E_M_E026_E050_A	49.02	10.12	Cluster Winner	Singleton	d__Bacteria;p__Acidobacteriota;c__Terriglobia;o__Terriglobales;f__SbA1;g__Bog-209;s__
STM_0716_E_M_E065_E061_A_bin.88	STM_0716_E_M_E065_E061_A	90.72	10.06			d__Bacteria;p__Bacteroidota;c__Bacteroidia;o__Bacteroidales;f__VadinHA17;g__LD21;s__
STM_0716_E_M_E034_E058_A_bin.58	STM_0716_E_M_E034_E058_A	52.74	10.04	Cluster Winner	Singleton	d__Bacteria;p__Acidobacteriota;c__Terriglobia;o__Terriglobales;f__Acidobacteriaceae;g__Terracidiphilus;s__
STM_0716_E_M_E026_E030_E034_A_multi_bin.159	STM_0716_E_M_E026_E030_E034_A_multi	74.95	10.03	Cluster Winner	Singleton	d__Bacteria;p__Pseudomonadota;c__Gammaproteobacteria;o__Enterobacterales;f__Enterobacteriaceae;g__Rahnella;s__Rahnella rivi
STM_0716_E_M_E034_E058_E069_D_bin.108	STM_0716_E_M_E034_E058_E069_D	69.59	9.95			d__Bacteria;p__Acidobacteriota;c__Terriglobia;o__Terriglobales;f__Acidobacteriaceae;g__Terracidiphilus;s__
STM_0716_E_M_E026_E030_E034_A_multi_bin.110	STM_0716_E_M_E026_E030_E034_A_multi	78.26	9.92	Cluster Winner	Singleton	d__Bacteria;p__Acidobacteriota;c__Terriglobia;o__Bryobacterales;f__Bryobacteraceae;g__;s__
STM_0716_E_M_E069_E065_A_bin.90	STM_0716_E_M_E069_E065_A	69.02	9.92			d__Bacteria;p__Verrucomicrobiota;c__Verrucomicrobiae;o__Palsa-1439;f__Palsa-1439;g__Palsa-1439;s__
STM_0716_E_M_E054_A_bin.45	STM_0716_E_M_E054_A	85.33	9.89			d__Bacteria;p__Myxococcota;c__Polyangia;o__Fen-1088;f__Fen-1088;g__Fen-1137;s__Fen-1137 sp003153875
STM_0716_E_M_E069_E065_A_bin.51	STM_0716_E_M_E069_E065_A	85.69	9.84			d__Bacteria;p__Verrucomicrobiota;c__Verrucomicrobiae;o__Opitutales;f__Opitutaceae;g__;s__
STM_0716_E_M_E026_E050_E061_D_bin.34	STM_0716_E_M_E026_E050_E061_D	58.44	9.81	Cluster Winner	Singleton	d__Bacteria;p__Pseudomonadota;c__Gammaproteobacteria;o__Pseudomonadales;f__Pseudomonadaceae;g__Pseudomonas_E;s__Pseudomonas_E versuta
STM_0716_E_M_E030_A_bin.50	STM_0716_E_M_E030_A	64.82	9.77	Cluster Winner	Singleton	d__Bacteria;p__Actinomycetota;c__Actinomycetia;o__Mycobacteriales;f__Mycobacteriaceae;g__Mycobacterium;s__
STM_0716_E_M_E069_E065_A_bin.70	STM_0716_E_M_E069_E065_A	69.96	9.75			d__Bacteria;p__Acidobacteriota;c__Holophagae;o__Holophagales;f__Holophagaceae;g__Holophaga;s__
STM_0716_E_M_E069_E065_E_bin.20	STM_0716_E_M_E069_E065_E	60.17	9.73			d__Bacteria;p__Verrucomicrobiota;c__Verrucomicrobiae;o__Pedosphaerales;f__UBA8199;g__;s__
STM_0716_E_M_E050_E054_E058_A_bin.3	STM_0716_E_M_E050_E054_E058_A	75.43	9.7			d__Bacteria;p__Pseudomonadota;c__Gammaproteobacteria;o__Steroidobacterales;f__Steroidobacteraceae;g__FEN-1191;s__
STM_0716_E_M_E026_E050_A_bin.9	STM_0716_E_M_E026_E050_A	59.09	9.69	Cluster Winner	Singleton	d__Bacteria;p__Pseudomonadota;c__Gammaproteobacteria;o__Pseudomonadales;f__Pseudomonadaceae;g__Pseudomonas_E;s__
STM_0716_E_M_E065_E061_D_bin.47	STM_0716_E_M_E065_E061_D	49.72	9.67	Cluster Winner	Singleton	d__Bacteria;p__Actinomycetota;c__Actinomycetia;o__Propionibacteriales;f__Propionibacteriaceae;g__Fen-668;s__
STM_0716_E_M_E050_E054_E058_D_bin.78	STM_0716_E_M_E050_E054_E058_D	76.45	9.67			d__Bacteria;p__Bacillota_A;c__Clostridia;o__Oscillospirales;f__Oscillospiraceae;g__JAGFXR01;s__
STM_0716_E_M_E069_E061_E_bin.70	STM_0716_E_M_E069_E061_E	56.91	9.63	Cluster Winner	Singleton	d__Bacteria;p__Bacillota_A;c__Clostridia;o__Clostridiales;f__Clostridiaceae;g__Clostridium;s__
STM_0716_E_M_E069_E065_D_bin.91	STM_0716_E_M_E069_E065_D	54.18	9.63			d__Bacteria;p__Bacillota_A;c__Clostridia;o__Clostridiales;f__Clostridiaceae;g__Clostridium;s__
STM_0716_E_M_E026_E050_E061_D_bin.77	STM_0716_E_M_E026_E050_E061_D	62.9	9.54			d__Bacteria;p__Pseudomonadota;c__Gammaproteobacteria;o__Pseudomonadales;f__Pseudomonadaceae;g__Pseudomonas_E;s__Pseudomonas_E koreensis
STM_0716_E_M_E001_E061_A_bin.68	STM_0716_E_M_E001_E061_A	93.3	9.51			d__Bacteria;p__Actinomycetota;c__Actinomycetia;o__Propionibacteriales;f__Propionibacteriaceae;g__Fen-668;s__Fen-668 sp003153855
STM_0716_E_M_E069_E061_A_bin.85	STM_0716_E_M_E069_E061_A	54.07	9.46	Cluster Winner	Singleton	d__Bacteria;p__Verrucomicrobiota;c__Verrucomicrobiae;o__Palsa-1439;f__Palsa-1439;g__Palsa-1439;s__
STM_0716_E_M_E050_E054_E058_A_bin.101	STM_0716_E_M_E050_E054_E058_A	92.8	9.44			d__Bacteria;p__Pseudomonadota;c__Gammaproteobacteria;o__Steroidobacterales;f__Steroidobacteraceae;g__Bog-1198;s__
STM_0716_E_M_E050_E054_E058_D_bin.110	STM_0716_E_M_E050_E054_E058_D	60.51	9.37	Cluster Winner	Singleton	d__Bacteria;p__Pseudomonadota;c__Gammaproteobacteria;o__Pseudomonadales;f__Pseudomonadaceae;g__Pseudomonas_E;s__Pseudomonas_E mohnii
STM_0716_E_M_E026_E050_A_bin.77	STM_0716_E_M_E026_E050_A	98.28	9.33			d__Bacteria;p__Bacteroidota;c__Bacteroidia;o__Bacteroidales;f__Bacteroidaceae;g__UBA1794;s__
STM_0716_E_M_E065_E061_A_bin.35	STM_0716_E_M_E065_E061_A	68.08	9.3	Cluster Winner	Singleton	d__Bacteria;p__Actinomycetota;c__Thermoleophilia;o__Gaiellales;f__Gaiellaceae;g__Fen-549;s__Fen-549 sp003162055
STM_0716_E_M_E026_E050_E061_D_bin.59	STM_0716_E_M_E026_E050_E061_D	49.5	9.23	Cluster Winner	Singleton	d__Bacteria;p__Chloroflexota;c__Limnocylindria;o__Limnocylindrales;f__CSP1-4;g__CTSoil-043;s__
STM_0716_E_M_E050_E054_E058_D_bin.20	STM_0716_E_M_E050_E054_E058_D	56.18	9.21	Cluster Winner	Singleton	d__Bacteria;p__Actinomycetota;c__Thermoleophilia;o__Gaiellales;f__;g__;s__
STM_0716_E_M_E026_E050_A_bin.98	STM_0716_E_M_E026_E050_A	60.4	9.2	Cluster Winner	Singleton	d__Bacteria;p__Bacillota_A;c__Clostridia;o__Clostridiales;f__Clostridiaceae;g__Clostridium;s__
STM_0716_E_M_E050_A_bin.32	STM_0716_E_M_E050_A	59.9	9.12			d__Bacteria;p__Acidobacteriota;c__Terriglobia;o__Terriglobales;f__Acidobacteriaceae;g__Terracidiphilus;s__
STM_0716_E_M_E026_E050_E061_D_bin.15	STM_0716_E_M_E026_E050_E061_D	55.48	8.99	Cluster Winner	Singleton	d__Bacteria;p__Actinomycetota;c__Coriobacteriia;o__OPB41;f__JAAXUF01;g__;s__
STM_0716_E_M_E030_A_bin.64	STM_0716_E_M_E030_A	96.49	8.95	Cluster Winner	Singleton	d__Bacteria;p__Pseudomonadota;c__Gammaproteobacteria;o__Pseudomonadales;f__Pseudomonadaceae;g__Pseudomonas_E;s__Pseudomonas_E marginalis_D
STM_0716_E_M_E034_E058_E069_D_bin.77	STM_0716_E_M_E034_E058_E069_D	50.82	8.93	Cluster Winner	Singleton	d__Bacteria;p__Bacillota_A;c__Clostridia;o__Oscillospirales;f__Ethanoligenenaceae;g__;s__
STM_0716_E_M_E026_E030_E034_A_multi_bin.178	STM_0716_E_M_E026_E030_E034_A_multi	74.11	8.91	Cluster Winner	Singleton	d__Bacteria;p__Actinomycetota;c__Actinomycetia;o__Mycobacteriales;f__Mycobacteriaceae;g__Mycobacterium;s__
STM_0716_E_M_E069_E065_A_bin.5	STM_0716_E_M_E069_E065_A	54.91	8.9	Cluster Winner	Singleton	d__Bacteria;p__Bacillota_A;c__Clostridia;o__Clostridiales;f__Clostridiaceae;g__Clostridium;s__
STM_0716_E_M_E069_F_bin.35	STM_0716_E_M_E069_F	56.96	8.79			d__Bacteria;p__Bacillota_A;c__Clostridia;o__Clostridiales;f__Clostridiaceae;g__Clostridium;s__
STM_0716_E_M_E061_A_bin.27	STM_0716_E_M_E061_A	84.4	8.75	Cluster Winner	Cluster Loser	d__Bacteria;p__Bacteroidota;c__Bacteroidia;o__Bacteroidales;f__Paludibacteraceae;g__Paludibacter;s__
STM_0716_E_M_E026_A_bin.36	STM_0716_E_M_E026_A	81.19	8.73	Cluster Winner	Singleton	d__Bacteria;p__Pseudomonadota;c__Gammaproteobacteria;o__Pseudomonadales;f__Pseudomonadaceae;g__Pseudomonas_E;s__Pseudomonas_E versuta
STM_0716_E_M_E069_E065_A_bin.100	STM_0716_E_M_E069_E065_A	64.15	8.73	Cluster Winner	Singleton	d__Bacteria;p__Acidobacteriota;c__Terriglobia;o__Bryobacterales;f__Bryobacteraceae;g__Bog-375;s__
STM_0716_E_M_E058_A_bin.33	STM_0716_E_M_E058_A	70.59	8.72			d__Bacteria;p__Acidobacteriota;c__Terriglobia;o__Terriglobales;f__SbA1;g__QIAJ01;s__QIAJ01 sp003154055
STM_0716_E_M_E034_A_bin.46	STM_0716_E_M_E034_A	68.48	8.71	Cluster Winner	Singleton	d__Bacteria;p__Desulfobacterota;c__Syntrophia;o__Syntrophales;f__Smithellaceae;g__Fen-1166;s__
STM_0716_E_M_E034_E058_E069_D_bin.90	STM_0716_E_M_E034_E058_E069_D	49.84	8.7	Cluster Winner	Singleton	d__Archaea;p__Nanoarchaeota;c__Nanoarchaeia;o__Pacearchaeales;f__GW2011-AR1;g__MWBV01;s__
STM_0716_E_M_E050_E054_E058_D_bin.38	STM_0716_E_M_E050_E054_E058_D	69.44	8.69	Cluster Winner	Singleton	d__Bacteria;p__Planctomycetota;c__Planctomycetia;o__Pirellulales;f__PALSA-1355;g__PALSA-1355;s__
STM_0716_E_M_E054_A_bin.84	STM_0716_E_M_E054_A	78.8	8.6	Cluster Winner	Cluster Loser	d__Bacteria;p__Acidobacteriota;c__Terriglobia;o__Terriglobales;f__SbA1;g__QIAJ01;s__QIAJ01 sp003154055
STM_0716_E_M_E026_E030_E034_A_multi_bin.86	STM_0716_E_M_E026_E030_E034_A_multi	100	8.6			d__Bacteria;p__Patescibacteria;c__Paceibacteria;o__Moranbacterales;f__UBA11712;g__Fen-1326;s__Fen-1326 sp003157295
STM_0716_E_M_E001_E061_A_bin.34	STM_0716_E_M_E001_E061_A	89.14	8.56	Cluster Winner	Cluster Loser	d__Bacteria;p__Bacteroidota;c__Bacteroidia;o__Bacteroidales;f__VadinHA17;g__LD21;s__
STM_0716_S_M_E085_D_bin.7	STM_0716_S_M_E085_D	58.26	8.51	Cluster Winner	Cluster Loser	d__Bacteria;p__Acidobacteriota;c__Terriglobia;o__Terriglobales;f__Acidobacteriaceae;g__;s__
STM_0716_E_M_E065_E061_A_bin.1	STM_0716_E_M_E065_E061_A	58.02	8.45			d__Bacteria;p__Pseudomonadota;c__Alphaproteobacteria;o__Rhizobiales;f__Beijerinckiaceae;g__Roseiarcus;s__Roseiarcus sp003164825
STM_0716_E_M_E058_A_bin.55	STM_0716_E_M_E058_A	93.41	8.42			d__Bacteria;p__Acidobacteriota;c__Terriglobia;o__Terriglobales;f__SbA1;g__Bog-209;s__
STM_0716_E_M_E026_E030_E034_A_bin.103	STM_0716_E_M_E026_E030_E034_A	69.61	8.37			d__Bacteria;p__Chloroflexota;c__Limnocylindria;o__Limnocylindrales;f__CSP1-4;g__Fen-1039;s__Fen-1039 sp003152995
STM_0716_E_M_E065_A_bin.12	STM_0716_E_M_E065_A	83.2	8.35			d__Bacteria;p__Actinomycetota;c__Actinomycetia;o__Actinomycetales;f__Dermatophilaceae;g__UBA4719;s__UBA4719 sp003157445
STM_0716_E_M_E026_E050_E061_D_bin.84	STM_0716_E_M_E026_E050_E061_D	56.65	8.34	Cluster Winner	Singleton	d__Bacteria;p__Bacteroidota;c__Bacteroidia;o__Bacteroidales;f__Cfx3-03;g__Cfx3-03;s__
STM_0716_E_M_E069_E065_A_bin.113	STM_0716_E_M_E069_E065_A	58.9	8.34			d__Bacteria;p__Pseudomonadota;c__Gammaproteobacteria;o__Burkholderiales;f__Rhodocyclaceae;g__Fen-999;s__Fen-999 sp003157035
STM_0716_S_M_E013_D_bin.43	STM_0716_S_M_E013_D	91.73	8.28	Cluster Winner	Cluster Loser	d__Bacteria;p__Acidobacteriota;c__Terriglobia;o__Terriglobales;f__Acidobacteriaceae;g__Terracidiphilus;s__
STM_0716_E_M_E069_A_bin.61	STM_0716_E_M_E069_A	66.09	8.26	Cluster Winner	Singleton	d__Bacteria;p__Chloroflexota;c__Anaerolineae;o__Anaerolineales;f__EnvOPS12;g__UBA877;s__
STM_0716_S_M_E085_D_bin.10	STM_0716_S_M_E085_D	77.17	8.25	Cluster Winner	Singleton	d__Bacteria;p__Pseudomonadota;c__Alphaproteobacteria;o__Acetobacterales;f__Acetobacteraceae;g__Lichenicola;s__
STM_0716_E_M_E026_E030_E034_A_multi_bin.16	STM_0716_E_M_E026_E030_E034_A_multi	71	8.14			d__Bacteria;p__Acidobacteriota;c__Terriglobia;o__Bryobacterales;f__Bryobacteraceae;g__;s__
STM_0716_E_M_E058_A_bin.3	STM_0716_E_M_E058_A	100	8.14			d__Bacteria;p__Pseudomonadota;c__Gammaproteobacteria;o__Steroidobacterales;f__Steroidobacteraceae;g__Bog-1198;s__
STM_0716_E_M_E069_E065_A_bin.33	STM_0716_E_M_E069_E065_A	80.58	8.11			d__Bacteria;p__Bacillota_B;c__Desulfitobacteriia;o__Desulfitobacteriales;f__Desulfitobacteriaceae;g__Desulfitobacterium_A;s__
STM_0716_E_M_E050_E054_E058_A_bin.37	STM_0716_E_M_E050_E054_E058_A	70.48	8.08	Cluster Winner	Cluster Loser	d__Bacteria;p__Bacteroidota;c__Bacteroidia;o__Bacteroidales;f__VadinHA17;g__LD21;s__LD21 sp003157055
STM_0716_E_M_E069_E065_D_bin.78	STM_0716_E_M_E069_E065_D	56.36	8.08			d__Bacteria;p__Verrucomicrobiota;c__Verrucomicrobiae;o__Pedosphaerales;f__UBA8199;g__;s__
STM_0716_S_M_E013_A_bin.19	STM_0716_S_M_E013_A	61.97	8.04	Cluster Winner	Singleton	d__Bacteria;p__Pseudomonadota;c__Alphaproteobacteria;o__Rhizobiales;f__Beijerinckiaceae;g__RH-AL1;s__
STM_0716_E_M_E026_E050_A_bin.100	STM_0716_E_M_E026_E050_A	73.8	7.97			d__Bacteria;p__Actinomycetota;c__Actinomycetia;o__Propionibacteriales;f__Propionibacteriaceae;g__Fen-668;s__
STM_0716_E_M_E026_E030_E034_A_multi_bin.60	STM_0716_E_M_E026_E030_E034_A_multi	72.63	7.96			d__Bacteria;p__Pseudomonadota;c__Gammaproteobacteria;o__Pseudomonadales;f__Pseudomonadaceae;g__Pseudomonas_E;s__Pseudomonas_E versuta
STM_0716_E_M_E050_E054_E058_A_bin.196	STM_0716_E_M_E050_E054_E058_A	96.64	7.94			d__Bacteria;p__Acidobacteriota;c__Thermoanaerobaculia;o__UBA5066;f__UBA5066;g__Fen-183;s__
STM_0716_E_M_E026_E030_E034_A_bin.150	STM_0716_E_M_E026_E030_E034_A	72.94	7.89	Cluster Winner	Singleton	d__Bacteria;p__Pseudomonadota;c__Gammaproteobacteria;o__Burkholderiales;f__Burkholderiaceae_B;g__Ramlibacter;s__
STM_0716_E_M_E026_E030_E034_A_multi_bin.209	STM_0716_E_M_E026_E030_E034_A_multi	71.87	7.88			d__Bacteria;p__WOR-3;c__WOR-3;o__UBA2258;f__UBA2258;g__UBA2258;s__
STM_0716_E_M_E054_A_bin.12	STM_0716_E_M_E054_A	53.11	7.88			d__Bacteria;p__Pseudomonadota;c__Gammaproteobacteria;o__Burkholderiales;f__Burkholderiaceae_B;g__Ramlibacter;s__
STM_0716_E_M_E069_A_bin.52	STM_0716_E_M_E069_A	84.96	7.88			d__Bacteria;p__Actinomycetota;c__Acidimicrobiia;o__Acidimicrobiales;f__Bog-793;g__Fen-455;s__
STM_0716_E_M_E026_E030_E034_A_bin.111	STM_0716_E_M_E026_E030_E034_A	67.6	7.87			d__Bacteria;p__Planctomycetota;c__Planctomycetia;o__Pirellulales;f__PALSA-1355;g__;s__
STM_0716_E_M_E034_A_bin.54	STM_0716_E_M_E034_A	92.91	7.79			d__Bacteria;p__Myxococcota;c__Polyangia;o__Fen-1088;f__Fen-1088;g__Fen-1137;s__Fen-1137 sp003153875
STM_0716_E_M_E026_E030_E034_D_bin.98	STM_0716_E_M_E026_E030_E034_D	56.87	7.78	Cluster Winner	Singleton	d__Bacteria;p__Actinomycetota;c__Thermoleophilia;o__UBA2241;f__UBA2241;g__;s__
STM_0716_E_M_E026_E030_E034_A_multi_bin.192	STM_0716_E_M_E026_E030_E034_A_multi	92.35	7.73	Cluster Winner	Singleton	d__Bacteria;p__Pseudomonadota;c__Gammaproteobacteria;o__Steroidobacterales;f__Steroidobacteraceae;g__FEN-1191;s__
STM_0716_E_M_E026_E030_E034_A_bin.74	STM_0716_E_M_E026_E030_E034_A	57.41	7.73			d__Bacteria;p__Actinomycetota;c__Acidimicrobiia;o__IMCC26256;f__PALSA-555;g__;s__
STM_0716_E_M_E026_E050_A_bin.37	STM_0716_E_M_E026_E050_A	97.78	7.73			d__Bacteria;p__Acidobacteriota;c__Thermoanaerobaculia;o__UBA5066;f__UBA5066;g__Fen-183;s__
STM_0716_E_M_E054_A_bin.56	STM_0716_E_M_E054_A	89.94	7.71			d__Bacteria;p__Bacteroidota;c__UBA10030;o__UBA10030;f__UBA6906;g__Fen-1260;s__Fen-1260 sp003162635
STM_0716_E_M_E034_E058_A_bin.109	STM_0716_E_M_E034_E058_A	81.83	7.67			d__Bacteria;p__Myxococcota;c__Polyangia;o__Fen-1088;f__Fen-1088;g__Fen-1137;s__Fen-1137 sp003153875
STM_0716_E_M_E034_E058_E069_D_bin.43	STM_0716_E_M_E034_E058_E069_D	75.21	7.67			d__Bacteria;p__Bacteroidota;c__UBA10030;o__UBA10030;f__UBA6906;g__Fen-1273;s__Fen-1273 sp003158475
STM_0716_E_M_E050_A_bin.3	STM_0716_E_M_E050_A	78.21	7.65			d__Bacteria;p__Myxococcota;c__Polyangia;o__Fen-1088;f__Fen-1088;g__Fen-1137;s__Fen-1137 sp003153875
STM_0716_E_M_E026_E050_A_bin.85	STM_0716_E_M_E026_E050_A	86.36	7.63	Cluster Winner	Singleton	d__Bacteria;p__Pseudomonadota;c__Gammaproteobacteria;o__Steroidobacterales;f__Steroidobacteraceae;g__Bog-1198;s__
STM_0716_E_M_E026_A_bin.26	STM_0716_E_M_E026_A	63.32	7.61	Cluster Winner	Singleton	d__Bacteria;p__Pseudomonadota;c__Gammaproteobacteria;o__Pseudomonadales;f__Pseudomonadaceae;g__Pseudomonas_E;s__Pseudomonas_E sp900095225
STM_0716_E_M_E065_E061_A_bin.74	STM_0716_E_M_E065_E061_A	63.04	7.61			d__Bacteria;p__Verrucomicrobiota;c__Verrucomicrobiae;o__Opitutales;f__Opitutaceae;g__;s__
STM_0716_E_M_E026_E030_E034_A_bin.77	STM_0716_E_M_E026_E030_E034_A	70.23	7.59			d__Bacteria;p__Verrucomicrobiota;c__Verrucomicrobiae;o__Pedosphaerales;f__UBA8199;g__;s__
STM_0716_E_M_E050_E054_E058_A_bin.176	STM_0716_E_M_E050_E054_E058_A	63.57	7.48	Cluster Winner	Singleton	d__Bacteria;p__Actinomycetota;c__Actinomycetia;o__Propionibacteriales;f__Propionibacteriaceae;g__Fen-668;s__
STM_0716_E_M_E026_E050_A_bin.50	STM_0716_E_M_E026_E050_A	49.48	7.46	Cluster Winner	Singleton	d__Bacteria;p__Chloroflexota;c__Limnocylindria;o__Limnocylindrales;f__CSP1-4;g__CTSoil-043;s__
STM_0716_E_M_E026_E030_E034_A_multi_bin.126	STM_0716_E_M_E026_E030_E034_A_multi	93.47	7.45			d__Bacteria;p__Pseudomonadota;c__Gammaproteobacteria;o__Steroidobacterales;f__Steroidobacteraceae;g__Bog-1198;s__
STM_0716_E_M_E034_E058_A_bin.85	STM_0716_E_M_E034_E058_A	92.49	7.44	Cluster Winner	Singleton	d__Bacteria;p__Bacillota_A;c__Clostridia;o__Clostridiales;f__Clostridiaceae;g__JACMJL01;s__
STM_0716_E_M_E026_E030_E034_D_multi_bin.149	STM_0716_E_M_E026_E030_E034_D_multi	72.36	7.44			d__Bacteria;p__Actinomycetota;c__Actinomycetia;o__Mycobacteriales;f__Mycobacteriaceae;g__Mycobacterium;s__
STM_0716_E_M_E001_A_bin.31	STM_0716_E_M_E001_A	84.93	7.42			d__Bacteria;p__Pseudomonadota;c__Gammaproteobacteria;o__Burkholderiales;f__Rhodocyclaceae;g__Fen-999;s__Fen-999 sp003158255
STM_0716_E_M_E065_E061_A_bin.40	STM_0716_E_M_E065_E061_A	58.44	7.39	Cluster Winner	Singleton	d__Archaea;p__Methanobacteriota;c__Methanobacteria;o__Methanobacteriales;f__Methanobacteriaceae;g__Methanobacterium_B;s__Methanobacterium_B sp003162115
STM_0716_E_M_E026_E030_E034_D_multi_bin.46	STM_0716_E_M_E026_E030_E034_D_multi	50.57	7.37	Cluster Winner	Singleton	d__Bacteria;p__Bacillota_A;c__Clostridia;o__Clostridiales;f__Clostridiaceae;g__Clostridium;s__
STM_0716_E_M_E026_E030_E034_A_multi_bin.92	STM_0716_E_M_E026_E030_E034_A_multi	54.02	7.36	Cluster Winner	Singleton	d__Bacteria;p__Acidobacteriota;c__Aminicenantia;o__Aminicenantales;f__UBA4085;g__FEN-413;s__
STM_0716_E_M_E030_A_bin.22	STM_0716_E_M_E030_A	88.84	7.36			d__Bacteria;p__Acidobacteriota;c__Thermoanaerobaculia;o__UBA5066;f__UBA5066;g__Fen-183;s__
STM_0716_E_M_E050_E054_E058_A_bin.126	STM_0716_E_M_E050_E054_E058_A	59.64	7.33	Cluster Winner	Singleton	d__Bacteria;p__Planctomycetota;c__Planctomycetia;o__Pirellulales;f__JACPPG01;g__JACPPG01;s__
STM_0716_E_M_E030_A_bin.25	STM_0716_E_M_E030_A	92.49	7.33			d__Bacteria;p__Gemmatimonadota;c__Gemmatimonadetes;o__Gemmatimonadales;f__JACORV01;g__Fen-1245;s__Fen-1245 sp003157095
STM_0716_E_M_E026_E030_E034_A_multi_bin.56	STM_0716_E_M_E026_E030_E034_A_multi	81.49	7.32			d__Bacteria;p__Actinomycetota;c__Coriobacteriia;o__OPB41;f__JAAXUF01;g__;s__
STM_0716_E_M_E026_E030_E034_A_multi_bin.39	STM_0716_E_M_E026_E030_E034_A_multi	54.47	7.29	Cluster Winner	Singleton	d__Bacteria;p__Nitrospirota;c__Thermodesulfovibrionia;o__Thermodesulfovibrionales;f__Dissulfurispiraceae;g__Fen-1308;s__
STM_0716_S_M_E013_A_bin.40	STM_0716_S_M_E013_A	53.88	7.28	Cluster Winner	Cluster Loser	d__Bacteria;p__Acidobacteriota;c__Terriglobia;o__Terriglobales;f__Koribacteraceae;g__TOLSYN;s__
STM_0716_E_M_E054_A_bin.73	STM_0716_E_M_E054_A	53.21	7.25	Cluster Winner	Singleton	d__Bacteria;p__Actinomycetota;c__Actinomycetia;o__Actinomycetales;f__Kineosporiaceae;g__;s__
STM_0716_E_M_E069_E065_A_bin.27	STM_0716_E_M_E069_E065_A	79.11	7.18			d__Bacteria;p__Desulfobacterota;c__Syntrophia;o__Syntrophales;f__Smithellaceae;g__Fen-1166;s__
STM_0716_E_M_E030_A_bin.43	STM_0716_E_M_E030_A	55.57	7.15	Cluster Winner	Cluster Loser	d__Bacteria;p__Myxococcota;c__Polyangia;o__Fen-1088;f__Fen-1088;g__Fen-1137;s__Fen-1137 sp003153875
STM_0716_E_M_E026_E030_E034_A_multi_bin.155	STM_0716_E_M_E026_E030_E034_A_multi	82.87	7.12			d__Bacteria;p__Actinomycetota;c__Thermoleophilia;o__Solirubrobacterales;f__Solirubrobacteraceae;g__Palsa-744;s__
STM_0716_E_M_E050_E054_E058_A_bin.19	STM_0716_E_M_E050_E054_E058_A	81.12	7.12			d__Bacteria;p__Myxococcota;c__Polyangia;o__Fen-1088;f__Fen-1088;g__Fen-1137;s__Fen-1137 sp003153875
STM_0716_E_M_E026_E030_E034_A_multi_bin.65	STM_0716_E_M_E026_E030_E034_A_multi	53.39	7.11	Cluster Winner	Singleton	d__Bacteria;p__Pseudomonadota;c__Alphaproteobacteria;o__Rhizobiales;f__Beijerinckiaceae;g__Roseiarcus;s__
STM_0716_S_M_E085_D_bin.41	STM_0716_S_M_E085_D	92.06	7.03			d__Bacteria;p__Acidobacteriota;c__Terriglobia;o__Terriglobales;f__Acidobacteriaceae;g__KBS-83;s__
STM_0716_E_M_E026_E030_E034_D_multi_bin.6	STM_0716_E_M_E026_E030_E034_D_multi	76.7	7.01			d__Bacteria;p__Pseudomonadota;c__Alphaproteobacteria;o__Micropepsales;f__Micropepsaceae;g__Rhizomicrobium;s__
STM_0716_E_M_E065_A_bin.16	STM_0716_E_M_E065_A	88.16	7.01			d__Bacteria;p__Bacteroidota;c__Bacteroidia;o__Bacteroidales;f__VadinHA17;g__LD21;s__LD21 sp003152835
STM_0716_E_M_E069_E065_A_bin.67	STM_0716_E_M_E069_E065_A	92.89	7	Cluster Winner	Singleton	d__Bacteria;p__Spirochaetota;c__Spirochaetia;o__SZUA-6;f__Fen-1364;g__Fen-1364;s__
STM_0716_E_M_E001_E061_D_bin.12	STM_0716_E_M_E001_E061_D	58.99	6.99			d__Bacteria;p__Chloroflexota;c__Anaerolineae;o__Anaerolineales;f__Anaerolineaceae;g__UBA6107;s__
STM_0716_E_M_E054_A_bin.54	STM_0716_E_M_E054_A	73.58	6.97	Cluster Winner	Singleton	d__Bacteria;p__Acidobacteriota;c__Terriglobia;o__Terriglobales;f__Acidobacteriaceae;g__Terracidiphilus;s__
STM_0716_E_M_E069_D_bin.56	STM_0716_E_M_E069_D	54.43	6.95	Cluster Winner	Singleton	d__Bacteria;p__Bacillota_A;c__Clostridia;o__Clostridiales;f__Clostridiaceae;g__Clostridium;s__
STM_0716_E_M_E065_E061_A_bin.58	STM_0716_E_M_E065_E061_A	61.78	6.95			d__Bacteria;p__Acidobacteriota;c__Holophagae;o__Holophagales;f__Holophagaceae;g__Holophaga;s__
STM_0716_E_M_E034_E058_E069_D_bin.42	STM_0716_E_M_E034_E058_E069_D	86.69	6.94			d__Bacteria;p__Bacteroidota;c__Bacteroidia;o__Bacteroidales;f__Paludibacteraceae;g__Paludibacter;s__
STM_0716_E_M_E069_A_bin.67	STM_0716_E_M_E069_A	66.12	6.92	Cluster Winner	Singleton	d__Bacteria;p__Bacillota_C;c__Negativicutes;o__Sporomusales_B;f__CTSoil-080;g__;s__
STM_0716_E_M_E069_E061_A_bin.81	STM_0716_E_M_E069_E061_A	84.91	6.9	Cluster Winner	Singleton	d__Bacteria;p__Acidobacteriota;c__Holophagae;o__Holophagales;f__Holophagaceae;g__Holophaga;s__
STM_0716_E_M_E069_J_bin.19	STM_0716_E_M_E069_J	52.76	6.9	Cluster Winner	Singleton	d__Bacteria;p__Bacteroidota;c__Bacteroidia;o__Bacteroidales;f__UBA1402;g__UBA8389;s__
STM_0716_E_M_E054_A_bin.69	STM_0716_E_M_E054_A	76.04	6.88	Cluster Winner	Singleton	d__Bacteria;p__Actinomycetota;c__Actinomycetia;o__Mycobacteriales;f__Nakamurellaceae;g__Nakamurella;s__
STM_0716_E_M_E050_E054_E058_A_bin.79	STM_0716_E_M_E050_E054_E058_A	88.88	6.85			d__Bacteria;p__Actinomycetota;c__Actinomycetia;o__Propionibacteriales;f__Propionibacteriaceae;g__Fen-668;s__Fen-668 sp003153855
STM_0716_E_M_E026_E030_E034_A_bin.172	STM_0716_E_M_E026_E030_E034_A	59.83	6.84			d__Bacteria;p__Chloroflexota;c__Limnocylindria;o__Limnocylindrales;f__CSP1-4;g__CTSoil-043;s__
STM_0716_E_M_E030_A_bin.20	STM_0716_E_M_E030_A	71.04	6.79			d__Bacteria;p__Actinomycetota;c__Actinomycetia;o__Mycobacteriales;f__Mycobacteriaceae;g__Mycobacterium;s__
STM_0716_E_M_E026_A_bin.23	STM_0716_E_M_E026_A	52.94	6.75			d__Bacteria;p__Pseudomonadota;c__Gammaproteobacteria;o__Pseudomonadales;f__Pseudomonadaceae;g__Pseudomonas_E;s__Pseudomonas_E marginalis_D
STM_0716_E_M_E026_E030_E034_D_bin.73	STM_0716_E_M_E026_E030_E034_D	67.52	6.75			d__Bacteria;p__Pseudomonadota;c__Gammaproteobacteria;o__Burkholderiales;f__Casimicrobiaceae;g__VBCG01;s__
STM_0716_E_M_E026_E030_E034_A_bin.37	STM_0716_E_M_E026_E030_E034_A	79.31	6.72			d__Bacteria;p__Pseudomonadota;c__Gammaproteobacteria;o__Pseudomonadales;f__Pseudomonadaceae;g__Pseudomonas_E;s__Pseudomonas_E versuta
STM_0716_E_M_E058_A_bin.67	STM_0716_E_M_E058_A	94.29	6.72			d__Bacteria;p__Acidobacteriota;c__Aminicenantia;o__Aminicenantales;f__UBA4085;g__UBA4085;s__
STM_0716_E_M_E050_E054_E058_A_bin.78	STM_0716_E_M_E050_E054_E058_A	50.63	6.71	Cluster Winner	Singleton	d__Bacteria;p__Acidobacteriota;c__Thermoanaerobaculia;o__UBA5066;f__UBA5066;g__;s__
STM_0716_E_M_E026_E050_E061_D_bin.5	STM_0716_E_M_E026_E050_E061_D	72.77	6.71			d__Bacteria;p__Pseudomonadota;c__Gammaproteobacteria;o__Burkholderiales;f__Casimicrobiaceae;g__VBCG01;s__
STM_0716_E_M_E050_E054_E058_A_bin.56	STM_0716_E_M_E050_E054_E058_A	55.85	6.68	Cluster Winner	Singleton	d__Bacteria;p__Pseudomonadota;c__Gammaproteobacteria;o__Pseudomonadales;f__Pseudomonadaceae;g__Pseudomonas_E;s__
STM_0716_S_M_E013_A_bin.1	STM_0716_S_M_E013_A	64.43	6.66	Cluster Winner	Cluster Loser	d__Bacteria;p__Acidobacteriota;c__Terriglobia;o__Terriglobales;f__Acidobacteriaceae;g__Terracidiphilus;s__
STM_0716_E_M_E026_E030_E034_A_bin.75	STM_0716_E_M_E026_E030_E034_A	87.95	6.66			d__Bacteria;p__Pseudomonadota;c__Gammaproteobacteria;o__Steroidobacterales;f__Steroidobacteraceae;g__FEN-1191;s__
STM_0716_E_M_E054_A_bin.52	STM_0716_E_M_E054_A	57.93	6.64	Cluster Winner	Singleton	d__Bacteria;p__Bacillota_A;c__Clostridia;o__Clostridiales;f__Clostridiaceae;g__Clostridium;s__
STM_0716_E_M_E034_E058_A_bin.23	STM_0716_E_M_E034_E058_A	77.25	6.61			d__Bacteria;p__Pseudomonadota;c__Gammaproteobacteria;o__Steroidobacterales;f__Steroidobacteraceae;g__FEN-1191;s__
STM_0716_E_M_E026_E030_E034_A_bin.70	STM_0716_E_M_E026_E030_E034_A	69.88	6.58			d__Bacteria;p__Pseudomonadota;c__Gammaproteobacteria;o__Enterobacterales;f__Enterobacteriaceae;g__Rahnella;s__Rahnella rivi
STM_0716_E_M_E026_E050_A_bin.52	STM_0716_E_M_E026_E050_A	54.88	6.53	Cluster Winner	Singleton	d__Bacteria;p__Pseudomonadota;c__Gammaproteobacteria;o__Pseudomonadales;f__Pseudomonadaceae;g__Pseudomonas_E;s__Pseudomonas_E mohnii
STM_0716_E_M_E034_E058_A_bin.128	STM_0716_E_M_E034_E058_A	53.66	6.53	Cluster Winner	Singleton	d__Bacteria;p__Bacillota_A;c__Clostridia;o__Clostridiales;f__Clostridiaceae;g__Clostridium;s__
STM_0716_E_M_E001_E061_E_bin.25	STM_0716_E_M_E001_E061_E	50.01	6.5	Cluster Winner	Cluster Loser	d__Bacteria;p__Actinomycetota;c__Thermoleophilia;o__RBG-16-64-13;f__RBG-16-64-13;g__RBG-16-64-13;s__
STM_0716_E_M_E050_E054_E058_D_bin.102	STM_0716_E_M_E050_E054_E058_D	78.54	6.5			d__Bacteria;p__Acidobacteriota;c__Terriglobia;o__Terriglobales;f__Acidobacteriaceae;g__Terracidiphilus;s__Terracidiphilus sp002307235
STM_0716_E_M_E030_E054_E065_D_bin.88	STM_0716_E_M_E030_E054_E065_D	79.92	6.47			d__Bacteria;p__Acidobacteriota;c__Terriglobia;o__Terriglobales;f__Acidobacteriaceae;g__Terracidiphilus;s__
STM_0716_E_M_E069_E061_A_bin.43	STM_0716_E_M_E069_E061_A	73.26	6.44			d__Bacteria;p__Bacteroidota;c__Bacteroidia;o__Bacteroidales;f__VadinHA17;g__LD21;s__
STM_0716_E_M_E069_E065_A_bin.45	STM_0716_E_M_E069_E065_A	75.34	6.41	Cluster Winner	Cluster Loser	d__Bacteria;p__Pseudomonadota;c__Gammaproteobacteria;o__Steroidobacterales;f__Steroidobacteraceae;g__Bog-1198;s__
STM_0716_E_M_E034_A_bin.7	STM_0716_E_M_E034_A	69.11	6.41			d__Bacteria;p__Chloroflexota;c__Limnocylindria;o__Limnocylindrales;f__CSP1-4;g__CTSoil-043;s__
STM_0716_E_M_E034_E058_A_bin.137	STM_0716_E_M_E034_E058_A	77.91	6.4			d__Bacteria;p__Actinomycetota;c__Actinomycetia;o__Mycobacteriales;f__Frankiaceae;g__JADGOW01;s__JADGOW01 sp017882765
STM_0716_E_M_E026_E050_A_bin.86	STM_0716_E_M_E026_E050_A	84.68	6.38			d__Bacteria;p__Myxococcota;c__Polyangia;o__Fen-1088;f__Fen-1088;g__Fen-1137;s__Fen-1137 sp003153875
STM_0716_E_M_E054_A_bin.82	STM_0716_E_M_E054_A	97.27	6.35			d__Bacteria;p__Actinomycetota;c__Actinomycetia;o__Propionibacteriales;f__Propionibacteriaceae;g__Fen-668;s__Fen-668 sp003153855
STM_0716_E_M_E054_A_bin.72	STM_0716_E_M_E054_A	86.47	6.34			d__Bacteria;p__Actinomycetota;c__Thermoleophilia;o__Miltoncostaeales;f__Miltoncostaeaceae;g__CAITWD01;s__
STM_0716_S_M_E013_A_bin.61	STM_0716_S_M_E013_A	53.89	6.3	Cluster Winner	Singleton	d__Bacteria;p__Pseudomonadota;c__Alphaproteobacteria;o__Acetobacterales;f__Acetobacteraceae;g__CAIQQQ01;s__
STM_0716_S_M_E085_A_bin.32	STM_0716_S_M_E085_A	99.93	6.3	Cluster Winner	Singleton	d__Bacteria;p__Acidobacteriota;c__Terriglobia;o__Terriglobales;f__Acidobacteriaceae;g__Bryocella;s__
STM_0716_E_M_E050_E054_E058_A_bin.25	STM_0716_E_M_E050_E054_E058_A	96.11	6.25			d__Bacteria;p__Acidobacteriota;c__Terriglobia;o__Terriglobales;f__SbA1;g__Bog-209;s__
STM_0716_E_M_E050_E054_E058_A_bin.10	STM_0716_E_M_E050_E054_E058_A	52.64	6.24	Cluster Winner	Singleton	d__Bacteria;p__Acidobacteriota;c__Terriglobia;o__Terriglobales;f__Acidobacteriaceae;g__Terracidiphilus;s__
STM_0716_E_M_E026_E030_E034_A_multi_bin.97	STM_0716_E_M_E026_E030_E034_A_multi	79.52	6.22	Cluster Winner	Singleton	d__Bacteria;p__Actinomycetota;c__Actinomycetia;o__Mycobacteriales;f__Mycobacteriaceae;g__Mycobacterium;s__
STM_0716_E_M_E030_E054_E065_D_bin.61	STM_0716_E_M_E030_E054_E065_D	65.58	6.22	Cluster Winner	Singleton	d__Bacteria;p__Pseudomonadota;c__Gammaproteobacteria;o__Pseudomonadales;f__Pseudomonadaceae;g__Pseudomonas_E;s__Pseudomonas_E sp008370045
STM_0716_E_M_E026_E030_E034_D_bin.2	STM_0716_E_M_E026_E030_E034_D	85.79	6.21			d__Bacteria;p__Actinomycetota;c__Actinomycetia;o__Mycobacteriales;f__JADGOU01;g__JADGOU01;s__JADGOU01 sp017882835
STM_0716_E_M_E069_A_bin.42	STM_0716_E_M_E069_A	72.03	6.21			d__Bacteria;p__Bacillota_A;c__Clostridia;o__Clostridiales;f__Clostridiaceae;g__Clostridium;s__
STM_0716_E_M_E069_E061_A_bin.67	STM_0716_E_M_E069_E061_A	72.57	6.18	Cluster Winner	Singleton	d__Bacteria;p__Actinomycetota;c__Actinomycetia;o__Propionibacteriales;f__Propionibacteriaceae;g__Fen-668;s__Fen-668 sp003153855
STM_0716_E_M_E026_E030_E034_A_bin.147	STM_0716_E_M_E026_E030_E034_A	68.83	6.18			d__Bacteria;p__Acidobacteriota;c__Thermoanaerobaculia;o__Thermoanaerobaculales;f__Thermoanaerobaculaceae;g__RBG-13-68-16;s__
STM_0716_E_M_E026_E030_E034_A_multi_bin.35	STM_0716_E_M_E026_E030_E034_A_multi	58.09	6.16	Cluster Winner	Singleton	d__Bacteria;p__Pseudomonadota;c__Alphaproteobacteria;o__Micropepsales;f__Micropepsaceae;g__Rhizomicrobium;s__
STM_0716_E_M_E069_E065_D_bin.95	STM_0716_E_M_E069_E065_D	53.83	6.15			d__Bacteria;p__Pseudomonadota;c__Gammaproteobacteria;o__Burkholderiales;f__Rhodocyclaceae;g__Fen-999;s__Fen-999 sp003157035
STM_0716_E_M_E058_A_bin.34	STM_0716_E_M_E058_A	84.63	6.13			d__Bacteria;p__Bacillota_A;c__Clostridia;o__Clostridiales;f__Clostridiaceae;g__JACMJL01;s__
STM_0716_E_M_E026_E030_E034_A_multi_bin.105	STM_0716_E_M_E026_E030_E034_A_multi	87.29	6.06	Cluster Winner	Singleton	d__Bacteria;p__Actinomycetota;c__Actinomycetia;o__Mycobacteriales;f__JADGOU01;g__JADGOU01;s__JADGOU01 sp017882835
STM_0716_S_M_E013_A_bin.78	STM_0716_S_M_E013_A	88.12	6.05	Cluster Winner	Cluster Loser	d__Bacteria;p__Pseudomonadota;c__Alphaproteobacteria;o__Rhizobiales;f__Beijerinckiaceae;g__Roseiarcus;s__Roseiarcus sp003164915
STM_0716_E_M_E069_E061_A_bin.70	STM_0716_E_M_E069_E061_A	62.41	6	Cluster Winner	Cluster Loser	d__Archaea;p__Thermoproteota;c__Bathyarchaeia;o__B26-1;f__UBA233;g__PALSA-986;s__
STM_0716_E_M_E026_E030_E034_A_multi_bin.7	STM_0716_E_M_E026_E030_E034_A_multi	96.12	6			d__Bacteria;p__Acidobacteriota;c__Thermoanaerobaculia;o__UBA5066;f__UBA5066;g__Fen-183;s__
STM_0716_E_M_E026_E050_A_bin.94	STM_0716_E_M_E026_E050_A	77.04	5.97			d__Bacteria;p__Pseudomonadota;c__Gammaproteobacteria;o__Pseudomonadales;f__Pseudomonadaceae;g__Pseudomonas_E;s__Pseudomonas_E versuta
STM_0716_E_M_E058_A_bin.11	STM_0716_E_M_E058_A	86.88	5.97			d__Bacteria;p__Bacteroidota;c__UBA10030;o__UBA10030;f__UBA6906;g__Fen-1262;s__Fen-1262 sp003152875
STM_0716_S_M_E013_A_bin.68	STM_0716_S_M_E013_A	62.61	5.93	Cluster Winner	Cluster Loser	d__Bacteria;p__Acidobacteriota;c__Terriglobia;o__Bryobacterales;f__Bryobacteraceae;g__CAIVVT01;s__
STM_0716_E_M_E069_D_bin.35	STM_0716_E_M_E069_D	90.21	5.92	Cluster Winner	Singleton	d__Bacteria;p__Bacillota_B;c__Desulfitobacteriia;o__Desulfitobacteriales;f__Desulfitobacteriaceae;g__Desulfitobacterium_A;s__
STM_0716_E_M_E065_A_bin.24	STM_0716_E_M_E065_A	72.57	5.83	Cluster Winner	Singleton	d__Bacteria;p__Pseudomonadota;c__Gammaproteobacteria;o__Burkholderiales;f__Rhodocyclaceae;g__CAIYYX01;s__
STM_0716_E_M_E050_E054_E058_A_bin.15	STM_0716_E_M_E050_E054_E058_A	77.4	5.82			d__Bacteria;p__Acidobacteriota;c__Terriglobia;o__Terriglobales;f__SbA1;g__QIAJ01;s__QIAJ01 sp003154055
STM_0716_E_M_E026_E030_E034_A_bin.112	STM_0716_E_M_E026_E030_E034_A	66.12	5.77			d__Bacteria;p__Myxococcota;c__Polyangia;o__Fen-1088;f__Fen-1088;g__Fen-1137;s__Fen-1137 sp003153875
STM_0716_E_M_E026_E050_A_bin.38	STM_0716_E_M_E026_E050_A	88.89	5.76			d__Bacteria;p__Acidobacteriota;c__Aminicenantia;o__Aminicenantales;f__UBA4085;g__UBA4085;s__
STM_0716_E_M_E030_A_bin.34	STM_0716_E_M_E030_A	57.44	5.74	Cluster Winner	Cluster Loser	d__Bacteria;p__Pseudomonadota;c__Gammaproteobacteria;o__Burkholderiales;f__Rhodocyclaceae;g__Fen-999;s__Fen-999 sp003157035
STM_0716_E_M_E026_E030_E034_A_multi_bin.131	STM_0716_E_M_E026_E030_E034_A_multi	64.87	5.74			d__Bacteria;p__Myxococcota;c__Polyangia;o__Fen-1088;f__Fen-1088;g__Fen-1137;s__Fen-1137 sp003153875
STM_0716_E_M_E065_D_bin.8	STM_0716_E_M_E065_D	63.39	5.73			d__Bacteria;p__Desulfobacterota_F;c__Desulfuromonadia;o__Geobacterales;f__Pseudopelobacteraceae;g__Oryzomonas;s__
STM_0716_E_M_E030_A_bin.18	STM_0716_E_M_E030_A	54.49	5.72	Cluster Winner	Singleton	d__Bacteria;p__Verrucomicrobiota;c__Verrucomicrobiae;o__Pedosphaerales;f__UBA8199;g__;s__
STM_0716_E_M_E026_E030_E034_A_multi_bin.158	STM_0716_E_M_E026_E030_E034_A_multi	99.01	5.72			d__Bacteria;p__Pseudomonadota;c__Alphaproteobacteria;o__Acetobacterales;f__Acetobacteraceae;g__CAIXEA01;s__
STM_0716_E_M_E061_A_bin.32	STM_0716_E_M_E061_A	75.62	5.71	Cluster Winner	Cluster Loser	d__Bacteria;p__Chloroflexota;c__Limnocylindria;o__Limnocylindrales;f__CSP1-4;g__Fen-1039;s__
STM_0716_E_M_E050_A_bin.17	STM_0716_E_M_E050_A	82.32	5.69			d__Bacteria;p__Bacteroidota;c__UBA10030;o__UBA10030;f__UBA6906;g__Fen-1260;s__Fen-1260 sp003162635
STM_0716_E_M_E026_E030_E034_A_multi_bin.119	STM_0716_E_M_E026_E030_E034_A_multi	93.51	5.66	Cluster Winner	Singleton	d__Bacteria;p__Pseudomonadota;c__Gammaproteobacteria;o__Steroidobacterales;f__Steroidobacteraceae;g__FEN-1191;s__
STM_0716_E_M_E050_A_bin.2	STM_0716_E_M_E050_A	63.37	5.66			d__Bacteria;p__Pseudomonadota;c__Gammaproteobacteria;o__Steroidobacterales;f__Steroidobacteraceae;g__Bog-1198;s__
STM_0716_E_M_E026_E030_E034_D_bin.54	STM_0716_E_M_E026_E030_E034_D	53.66	5.65	Cluster Winner	Singleton	d__Bacteria;p__Pseudomonadota;c__Gammaproteobacteria;o__Pseudomonadales;f__Pseudomonadaceae;g__Pseudomonas_E;s__Pseudomonas_E versuta
STM_0716_E_M_E026_E030_E034_A_bin.38	STM_0716_E_M_E026_E030_E034_A	93.52	5.62			d__Bacteria;p__Acidobacteriota;c__Terriglobia;o__Terriglobales;f__Acidobacteriaceae;g__Terracidiphilus;s__Terracidiphilus sp002307235
STM_0716_E_M_E069_E065_A_bin.53	STM_0716_E_M_E069_E065_A	73.61	5.58	Cluster Winner	Singleton	d__Bacteria;p__Actinomycetota;c__Thermoleophilia;o__Gaiellales;f__Gaiellaceae;g__Fen-549;s__Fen-549 sp003162055
STM_0716_E_M_E069_E065_A_bin.19	STM_0716_E_M_E069_E065_A	91.48	5.58			d__Bacteria;p__Desulfobacterota_G;c__Syntrophorhabdia;o__Syntrophorhabdales;f__WCHB1-27;g__;s__
STM_0716_E_M_E026_E050_A_bin.6	STM_0716_E_M_E026_E050_A	98.62	5.56			d__Bacteria;p__Acidobacteriota;c__Terriglobia;o__Terriglobales;f__SbA1;g__Bog-209;s__
STM_0716_E_M_E001_E061_A_bin.60	STM_0716_E_M_E001_E061_A	50	5.55			d__Bacteria;p__Chloroflexota;c__Anaerolineae;o__Anaerolineales;f__Anaerolineaceae;g__UBA6107;s__
STM_0716_E_M_E054_A_bin.79	STM_0716_E_M_E054_A	99.13	5.54	Cluster Winner	Cluster Winner	d__Bacteria;p__Acidobacteriota;c__Terriglobia;o__Terriglobales;f__SbA1;g__Bog-209;s__
STM_0716_E_M_E069_E061_E_bin.45	STM_0716_E_M_E069_E061_E	74.97	5.54	Cluster Winner	Singleton	d__Bacteria;p__Bacillota_A;c__Clostridia;o__Clostridiales;f__Clostridiaceae;g__Clostridium_AM;s__
STM_0716_E_M_E034_E058_A_bin.90	STM_0716_E_M_E034_E058_A	86.66	5.53			d__Bacteria;p__Acidobacteriota;c__Thermoanaerobaculia;o__UBA5066;f__UBA5066;g__Fen-183;s__
STM_0716_S_M_E013_A_bin.31	STM_0716_S_M_E013_A	79.89	5.49	Cluster Winner	Cluster Loser	d__Bacteria;p__Acidobacteriota;c__Holophagae;o__Holophagales;f__Holophagaceae;g__Holophaga;s__Holophaga sp003165415
STM_0716_E_M_E050_A_bin.1	STM_0716_E_M_E050_A	71.85	5.49			d__Bacteria;p__Acidobacteriota;c__Terriglobia;o__Terriglobales;f__Acidobacteriaceae;g__Terracidiphilus;s__Terracidiphilus sp002307235
STM_0716_E_M_E069_E065_D_bin.60	STM_0716_E_M_E069_E065_D	84.47	5.48			d__Bacteria;p__Fibrobacterota;c__Chitinivibrionia;o__Chitinivibrionales;f__FEN-1185;g__FEN-1185;s__
STM_0716_E_M_E026_E030_E034_A_multi_bin.12	STM_0716_E_M_E026_E030_E034_A_multi	81.58	5.47	Cluster Winner	Singleton	d__Bacteria;p__Actinomycetota;c__Actinomycetia;o__Propionibacteriales;f__Propionibacteriaceae;g__Fen-668;s__
STM_0716_E_M_E026_E030_E034_A_multi_bin.84	STM_0716_E_M_E026_E030_E034_A_multi	85.49	5.46			d__Bacteria;p__Desulfobacterota_G;c__Syntrophorhabdia;o__Syntrophorhabdales;f__WCHB1-27;g__;s__
STM_0716_E_M_E026_E030_E034_D_bin.85	STM_0716_E_M_E026_E030_E034_D	59.44	5.46			d__Bacteria;p__Pseudomonadota;c__Gammaproteobacteria;o__Pseudomonadales;f__Pseudomonadaceae;g__Pseudomonas_E;s__Pseudomonas_E sivasensis
STM_0716_E_M_E026_E030_E034_A_bin.26	STM_0716_E_M_E026_E030_E034_A	53.15	5.45			d__Bacteria;p__Pseudomonadota;c__Alphaproteobacteria;o__Rhizobiales;f__Beijerinckiaceae;g__Roseiarcus;s__
STM_0716_E_M_E026_E050_A_bin.2	STM_0716_E_M_E026_E050_A	83.22	5.39			d__Bacteria;p__Acidobacteriota;c__Terriglobia;o__Terriglobales;f__SbA1;g__QIAJ01;s__QIAJ01 sp003154055
STM_0716_E_M_E001_A_bin.20	STM_0716_E_M_E001_A	87.31	5.36			d__Bacteria;p__Nitrospirota;c__Thermodesulfovibrionia;o__Thermodesulfovibrionales;f__Dissulfurispiraceae;g__Fen-1308;s__Fen-1308 sp003170655
STM_0716_E_M_E069_E_bin.2	STM_0716_E_M_E069_E	82.1	5.36			d__Bacteria;p__Bacillota_B;c__Desulfitobacteriia;o__Desulfitobacteriales;f__Desulfitobacteriaceae;g__Desulfitobacterium_A;s__
STM_0716_E_M_E069_E065_A_bin.22	STM_0716_E_M_E069_E065_A	64.73	5.28			d__Bacteria;p__Pseudomonadota;c__Gammaproteobacteria;o__Burkholderiales;f__Burkholderiaceae;g__Janthinobacterium;s__
STM_0716_S_M_E085_A_bin.30	STM_0716_S_M_E085_A	98.7	5.26	Cluster Winner	Singleton	d__Bacteria;p__Pseudomonadota;c__Alphaproteobacteria;o__Acetobacterales;f__Acetobacteraceae;g__Lichenicola;s__
STM_0716_E_M_E034_E058_A_bin.12	STM_0716_E_M_E034_E058_A	74.68	5.2	Cluster Winner	Singleton	d__Bacteria;p__Bacillota_C;c__Negativicutes;o__UMGS1260;f__UMGS1260;g__Pelorhabdus;s__
STM_0716_S_M_E013_A_bin.73	STM_0716_S_M_E013_A	61.92	5.16	Cluster Winner	Singleton	d__Bacteria;p__Pseudomonadota;c__Gammaproteobacteria;o__Burkholderiales;f__Burkholderiaceae;g__PKWO01;s__
STM_0716_E_M_E069_A_bin.35	STM_0716_E_M_E069_A	69.65	5.15	Cluster Winner	Singleton	d__Bacteria;p__Verrucomicrobiota;c__Verrucomicrobiae;o__Palsa-1439;f__Palsa-1439;g__Palsa-1439;s__
STM_0716_E_M_E065_D_bin.48	STM_0716_E_M_E065_D	69.75	5.11	Cluster Winner	Singleton	d__Bacteria;p__Nitrospirota;c__Thermodesulfovibrionia;o__Thermodesulfovibrionales;f__Dissulfurispiraceae;g__Fen-1308;s__Fen-1308 sp003170655
STM_0716_E_M_E026_E030_E034_A_multi_bin.44	STM_0716_E_M_E026_E030_E034_A_multi	81.85	5.1	Cluster Winner	Singleton	d__Bacteria;p__Pseudomonadota;c__Alphaproteobacteria;o__Micropepsales;f__Micropepsaceae;g__Rhizomicrobium;s__
STM_0716_E_M_E026_E030_E034_A_multi_bin.75	STM_0716_E_M_E026_E030_E034_A_multi	62.76	5.1	Cluster Winner	Singleton	d__Bacteria;p__Chloroflexota;c__Limnocylindria;o__Limnocylindrales;f__CSP1-4;g__;s__
STM_0716_E_M_E030_E054_E065_D_bin.51	STM_0716_E_M_E030_E054_E065_D	69.34	5.1			d__Bacteria;p__Pseudomonadota;c__Alphaproteobacteria;o__Rhizobiales;f__Beijerinckiaceae;g__Methylocella;s__
STM_0716_E_M_E050_A_bin.35	STM_0716_E_M_E050_A	73.67	5.09			d__Bacteria;p__Pseudomonadota;c__Gammaproteobacteria;o__Pseudomonadales;f__Pseudomonadaceae;g__Pseudomonas_E;s__
STM_0716_E_M_E069_E061_A_bin.17	STM_0716_E_M_E069_E061_A	84.49	5.09			d__Bacteria;p__Bacillota_B;c__Desulfitobacteriia;o__Desulfitobacteriales;f__Desulfitobacteriaceae;g__Desulfitobacterium_A;s__
STM_0716_E_M_E001_E061_D_bin.11	STM_0716_E_M_E001_E061_D	78.79	5.08			d__Bacteria;p__Bacteroidota;c__Bacteroidia;o__Bacteroidales;f__Paludibacteraceae;g__Paludibacter;s__
STM_0716_E_M_E026_E030_E034_A_multi_bin.73	STM_0716_E_M_E026_E030_E034_A_multi	66.15	5.05	Cluster Winner	Singleton	d__Bacteria;p__Planctomycetota;c__Planctomycetia;o__Pirellulales;f__PALSA-1355;g__;s__
STM_0716_E_M_E054_A_bin.66	STM_0716_E_M_E054_A	49.26	5.05			d__Bacteria;p__Actinomycetota;c__Acidimicrobiia;o__IMCC26256;f__PALSA-610;g__;s__
STM_0716_E_M_E065_A_bin.5	STM_0716_E_M_E065_A	69.79	5.04			d__Bacteria;p__Pseudomonadota;c__Gammaproteobacteria;o__Burkholderiales;f__Rhodocyclaceae;g__Fen-999;s__Fen-999 sp003158255
STM_0716_E_M_E054_A_bin.8	STM_0716_E_M_E054_A	51.66	4.97	Cluster Winner	Singleton	d__Bacteria;p__Pseudomonadota;c__Alphaproteobacteria;o__Micropepsales;f__Micropepsaceae;g__Rhizomicrobium;s__
STM_0716_E_M_E001_A_bin.41	STM_0716_E_M_E001_A	80.19	4.96			d__Bacteria;p__Myxococcota;c__Polyangia;o__Fen-1088;f__Fen-1088;g__Fen-1137;s__Fen-1137 sp003153875
STM_0716_E_M_E054_A_bin.55	STM_0716_E_M_E054_A	52.33	4.95	Cluster Winner	Singleton	d__Bacteria;p__Pseudomonadota;c__Alphaproteobacteria;o__Rhizobiales;f__Rhodomicrobiaceae;g__Rhodomicrobium;s__
STM_0716_E_M_E054_A_bin.49	STM_0716_E_M_E054_A	94.38	4.94	Cluster Winner	Singleton	d__Bacteria;p__Desulfobacterota_F;c__Desulfuromonadia;o__Geobacterales;f__Pseudopelobacteraceae;g__Oryzomonas;s__
STM_0716_S_M_E013_A_bin.70	STM_0716_S_M_E013_A	80.04	4.94	Cluster Winner	Singleton	d__Bacteria;p__Pseudomonadota;c__Alphaproteobacteria;o__Acetobacterales;f__Acetobacteraceae;g__;s__
STM_0716_E_M_E069_A_bin.65	STM_0716_E_M_E069_A	89.18	4.94			d__Bacteria;p__Actinomycetota;c__Actinomycetia;o__Propionibacteriales;f__Propionibacteriaceae;g__Fen-668;s__Fen-668 sp017882655
STM_0716_S_M_E013_A_bin.14	STM_0716_S_M_E013_A	99.72	4.93	Cluster Winner	Cluster Loser	d__Bacteria;p__Pseudomonadota;c__Alphaproteobacteria;o__Acetobacterales;f__Acetobacteraceae;g__BOG-930;s__
STM_0716_E_M_E054_A_bin.53	STM_0716_E_M_E054_A	78.96	4.93			d__Bacteria;p__Myxococcota;c__Polyangia;o__Fen-1088;f__Fen-1088;g__Fen-1137;s__Fen-1137 sp003157315
STM_0716_E_M_E054_A_bin.44	STM_0716_E_M_E054_A	98.93	4.91			d__Bacteria;p__Pseudomonadota;c__Alphaproteobacteria;o__Acetobacterales;f__Acetobacteraceae;g__CAIXEA01;s__
STM_0716_E_M_E050_A_bin.56	STM_0716_E_M_E050_A	79.24	4.9			d__Bacteria;p__Acidobacteriota;c__Aminicenantia;o__Aminicenantales;f__UBA4085;g__UBA4085;s__
STM_0716_E_M_E054_A_bin.43	STM_0716_E_M_E054_A	80.91	4.85	Cluster Winner	Cluster Loser	d__Bacteria;p__Actinomycetota;c__Actinomycetia;o__Mycobacteriales;f__Frankiaceae;g__JADGOW01;s__JADGOW01 sp017882765
STM_0716_E_M_E069_A_bin.20	STM_0716_E_M_E069_A	60.17	4.83	Cluster Winner	Cluster Loser	d__Bacteria;p__Pseudomonadota;c__Gammaproteobacteria;o__Pseudomonadales;f__Pseudomonadaceae;g__Pseudomonas_E;s__Pseudomonas_E marginalis_D
STM_0716_E_M_E050_A_bin.13	STM_0716_E_M_E050_A	94.88	4.83			d__Bacteria;p__Bacteroidota;c__UBA10030;o__UBA10030;f__UBA6906;g__Fen-1262;s__Fen-1262 sp003152875
STM_0716_E_M_E026_E050_A_bin.73	STM_0716_E_M_E026_E050_A	72.34	4.81			d__Bacteria;p__Bacillota_C;c__Negativicutes;o__Propionisporales;f__DSM-13327;g__CTSoil-075;s__
STM_0716_E_M_E026_E030_E034_A_multi_bin.13	STM_0716_E_M_E026_E030_E034_A_multi	87.85	4.79			d__Bacteria;p__Pseudomonadota;c__Gammaproteobacteria;o__Burkholderiales;f__Burkholderiaceae;g__Herbaspirillum;s__
STM_0716_E_M_E050_E054_E058_A_bin.26	STM_0716_E_M_E050_E054_E058_A	75.58	4.79			d__Bacteria;p__Acidobacteriota;c__Aminicenantia;o__Aminicenantales;f__UBA4085;g__UBA4085;s__
STM_0716_E_M_E026_E030_E034_A_bin.53	STM_0716_E_M_E026_E030_E034_A	50.47	4.78			Unclassified Bacteria
STM_0716_E_M_E050_A_bin.43	STM_0716_E_M_E050_A	98.62	4.77	Cluster Winner	Singleton	d__Bacteria;p__Bacteroidota;c__Bacteroidia;o__Bacteroidales;f__Bacteroidaceae;g__UBA1794;s__
STM_0716_E_M_E026_A_bin.30	STM_0716_E_M_E026_A	76.68	4.77			d__Bacteria;p__Chloroflexota;c__Limnocylindria;o__Limnocylindrales;f__CSP1-4;g__Fen-1039;s__Fen-1039 sp003141245
STM_0716_E_M_E050_E054_E058_A_bin.58	STM_0716_E_M_E050_E054_E058_A	84.86	4.71			d__Bacteria;p__Bacteroidota;c__UBA10030;o__UBA10030;f__UBA6906;g__Fen-1273;s__Fen-1273 sp003158475
STM_0716_E_M_E065_A_bin.61	STM_0716_E_M_E065_A	64.91	4.71			d__Bacteria;p__Desulfobacterota_F;c__Desulfuromonadia;o__Geobacterales;f__Pseudopelobacteraceae;g__Oryzomonas;s__
STM_0716_E_M_E001_A_bin.4	STM_0716_E_M_E001_A	51.32	4.69			d__Bacteria;p__Bacteroidota;c__UBA10030;o__UBA10030;f__UBA6906;g__Fen-1260;s__Fen-1260 sp003162635
STM_0716_E_M_E034_E058_A_bin.122	STM_0716_E_M_E034_E058_A	92.47	4.66			d__Bacteria;p__Patescibacteria;c__Paceibacteria;o__Moranbacterales;f__UBA11712;g__Fen-1326;s__Fen-1326 sp003157295
STM_0716_E_M_E030_E054_E065_D_bin.83	STM_0716_E_M_E030_E054_E065_D	87.96	4.63			d__Bacteria;p__Acidobacteriota;c__Terriglobia;o__Terriglobales;f__Acidobacteriaceae;g__Terracidiphilus;s__Terracidiphilus sp002307235
STM_0716_E_M_E034_E058_E069_D_bin.8	STM_0716_E_M_E034_E058_E069_D	90.03	4.62			d__Bacteria;p__Bacillota_A;c__Clostridia;o__Oscillospirales;f__Oscillospiraceae;g__JAGFXR01;s__
STM_0716_E_M_E030_E054_E065_D_bin.82	STM_0716_E_M_E030_E054_E065_D	83.45	4.6	Cluster Winner	Singleton	d__Bacteria;p__Bacillota_C;c__Negativicutes;o__UMGS1260;f__UMGS1260;g__Pelorhabdus;s__
STM_0716_E_M_E069_E061_A_bin.36	STM_0716_E_M_E069_E061_A	73.58	4.6	Cluster Winner	Singleton	d__Bacteria;p__Desulfobacterota;c__Syntrophia;o__Syntrophales;f__Smithellaceae;g__Fen-1166;s__
STM_0716_E_M_E030_E054_E065_D_bin.3	STM_0716_E_M_E030_E054_E065_D	75.88	4.59	Cluster Winner	Singleton	d__Bacteria;p__Myxococcota;c__Polyangia;o__Polyangiales;f__Polyangiaceae;g__;s__
STM_0716_E_M_E026_E030_E034_A_multi_bin.133	STM_0716_E_M_E026_E030_E034_A_multi	63.28	4.59			d__Bacteria;p__Actinomycetota;c__Acidimicrobiia;o__IMCC26256;f__PALSA-555;g__;s__
STM_0716_E_M_E050_A_bin.12	STM_0716_E_M_E050_A	80.48	4.57			d__Bacteria;p__Bacillota_C;c__Negativicutes;o__Propionisporales;f__DSM-13327;g__CTSoil-075;s__
STM_0716_E_M_E034_A_bin.25	STM_0716_E_M_E034_A	84.84	4.56			d__Bacteria;p__Acidobacteriota;c__Thermoanaerobaculia;o__UBA5066;f__UBA5066;g__Fen-183;s__
STM_0716_E_M_E026_E030_E034_D_bin.96	STM_0716_E_M_E026_E030_E034_D	82.28	4.54			d__Bacteria;p__Bacteroidota;c__Bacteroidia;o__Bacteroidales;f__Paludibacteraceae;g__Paludibacter;s__
STM_0716_E_M_E026_E050_A_bin.64	STM_0716_E_M_E026_E050_A	52.81	4.5			d__Bacteria;p__Acidobacteriota;c__Terriglobia;o__Terriglobales;f__Acidobacteriaceae;g__Terracidiphilus;s__
STM_0716_E_M_E034_A_bin.49	STM_0716_E_M_E034_A	50.81	4.5			d__Bacteria;p__Bacteroidota;c__UBA10030;o__UBA10030;f__UBA6906;g__Fen-1260;s__Fen-1260 sp003162635
STM_0716_E_M_E001_D_bin.12	STM_0716_E_M_E001_D	73.52	4.49	Cluster Winner	Singleton	d__Bacteria;p__Nitrospirota;c__Thermodesulfovibrionia;o__Thermodesulfovibrionales;f__Dissulfurispiraceae;g__Fen-1308;s__Fen-1308 sp003170655
STM_0716_E_M_E034_E058_A_bin.52	STM_0716_E_M_E034_E058_A	88.02	4.4			d__Bacteria;p__Acidobacteriota;c__Aminicenantia;o__Aminicenantales;f__UBA4085;g__UBA4085;s__
STM_0716_E_M_E069_E065_A_bin.80	STM_0716_E_M_E069_E065_A	49.13	4.39			d__Archaea;p__Thermoproteota;c__Bathyarchaeia;o__B26-1;f__UBA233;g__PALSA-986;s__
STM_0716_E_M_E034_E058_A_bin.7	STM_0716_E_M_E034_E058_A	83.02	4.37			d__Bacteria;p__Pseudomonadota;c__Gammaproteobacteria;o__Steroidobacterales;f__Steroidobacteraceae;g__FEN-1191;s__
STM_0716_E_M_E069_I_bin.13	STM_0716_E_M_E069_I	49.09	4.36	Cluster Winner	Singleton	d__Bacteria;p__Bacillota_A;c__Clostridia;o__Clostridiales;f__Clostridiaceae;g__Clostridium;s__
STM_0716_E_M_E030_A_bin.52	STM_0716_E_M_E030_A	93.04	4.36			d__Bacteria;p__Acidobacteriota;c__Terriglobia;o__Terriglobales;f__Acidobacteriaceae;g__Terracidiphilus;s__Terracidiphilus sp002307235
STM_0716_E_M_E034_A_bin.33	STM_0716_E_M_E034_A	92.24	4.35			d__Bacteria;p__Pseudomonadota;c__Alphaproteobacteria;o__Acetobacterales;f__Acetobacteraceae;g__CAIXEA01;s__
STM_0716_E_M_E026_E030_E034_A_multi_bin.64	STM_0716_E_M_E026_E030_E034_A_multi	57.42	4.33	Cluster Winner	Cluster Loser	d__Bacteria;p__Bacteroidota;c__Bacteroidia;o__Bacteroidales;f__UBA1402;g__UBA8389;s__
STM_0716_E_M_E026_E030_E034_A_bin.135	STM_0716_E_M_E026_E030_E034_A	85.1	4.3			d__Bacteria;p__Pseudomonadota;c__Gammaproteobacteria;o__Burkholderiales;f__Burkholderiaceae;g__Herbaspirillum;s__
STM_0716_E_M_E065_A_bin.8	STM_0716_E_M_E065_A	93.14	4.29			d__Bacteria;p__Acidobacteriota;c__Terriglobia;o__Terriglobales;f__Acidobacteriaceae;g__Terracidiphilus;s__Terracidiphilus sp002307235
STM_0716_S_M_E013_A_bin.58	STM_0716_S_M_E013_A	86.37	4.27	Cluster Winner	Cluster Loser	d__Bacteria;p__Bacillota_C;c__Negativicutes;o__Selenomonadales;f__Selenomonadaceae;g__Propionispira;s__
STM_0716_E_M_E026_E030_E034_A_multi_bin.70	STM_0716_E_M_E026_E030_E034_A_multi	53.74	4.24			d__Bacteria;p__Actinomycetota;c__Actinomycetia;o__Actinomycetales;f__Dermatophilaceae;g__UBA4719;s__UBA4719 sp003157445
STM_0716_E_M_E026_E030_E034_A_multi_bin.108	STM_0716_E_M_E026_E030_E034_A_multi	53.38	4.22	Cluster Winner	Singleton	d__Bacteria;p__Pseudomonadota;c__Gammaproteobacteria;o__Pseudomonadales;f__Pseudomonadaceae;g__Pseudomonas_E;s__Pseudomonas_E marginalis_D
STM_0716_E_M_E026_E030_E034_A_bin.56	STM_0716_E_M_E026_E030_E034_A	56.29	4.22			d__Bacteria;p__Chloroflexota;c__Limnocylindria;o__Limnocylindrales;f__CSP1-4;g__Fen-1039;s__Fen-1039 sp003141245
STM_0716_E_M_E026_E030_E034_A_multi_bin.47	STM_0716_E_M_E026_E030_E034_A_multi	88.36	4.22			d__Bacteria;p__Pseudomonadota;c__Gammaproteobacteria;o__Burkholderiales;f__Casimicrobiaceae;g__VBCG01;s__
STM_0716_S_M_E085_A_bin.33	STM_0716_S_M_E085_A	64.79	4.21	Cluster Winner	Singleton	d__Bacteria;p__Pseudomonadota;c__Alphaproteobacteria;o__Acetobacterales;f__Acetobacteraceae;g__Acidisoma;s__
STM_0716_S_M_E085_A_bin.22	STM_0716_S_M_E085_A	94.52	4.17	Cluster Winner	Singleton	d__Bacteria;p__Acidobacteriota;c__Terriglobia;o__Terriglobales;f__Acidobacteriaceae;g__Granulicella_C;s__
STM_0716_E_M_E069_A_bin.4	STM_0716_E_M_E069_A	97.35	4.17			d__Bacteria;p__Pseudomonadota;c__Gammaproteobacteria;o__Steroidobacterales;f__Steroidobacteraceae;g__FEN-1191;s__
STM_0716_E_M_E001_E_bin.30	STM_0716_E_M_E001_E	49.87	4.14			d__Bacteria;p__Bacteroidota;c__UBA10030;o__UBA10030;f__UBA6906;g__Fen-1260;s__Fen-1260 sp003162635
STM_0716_E_M_E001_E061_A_bin.70	STM_0716_E_M_E001_E061_A	81.5	4.14			d__Bacteria;p__Patescibacteria;c__Microgenomatia;o__Levybacterales;f__UBA12049;g__JACRFQ01;s__
STM_0716_E_M_E030_A_bin.47	STM_0716_E_M_E030_A	83.15	4.12			d__Bacteria;p__Acidobacteriota;c__Aminicenantia;o__Aminicenantales;f__UBA4085;g__UBA4085;s__
STM_0716_E_M_E069_A_bin.68	STM_0716_E_M_E069_A	96.45	4.12			d__Bacteria;p__Bacteroidota;c__Bacteroidia;o__Bacteroidales;f__VadinHA17;g__LD21;s__LD21 sp003152835
STM_0716_S_M_E085_A_bin.44	STM_0716_S_M_E085_A	99.78	4.08	Cluster Winner	Singleton	d__Bacteria;p__Acidobacteriota;c__Terriglobia;o__Terriglobales;f__Acidobacteriaceae;g__JAJZFE01;s__
STM_0716_E_M_E026_E030_E034_A_bin.67	STM_0716_E_M_E026_E030_E034_A	90.91	4.04			d__Bacteria;p__Bacteroidota;c__UBA10030;o__UBA10030;f__UBA6906;g__Fen-1262;s__Fen-1262 sp003152875
STM_0716_E_M_E026_E030_E034_A_bin.24	STM_0716_E_M_E026_E030_E034_A	80.57	4.03	Cluster Winner	Cluster Winner	d__Bacteria;p__Acidobacteriota;c__Aminicenantia;o__Aminicenantales;f__UBA4085;g__UBA4085;s__
STM_0716_E_M_E026_E030_E034_A_multi_bin.71	STM_0716_E_M_E026_E030_E034_A_multi	69.95	4.03			d__Bacteria;p__Acidobacteriota;c__Thermoanaerobaculia;o__Thermoanaerobaculales;f__Thermoanaerobaculaceae;g__RBG-13-68-16;s__
STM_0716_E_M_E034_E058_A_bin.62	STM_0716_E_M_E034_E058_A	92.84	4.02			d__Bacteria;p__Pseudomonadota;c__Alphaproteobacteria;o__Acetobacterales;f__Acetobacteraceae;g__CAIXEA01;s__
STM_0716_E_M_E050_E054_E058_A_bin.158	STM_0716_E_M_E050_E054_E058_A	90.45	3.98			d__Bacteria;p__Desulfobacterota_F;c__Desulfuromonadia;o__Geobacterales;f__Pseudopelobacteraceae;g__Oryzomonas;s__
STM_0716_E_M_E050_E054_E058_A_bin.119	STM_0716_E_M_E050_E054_E058_A	50.23	3.97			d__Bacteria;p__Myxococcota;c__Polyangia;o__Polyangiales;f__Polyangiaceae;g__;s__
STM_0716_E_M_E065_A_bin.21	STM_0716_E_M_E065_A	80.98	3.95	Cluster Winner	Singleton	d__Bacteria;p__Acidobacteriota;c__Thermoanaerobaculia;o__Thermoanaerobaculales;f__Thermoanaerobaculaceae;g__RBG-13-68-16;s__
STM_0716_E_M_E026_E030_E034_A_multi_bin.55	STM_0716_E_M_E026_E030_E034_A_multi	86.86	3.94	Cluster Winner	Singleton	d__Bacteria;p__Bacillota_A;c__Clostridia;o__Clostridiales;f__Caloramatoraceae;g__;s__
STM_0716_E_M_E069_A_bin.74	STM_0716_E_M_E069_A	69.79	3.94	Cluster Winner	Singleton	d__Bacteria;p__Nitrospirota;c__UBA9217;o__UBA9217;f__UBA9217;g__JALNZF01;s__
STM_0716_S_M_E085_D_bin.22	STM_0716_S_M_E085_D	73.59	3.93	Cluster Winner	Singleton	d__Bacteria;p__Pseudomonadota;c__Alphaproteobacteria;o__Acetobacterales;f__Acetobacteraceae;g__Acidocella;s__
STM_0716_E_M_E050_E054_E058_A_bin.90	STM_0716_E_M_E050_E054_E058_A	88.6	3.92			d__Bacteria;p__Pseudomonadota;c__Gammaproteobacteria;o__Steroidobacterales;f__Steroidobacteraceae;g__FEN-1191;s__
STM_0716_E_M_E065_A_bin.28	STM_0716_E_M_E065_A	97.82	3.9			d__Bacteria;p__Nitrospirota;c__Thermodesulfovibrionia;o__Thermodesulfovibrionales;f__Dissulfurispiraceae;g__Fen-1308;s__Fen-1308 sp003170655
STM_0716_E_M_E069_E061_D_bin.35	STM_0716_E_M_E069_E061_D	56.82	3.89	Cluster Winner	Singleton	d__Bacteria;p__Pseudomonadota;c__Gammaproteobacteria;o__Steroidobacterales;f__Steroidobacteraceae;g__Bog-1198;s__
STM_0716_E_M_E026_E030_E034_A_bin.144	STM_0716_E_M_E026_E030_E034_A	93.79	3.88	Cluster Winner	Cluster Winner	d__Bacteria;p__Gemmatimonadota;c__Gemmatimonadetes;o__Gemmatimonadales;f__JACORV01;g__Fen-1245;s__Fen-1245 sp003157095
STM_0716_E_M_E026_E030_E034_A_bin.166	STM_0716_E_M_E026_E030_E034_A	81.56	3.88			d__Bacteria;p__Desulfobacterota_G;c__Syntrophorhabdia;o__Syntrophorhabdales;f__WCHB1-27;g__;s__
STM_0716_E_M_E034_E058_A_bin.112	STM_0716_E_M_E034_E058_A	81.35	3.85			d__Bacteria;p__Pseudomonadota;c__Gammaproteobacteria;o__Steroidobacterales;f__Steroidobacteraceae;g__FEN-1191;s__
STM_0716_E_M_E069_E065_E_bin.80	STM_0716_E_M_E069_E065_E	63.07	3.83			d__Bacteria;p__Bacteroidota;c__Bacteroidia;o__Bacteroidales;f__Bacteroidaceae;g__UBA1794;s__
STM_0716_E_M_E030_A_bin.2	STM_0716_E_M_E030_A	97.36	3.82			d__Bacteria;p__Pseudomonadota;c__Alphaproteobacteria;o__Acetobacterales;f__Acetobacteraceae;g__CAIXEA01;s__
STM_0716_E_M_E069_E061_A_bin.35	STM_0716_E_M_E069_E061_A	74.18	3.82			d__Bacteria;p__Spirochaetota;c__Spirochaetia;o__SZUA-6;f__Fen-1364;g__Fen-1364;s__
STM_0716_E_M_E069_E065_A_bin.47	STM_0716_E_M_E069_E065_A	71	3.81	Cluster Winner	Cluster Loser	d__Bacteria;p__Desulfobacterota_G;c__Syntrophorhabdia;o__Syntrophorhabdales;f__Syntrophorhabdaceae;g__PNOF01;s__
STM_0716_E_M_E050_E054_E058_A_bin.66	STM_0716_E_M_E050_E054_E058_A	78.55	3.8			d__Bacteria;p__Actinomycetota;c__Actinomycetia;o__Mycobacteriales;f__Frankiaceae;g__JADGOW01;s__JADGOW01 sp017882765
STM_0716_E_M_E050_E054_E058_A_bin.34	STM_0716_E_M_E050_E054_E058_A	93.84	3.79	Cluster Winner	Singleton	d__Bacteria;p__Actinomycetota;c__Acidimicrobiia;o__IMCC26256;f__PALSA-610;g__;s__
STM_0716_E_M_E065_A_bin.49	STM_0716_E_M_E065_A	93.68	3.78	Cluster Winner	Singleton	d__Bacteria;p__Pseudomonadota;c__Alphaproteobacteria;o__Micropepsales;f__Micropepsaceae;g__Rhizomicrobium;s__
STM_0716_E_M_E026_E030_E034_A_bin.46	STM_0716_E_M_E026_E030_E034_A	57.65	3.78			d__Bacteria;p__Bacteroidota;c__Bacteroidia;o__Bacteroidales;f__UBA1402;g__UBA8389;s__
STM_0716_E_M_E026_E050_A_bin.95	STM_0716_E_M_E026_E050_A	77.92	3.75			d__Bacteria;p__Pseudomonadota;c__Gammaproteobacteria;o__Pseudomonadales;f__Pseudomonadaceae;g__Pseudomonas_E;s__Pseudomonas_E koreensis
STM_0716_E_M_E034_E058_A_bin.60	STM_0716_E_M_E034_E058_A	82.71	3.74			d__Bacteria;p__Pseudomonadota;c__Gammaproteobacteria;o__Burkholderiales;f__Burkholderiaceae_B;g__;s__
STM_0716_E_M_E026_E030_E034_A_bin.119	STM_0716_E_M_E026_E030_E034_A	97.98	3.73	Cluster Winner	Singleton	d__Bacteria;p__Acidobacteriota;c__Thermoanaerobaculia;o__UBA5066;f__UBA5066;g__Fen-183;s__
STM_0716_E_M_E034_E058_A_bin.106	STM_0716_E_M_E034_E058_A	68.25	3.72			d__Bacteria;p__Actinomycetota;c__Acidimicrobiia;o__IMCC26256;f__PALSA-610;g__;s__
STM_0716_E_M_E058_A_bin.22	STM_0716_E_M_E058_A	99.98	3.72			d__Bacteria;p__Bacteroidota;c__UBA10030;o__UBA10030;f__UBA6906;g__Fen-1260;s__Fen-1260 sp003162635
STM_0716_E_M_E069_E061_D_bin.4	STM_0716_E_M_E069_E061_D	68.85	3.71			d__Bacteria;p__Fibrobacterota;c__Chitinivibrionia;o__Chitinivibrionales;f__FEN-1185;g__FEN-1185;s__
STM_0716_E_M_E069_A_bin.54	STM_0716_E_M_E069_A	91.62	3.7			d__Bacteria;p__Acidobacteriota;c__Terriglobia;o__Terriglobales;f__Acidobacteriaceae;g__Terracidiphilus;s__Terracidiphilus sp002307235
STM_0716_E_M_E026_E030_E034_A_multi_bin.165	STM_0716_E_M_E026_E030_E034_A_multi	56.9	3.69	Cluster Winner	Cluster Loser	d__Bacteria;p__Acidobacteriota;c__Terriglobia;o__Terriglobales;f__Acidobacteriaceae;g__Terracidiphilus;s__
STM_0716_E_M_E034_E058_A_bin.131	STM_0716_E_M_E034_E058_A	90.16	3.68			d__Bacteria;p__Patescibacteria;c__Microgenomatia;o__Levybacterales;f__UBA12049;g__JACRFQ01;s__
STM_0716_E_M_E026_E050_E061_D_bin.1	STM_0716_E_M_E026_E050_E061_D	81.38	3.65			d__Bacteria;p__Bacteroidota;c__Bacteroidia;o__Bacteroidales;f__Paludibacteraceae;g__Paludibacter;s__
STM_0716_E_M_E030_E054_E065_D_bin.15	STM_0716_E_M_E030_E054_E065_D	50.67	3.63	Cluster Winner	Singleton	d__Bacteria;p__Actinomycetota;c__Acidimicrobiia;o__IMCC26256;f__PALSA-555;g__;s__
STM_0716_E_M_E069_E065_A_bin.62	STM_0716_E_M_E069_E065_A	91.13	3.63	Cluster Winner	Singleton	d__Bacteria;p__Pseudomonadota;c__Alphaproteobacteria;o__Caulobacterales;f__Caulobacteraceae;g__BOG-935;s__
STM_0716_E_M_E034_A_bin.20	STM_0716_E_M_E034_A	60.72	3.63			d__Bacteria;p__Actinomycetota;c__Actinomycetia;o__Mycobacteriales;f__Mycobacteriaceae;g__Mycobacterium;s__
STM_0716_E_M_E050_E054_E058_A_bin.198	STM_0716_E_M_E050_E054_E058_A	82.92	3.6			d__Bacteria;p__Gemmatimonadota;c__Gemmatimonadetes;o__Gemmatimonadales;f__JACORV01;g__Fen-1245;s__Fen-1245 sp003157095
STM_0716_E_M_E050_E054_E058_D_bin.34	STM_0716_E_M_E050_E054_E058_D	85.19	3.59			d__Bacteria;p__Bacteroidota;c__Bacteroidia;o__Bacteroidales;f__Paludibacteraceae;g__Paludibacter;s__
STM_0716_E_M_E030_E054_E065_D_bin.1	STM_0716_E_M_E030_E054_E065_D	53.39	3.57			d__Bacteria;p__Bacillota_C;c__Negativicutes;o__Propionisporales;f__DSM-13327;g__CTSoil-075;s__
STM_0716_E_M_E030_A_bin.31	STM_0716_E_M_E030_A	56.25	3.55	Cluster Winner	Singleton	d__Bacteria;p__Pseudomonadota;c__Alphaproteobacteria;o__Rhizobiales;f__Rhodomicrobiaceae;g__Rhodomicrobium;s__
STM_0716_E_M_E026_E050_A_bin.105	STM_0716_E_M_E026_E050_A	49.09	3.54	Cluster Winner	Singleton	d__Bacteria;p__Acidobacteriota;c__Thermoanaerobaculia;o__UBA5066;f__UBA5066;g__Fen-183;s__
STM_0716_E_M_E050_E054_E058_A_bin.143	STM_0716_E_M_E050_E054_E058_A	94.47	3.54			d__Bacteria;p__Pseudomonadota;c__Gammaproteobacteria;o__Burkholderiales;f__Casimicrobiaceae;g__VBCG01;s__
STM_0716_E_M_E069_E065_D_bin.3	STM_0716_E_M_E069_E065_D	65.69	3.51			d__Bacteria;p__Pseudomonadota;c__Gammaproteobacteria;o__Burkholderiales;f__Burkholderiaceae;g__Janthinobacterium;s__
STM_0716_E_M_E001_D_bin.8	STM_0716_E_M_E001_D	50.25	3.49			d__Bacteria;p__Bacteroidota;c__UBA10030;o__UBA10030;f__UBA6906;g__Fen-1260;s__Fen-1260 sp003162635
STM_0716_E_M_E050_E054_E058_D_bin.123	STM_0716_E_M_E050_E054_E058_D	65.09	3.49			d__Bacteria;p__Bacteroidota;c__Bacteroidia;o__Bacteroidales;f__Bacteroidaceae;g__UBA1794;s__
STM_0716_E_M_E054_A_bin.74	STM_0716_E_M_E054_A	76.23	3.48	Cluster Winner	Singleton	d__Bacteria;p__Pseudomonadota;c__Gammaproteobacteria;o__Pseudomonadales;f__Pseudomonadaceae;g__Pseudomonas_E;s__Pseudomonas_E marginalis_D
STM_0716_S_M_E085_D_bin.15	STM_0716_S_M_E085_D	56.55	3.48	Cluster Winner	Singleton	d__Bacteria;p__Acidobacteriota;c__Terriglobia;o__Terriglobales;f__Acidobacteriaceae;g__UBA5172;s__
STM_0716_E_M_E030_A_bin.27	STM_0716_E_M_E030_A	51.78	3.45			d__Bacteria;p__Pseudomonadota;c__Gammaproteobacteria;o__Steroidobacterales;f__Steroidobacteraceae;g__FEN-1191;s__
STM_0716_E_M_E065_A_bin.20	STM_0716_E_M_E065_A	91.23	3.44	Cluster Winner	Singleton	d__Bacteria;p__Pseudomonadota;c__Gammaproteobacteria;o__Burkholderiales;f__Burkholderiaceae;g__Janthinobacterium;s__
STM_0716_E_M_E050_E054_E058_A_bin.74	STM_0716_E_M_E050_E054_E058_A	73.99	3.43	Cluster Winner	Singleton	d__Bacteria;p__Acidobacteriota;c__Terriglobia;o__Terriglobales;f__Acidobacteriaceae;g__Terracidiphilus;s__
STM_0716_E_M_E061_A_bin.23	STM_0716_E_M_E061_A	75.87	3.4	Cluster Winner	Singleton	d__Bacteria;p__Acidobacteriota;c__Terriglobia;o__Bryobacterales;f__Bryobacteraceae;g__CAIVVT01;s__
STM_0716_E_M_E026_E030_E034_A_bin.92	STM_0716_E_M_E026_E030_E034_A	78.58	3.4			d__Bacteria;p__Actinomycetota;c__Actinomycetia;o__Mycobacteriales;f__Mycobacteriaceae;g__Mycobacterium;s__
STM_0716_E_M_E050_E054_E058_D_bin.83	STM_0716_E_M_E050_E054_E058_D	78.03	3.4			d__Bacteria;p__Bacteroidota;c__Bacteroidia;o__Bacteroidales;f__Bacteroidaceae;g__UBA1794;s__
STM_0716_E_M_E069_E065_D_bin.46	STM_0716_E_M_E069_E065_D	69.55	3.36	Cluster Winner	Cluster Loser	d__Bacteria;p__Pseudomonadota;c__Gammaproteobacteria;o__Methylococcales;f__Methylomonadaceae;g__KS41;s__KS41 sp003158415
STM_0716_E_M_E026_E030_E034_A_multi_bin.195	STM_0716_E_M_E026_E030_E034_A_multi	88.01	3.35			d__Bacteria;p__Bacillota_C;c__Negativicutes;o__Propionisporales;f__DSM-13327;g__CTSoil-075;s__
STM_0716_E_M_E001_E061_A_bin.59	STM_0716_E_M_E001_E061_A	51.01	3.33	Cluster Winner	Cluster Loser	d__Bacteria;p__Pseudomonadota;c__Gammaproteobacteria;o__Burkholderiales;f__Rhodocyclaceae;g__Fen-999;s__Fen-999 sp003157035
STM_0716_E_M_E054_A_bin.50	STM_0716_E_M_E054_A	81.35	3.33			d__Bacteria;p__Pseudomonadota;c__Gammaproteobacteria;o__Steroidobacterales;f__Steroidobacteraceae;g__FEN-1191;s__
STM_0716_S_M_E013_A_bin.57	STM_0716_S_M_E013_A	100	3.32	Cluster Winner	Cluster Loser	d__Bacteria;p__Pseudomonadota;c__Gammaproteobacteria;o__Burkholderiales;f__Chromobacteriaceae;g__Paludibacterium;s__
STM_0716_E_M_E026_E030_E034_A_bin.136	STM_0716_E_M_E026_E030_E034_A	83.94	3.32	Cluster Winner	Singleton	d__Bacteria;p__Actinomycetota;c__Coriobacteriia;o__OPB41;f__JAAXUF01;g__;s__
STM_0716_E_M_E054_A_bin.29	STM_0716_E_M_E054_A	57.07	3.31			d__Bacteria;p__Chloroflexota;c__Limnocylindria;o__Limnocylindrales;f__CSP1-4;g__CTSoil-043;s__
STM_0716_E_M_E069_F_bin.13	STM_0716_E_M_E069_F	83.72	3.3			d__Bacteria;p__Bacillota_B;c__Desulfitobacteriia;o__Desulfitobacteriales;f__Desulfitobacteriaceae;g__Desulfitobacterium_A;s__
STM_0716_E_M_E026_E030_E034_A_multi_bin.175	STM_0716_E_M_E026_E030_E034_A_multi	75.69	3.29			d__Bacteria;p__Acidobacteriota;c__Aminicenantia;o__Aminicenantales;f__UBA4085;g__UBA4085;s__
STM_0716_E_M_E026_E030_E034_A_bin.100	STM_0716_E_M_E026_E030_E034_A	98.94	3.28			d__Bacteria;p__Bacillota_C;c__Negativicutes;o__Propionisporales;f__DSM-13327;g__CTSoil-075;s__
STM_0716_E_M_E026_E030_E034_A_multi_bin.63	STM_0716_E_M_E026_E030_E034_A_multi	67.84	3.27			d__Bacteria;p__Acidobacteriota;c__UBA4820;o__UBA4820;f__DSQY01;g__;s__
STM_0716_E_M_E001_E061_D_bin.16	STM_0716_E_M_E001_E061_D	76.97	3.24			d__Bacteria;p__Fibrobacterota;c__Chitinivibrionia;o__Chitinivibrionales;f__FEN-1185;g__FEN-1185;s__
STM_0716_E_M_E069_E061_E_bin.67	STM_0716_E_M_E069_E061_E	85.73	3.24			d__Bacteria;p__Bacillota_B;c__Desulfitobacteriia;o__Desulfitobacteriales;f__Desulfitobacteriaceae;g__Desulfitobacterium_A;s__
STM_0716_S_M_E013_A_bin.64	STM_0716_S_M_E013_A	51.99	3.23	Cluster Winner	Singleton	d__Bacteria;p__Pseudomonadota;c__Alphaproteobacteria;o__Rhizobiales;f__Beijerinckiaceae;g__Rhodoblastus;s__
STM_0716_E_M_E001_E061_E_bin.30	STM_0716_E_M_E001_E061_E	77.17	3.21			d__Bacteria;p__Bacillota_B;c__Desulfitobacteriia;o__Desulfitobacteriales;f__Desulfitobacteriaceae;g__Desulfitobacterium_A;s__
STM_0716_E_M_E061_A_bin.30	STM_0716_E_M_E061_A	92.87	3.2	Cluster Winner	Singleton	d__Bacteria;p__Bacteroidota;c__Bacteroidia;o__Bacteroidales;f__Cfx3-03;g__Cfx3-03;s__
STM_0716_E_M_E050_E054_E058_A_bin.70	STM_0716_E_M_E050_E054_E058_A	77.99	3.19	Cluster Winner	Singleton	d__Bacteria;p__Actinomycetota;c__Actinomycetia;o__Mycobacteriales;f__Mycobacteriaceae;g__Mycobacterium;s__
STM_0716_E_M_E069_J_bin.12	STM_0716_E_M_E069_J	52.53	3.19			d__Bacteria;p__Bacillota_A;c__Clostridia;o__Clostridiales;f__Clostridiaceae;g__Clostridium;s__
STM_0716_E_M_E054_A_bin.35	STM_0716_E_M_E054_A	56.6	3.16			d__Bacteria;p__Pseudomonadota;c__Gammaproteobacteria;o__Burkholderiales;f__Rhodocyclaceae;g__Fen-999;s__Fen-999 sp003158255
STM_0716_E_M_E069_A_bin.45	STM_0716_E_M_E069_A	91.87	3.14	Cluster Winner	Singleton	d__Bacteria;p__Fibrobacterota;c__Chitinivibrionia;o__Chitinivibrionales;f__FEN-1185;g__FEN-1185;s__
STM_0716_E_M_E030_A_bin.30	STM_0716_E_M_E030_A	64.14	3.14			d__Bacteria;p__Actinomycetota;c__Coriobacteriia;o__OPB41;f__JAAXUF01;g__;s__
STM_0716_E_M_E050_E054_E058_D_bin.37	STM_0716_E_M_E050_E054_E058_D	51.63	3.12	Cluster Winner	Singleton	d__Bacteria;p__Chloroflexota;c__Anaerolineae;o__Anaerolineales;f__EnvOPS12;g__Fen-1038;s__
STM_0716_E_M_E050_A_bin.55	STM_0716_E_M_E050_A	84.15	3.12			d__Bacteria;p__Actinomycetota;c__Actinomycetia;o__Propionibacteriales;f__Propionibacteriaceae;g__Fen-668;s__Fen-668 sp003153855
STM_0716_E_M_E069_A_bin.32	STM_0716_E_M_E069_A	64.26	3.12			d__Bacteria;p__Acidobacteriota;c__Thermoanaerobaculia;o__Thermoanaerobaculales;f__Thermoanaerobaculaceae;g__RBG-13-68-16;s__
STM_0716_S_M_E013_D_bin.53	STM_0716_S_M_E013_D	64.32	3.1	Cluster Winner	Singleton	d__Bacteria;p__Acidobacteriota;c__Holophagae;o__Holophagales;f__Holophagaceae;g__Holophaga;s__
STM_0716_E_M_E034_E058_A_bin.79	STM_0716_E_M_E034_E058_A	91.1	3.07	Cluster Winner	Cluster Winner	d__Bacteria;p__Actinomycetota;c__Actinomycetia;o__Propionibacteriales;f__Propionibacteriaceae;g__Fen-668;s__Fen-668 sp003153855
STM_0716_E_M_E050_E054_E058_A_bin.133	STM_0716_E_M_E050_E054_E058_A	95.05	3.06			d__Bacteria;p__Acidobacteriota;c__Terriglobia;o__Terriglobales;f__Acidobacteriaceae;g__Terracidiphilus;s__Terracidiphilus sp002307235
STM_0716_E_M_E069_E061_A_bin.72	STM_0716_E_M_E069_E061_A	60.16	3.05			d__Bacteria;p__Desulfobacterota_G;c__Syntrophorhabdia;o__Syntrophorhabdales;f__WCHB1-27;g__;s__
STM_0716_E_M_E026_E050_A_bin.63	STM_0716_E_M_E026_E050_A	71.69	3.04			d__Bacteria;p__Acidobacteriota;c__Terriglobia;o__Terriglobales;f__Acidobacteriaceae;g__Terracidiphilus;s__Terracidiphilus sp002307235
STM_0716_E_M_E030_A_bin.65	STM_0716_E_M_E030_A	49.96	3.04			d__Bacteria;p__Actinomycetota;c__Actinomycetia;o__Propionibacteriales;f__Propionibacteriaceae;g__Fen-668;s__Fen-668 sp003153855
STM_0716_E_M_E065_E061_A_bin.37	STM_0716_E_M_E065_E061_A	49.9	3.04			d__Bacteria;p__Desulfobacterota;c__Syntrophia;o__Syntrophales;f__Smithellaceae;g__Fen-1166;s__
STM_0716_E_M_E026_E050_A_bin.47	STM_0716_E_M_E026_E050_A	88.92	3.01			d__Bacteria;p__Pseudomonadota;c__Alphaproteobacteria;o__Acetobacterales;f__Acetobacteraceae;g__CAIXEA01;s__
STM_0716_S_M_E013_A_bin.75	STM_0716_S_M_E013_A	66.84	3	Cluster Winner	Singleton	d__Bacteria;p__Bacteroidota;c__Bacteroidia;o__Cytophagales;f__Amoebophilaceae;g__;s__
STM_0716_E_M_E026_E030_E034_A_bin.47	STM_0716_E_M_E026_E030_E034_A	53.55	2.99			d__Bacteria;p__Bacillota_A;c__Clostridia;o__Clostridiales;f__Caloramatoraceae;g__;s__
STM_0716_E_M_E065_G_bin.16	STM_0716_E_M_E065_G	59.01	2.96			d__Bacteria;p__Pseudomonadota;c__Gammaproteobacteria;o__Burkholderiales;f__Burkholderiaceae;g__Janthinobacterium;s__
STM_0716_E_M_E026_E030_E034_A_bin.156	STM_0716_E_M_E026_E030_E034_A	73.64	2.95	Cluster Winner	Singleton	d__Bacteria;p__Actinomycetota;c__Thermoleophilia;o__Solirubrobacterales;f__Solirubrobacteraceae;g__Palsa-744;s__
STM_0716_E_M_E026_E030_E034_A_bin.51	STM_0716_E_M_E026_E030_E034_A	96.2	2.95			d__Bacteria;p__Pseudomonadota;c__Alphaproteobacteria;o__Acetobacterales;f__Acetobacteraceae;g__CAIXEA01;s__
STM_0716_E_M_E058_A_bin.29	STM_0716_E_M_E058_A	69.92	2.94			d__Bacteria;p__Pseudomonadota;c__Gammaproteobacteria;o__Burkholderiales;f__Burkholderiaceae_B;g__;s__
STM_0716_E_M_E065_E_bin.1	STM_0716_E_M_E065_E	61.88	2.94			d__Bacteria;p__Pseudomonadota;c__Gammaproteobacteria;o__Burkholderiales;f__Burkholderiaceae;g__Janthinobacterium;s__
STM_0716_E_M_E026_E030_E034_A_bin.130	STM_0716_E_M_E026_E030_E034_A	71.39	2.93	Cluster Winner	Cluster Loser	d__Bacteria;p__Bacteroidota;c__UBA10030;o__UBA10030;f__UBA6906;g__Fen-1273;s__Fen-1273 sp003158475
STM_0716_E_M_E034_A_bin.47	STM_0716_E_M_E034_A	57.28	2.92			d__Bacteria;p__Actinomycetota;c__Actinomycetia;o__Propionibacteriales;f__Propionibacteriaceae;g__Fen-668;s__Fen-668 sp003153855
STM_0716_E_M_E069_G_bin.12	STM_0716_E_M_E069_G	50.83	2.92			d__Bacteria;p__Bacillota_A;c__Clostridia;o__Clostridiales;f__Clostridiaceae;g__Clostridium;s__
STM_0716_E_M_E034_E058_E069_D_bin.51	STM_0716_E_M_E034_E058_E069_D	73.74	2.88			d__Bacteria;p__Acidobacteriota;c__Terriglobia;o__Terriglobales;f__Acidobacteriaceae;g__Terracidiphilus;s__Terracidiphilus sp002307235
STM_0716_E_M_E050_E054_E058_D_bin.98	STM_0716_E_M_E050_E054_E058_D	59.21	2.88			d__Bacteria;p__Bacteroidota;c__UBA10030;o__UBA10030;f__UBA6906;g__Fen-1260;s__Fen-1260 sp003162635
STM_0716_E_M_E061_A_bin.43	STM_0716_E_M_E061_A	51.3	2.88			d__Bacteria;p__Bacillota_A;c__Clostridia;o__RGIG8785;f__;g__;s__
STM_0716_E_M_E069_E065_E_bin.21	STM_0716_E_M_E069_E065_E	85.43	2.87			d__Bacteria;p__Fibrobacterota;c__Chitinivibrionia;o__Chitinivibrionales;f__FEN-1185;g__FEN-1185;s__
STM_0716_E_M_E069_D_bin.41	STM_0716_E_M_E069_D	72.79	2.86			d__Bacteria;p__Bacillota_B;c__Desulfitobacteriia;o__Desulfitobacteriales;f__Desulfitobacteriaceae;g__Desulfitobacterium_A;s__
STM_0716_E_M_E050_E054_E058_A_bin.27	STM_0716_E_M_E050_E054_E058_A	92.41	2.85	Cluster Winner	Singleton	d__Bacteria;p__Pseudomonadota;c__Alphaproteobacteria;o__Rhizobiales;f__Beijerinckiaceae;g__Methylocella;s__
STM_0716_E_M_E026_E050_A_bin.48	STM_0716_E_M_E026_E050_A	93.37	2.85			d__Bacteria;p__Patescibacteria;c__Paceibacteria;o__Moranbacterales;f__UBA11712;g__Fen-1326;s__Fen-1326 sp003157295
STM_0716_E_M_E001_D_bin.17	STM_0716_E_M_E001_D	50.44	2.84			d__Bacteria;p__Actinomycetota;c__Actinomycetia;o__Propionibacteriales;f__Propionibacteriaceae;g__Fen-668;s__Fen-668 sp003153855
STM_0716_E_M_E058_A_bin.15	STM_0716_E_M_E058_A	82.54	2.83	Cluster Winner	Cluster Winner	d__Bacteria;p__Myxococcota;c__Polyangia;o__Fen-1088;f__Fen-1088;g__Fen-1137;s__Fen-1137 sp003153875
STM_0716_E_M_E058_A_bin.41	STM_0716_E_M_E058_A	89.23	2.83			d__Bacteria;p__Pseudomonadota;c__Alphaproteobacteria;o__Acetobacterales;f__Acetobacteraceae;g__CAIXEA01;s__
STM_0716_E_M_E050_E054_E058_A_bin.136	STM_0716_E_M_E050_E054_E058_A	92.74	2.81			d__Bacteria;p__Bacteroidota;c__Bacteroidia;o__Bacteroidales;f__Bacteroidaceae;g__UBA1794;s__
STM_0716_E_M_E026_E030_E034_D_multi_bin.120	STM_0716_E_M_E026_E030_E034_D_multi	65.7	2.79			d__Bacteria;p__Pseudomonadota;c__Gammaproteobacteria;o__Burkholderiales;f__Casimicrobiaceae;g__VBCG01;s__
STM_0716_E_M_E030_A_bin.66	STM_0716_E_M_E030_A	70.91	2.76	Cluster Winner	Singleton	d__Bacteria;p__Pseudomonadota;c__Gammaproteobacteria;o__Pseudomonadales;f__Pseudomonadaceae;g__Pseudomonas_E;s__Pseudomonas_E sp008370045
STM_0716_E_M_E030_A_bin.3	STM_0716_E_M_E030_A	69.96	2.76			d__Bacteria;p__Pseudomonadota;c__Gammaproteobacteria;o__Steroidobacterales;f__Steroidobacteraceae;g__FEN-1191;s__
STM_0716_E_M_E058_A_bin.2	STM_0716_E_M_E058_A	77.49	2.76			d__Bacteria;p__Actinomycetota;c__Actinomycetia;o__Propionibacteriales;f__Propionibacteriaceae;g__Fen-668;s__Fen-668 sp003153855
STM_0716_E_M_E058_A_bin.48	STM_0716_E_M_E058_A	56.15	2.75	Cluster Winner	Singleton	d__Bacteria;p__Pseudomonadota;c__Gammaproteobacteria;o__Pseudomonadales;f__Pseudomonadaceae;g__Pseudomonas_E;s__Pseudomonas_E marginalis_D
STM_0716_E_M_E065_A_bin.36	STM_0716_E_M_E065_A	71.89	2.75			d__Bacteria;p__Gemmatimonadota;c__Gemmatimonadetes;o__Gemmatimonadales;f__JACORV01;g__Fen-1245;s__Fen-1245 sp003157095
STM_0716_E_M_E069_E061_A_bin.57	STM_0716_E_M_E069_E061_A	67.23	2.74	Cluster Winner	Cluster Loser	d__Bacteria;p__Pseudomonadota;c__Alphaproteobacteria;o__Rhizobiales;f__Beijerinckiaceae;g__Roseiarcus;s__Roseiarcus sp003164825
STM_0716_E_M_E026_E030_E034_A_bin.7	STM_0716_E_M_E026_E030_E034_A	88.25	2.74			d__Bacteria;p__Actinomycetota;c__Actinomycetia;o__Propionibacteriales;f__Propionibacteriaceae;g__Fen-668;s__Fen-668 sp003153855
STM_0716_E_M_E050_E054_E058_A_bin.2	STM_0716_E_M_E050_E054_E058_A	80.58	2.74			d__Bacteria;p__Desulfobacterota_G;c__Syntrophorhabdia;o__Syntrophorhabdales;f__WCHB1-27;g__;s__
STM_0716_E_M_E050_E054_E058_D_bin.108	STM_0716_E_M_E050_E054_E058_D	54.83	2.7			d__Bacteria;p__Pseudomonadota;c__Alphaproteobacteria;o__Acetobacterales;f__Acetobacteraceae;g__CAIXEA01;s__
STM_0716_E_M_E065_A_bin.26	STM_0716_E_M_E065_A	80.48	2.67	Cluster Winner	Cluster Loser	d__Bacteria;p__Pseudomonadota;c__Gammaproteobacteria;o__Pseudomonadales;f__Pseudomonadaceae;g__Pseudomonas_E;s__Pseudomonas_E marginalis_D
STM_0716_E_M_E050_E054_E058_D_bin.8	STM_0716_E_M_E050_E054_E058_D	49.48	2.67	Cluster Winner	Singleton	d__Bacteria;p__Verrucomicrobiota;c__Kiritimatiellia;o__LD1-PB3_A;f__JAGNIJ01;g__;s__
STM_0716_E_M_E061_D_bin.16	STM_0716_E_M_E061_D	49.58	2.67			d__Bacteria;p__Chloroflexota;c__Anaerolineae;o__Anaerolineales;f__Anaerolineaceae;g__UBA6107;s__
STM_0716_E_M_E001_A_bin.5	STM_0716_E_M_E001_A	93.71	2.66			d__Bacteria;p__Pseudomonadota;c__Gammaproteobacteria;o__Burkholderiales;f__Burkholderiaceae;g__Janthinobacterium;s__
STM_0716_E_M_E026_E050_A_bin.8	STM_0716_E_M_E026_E050_A	90.04	2.64			d__Bacteria;p__Pseudomonadota;c__Gammaproteobacteria;o__Steroidobacterales;f__Steroidobacteraceae;g__FEN-1191;s__
STM_0716_E_M_E026_E030_E034_A_multi_bin.78	STM_0716_E_M_E026_E030_E034_A_multi	81.5	2.63			d__Bacteria;p__Bacteroidota;c__Bacteroidia;o__Bacteroidales;f__Bacteroidaceae;g__JAAYUD01;s__
STM_0716_E_M_E030_A_bin.40	STM_0716_E_M_E030_A	90.24	2.63			d__Bacteria;p__Nitrospirota;c__Thermodesulfovibrionia;o__Thermodesulfovibrionales;f__Dissulfurispiraceae;g__Fen-1308;s__Fen-1308 sp003170655
STM_0716_E_M_E026_E030_E034_A_bin.96	STM_0716_E_M_E026_E030_E034_A	56.88	2.62	Cluster Winner	Cluster Loser	d__Bacteria;p__Actinomycetota;c__Actinomycetia;o__Actinomycetales;f__Dermatophilaceae;g__UBA4719;s__UBA4719 sp003157445
STM_0716_E_M_E058_A_bin.61	STM_0716_E_M_E058_A	75.96	2.6	Cluster Winner	Singleton	d__Bacteria;p__Pseudomonadota;c__Gammaproteobacteria;o__Pseudomonadales;f__Pseudomonadaceae;g__Pseudomonas_E;s__Pseudomonas_E sp003014915
STM_0716_E_M_E065_E061_A_bin.66	STM_0716_E_M_E065_E061_A	49.22	2.6	Cluster Winner	Singleton	d__Bacteria;p__Desulfobacterota_F;c__Desulfuromonadia;o__Geobacterales;f__Geobacteraceae;g__JAMPXD01;s__
STM_0716_E_M_E034_E058_A_bin.87	STM_0716_E_M_E034_E058_A	73.04	2.59			d__Bacteria;p__Gemmatimonadota;c__Gemmatimonadetes;o__Gemmatimonadales;f__JACORV01;g__Fen-1245;s__Fen-1245 sp003157095
STM_0716_S_M_E013_A_bin.16	STM_0716_S_M_E013_A	74.52	2.58	Cluster Winner	Singleton	d__Bacteria;p__Pseudomonadota;c__Gammaproteobacteria;o__Methylococcales;f__Methylomonadaceae;g__KS41;s__
STM_0716_E_M_E026_E030_E034_A_bin.124	STM_0716_E_M_E026_E030_E034_A	87.57	2.58			d__Bacteria;p__Pseudomonadota;c__Gammaproteobacteria;o__Steroidobacterales;f__Steroidobacteraceae;g__FEN-1191;s__
STM_0716_E_M_E069_A_bin.64	STM_0716_E_M_E069_A	89.63	2.56			d__Bacteria;p__Nitrospirota;c__Thermodesulfovibrionia;o__Thermodesulfovibrionales;f__Dissulfurispiraceae;g__Fen-1308;s__Fen-1308 sp003170655
STM_0716_E_M_E050_E054_E058_A_bin.111	STM_0716_E_M_E050_E054_E058_A	58.63	2.55	Cluster Winner	Singleton	d__Bacteria;p__Myxococcota;c__Polyangia;o__Fen-1088;f__Fen-1088;g__Fen-1137;s__
STM_0716_E_M_E065_A_bin.39	STM_0716_E_M_E065_A	91.98	2.55			d__Bacteria;p__Fibrobacterota;c__Chitinivibrionia;o__Chitinivibrionales;f__FEN-1185;g__FEN-1185;s__
STM_0716_E_M_E069_E065_A_bin.69	STM_0716_E_M_E069_E065_A	86.64	2.55			d__Bacteria;p__Fibrobacterota;c__Chitinivibrionia;o__Chitinivibrionales;f__FEN-1185;g__FEN-1185;s__
STM_0716_E_M_E026_E030_E034_D_multi_bin.27	STM_0716_E_M_E026_E030_E034_D_multi	51.41	2.51	Cluster Winner	Singleton	d__Bacteria;p__Acidobacteriota;c__Terriglobia;o__Terriglobales;f__Acidobacteriaceae;g__Terracidiphilus;s__
STM_0716_E_M_E054_A_bin.11	STM_0716_E_M_E054_A	81.88	2.51			d__Bacteria;p__Acidobacteriota;c__Terriglobia;o__Terriglobales;f__Acidobacteriaceae;g__Terracidiphilus;s__Terracidiphilus sp003156495
STM_0716_E_M_E034_A_bin.1	STM_0716_E_M_E034_A	84.47	2.5	Cluster Winner	Singleton	d__Bacteria;p__Bacillota_A;c__Clostridia;o__Oscillospirales;f__Oscillospiraceae;g__JAGFXR01;s__
STM_0716_E_M_E069_E065_E_bin.105	STM_0716_E_M_E069_E065_E	85.55	2.5	Cluster Winner	Singleton	d__Bacteria;p__Chloroflexota;c__Limnocylindria;o__Limnocylindrales;f__CSP1-4;g__Fen-1039;s__
STM_0716_E_M_E026_E030_E034_A_multi_bin.114	STM_0716_E_M_E026_E030_E034_A_multi	99.9	2.5			d__Bacteria;p__Bacteroidota;c__Bacteroidia;o__Bacteroidales;f__Paludibacteraceae;g__Paludibacter;s__
STM_0716_E_M_E026_E030_E034_D_bin.80	STM_0716_E_M_E026_E030_E034_D	59.04	2.49			d__Bacteria;p__Pseudomonadota;c__Alphaproteobacteria;o__Acetobacterales;f__Acetobacteraceae;g__CAIXEA01;s__
STM_0716_E_M_E034_E058_A_bin.33	STM_0716_E_M_E034_E058_A	95.37	2.48	Cluster Winner	Singleton	d__Bacteria;p__Bacillota_A;c__Clostridia;o__Clostridiales;f__Clostridiaceae;g__UBA699;s__
STM_0716_E_M_E001_E061_D_bin.31	STM_0716_E_M_E001_E061_D	73.91	2.48			d__Bacteria;p__Bacillota_B;c__Desulfitobacteriia;o__Desulfitobacteriales;f__Desulfitobacteriaceae;g__Desulfitobacterium_A;s__
STM_0716_E_M_E069_E065_A_bin.13	STM_0716_E_M_E069_E065_A	52.02	2.48			d__Bacteria;p__Bacillota_C;c__Negativicutes;o__UMGS1260;f__UMGS1260;g__Pelorhabdus;s__
STM_0716_E_M_E065_D_bin.42	STM_0716_E_M_E065_D	58.73	2.47			d__Bacteria;p__Pseudomonadota;c__Gammaproteobacteria;o__Burkholderiales;f__Burkholderiaceae;g__Janthinobacterium;s__
STM_0716_E_M_E065_E061_A_bin.55	STM_0716_E_M_E065_E061_A	70.71	2.47			d__Bacteria;p__Pseudomonadota;c__Alphaproteobacteria;o__Caulobacterales;f__Caulobacteraceae;g__BOG-935;s__
STM_0716_E_M_E026_E050_A_bin.16	STM_0716_E_M_E026_E050_A	83.1	2.46			d__Bacteria;p__Bacteroidota;c__Bacteroidia;o__Bacteroidales;f__Paludibacteraceae;g__Paludibacter;s__
STM_0716_E_M_E050_E054_E058_A_bin.73	STM_0716_E_M_E050_E054_E058_A	94.79	2.43	Cluster Winner	Singleton	d__Bacteria;p__Pseudomonadota;c__Gammaproteobacteria;o__Burkholderiales;f__Burkholderiaceae_B;g__;s__
STM_0716_E_M_E034_E058_A_bin.37	STM_0716_E_M_E034_E058_A	96.31	2.43			d__Bacteria;p__Bacteroidota;c__UBA10030;o__UBA10030;f__UBA6906;g__Fen-1260;s__Fen-1260 sp003162635
STM_0716_E_M_E050_E054_E058_A_bin.146	STM_0716_E_M_E050_E054_E058_A	98.49	2.42	Cluster Winner	Singleton	d__Bacteria;p__Bacteroidota;c__UBA10030;o__UBA10030;f__UBA6906;g__Fen-1262;s__Fen-1262 sp003161755
STM_0716_E_M_E069_A_bin.18	STM_0716_E_M_E069_A	60.03	2.42	Cluster Winner	Singleton	d__Bacteria;p__Actinomycetota;c__Coriobacteriia;o__Coriobacteriales;f__RUG844;g__;s__
STM_0716_E_M_E026_E030_E034_A_multi_bin.129	STM_0716_E_M_E026_E030_E034_A_multi	82.19	2.41			d__Bacteria;p__Actinomycetota;c__Actinomycetia;o__Mycobacteriales;f__Frankiaceae;g__JADGOW01;s__JADGOW01 sp017882765
STM_0716_E_M_E034_E058_E069_D_bin.75	STM_0716_E_M_E034_E058_E069_D	79.63	2.41			d__Bacteria;p__Bacillota_B;c__Desulfitobacteriia;o__Desulfitobacteriales;f__Desulfitobacteriaceae;g__Desulfitobacterium_A;s__
STM_0716_E_M_E065_E061_A_bin.46	STM_0716_E_M_E065_E061_A	75.6	2.39	Cluster Winner	Singleton	d__Bacteria;p__Desulfobacterota_G;c__Syntrophorhabdia;o__Syntrophorhabdales;f__WCHB1-27;g__;s__
STM_0716_E_M_E058_A_bin.21	STM_0716_E_M_E058_A	90.91	2.39			d__Bacteria;p__Bacteroidota;c__Bacteroidia;o__Bacteroidales;f__Bacteroidaceae;g__UBA1794;s__
STM_0716_E_M_E069_A_bin.9	STM_0716_E_M_E069_A	84.89	2.37	Cluster Winner	Singleton	d__Bacteria;p__Bacteroidota;c__Bacteroidia;o__Bacteroidales;f__Bacteroidaceae;g__UBA1794;s__UBA1794 sp002315435
STM_0716_E_M_E069_D_bin.43	STM_0716_E_M_E069_D	67.82	2.37			d__Bacteria;p__Fibrobacterota;c__Chitinivibrionia;o__Chitinivibrionales;f__FEN-1185;g__FEN-1185;s__
STM_0716_E_M_E054_A_bin.85	STM_0716_E_M_E054_A	67.17	2.36			d__Bacteria;p__Actinomycetota;c__Actinomycetia;o__Mycobacteriales;f__Mycobacteriaceae;g__Mycobacterium;s__
STM_0716_E_M_E065_E061_A_bin.4	STM_0716_E_M_E065_E061_A	73.56	2.36			d__Bacteria;p__Spirochaetota;c__Spirochaetia;o__SZUA-6;f__Fen-1364;g__Fen-1364;s__
STM_0716_E_M_E065_F_bin.48	STM_0716_E_M_E065_F	61.88	2.35			d__Bacteria;p__Pseudomonadota;c__Gammaproteobacteria;o__Burkholderiales;f__Burkholderiaceae;g__Janthinobacterium;s__
STM_0716_E_M_E026_E050_A_bin.92	STM_0716_E_M_E026_E050_A	85.52	2.34			d__Bacteria;p__Pseudomonadota;c__Gammaproteobacteria;o__Burkholderiales;f__Burkholderiaceae;g__Herbaspirillum;s__
STM_0716_S_M_E013_A_bin.11	STM_0716_S_M_E013_A	92.77	2.32	Cluster Winner	Cluster Loser	d__Bacteria;p__Pseudomonadota;c__Gammaproteobacteria;o__Burkholderiales;f__Gallionellaceae;g__PALSA-1006;s__
STM_0716_E_M_E061_A_bin.35	STM_0716_E_M_E061_A	97.13	2.32	Cluster Winner	Cluster Loser	d__Bacteria;p__Bacteroidota;c__Bacteroidia;o__Bacteroidales;f__VadinHA17;g__LD21;s__LD21 sp003152835
STM_0716_E_M_E026_E030_E034_A_multi_bin.85	STM_0716_E_M_E026_E030_E034_A_multi	69.43	2.3	Cluster Winner	Cluster Loser	d__Bacteria;p__Chloroflexota;c__Limnocylindria;o__Limnocylindrales;f__CSP1-4;g__Fen-1039;s__Fen-1039 sp003152995
STM_0716_E_M_E050_E054_E058_A_bin.80	STM_0716_E_M_E050_E054_E058_A	82.85	2.3			d__Bacteria;p__Bacillota_C;c__Negativicutes;o__Propionisporales;f__DSM-13327;g__CTSoil-075;s__
STM_0716_E_M_E069_E061_E_bin.68	STM_0716_E_M_E069_E061_E	79.84	2.3			d__Bacteria;p__Fibrobacterota;c__Chitinivibrionia;o__Chitinivibrionales;f__FEN-1185;g__FEN-1185;s__
STM_0716_E_M_E034_E058_A_bin.116	STM_0716_E_M_E034_E058_A	82.48	2.29	Cluster Winner	Singleton	d__Bacteria;p__Acidobacteriota;c__Terriglobia;o__Terriglobales;f__Acidobacteriaceae;g__Terracidiphilus;s__
STM_0716_E_M_E026_E030_E034_A_bin.113	STM_0716_E_M_E026_E030_E034_A	65.59	2.28	Cluster Winner	Cluster Winner	d__Bacteria;p__WOR-3;c__WOR-3;o__UBA2258;f__UBA2258;g__UBA2258;s__
STM_0716_E_M_E026_E030_E034_A_multi_bin.11	STM_0716_E_M_E026_E030_E034_A_multi	96.8	2.28			d__Bacteria;p__Actinomycetota;c__Thermoleophilia;o__Miltoncostaeales;f__Miltoncostaeaceae;g__CAITWD01;s__
STM_0716_E_M_E026_E030_E034_A_multi_bin.189	STM_0716_E_M_E026_E030_E034_A_multi	91.57	2.27	Cluster Winner	Singleton	d__Bacteria;p__Pseudomonadota;c__Gammaproteobacteria;o__Steroidobacterales;f__Steroidobacteraceae;g__FEN-1191;s__
STM_0716_E_M_E026_E050_A_bin.104	STM_0716_E_M_E026_E050_A	95.43	2.27			d__Bacteria;p__Bacteroidota;c__UBA10030;o__UBA10030;f__UBA6906;g__Fen-1262;s__Fen-1262 sp003152875
STM_0716_E_M_E050_A_bin.15	STM_0716_E_M_E050_A	93.06	2.27			d__Bacteria;p__Bacteroidota;c__Bacteroidia;o__Bacteroidales;f__Paludibacteraceae;g__Paludibacter;s__
STM_0716_E_M_E001_E061_A_bin.46	STM_0716_E_M_E001_E061_A	49.81	2.24	Cluster Winner	Singleton	d__Archaea;p__Methanobacteriota;c__Methanobacteria;o__Methanobacteriales;f__Methanobacteriaceae;g__Methanobacterium_B;s__Methanobacterium_B sp003162115
STM_0716_E_M_E034_E058_A_bin.130	STM_0716_E_M_E034_E058_A	90.21	2.22			d__Bacteria;p__Actinomycetota;c__Thermoleophilia;o__Miltoncostaeales;f__Miltoncostaeaceae;g__CAITWD01;s__
STM_0716_E_M_E065_E061_A_bin.26	STM_0716_E_M_E065_E061_A	69.72	2.22			d__Bacteria;p__Bacteroidota;c__UBA10030;o__UBA10030;f__UBA6906;g__Fen-1273;s__Fen-1273 sp003161955
STM_0716_E_M_E069_E065_E_bin.29	STM_0716_E_M_E069_E065_E	50.13	2.22			d__Bacteria;p__Nitrospirota;c__Thermodesulfovibrionia;o__Thermodesulfovibrionales;f__Dissulfurispiraceae;g__Fen-1308;s__Fen-1308 sp003170655
STM_0716_E_M_E030_A_bin.39	STM_0716_E_M_E030_A	82.75	2.21			d__Bacteria;p__Pseudomonadota;c__Gammaproteobacteria;o__Burkholderiales;f__Rhodocyclaceae;g__Fen-999;s__Fen-999 sp003158255
STM_0716_E_M_E065_A_bin.52	STM_0716_E_M_E065_A	54.45	2.21			d__Bacteria;p__Actinomycetota;c__Actinomycetia;o__Propionibacteriales;f__Propionibacteriaceae;g__Fen-668;s__Fen-668 sp003153855
STM_0716_E_M_E069_E065_A_bin.41	STM_0716_E_M_E069_E065_A	58.17	2.19	Cluster Winner	Singleton	d__Bacteria;p__Nitrospirota;c__Thermodesulfovibrionia;o__Thermodesulfovibrionales;f__Dissulfurispiraceae;g__Fen-1308;s__Fen-1308 sp003170655
STM_0716_E_M_E026_E030_E034_A_multi_bin.109	STM_0716_E_M_E026_E030_E034_A_multi	96.36	2.19			d__Bacteria;p__Acidobacteriota;c__Terriglobia;o__Terriglobales;f__Acidobacteriaceae;g__Terracidiphilus;s__Terracidiphilus sp002307235
STM_0716_E_M_E050_E054_E058_A_bin.152	STM_0716_E_M_E050_E054_E058_A	53.48	2.18	Cluster Winner	Singleton	d__Bacteria;p__Pseudomonadota;c__Gammaproteobacteria;o__Burkholderiales;f__Burkholderiaceae_B;g__Ramlibacter;s__
STM_0716_E_M_E058_A_bin.30	STM_0716_E_M_E058_A	88.09	2.18	Cluster Winner	Singleton	d__Bacteria;p__Nitrospirota;c__Thermodesulfovibrionia;o__Thermodesulfovibrionales;f__Dissulfurispiraceae;g__Fen-1308;s__Fen-1308 sp003170655
STM_0716_E_M_E001_E_bin.26	STM_0716_E_M_E001_E	52.83	2.15			d__Bacteria;p__Acidobacteriota;c__Thermoanaerobaculia;o__UBA5066;f__UBA5066;g__Fen-183;s__
STM_0716_E_M_E001_E061_A_bin.5	STM_0716_E_M_E001_E061_A	57.76	2.15			d__Bacteria;p__Acidobacteriota;c__Thermoanaerobaculia;o__UBA5066;f__UBA5066;g__Fen-183;s__
STM_0716_E_M_E026_E030_E034_A_bin.20	STM_0716_E_M_E026_E030_E034_A	93.89	2.15			d__Bacteria;p__Pseudomonadota;c__Gammaproteobacteria;o__Burkholderiales;f__Casimicrobiaceae;g__VBCG01;s__
STM_0716_E_M_E026_E050_E061_D_bin.68	STM_0716_E_M_E026_E050_E061_D	62.9	2.15			d__Bacteria;p__Bacteroidota;c__Bacteroidia;o__Bacteroidales;f__Bacteroidaceae;g__JAAYUD01;s__
STM_0716_E_M_E026_A_bin.29	STM_0716_E_M_E026_A	74.01	2.14			d__Bacteria;p__Acidobacteriota;c__Aminicenantia;o__Aminicenantales;f__UBA4085;g__UBA4085;s__
STM_0716_E_M_E026_E050_A_bin.81	STM_0716_E_M_E026_E050_A	94.59	2.14			d__Bacteria;p__Bacteroidota;c__UBA10030;o__UBA10030;f__UBA6906;g__Fen-1260;s__Fen-1260 sp003162635
STM_0716_E_M_E054_A_bin.24	STM_0716_E_M_E054_A	99.49	2.14			d__Bacteria;p__Acidobacteriota;c__Terriglobia;o__Terriglobales;f__Acidobacteriaceae;g__Terracidiphilus;s__Terracidiphilus sp002307235
STM_0716_E_M_E034_A_bin.48	STM_0716_E_M_E034_A	77.19	2.13			d__Bacteria;p__Bacteroidota;c__Bacteroidia;o__Bacteroidales;f__Bacteroidaceae;g__UBA1794;s__UBA1794 sp002315435
STM_0716_E_M_E065_A_bin.19	STM_0716_E_M_E065_A	59.53	2.12	Cluster Winner	Singleton	d__Bacteria;p__Pseudomonadota;c__Alphaproteobacteria;o__Rhizobiales;f__Rhodomicrobiaceae;g__Rhodomicrobium;s__
STM_0716_E_M_E026_E050_A_bin.7	STM_0716_E_M_E026_E050_A	74.67	2.12			d__Bacteria;p__Actinomycetota;c__Thermoleophilia;o__Miltoncostaeales;f__Miltoncostaeaceae;g__CAITWD01;s__
STM_0716_E_M_E065_F_bin.47	STM_0716_E_M_E065_F	53.48	2.1			d__Bacteria;p__Nitrospirota;c__Thermodesulfovibrionia;o__Thermodesulfovibrionales;f__Dissulfurispiraceae;g__Fen-1308;s__Fen-1308 sp003170655
STM_0716_E_M_E069_E061_A_bin.56	STM_0716_E_M_E069_E061_A	60.52	2.1			d__Bacteria;p__Fibrobacterota;c__Chitinivibrionia;o__Chitinivibrionales;f__FEN-1185;g__FEN-1185;s__
STM_0716_E_M_E069_D_bin.7	STM_0716_E_M_E069_D	82.04	2.08	Cluster Winner	Singleton	d__Bacteria;p__Actinomycetota;c__Acidimicrobiia;o__Acidimicrobiales;f__Bog-793;g__Fen-455;s__
STM_0716_S_M_E085_D_bin.13	STM_0716_S_M_E085_D	86.01	2.07			d__Bacteria;p__Acidobacteriota;c__Terriglobia;o__Terriglobales;f__Acidobacteriaceae;g__CAIVDV01;s__
STM_0716_E_M_E001_E061_E_bin.16	STM_0716_E_M_E001_E061_E	71.21	2.06			d__Bacteria;p__Bacteroidota;c__Bacteroidia;o__Bacteroidales;f__Paludibacteraceae;g__Paludibacter;s__
STM_0716_E_M_E026_E030_E034_A_bin.120	STM_0716_E_M_E026_E030_E034_A	51.98	2.05			d__Bacteria;p__Pseudomonadota;c__Alphaproteobacteria;o__Rhizobiales;f__Beijerinckiaceae;g__Methylocella;s__
STM_0716_E_M_E050_E054_E058_D_bin.55	STM_0716_E_M_E050_E054_E058_D	50.51	2.05			d__Bacteria;p__Bacteroidota;c__Bacteroidia;o__Bacteroidales;f__Bacteroidaceae;g__JAAYUD01;s__
STM_0716_E_M_E026_E030_E034_A_multi_bin.10	STM_0716_E_M_E026_E030_E034_A_multi	79.22	2.04			d__Bacteria;p__Bacteroidota;c__Bacteroidia;o__Bacteroidales;f__Bacteroidaceae;g__UBA1794;s__
STM_0716_E_M_E026_E050_E061_E_bin.74	STM_0716_E_M_E026_E050_E061_E	59.27	2.04			d__Bacteria;p__Bacteroidota;c__Bacteroidia;o__Bacteroidales;f__Bacteroidaceae;g__JAAYUD01;s__
STM_0716_E_M_E054_A_bin.21	STM_0716_E_M_E054_A	97.12	2.03	Cluster Winner	Singleton	d__Bacteria;p__Bacillota_C;c__Negativicutes;o__Propionisporales;f__DSM-13327;g__CTSoil-075;s__
STM_0716_E_M_E050_E054_E058_A_bin.42	STM_0716_E_M_E050_E054_E058_A	72.99	2.03			d__Bacteria;p__Acidobacteriota;c__Terriglobia;o__Terriglobales;f__Acidobacteriaceae;g__Terracidiphilus;s__
STM_0716_E_M_E054_A_bin.28	STM_0716_E_M_E054_A	49.05	2.01	Cluster Winner	Singleton	d__Bacteria;p__Acidobacteriota;c__Terriglobia;o__Terriglobales;f__Acidobacteriaceae;g__;s__
STM_0716_E_M_E026_A_bin.5	STM_0716_E_M_E026_A	79.84	2			d__Bacteria;p__Pseudomonadota;c__Gammaproteobacteria;o__Burkholderiales;f__Casimicrobiaceae;g__VBCG01;s__
STM_0716_E_M_E001_E061_A_bin.30	STM_0716_E_M_E001_E061_A	55.49	1.99			d__Bacteria;p__Bacteroidota;c__UBA10030;o__UBA10030;f__UBA6906;g__Fen-1260;s__Fen-1260 sp003162635
STM_0716_E_M_E030_A_bin.55	STM_0716_E_M_E030_A	86.16	1.99			d__Bacteria;p__Acidobacteriota;c__Terriglobia;o__Terriglobales;f__Acidobacteriaceae;g__Terracidiphilus;s__
STM_0716_E_M_E058_A_bin.28	STM_0716_E_M_E058_A	93.42	1.98			d__Bacteria;p__Pseudomonadota;c__Gammaproteobacteria;o__Burkholderiales;f__Casimicrobiaceae;g__VBCG01;s__
STM_0716_E_M_E050_E054_E058_A_bin.51	STM_0716_E_M_E050_E054_E058_A	100	1.97	Cluster Winner	Singleton	d__Bacteria;p__Pseudomonadota;c__Alphaproteobacteria;o__Acetobacterales;f__Acetobacteraceae;g__CAIXEA01;s__
STM_0716_E_M_E026_A_bin.33	STM_0716_E_M_E026_A	85.89	1.96			d__Bacteria;p__Nitrospirota;c__Thermodesulfovibrionia;o__Thermodesulfovibrionales;f__Dissulfurispiraceae;g__Fen-1308;s__Fen-1308 sp003170655
STM_0716_E_M_E061_D_bin.4	STM_0716_E_M_E061_D	59.65	1.95			d__Bacteria;p__Bacteroidota;c__Bacteroidia;o__Bacteroidales;f__Bacteroidaceae;g__JAAYUD01;s__
STM_0716_E_M_E034_E058_E069_D_bin.41	STM_0716_E_M_E034_E058_E069_D	68.44	1.93			d__Bacteria;p__Bacteroidota;c__Bacteroidia;o__Bacteroidales;f__Bacteroidaceae;g__JAAYUD01;s__
STM_0716_S_M_E085_A_bin.8	STM_0716_S_M_E085_A	89.73	1.92	Cluster Winner	Singleton	d__Bacteria;p__Pseudomonadota;c__Alphaproteobacteria;o__Rhizobiales;f__Beijerinckiaceae;g__RH-AL1;s__
STM_0716_E_M_E026_E050_A_bin.42	STM_0716_E_M_E026_E050_A	95.28	1.92			d__Bacteria;p__Bacteroidota;c__Bacteroidia;o__Bacteroidales;f__Paludibacteraceae;g__Paludibacter;s__
STM_0716_E_M_E026_E030_E034_A_bin.40	STM_0716_E_M_E026_E030_E034_A	73.99	1.89			d__Bacteria;p__Bacteroidota;c__Bacteroidia;o__Bacteroidales;f__Bacteroidaceae;g__JAAYUD01;s__
STM_0716_E_M_E026_A_bin.48	STM_0716_E_M_E026_A	49.63	1.88			d__Bacteria;p__Myxococcota;c__Polyangia;o__Fen-1088;f__Fen-1088;g__Fen-1137;s__Fen-1137 sp003153875
STM_0716_E_M_E034_A_bin.58	STM_0716_E_M_E034_A	99.17	1.88			d__Bacteria;p__Pseudomonadota;c__Gammaproteobacteria;o__Burkholderiales;f__Casimicrobiaceae;g__VBCG01;s__
STM_0716_E_M_E026_E050_A_bin.103	STM_0716_E_M_E026_E050_A	72.09	1.87			d__Bacteria;p__Bacillota_A;c__Clostridia;o__Clostridiales;f__Caloramatoraceae;g__;s__
STM_0716_E_M_E069_E065_E_bin.76	STM_0716_E_M_E069_E065_E	81.19	1.86			d__Bacteria;p__Bacillota_B;c__Desulfitobacteriia;o__Desulfitobacteriales;f__Desulfitobacteriaceae;g__Desulfitobacterium_A;s__
STM_0716_E_M_E061_A_bin.52	STM_0716_E_M_E061_A	86.11	1.84	Cluster Winner	Cluster Loser	d__Bacteria;p__Nitrospirota;c__Thermodesulfovibrionia;o__Thermodesulfovibrionales;f__Dissulfurispiraceae;g__Fen-1308;s__Fen-1308 sp003170655
STM_0716_E_M_E001_D_bin.14	STM_0716_E_M_E001_D	52.88	1.83			d__Bacteria;p__Acidobacteriota;c__Thermoanaerobaculia;o__UBA5066;f__UBA5066;g__Fen-183;s__
STM_0716_E_M_E069_D_bin.39	STM_0716_E_M_E069_D	73.93	1.83			d__Bacteria;p__Bacillota_A;c__Clostridia;o__Oscillospirales;f__Oscillospiraceae;g__JAGFXR01;s__
STM_0716_E_M_E069_A_bin.73	STM_0716_E_M_E069_A	92.69	1.82			d__Bacteria;p__Pseudomonadota;c__Gammaproteobacteria;o__Burkholderiales;f__Burkholderiaceae;g__Janthinobacterium;s__
STM_0716_S_M_E085_A_bin.43	STM_0716_S_M_E085_A	76.05	1.81	Cluster Winner	Singleton	d__Bacteria;p__Pseudomonadota;c__Alphaproteobacteria;o__Acetobacterales;f__Acetobacteraceae;g__Acidisoma;s__
STM_0716_E_M_E030_A_bin.61	STM_0716_E_M_E030_A	93.29	1.79			d__Bacteria;p__Bacillota_C;c__Negativicutes;o__Propionisporales;f__DSM-13327;g__CTSoil-075;s__
STM_0716_E_M_E069_H_bin.46	STM_0716_E_M_E069_H	84.02	1.78			d__Bacteria;p__Bacillota_B;c__Desulfitobacteriia;o__Desulfitobacteriales;f__Desulfitobacteriaceae;g__Desulfitobacterium_A;s__
STM_0716_E_M_E058_A_bin.37	STM_0716_E_M_E058_A	74.57	1.77			d__Bacteria;p__Bacillota_A;c__Clostridia;o__Oscillospirales;f__Oscillospiraceae;g__JAGFXR01;s__
STM_0716_E_M_E030_A_bin.5	STM_0716_E_M_E030_A	95.4	1.76			d__Bacteria;p__Pseudomonadota;c__Gammaproteobacteria;o__Burkholderiales;f__Casimicrobiaceae;g__VBCG01;s__
STM_0716_E_M_E069_E061_D_bin.71	STM_0716_E_M_E069_E061_D	81.38	1.75			d__Bacteria;p__Bacillota_B;c__Desulfitobacteriia;o__Desulfitobacteriales;f__Desulfitobacteriaceae;g__Desulfitobacterium_A;s__
STM_0716_E_M_E026_E030_E034_A_bin.71	STM_0716_E_M_E026_E030_E034_A	93.37	1.72			d__Bacteria;p__Patescibacteria;c__Paceibacteria;o__Moranbacterales;f__UBA2206;g__UBA11098;s__
STM_0716_E_M_E069_I_bin.46	STM_0716_E_M_E069_I	83.89	1.72			d__Bacteria;p__Bacillota_B;c__Desulfitobacteriia;o__Desulfitobacteriales;f__Desulfitobacteriaceae;g__Desulfitobacterium_A;s__
STM_0716_E_M_E050_E054_E058_A_bin.201	STM_0716_E_M_E050_E054_E058_A	58.18	1.71	Cluster Winner	Singleton	d__Bacteria;p__Actinomycetota;c__Actinomycetia;o__Streptomycetales;f__;g__;s__
STM_0716_E_M_E026_A_bin.3	STM_0716_E_M_E026_A	89.66	1.69	Cluster Winner	Singleton	d__Bacteria;p__Bacteroidota;c__Bacteroidia;o__Bacteroidales;f__Paludibacteraceae;g__Paludibacter;s__
STM_0716_E_M_E050_E054_E058_A_bin.12	STM_0716_E_M_E050_E054_E058_A	63.52	1.68	Cluster Winner	Singleton	d__Bacteria;p__Chloroflexota;c__Limnocylindria;o__Limnocylindrales;f__CSP1-4;g__Palsa-1033;s__
STM_0716_S_M_E085_A_bin.16	STM_0716_S_M_E085_A	61.57	1.68	Cluster Winner	Singleton	d__Bacteria;p__Pseudomonadota;c__Alphaproteobacteria;o__Acetobacterales;f__Acetobacteraceae;g__Acidocella;s__
STM_0716_E_M_E034_E058_A_bin.50	STM_0716_E_M_E034_E058_A	92.58	1.67	Cluster Winner	Singleton	d__Bacteria;p__Pseudomonadota;c__Gammaproteobacteria;o__Burkholderiales;f__Casimicrobiaceae;g__VBCG01;s__
STM_0716_E_M_E050_E054_E058_A_bin.121	STM_0716_E_M_E050_E054_E058_A	54.02	1.67	Cluster Winner	Singleton	d__Bacteria;p__Pseudomonadota;c__Gammaproteobacteria;o__Burkholderiales;f__Casimicrobiaceae;g__PALSA-1003;s__
STM_0716_E_M_E026_E050_A_bin.34	STM_0716_E_M_E026_E050_A	67.18	1.66			d__Bacteria;p__Actinomycetota;c__Actinomycetia;o__Mycobacteriales;f__Mycobacteriaceae;g__Mycobacterium;s__
STM_0716_E_M_E069_J_bin.41	STM_0716_E_M_E069_J	83.95	1.64			d__Bacteria;p__Bacillota_B;c__Desulfitobacteriia;o__Desulfitobacteriales;f__Desulfitobacteriaceae;g__Desulfitobacterium_A;s__
STM_0716_E_M_E050_A_bin.54	STM_0716_E_M_E050_A	85.67	1.63	Cluster Winner	Singleton	d__Bacteria;p__Patescibacteria;c__Saccharimonadia;o__Saccharimonadales;f__Saccharimonadaceae;g__Saccharimonas;s__
STM_0716_E_M_E001_E061_D_bin.19	STM_0716_E_M_E001_E061_D	54.66	1.62			d__Bacteria;p__Bacteroidota;c__Bacteroidia;o__Bacteroidales;f__Bacteroidaceae;g__UBA1794;s__
STM_0716_E_M_E026_E030_E034_A_multi_bin.144	STM_0716_E_M_E026_E030_E034_A_multi	87.41	1.62			d__Bacteria;p__Actinomycetota;c__Actinomycetia;o__Propionibacteriales;f__Propionibacteriaceae;g__Fen-668;s__Fen-668 sp003153855
STM_0716_S_M_E085_A_bin.24	STM_0716_S_M_E085_A	100	1.61	Cluster Winner	Singleton	d__Bacteria;p__Acidobacteriota;c__Terriglobia;o__Terriglobales;f__Acidobacteriaceae;g__KBS-83;s__
STM_0716_E_M_E061_A_bin.1	STM_0716_E_M_E061_A	92	1.6	Cluster Winner	Singleton	d__Bacteria;p__Bacteroidota;c__Bacteroidia;o__Bacteroidales;f__Bacteroidaceae;g__JAAYUD01;s__
STM_0716_E_M_E065_E061_A_bin.31	STM_0716_E_M_E065_E061_A	56.12	1.6			d__Bacteria;p__Pseudomonadota;c__Gammaproteobacteria;o__Burkholderiales;f__Burkholderiaceae;g__Janthinobacterium;s__
STM_0716_E_M_E034_A_bin.3	STM_0716_E_M_E034_A	71.35	1.58	Cluster Winner	Singleton	d__Bacteria;p__Pseudomonadota;c__Gammaproteobacteria;o__Pseudomonadales;f__Pseudomonadaceae;g__Pseudomonas_E;s__Pseudomonas_E marginalis_D
STM_0716_S_M_E085_A_bin.28	STM_0716_S_M_E085_A	75.65	1.58	Cluster Winner	Singleton	d__Bacteria;p__Acidobacteriota;c__Terriglobia;o__Terriglobales;f__Acidobacteriaceae;g__UBA5172;s__
STM_0716_S_M_E013_A_bin.17	STM_0716_S_M_E013_A	79.44	1.53	Cluster Winner	Cluster Loser	d__Bacteria;p__Acidobacteriota;c__Terriglobia;o__Terriglobales;f__Acidobacteriaceae;g__Terracidiphilus;s__
STM_0716_E_M_E058_A_bin.10	STM_0716_E_M_E058_A	99.51	1.52	Cluster Winner	Cluster Winner	d__Bacteria;p__Acidobacteriota;c__Terriglobia;o__Terriglobales;f__Acidobacteriaceae;g__Terracidiphilus;s__Terracidiphilus sp002307235
STM_0716_E_M_E050_E054_E058_A_bin.105	STM_0716_E_M_E050_E054_E058_A	71	1.52	Cluster Winner	Singleton	d__Bacteria;p__Acidobacteriota;c__Thermoanaerobaculia;o__UBA5066;f__Gp7-AA6;g__Gp7-AA6;s__
STM_0716_E_M_E026_E030_E034_A_bin.9	STM_0716_E_M_E026_E030_E034_A	72.67	1.51			d__Bacteria;p__Actinomycetota;c__Actinomycetia;o__Mycobacteriales;f__Frankiaceae;g__JADGOW01;s__JADGOW01 sp017882765
STM_0716_S_M_E013_A_bin.25	STM_0716_S_M_E013_A	93.04	1.49	Cluster Winner	Cluster Loser	d__Bacteria;p__Pseudomonadota;c__Alphaproteobacteria;o__Azospirillales;f__Azospirillaceae;g__BOG-933;s__BOG-933 sp003165295
STM_0716_E_M_E054_A_bin.17	STM_0716_E_M_E054_A	72.37	1.49			d__Bacteria;p__Nitrospirota;c__Thermodesulfovibrionia;o__Thermodesulfovibrionales;f__Dissulfurispiraceae;g__Fen-1308;s__Fen-1308 sp003170655
STM_0716_E_M_E061_E_bin.34	STM_0716_E_M_E061_E	49.28	1.49			d__Bacteria;p__Chloroflexota;c__Anaerolineae;o__Anaerolineales;f__Anaerolineaceae;g__UBA6107;s__
STM_0716_E_M_E034_A_bin.37	STM_0716_E_M_E034_A	52.8	1.48			d__Bacteria;p__Actinomycetota;c__Thermoleophilia;o__Miltoncostaeales;f__Miltoncostaeaceae;g__CAITWD01;s__
STM_0716_E_M_E069_G_bin.28	STM_0716_E_M_E069_G	81.01	1.48			d__Bacteria;p__Bacillota_B;c__Desulfitobacteriia;o__Desulfitobacteriales;f__Desulfitobacteriaceae;g__Desulfitobacterium_A;s__
STM_0716_E_M_E026_E030_E034_A_multi_bin.41	STM_0716_E_M_E026_E030_E034_A_multi	74.87	1.46			d__Bacteria;p__Patescibacteria;c__Microgenomatia;o__UBA10105;f__UBA927;g__XYB1-FULL-47-11;s__
STM_0716_E_M_E034_A_bin.8	STM_0716_E_M_E034_A	84.14	1.46			d__Bacteria;p__Acidobacteriota;c__Aminicenantia;o__Aminicenantales;f__UBA4085;g__UBA4085;s__
STM_0716_E_M_E050_E054_E058_A_bin.57	STM_0716_E_M_E050_E054_E058_A	56.06	1.46			d__Bacteria;p__Chloroflexota;c__Limnocylindria;o__Limnocylindrales;f__CSP1-4;g__;s__
STM_0716_E_M_E034_E058_A_bin.75	STM_0716_E_M_E034_E058_A	72.06	1.45			d__Bacteria;p__Actinomycetota;c__Coriobacteriia;o__Coriobacteriales;f__RUG844;g__;s__
STM_0716_E_M_E069_E065_D_bin.13	STM_0716_E_M_E069_E065_D	49.77	1.44			d__Bacteria;p__Nitrospirota;c__Thermodesulfovibrionia;o__Thermodesulfovibrionales;f__Dissulfurispiraceae;g__Fen-1308;s__Fen-1308 sp003170655
STM_0716_E_M_E065_E061_A_bin.23	STM_0716_E_M_E065_E061_A	56.88	1.43			d__Bacteria;p__Bacteroidota;c__Bacteroidia;o__Bacteroidales;f__Bacteroidaceae;g__JAAYUD01;s__
STM_0716_E_M_E001_A_bin.32	STM_0716_E_M_E001_A	63.83	1.41			d__Bacteria;p__Patescibacteria;c__Paceibacteria;o__Moranbacterales;f__UBA11712;g__Fen-1326;s__Fen-1326 sp003157295
STM_0716_E_M_E034_A_bin.39	STM_0716_E_M_E034_A	60.74	1.41			d__Bacteria;p__Patescibacteria;c__Paceibacteria;o__Moranbacterales;f__UBA2206;g__UBA11098;s__
STM_0716_E_M_E030_E054_E065_D_bin.66	STM_0716_E_M_E030_E054_E065_D	72.29	1.4	Cluster Winner	Singleton	d__Bacteria;p__Pseudomonadota;c__Gammaproteobacteria;o__Burkholderiales;f__Burkholderiaceae;g__JAIZVZ01;s__
STM_0716_E_M_E026_E030_E034_A_multi_bin.58	STM_0716_E_M_E026_E030_E034_A_multi	60.72	1.39	Cluster Winner	Singleton	d__Bacteria;p__Chloroflexota;c__Limnocylindria;o__Limnocylindrales;f__CSP1-4;g__Fen-1039;s__Fen-1039 sp003141245
STM_0716_E_M_E026_A_bin.9	STM_0716_E_M_E026_A	81.4	1.39			d__Bacteria;p__Bacteroidota;c__Bacteroidia;o__Bacteroidales;f__Bacteroidaceae;g__JAAYUD01;s__
STM_0716_E_M_E026_E030_E034_A_multi_bin.19	STM_0716_E_M_E026_E030_E034_A_multi	85.98	1.39			d__Bacteria;p__Bacillota_A;c__Clostridia;o__Oscillospirales;f__Oscillospiraceae;g__JAGFXR01;s__
STM_0716_E_M_E061_D_bin.2	STM_0716_E_M_E061_D	56.15	1.38	Cluster Winner	Singleton	d__Bacteria;p__Bacillota_A;c__Clostridia;o__HGM11514;f__;g__;s__
STM_0716_E_M_E001_D_bin.11	STM_0716_E_M_E001_D	61.74	1.38			d__Bacteria;p__Pseudomonadota;c__Gammaproteobacteria;o__Burkholderiales;f__Casimicrobiaceae;g__VBCG01;s__
STM_0716_E_M_E030_E054_E065_D_bin.39	STM_0716_E_M_E030_E054_E065_D	60.9	1.38			d__Bacteria;p__Pseudomonadota;c__Gammaproteobacteria;o__Burkholderiales;f__Burkholderiaceae;g__Janthinobacterium;s__
STM_0716_E_M_E050_A_bin.53	STM_0716_E_M_E050_A	93.46	1.38			d__Bacteria;p__Pseudomonadota;c__Gammaproteobacteria;o__Burkholderiales;f__Casimicrobiaceae;g__VBCG01;s__
STM_0716_S_M_E085_A_bin.19	STM_0716_S_M_E085_A	90.35	1.38			d__Bacteria;p__Pseudomonadota;c__Alphaproteobacteria;o__Acetobacterales;f__Acetobacteraceae;g__BOG-930;s__
STM_0716_E_M_E050_A_bin.23	STM_0716_E_M_E050_A	73.95	1.36			d__Bacteria;p__Nitrospirota;c__Thermodesulfovibrionia;o__Thermodesulfovibrionales;f__Dissulfurispiraceae;g__Fen-1308;s__Fen-1308 sp003170655
STM_0716_E_M_E069_H_bin.24	STM_0716_E_M_E069_H	49.32	1.36			d__Bacteria;p__Bacillota_A;c__Clostridia;o__Clostridiales;f__Clostridiaceae;g__Clostridium;s__
STM_0716_S_M_E085_A_bin.13	STM_0716_S_M_E085_A	83.36	1.35	Cluster Winner	Singleton	d__Bacteria;p__Pseudomonadota;c__Alphaproteobacteria;o__Acetobacterales;f__Acetobacteraceae;g__Acidocella;s__
STM_0716_E_M_E026_E030_E034_A_multi_bin.103	STM_0716_E_M_E026_E030_E034_A_multi	65.87	1.35			d__Bacteria;p__Nitrospirota;c__Thermodesulfovibrionia;o__Thermodesulfovibrionales;f__Dissulfurispiraceae;g__Fen-1308;s__Fen-1308 sp003170655
STM_0716_E_M_E050_E054_E058_A_bin.188	STM_0716_E_M_E050_E054_E058_A	92.71	1.35			d__Bacteria;p__Bacteroidota;c__Bacteroidia;o__Bacteroidales;f__Paludibacteraceae;g__Paludibacter;s__
STM_0716_E_M_E069_E061_A_bin.30	STM_0716_E_M_E069_E061_A	55.2	1.35			d__Bacteria;p__Bacillota_C;c__Negativicutes;o__UMGS1260;f__UMGS1260;g__Pelorhabdus;s__
STM_0716_S_M_E085_A_bin.7	STM_0716_S_M_E085_A	96.69	1.34	Cluster Winner	Singleton	d__Bacteria;p__Pseudomonadota;c__Alphaproteobacteria;o__Acetobacterales;f__Acetobacteraceae;g__Acidocella;s__
STM_0716_E_M_E026_E030_E034_A_bin.61	STM_0716_E_M_E026_E030_E034_A	99.36	1.34			d__Bacteria;p__Patescibacteria;c__Paceibacteria;o__Moranbacterales;f__UBA11712;g__Fen-1326;s__Fen-1326 sp003157295
STM_0716_E_M_E061_A_bin.13	STM_0716_E_M_E061_A	88.94	1.34			d__Bacteria;p__Chloroflexota;c__Anaerolineae;o__Anaerolineales;f__RBG-16-64-43;g__FEN-1073;s__FEN-1073 sp003141675
STM_0716_S_M_E013_A_bin.62	STM_0716_S_M_E013_A	74.99	1.33	Cluster Winner	Cluster Loser	d__Bacteria;p__Actinomycetota;c__Acidimicrobiia;o__Acidimicrobiales;f__Bog-793;g__Fen-455;s__
STM_0716_S_M_E013_A_bin.59	STM_0716_S_M_E013_A	87.61	1.33	Cluster Winner	Singleton	d__Bacteria;p__Pseudomonadota;c__Alphaproteobacteria;o__Caedimonadales;f__Caedimonadaceae;g__Caedimonas;s__Caedimonas varicaedens
STM_0716_E_M_E034_E058_A_bin.134	STM_0716_E_M_E034_E058_A	78.84	1.33			d__Bacteria;p__Bacillota_A;c__Clostridia;o__Oscillospirales;f__Ethanoligenenaceae;g__;s__
STM_0716_E_M_E050_E054_E058_A_bin.197	STM_0716_E_M_E050_E054_E058_A	94.46	1.32	Cluster Winner	Singleton	d__Bacteria;p__Patescibacteria;c__Microgenomatia;o__Levybacterales;f__UBA12049;g__JACRFQ01;s__
STM_0716_E_M_E061_A_bin.16	STM_0716_E_M_E061_A	60.09	1.3	Cluster Winner	Cluster Loser	d__Bacteria;p__Actinomycetota;c__Thermoleophilia;o__Gaiellales;f__Gaiellaceae;g__Fen-549;s__Fen-549 sp003170155
STM_0716_E_M_E050_E054_E058_A_bin.83	STM_0716_E_M_E050_E054_E058_A	92.07	1.3			d__Bacteria;p__Actinomycetota;c__Thermoleophilia;o__Miltoncostaeales;f__Miltoncostaeaceae;g__CAITWD01;s__
STM_0716_E_M_E026_E030_E034_A_bin.129	STM_0716_E_M_E026_E030_E034_A	91	1.29	Cluster Winner	Singleton	d__Bacteria;p__Actinomycetota;c__Thermoleophilia;o__Miltoncostaeales;f__Miltoncostaeaceae;g__CAITWD01;s__
STM_0716_E_M_E069_A_bin.28	STM_0716_E_M_E069_A	81	1.28	Cluster Winner	Cluster Loser	d__Bacteria;p__Caldisericota;c__Caldisericia;o__Cryosericales;f__Cryosericaceae;g__Cryosericum;s__
STM_0716_E_M_E069_A_bin.22	STM_0716_E_M_E069_A	99.57	1.28	Cluster Winner	Singleton	d__Bacteria;p__Bacillota_B;c__Desulfitobacteriia;o__Desulfitobacteriales;f__Desulfitobacteriaceae;g__Desulfitobacterium_A;s__
STM_0716_E_M_E026_E030_E034_A_bin.101	STM_0716_E_M_E026_E030_E034_A	70.59	1.27	Cluster Winner	Cluster Loser	d__Bacteria;p__Pseudomonadota;c__Gammaproteobacteria;o__Burkholderiales;f__Rhodocyclaceae;g__Fen-999;s__Fen-999 sp003158255
STM_0716_E_M_E069_E065_A_bin.57	STM_0716_E_M_E069_E065_A	54.83	1.27			d__Bacteria;p__Pseudomonadota;c__Gammaproteobacteria;o__Methylococcales;f__Methylomonadaceae;g__KS41;s__KS41 sp003158415
STM_0716_E_M_E069_E061_A_bin.24	STM_0716_E_M_E069_E061_A	66.77	1.26			d__Bacteria;p__Bacillota_A;c__Clostridia;o__Oscillospirales;f__Oscillospiraceae;g__JAGFXR01;s__
STM_0716_E_M_E058_A_bin.20	STM_0716_E_M_E058_A	49.09	1.25	Cluster Winner	Singleton	d__Bacteria;p__Verrucomicrobiota;c__Verrucomicrobiae;o__Pedosphaerales;f__UBA3939;g__BOG-1460;s__
STM_0716_E_M_E050_E054_E058_A_bin.148	STM_0716_E_M_E050_E054_E058_A	49.49	1.24	Cluster Winner	Singleton	d__Bacteria;p__Actinomycetota;c__Thermoleophilia;o__RBG-16-64-13;f__RBG-16-64-13;g__Chersky-299;s__
STM_0716_E_M_E026_E030_E034_A_multi_bin.139	STM_0716_E_M_E026_E030_E034_A_multi	98.34	1.24			d__Bacteria;p__Patescibacteria;c__Microgenomatia;o__Levybacterales;f__UBA12049;g__JACRFQ01;s__
STM_0716_S_M_E013_A_bin.60	STM_0716_S_M_E013_A	57.02	1.24			d__Bacteria;p__Acidobacteriota;c__Holophagae;o__Holophagales;f__Holophagaceae;g__Holophaga;s__
STM_0716_E_M_E026_A_bin.16	STM_0716_E_M_E026_A	99.92	1.22			d__Bacteria;p__Bacteroidota;c__Bacteroidia;o__Bacteroidales;f__Paludibacteraceae;g__Paludibacter;s__
STM_0716_E_M_E026_E050_A_bin.59	STM_0716_E_M_E026_E050_A	99.99	1.22			d__Bacteria;p__Pseudomonadota;c__Gammaproteobacteria;o__Burkholderiales;f__Burkholderiaceae;g__Janthinobacterium;s__Janthinobacterium sp002846335
STM_0716_E_M_E065_G_bin.29	STM_0716_E_M_E065_G	52.42	1.22			d__Bacteria;p__Nitrospirota;c__Thermodesulfovibrionia;o__Thermodesulfovibrionales;f__Dissulfurispiraceae;g__Fen-1308;s__Fen-1308 sp003170655
STM_0716_E_M_E069_E061_D_bin.78	STM_0716_E_M_E069_E061_D	53.89	1.22			d__Bacteria;p__Chloroflexota;c__Anaerolineae;o__Anaerolineales;f__Anaerolineaceae;g__UBA6107;s__
STM_0716_S_M_E013_A_bin.71	STM_0716_S_M_E013_A	87.83	1.21	Cluster Winner	Cluster Loser	d__Bacteria;p__Dormibacterota;c__Dormibacteria;o__UBA8260;f__UBA8260;g__UBA8260;s__UBA8260 sp003142035
STM_0716_E_M_E065_A_bin.11	STM_0716_E_M_E065_A	51.88	1.21			d__Bacteria;p__Pseudomonadota;c__Alphaproteobacteria;o__Caulobacterales;f__Caulobacteraceae;g__;s__
STM_0716_E_M_E069_E061_E_bin.44	STM_0716_E_M_E069_E061_E	62.89	1.21			d__Bacteria;p__Bacteroidota;c__Bacteroidia;o__Bacteroidales;f__Bacteroidaceae;g__JAAYUD01;s__
STM_0716_S_M_E013_D_bin.16	STM_0716_S_M_E013_D	61.86	1.21			d__Bacteria;p__Pseudomonadota;c__Gammaproteobacteria;o__UBA6186;f__UBA6186;g__UBA6186;s__
STM_0716_E_M_E030_E054_E065_D_bin.33	STM_0716_E_M_E030_E054_E065_D	50.12	1.2	Cluster Winner	Singleton	d__Bacteria;p__Desulfobacterota_G;c__Syntrophorhabdia;o__Syntrophorhabdales;f__Syntrophorhabdaceae;g__PNOF01;s__
STM_0716_E_M_E034_E058_A_bin.63	STM_0716_E_M_E034_E058_A	99.64	1.2			d__Bacteria;p__Acidobacteriota;c__Terriglobia;o__Terriglobales;f__Acidobacteriaceae;g__Terracidiphilus;s__Terracidiphilus sp002307235
STM_0716_E_M_E065_A_bin.59	STM_0716_E_M_E065_A	92.09	1.19	Cluster Winner	Cluster Winner	d__Bacteria;p__Pseudomonadota;c__Gammaproteobacteria;o__Steroidobacterales;f__Steroidobacteraceae;g__FEN-1191;s__
STM_0716_E_M_E030_E054_E065_D_bin.75	STM_0716_E_M_E030_E054_E065_D	50.9	1.18	Cluster Winner	Singleton	d__Bacteria;p__Pseudomonadota;c__Alphaproteobacteria;o__Sphingomonadales;f__Sphingomonadaceae;g__Novosphingobium;s__
STM_0716_E_M_E026_E030_E034_A_multi_bin.174	STM_0716_E_M_E026_E030_E034_A_multi	49.76	1.18			d__Bacteria;p__Pseudomonadota;c__Gammaproteobacteria;o__Pseudomonadales;f__Pseudomonadaceae;g__Pseudomonas_E;s__
STM_0716_E_M_E034_A_bin.31	STM_0716_E_M_E034_A	85.49	1.17			d__Bacteria;p__Nitrospirota;c__Thermodesulfovibrionia;o__Thermodesulfovibrionales;f__Dissulfurispiraceae;g__Fen-1308;s__Fen-1308 sp003170655
STM_0716_E_M_E034_E058_A_bin.84	STM_0716_E_M_E034_E058_A	94.45	1.17			d__Bacteria;p__Bacteroidota;c__Bacteroidia;o__Bacteroidales;f__Bacteroidaceae;g__UBA1794;s__
STM_0716_E_M_E069_E065_E_bin.39	STM_0716_E_M_E069_E065_E	55.97	1.17			d__Bacteria;p__Pseudomonadota;c__Gammaproteobacteria;o__Burkholderiales;f__Burkholderiaceae;g__Janthinobacterium;s__
STM_0716_E_M_E061_A_bin.2	STM_0716_E_M_E061_A	62.69	1.15	Cluster Winner	Cluster Loser	d__Bacteria;p__Chloroflexota;c__Anaerolineae;o__Anaerolineales;f__Anaerolineaceae;g__UBA6107;s__
STM_0716_E_M_E034_E058_A_bin.80	STM_0716_E_M_E034_E058_A	52.09	1.15			d__Bacteria;p__Chloroflexota;c__Limnocylindria;o__Limnocylindrales;f__CSP1-4;g__CTSoil-043;s__
STM_0716_S_M_E085_D_bin.21	STM_0716_S_M_E085_D	73.36	1.14	Cluster Winner	Singleton	d__Bacteria;p__Acidobacteriota;c__Terriglobia;o__Terriglobales;f__Acidobacteriaceae;g__UBA5172;s__
STM_0716_E_M_E026_E030_E034_D_multi_bin.82	STM_0716_E_M_E026_E030_E034_D_multi	49.13	1.12	Cluster Winner	Singleton	d__Bacteria;p__Pseudomonadota;c__Gammaproteobacteria;o__Pseudomonadales;f__Pseudomonadaceae;g__Pseudomonas_E;s__Pseudomonas_E sivasensis
STM_0716_E_M_E069_E065_D_bin.20	STM_0716_E_M_E069_E065_D	83.89	1.12			d__Bacteria;p__Bacillota_B;c__Desulfitobacteriia;o__Desulfitobacteriales;f__Desulfitobacteriaceae;g__Desulfitobacterium_A;s__
STM_0716_S_M_E013_D_bin.33	STM_0716_S_M_E013_D	64.81	1.12			d__Bacteria;p__Pseudomonadota;c__Alphaproteobacteria;o__Acetobacterales;f__Acetobacteraceae;g__Acidocella;s__
STM_0716_E_M_E069_A_bin.39	STM_0716_E_M_E069_A	57.68	1.1			d__Bacteria;p__Chloroflexota;c__Anaerolineae;o__Anaerolineales;f__Anaerolineaceae;g__UBA6107;s__
STM_0716_E_M_E026_E030_E034_A_multi_bin.123	STM_0716_E_M_E026_E030_E034_A_multi	50.31	1.09			d__Bacteria;p__Chloroflexota;c__Limnocylindria;o__Limnocylindrales;f__CSP1-4;g__Fen-1039;s__
STM_0716_E_M_E034_E058_A_bin.64	STM_0716_E_M_E034_E058_A	78.25	1.09			d__Bacteria;p__Pseudomonadota;c__Gammaproteobacteria;o__Pseudomonadales;f__Pseudomonadaceae;g__Pseudomonas_E;s__Pseudomonas_E sp003014915
STM_0716_E_M_E061_D_bin.25	STM_0716_E_M_E061_D	68.62	1.09			d__Bacteria;p__Bacteroidota;c__Bacteroidia;o__Bacteroidales;f__Paludibacteraceae;g__Paludibacter;s__
STM_0716_E_M_E069_A_bin.10	STM_0716_E_M_E069_A	68.58	1.09			d__Bacteria;p__Patescibacteria;c__Paceibacteria;o__Moranbacterales;f__UBA11712;g__Fen-1326;s__Fen-1326 sp003157295
STM_0716_S_M_E085_D_bin.33	STM_0716_S_M_E085_D	74.83	1.09			d__Bacteria;p__Pseudomonadota;c__Alphaproteobacteria;o__Acetobacterales;f__Acetobacteraceae;g__Acidisoma;s__
STM_0716_E_M_E061_A_bin.22	STM_0716_E_M_E061_A	60.28	1.08	Cluster Winner	Singleton	d__Bacteria;p__Bacteroidota;c__Bacteroidia;o__Bacteroidales;f__Cfx3-03;g__Cfx3-03;s__
STM_0716_E_M_E069_E061_D_bin.50	STM_0716_E_M_E069_E061_D	68.05	1.08			d__Bacteria;p__Bacteroidota;c__Bacteroidia;o__Bacteroidales;f__Bacteroidaceae;g__JAAYUD01;s__
STM_0716_E_M_E026_E030_E034_A_multi_bin.15	STM_0716_E_M_E026_E030_E034_A_multi	92.97	1.05			d__Bacteria;p__Patescibacteria;c__Paceibacteria;o__Moranbacterales;f__UBA2206;g__UBA11098;s__
STM_0716_E_M_E069_E061_A_bin.48	STM_0716_E_M_E069_E061_A	89.48	1.03	Cluster Winner	Singleton	d__Bacteria;p__Patescibacteria;c__Microgenomatia;o__UBA10105;f__UBA927;g__XYB1-FULL-47-11;s__
STM_0716_E_M_E026_E030_E034_A_multi_bin.17	STM_0716_E_M_E026_E030_E034_A_multi	93.88	1.01			d__Bacteria;p__Bacteroidota;c__UBA10030;o__UBA10030;f__UBA6906;g__Fen-1262;s__Fen-1262 sp003152875
STM_0716_E_M_E061_E_bin.5	STM_0716_E_M_E061_E	57.88	1.01			d__Bacteria;p__Bacteroidota;c__Bacteroidia;o__Bacteroidales;f__Bacteroidaceae;g__JAAYUD01;s__
STM_0716_E_M_E026_E030_E034_A_bin.138	STM_0716_E_M_E026_E030_E034_A	87.14	1			d__Bacteria;p__Acidobacteriota;c__Terriglobia;o__Terriglobales;f__Acidobacteriaceae;g__Terracidiphilus;s__
STM_0716_E_M_E034_E058_A_bin.69	STM_0716_E_M_E034_E058_A	49.6	1			d__Bacteria;p__Nitrospirota;c__Thermodesulfovibrionia;o__Thermodesulfovibrionales;f__Dissulfurispiraceae;g__Fen-1308;s__Fen-1308 sp003170655
STM_0716_E_M_E034_E058_A_bin.96	STM_0716_E_M_E034_E058_A	89.97	1			d__Bacteria;p__Patescibacteria;c__Paceibacteria;o__Moranbacterales;f__UBA2206;g__UBA11098;s__
STM_0716_E_M_E050_E054_E058_A_bin.7	STM_0716_E_M_E050_E054_E058_A	53.81	1			d__Bacteria;p__Bacillota_A;c__Clostridia;o__Oscillospirales;f__Oscillospiraceae;g__JAGFXR01;s__
STM_0716_E_M_E026_E030_E034_A_bin.34	STM_0716_E_M_E026_E030_E034_A	63.32	0.99	Cluster Winner	Singleton	d__Bacteria;p__Acidobacteriota;c__UBA4820;o__UBA4820;f__DSQY01;g__;s__
STM_0716_E_M_E065_A_bin.4	STM_0716_E_M_E065_A	86.29	0.99			d__Bacteria;p__Chloroflexota;c__Anaerolineae;o__Anaerolineales;f__RBG-16-64-43;g__FEN-1073;s__FEN-1073 sp003141675
STM_0716_E_M_E069_A_bin.49	STM_0716_E_M_E069_A	98.7	0.98			d__Bacteria;p__Bacteroidota;c__Bacteroidia;o__Bacteroidales;f__Bacteroidaceae;g__JAAYUD01;s__
STM_0716_E_M_E069_E065_A_bin.83	STM_0716_E_M_E069_E065_A	72.83	0.98			d__Bacteria;p__Bacillota_A;c__Clostridia;o__Oscillospirales;f__Oscillospiraceae;g__JAGFXR01;s__
STM_0716_S_M_E013_A_bin.27	STM_0716_S_M_E013_A	87.52	0.97	Cluster Winner	Singleton	d__Bacteria;p__Pseudomonadota;c__Gammaproteobacteria;o__Methylococcales;f__Methylomonadaceae;g__Methylomonas;s__
STM_0716_E_M_E069_E_bin.16	STM_0716_E_M_E069_E	62.93	0.96			d__Bacteria;p__Bacteroidota;c__Bacteroidia;o__Bacteroidales;f__Bacteroidaceae;g__UBA1794;s__
STM_0716_E_M_E069_E061_E_bin.5	STM_0716_E_M_E069_E061_E	70.56	0.96			d__Bacteria;p__Bacillota_A;c__Clostridia;o__Oscillospirales;f__Oscillospiraceae;g__JAGFXR01;s__
STM_0716_E_M_E054_A_bin.83	STM_0716_E_M_E054_A	63.23	0.95			d__Bacteria;p__Acidobacteriota;c__Aminicenantia;o__Aminicenantales;f__UBA4085;g__UBA4085;s__
STM_0716_E_M_E050_E054_E058_A_bin.141	STM_0716_E_M_E050_E054_E058_A	78.79	0.94	Cluster Winner	Singleton	d__Bacteria;p__Bacillota_A;c__Clostridia;o__Oscillospirales;f__Ethanoligenenaceae;g__;s__
STM_0716_E_M_E026_E050_A_bin.30	STM_0716_E_M_E026_E050_A	77.12	0.94			d__Bacteria;p__Bacteroidota;c__Bacteroidia;o__Bacteroidales;f__Bacteroidaceae;g__JAAYUD01;s__
STM_0716_E_M_E026_E030_E034_A_multi_bin.136	STM_0716_E_M_E026_E030_E034_A_multi	79.62	0.93	Cluster Winner	Cluster Loser	d__Bacteria;p__Actinomycetota;c__Actinomycetia;o__Mycobacteriales;f__Mycobacteriaceae;g__Mycobacterium;s__
STM_0716_E_M_E001_E061_A_bin.20	STM_0716_E_M_E001_E061_A	56.52	0.93	Cluster Winner	Cluster Loser	d__Bacteria;p__Chloroflexota;c__Limnocylindria;o__Limnocylindrales;f__CSP1-4;g__Fen-1039;s__Fen-1039 sp003142755
STM_0716_E_M_E026_A_bin.43	STM_0716_E_M_E026_A	53.07	0.93			d__Bacteria;p__Bacillota_A;c__Clostridia;o__Clostridiales;f__Caloramatoraceae;g__;s__
STM_0716_E_M_E050_E054_E058_A_bin.82	STM_0716_E_M_E050_E054_E058_A	89.34	0.9	Cluster Winner	Singleton	d__Bacteria;p__Patescibacteria;c__Paceibacteria;o__Moranbacterales;f__UBA2206;g__UBA11098;s__
STM_0716_E_M_E069_E065_D_bin.1	STM_0716_E_M_E069_E065_D	54.03	0.9			d__Bacteria;p__Chloroflexota;c__Anaerolineae;o__Anaerolineales;f__RBG-16-64-43;g__FEN-1073;s__FEN-1073 sp003141675
STM_0716_E_M_E058_A_bin.44	STM_0716_E_M_E058_A	85.19	0.88	Cluster Winner	Singleton	d__Bacteria;p__Actinomycetota;c__Coriobacteriia;o__Coriobacteriales;f__RUG844;g__;s__
STM_0716_E_M_E054_A_bin.10	STM_0716_E_M_E054_A	97.53	0.88			d__Bacteria;p__Pseudomonadota;c__Gammaproteobacteria;o__Burkholderiales;f__Casimicrobiaceae;g__VBCG01;s__
STM_0716_E_M_E026_A_bin.14	STM_0716_E_M_E026_A	87.22	0.87	Cluster Winner	Singleton	d__Bacteria;p__Pseudomonadota;c__Gammaproteobacteria;o__Burkholderiales;f__Burkholderiaceae;g__Herbaspirillum;s__
STM_0716_E_M_E034_E058_A_bin.6	STM_0716_E_M_E034_E058_A	100	0.87			d__Bacteria;p__Bacteroidota;c__UBA10030;o__UBA10030;f__UBA6906;g__Fen-1262;s__Fen-1262 sp003152875
STM_0716_E_M_E069_E065_A_bin.64	STM_0716_E_M_E069_E065_A	51.49	0.87			d__Bacteria;p__Bacteroidota;c__Bacteroidia;o__Bacteroidales;f__Bacteroidaceae;g__UBA1794;s__
STM_0716_E_M_E069_D_bin.24	STM_0716_E_M_E069_D	84.67	0.86	Cluster Winner	Singleton	d__Bacteria;p__Bacteroidota;c__Bacteroidia;o__Bacteroidales;f__Bacteroidaceae;g__UBA1794;s__UBA1794 sp002315435
STM_0716_E_M_E026_E030_E034_A_bin.90	STM_0716_E_M_E026_E030_E034_A	63.02	0.86			d__Bacteria;p__Bacillota_A;c__Clostridia;o__Oscillospirales;f__Oscillospiraceae;g__JAGFXR01;s__
STM_0716_E_M_E026_E030_E034_A_bin.55	STM_0716_E_M_E026_E030_E034_A	83.4	0.85			d__Bacteria;p__Bacteroidota;c__Bacteroidia;o__Bacteroidales;f__Paludibacteraceae;g__Paludibacter;s__
STM_0716_E_M_E050_E054_E058_D_bin.92	STM_0716_E_M_E050_E054_E058_D	92.04	0.85			d__Bacteria;p__Actinomycetota;c__Coriobacteriia;o__Coriobacteriales;f__Eggerthellaceae;g__JAEXAI01;s__
STM_0716_E_M_E050_E054_E058_A_bin.171	STM_0716_E_M_E050_E054_E058_A	96.66	0.83	Cluster Winner	Cluster Loser	d__Bacteria;p__Patescibacteria;c__Paceibacteria;o__Moranbacterales;f__UBA11712;g__Fen-1326;s__Fen-1326 sp003157295
STM_0716_E_M_E069_G_bin.42	STM_0716_E_M_E069_G	76.46	0.82			d__Bacteria;p__Bacteroidota;c__Bacteroidia;o__Bacteroidales;f__Bacteroidaceae;g__UBA1794;s__
STM_0716_E_M_E069_E061_A_bin.27	STM_0716_E_M_E069_E061_A	57.44	0.81	Cluster Winner	Cluster Loser	d__Bacteria;p__Bacteroidota;c__UBA10030;o__UBA10030;f__UBA6906;g__Fen-1273;s__Fen-1273 sp003161955
STM_0716_E_M_E065_A_bin.30	STM_0716_E_M_E065_A	96.37	0.8	Cluster Winner	Singleton	d__Bacteria;p__Actinomycetota;c__Actinomycetia;o__Propionibacteriales;f__Propionibacteriaceae;g__Fen-668;s__Fen-668 sp017882655
STM_0716_E_M_E001_A_bin.9	STM_0716_E_M_E001_A	87.96	0.78			d__Bacteria;p__Acidobacteriota;c__Aminicenantia;o__Aminicenantales;f__UBA4085;g__UBA4085;s__
STM_0716_E_M_E026_E030_E034_A_bin.158	STM_0716_E_M_E026_E030_E034_A	66.7	0.76			d__Bacteria;p__Chloroflexota;c__Limnocylindria;o__Limnocylindrales;f__CSP1-4;g__;s__
STM_0716_E_M_E069_A_bin.15	STM_0716_E_M_E069_A	89.85	0.76			d__Bacteria;p__Actinomycetota;c__Coriobacteriia;o__Coriobacteriales;f__RUG033;g__JAATFL01;s__
STM_0716_E_M_E050_E054_E058_A_bin.69	STM_0716_E_M_E050_E054_E058_A	95.06	0.75	Cluster Winner	Cluster Winner	d__Bacteria;p__Acidobacteriota;c__Terriglobia;o__Terriglobales;f__Acidobacteriaceae;g__Terracidiphilus;s__Terracidiphilus sp003156495
STM_0716_S_M_E085_A_bin.54	STM_0716_S_M_E085_A	75.74	0.75	Cluster Winner	Singleton	d__Bacteria;p__Pseudomonadota;c__Alphaproteobacteria;o__Caulobacterales;f__Caulobacteraceae;g__CAHJWH01;s__
STM_0716_E_M_E058_A_bin.76	STM_0716_E_M_E058_A	81.04	0.75			d__Bacteria;p__Bacillota_A;c__Clostridia;o__Oscillospirales;f__Ethanoligenenaceae;g__;s__
STM_0716_E_M_E065_E_bin.5	STM_0716_E_M_E065_E	52.58	0.74			d__Bacteria;p__Nitrospirota;c__Thermodesulfovibrionia;o__Thermodesulfovibrionales;f__Dissulfurispiraceae;g__Fen-1308;s__Fen-1308 sp003170655
STM_0716_E_M_E026_E030_E034_A_multi_bin.40	STM_0716_E_M_E026_E030_E034_A_multi	90.54	0.73	Cluster Winner	Singleton	d__Bacteria;p__Acidobacteriota;c__Terriglobia;o__Terriglobales;f__Acidobacteriaceae;g__Terracidiphilus;s__
STM_0716_E_M_E054_A_bin.40	STM_0716_E_M_E054_A	89.2	0.73			d__Bacteria;p__Bacteroidota;c__Bacteroidia;o__Bacteroidales;f__Paludibacteraceae;g__Paludibacter;s__
STM_0716_S_M_E085_A_bin.39	STM_0716_S_M_E085_A	93.49	0.71	Cluster Winner	Singleton	d__Bacteria;p__Pseudomonadota;c__Gammaproteobacteria;o__Legionellales;f__Legionellaceae;g__Legionella;s__
STM_0716_E_M_E034_E058_A_bin.26	STM_0716_E_M_E034_E058_A	75.22	0.7			d__Bacteria;p__Actinomycetota;c__Coriobacteriia;o__Coriobacteriales;f__RUG033;g__JAATFL01;s__
STM_0716_E_M_E069_E065_D_bin.10	STM_0716_E_M_E069_E065_D	51.21	0.69	Cluster Winner	Cluster Loser	d__Bacteria;p__Verrucomicrobiota;c__Verrucomicrobiae;o__Opitutales;f__Opitutaceae;g__;s__
STM_0716_S_M_E013_A_bin.45	STM_0716_S_M_E013_A	59.82	0.67	Cluster Winner	Cluster Loser	d__Bacteria;p__Actinomycetota;c__Acidimicrobiia;o__Acidimicrobiales;f__Palsa-688;g__Fen-671;s__Fen-671 sp003166025
STM_0716_E_M_E034_E058_E069_D_bin.93	STM_0716_E_M_E034_E058_E069_D	68.76	0.67	Cluster Winner	Singleton	d__Bacteria;p__Bacillota_A;c__Clostridia;o__UBA1381;f__CALYAR01;g__;s__
STM_0716_E_M_E061_A_bin.42	STM_0716_E_M_E061_A	89.02	0.65			d__Bacteria;p__Bacteroidota;c__Bacteroidia;o__Bacteroidales;f__Paludibacteraceae;g__Paludibacter;s__
STM_0716_S_M_E013_A_bin.4	STM_0716_S_M_E013_A	88.85	0.65			d__Bacteria;p__Acidobacteriota;c__Terriglobia;o__Terriglobales;f__Acidobacteriaceae;g__Terracidiphilus;s__Terracidiphilus sp003156495
STM_0716_E_M_E050_E054_E058_A_bin.218	STM_0716_E_M_E050_E054_E058_A	57.9	0.64	Cluster Winner	Cluster Loser	d__Bacteria;p__Chloroflexota;c__Limnocylindria;o__Limnocylindrales;f__CSP1-4;g__CTSoil-043;s__
STM_0716_S_M_E085_A_bin.18	STM_0716_S_M_E085_A	97.16	0.63	Cluster Winner	Singleton	d__Bacteria;p__Acidobacteriota;c__Terriglobia;o__Terriglobales;f__Acidobacteriaceae;g__KBS-83;s__
STM_0716_E_M_E026_E030_E034_A_bin.132	STM_0716_E_M_E026_E030_E034_A	96.46	0.63			d__Bacteria;p__Patescibacteria;c__Microgenomatia;o__Levybacterales;f__UBA12049;g__JACRFQ01;s__
STM_0716_E_M_E065_D_bin.44	STM_0716_E_M_E065_D	50.51	0.62	Cluster Winner	Singleton	d__Bacteria;p__Desulfobacterota;c__Syntrophia;o__Syntrophales;f__Fen-1087;g__Fen-1087;s__Fen-1087 sp003161855
STM_0716_E_M_E026_E030_E034_D_multi_bin.116	STM_0716_E_M_E026_E030_E034_D_multi	77.86	0.61			d__Bacteria;p__Bacteroidota;c__Bacteroidia;o__Bacteroidales;f__Paludibacteraceae;g__Paludibacter;s__
STM_0716_E_M_E026_E030_E034_D_multi_bin.73	STM_0716_E_M_E026_E030_E034_D_multi	55.9	0.59	Cluster Winner	Singleton	d__Bacteria;p__Bacteroidota;c__Bacteroidia;o__Bacteroidales;f__Bacteroidaceae;g__UBA1794;s__
STM_0716_E_M_E061_A_bin.19	STM_0716_E_M_E061_A	97.41	0.58	Cluster Winner	Singleton	d__Bacteria;p__Patescibacteria;c__ABY1;o__BM507;f__UBA12465;g__UBA12465;s__
STM_0716_E_M_E069_E065_A_bin.111	STM_0716_E_M_E069_E065_A	53.17	0.57	Cluster Winner	Singleton	d__Bacteria;p__Chloroflexota;c__Limnocylindria;o__Limnocylindrales;f__CSP1-4;g__Fen-1039;s__
STM_0716_E_M_E026_E030_E034_A_multi_bin.53	STM_0716_E_M_E026_E030_E034_A_multi	76.67	0.57			d__Bacteria;p__Actinomycetota;c__Coriobacteriia;o__Coriobacteriales;f__RUG033;g__JAATFL01;s__
STM_0716_E_M_E026_E030_E034_A_bin.99	STM_0716_E_M_E026_E030_E034_A	95.7	0.56			d__Bacteria;p__Bacteroidota;c__Bacteroidia;o__Bacteroidales;f__Paludibacteraceae;g__Paludibacter;s__
STM_0716_E_M_E050_E054_E058_A_bin.145	STM_0716_E_M_E050_E054_E058_A	53.91	0.55	Cluster Winner	Singleton	d__Bacteria;p__Verrucomicrobiota;c__Verrucomicrobiae;o__Palsa-1439;f__Palsa-1439;g__Palsa-1439;s__
STM_0716_S_M_E013_A_bin.13	STM_0716_S_M_E013_A	95.36	0.55	Cluster Winner	Singleton	d__Bacteria;p__Pseudomonadota;c__Gammaproteobacteria;o__Burkholderiales;f__Chromobacteriaceae;g__Paludibacterium;s__
STM_0716_E_M_E065_A_bin.37	STM_0716_E_M_E065_A	99.9	0.54	Cluster Winner	Singleton	d__Bacteria;p__Acidobacteriota;c__Terriglobia;o__Terriglobales;f__Acidobacteriaceae;g__Terracidiphilus;s__
STM_0716_S_M_E085_D_bin.28	STM_0716_S_M_E085_D	87.81	0.54			d__Bacteria;p__Pseudomonadota;c__Gammaproteobacteria;o__Legionellales;f__Legionellaceae;g__Legionella;s__
STM_0716_E_M_E061_A_bin.7	STM_0716_E_M_E061_A	88.13	0.53	Cluster Winner	Singleton	d__Bacteria;p__Patescibacteria;c__Saccharimonadia;o__Saccharimonadales;f__UBA10212;g__2-01-FULL-49-22;s__
STM_0716_E_M_E026_E030_E034_A_multi_bin.137	STM_0716_E_M_E026_E030_E034_A_multi	99.91	0.53			d__Bacteria;p__Pseudomonadota;c__Gammaproteobacteria;o__Burkholderiales;f__Burkholderiaceae;g__Janthinobacterium;s__Janthinobacterium sp002846335
STM_0716_E_M_E030_A_bin.9	STM_0716_E_M_E030_A	55.76	0.53			d__Bacteria;p__WOR-3;c__WOR-3;o__UBA2258;f__UBA2258;g__UBA2258;s__
STM_0716_E_M_E050_E054_E058_A_bin.98	STM_0716_E_M_E050_E054_E058_A	69.11	0.53			d__Bacteria;p__Actinomycetota;c__Coriobacteriia;o__Coriobacteriales;f__RUG844;g__;s__
STM_0716_E_M_E069_F_bin.6	STM_0716_E_M_E069_F	73.73	0.53			d__Bacteria;p__Bacteroidota;c__Bacteroidia;o__Bacteroidales;f__Bacteroidaceae;g__UBA1794;s__
STM_0716_E_M_E026_E030_E034_A_bin.122	STM_0716_E_M_E026_E030_E034_A	99.94	0.52	Cluster Winner	Singleton	d__Bacteria;p__Pseudomonadota;c__Gammaproteobacteria;o__Burkholderiales;f__Burkholderiaceae;g__Janthinobacterium;s__Janthinobacterium sp002846335
STM_0716_E_M_E034_A_bin.60	STM_0716_E_M_E034_A	95.74	0.52	Cluster Winner	Singleton	d__Bacteria;p__Bacteroidota;c__Bacteroidia;o__Bacteroidales;f__Paludibacteraceae;g__Paludibacter;s__
STM_0716_E_M_E065_E061_D_bin.26	STM_0716_E_M_E065_E061_D	52.67	0.52			d__Bacteria;p__Pseudomonadota;c__Gammaproteobacteria;o__Burkholderiales;f__Burkholderiaceae;g__Janthinobacterium;s__
STM_0716_E_M_E001_E061_E_bin.1	STM_0716_E_M_E001_E061_E	74.17	0.51			d__Bacteria;p__Fibrobacterota;c__Chitinivibrionia;o__Chitinivibrionales;f__FEN-1185;g__FEN-1185;s__
STM_0716_E_M_E026_E030_E034_A_multi_bin.206	STM_0716_E_M_E026_E030_E034_A_multi	96.4	0.51			d__Bacteria;p__Bacteroidota;c__Bacteroidia;o__Bacteroidales;f__Paludibacteraceae;g__Paludibacter;s__
STM_0716_E_M_E050_E054_E058_D_bin.114	STM_0716_E_M_E050_E054_E058_D	99.97	0.49			d__Bacteria;p__Pseudomonadota;c__Gammaproteobacteria;o__Enterobacterales;f__Enterobacteriaceae;g__Enterobacter;s__Enterobacter hormaechei_A
STM_0716_S_M_E013_A_bin.21	STM_0716_S_M_E013_A	80.81	0.48	Cluster Winner	Cluster Winner	d__Bacteria;p__Pseudomonadota;c__Alphaproteobacteria;o__Acetobacterales;f__Acetobacteraceae;g__Acidocella;s__
STM_0716_E_M_E069_A_bin.46	STM_0716_E_M_E069_A	71.83	0.47	Cluster Winner	Singleton	d__Bacteria;p__Pseudomonadota;c__Gammaproteobacteria;o__Methylococcales;f__Methylomonadaceae;g__KS41;s__
STM_0716_E_M_E034_E058_A_bin.36	STM_0716_E_M_E034_E058_A	98.7	0.46			d__Bacteria;p__Bacteroidota;c__Bacteroidia;o__Bacteroidales;f__Paludibacteraceae;g__Paludibacter;s__
STM_0716_E_M_E050_E054_E058_A_bin.104	STM_0716_E_M_E050_E054_E058_A	73.34	0.46			d__Bacteria;p__Patescibacteria;c__Saccharimonadia;o__Saccharimonadales;f__Saccharimonadaceae;g__Saccharimonas;s__
STM_0716_E_M_E026_E030_E034_D_multi_bin.135	STM_0716_E_M_E026_E030_E034_D_multi	50.74	0.44			d__Bacteria;p__Pseudomonadota;c__Gammaproteobacteria;o__Burkholderiales;f__Burkholderiaceae;g__Janthinobacterium;s__Janthinobacterium sp002846335
STM_0716_E_M_E061_E_bin.15	STM_0716_E_M_E061_E	71.86	0.44			d__Bacteria;p__Bacteroidota;c__Bacteroidia;o__Bacteroidales;f__Paludibacteraceae;g__Paludibacter;s__
STM_0716_E_M_E069_E_bin.37	STM_0716_E_M_E069_E	69.29	0.44			d__Bacteria;p__Bacillota_A;c__Clostridia;o__Oscillospirales;f__Oscillospiraceae;g__JAGFXR01;s__
STM_0716_E_M_E001_A_bin.3	STM_0716_E_M_E001_A	57.74	0.43			d__Bacteria;p__Fibrobacterota;c__Chitinivibrionia;o__Chitinivibrionales;f__FEN-1185;g__FEN-1185;s__
STM_0716_E_M_E050_E054_E058_A_bin.124	STM_0716_E_M_E050_E054_E058_A	76.58	0.43			d__Bacteria;p__Bacteroidota;c__Bacteroidia;o__Bacteroidales;f__Bacteroidaceae;g__JAAYUD01;s__
STM_0716_E_M_E026_E030_E034_A_multi_bin.59	STM_0716_E_M_E026_E030_E034_A_multi	54.8	0.42			d__Bacteria;p__Pseudomonadota;c__Gammaproteobacteria;o__Pseudomonadales;f__Pseudomonadaceae;g__Pseudomonas_E;s__Pseudomonas_E sivasensis
STM_0716_E_M_E026_E030_E034_D_multi_bin.91	STM_0716_E_M_E026_E030_E034_D_multi	51.23	0.4	Cluster Winner	Cluster Loser	d__Bacteria;p__Bacteroidota;c__Bacteroidia;o__Bacteroidales;f__Bacteroidaceae;g__Prevotella;s__
STM_0716_E_M_E069_E061_A_bin.34	STM_0716_E_M_E069_E061_A	51.1	0.4	Cluster Winner	Singleton	d__Bacteria;p__Chloroflexota;c__Anaerolineae;o__Anaerolineales;f__Anaerolineaceae;g__UBA6107;s__
STM_0716_E_M_E026_E030_E034_D_multi_bin.34	STM_0716_E_M_E026_E030_E034_D_multi	57.3	0.4			d__Bacteria;p__Pseudomonadota;c__Alphaproteobacteria;o__Acetobacterales;f__Acetobacteraceae;g__CAIXEA01;s__
STM_0716_E_M_E001_A_bin.42	STM_0716_E_M_E001_A	72.34	0.39	Cluster Winner	Cluster Loser	d__Bacteria;p__Actinomycetota;c__Actinomycetia;o__Actinomycetales;f__Dermatophilaceae;g__UBA4719;s__UBA4719 sp003157445
STM_0716_E_M_E058_A_bin.13	STM_0716_E_M_E058_A	91.34	0.39	Cluster Winner	Singleton	d__Bacteria;p__Bacteroidota;c__Bacteroidia;o__Bacteroidales;f__Bacteroidaceae;g__JAAYUD01;s__
STM_0716_E_M_E026_E030_E034_A_multi_bin.166	STM_0716_E_M_E026_E030_E034_A_multi	96.14	0.37			d__Bacteria;p__Bacteroidota;c__UBA10030;o__UBA10030;f__UBA6906;g__Fen-1260;s__Fen-1260 sp003162635
STM_0716_E_M_E026_E050_A_bin.76	STM_0716_E_M_E026_E050_A	82.72	0.37			d__Bacteria;p__Patescibacteria;c__Saccharimonadia;o__Saccharimonadales;f__Saccharimonadaceae;g__Saccharimonas;s__
STM_0716_E_M_E058_A_bin.7	STM_0716_E_M_E058_A	99.19	0.37			d__Bacteria;p__Bacteroidota;c__Bacteroidia;o__Bacteroidales;f__Paludibacteraceae;g__Paludibacter;s__
STM_0716_E_M_E065_F_bin.32	STM_0716_E_M_E065_F	52.42	0.37			d__Bacteria;p__Desulfobacterota;c__Syntrophia;o__Syntrophales;f__Fen-1087;g__Fen-1087;s__Fen-1087 sp003161855
STM_0716_E_M_E050_E054_E058_A_bin.165	STM_0716_E_M_E050_E054_E058_A	98.34	0.36			d__Bacteria;p__Bacteroidota;c__Bacteroidia;o__Bacteroidales;f__Bacteroidaceae;g__UBA1794;s__UBA1794 sp002315435
STM_0716_E_M_E065_E_bin.26	STM_0716_E_M_E065_E	52.95	0.36			d__Bacteria;p__Pseudomonadota;c__Alphaproteobacteria;o__Caulobacterales;f__Caulobacteraceae;g__;s__
STM_0716_E_M_E058_A_bin.16	STM_0716_E_M_E058_A	97.68	0.34			d__Bacteria;p__Bacillota_A;c__Clostridia;o__Oscillospirales;f__Oscillospiraceae;g__JAGFXR01;s__
STM_0716_E_M_E069_E061_D_bin.76	STM_0716_E_M_E069_E061_D	54.68	0.33			d__Bacteria;p__Chloroflexota;c__Anaerolineae;o__Anaerolineales;f__RBG-16-64-43;g__FEN-1073;s__FEN-1073 sp003141675
STM_0716_E_M_E050_E054_E058_A_bin.28	STM_0716_E_M_E050_E054_E058_A	98.57	0.32	Cluster Winner	Cluster Winner	d__Bacteria;p__Bacteroidota;c__UBA10030;o__UBA10030;f__UBA6906;g__Fen-1260;s__Fen-1260 sp003162635
STM_0716_E_M_E050_E054_E058_A_bin.185	STM_0716_E_M_E050_E054_E058_A	51.59	0.32	Cluster Winner	Singleton	d__Bacteria;p__Actinomycetota;c__Actinomycetia;o__Mycobacteriales;f__Nakamurellaceae;g__Nakamurella;s__
STM_0716_E_M_E050_A_bin.37	STM_0716_E_M_E050_A	99.16	0.32			d__Bacteria;p__Bacteroidota;c__Bacteroidia;o__Bacteroidales;f__Bacteroidaceae;g__JAAYUD01;s__
STM_0716_S_M_E085_A_bin.25	STM_0716_S_M_E085_A	92.98	0.31	Cluster Winner	Cluster Winner	d__Bacteria;p__Acidobacteriota;c__Terriglobia;o__Terriglobales;f__Acidobacteriaceae;g__CAIVDV01;s__
STM_0716_E_M_E026_A_bin.35	STM_0716_E_M_E026_A	64.18	0.31			d__Bacteria;p__Pseudomonadota;c__Gammaproteobacteria;o__Burkholderiales;f__Burkholderiaceae;g__Janthinobacterium;s__Janthinobacterium sp002846335
STM_0716_E_M_E069_H_bin.7	STM_0716_E_M_E069_H	59.2	0.31			d__Bacteria;p__Fibrobacterota;c__Chitinivibrionia;o__Chitinivibrionales;f__FEN-1185;g__FEN-1185;s__
STM_0716_E_M_E069_E061_A_bin.82	STM_0716_E_M_E069_E061_A	64.78	0.3	Cluster Winner	Singleton	d__Archaea;p__Aenigmatarchaeota;c__Aenigmatarchaeia;o__QMZS01;f__QMZS01;g__JAFGCN01;s__
STM_0716_E_M_E069_E065_A_bin.42	STM_0716_E_M_E069_E065_A	74.42	0.3	Cluster Winner	Singleton	d__Bacteria;p__Acidobacteriota;c__UBA4820;o__UBA4820;f__DSQY01;g__;s__
STM_0716_E_M_E026_E050_A_bin.36	STM_0716_E_M_E026_E050_A	94.72	0.3			d__Bacteria;p__Patescibacteria;c__Microgenomatia;o__Levybacterales;f__UBA12049;g__JACRFQ01;s__
STM_0716_S_M_E085_A_bin.29	STM_0716_S_M_E085_A	82.85	0.29	Cluster Winner	Singleton	d__Bacteria;p__Acidobacteriota;c__Terriglobia;o__Terriglobales;f__Acidobacteriaceae;g__EB88;s__
STM_0716_E_M_E026_E030_E034_D_multi_bin.93	STM_0716_E_M_E026_E030_E034_D_multi	49.51	0.28			d__Bacteria;p__Bacteroidota;c__Bacteroidia;o__Bacteroidales;f__Bacteroidaceae;g__JAAYUD01;s__
STM_0716_E_M_E034_E058_A_bin.34	STM_0716_E_M_E034_E058_A	91.09	0.28			d__Bacteria;p__Bacteroidota;c__Bacteroidia;o__Bacteroidales;f__Bacteroidaceae;g__UBA1794;s__UBA1794 sp002315435
STM_0716_E_M_E050_E054_E058_A_bin.11	STM_0716_E_M_E050_E054_E058_A	96.69	0.28			d__Bacteria;p__Bacillota_A;c__Clostridia;o__Oscillospirales;f__Oscillospiraceae;g__JAGFXR01;s__
STM_0716_E_M_E069_I_bin.39	STM_0716_E_M_E069_I	61.3	0.28			d__Bacteria;p__Fibrobacterota;c__Chitinivibrionia;o__Chitinivibrionales;f__FEN-1185;g__FEN-1185;s__
STM_0716_S_M_E013_A_bin.32	STM_0716_S_M_E013_A	58.34	0.27	Cluster Winner	Cluster Loser	d__Bacteria;p__Pseudomonadota;c__Gammaproteobacteria;o__UBA6186;f__UBA6186;g__UBA6186;s__
STM_0716_E_M_E001_A_bin.15	STM_0716_E_M_E001_A	52.73	0.26	Cluster Winner	Singleton	d__Bacteria;p__Pseudomonadota;c__Gammaproteobacteria;o__Burkholderiales;f__Burkholderiaceae_B;g__Polaromonas;s__
STM_0716_E_M_E026_E030_E034_D_multi_bin.66	STM_0716_E_M_E026_E030_E034_D_multi	89.27	0.26			d__Bacteria;p__Bacillota_A;c__Clostridia;o__Oscillospirales;f__Oscillospiraceae;g__JAGFXR01;s__
STM_0716_E_M_E026_E050_A_bin.51	STM_0716_E_M_E026_E050_A	91.89	0.26			d__Bacteria;p__Pseudomonadota;c__Gammaproteobacteria;o__Burkholderiales;f__Casimicrobiaceae;g__VBCG01;s__
STM_0716_E_M_E069_E065_D_bin.4	STM_0716_E_M_E069_E065_D	58.8	0.26			d__Bacteria;p__Bacteroidota;c__Bacteroidia;o__Bacteroidales;f__Bacteroidaceae;g__UBA1794;s__
STM_0716_E_M_E034_E058_A_bin.54	STM_0716_E_M_E034_E058_A	90.72	0.25			d__Bacteria;p__Bacteroidota;c__Bacteroidia;o__Bacteroidales;f__Bacteroidaceae;g__JAAYUD01;s__
STM_0716_E_M_E026_E030_E034_A_bin.19	STM_0716_E_M_E026_E030_E034_A	97.45	0.24			d__Bacteria;p__Bacillota_A;c__Clostridia;o__Oscillospirales;f__Oscillospiraceae;g__JAGFXR01;s__
STM_0716_E_M_E026_E030_E034_A_bin.31	STM_0716_E_M_E026_E030_E034_A	57.44	0.23	Cluster Winner	Cluster Loser	d__Archaea;p__Halobacteriota;c__Bog-38;o__Bog-38;f__Bog-38;g__Bog-38;s__Bog-38 sp003162175
STM_0716_E_M_E026_E030_E034_A_multi_bin.151	STM_0716_E_M_E026_E030_E034_A_multi	97.47	0.23			d__Bacteria;p__Bacillota_A;c__Clostridia;o__Oscillospirales;f__Oscillospiraceae;g__JAGFXR01;s__
STM_0716_E_M_E034_E058_E069_D_bin.25	STM_0716_E_M_E034_E058_E069_D	93.86	0.23			d__Bacteria;p__Actinomycetota;c__Coriobacteriia;o__Coriobacteriales;f__Eggerthellaceae;g__JAEXAI01;s__
STM_0716_E_M_E069_F_bin.33	STM_0716_E_M_E069_F	52.71	0.23			d__Bacteria;p__Fibrobacterota;c__Chitinivibrionia;o__Chitinivibrionales;f__FEN-1185;g__FEN-1185;s__
STM_0716_E_M_E069_J_bin.6	STM_0716_E_M_E069_J	58.09	0.22			d__Bacteria;p__Fibrobacterota;c__Chitinivibrionia;o__Chitinivibrionales;f__FEN-1185;g__FEN-1185;s__
STM_0716_E_M_E069_E061_A_bin.58	STM_0716_E_M_E069_E061_A	56.52	0.21			d__Bacteria;p__Bacteroidota;c__Bacteroidia;o__Bacteroidales;f__Bacteroidaceae;g__JAAYUD01;s__
STM_0716_E_M_E069_A_bin.51	STM_0716_E_M_E069_A	93.27	0.2	Cluster Winner	Cluster Loser	d__Bacteria;p__Chloroflexota;c__Anaerolineae;o__Anaerolineales;f__RBG-16-64-43;g__FEN-1073;s__FEN-1073 sp003141675
STM_0716_E_M_E050_E054_E058_A_bin.24	STM_0716_E_M_E050_E054_E058_A	51.9	0.2	Cluster Winner	Singleton	d__Bacteria;p__Chloroflexota;c__Limnocylindria;o__Limnocylindrales;f__CSP1-4;g__Fen-1039;s__
STM_0716_E_M_E026_E030_E034_D_bin.11	STM_0716_E_M_E026_E030_E034_D	51.9	0.19			d__Bacteria;p__Bacillota_A;c__Clostridia;o__Oscillospirales;f__Oscillospiraceae;g__JAGFXR01;s__
STM_0716_S_M_E013_A_bin.42	STM_0716_S_M_E013_A	95.91	0.18	Cluster Winner	Cluster Winner	d__Archaea;p__Methanobacteriota;c__Methanobacteria;o__Methanobacteriales;f__Methanobacteriaceae;g__Methanobacterium_B;s__Methanobacterium_B sp003164415
STM_0716_E_M_E061_A_bin.25	STM_0716_E_M_E061_A	49.49	0.18			d__Bacteria;p__Acidobacteriota;c__Thermoanaerobaculia;o__Thermoanaerobaculales;f__Thermoanaerobaculaceae;g__RBG-13-68-16;s__
STM_0716_E_M_E069_E065_A_bin.77	STM_0716_E_M_E069_E065_A	65	0.18			d__Bacteria;p__Chloroflexota;c__Anaerolineae;o__Anaerolineales;f__RBG-16-64-43;g__FEN-1073;s__FEN-1073 sp003141675
STM_0716_E_M_E069_G_bin.39	STM_0716_E_M_E069_G	54.21	0.18			d__Bacteria;p__Fibrobacterota;c__Chitinivibrionia;o__Chitinivibrionales;f__FEN-1185;g__FEN-1185;s__
STM_0716_E_M_E069_H_bin.36	STM_0716_E_M_E069_H	72.76	0.18			d__Bacteria;p__Bacteroidota;c__Bacteroidia;o__Bacteroidales;f__Bacteroidaceae;g__UBA1794;s__
STM_0716_E_M_E058_A_bin.18	STM_0716_E_M_E058_A	91.06	0.17	Cluster Winner	Singleton	d__Bacteria;p__Actinomycetota;c__Coriobacteriia;o__Coriobacteriales;f__RUG033;g__JAATFL01;s__
STM_0716_E_M_E026_E030_E034_A_bin.164	STM_0716_E_M_E026_E030_E034_A	59.33	0.17			d__Bacteria;p__Patescibacteria;c__Microgenomatia;o__UBA10105;f__UBA927;g__XYB1-FULL-47-11;s__
STM_0716_E_M_E026_E030_E034_A_bin.87	STM_0716_E_M_E026_E030_E034_A	56.37	0.17			d__Bacteria;p__Nitrospirota;c__Thermodesulfovibrionia;o__Thermodesulfovibrionales;f__Dissulfurispiraceae;g__Fen-1308;s__Fen-1308 sp003170655
STM_0716_E_M_E069_E065_D_bin.81	STM_0716_E_M_E069_E065_D	70.52	0.17			d__Bacteria;p__Bacillota_A;c__Clostridia;o__Oscillospirales;f__Oscillospiraceae;g__JAGFXR01;s__
STM_0716_S_M_E013_A_bin.67	STM_0716_S_M_E013_A	64.23	0.16	Cluster Winner	Cluster Loser	d__Bacteria;p__Bacteroidota;c__Bacteroidia;o__Bacteroidales;f__Paludibacteraceae;g__Microbacter;s__
STM_0716_E_M_E001_A_bin.25	STM_0716_E_M_E001_A	94.81	0.16	Cluster Winner	Singleton	d__Bacteria;p__Patescibacteria;c__Saccharimonadia;o__Saccharimonadales;f__UBA1547;g__Microsaccharimonas;s__
STM_0716_E_M_E026_E030_E034_D_multi_bin.81	STM_0716_E_M_E026_E030_E034_D_multi	99.94	0.16	Cluster Winner	Singleton	d__Bacteria;p__Pseudomonadota;c__Gammaproteobacteria;o__Enterobacterales;f__Enterobacteriaceae;g__Enterobacter;s__Enterobacter hormaechei_A
STM_0716_E_M_E058_A_bin.72	STM_0716_E_M_E058_A	98.17	0.16	Cluster Winner	Singleton	d__Bacteria;p__Bacteroidota;c__Bacteroidia;o__Bacteroidales;f__Bacteroidaceae;g__UBA1794;s__UBA1794 sp002315435
STM_0716_E_M_E026_E030_E034_A_multi_bin.76	STM_0716_E_M_E026_E030_E034_A_multi	51.89	0.16			d__Bacteria;p__Actinomycetota;c__Coriobacteriia;o__Coriobacteriales;f__RUG844;g__;s__
STM_0716_E_M_E026_E030_E034_A_bin.169	STM_0716_E_M_E026_E030_E034_A	99.94	0.15			d__Bacteria;p__Pseudomonadota;c__Gammaproteobacteria;o__Enterobacterales;f__Enterobacteriaceae;g__Enterobacter;s__Enterobacter hormaechei_A
STM_0716_E_M_E001_E061_D_bin.20	STM_0716_E_M_E001_E061_D	72.78	0.14			d__Bacteria;p__Bacillota_A;c__Clostridia;o__Oscillospirales;f__Oscillospiraceae;g__JAGFXR01;s__
STM_0716_E_M_E026_E030_E034_A_multi_bin.183	STM_0716_E_M_E026_E030_E034_A_multi	74.16	0.14			d__Bacteria;p__Pseudomonadota;c__Gammaproteobacteria;o__Enterobacterales;f__Enterobacteriaceae;g__Enterobacter;s__Enterobacter hormaechei_A
STM_0716_E_M_E026_E030_E034_D_multi_bin.88	STM_0716_E_M_E026_E030_E034_D_multi	93.2	0.14			d__Bacteria;p__Actinomycetota;c__Coriobacteriia;o__Coriobacteriales;f__Eggerthellaceae;g__JAEXAI01;s__
STM_0716_E_M_E069_F_bin.46	STM_0716_E_M_E069_F	71.24	0.14			d__Bacteria;p__Bacillota_A;c__Clostridia;o__Oscillospirales;f__Oscillospiraceae;g__JAGFXR01;s__
STM_0716_E_M_E034_A_bin.42	STM_0716_E_M_E034_A	92.32	0.13			d__Bacteria;p__Bacteroidota;c__Bacteroidia;o__Bacteroidales;f__Bacteroidaceae;g__JAAYUD01;s__
STM_0716_E_M_E034_E058_A_bin.31	STM_0716_E_M_E034_E058_A	68.07	0.13			d__Bacteria;p__Desulfobacterota_G;c__Syntrophorhabdia;o__Syntrophorhabdales;f__WCHB1-27;g__;s__
STM_0716_E_M_E069_A_bin.37	STM_0716_E_M_E069_A	60.64	0.13			d__Bacteria;p__Patescibacteria;c__Saccharimonadia;o__Saccharimonadales;f__UBA10212;g__2-01-FULL-49-22;s__
STM_0716_E_M_E069_H_bin.27	STM_0716_E_M_E069_H	69.87	0.12			d__Bacteria;p__Bacillota_A;c__Clostridia;o__Oscillospirales;f__Oscillospiraceae;g__JAGFXR01;s__
STM_0716_E_M_E030_E054_E065_D_bin.22	STM_0716_E_M_E030_E054_E065_D	74.94	0.11			d__Bacteria;p__Pseudomonadota;c__Gammaproteobacteria;o__Enterobacterales;f__Enterobacteriaceae;g__Enterobacter;s__Enterobacter hormaechei_A
STM_0716_E_M_E050_E054_E058_A_bin.154	STM_0716_E_M_E050_E054_E058_A	93.41	0.11			d__Bacteria;p__Actinomycetota;c__Coriobacteriia;o__Coriobacteriales;f__Eggerthellaceae;g__JAEXAI01;s__
STM_0716_E_M_E069_E065_E_bin.6	STM_0716_E_M_E069_E065_E	69.78	0.11			d__Bacteria;p__Bacillota_A;c__Clostridia;o__Oscillospirales;f__Oscillospiraceae;g__JAGFXR01;s__
STM_0716_E_M_E050_E054_E058_A_bin.183	STM_0716_E_M_E050_E054_E058_A	100	0.1	Cluster Winner	Cluster Winner	d__Bacteria;p__Bacteroidota;c__UBA10030;o__UBA10030;f__UBA6906;g__Fen-1262;s__Fen-1262 sp003152875
STM_0716_E_M_E069_A_bin.25	STM_0716_E_M_E069_A	98.6	0.1	Cluster Winner	Singleton	d__Bacteria;p__Bacteroidota;c__Bacteroidia;o__Bacteroidales;f__Bacteroidaceae;g__UBA1794;s__
STM_0716_E_M_E026_E050_A_bin.80	STM_0716_E_M_E026_E050_A	78.14	0.1			d__Bacteria;p__Actinomycetota;c__Coriobacteriia;o__Coriobacteriales;f__Eggerthellaceae;g__JAEXAI01;s__
STM_0716_E_M_E026_E050_A_bin.99	STM_0716_E_M_E026_E050_A	75.47	0.1			d__Bacteria;p__Patescibacteria;c__Paceibacteria;o__Moranbacterales;f__UBA2206;g__UBA11098;s__
STM_0716_E_M_E030_A_bin.14	STM_0716_E_M_E030_A	77.33	0.1			d__Bacteria;p__Pseudomonadota;c__Gammaproteobacteria;o__Enterobacterales;f__Enterobacteriaceae;g__Enterobacter;s__Enterobacter hormaechei_A
STM_0716_E_M_E054_A_bin.61	STM_0716_E_M_E054_A	77.28	0.1			d__Bacteria;p__Pseudomonadota;c__Gammaproteobacteria;o__Enterobacterales;f__Enterobacteriaceae;g__Enterobacter;s__Enterobacter hormaechei_A
STM_0716_E_M_E058_A_bin.8	STM_0716_E_M_E058_A	93.52	0.1			d__Bacteria;p__Actinomycetota;c__Coriobacteriia;o__Coriobacteriales;f__Eggerthellaceae;g__JAEXAI01;s__
STM_0716_E_M_E069_A_bin.63	STM_0716_E_M_E069_A	69.33	0.1			d__Bacteria;p__Bacillota_A;c__Clostridia;o__Oscillospirales;f__Oscillospiraceae;g__JAGFXR01;s__
STM_0716_E_M_E069_I_bin.10	STM_0716_E_M_E069_I	73.84	0.1			d__Bacteria;p__Bacteroidota;c__Bacteroidia;o__Bacteroidales;f__Bacteroidaceae;g__UBA1794;s__
STM_0716_E_M_E034_A_bin.10	STM_0716_E_M_E034_A	97.88	0.09	Cluster Winner	Singleton	d__Bacteria;p__Bacillota_A;c__Clostridia;o__Oscillospirales;f__Oscillospiraceae;g__JAGFXR01;s__
STM_0716_E_M_E001_E061_E_bin.28	STM_0716_E_M_E001_E061_E	69.07	0.09			d__Bacteria;p__Bacillota_A;c__Clostridia;o__Oscillospirales;f__Oscillospiraceae;g__JAGFXR01;s__
STM_0716_E_M_E026_E030_E034_D_bin.19	STM_0716_E_M_E026_E030_E034_D	78.48	0.09			d__Bacteria;p__Actinomycetota;c__Coriobacteriia;o__Coriobacteriales;f__Eggerthellaceae;g__JAEXAI01;s__
STM_0716_E_M_E026_E030_E034_D_bin.82	STM_0716_E_M_E026_E030_E034_D	76.3	0.09			d__Bacteria;p__Pseudomonadota;c__Gammaproteobacteria;o__Enterobacterales;f__Enterobacteriaceae;g__Enterobacter;s__Enterobacter hormaechei_A
STM_0716_E_M_E069_I_bin.40	STM_0716_E_M_E069_I	65.89	0.09			d__Bacteria;p__Bacillota_A;c__Clostridia;o__Oscillospirales;f__Oscillospiraceae;g__JAGFXR01;s__
STM_0716_E_M_E026_E030_E034_A_bin.12	STM_0716_E_M_E026_E030_E034_A	93.4	0.08	Cluster Winner	Singleton	d__Bacteria;p__Actinomycetota;c__Coriobacteriia;o__Coriobacteriales;f__Eggerthellaceae;g__JAEXAI01;s__
STM_0716_E_M_E026_E030_E034_A_multi_bin.164	STM_0716_E_M_E026_E030_E034_A_multi	93.4	0.08			d__Bacteria;p__Actinomycetota;c__Coriobacteriia;o__Coriobacteriales;f__Eggerthellaceae;g__JAEXAI01;s__
STM_0716_E_M_E034_A_bin.12	STM_0716_E_M_E034_A	93.52	0.08			d__Bacteria;p__Actinomycetota;c__Coriobacteriia;o__Coriobacteriales;f__Eggerthellaceae;g__JAEXAI01;s__
STM_0716_E_M_E050_E054_E058_A_bin.6	STM_0716_E_M_E050_E054_E058_A	77.5	0.08			d__Bacteria;p__Pseudomonadota;c__Gammaproteobacteria;o__Enterobacterales;f__Enterobacteriaceae;g__Enterobacter;s__Enterobacter hormaechei_A
STM_0716_E_M_E069_J_bin.2	STM_0716_E_M_E069_J	76.67	0.08			d__Bacteria;p__Bacteroidota;c__Bacteroidia;o__Bacteroidales;f__Bacteroidaceae;g__UBA1794;s__
STM_0716_S_M_E013_D_bin.31	STM_0716_S_M_E013_D	56.15	0.08			d__Archaea;p__Methanobacteriota;c__Methanobacteria;o__Methanobacteriales;f__Methanobacteriaceae;g__Methanobacterium_B;s__Methanobacterium_B sp003164415
STM_0716_E_M_E026_E050_A_bin.26	STM_0716_E_M_E026_E050_A	49.13	0.07			d__Bacteria;p__Nitrospirota;c__Thermodesulfovibrionia;o__Thermodesulfovibrionales;f__Dissulfurispiraceae;g__Fen-1308;s__Fen-1308 sp003170655
STM_0716_E_M_E034_A_bin.45	STM_0716_E_M_E034_A	53.69	0.07			d__Bacteria;p__Actinomycetota;c__Coriobacteriia;o__Coriobacteriales;f__RUG844;g__;s__
STM_0716_E_M_E034_E058_A_bin.132	STM_0716_E_M_E034_E058_A	66.35	0.07			d__Bacteria;p__Bacillota_A;c__Clostridia;o__Oscillospirales;f__Oscillospiraceae;g__JAGFXR01;s__
STM_0716_E_M_E034_E058_E069_D_bin.26	STM_0716_E_M_E034_E058_E069_D	60.35	0.07			d__Archaea;p__Halobacteriota;c__Bog-38;o__Bog-38;f__Bog-38;g__Bog-38;s__Bog-38 sp003162175
STM_0716_E_M_E069_G_bin.2	STM_0716_E_M_E069_G	69.04	0.07			d__Bacteria;p__Bacillota_A;c__Clostridia;o__Oscillospirales;f__Oscillospiraceae;g__JAGFXR01;s__
STM_0716_E_M_E065_E_bin.8	STM_0716_E_M_E065_E	70.22	0.06			d__Bacteria;p__Pseudomonadota;c__Gammaproteobacteria;o__Enterobacterales;f__Enterobacteriaceae;g__Enterobacter;s__Enterobacter hormaechei_A
STM_0716_E_M_E069_J_bin.30	STM_0716_E_M_E069_J	69.75	0.06			d__Bacteria;p__Bacillota_A;c__Clostridia;o__Oscillospirales;f__Oscillospiraceae;g__JAGFXR01;s__
STM_0716_E_M_E050_E054_E058_A_bin.173	STM_0716_E_M_E050_E054_E058_A	50.71	0.05			d__Bacteria;p__Actinomycetota;c__Coriobacteriia;o__Coriobacteriales;f__RUG033;g__JAATFL01;s__
STM_0716_E_M_E065_F_bin.8	STM_0716_E_M_E065_F	66.21	0.05			d__Bacteria;p__Pseudomonadota;c__Gammaproteobacteria;o__Enterobacterales;f__Enterobacteriaceae;g__Enterobacter;s__Enterobacter hormaechei_A
STM_0716_E_M_E061_A_bin.9	STM_0716_E_M_E061_A	77.34	0.04			d__Bacteria;p__Caldisericota;c__Caldisericia;o__Cryosericales;f__Cryosericaceae;g__Cryosericum;s__
STM_0716_E_M_E069_A_bin.21	STM_0716_E_M_E069_A	93.86	0.04			d__Bacteria;p__Actinomycetota;c__Coriobacteriia;o__Coriobacteriales;f__Eggerthellaceae;g__JAEXAI01;s__
STM_0716_E_M_E069_E061_D_bin.64	STM_0716_E_M_E069_E061_D	66.71	0.04			d__Bacteria;p__Bacillota_A;c__Clostridia;o__Oscillospirales;f__Oscillospiraceae;g__JAGFXR01;s__
STM_0716_E_M_E026_E030_E034_A_multi_bin.34	STM_0716_E_M_E026_E030_E034_A_multi	52.59	0.01			d__Archaea;p__Halobacteriota;c__Bog-38;o__Bog-38;f__Bog-38;g__Bog-38;s__Bog-38 sp003162175
STM_0716_E_M_E065_E061_D_bin.11	STM_0716_E_M_E065_E061_D	69.49	0.01			d__Bacteria;p__Pseudomonadota;c__Gammaproteobacteria;o__Enterobacterales;f__Enterobacteriaceae;g__Enterobacter;s__Enterobacter hormaechei_A
STM_0716_E_M_E069_E065_D_bin.34	STM_0716_E_M_E069_E065_D	71.59	0.01			d__Bacteria;p__Pseudomonadota;c__Gammaproteobacteria;o__Enterobacterales;f__Enterobacteriaceae;g__Enterobacter;s__Enterobacter hormaechei_A
STM_0716_E_M_E069_E065_E_bin.25	STM_0716_E_M_E069_E065_E	72.38	0.01			d__Bacteria;p__Pseudomonadota;c__Gammaproteobacteria;o__Enterobacterales;f__Enterobacteriaceae;g__Enterobacter;s__Enterobacter hormaechei_A
STM_0716_E_M_E069_E065_E_bin.55	STM_0716_E_M_E069_E065_E	51.61	0.01			d__Bacteria;p__Chloroflexota;c__Anaerolineae;o__Anaerolineales;f__RBG-16-64-43;g__FEN-1073;s__FEN-1073 sp003141675
STM_0716_E_M_E065_A_bin.66	STM_0716_E_M_E065_A	73.03	0			d__Bacteria;p__Pseudomonadota;c__Gammaproteobacteria;o__Enterobacterales;f__Enterobacteriaceae;g__Enterobacter;s__Enterobacter hormaechei_A
STM_0716_E_M_E065_D_bin.29	STM_0716_E_M_E065_D	72.41	0			d__Bacteria;p__Pseudomonadota;c__Gammaproteobacteria;o__Enterobacterales;f__Enterobacteriaceae;g__Enterobacter;s__Enterobacter hormaechei_A
STM_0716_E_M_E065_E061_A_bin.18	STM_0716_E_M_E065_E061_A	72.64	0			d__Bacteria;p__Pseudomonadota;c__Gammaproteobacteria;o__Enterobacterales;f__Enterobacteriaceae;g__Enterobacter;s__Enterobacter hormaechei_A
STM_0716_E_M_E065_G_bin.32	STM_0716_E_M_E065_G	66.2	0			d__Bacteria;p__Pseudomonadota;c__Gammaproteobacteria;o__Enterobacterales;f__Enterobacteriaceae;g__Enterobacter;s__Enterobacter hormaechei_A
STM_0716_E_M_E069_E065_A_bin.30	STM_0716_E_M_E069_E065_A	66.87	0			d__Bacteria;p__Pseudomonadota;c__Gammaproteobacteria;o__Enterobacterales;f__Enterobacteriaceae;g__Enterobacter;s__Enterobacter hormaechei_A

## Sheet: MAG Database
MAG	MAG BioSample	MAG Accession	Source	GTDB v2.3.0 r214
STM_0716_E_M_E001_A_bin.15	SAMN44381675	JBMIHG000000000	Reactor	d__Bacteria;p__Pseudomonadota;c__Gammaproteobacteria;o__Burkholderiales;f__Burkholderiaceae_B;g__Polaromonas;s__
STM_0716_E_M_E001_A_bin.25	SAMN44381676	JBMIHF000000000	Reactor	d__Bacteria;p__Patescibacteria;c__Saccharimonadia;o__Saccharimonadales;f__UBA1547;g__Microsaccharimonas;s__
STM_0716_E_M_E001_D_bin.12	SAMN44381677	JBMIHE000000000	Reactor	d__Bacteria;p__Nitrospirota;c__Thermodesulfovibrionia;o__Thermodesulfovibrionales;f__Dissulfurispiraceae;g__Fen-1308;s__Fen-1308 sp003170655
STM_0716_E_M_E001_E061_A_bin.46	SAMN44381678	JBMIHD000000000	Reactor	d__Archaea;p__Methanobacteriota;c__Methanobacteria;o__Methanobacteriales;f__Methanobacteriaceae;g__Methanobacterium_B;s__Methanobacterium_B sp003162115
STM_0716_E_M_E001_E061_D_bin.17	SAMN44381679	JBMIHC000000000	Reactor	d__Bacteria;p__Acidobacteriota;c__Terriglobia;o__Terriglobales;f__Acidobacteriaceae;g__PALSA-350;s__
STM_0716_E_M_E026_A_bin.14	SAMN44381680	JBMIHB000000000	Reactor	d__Bacteria;p__Pseudomonadota;c__Gammaproteobacteria;o__Burkholderiales;f__Burkholderiaceae;g__Herbaspirillum;s__
STM_0716_E_M_E026_A_bin.26	SAMN44381681	JBMIHA000000000	Reactor	d__Bacteria;p__Pseudomonadota;c__Gammaproteobacteria;o__Pseudomonadales;f__Pseudomonadaceae;g__Pseudomonas_E;s__Pseudomonas_E sp900095225
STM_0716_E_M_E026_A_bin.3	SAMN44381682	JBMIGZ000000000	Reactor	d__Bacteria;p__Bacteroidota;c__Bacteroidia;o__Bacteroidales;f__Paludibacteraceae;g__Paludibacter;s__
STM_0716_E_M_E026_A_bin.32	SAMN44381683	JBMIGY000000000	Reactor	d__Bacteria;p__Bacillota_A;c__Clostridia;o__Clostridiales;f__Clostridiaceae;g__Clostridium;s__
STM_0716_E_M_E026_A_bin.36	SAMN44381684	JBMIGX000000000	Reactor	d__Bacteria;p__Pseudomonadota;c__Gammaproteobacteria;o__Pseudomonadales;f__Pseudomonadaceae;g__Pseudomonas_E;s__Pseudomonas_E versuta
STM_0716_E_M_E026_E030_E034_A_bin.113	SAMN44381685	JBMIGW000000000	Reactor	d__Bacteria;p__WOR-3;c__WOR-3;o__UBA2258;f__UBA2258;g__UBA2258;s__
STM_0716_E_M_E026_E030_E034_A_bin.119	SAMN44381686	JBMIGV000000000	Reactor	d__Bacteria;p__Acidobacteriota;c__Thermoanaerobaculia;o__UBA5066;f__UBA5066;g__Fen-183;s__
STM_0716_E_M_E026_E030_E034_A_bin.12	SAMN44381687	JBMIGU000000000	Reactor	d__Bacteria;p__Actinomycetota;c__Coriobacteriia;o__Coriobacteriales;f__Eggerthellaceae;g__JAEXAI01;s__
STM_0716_E_M_E026_E030_E034_A_bin.122	SAMN44381688	JBMIGT000000000	Reactor	d__Bacteria;p__Pseudomonadota;c__Gammaproteobacteria;o__Burkholderiales;f__Burkholderiaceae;g__Janthinobacterium;s__Janthinobacterium sp002846335
STM_0716_E_M_E026_E030_E034_A_bin.129	SAMN44381689	JBMIGS000000000	Reactor	d__Bacteria;p__Actinomycetota;c__Thermoleophilia;o__Miltoncostaeales;f__Miltoncostaeaceae;g__CAITWD01;s__
STM_0716_E_M_E026_E030_E034_A_bin.136	SAMN44381690	JBMIGR000000000	Reactor	d__Bacteria;p__Actinomycetota;c__Coriobacteriia;o__OPB41;f__JAAXUF01;g__;s__
STM_0716_E_M_E026_E030_E034_A_bin.144	SAMN44381691	JBMIGQ000000000	Reactor	d__Bacteria;p__Gemmatimonadota;c__Gemmatimonadetes;o__Gemmatimonadales;f__JACORV01;g__Fen-1245;s__Fen-1245 sp003157095
STM_0716_E_M_E026_E030_E034_A_bin.150	SAMN44381692	JBMIGP000000000	Reactor	d__Bacteria;p__Pseudomonadota;c__Gammaproteobacteria;o__Burkholderiales;f__Burkholderiaceae_B;g__Ramlibacter;s__
STM_0716_E_M_E026_E030_E034_A_bin.156	SAMN44381693	JBMIGO000000000	Reactor	d__Bacteria;p__Actinomycetota;c__Thermoleophilia;o__Solirubrobacterales;f__Solirubrobacteraceae;g__Palsa-744;s__
STM_0716_E_M_E026_E030_E034_A_bin.24	SAMN44381694	JBMIGN000000000	Reactor	d__Bacteria;p__Acidobacteriota;c__Aminicenantia;o__Aminicenantales;f__UBA4085;g__UBA4085;s__
STM_0716_E_M_E026_E030_E034_A_bin.34	SAMN44381695	JBMIGM000000000	Reactor	d__Bacteria;p__Acidobacteriota;c__UBA4820;o__UBA4820;f__DSQY01;g__;s__
STM_0716_E_M_E026_E030_E034_A_multi_bin.105	SAMN44381696	JBMIGL000000000	Reactor	d__Bacteria;p__Actinomycetota;c__Actinomycetia;o__Mycobacteriales;f__JADGOU01;g__JADGOU01;s__JADGOU01 sp017882835
STM_0716_E_M_E026_E030_E034_A_multi_bin.108	SAMN44381697	JBMIGK000000000	Reactor	d__Bacteria;p__Pseudomonadota;c__Gammaproteobacteria;o__Pseudomonadales;f__Pseudomonadaceae;g__Pseudomonas_E;s__Pseudomonas_E marginalis_D
STM_0716_E_M_E026_E030_E034_A_multi_bin.110	SAMN44381698	JBMIGJ000000000	Reactor	d__Bacteria;p__Acidobacteriota;c__Terriglobia;o__Bryobacterales;f__Bryobacteraceae;g__;s__
STM_0716_E_M_E026_E030_E034_A_multi_bin.119	SAMN44381699	JBMIGI000000000	Reactor	d__Bacteria;p__Pseudomonadota;c__Gammaproteobacteria;o__Steroidobacterales;f__Steroidobacteraceae;g__FEN-1191;s__
STM_0716_E_M_E026_E030_E034_A_multi_bin.12	SAMN44381700	JBMIGH000000000	Reactor	d__Bacteria;p__Actinomycetota;c__Actinomycetia;o__Propionibacteriales;f__Propionibacteriaceae;g__Fen-668;s__
STM_0716_E_M_E026_E030_E034_A_multi_bin.159	SAMN44381701	JBMIGG000000000	Reactor	d__Bacteria;p__Pseudomonadota;c__Gammaproteobacteria;o__Enterobacterales;f__Enterobacteriaceae;g__Rahnella;s__Rahnella rivi
STM_0716_E_M_E026_E030_E034_A_multi_bin.178	SAMN44381702	JBMIGF000000000	Reactor	d__Bacteria;p__Actinomycetota;c__Actinomycetia;o__Mycobacteriales;f__Mycobacteriaceae;g__Mycobacterium;s__
STM_0716_E_M_E026_E030_E034_A_multi_bin.189	SAMN44381703	JBMIGE000000000	Reactor	d__Bacteria;p__Pseudomonadota;c__Gammaproteobacteria;o__Steroidobacterales;f__Steroidobacteraceae;g__FEN-1191;s__
STM_0716_E_M_E026_E030_E034_A_multi_bin.192	SAMN44381704	JBMIGD000000000	Reactor	d__Bacteria;p__Pseudomonadota;c__Gammaproteobacteria;o__Steroidobacterales;f__Steroidobacteraceae;g__FEN-1191;s__
STM_0716_E_M_E026_E030_E034_A_multi_bin.196	SAMN44381705	JBMIGC000000000	Reactor	d__Bacteria;p__Nitrospirota;c__Thermodesulfovibrionia;o__Thermodesulfovibrionales;f__Dissulfurispiraceae;g__Fen-1308;s__
STM_0716_E_M_E026_E030_E034_A_multi_bin.35	SAMN44381706	JBMIGB000000000	Reactor	d__Bacteria;p__Pseudomonadota;c__Alphaproteobacteria;o__Micropepsales;f__Micropepsaceae;g__Rhizomicrobium;s__
STM_0716_E_M_E026_E030_E034_A_multi_bin.39	SAMN44381707	JBMIGA000000000	Reactor	d__Bacteria;p__Nitrospirota;c__Thermodesulfovibrionia;o__Thermodesulfovibrionales;f__Dissulfurispiraceae;g__Fen-1308;s__
STM_0716_E_M_E026_E030_E034_A_multi_bin.40	SAMN44381708	JBMIFZ000000000	Reactor	d__Bacteria;p__Acidobacteriota;c__Terriglobia;o__Terriglobales;f__Acidobacteriaceae;g__Terracidiphilus;s__
STM_0716_E_M_E026_E030_E034_A_multi_bin.44	SAMN44381709	JBMIFY000000000	Reactor	d__Bacteria;p__Pseudomonadota;c__Alphaproteobacteria;o__Micropepsales;f__Micropepsaceae;g__Rhizomicrobium;s__
STM_0716_E_M_E026_E030_E034_A_multi_bin.55	SAMN44381710	JBMIFX000000000	Reactor	d__Bacteria;p__Bacillota_A;c__Clostridia;o__Clostridiales;f__Caloramatoraceae;g__;s__
STM_0716_E_M_E026_E030_E034_A_multi_bin.58	SAMN44381711	JBMIFW000000000	Reactor	d__Bacteria;p__Chloroflexota;c__Limnocylindria;o__Limnocylindrales;f__CSP1-4;g__Fen-1039;s__Fen-1039 sp003141245
STM_0716_E_M_E026_E030_E034_A_multi_bin.65	SAMN44381712	JBMIFV000000000	Reactor	d__Bacteria;p__Pseudomonadota;c__Alphaproteobacteria;o__Rhizobiales;f__Beijerinckiaceae;g__Roseiarcus;s__
STM_0716_E_M_E026_E030_E034_A_multi_bin.73	SAMN44381713	JBMIFU000000000	Reactor	d__Bacteria;p__Planctomycetota;c__Planctomycetia;o__Pirellulales;f__PALSA-1355;g__;s__
STM_0716_E_M_E026_E030_E034_A_multi_bin.75	SAMN44381714	JBMIFT000000000	Reactor	d__Bacteria;p__Chloroflexota;c__Limnocylindria;o__Limnocylindrales;f__CSP1-4;g__;s__
STM_0716_E_M_E026_E030_E034_A_multi_bin.92	SAMN44381715	JBMIFS000000000	Reactor	d__Bacteria;p__Acidobacteriota;c__Aminicenantia;o__Aminicenantales;f__UBA4085;g__FEN-413;s__
STM_0716_E_M_E026_E030_E034_A_multi_bin.97	SAMN44381716	JBMIFR000000000	Reactor	d__Bacteria;p__Actinomycetota;c__Actinomycetia;o__Mycobacteriales;f__Mycobacteriaceae;g__Mycobacterium;s__
STM_0716_E_M_E026_E030_E034_D_bin.54	SAMN44381717	JBMIFQ000000000	Reactor	d__Bacteria;p__Pseudomonadota;c__Gammaproteobacteria;o__Pseudomonadales;f__Pseudomonadaceae;g__Pseudomonas_E;s__Pseudomonas_E versuta
STM_0716_E_M_E026_E030_E034_D_bin.98	SAMN44381718	JBMIFP000000000	Reactor	d__Bacteria;p__Actinomycetota;c__Thermoleophilia;o__UBA2241;f__UBA2241;g__;s__
STM_0716_E_M_E026_E030_E034_D_multi_bin.27	SAMN44381719	JBMIFO000000000	Reactor	d__Bacteria;p__Acidobacteriota;c__Terriglobia;o__Terriglobales;f__Acidobacteriaceae;g__Terracidiphilus;s__
STM_0716_E_M_E026_E030_E034_D_multi_bin.46	SAMN44381720	JBMIFN000000000	Reactor	d__Bacteria;p__Bacillota_A;c__Clostridia;o__Clostridiales;f__Clostridiaceae;g__Clostridium;s__
STM_0716_E_M_E026_E030_E034_D_multi_bin.57	SAMN44381721	JBMIFM000000000	Reactor	d__Bacteria;p__Bacillota_A;c__Clostridia;o__Clostridiales;f__Clostridiaceae;g__Clostridium;s__
STM_0716_E_M_E026_E030_E034_D_multi_bin.73	SAMN44381722	JBMIFL000000000	Reactor	d__Bacteria;p__Bacteroidota;c__Bacteroidia;o__Bacteroidales;f__Bacteroidaceae;g__UBA1794;s__
STM_0716_E_M_E026_E030_E034_D_multi_bin.81	SAMN44381723	JBMIFK000000000	Reactor	d__Bacteria;p__Pseudomonadota;c__Gammaproteobacteria;o__Enterobacterales;f__Enterobacteriaceae;g__Enterobacter;s__Enterobacter hormaechei_A
STM_0716_E_M_E026_E030_E034_D_multi_bin.82	SAMN44381724	JBMIFJ000000000	Reactor	d__Bacteria;p__Pseudomonadota;c__Gammaproteobacteria;o__Pseudomonadales;f__Pseudomonadaceae;g__Pseudomonas_E;s__Pseudomonas_E sivasensis
STM_0716_E_M_E026_E050_A_bin.105	SAMN44381725	JBMIFI000000000	Reactor	d__Bacteria;p__Acidobacteriota;c__Thermoanaerobaculia;o__UBA5066;f__UBA5066;g__Fen-183;s__
STM_0716_E_M_E026_E050_A_bin.21	SAMN44381726	JBMIFH000000000	Reactor	d__Bacteria;p__Acidobacteriota;c__Terriglobia;o__Terriglobales;f__SbA1;g__Bog-209;s__
STM_0716_E_M_E026_E050_A_bin.50	SAMN44381727	JBMIFG000000000	Reactor	d__Bacteria;p__Chloroflexota;c__Limnocylindria;o__Limnocylindrales;f__CSP1-4;g__CTSoil-043;s__
STM_0716_E_M_E026_E050_A_bin.52	SAMN44381728	JBMIFF000000000	Reactor	d__Bacteria;p__Pseudomonadota;c__Gammaproteobacteria;o__Pseudomonadales;f__Pseudomonadaceae;g__Pseudomonas_E;s__Pseudomonas_E mohnii
STM_0716_E_M_E026_E050_A_bin.85	SAMN44381729	JBMIFE000000000	Reactor	d__Bacteria;p__Pseudomonadota;c__Gammaproteobacteria;o__Steroidobacterales;f__Steroidobacteraceae;g__Bog-1198;s__
STM_0716_E_M_E026_E050_A_bin.9	SAMN44381730	JBMIFD000000000	Reactor	d__Bacteria;p__Pseudomonadota;c__Gammaproteobacteria;o__Pseudomonadales;f__Pseudomonadaceae;g__Pseudomonas_E;s__
STM_0716_E_M_E026_E050_A_bin.98	SAMN44381731	JBMIFC000000000	Reactor	d__Bacteria;p__Bacillota_A;c__Clostridia;o__Clostridiales;f__Clostridiaceae;g__Clostridium;s__
STM_0716_E_M_E026_E050_E061_D_bin.15	SAMN44381732	JBMIFB000000000	Reactor	d__Bacteria;p__Actinomycetota;c__Coriobacteriia;o__OPB41;f__JAAXUF01;g__;s__
STM_0716_E_M_E026_E050_E061_D_bin.34	SAMN44381733	JBMIFA000000000	Reactor	d__Bacteria;p__Pseudomonadota;c__Gammaproteobacteria;o__Pseudomonadales;f__Pseudomonadaceae;g__Pseudomonas_E;s__Pseudomonas_E versuta
STM_0716_E_M_E026_E050_E061_D_bin.59	SAMN44381734	JBMIEZ000000000	Reactor	d__Bacteria;p__Chloroflexota;c__Limnocylindria;o__Limnocylindrales;f__CSP1-4;g__CTSoil-043;s__
STM_0716_E_M_E026_E050_E061_D_bin.84	SAMN44381735	JBMIEY000000000	Reactor	d__Bacteria;p__Bacteroidota;c__Bacteroidia;o__Bacteroidales;f__Cfx3-03;g__Cfx3-03;s__
STM_0716_E_M_E030_A_bin.18	SAMN44381736	JBMIEX000000000	Reactor	d__Bacteria;p__Verrucomicrobiota;c__Verrucomicrobiae;o__Pedosphaerales;f__UBA8199;g__;s__
STM_0716_E_M_E030_A_bin.31	SAMN44381737	JBMIEW000000000	Reactor	d__Bacteria;p__Pseudomonadota;c__Alphaproteobacteria;o__Rhizobiales;f__Rhodomicrobiaceae;g__Rhodomicrobium;s__
STM_0716_E_M_E030_A_bin.50	SAMN44381738	JBMIEV000000000	Reactor	d__Bacteria;p__Actinomycetota;c__Actinomycetia;o__Mycobacteriales;f__Mycobacteriaceae;g__Mycobacterium;s__
STM_0716_E_M_E030_A_bin.64	SAMN44381739	JBMIEU000000000	Reactor	d__Bacteria;p__Pseudomonadota;c__Gammaproteobacteria;o__Pseudomonadales;f__Pseudomonadaceae;g__Pseudomonas_E;s__Pseudomonas_E marginalis_D
STM_0716_E_M_E030_A_bin.66	SAMN44381740	JBMIET000000000	Reactor	d__Bacteria;p__Pseudomonadota;c__Gammaproteobacteria;o__Pseudomonadales;f__Pseudomonadaceae;g__Pseudomonas_E;s__Pseudomonas_E sp008370045
STM_0716_E_M_E030_E054_E065_D_bin.15	SAMN44381741	JBMIES000000000	Reactor	d__Bacteria;p__Actinomycetota;c__Acidimicrobiia;o__IMCC26256;f__PALSA-555;g__;s__
STM_0716_E_M_E030_E054_E065_D_bin.3	SAMN44381742	JBMIER000000000	Reactor	d__Bacteria;p__Myxococcota;c__Polyangia;o__Polyangiales;f__Polyangiaceae;g__;s__
STM_0716_E_M_E030_E054_E065_D_bin.33	SAMN44381743	JBMIEQ000000000	Reactor	d__Bacteria;p__Desulfobacterota_G;c__Syntrophorhabdia;o__Syntrophorhabdales;f__Syntrophorhabdaceae;g__PNOF01;s__
STM_0716_E_M_E030_E054_E065_D_bin.5	SAMN44381744	JBMIEP000000000	Reactor	d__Bacteria;p__Acidobacteriota;c__Terriglobia;o__Bryobacterales;f__Bryobacteraceae;g__Sulfopaludibacter;s__
STM_0716_E_M_E030_E054_E065_D_bin.61	SAMN44381745	JBMIEO000000000	Reactor	d__Bacteria;p__Pseudomonadota;c__Gammaproteobacteria;o__Pseudomonadales;f__Pseudomonadaceae;g__Pseudomonas_E;s__Pseudomonas_E sp008370045
STM_0716_E_M_E030_E054_E065_D_bin.66	SAMN44381746	JBMIEN000000000	Reactor	d__Bacteria;p__Pseudomonadota;c__Gammaproteobacteria;o__Burkholderiales;f__Burkholderiaceae;g__JAIZVZ01;s__
STM_0716_E_M_E030_E054_E065_D_bin.75	SAMN44381747	JBMIEM000000000	Reactor	d__Bacteria;p__Pseudomonadota;c__Alphaproteobacteria;o__Sphingomonadales;f__Sphingomonadaceae;g__Novosphingobium;s__
STM_0716_E_M_E030_E054_E065_D_bin.82	SAMN44381748	JBMIEL000000000	Reactor	d__Bacteria;p__Bacillota_C;c__Negativicutes;o__UMGS1260;f__UMGS1260;g__Pelorhabdus;s__
STM_0716_E_M_E034_A_bin.1	SAMN44381749	JBMIEK000000000	Reactor	d__Bacteria;p__Bacillota_A;c__Clostridia;o__Oscillospirales;f__Oscillospiraceae;g__JAGFXR01;s__
STM_0716_E_M_E034_A_bin.10	SAMN44381750	JBMIEJ000000000	Reactor	d__Bacteria;p__Bacillota_A;c__Clostridia;o__Oscillospirales;f__Oscillospiraceae;g__JAGFXR01;s__
STM_0716_E_M_E034_A_bin.3	SAMN44381751	JBMIEI000000000	Reactor	d__Bacteria;p__Pseudomonadota;c__Gammaproteobacteria;o__Pseudomonadales;f__Pseudomonadaceae;g__Pseudomonas_E;s__Pseudomonas_E marginalis_D
STM_0716_E_M_E034_A_bin.46	SAMN44381752	JBMIEH000000000	Reactor	d__Bacteria;p__Desulfobacterota;c__Syntrophia;o__Syntrophales;f__Smithellaceae;g__Fen-1166;s__
STM_0716_E_M_E034_A_bin.60	SAMN44381753	JBMIEG000000000	Reactor	d__Bacteria;p__Bacteroidota;c__Bacteroidia;o__Bacteroidales;f__Paludibacteraceae;g__Paludibacter;s__
STM_0716_E_M_E034_E058_A_bin.116	SAMN44381754	JBMIEF000000000	Reactor	d__Bacteria;p__Acidobacteriota;c__Terriglobia;o__Terriglobales;f__Acidobacteriaceae;g__Terracidiphilus;s__
STM_0716_E_M_E034_E058_A_bin.12	SAMN44381755	JBMIEE000000000	Reactor	d__Bacteria;p__Bacillota_C;c__Negativicutes;o__UMGS1260;f__UMGS1260;g__Pelorhabdus;s__
STM_0716_E_M_E034_E058_A_bin.128	SAMN44381756	JBMIED000000000	Reactor	d__Bacteria;p__Bacillota_A;c__Clostridia;o__Clostridiales;f__Clostridiaceae;g__Clostridium;s__
STM_0716_E_M_E034_E058_A_bin.33	SAMN44381757	JBMIEC000000000	Reactor	d__Bacteria;p__Bacillota_A;c__Clostridia;o__Clostridiales;f__Clostridiaceae;g__UBA699;s__
STM_0716_E_M_E034_E058_A_bin.50	SAMN44381758	JBMIEB000000000	Reactor	d__Bacteria;p__Pseudomonadota;c__Gammaproteobacteria;o__Burkholderiales;f__Casimicrobiaceae;g__VBCG01;s__
STM_0716_E_M_E034_E058_A_bin.58	SAMN44381759	JBMIEA000000000	Reactor	d__Bacteria;p__Acidobacteriota;c__Terriglobia;o__Terriglobales;f__Acidobacteriaceae;g__Terracidiphilus;s__
STM_0716_E_M_E034_E058_A_bin.79	SAMN44381760	JBMIDZ000000000	Reactor	d__Bacteria;p__Actinomycetota;c__Actinomycetia;o__Propionibacteriales;f__Propionibacteriaceae;g__Fen-668;s__Fen-668 sp003153855
STM_0716_E_M_E034_E058_A_bin.85	SAMN44381761	JBMIDY000000000	Reactor	d__Bacteria;p__Bacillota_A;c__Clostridia;o__Clostridiales;f__Clostridiaceae;g__JACMJL01;s__
STM_0716_E_M_E034_E058_A_bin.89	SAMN44381762	JBMIDX000000000	Reactor	d__Bacteria;p__Bacillota_A;c__Clostridia;o__Oscillospirales;f__Ethanoligenenaceae;g__Ruminiclostridium_D;s__
STM_0716_E_M_E034_E058_E069_D_bin.47	SAMN44381763	JBMIDW000000000	Reactor	d__Bacteria;p__Pseudomonadota;c__Gammaproteobacteria;o__Pseudomonadales;f__Pseudomonadaceae;g__Pseudomonas_E;s__
STM_0716_E_M_E034_E058_E069_D_bin.77	SAMN44381764	JBMIDV000000000	Reactor	d__Bacteria;p__Bacillota_A;c__Clostridia;o__Oscillospirales;f__Ethanoligenenaceae;g__;s__
STM_0716_E_M_E034_E058_E069_D_bin.90	SAMN44381765	JBMIDU000000000	Reactor	d__Archaea;p__Nanoarchaeota;c__Nanoarchaeia;o__Pacearchaeales;f__GW2011-AR1;g__MWBV01;s__
STM_0716_E_M_E034_E058_E069_D_bin.93	SAMN44381766	JBMIDT000000000	Reactor	d__Bacteria;p__Bacillota_A;c__Clostridia;o__UBA1381;f__CALYAR01;g__;s__
STM_0716_E_M_E050_A_bin.43	SAMN44381767	JBMIDS000000000	Reactor	d__Bacteria;p__Bacteroidota;c__Bacteroidia;o__Bacteroidales;f__Bacteroidaceae;g__UBA1794;s__
STM_0716_E_M_E050_A_bin.54	SAMN44381768	JBMIDR000000000	Reactor	d__Bacteria;p__Patescibacteria;c__Saccharimonadia;o__Saccharimonadales;f__Saccharimonadaceae;g__Saccharimonas;s__
STM_0716_E_M_E050_E054_E058_A_bin.10	SAMN44381769	JBMIDQ000000000	Reactor	d__Bacteria;p__Acidobacteriota;c__Terriglobia;o__Terriglobales;f__Acidobacteriaceae;g__Terracidiphilus;s__
STM_0716_E_M_E050_E054_E058_A_bin.105	SAMN44381770	JBMIDP000000000	Reactor	d__Bacteria;p__Acidobacteriota;c__Thermoanaerobaculia;o__UBA5066;f__Gp7-AA6;g__Gp7-AA6;s__
STM_0716_E_M_E050_E054_E058_A_bin.111	SAMN44381771	JBMIDO000000000	Reactor	d__Bacteria;p__Myxococcota;c__Polyangia;o__Fen-1088;f__Fen-1088;g__Fen-1137;s__
STM_0716_E_M_E050_E054_E058_A_bin.118	SAMN44381772	JBMIDN000000000	Reactor	d__Bacteria;p__Actinomycetota;c__Thermoleophilia;o__UBA2241;f__UBA2241;g__;s__
STM_0716_E_M_E050_E054_E058_A_bin.12	SAMN44381773	JBMIDM000000000	Reactor	d__Bacteria;p__Chloroflexota;c__Limnocylindria;o__Limnocylindrales;f__CSP1-4;g__Palsa-1033;s__
STM_0716_E_M_E050_E054_E058_A_bin.121	SAMN44381774	JBMIDL000000000	Reactor	d__Bacteria;p__Pseudomonadota;c__Gammaproteobacteria;o__Burkholderiales;f__Casimicrobiaceae;g__PALSA-1003;s__
STM_0716_E_M_E050_E054_E058_A_bin.126	SAMN44381775	JBMIDK000000000	Reactor	d__Bacteria;p__Planctomycetota;c__Planctomycetia;o__Pirellulales;f__JACPPG01;g__JACPPG01;s__
STM_0716_E_M_E050_E054_E058_A_bin.141	SAMN44381776	JBMIDJ000000000	Reactor	d__Bacteria;p__Bacillota_A;c__Clostridia;o__Oscillospirales;f__Ethanoligenenaceae;g__;s__
STM_0716_E_M_E050_E054_E058_A_bin.145	SAMN44381777	JBMIDI000000000	Reactor	d__Bacteria;p__Verrucomicrobiota;c__Verrucomicrobiae;o__Palsa-1439;f__Palsa-1439;g__Palsa-1439;s__
STM_0716_E_M_E050_E054_E058_A_bin.146	SAMN44381778	JBMIDH000000000	Reactor	d__Bacteria;p__Bacteroidota;c__UBA10030;o__UBA10030;f__UBA6906;g__Fen-1262;s__Fen-1262 sp003161755
STM_0716_E_M_E050_E054_E058_A_bin.148	SAMN44381779	JBMIDG000000000	Reactor	d__Bacteria;p__Actinomycetota;c__Thermoleophilia;o__RBG-16-64-13;f__RBG-16-64-13;g__Chersky-299;s__
STM_0716_E_M_E050_E054_E058_A_bin.152	SAMN44381780	JBMIDF000000000	Reactor	d__Bacteria;p__Pseudomonadota;c__Gammaproteobacteria;o__Burkholderiales;f__Burkholderiaceae_B;g__Ramlibacter;s__
STM_0716_E_M_E050_E054_E058_A_bin.156	SAMN44381781	JBMIDE000000000	Reactor	d__Bacteria;p__Bacillota_A;c__Clostridia;o__Clostridiales;f__Clostridiaceae;g__Clostridium;s__
STM_0716_E_M_E050_E054_E058_A_bin.176	SAMN44381782	JBMIDD000000000	Reactor	d__Bacteria;p__Actinomycetota;c__Actinomycetia;o__Propionibacteriales;f__Propionibacteriaceae;g__Fen-668;s__
STM_0716_E_M_E050_E054_E058_A_bin.183	SAMN44381783	JBMIDC000000000	Reactor	d__Bacteria;p__Bacteroidota;c__UBA10030;o__UBA10030;f__UBA6906;g__Fen-1262;s__Fen-1262 sp003152875
STM_0716_E_M_E050_E054_E058_A_bin.185	SAMN44381784	JBMIDB000000000	Reactor	d__Bacteria;p__Actinomycetota;c__Actinomycetia;o__Mycobacteriales;f__Nakamurellaceae;g__Nakamurella;s__
STM_0716_E_M_E050_E054_E058_A_bin.197	SAMN44381785	JBMIDA000000000	Reactor	d__Bacteria;p__Patescibacteria;c__Microgenomatia;o__Levybacterales;f__UBA12049;g__JACRFQ01;s__
STM_0716_E_M_E050_E054_E058_A_bin.201	SAMN44381786	JBMICZ000000000	Reactor	d__Bacteria;p__Actinomycetota;c__Actinomycetia;o__Streptomycetales;f__;g__;s__
STM_0716_E_M_E050_E054_E058_A_bin.24	SAMN44381787	JBMICY000000000	Reactor	d__Bacteria;p__Chloroflexota;c__Limnocylindria;o__Limnocylindrales;f__CSP1-4;g__Fen-1039;s__
STM_0716_E_M_E050_E054_E058_A_bin.27	SAMN44381788	JBMICX000000000	Reactor	d__Bacteria;p__Pseudomonadota;c__Alphaproteobacteria;o__Rhizobiales;f__Beijerinckiaceae;g__Methylocella;s__
STM_0716_E_M_E050_E054_E058_A_bin.28	SAMN44381789	JBMICW000000000	Reactor	d__Bacteria;p__Bacteroidota;c__UBA10030;o__UBA10030;f__UBA6906;g__Fen-1260;s__Fen-1260 sp003162635
STM_0716_E_M_E050_E054_E058_A_bin.34	SAMN44381790	JBMICV000000000	Reactor	d__Bacteria;p__Actinomycetota;c__Acidimicrobiia;o__IMCC26256;f__PALSA-610;g__;s__
STM_0716_E_M_E050_E054_E058_A_bin.51	SAMN44381791	JBMICU000000000	Reactor	d__Bacteria;p__Pseudomonadota;c__Alphaproteobacteria;o__Acetobacterales;f__Acetobacteraceae;g__CAIXEA01;s__
STM_0716_E_M_E050_E054_E058_A_bin.56	SAMN44381792	JBMICT000000000	Reactor	d__Bacteria;p__Pseudomonadota;c__Gammaproteobacteria;o__Pseudomonadales;f__Pseudomonadaceae;g__Pseudomonas_E;s__
STM_0716_E_M_E050_E054_E058_A_bin.69	SAMN44381793	JBMICS000000000	Reactor	d__Bacteria;p__Acidobacteriota;c__Terriglobia;o__Terriglobales;f__Acidobacteriaceae;g__Terracidiphilus;s__Terracidiphilus sp003156495
STM_0716_E_M_E050_E054_E058_A_bin.70	SAMN44381794	JBMICR000000000	Reactor	d__Bacteria;p__Actinomycetota;c__Actinomycetia;o__Mycobacteriales;f__Mycobacteriaceae;g__Mycobacterium;s__
STM_0716_E_M_E050_E054_E058_A_bin.73	SAMN44381795	JBMICQ000000000	Reactor	d__Bacteria;p__Pseudomonadota;c__Gammaproteobacteria;o__Burkholderiales;f__Burkholderiaceae_B;g__;s__
STM_0716_E_M_E050_E054_E058_A_bin.74	SAMN44381796	JBMICP000000000	Reactor	d__Bacteria;p__Acidobacteriota;c__Terriglobia;o__Terriglobales;f__Acidobacteriaceae;g__Terracidiphilus;s__
STM_0716_E_M_E050_E054_E058_A_bin.78	SAMN44381797	JBMICO000000000	Reactor	d__Bacteria;p__Acidobacteriota;c__Thermoanaerobaculia;o__UBA5066;f__UBA5066;g__;s__
STM_0716_E_M_E050_E054_E058_A_bin.82	SAMN44381798	JBMICN000000000	Reactor	d__Bacteria;p__Patescibacteria;c__Paceibacteria;o__Moranbacterales;f__UBA2206;g__UBA11098;s__
STM_0716_E_M_E050_E054_E058_D_bin.110	SAMN44381799	JBMICM000000000	Reactor	d__Bacteria;p__Pseudomonadota;c__Gammaproteobacteria;o__Pseudomonadales;f__Pseudomonadaceae;g__Pseudomonas_E;s__Pseudomonas_E mohnii
STM_0716_E_M_E050_E054_E058_D_bin.20	SAMN44381800	JBMICL000000000	Reactor	d__Bacteria;p__Actinomycetota;c__Thermoleophilia;o__Gaiellales;f__;g__;s__
STM_0716_E_M_E050_E054_E058_D_bin.37	SAMN44381801	JBMICK000000000	Reactor	d__Bacteria;p__Chloroflexota;c__Anaerolineae;o__Anaerolineales;f__EnvOPS12;g__Fen-1038;s__
STM_0716_E_M_E050_E054_E058_D_bin.38	SAMN44381802	JBMICJ000000000	Reactor	d__Bacteria;p__Planctomycetota;c__Planctomycetia;o__Pirellulales;f__PALSA-1355;g__PALSA-1355;s__
STM_0716_E_M_E050_E054_E058_D_bin.8	SAMN44381803	JBMICI000000000	Reactor	d__Bacteria;p__Verrucomicrobiota;c__Kiritimatiellia;o__LD1-PB3_A;f__JAGNIJ01;g__;s__
STM_0716_E_M_E054_A_bin.21	SAMN44381804	JBMICH000000000	Reactor	d__Bacteria;p__Bacillota_C;c__Negativicutes;o__Propionisporales;f__DSM-13327;g__CTSoil-075;s__
STM_0716_E_M_E054_A_bin.28	SAMN44381805	JBMICG000000000	Reactor	d__Bacteria;p__Acidobacteriota;c__Terriglobia;o__Terriglobales;f__Acidobacteriaceae;g__;s__
STM_0716_E_M_E054_A_bin.49	SAMN44381806	JBMICF000000000	Reactor	d__Bacteria;p__Desulfobacterota_F;c__Desulfuromonadia;o__Geobacterales;f__Pseudopelobacteraceae;g__Oryzomonas;s__
STM_0716_E_M_E054_A_bin.52	SAMN44381807	JBMICE000000000	Reactor	d__Bacteria;p__Bacillota_A;c__Clostridia;o__Clostridiales;f__Clostridiaceae;g__Clostridium;s__
STM_0716_E_M_E054_A_bin.54	SAMN44381808	JBMICD000000000	Reactor	d__Bacteria;p__Acidobacteriota;c__Terriglobia;o__Terriglobales;f__Acidobacteriaceae;g__Terracidiphilus;s__
STM_0716_E_M_E054_A_bin.55	SAMN44381809	JBMICC000000000	Reactor	d__Bacteria;p__Pseudomonadota;c__Alphaproteobacteria;o__Rhizobiales;f__Rhodomicrobiaceae;g__Rhodomicrobium;s__
STM_0716_E_M_E054_A_bin.69	SAMN44381810	JBMICB000000000	Reactor	d__Bacteria;p__Actinomycetota;c__Actinomycetia;o__Mycobacteriales;f__Nakamurellaceae;g__Nakamurella;s__
STM_0716_E_M_E054_A_bin.73	SAMN44381811	JBMICA000000000	Reactor	d__Bacteria;p__Actinomycetota;c__Actinomycetia;o__Actinomycetales;f__Kineosporiaceae;g__;s__
STM_0716_E_M_E054_A_bin.74	SAMN44381812	JBMIBZ000000000	Reactor	d__Bacteria;p__Pseudomonadota;c__Gammaproteobacteria;o__Pseudomonadales;f__Pseudomonadaceae;g__Pseudomonas_E;s__Pseudomonas_E marginalis_D
STM_0716_E_M_E054_A_bin.75	SAMN44381813	JBMIBY000000000	Reactor	d__Bacteria;p__Pseudomonadota;c__Gammaproteobacteria;o__Pseudomonadales;f__Pseudomonadaceae;g__Pseudomonas_E;s__Pseudomonas_E koreensis
STM_0716_E_M_E054_A_bin.79	SAMN44381814	JBMIBX000000000	Reactor	d__Bacteria;p__Acidobacteriota;c__Terriglobia;o__Terriglobales;f__SbA1;g__Bog-209;s__
STM_0716_E_M_E054_A_bin.8	SAMN44381815	JBMIBW000000000	Reactor	d__Bacteria;p__Pseudomonadota;c__Alphaproteobacteria;o__Micropepsales;f__Micropepsaceae;g__Rhizomicrobium;s__
STM_0716_E_M_E058_A_bin.10	SAMN44381816	JBMIBV000000000	Reactor	d__Bacteria;p__Acidobacteriota;c__Terriglobia;o__Terriglobales;f__Acidobacteriaceae;g__Terracidiphilus;s__Terracidiphilus sp002307235
STM_0716_E_M_E058_A_bin.13	SAMN44381817	JBMIBU000000000	Reactor	d__Bacteria;p__Bacteroidota;c__Bacteroidia;o__Bacteroidales;f__Bacteroidaceae;g__JAAYUD01;s__
STM_0716_E_M_E058_A_bin.15	SAMN44381818	JBMIBT000000000	Reactor	d__Bacteria;p__Myxococcota;c__Polyangia;o__Fen-1088;f__Fen-1088;g__Fen-1137;s__Fen-1137 sp003153875
STM_0716_E_M_E058_A_bin.18	SAMN44381819	JBMIBS000000000	Reactor	d__Bacteria;p__Actinomycetota;c__Coriobacteriia;o__Coriobacteriales;f__RUG033;g__JAATFL01;s__
STM_0716_E_M_E058_A_bin.20	SAMN44381820	JBMIBR000000000	Reactor	d__Bacteria;p__Verrucomicrobiota;c__Verrucomicrobiae;o__Pedosphaerales;f__UBA3939;g__BOG-1460;s__
STM_0716_E_M_E058_A_bin.30	SAMN44381821	JBMIBQ000000000	Reactor	d__Bacteria;p__Nitrospirota;c__Thermodesulfovibrionia;o__Thermodesulfovibrionales;f__Dissulfurispiraceae;g__Fen-1308;s__Fen-1308 sp003170655
STM_0716_E_M_E058_A_bin.44	SAMN44381822	JBMIBP000000000	Reactor	d__Bacteria;p__Actinomycetota;c__Coriobacteriia;o__Coriobacteriales;f__RUG844;g__;s__
STM_0716_E_M_E058_A_bin.48	SAMN44381823	JBMIBO000000000	Reactor	d__Bacteria;p__Pseudomonadota;c__Gammaproteobacteria;o__Pseudomonadales;f__Pseudomonadaceae;g__Pseudomonas_E;s__Pseudomonas_E marginalis_D
STM_0716_E_M_E058_A_bin.61	SAMN44381824	JBMIBN000000000	Reactor	d__Bacteria;p__Pseudomonadota;c__Gammaproteobacteria;o__Pseudomonadales;f__Pseudomonadaceae;g__Pseudomonas_E;s__Pseudomonas_E sp003014915
STM_0716_E_M_E058_A_bin.72	SAMN44381825	JBMIBM000000000	Reactor	d__Bacteria;p__Bacteroidota;c__Bacteroidia;o__Bacteroidales;f__Bacteroidaceae;g__UBA1794;s__UBA1794 sp002315435
STM_0716_E_M_E061_A_bin.1	SAMN44381826	JBMIBL000000000	Reactor	d__Bacteria;p__Bacteroidota;c__Bacteroidia;o__Bacteroidales;f__Bacteroidaceae;g__JAAYUD01;s__
STM_0716_E_M_E061_A_bin.19	SAMN44381827	JBMIBK000000000	Reactor	d__Bacteria;p__Patescibacteria;c__ABY1;o__BM507;f__UBA12465;g__UBA12465;s__
STM_0716_E_M_E061_A_bin.22	SAMN44381828	JBMIBJ000000000	Reactor	d__Bacteria;p__Bacteroidota;c__Bacteroidia;o__Bacteroidales;f__Cfx3-03;g__Cfx3-03;s__
STM_0716_E_M_E061_A_bin.23	SAMN44381829	JBMIBI000000000	Reactor	d__Bacteria;p__Acidobacteriota;c__Terriglobia;o__Bryobacterales;f__Bryobacteraceae;g__CAIVVT01;s__
STM_0716_E_M_E061_A_bin.30	SAMN44381830	JBMIBH000000000	Reactor	d__Bacteria;p__Bacteroidota;c__Bacteroidia;o__Bacteroidales;f__Cfx3-03;g__Cfx3-03;s__
STM_0716_E_M_E061_A_bin.7	SAMN44381831	JBMIBG000000000	Reactor	d__Bacteria;p__Patescibacteria;c__Saccharimonadia;o__Saccharimonadales;f__UBA10212;g__2-01-FULL-49-22;s__
STM_0716_E_M_E061_D_bin.2	SAMN44381832	JBMIBF000000000	Reactor	d__Bacteria;p__Bacillota_A;c__Clostridia;o__HGM11514;f__;g__;s__
STM_0716_E_M_E065_A_bin.19	SAMN44381833	JBMIBE000000000	Reactor	d__Bacteria;p__Pseudomonadota;c__Alphaproteobacteria;o__Rhizobiales;f__Rhodomicrobiaceae;g__Rhodomicrobium;s__
STM_0716_E_M_E065_A_bin.20	SAMN44381834	JBMIBD000000000	Reactor	d__Bacteria;p__Pseudomonadota;c__Gammaproteobacteria;o__Burkholderiales;f__Burkholderiaceae;g__Janthinobacterium;s__
STM_0716_E_M_E065_A_bin.21	SAMN44381835	JBMIBC000000000	Reactor	d__Bacteria;p__Acidobacteriota;c__Thermoanaerobaculia;o__Thermoanaerobaculales;f__Thermoanaerobaculaceae;g__RBG-13-68-16;s__
STM_0716_E_M_E065_A_bin.24	SAMN44381836	JBMIBB000000000	Reactor	d__Bacteria;p__Pseudomonadota;c__Gammaproteobacteria;o__Burkholderiales;f__Rhodocyclaceae;g__CAIYYX01;s__
STM_0716_E_M_E065_A_bin.30	SAMN44381837	JBMIBA000000000	Reactor	d__Bacteria;p__Actinomycetota;c__Actinomycetia;o__Propionibacteriales;f__Propionibacteriaceae;g__Fen-668;s__Fen-668 sp017882655
STM_0716_E_M_E065_A_bin.37	SAMN44381838	JBMIAZ000000000	Reactor	d__Bacteria;p__Acidobacteriota;c__Terriglobia;o__Terriglobales;f__Acidobacteriaceae;g__Terracidiphilus;s__
STM_0716_E_M_E065_A_bin.49	SAMN44381839	JBMIAY000000000	Reactor	d__Bacteria;p__Pseudomonadota;c__Alphaproteobacteria;o__Micropepsales;f__Micropepsaceae;g__Rhizomicrobium;s__
STM_0716_E_M_E065_A_bin.59	SAMN44381840	JBMIAX000000000	Reactor	d__Bacteria;p__Pseudomonadota;c__Gammaproteobacteria;o__Steroidobacterales;f__Steroidobacteraceae;g__FEN-1191;s__
STM_0716_E_M_E065_D_bin.44	SAMN44381841	JBMIAW000000000	Reactor	d__Bacteria;p__Desulfobacterota;c__Syntrophia;o__Syntrophales;f__Fen-1087;g__Fen-1087;s__Fen-1087 sp003161855
STM_0716_E_M_E065_D_bin.48	SAMN44381842	JBMIAV000000000	Reactor	d__Bacteria;p__Nitrospirota;c__Thermodesulfovibrionia;o__Thermodesulfovibrionales;f__Dissulfurispiraceae;g__Fen-1308;s__Fen-1308 sp003170655
STM_0716_E_M_E065_E061_A_bin.35	SAMN44381843	JBMIAU000000000	Reactor	d__Bacteria;p__Actinomycetota;c__Thermoleophilia;o__Gaiellales;f__Gaiellaceae;g__Fen-549;s__Fen-549 sp003162055
STM_0716_E_M_E065_E061_A_bin.40	SAMN44381844	JBMIAT000000000	Reactor	d__Archaea;p__Methanobacteriota;c__Methanobacteria;o__Methanobacteriales;f__Methanobacteriaceae;g__Methanobacterium_B;s__Methanobacterium_B sp003162115
STM_0716_E_M_E065_E061_A_bin.46	SAMN44381845	JBMIAS000000000	Reactor	d__Bacteria;p__Desulfobacterota_G;c__Syntrophorhabdia;o__Syntrophorhabdales;f__WCHB1-27;g__;s__
STM_0716_E_M_E065_E061_A_bin.66	SAMN44381846	JBMIAR000000000	Reactor	d__Bacteria;p__Desulfobacterota_F;c__Desulfuromonadia;o__Geobacterales;f__Geobacteraceae;g__JAMPXD01;s__
STM_0716_E_M_E065_E061_D_bin.47	SAMN44381847	JBMIAQ000000000	Reactor	d__Bacteria;p__Actinomycetota;c__Actinomycetia;o__Propionibacteriales;f__Propionibacteriaceae;g__Fen-668;s__
STM_0716_E_M_E069_A_bin.18	SAMN44381848	JBMIAP000000000	Reactor	d__Bacteria;p__Actinomycetota;c__Coriobacteriia;o__Coriobacteriales;f__RUG844;g__;s__
STM_0716_E_M_E069_A_bin.22	SAMN44381849	JBMIAO000000000	Reactor	d__Bacteria;p__Bacillota_B;c__Desulfitobacteriia;o__Desulfitobacteriales;f__Desulfitobacteriaceae;g__Desulfitobacterium_A;s__
STM_0716_E_M_E069_A_bin.25	SAMN44381850	JBMIAN000000000	Reactor	d__Bacteria;p__Bacteroidota;c__Bacteroidia;o__Bacteroidales;f__Bacteroidaceae;g__UBA1794;s__
STM_0716_E_M_E069_A_bin.35	SAMN44381851	JBMIAM000000000	Reactor	d__Bacteria;p__Verrucomicrobiota;c__Verrucomicrobiae;o__Palsa-1439;f__Palsa-1439;g__Palsa-1439;s__
STM_0716_E_M_E069_A_bin.45	SAMN44381852	JBMIAL000000000	Reactor	d__Bacteria;p__Fibrobacterota;c__Chitinivibrionia;o__Chitinivibrionales;f__FEN-1185;g__FEN-1185;s__
STM_0716_E_M_E069_A_bin.46	SAMN44381853	JBMIAK000000000	Reactor	d__Bacteria;p__Pseudomonadota;c__Gammaproteobacteria;o__Methylococcales;f__Methylomonadaceae;g__KS41;s__
STM_0716_E_M_E069_A_bin.61	SAMN44381854	JBMIAJ000000000	Reactor	d__Bacteria;p__Chloroflexota;c__Anaerolineae;o__Anaerolineales;f__EnvOPS12;g__UBA877;s__
STM_0716_E_M_E069_A_bin.67	SAMN44381855	JBMIAI000000000	Reactor	d__Bacteria;p__Bacillota_C;c__Negativicutes;o__Sporomusales_B;f__CTSoil-080;g__;s__
STM_0716_E_M_E069_A_bin.74	SAMN44381856	JBMIAH000000000	Reactor	d__Bacteria;p__Nitrospirota;c__UBA9217;o__UBA9217;f__UBA9217;g__JALNZF01;s__
STM_0716_E_M_E069_A_bin.9	SAMN44381857	JBMIAG000000000	Reactor	d__Bacteria;p__Bacteroidota;c__Bacteroidia;o__Bacteroidales;f__Bacteroidaceae;g__UBA1794;s__UBA1794 sp002315435
STM_0716_E_M_E069_D_bin.24	SAMN44381858	JBMIAF000000000	Reactor	d__Bacteria;p__Bacteroidota;c__Bacteroidia;o__Bacteroidales;f__Bacteroidaceae;g__UBA1794;s__UBA1794 sp002315435
STM_0716_E_M_E069_D_bin.35	SAMN44381859	JBMIAE000000000	Reactor	d__Bacteria;p__Bacillota_B;c__Desulfitobacteriia;o__Desulfitobacteriales;f__Desulfitobacteriaceae;g__Desulfitobacterium_A;s__
STM_0716_E_M_E069_D_bin.56	SAMN44381860	JBMIAD000000000	Reactor	d__Bacteria;p__Bacillota_A;c__Clostridia;o__Clostridiales;f__Clostridiaceae;g__Clostridium;s__
STM_0716_E_M_E069_D_bin.7	SAMN44381861	JBMIAC000000000	Reactor	d__Bacteria;p__Actinomycetota;c__Acidimicrobiia;o__Acidimicrobiales;f__Bog-793;g__Fen-455;s__
STM_0716_E_M_E069_E061_A_bin.34	SAMN44381862	JBMIAB000000000	Reactor	d__Bacteria;p__Chloroflexota;c__Anaerolineae;o__Anaerolineales;f__Anaerolineaceae;g__UBA6107;s__
STM_0716_E_M_E069_E061_A_bin.36	SAMN44381863	JBMIAA000000000	Reactor	d__Bacteria;p__Desulfobacterota;c__Syntrophia;o__Syntrophales;f__Smithellaceae;g__Fen-1166;s__
STM_0716_E_M_E069_E061_A_bin.48	SAMN44381864	JBMHZZ000000000	Reactor	d__Bacteria;p__Patescibacteria;c__Microgenomatia;o__UBA10105;f__UBA927;g__XYB1-FULL-47-11;s__
STM_0716_E_M_E069_E061_A_bin.67	SAMN44381865	JBMHZY000000000	Reactor	d__Bacteria;p__Actinomycetota;c__Actinomycetia;o__Propionibacteriales;f__Propionibacteriaceae;g__Fen-668;s__Fen-668 sp003153855
STM_0716_E_M_E069_E061_A_bin.81	SAMN44381866	JBMHZX000000000	Reactor	d__Bacteria;p__Acidobacteriota;c__Holophagae;o__Holophagales;f__Holophagaceae;g__Holophaga;s__
STM_0716_E_M_E069_E061_A_bin.82	SAMN44381867	JBMHZW000000000	Reactor	d__Archaea;p__Aenigmatarchaeota;c__Aenigmatarchaeia;o__QMZS01;f__QMZS01;g__JAFGCN01;s__
STM_0716_E_M_E069_E061_A_bin.85	SAMN44381868	JBMHZV000000000	Reactor	d__Bacteria;p__Verrucomicrobiota;c__Verrucomicrobiae;o__Palsa-1439;f__Palsa-1439;g__Palsa-1439;s__
STM_0716_E_M_E069_E061_D_bin.35	SAMN44381869	JBMHZU000000000	Reactor	d__Bacteria;p__Pseudomonadota;c__Gammaproteobacteria;o__Steroidobacterales;f__Steroidobacteraceae;g__Bog-1198;s__
STM_0716_E_M_E069_E061_E_bin.45	SAMN44381870	JBMHZT000000000	Reactor	d__Bacteria;p__Bacillota_A;c__Clostridia;o__Clostridiales;f__Clostridiaceae;g__Clostridium_AM;s__
STM_0716_E_M_E069_E061_E_bin.70	SAMN44381871	JBMHZS000000000	Reactor	d__Bacteria;p__Bacillota_A;c__Clostridia;o__Clostridiales;f__Clostridiaceae;g__Clostridium;s__
STM_0716_E_M_E069_E065_A_bin.100	SAMN44381872	JBMHZR000000000	Reactor	d__Bacteria;p__Acidobacteriota;c__Terriglobia;o__Bryobacterales;f__Bryobacteraceae;g__Bog-375;s__
STM_0716_E_M_E069_E065_A_bin.111	SAMN44381873	JBMHZQ000000000	Reactor	d__Bacteria;p__Chloroflexota;c__Limnocylindria;o__Limnocylindrales;f__CSP1-4;g__Fen-1039;s__
STM_0716_E_M_E069_E065_A_bin.41	SAMN44381874	JBMHZP000000000	Reactor	d__Bacteria;p__Nitrospirota;c__Thermodesulfovibrionia;o__Thermodesulfovibrionales;f__Dissulfurispiraceae;g__Fen-1308;s__Fen-1308 sp003170655
STM_0716_E_M_E069_E065_A_bin.42	SAMN44381875	JBMHZO000000000	Reactor	d__Bacteria;p__Acidobacteriota;c__UBA4820;o__UBA4820;f__DSQY01;g__;s__
STM_0716_E_M_E069_E065_A_bin.5	SAMN44381876	JBMHZN000000000	Reactor	d__Bacteria;p__Bacillota_A;c__Clostridia;o__Clostridiales;f__Clostridiaceae;g__Clostridium;s__
STM_0716_E_M_E069_E065_A_bin.53	SAMN44381877	JBMHZM000000000	Reactor	d__Bacteria;p__Actinomycetota;c__Thermoleophilia;o__Gaiellales;f__Gaiellaceae;g__Fen-549;s__Fen-549 sp003162055
STM_0716_E_M_E069_E065_A_bin.62	SAMN44381878	JBMHZL000000000	Reactor	d__Bacteria;p__Pseudomonadota;c__Alphaproteobacteria;o__Caulobacterales;f__Caulobacteraceae;g__BOG-935;s__
STM_0716_E_M_E069_E065_A_bin.67	SAMN44381879	JBMHZK000000000	Reactor	d__Bacteria;p__Spirochaetota;c__Spirochaetia;o__SZUA-6;f__Fen-1364;g__Fen-1364;s__
STM_0716_E_M_E069_E065_D_bin.71	SAMN44381880	JBMHZJ000000000	Reactor	d__Bacteria;p__Actinomycetota;c__Actinomycetia;o__Propionibacteriales;f__Propionibacteriaceae;g__Fen-668;s__
STM_0716_E_M_E069_E065_E_bin.105	SAMN44381881	JBMHZI000000000	Reactor	d__Bacteria;p__Chloroflexota;c__Limnocylindria;o__Limnocylindrales;f__CSP1-4;g__Fen-1039;s__
STM_0716_E_M_E069_I_bin.13	SAMN44381882	JBMHZH000000000	Reactor	d__Bacteria;p__Bacillota_A;c__Clostridia;o__Clostridiales;f__Clostridiaceae;g__Clostridium;s__
STM_0716_E_M_E069_J_bin.19	SAMN44381883	JBMHZG000000000	Reactor	d__Bacteria;p__Bacteroidota;c__Bacteroidia;o__Bacteroidales;f__UBA1402;g__UBA8389;s__
STM_0716_S_M_E013_A_bin.13	SAMN44381884	JBMHZF000000000	Reactor	d__Bacteria;p__Pseudomonadota;c__Gammaproteobacteria;o__Burkholderiales;f__Chromobacteriaceae;g__Paludibacterium;s__
STM_0716_S_M_E013_A_bin.16	SAMN44381885	JBMHZE000000000	Reactor	d__Bacteria;p__Pseudomonadota;c__Gammaproteobacteria;o__Methylococcales;f__Methylomonadaceae;g__KS41;s__
STM_0716_S_M_E013_A_bin.19	SAMN44381886	JBMHZD000000000	Reactor	d__Bacteria;p__Pseudomonadota;c__Alphaproteobacteria;o__Rhizobiales;f__Beijerinckiaceae;g__RH-AL1;s__
STM_0716_S_M_E013_A_bin.21	SAMN44381887	JBMHZC000000000	Reactor	d__Bacteria;p__Pseudomonadota;c__Alphaproteobacteria;o__Acetobacterales;f__Acetobacteraceae;g__Acidocella;s__
STM_0716_S_M_E013_A_bin.27	SAMN44381888	JBMHZB000000000	Reactor	d__Bacteria;p__Pseudomonadota;c__Gammaproteobacteria;o__Methylococcales;f__Methylomonadaceae;g__Methylomonas;s__
STM_0716_S_M_E013_A_bin.42	SAMN44381889	JBMHZA000000000	Reactor	d__Archaea;p__Methanobacteriota;c__Methanobacteria;o__Methanobacteriales;f__Methanobacteriaceae;g__Methanobacterium_B;s__Methanobacterium_B sp003164415
STM_0716_S_M_E013_A_bin.59	SAMN44381890	JBMHYZ000000000	Reactor	d__Bacteria;p__Pseudomonadota;c__Alphaproteobacteria;o__Caedimonadales;f__Caedimonadaceae;g__Caedimonas;s__Caedimonas varicaedens
STM_0716_S_M_E013_A_bin.61	SAMN44381891	JBMHYY000000000	Reactor	d__Bacteria;p__Pseudomonadota;c__Alphaproteobacteria;o__Acetobacterales;f__Acetobacteraceae;g__CAIQQQ01;s__
STM_0716_S_M_E013_A_bin.64	SAMN44381892	JBMHYX000000000	Reactor	d__Bacteria;p__Pseudomonadota;c__Alphaproteobacteria;o__Rhizobiales;f__Beijerinckiaceae;g__Rhodoblastus;s__
STM_0716_S_M_E013_A_bin.70	SAMN44381893	JBMHYW000000000	Reactor	d__Bacteria;p__Pseudomonadota;c__Alphaproteobacteria;o__Acetobacterales;f__Acetobacteraceae;g__;s__
STM_0716_S_M_E013_A_bin.73	SAMN44381894	JBMHYV000000000	Reactor	d__Bacteria;p__Pseudomonadota;c__Gammaproteobacteria;o__Burkholderiales;f__Burkholderiaceae;g__PKWO01;s__
STM_0716_S_M_E013_A_bin.75	SAMN44381895	JBMHYU000000000	Reactor	d__Bacteria;p__Bacteroidota;c__Bacteroidia;o__Cytophagales;f__Amoebophilaceae;g__;s__
STM_0716_S_M_E013_A_bin.80	SAMN44381896	JBMHYT000000000	Reactor	d__Bacteria;p__Verrucomicrobiota;c__Verrucomicrobiae;o__Pedosphaerales;f__UBA11358;g__UBA11358;s__
STM_0716_S_M_E013_D_bin.53	SAMN44381897	JBMHYS000000000	Reactor	d__Bacteria;p__Acidobacteriota;c__Holophagae;o__Holophagales;f__Holophagaceae;g__Holophaga;s__
STM_0716_S_M_E085_A_bin.13	SAMN44381898	JBMHYR000000000	Reactor	d__Bacteria;p__Pseudomonadota;c__Alphaproteobacteria;o__Acetobacterales;f__Acetobacteraceae;g__Acidocella;s__
STM_0716_S_M_E085_A_bin.16	SAMN44381899	JBMHYQ000000000	Reactor	d__Bacteria;p__Pseudomonadota;c__Alphaproteobacteria;o__Acetobacterales;f__Acetobacteraceae;g__Acidocella;s__
STM_0716_S_M_E085_A_bin.18	SAMN44381900	JBMHYP000000000	Reactor	d__Bacteria;p__Acidobacteriota;c__Terriglobia;o__Terriglobales;f__Acidobacteriaceae;g__KBS-83;s__
STM_0716_S_M_E085_A_bin.22	SAMN44381901	JBMHYO000000000	Reactor	d__Bacteria;p__Acidobacteriota;c__Terriglobia;o__Terriglobales;f__Acidobacteriaceae;g__Granulicella_C;s__
STM_0716_S_M_E085_A_bin.24	SAMN44381902	JBMHYN000000000	Reactor	d__Bacteria;p__Acidobacteriota;c__Terriglobia;o__Terriglobales;f__Acidobacteriaceae;g__KBS-83;s__
STM_0716_S_M_E085_A_bin.25	SAMN44381903	JBMHYM000000000	Reactor	d__Bacteria;p__Acidobacteriota;c__Terriglobia;o__Terriglobales;f__Acidobacteriaceae;g__CAIVDV01;s__
STM_0716_S_M_E085_A_bin.28	SAMN44381904	JBMHYL000000000	Reactor	d__Bacteria;p__Acidobacteriota;c__Terriglobia;o__Terriglobales;f__Acidobacteriaceae;g__UBA5172;s__
STM_0716_S_M_E085_A_bin.29	SAMN44381905	JBMHYK000000000	Reactor	d__Bacteria;p__Acidobacteriota;c__Terriglobia;o__Terriglobales;f__Acidobacteriaceae;g__EB88;s__
STM_0716_S_M_E085_A_bin.30	SAMN44381906	JBMHYJ000000000	Reactor	d__Bacteria;p__Pseudomonadota;c__Alphaproteobacteria;o__Acetobacterales;f__Acetobacteraceae;g__Lichenicola;s__
STM_0716_S_M_E085_A_bin.32	SAMN44381907	JBMHYI000000000	Reactor	d__Bacteria;p__Acidobacteriota;c__Terriglobia;o__Terriglobales;f__Acidobacteriaceae;g__Bryocella;s__
STM_0716_S_M_E085_A_bin.33	SAMN44381908	JBMHYH000000000	Reactor	d__Bacteria;p__Pseudomonadota;c__Alphaproteobacteria;o__Acetobacterales;f__Acetobacteraceae;g__Acidisoma;s__
STM_0716_S_M_E085_A_bin.39	SAMN44381909	JBMHYG000000000	Reactor	d__Bacteria;p__Pseudomonadota;c__Gammaproteobacteria;o__Legionellales;f__Legionellaceae;g__Legionella;s__
STM_0716_S_M_E085_A_bin.43	SAMN44381910	JBMHYF000000000	Reactor	d__Bacteria;p__Pseudomonadota;c__Alphaproteobacteria;o__Acetobacterales;f__Acetobacteraceae;g__Acidisoma;s__
STM_0716_S_M_E085_A_bin.44	SAMN44381911	JBMHYE000000000	Reactor	d__Bacteria;p__Acidobacteriota;c__Terriglobia;o__Terriglobales;f__Acidobacteriaceae;g__JAJZFE01;s__
STM_0716_S_M_E085_A_bin.54	SAMN44381912	JBMHYD000000000	Reactor	d__Bacteria;p__Pseudomonadota;c__Alphaproteobacteria;o__Caulobacterales;f__Caulobacteraceae;g__CAHJWH01;s__
STM_0716_S_M_E085_A_bin.7	SAMN44381913	JBMHYC000000000	Reactor	d__Bacteria;p__Pseudomonadota;c__Alphaproteobacteria;o__Acetobacterales;f__Acetobacteraceae;g__Acidocella;s__
STM_0716_S_M_E085_A_bin.8	SAMN44381914	JBMHYB000000000	Reactor	d__Bacteria;p__Pseudomonadota;c__Alphaproteobacteria;o__Rhizobiales;f__Beijerinckiaceae;g__RH-AL1;s__
STM_0716_S_M_E085_D_bin.10	SAMN44381915	JBMHYA000000000	Reactor	d__Bacteria;p__Pseudomonadota;c__Alphaproteobacteria;o__Acetobacterales;f__Acetobacteraceae;g__Lichenicola;s__
STM_0716_S_M_E085_D_bin.15	SAMN44381916	JBMHXZ000000000	Reactor	d__Bacteria;p__Acidobacteriota;c__Terriglobia;o__Terriglobales;f__Acidobacteriaceae;g__UBA5172;s__
STM_0716_S_M_E085_D_bin.21	SAMN44381917	JBMHXY000000000	Reactor	d__Bacteria;p__Acidobacteriota;c__Terriglobia;o__Terriglobales;f__Acidobacteriaceae;g__UBA5172;s__
STM_0716_S_M_E085_D_bin.22	SAMN44381918	JBMHXX000000000	Reactor	d__Bacteria;p__Pseudomonadota;c__Alphaproteobacteria;o__Acetobacterales;f__Acetobacteraceae;g__Acidocella;s__
20100900_E1D_10	see 10.5281/zenodo.7596016		Field	d__Bacteria;p__Acidobacteriota;c__Terriglobia;o__Terriglobales;f__SbA1;g__Bog-209;s__Bog-209 sp003162255
20100900_E1D_13	see 10.5281/zenodo.7596016		Field	d__Bacteria;p__Actinomycetota;c__Thermoleophilia;o__Gaiellales;f__Gaiellaceae;g__Fen-549;s__Fen-549 sp003162235
20100900_E1D_16	see 10.5281/zenodo.7596016		Field	d__Bacteria;p__Bacteroidota;c__UBA10030;o__UBA10030;f__UBA6906;g__Fen-1260;s__Fen-1260 sp003162635
20100900_E1D_8	see 10.5281/zenodo.7596016		Field	d__Bacteria;p__Bacteroidota;c__UBA10030;o__UBA10030;f__UBA10030;g__Fen-1254;s__Fen-1254 sp003162695
20100900_E1D_9	see 10.5281/zenodo.7596016		Field	d__Bacteria;p__Verrucomicrobiota;c__Verrucomicrobiae;o__Palsa-1439;f__Palsa-1439;g__CAIKBP01;s__
20100900_E2D_7	see 10.5281/zenodo.7596016		Field	d__Bacteria;p__Bacteroidota;c__Ignavibacteria;o__SJA-28;f__B-1AR;g__FEN-1257;s__FEN-1257 sp003135995
20100900_E3D_12	see 10.5281/zenodo.7596016		Field	d__Bacteria;p__Actinomycetota;c__Thermoleophilia;o__Gaiellales;f__Gaiellaceae;g__Fen-549;s__Fen-549 sp003162055
20100900_E3D_18	see 10.5281/zenodo.7596016		Field	d__Bacteria;p__Planctomycetota;c__DG-23;o__;f__;g__;s__
20100900_E3D_5	see 10.5281/zenodo.7596016		Field	d__Archaea;p__Methanobacteriota;c__Methanobacteria;o__Methanobacteriales;f__Methanobacteriaceae;g__Methanobacterium_A;s__Methanobacterium_A sp003161815
20100900_E3S_1	see 10.5281/zenodo.7596016		Field	d__Bacteria;p__Pseudomonadota;c__Gammaproteobacteria;o__Steroidobacterales;f__Steroidobacteraceae;g__FEN-1191;s__FEN-1191 sp003162555
20110600_E1M_2	see 10.5281/zenodo.7596016		Field	d__Bacteria;p__Actinomycetota;c__Acidimicrobiia;o__Acidimicrobiales;f__RAAP-2;g__Bog-756;s__Bog-756 sp003138855
20110600_E3S_7	see 10.5281/zenodo.7596016		Field	d__Bacteria;p__Desulfobacterota;c__Syntrophia;o__Syntrophales;f__Fen-1087;g__Fen-1087;s__Fen-1087 sp003161855
20110600_P1D_1	see 10.5281/zenodo.7596016		Field	d__Bacteria;p__Pseudomonadota;c__Alphaproteobacteria;o__Rhizobiales;f__Xanthobacteraceae;g__BOG-931;s__
20110600_P1D_12	see 10.5281/zenodo.7596016		Field	d__Bacteria;p__Eremiobacterota;c__Eremiobacteria;o__Baltobacterales;f__Baltobacteraceae;g__Erabacter;s__
20110600_P1D_4	see 10.5281/zenodo.7596016		Field	d__Bacteria;p__Actinomycetota;c__Thermoleophilia;o__Gaiellales;f__Gaiellaceae;g__Palsa-739;s__Palsa-739 sp003161615
20110600_P1D_5	see 10.5281/zenodo.7596016		Field	d__Bacteria;p__Eremiobacterota;c__Eremiobacteria;o__Baltobacterales;f__Baltobacteraceae;g__Elarobacter;s__
20110600_P1D_7	see 10.5281/zenodo.7596016		Field	d__Bacteria;p__Patescibacteria;c__Saccharimonadia;o__Saccharimonadales;f__UBA4665;g__;s__
20110600_P1M_1	see 10.5281/zenodo.7596016		Field	d__Bacteria;p__Acidobacteriota;c__Terriglobia;o__Bryobacterales;f__Bryobacteraceae;g__Palsa-187;s__
20110600_P1M_10	see 10.5281/zenodo.7596016		Field	d__Bacteria;p__Eremiobacterota;c__Eremiobacteria;o__Baltobacterales;f__Baltobacteraceae;g__Elarobacter;s__Elarobacter pasteuri
20110600_P1M_11	see 10.5281/zenodo.7596016		Field	d__Archaea;p__Thermoproteota;c__Nitrososphaeria;o__Nitrososphaerales;f__UBA183;g__BOG-1369;s__
20110600_P1M_13	see 10.5281/zenodo.7596016		Field	d__Bacteria;p__Eremiobacterota;c__Eremiobacteria;o__Baltobacterales;f__Baltobacteraceae;g__Zemynaea;s__
20110600_P1M_14	see 10.5281/zenodo.7596016		Field	d__Bacteria;p__Pseudomonadota;c__Gammaproteobacteria;o__Steroidobacterales;f__Steroidobacteraceae;g__13-2-20CM-66-19;s__13-2-20CM-66-19 sp003136935
20110600_P1M_15	see 10.5281/zenodo.7596016		Field	d__Bacteria;p__Acidobacteriota;c__Terriglobia;o__Acidoferrales;f__UBA7541;g__Palsa-360;s__Palsa-360 sp003161495
20110600_P1M_17	see 10.5281/zenodo.7596016		Field	d__Bacteria;p__Acidobacteriota;c__Terriglobia;o__Bryobacterales;f__Bryobacteraceae;g__Palsa-89;s__Palsa-89 sp003162425
20110600_P1M_18	see 10.5281/zenodo.7596016		Field	d__Bacteria;p__Acidobacteriota;c__Terriglobia;o__Terriglobales;f__Acidobacteriaceae;g__Terracidiphilus;s__
20110600_P1M_20	see 10.5281/zenodo.7596016		Field	d__Bacteria;p__Actinomycetota;c__Acidimicrobiia;o__Acidimicrobiales;f__UBA8190;g__Chersky-840;s__
20110600_P1M_22	see 10.5281/zenodo.7596016		Field	d__Bacteria;p__Actinomycetota;c__Acidimicrobiia;o__Acidimicrobiales;f__UBA8190;g__Palsa-661;s__
20110600_P1M_23	see 10.5281/zenodo.7596016		Field	d__Bacteria;p__Actinomycetota;c__Acidimicrobiia;o__IMCC26256;f__PALSA-555;g__PALSA-555;s__
20110600_P1M_24	see 10.5281/zenodo.7596016		Field	d__Bacteria;p__Actinomycetota;c__Acidimicrobiia;o__Acidimicrobiales;f__RAAP-2;g__PALSA-457;s__PALSA-457 sp003161575
20110600_P1M_25	see 10.5281/zenodo.7596016		Field	d__Bacteria;p__Actinomycetota;c__Acidimicrobiia;o__Acidimicrobiales;f__RAAP-2;g__RAAP-2;s__RAAP-2 sp003162475
20110600_P1M_3	see 10.5281/zenodo.7596016		Field	d__Bacteria;p__Acidobacteriota;c__Terriglobia;o__Terriglobales;f__SbA1;g__JABDBE01;s__
20110600_P1M_4	see 10.5281/zenodo.7596016		Field	d__Bacteria;p__Actinomycetota;c__Acidimicrobiia;o__Acidimicrobiales;f__RAAP-2;g__Palsa-461;s__Palsa-461 sp003161255
20110600_P1M_5	see 10.5281/zenodo.7596016		Field	d__Bacteria;p__Acidobacteriota;c__Terriglobia;o__Acidoferrales;f__UBA7541;g__Acidoferrum;s__
20110600_P1M_6	see 10.5281/zenodo.7596016		Field	d__Bacteria;p__Eremiobacterota;c__Eremiobacteria;o__Baltobacterales;f__Baltobacteraceae;g__Cybelea;s__
20110600_P1M_8	see 10.5281/zenodo.7596016		Field	d__Bacteria;p__Pseudomonadota;c__Gammaproteobacteria;o__Steroidobacterales;f__Steroidobacteraceae;g__FEN-1191;s__
20110600_P1M_9	see 10.5281/zenodo.7596016		Field	d__Bacteria;p__Acidobacteriota;c__Terriglobia;o__Bryobacterales;f__Bryobacteraceae;g__Palsa-187;s__
20110600_P2S_1	see 10.5281/zenodo.7596016		Field	d__Bacteria;p__Actinomycetota;c__Thermoleophilia;o__Solirubrobacterales;f__Solirubrobacteraceae;g__Palsa-744;s__
20110600_P2S_2	see 10.5281/zenodo.7596016		Field	d__Bacteria;p__Pseudomonadota;c__Gammaproteobacteria;o__Steroidobacterales;f__Steroidobacteraceae;g__Bog-1198;s__
20110600_P2S_3	see 10.5281/zenodo.7596016		Field	d__Bacteria;p__Acidobacteriota;c__Terriglobia;o__Terriglobales;f__Acidobacteriaceae;g__JAKAAZ01;s__
20110600_P3S_1	see 10.5281/zenodo.7596016		Field	d__Bacteria;p__Actinomycetota;c__Actinomycetia;o__Streptosporangiales;f__Streptosporangiaceae;g__Palsa-504;s__Palsa-504 sp003140115
20110600_P3S_11	see 10.5281/zenodo.7596016		Field	d__Bacteria;p__Actinomycetota;c__Thermoleophilia;o__Solirubrobacterales;f__Solirubrobacteraceae;g__Palsa-744;s__
20110600_P3S_13	see 10.5281/zenodo.7596016		Field	d__Bacteria;p__Actinomycetota;c__Thermoleophilia;o__Solirubrobacterales;f__Solirubrobacteraceae;g__Palsa-465;s__
20110600_P3S_14	see 10.5281/zenodo.7596016		Field	d__Bacteria;p__Verrucomicrobiota;c__Verrucomicrobiae;o__Pedosphaerales;f__Palsa-1400;g__Palsa-1400;s__
20110600_P3S_4	see 10.5281/zenodo.7596016		Field	d__Bacteria;p__Acidobacteriota;c__Terriglobia;o__Acidoferrales;f__UBA7541;g__Acidoferrum;s__Acidoferrum sp003161195
20110600_P3S_5	see 10.5281/zenodo.7596016		Field	d__Bacteria;p__Actinomycetota;c__Thermoleophilia;o__Solirubrobacterales;f__Solirubrobacteraceae;g__Palsa-513;s__
20110600_P3S_9	see 10.5281/zenodo.7596016		Field	d__Bacteria;p__Actinomycetota;c__Thermoleophilia;o__Solirubrobacterales;f__Solirubrobacteraceae;g__Palsa-465;s__
20110600_S1D_1	see 10.5281/zenodo.7596016		Field	d__Bacteria;p__Acidobacteriota;c__Terriglobia;o__Terriglobales;f__Acidobacteriaceae;g__Terracidiphilus;s__Terracidiphilus sp003139795
20110600_S1D_11	see 10.5281/zenodo.7596016		Field	d__Bacteria;p__Verrucomicrobiota;c__Verrucomicrobiae;o__Pedosphaerales;f__UBA11358;g__UBA7542;s__UBA7542 sp003134375
20110600_S1D_15	see 10.5281/zenodo.7596016		Field	d__Bacteria;p__Acidobacteriota;c__Terriglobia;o__Terriglobales;f__Acidobacteriaceae;g__Terracidiphilus;s__Terracidiphilus sp003165005
20110600_S1D_17	see 10.5281/zenodo.7596016		Field	d__Bacteria;p__Acidobacteriota;c__Terriglobia;o__Terriglobales;f__Acidobacteriaceae;g__Palsa-288;s__Palsa-288 sp003162875
20110600_S1M_11	see 10.5281/zenodo.7596016		Field	d__Bacteria;p__Acidobacteriota;c__Terriglobia;o__Terriglobales;f__Acidobacteriaceae;g__Terracidiphilus;s__
20110600_S1S_4	see 10.5281/zenodo.7596016		Field	d__Bacteria;p__Acidobacteriota;c__Terriglobia;o__Bryobacterales;f__Bryobacteraceae;g__Bog-105;s__Bog-105 sp003169195
20110600_S2D_13	see 10.5281/zenodo.7596016		Field	d__Bacteria;p__Dormibacterota;c__Dormibacteria;o__UBA8260;f__UBA8260;g__UBA8260;s__UBA8260 sp003135255
20110600_S2S_4	see 10.5281/zenodo.7596016		Field	d__Bacteria;p__Acidobacteriota;c__Terriglobia;o__Bryobacterales;f__Bryobacteraceae;g__Bog-113;s__Bog-113 sp003136675
20110600_S3M_2	see 10.5281/zenodo.7596016		Field	d__Bacteria;p__Acidobacteriota;c__Terriglobia;o__Bryobacterales;f__Bryobacteraceae;g__Fen-178;s__
20110600_S3M_7	see 10.5281/zenodo.7596016		Field	d__Bacteria;p__Acidobacteriota;c__Terriglobia;o__Bryobacterales;f__Bryobacteraceae;g__Bog-375;s__
20110700_E1D_5	see 10.5281/zenodo.7596016		Field	d__Bacteria;p__Bacteroidota;c__UBA10030;o__UBA10030;f__UBA8401;g__JAGVPT01;s__
20110700_E1S_1	see 10.5281/zenodo.7596016		Field	d__Bacteria;p__Nitrospirota;c__Thermodesulfovibrionia;o__Thermodesulfovibrionales;f__Dissulfurispiraceae;g__Fen-1308;s__Fen-1308 sp003170655
20110700_E2D_7	see 10.5281/zenodo.7596016		Field	d__Bacteria;p__Desulfobacterota;c__Syntrophia;o__Syntrophales;f__Fen-1087;g__Fen-1087;s__Fen-1087 sp003161855
20110700_E2S_1	see 10.5281/zenodo.7596016		Field	d__Bacteria;p__Bacteroidota;c__Bacteroidia;o__Bacteroidales;f__VadinHA17;g__LD21;s__LD21 sp003141495
20110700_P1D_2	see 10.5281/zenodo.7596016		Field	d__Bacteria;p__Verrucomicrobiota;c__Verrucomicrobiae;o__Pedosphaerales;f__UBA11358;g__PLZL01;s__
20110700_P1D_6	see 10.5281/zenodo.7596016		Field	d__Bacteria;p__Acidobacteriota;c__Blastocatellia;o__Pyrinomonadales;f__Pyrinomonadaceae;g__UBA11740;s__UBA11740 sp003168335
20110700_P1M_3	see 10.5281/zenodo.7596016		Field	d__Bacteria;p__Actinomycetota;c__Actinomycetia;o__Streptosporangiales;f__Streptosporangiaceae;g__Palsa-504;s__
20110700_P1M_4	see 10.5281/zenodo.7596016		Field	d__Bacteria;p__Actinomycetota;c__Actinomycetia;o__Streptosporangiales;f__Streptosporangiaceae;g__Palsa-506;s__
20110700_P1M_6	see 10.5281/zenodo.7596016		Field	d__Bacteria;p__Acidobacteriota;c__Terriglobia;o__Terriglobales;f__Acidobacteriaceae;g__Terracidiphilus;s__Terracidiphilus sp003140785
20110700_P1M_7	see 10.5281/zenodo.7596016		Field	d__Bacteria;p__Pseudomonadota;c__Gammaproteobacteria;o__Steroidobacterales;f__Steroidobacteraceae;g__13-2-20CM-66-19;s__13-2-20CM-66-19 sp003156695
20110700_P1S_10	see 10.5281/zenodo.7596016		Field	d__Bacteria;p__Actinomycetota;c__Actinomycetia;o__Streptosporangiales;f__Streptosporangiaceae;g__UBA9676;s__
20110700_P1S_11	see 10.5281/zenodo.7596016		Field	d__Bacteria;p__Actinomycetota;c__Actinomycetia;o__Streptosporangiales;f__Streptosporangiaceae;g__Palsa-506;s__Palsa-506 sp003168215
20110700_P1S_12	see 10.5281/zenodo.7596016		Field	d__Bacteria;p__Acidobacteriota;c__Terriglobia;o__Bryobacterales;f__Bryobacteraceae;g__Bog-105;s__Bog-105 sp003167495
20110700_P1S_2	see 10.5281/zenodo.7596016		Field	d__Bacteria;p__Acidobacteriota;c__Terriglobia;o__Terriglobales;f__Acidobacteriaceae;g__Terracidiphilus;s__
20110700_P2D_11	see 10.5281/zenodo.7596016		Field	d__Bacteria;p__Acidobacteriota;c__Terriglobia;o__Terriglobales;f__Acidobacteriaceae;g__Terracidiphilus;s__Terracidiphilus sp003167305
20110700_P2D_15	see 10.5281/zenodo.7596016		Field	d__Bacteria;p__Goldbacteria;c__PGYV01;o__PGYV01;f__Palsa-1178;g__PALSA-1178;s__PALSA-1178 sp003167475
20110700_P2D_19	see 10.5281/zenodo.7596016		Field	d__Bacteria;p__Acidobacteriota;c__Terriglobia;o__Bryobacterales;f__Bryobacteraceae;g__JAIQFL01;s__JAIQFL01 sp003167275
20110700_P2D_2	see 10.5281/zenodo.7596016		Field	d__Bacteria;p__Verrucomicrobiota;c__Verrucomicrobiae;o__Chthoniobacterales;f__UBA10450;g__Palsa-1382;s__Palsa-1382 sp003167365
20110700_P2D_21	see 10.5281/zenodo.7596016		Field	d__Bacteria;p__Acidobacteriota;c__Terriglobia;o__Bryobacterales;f__Bryobacteraceae;g__Solibacter;s__
20110700_P2D_26	see 10.5281/zenodo.7596016		Field	d__Bacteria;p__Actinomycetota;c__Acidimicrobiia;o__Acidimicrobiales;f__RAAP-2;g__Bog-473;s__
20110700_P2D_27	see 10.5281/zenodo.7596016		Field	d__Bacteria;p__Verrucomicrobiota;c__Verrucomicrobiae;o__Pedosphaerales;f__UBA11358;g__UBA7542;s__
20110700_P2D_29	see 10.5281/zenodo.7596016		Field	d__Bacteria;p__Actinomycetota;c__Acidimicrobiia;o__Acidimicrobiales;f__RAAP-2;g__Bog-756;s__Bog-756 sp003153575
20110700_P2D_30	see 10.5281/zenodo.7596016		Field	d__Bacteria;p__Actinomycetota;c__Acidimicrobiia;o__Acidimicrobiales;f__RAAP-2;g__RAAP-2;s__RAAP-2 sp003168075
20110700_P2D_37	see 10.5281/zenodo.7596016		Field	d__Bacteria;p__Actinomycetota;c__Acidimicrobiia;o__Acidimicrobiales;f__RAAP-2;g__Bog-473;s__
20110700_P2D_38	see 10.5281/zenodo.7596016		Field	d__Bacteria;p__Actinomycetota;c__Thermoleophilia;o__Solirubrobacterales;f__Solirubrobacteraceae;g__Palsa-513;s__Palsa-513 sp003157595
20110700_P2D_4	see 10.5281/zenodo.7596016		Field	d__Bacteria;p__Acidobacteriota;c__Terriglobia;o__Terriglobales;f__Koribacteraceae;g__Bog-257;s__Bog-257 sp003151335
20110700_P2D_7	see 10.5281/zenodo.7596016		Field	d__Bacteria;p__Acidobacteriota;c__Terriglobia;o__Terriglobales;f__SbA1;g__Sulfotelmatobacter;s__
20110700_P2D_8	see 10.5281/zenodo.7596016		Field	d__Bacteria;p__Verrucomicrobiota;c__Verrucomicrobiae;o__Pedosphaerales;f__UBA11358;g__UBA11358;s__
20110700_P2M_12	see 10.5281/zenodo.7596016		Field	d__Bacteria;p__Pseudomonadota;c__Gammaproteobacteria;o__Steroidobacterales;f__Steroidobacteraceae;g__PALSA-1196;s__PALSA-1196 sp003140135
20110700_P2M_13	see 10.5281/zenodo.7596016		Field	d__Bacteria;p__Pseudomonadota;c__Alphaproteobacteria;o__Rhizobiales;f__Xanthobacteraceae;g__BOG-931;s__
20110700_P2M_2	see 10.5281/zenodo.7596016		Field	d__Bacteria;p__Eremiobacterota;c__Eremiobacteria;o__Baltobacterales;f__Baltobacteraceae;g__Cybelea;s__Cybelea tumulisoli
20110700_P2M_4	see 10.5281/zenodo.7596016		Field	d__Bacteria;p__Acidobacteriota;c__Terriglobia;o__Terriglobales;f__SbA1;g__Sulfotelmatobacter;s__Sulfotelmatobacter sp003131635
20110700_P2M_8	see 10.5281/zenodo.7596016		Field	d__Bacteria;p__Actinomycetota;c__Acidimicrobiia;o__Acidimicrobiales;f__RAAP-2;g__Bog-473;s__
20110700_P2S_4	see 10.5281/zenodo.7596016		Field	d__Bacteria;p__Acidobacteriota;c__Terriglobia;o__Acidoferrales;f__UBA7541;g__Palsa-295;s__Palsa-295 sp003131985
20110700_P2S_5	see 10.5281/zenodo.7596016		Field	d__Bacteria;p__Acidobacteriota;c__Terriglobia;o__Terriglobales;f__Acidobacteriaceae;g__Terracidiphilus;s__
20110700_P2S_6	see 10.5281/zenodo.7596016		Field	d__Bacteria;p__Eremiobacterota;c__Eremiobacteria;o__Baltobacterales;f__Baltobacteraceae;g__Aquilonibacter;s__Aquilonibacter stordalenmirensis
20110700_P2S_7	see 10.5281/zenodo.7596016		Field	d__Bacteria;p__Bacteroidota;c__Bacteroidia;o__Chitinophagales;f__Chitinophagaceae;g__Puia;s__Puia sp003167015
20110700_P3D_1	see 10.5281/zenodo.7596016		Field	d__Bacteria;p__Acidobacteriota;c__Terriglobia;o__Terriglobales;f__Acidobacteriaceae;g__Palsa-343;s__Palsa-343 sp003166955
20110700_P3D_10	see 10.5281/zenodo.7596016		Field	d__Bacteria;p__Pseudomonadota;c__Gammaproteobacteria;o__Steroidobacterales;f__Steroidobacteraceae;g__PALSA-1196;s__
20110700_P3D_11	see 10.5281/zenodo.7596016		Field	d__Bacteria;p__Acidobacteriota;c__Terriglobia;o__Terriglobales;f__SbA1;g__Sulfotelmatobacter;s__Sulfotelmatobacter sp003166855
20110700_P3D_13	see 10.5281/zenodo.7596016		Field	d__Bacteria;p__Eremiobacterota;c__Eremiobacteria;o__Baltobacterales;f__Baltobacteraceae;g__Cybelea;s__Cybelea palsarum
20110700_P3M_11	see 10.5281/zenodo.7596016		Field	d__Bacteria;p__Acidobacteriota;c__Terriglobia;o__Terriglobales;f__SbA1;g__Sulfotelmatobacter;s__Sulfotelmatobacter sp003168355
20110700_P3M_12	see 10.5281/zenodo.7596016		Field	d__Bacteria;p__Dormibacterota;c__Dormibacteria;o__UBA8260;f__UBA8260;g__Palsa-851;s__Palsa-851 sp003132805
20110700_P3M_3	see 10.5281/zenodo.7596016		Field	d__Bacteria;p__Pseudomonadota;c__Alphaproteobacteria;o__ATCC43930;f__Stellaceae;g__REEB95;s__
20110700_P3M_6	see 10.5281/zenodo.7596016		Field	d__Bacteria;p__Acidobacteriota;c__Terriglobia;o__Terriglobales;f__SbA1;g__PALSA-270;s__PALSA-270 sp003132825
20110700_P3S_3	see 10.5281/zenodo.7596016		Field	d__Bacteria;p__Pseudomonadota;c__Alphaproteobacteria;o__ATCC43930;f__Stellaceae;g__AP-15;s__
20110700_P3S_5	see 10.5281/zenodo.7596016		Field	d__Bacteria;p__Acidobacteriota;c__Terriglobia;o__Terriglobales;f__SbA1;g__Bog-209;s__Bog-209 sp003168235
20110700_P3S_8	see 10.5281/zenodo.7596016		Field	d__Bacteria;p__Pseudomonadota;c__Gammaproteobacteria;o__Steroidobacterales;f__Steroidobacteraceae;g__Bog-1198;s__
20110700_S1D_8	see 10.5281/zenodo.7596016		Field	d__Bacteria;p__Acidobacteriota;c__Terriglobia;o__Bryobacterales;f__Bryobacteraceae;g__PALSA-129;s__
20110700_S1M_3	see 10.5281/zenodo.7596016		Field	d__Bacteria;p__Eremiobacterota;c__Eremiobacteria;o__Baltobacterales;f__Baltobacteraceae;g__Lustribacter;s__Lustribacter telmatis
20110700_S1M_9	see 10.5281/zenodo.7596016		Field	d__Bacteria;p__Acidobacteriota;c__Terriglobia;o__Terriglobales;f__Acidobacteriaceae;g__Palsa-288;s__
20110700_S2D_14	see 10.5281/zenodo.7596016		Field	d__Bacteria;p__Verrucomicrobiota;c__Verrucomicrobiae;o__Pedosphaerales;f__UBA8199;g__;s__
20110700_S2D_16	see 10.5281/zenodo.7596016		Field	d__Bacteria;p__Acidobacteriota;c__Terriglobia;o__UBA7540;f__UBA7540;g__UBA7540;s__
20110700_S2D_21	see 10.5281/zenodo.7596016		Field	d__Archaea;p__Methanobacteriota;c__Methanobacteria;o__Methanobacteriales;f__Methanobacteriaceae;g__Methanobacterium_A;s__Methanobacterium_A sp003166335
20110700_S2D_25	see 10.5281/zenodo.7596016		Field	d__Bacteria;p__Desulfobacterota;c__Syntrophia;o__Syntrophales;f__Smithellaceae;g__UBA4810;s__UBA4810 sp002479215
20110700_S2D_6	see 10.5281/zenodo.7596016		Field	d__Bacteria;p__Verrucomicrobiota;c__Verrucomicrobiae;o__Palsa-1439;f__Palsa-1439;g__Palsa-1439;s__Palsa-1439 sp003164675
20110700_S3M_1	see 10.5281/zenodo.7596016		Field	d__Bacteria;p__Bacteroidota;c__Bacteroidia;o__Chitinophagales;f__LD1;g__Bog-950;s__Bog-950 sp003165895
20110700_S3M_12	see 10.5281/zenodo.7596016		Field	d__Bacteria;p__Acidobacteriota;c__Terriglobia;o__Terriglobales;f__Koribacteraceae;g__;s__
20110700_S3M_18	see 10.5281/zenodo.7596016		Field	d__Bacteria;p__Actinomycetota;c__Actinomycetia;o__Streptosporangiales;f__Streptosporangiaceae;g__Bog-532;s__Bog-532 sp003164955
20110800_E1D_1	see 10.5281/zenodo.7596016		Field	d__Bacteria;p__Chloroflexota;c__Limnocylindria;o__Limnocylindrales;f__CSP1-4;g__Fen-1039;s__Fen-1039 sp003157175
20110800_E1D_17	see 10.5281/zenodo.7596016		Field	d__Bacteria;p__Myxococcota;c__Polyangia;o__Fen-1088;f__Fen-1088;g__Fen-1137;s__Fen-1137 sp003157315
20110800_E1D_2	see 10.5281/zenodo.7596016		Field	d__Bacteria;p__Actinomycetota;c__Thermoleophilia;o__Gaiellales;f__Gaiellaceae;g__Fen-549;s__Fen-549 sp003170995
20110800_E1D_22	see 10.5281/zenodo.7596016		Field	d__Bacteria;p__Acidobacteriota;c__Terriglobia;o__Acidoferrales;f__UBA7541;g__Acidoferrum;s__Acidoferrum sp003154775
20110800_E1D_3	see 10.5281/zenodo.7596016		Field	d__Bacteria;p__Myxococcota;c__Polyangia;o__Fen-1088;f__Fen-1088;g__Fen-1137;s__Fen-1137 sp003157775
20110800_E1D_4	see 10.5281/zenodo.7596016		Field	d__Bacteria;p__Verrucomicrobiota;c__Kiritimatiellia;o__LD1-PB3_A;f__JAGNIJ01;g__;s__
20110800_E1D_5	see 10.5281/zenodo.7596016		Field	d__Bacteria;p__Chloroflexota;c__Limnocylindria;o__Limnocylindrales;f__CSP1-4;g__Fen-1039;s__Fen-1039 sp003142755
20110800_E1D_6	see 10.5281/zenodo.7596016		Field	d__Bacteria;p__Chloroflexota;c__Limnocylindria;o__Limnocylindrales;f__CSP1-4;g__Fen-1039;s__Fen-1039 sp003165675
20110800_E1S_4	see 10.5281/zenodo.7596016		Field	d__Archaea;p__Halobacteriota;c__Methanosarcinia;o__Methanotrichales;f__Methanotrichaceae;g__Methanothrix;s__
20110800_E1S_5	see 10.5281/zenodo.7596016		Field	d__Archaea;p__Halobacteriota;c__Methanomicrobia;o__Methanomicrobiales;f__Methanoregulaceae;g__Methanoregula;s__Methanoregula sp003154335
20110800_E2D_1	see 10.5281/zenodo.7596016		Field	d__Bacteria;p__Spirochaetota;c__Spirochaetia;o__SZUA-6;f__Fen-1364;g__Fen-1364;s__Fen-1364 sp003170115
20110800_E2D_12	see 10.5281/zenodo.7596016		Field	d__Archaea;p__Thermoproteota;c__Bathyarchaeia;o__TCS64;f__TCS64;g__UBA8941;s__
20110800_E2D_14	see 10.5281/zenodo.7596016		Field	d__Bacteria;p__Acidobacteriota;c__Terriglobia;o__UBA7540;f__UBA7540;g__Bog-366;s__Bog-366 sp003171295
20110800_E2D_15	see 10.5281/zenodo.7596016		Field	d__Bacteria;p__Dormibacterota;c__Dormibacteria;o__UBA8260;f__UBA8260;g__UBA8260;s__UBA8260 sp003170875
20110800_E2D_18	see 10.5281/zenodo.7596016		Field	d__Bacteria;p__Verrucomicrobiota;c__Verrucomicrobiae;o__Palsa-1439;f__Palsa-1439;g__CAIKBP01;s__
20110800_E2D_20	see 10.5281/zenodo.7596016		Field	d__Bacteria;p__Acidobacteriota;c__Thermoanaerobaculia;o__UBA5066;f__UBA5066;g__Fen-183;s__Fen-183 sp003152095
20110800_E2D_21	see 10.5281/zenodo.7596016		Field	d__Archaea;p__Halobacteriota;c__Bog-38;o__Bog-38;f__Bog-38;g__Bog-38;s__Bog-38 sp003170935
20110800_E2D_22	see 10.5281/zenodo.7596016		Field	d__Bacteria;p__Acidobacteriota;c__Vicinamibacteria;o__Vicinamibacterales;f__Fen-181;g__Fen-181;s__Fen-181 sp003170135
20110800_E2D_26	see 10.5281/zenodo.7596016		Field	d__Bacteria;p__Planctomycetota;c__Phycisphaerae;o__FEN-1346;f__FEN-1346;g__FEN-1346;s__
20110800_E2D_27	see 10.5281/zenodo.7596016		Field	d__Bacteria;p__Actinomycetota;c__Thermoleophilia;o__Gaiellales;f__Gaiellaceae;g__Palsa-739;s__
20110800_E2D_28	see 10.5281/zenodo.7596016		Field	d__Bacteria;p__Chloroflexota;c__Limnocylindria;o__Limnocylindrales;f__CSP1-4;g__Fen-1039;s__
20110800_E2D_3	see 10.5281/zenodo.7596016		Field	d__Bacteria;p__Planctomycetota;c__Phycisphaerae;o__SM23-33;f__FEN-1343;g__FEN-1343;s__FEN-1343 sp003171335
20110800_E2D_31	see 10.5281/zenodo.7596016		Field	d__Bacteria;p__Actinomycetota;c__Thermoleophilia;o__UBA2241;f__UBA2241;g__Bog-752;s__Bog-752 sp003132645
20110800_E2D_32	see 10.5281/zenodo.7596016		Field	d__Bacteria;p__Spirochaetota;c__Spirochaetia;o__SZUA-6;f__Fen-1364;g__Fen-1364;s__
20110800_E2D_33	see 10.5281/zenodo.7596016		Field	d__Bacteria;p__Actinomycetota;c__Thermoleophilia;o__Solirubrobacterales;f__Solirubrobacteraceae;g__Palsa-744;s__
20110800_E2D_34	see 10.5281/zenodo.7596016		Field	d__Bacteria;p__Planctomycetota;c__Planctomycetia;o__Pirellulales;f__Thermoguttaceae;g__;s__
20110800_E2D_35	see 10.5281/zenodo.7596016		Field	d__Bacteria;p__Chloroflexota;c__Limnocylindria;o__Limnocylindrales;f__CSP1-4;g__CTSoil-043;s__
20110800_E2D_5	see 10.5281/zenodo.7596016		Field	d__Bacteria;p__Acidobacteriota;c__Terriglobia;o__Bryobacterales;f__Bryobacteraceae;g__JAIMAR01;s__
20110800_E2D_6	see 10.5281/zenodo.7596016		Field	d__Bacteria;p__Actinomycetota;c__Thermoleophilia;o__UBA2241;f__UBA2241;g__CAIXSE01;s__
20110800_E2D_8	see 10.5281/zenodo.7596016		Field	d__Bacteria;p__Gemmatimonadota;c__Gemmatimonadetes;o__Gemmatimonadales;f__Gemmatimonadaceae;g__Fen-1231;s__Fen-1231 sp003171215
20110800_E2D_9	see 10.5281/zenodo.7596016		Field	d__Bacteria;p__Acidobacteriota;c__Terriglobia;o__Bryobacterales;f__Bryobacteraceae;g__Solibacter;s__
20110800_E2M_1	see 10.5281/zenodo.7596016		Field	d__Bacteria;p__Chloroflexota;c__Limnocylindria;o__Limnocylindrales;f__CSP1-4;g__Fen-1039;s__Fen-1039 sp003158495
20110800_E2M_9	see 10.5281/zenodo.7596016		Field	d__Archaea;p__Halobacteriota;c__Methanosarcinia;o__Methanotrichales;f__Methanotrichaceae;g__Methanothrix;s__
20110800_E2S_1	see 10.5281/zenodo.7596016		Field	d__Bacteria;p__Chloroflexota;c__Limnocylindria;o__Limnocylindrales;f__CSP1-4;g__CTSoil-043;s__
20110800_E2S_11	see 10.5281/zenodo.7596016		Field	d__Archaea;p__Thermoplasmatota;c__Thermoplasmata;o__Methanomassiliicoccales;f__UBA472;g__;s__
20110800_E2S_12	see 10.5281/zenodo.7596016		Field	d__Bacteria;p__Acidobacteriota;c__Terriglobia;o__Terriglobales;f__Koribacteraceae;g__;s__
20110800_E2S_4	see 10.5281/zenodo.7596016		Field	d__Bacteria;p__Chloroflexota;c__Limnocylindria;o__Limnocylindrales;f__CSP1-4;g__;s__
20110800_E2S_9	see 10.5281/zenodo.7596016		Field	d__Archaea;p__Halobacteriota;c__Methanosarcinia;o__Methanotrichales;f__Methanotrichaceae;g__Methanothrix;s__
20110800_E3D_1	see 10.5281/zenodo.7596016		Field	d__Bacteria;p__Krumholzibacteriota;c__Krumholzibacteria;o__Krumholzibacteriales;f__Krumholzibacteriaceae;g__SSS58A;s__
20110800_E3D_10	see 10.5281/zenodo.7596016		Field	d__Archaea;p__Thermoplasmatota;c__Thermoplasmata;o__Methanomassiliicoccales;f__UBA472;g__FEN-33;s__FEN-33 sp003135935
20110800_E3D_11	see 10.5281/zenodo.7596016		Field	d__Bacteria;p__Chlamydiota;c__Chlamydiia;o__Chlamydiales;f__FEN-1388;g__FEN-1388;s__FEN-1388 sp003170575
20110800_E3D_15	see 10.5281/zenodo.7596016		Field	d__Bacteria;p__Bacteroidota;c__UBA10030;o__UBA10030;f__UBA8401;g__;s__
20110800_E3D_16	see 10.5281/zenodo.7596016		Field	d__Bacteria;p__Chloroflexota;c__Limnocylindria;o__Limnocylindrales;f__CSP1-4;g__;s__
20110800_E3D_17	see 10.5281/zenodo.7596016		Field	d__Bacteria;p__Chloroflexota;c__Anaerolineae;o__Anaerolineales;f__EnvOPS12;g__UBA877;s__
20110800_E3D_18	see 10.5281/zenodo.7596016		Field	d__Bacteria;p__Acidobacteriota;c__Terriglobia;o__Bryobacterales;f__Bryobacteraceae;g__PALSA-129;s__
20110800_E3D_19	see 10.5281/zenodo.7596016		Field	d__Bacteria;p__Acidobacteriota;c__Terriglobia;o__UBA7540;f__UBA7540;g__Bog-366;s__
20110800_E3D_20	see 10.5281/zenodo.7596016		Field	d__Bacteria;p__Acidobacteriota;c__Terriglobia;o__Terriglobales;f__Acidobacteriaceae;g__Terracidiphilus;s__Terracidiphilus sp003171315
20110800_E3D_22	see 10.5281/zenodo.7596016		Field	d__Bacteria;p__Bdellovibrionota;c__JAFGOL01;o__JAFGOL01;f__JAFGOL01;g__;s__
20110800_E3D_26	see 10.5281/zenodo.7596016		Field	d__Bacteria;p__Caldisericota;c__Caldisericia;o__Cryosericales;f__Cryosericaceae;g__Cryosericum;s__Cryosericum hinesii
20110800_E3D_28	see 10.5281/zenodo.7596016		Field	d__Bacteria;p__Chloroflexota;c__Limnocylindria;o__Limnocylindrales;f__CSP1-4;g__Fen-1039;s__
20110800_E3D_3	see 10.5281/zenodo.7596016		Field	d__Bacteria;p__Armatimonadota;c__UBA5377;o__UBA5377;f__FEN-943;g__FEN-943;s__FEN-943 sp003170595
20110800_E3D_30	see 10.5281/zenodo.7596016		Field	d__Bacteria;p__Chloroflexota;c__Anaerolineae;o__Anaerolineales;f__EnvOPS12;g__UBA877;s__
20110800_E3D_32	see 10.5281/zenodo.7596016		Field	d__Bacteria;p__Verrucomicrobiota;c__Verrucomicrobiae;o__Pedosphaerales;f__UBA8199;g__PALSA-1440;s__PALSA-1440 sp003152225
20110800_E3D_35	see 10.5281/zenodo.7596016		Field	d__Bacteria;p__Planctomycetota;c__Phycisphaerae;o__FEN-1346;f__FEN-1346;g__FEN-1346;s__FEN-1346 sp003170085
20110800_E3D_36	see 10.5281/zenodo.7596016		Field	d__Archaea;p__Halobacteriota;c__Methanomicrobia;o__Methanomicrobiales;f__Methanoregulaceae;g__Methanoregula;s__Methanoregula sp003170075
20110800_E3D_38	see 10.5281/zenodo.7596016		Field	d__Bacteria;p__FEN-1099;c__FEN-1099;o__FEN-1099;f__FEN-1099;g__FEN-1099;s__FEN-1099 sp003170555
20110800_E3D_4	see 10.5281/zenodo.7596016		Field	d__Bacteria;p__Patescibacteria;c__Paceibacteria;o__UBA9983_A;f__PALSA-1337;g__C7867-002;s__C7867-002 sp003170325
20110800_E3D_40	see 10.5281/zenodo.7596016		Field	d__Bacteria;p__Chloroflexota;c__Limnocylindria;o__Limnocylindrales;f__CSP1-4;g__Fen-1039;s__
20110800_E3D_41	see 10.5281/zenodo.7596016		Field	d__Bacteria;p__WOR-3;c__WOR-3;o__UBA2258;f__UBA2258;g__UBA2258;s__
20110800_E3D_5	see 10.5281/zenodo.7596016		Field	d__Bacteria;p__Actinomycetota;c__Thermoleophilia;o__Gaiellales;f__Gaiellaceae;g__Fen-549;s__Fen-549 sp003170155
20110800_E3M_1	see 10.5281/zenodo.7596016		Field	d__Bacteria;p__Desulfobacterota;c__Syntrophia;o__Syntrophales;f__Fen-1087;g__Fen-1087;s__Fen-1087 sp003161855
20110800_E3M_2	see 10.5281/zenodo.7596016		Field	d__Bacteria;p__Eisenbacteria;c__RBG-16-71-46;o__RBG-16-71-46;f__RBG-16-71-46;g__JACRPT01;s__
20110800_E3M_4	see 10.5281/zenodo.7596016		Field	d__Bacteria;p__Bacteroidota;c__Bacteroidia;o__Bacteroidales;f__VadinHA17;g__LD21;s__LD21 sp003152835
20110800_E3M_6	see 10.5281/zenodo.7596016		Field	d__Bacteria;p__Acidobacteriota;c__Terriglobia;o__Terriglobales;f__SbA1;g__QIAJ01;s__QIAJ01 sp003154055
20110800_E3S_2	see 10.5281/zenodo.7596016		Field	d__Bacteria;p__Chloroflexota;c__Limnocylindria;o__Limnocylindrales;f__CSP1-4;g__CTSoil-043;s__
20110800_E3S_3	see 10.5281/zenodo.7596016		Field	d__Bacteria;p__Nitrospirota;c__Thermodesulfovibrionia;o__Thermodesulfovibrionales;f__Dissulfurispiraceae;g__Fen-1308;s__Fen-1308 sp003170655
20110800_P1D_13	see 10.5281/zenodo.7596016		Field	d__Bacteria;p__Acidobacteriota;c__Terriglobia;o__Acidoferrales;f__UBA7541;g__Palsa-189;s__Palsa-189 sp003140295
20110800_P1D_14	see 10.5281/zenodo.7596016		Field	d__Bacteria;p__Acidobacteriota;c__Terriglobia;o__Bryobacterales;f__Bryobacteraceae;g__Palsa-187;s__Palsa-187 sp003170295
20110800_P1D_16	see 10.5281/zenodo.7596016		Field	d__Bacteria;p__Chloroflexota;c__Limnocylindria;o__Limnocylindrales;f__CSP1-4;g__;s__
20110800_P1D_18	see 10.5281/zenodo.7596016		Field	d__Bacteria;p__Verrucomicrobiota;c__Verrucomicrobiae;o__Pedosphaerales;f__PALSA-1396;g__PALSA-1396;s__PALSA-1396 sp003140275
20110800_P1D_20	see 10.5281/zenodo.7596016		Field	d__Bacteria;p__Actinomycetota;c__Acidimicrobiia;o__Acidimicrobiales;f__RAAP-2;g__Bog-756;s__
20110800_P1D_21	see 10.5281/zenodo.7596016		Field	d__Bacteria;p__Actinomycetota;c__Acidimicrobiia;o__IMCC26256;f__PALSA-610;g__;s__
20110800_P1D_22	see 10.5281/zenodo.7596016		Field	d__Bacteria;p__Actinomycetota;c__Acidimicrobiia;o__Acidimicrobiales;f__RAAP-2;g__RAAP-2;s__RAAP-2 sp003170315
20110800_P1D_24	see 10.5281/zenodo.7596016		Field	d__Bacteria;p__Acidobacteriota;c__Terriglobia;o__Terriglobales;f__SbA1;g__PALSA-188;s__PALSA-188 sp003169715
20110800_P1D_29	see 10.5281/zenodo.7596016		Field	d__Bacteria;p__Verrucomicrobiota;c__Verrucomicrobiae;o__Pedosphaerales;f__UBA11358;g__PLZL01;s__PLZL01 sp003152145
20110800_P1D_3	see 10.5281/zenodo.7596016		Field	d__Bacteria;p__Actinomycetota;c__Acidimicrobiia;o__IMCC26256;f__PALSA-555;g__;s__
20110800_P1D_30	see 10.5281/zenodo.7596016		Field	d__Bacteria;p__Myxococcota;c__Polyangia;o__Palsa-1104;f__Palsa-1104;g__PALSA-1104;s__PALSA-1104 sp003170275
20110800_P1D_31	see 10.5281/zenodo.7596016		Field	d__Bacteria;p__Actinomycetota;c__Acidimicrobiia;o__Acidimicrobiales;f__RAAP-2;g__Bog-473;s__Bog-473 sp003169675
20110800_P1D_32	see 10.5281/zenodo.7596016		Field	d__Bacteria;p__Pseudomonadota;c__Alphaproteobacteria;o__Rhizobiales;f__Xanthobacteraceae;g__Palsa-892;s__Palsa-892 sp003135415
20110800_P1D_36	see 10.5281/zenodo.7596016		Field	d__Bacteria;p__Verrucomicrobiota;c__Verrucomicrobiae;o__Chthoniobacterales;f__UBA10450;g__AV80;s__AV80 sp003169695
20110800_P1D_37	see 10.5281/zenodo.7596016		Field	d__Bacteria;p__Verrucomicrobiota;c__Verrucomicrobiae;o__Pedosphaerales;f__UBA8199;g__CAIQQM01;s__
20110800_P1D_38	see 10.5281/zenodo.7596016		Field	d__Bacteria;p__Pseudomonadota;c__Alphaproteobacteria;o__Rhizobiales;f__Xanthobacteraceae;g__PNAI01;s__PNAI01 sp003169835
20110800_P1D_4	see 10.5281/zenodo.7596016		Field	d__Bacteria;p__Verrucomicrobiota;c__Verrucomicrobiae;o__Chthoniobacterales;f__UBA10450;g__AV80;s__AV80 sp003167555
20110800_P1M_14	see 10.5281/zenodo.7596016		Field	d__Bacteria;p__Actinomycetota;c__Thermoleophilia;o__Solirubrobacterales;f__Solirubrobacteraceae;g__Palsa-744;s__
20110800_P1M_16	see 10.5281/zenodo.7596016		Field	d__Bacteria;p__Actinomycetota;c__Thermoleophilia;o__Solirubrobacterales;f__Solirubrobacteraceae;g__Palsa-744;s__
20110800_P1M_19	see 10.5281/zenodo.7596016		Field	d__Bacteria;p__Acidobacteriota;c__Terriglobia;o__Acidoferrales;f__UBA7541;g__Acidoferrum;s__
20110800_P1M_20	see 10.5281/zenodo.7596016		Field	d__Bacteria;p__Pseudomonadota;c__Alphaproteobacteria;o__ATCC43930;f__Stellaceae;g__AP-15;s__
20110800_P1M_21	see 10.5281/zenodo.7596016		Field	d__Bacteria;p__Pseudomonadota;c__Alphaproteobacteria;o__Rhizobiales;f__Xanthobacteraceae;g__PALSA-894;s__PALSA-894 sp003140315
20110800_P1M_25	see 10.5281/zenodo.7596016		Field	d__Bacteria;p__Pseudomonadota;c__Alphaproteobacteria;o__Micropepsales;f__Micropepsaceae;g__Rhizomicrobium;s__
20110800_P1M_5	see 10.5281/zenodo.7596016		Field	d__Bacteria;p__Actinomycetota;c__Thermoleophilia;o__Gaiellales;f__Gaiellaceae;g__Palsa-739;s__
20110800_P1M_8	see 10.5281/zenodo.7596016		Field	d__Bacteria;p__Eremiobacterota;c__Eremiobacteria;o__Baltobacterales;f__Baltobacteraceae;g__Zemynaea;s__
20110800_P1M_9	see 10.5281/zenodo.7596016		Field	d__Bacteria;p__Pseudomonadota;c__Alphaproteobacteria;o__Rhizobiales;f__Xanthobacteraceae;g__Pseudolabrys;s__Pseudolabrys sp003133345
20110800_P1S_2	see 10.5281/zenodo.7596016		Field	d__Bacteria;p__Pseudomonadota;c__Alphaproteobacteria;o__Micropepsales;f__Micropepsaceae;g__Rhizomicrobium;s__Rhizomicrobium sp003139615
20110800_P1S_5	see 10.5281/zenodo.7596016		Field	d__Bacteria;p__Acidobacteriota;c__Terriglobia;o__Bryobacterales;f__Bryobacteraceae;g__Bog-159;s__
20110800_P2D_1	see 10.5281/zenodo.7596016		Field	d__Bacteria;p__Pseudomonadota;c__Alphaproteobacteria;o__Caulobacterales;f__Caulobacteraceae;g__Palsa-881;s__
20110800_P2D_10	see 10.5281/zenodo.7596016		Field	d__Bacteria;p__Acidobacteriota;c__Terriglobia;o__Terriglobales;f__Acidobacteriaceae;g__Terracidiphilus;s__
20110800_P2D_12	see 10.5281/zenodo.7596016		Field	d__Bacteria;p__Actinomycetota;c__Thermoleophilia;o__Gaiellales;f__Gaiellaceae;g__Palsa-739;s__Palsa-739 sp003152275
20110800_P2D_15	see 10.5281/zenodo.7596016		Field	d__Bacteria;p__Bacteroidota;c__Bacteroidia;o__Chitinophagales;f__Chitinophagaceae;g__Puia;s__Puia sp003136915
20110800_P2D_17	see 10.5281/zenodo.7596016		Field	d__Bacteria;p__Actinomycetota;c__Thermoleophilia;o__Gaiellales;f__Gaiellaceae;g__Palsa-739;s__Palsa-739 sp003139545
20110800_P2D_8	see 10.5281/zenodo.7596016		Field	d__Bacteria;p__Actinomycetota;c__Acidimicrobiia;o__Acidimicrobiales;f__Palsa-688;g__Fen-671;s__
20110800_P2D_9	see 10.5281/zenodo.7596016		Field	d__Bacteria;p__Pseudomonadota;c__Alphaproteobacteria;o__Rhizobiales;f__Xanthobacteraceae;g__Bradyrhizobium;s__
20110800_P3M_14	see 10.5281/zenodo.7596016		Field	d__Bacteria;p__Myxococcota;c__Polyangia;o__Polyangiales;f__Polyangiaceae;g__;s__
20110800_P3M_18	see 10.5281/zenodo.7596016		Field	d__Bacteria;p__Eremiobacterota;c__Eremiobacteria;o__Baltobacterales;f__Baltobacteraceae;g__Cybelea;s__
20110800_P3M_3	see 10.5281/zenodo.7596016		Field	d__Bacteria;p__Acidobacteriota;c__Terriglobia;o__Acidoferrales;f__UBA7541;g__;s__
20110800_P3M_6	see 10.5281/zenodo.7596016		Field	d__Bacteria;p__Acidobacteriota;c__Terriglobia;o__Acidoferrales;f__UBA7541;g__Palsa-295;s__Palsa-295 sp003167215
20110800_P3S_2	see 10.5281/zenodo.7596016		Field	d__Bacteria;p__Acidobacteriota;c__Terriglobia;o__Terriglobales;f__SbA1;g__Sulfotelmatobacter;s__Sulfotelmatobacter sp003140075
20110800_P3S_4	see 10.5281/zenodo.7596016		Field	d__Bacteria;p__Acidobacteriota;c__Terriglobia;o__Terriglobales;f__SbA1;g__Sulfotelmatobacter;s__
20110800_P3S_5	see 10.5281/zenodo.7596016		Field	d__Bacteria;p__Verrucomicrobiota;c__Verrucomicrobiae;o__Pedosphaerales;f__Palsa-1400;g__Palsa-1400;s__Palsa-1400 sp003140095
20110800_P3S_6	see 10.5281/zenodo.7596016		Field	d__Bacteria;p__Acidobacteriota;c__Terriglobia;o__Acidoferrales;f__UBA7541;g__Palsa-295;s__Palsa-295 sp003153585
20110800_P3S_7	see 10.5281/zenodo.7596016		Field	d__Bacteria;p__Pseudomonadota;c__Alphaproteobacteria;o__Micropepsales;f__Micropepsaceae;g__Rhizomicrobium;s__Rhizomicrobium sp003139615
20110800_P3S_9	see 10.5281/zenodo.7596016		Field	d__Bacteria;p__Myxococcota;c__Polyangia;o__Polyangiales;f__Polyangiaceae;g__Palsa-1150;s__Palsa-1150 sp003139415
20110800_S1D_13	see 10.5281/zenodo.7596016		Field	d__Bacteria;p__Actinomycetota;c__Acidimicrobiia;o__Acidimicrobiales;f__UBA8190;g__Bog-564;s__Bog-564 sp003139255
20110800_S1D_5	see 10.5281/zenodo.7596016		Field	d__Bacteria;p__Actinomycetota;c__Acidimicrobiia;o__Acidimicrobiales;f__Bog-793;g__Fen-455;s__Fen-455 sp003166375
20110800_S1D_6	see 10.5281/zenodo.7596016		Field	d__Bacteria;p__Acidobacteriota;c__Terriglobia;o__Bryobacterales;f__Bryobacteraceae;g__Fen-178;s__
20110800_S1M_32	see 10.5281/zenodo.7596016		Field	d__Bacteria;p__Actinomycetota;c__Acidimicrobiia;o__Acidimicrobiales;f__RAAP-2;g__Bog-756;s__
20110800_S1M_8	see 10.5281/zenodo.7596016		Field	d__Bacteria;p__Acidobacteriota;c__Terriglobia;o__Terriglobales;f__SbA1;g__Sulfotelmatobacter;s__Sulfotelmatobacter sp003138975
20110800_S1S_1	see 10.5281/zenodo.7596016		Field	d__Bacteria;p__Actinomycetota;c__Acidimicrobiia;o__Acidimicrobiales;f__RAAP-2;g__Bog-756;s__
20110800_S1S_10	see 10.5281/zenodo.7596016		Field	d__Bacteria;p__Actinomycetota;c__Acidimicrobiia;o__Acidimicrobiales;f__RAAP-2;g__Bog-756;s__
20110800_S1S_12	see 10.5281/zenodo.7596016		Field	d__Bacteria;p__Acidobacteriota;c__Terriglobia;o__Terriglobales;f__Acidobacteriaceae;g__Granulicella_C;s__
20110800_S1S_13	see 10.5281/zenodo.7596016		Field	d__Bacteria;p__Verrucomicrobiota;c__Verrucomicrobiae;o__Pedosphaerales;f__UBA11358;g__UBA11358;s__
20110800_S1S_18	see 10.5281/zenodo.7596016		Field	d__Bacteria;p__Verrucomicrobiota;c__Verrucomicrobiae;o__Pedosphaerales;f__Palsa-1400;g__;s__
20110800_S1S_3	see 10.5281/zenodo.7596016		Field	d__Bacteria;p__Actinomycetota;c__Actinomycetia;o__Mycobacteriales;f__Mycobacteriaceae;g__Mycobacterium;s__
20110800_S1S_6	see 10.5281/zenodo.7596016		Field	d__Bacteria;p__Actinomycetota;c__Acidimicrobiia;o__Acidimicrobiales;f__RAAP-2;g__RAAP-2;s__RAAP-2 sp003133075
20110800_S1S_8	see 10.5281/zenodo.7596016		Field	d__Bacteria;p__Eremiobacterota;c__Eremiobacteria;o__Baltobacterales;f__Baltobacteraceae;g__Velthaea;s__Velthaea versatilis
20110800_S1S_9	see 10.5281/zenodo.7596016		Field	d__Bacteria;p__Actinomycetota;c__Acidimicrobiia;o__Acidimicrobiales;f__RAAP-2;g__Bog-473;s__
20110800_S2M_3	see 10.5281/zenodo.7596016		Field	d__Bacteria;p__Acidobacteriota;c__Terriglobia;o__Terriglobales;f__Acidobacteriaceae;g__Terracidiphilus;s__Terracidiphilus sp003138365
20110800_S2M_9	see 10.5281/zenodo.7596016		Field	d__Bacteria;p__Pseudomonadota;c__Gammaproteobacteria;o__Steroidobacterales;f__Steroidobacteraceae;g__Bog-1198;s__Bog-1198 sp003164785
20110800_S3D_10	see 10.5281/zenodo.7596016		Field	d__Bacteria;p__Verrucomicrobiota;c__Verrucomicrobiae;o__Palsa-1439;f__Palsa-1439;g__Palsa-1439;s__
20110800_S3D_19	see 10.5281/zenodo.7596016		Field	d__Bacteria;p__Acidobacteriota;c__Terriglobia;o__Terriglobales;f__SbA1;g__Bog-209;s__Bog-209 sp003139095
20110800_S3D_28	see 10.5281/zenodo.7596016		Field	d__Bacteria;p__Acidobacteriota;c__Terriglobia;o__Bryobacterales;f__Bryobacteraceae;g__BOG-224;s__BOG-224 sp003139735
20110800_S3M_18	see 10.5281/zenodo.7596016		Field	d__Bacteria;p__Acidobacteriota;c__Terriglobia;o__Terriglobales;f__Acidobacteriaceae;g__Terracidiphilus;s__Terracidiphilus sp003165935
20110800_S3M_5	see 10.5281/zenodo.7596016		Field	d__Bacteria;p__Acidobacteriota;c__Terriglobia;o__Terriglobales;f__Acidobacteriaceae;g__Terracidiphilus;s__Terracidiphilus sp003167305
20110800_S3S_11	see 10.5281/zenodo.7596016		Field	d__Bacteria;p__Bdellovibrionota;c__Oligoflexia;o__Oligoflexales;f__Bog-1112;g__BOG-1112;s__BOG-1112 sp003136475
20110800_S3S_12	see 10.5281/zenodo.7596016		Field	d__Bacteria;p__Eremiobacterota;c__Eremiobacteria;o__Baltobacterales;f__Baltobacteraceae;g__Hesperobacter;s__Hesperobacter lustricola
20110800_S3S_13	see 10.5281/zenodo.7596016		Field	d__Bacteria;p__Pseudomonadota;c__Gammaproteobacteria;o__Steroidobacterales;f__Steroidobacteraceae;g__;s__
20110800_S3S_16	see 10.5281/zenodo.7596016		Field	d__Bacteria;p__Eremiobacterota;c__Eremiobacteria;o__Baltobacterales;f__Baltobacteraceae;g__Velthaea;s__
20110800_S3S_2	see 10.5281/zenodo.7596016		Field	d__Bacteria;p__Pseudomonadota;c__Gammaproteobacteria;o__Burkholderiales;f__Burkholderiaceae;g__BOG-994;s__BOG-994 sp003136595
20110800_S3S_21	see 10.5281/zenodo.7596016		Field	d__Bacteria;p__Pseudomonadota;c__Gammaproteobacteria;o__Steroidobacterales;f__Steroidobacteraceae;g__Bog-1198;s__
20110800_S3S_23	see 10.5281/zenodo.7596016		Field	d__Bacteria;p__Verrucomicrobiota;c__Verrucomicrobiae;o__Pedosphaerales;f__UBA11358;g__UBA11358;s__
20110800_S3S_24	see 10.5281/zenodo.7596016		Field	d__Bacteria;p__Acidobacteriota;c__Terriglobia;o__Bryobacterales;f__Bryobacteraceae;g__BOG-234;s__BOG-234 sp003136575
20110800_S3S_25	see 10.5281/zenodo.7596016		Field	d__Bacteria;p__Acidobacteriota;c__Terriglobia;o__Terriglobales;f__Acidobacteriaceae;g__Terracidiphilus;s__
20110800_S3S_26	see 10.5281/zenodo.7596016		Field	d__Bacteria;p__Acidobacteriota;c__Terriglobia;o__Terriglobales;f__Acidobacteriaceae;g__Acidisarcina;s__
20110800_S3S_28	see 10.5281/zenodo.7596016		Field	d__Bacteria;p__Pseudomonadota;c__Alphaproteobacteria;o__Acetobacterales;f__Acetobacteraceae;g__;s__
20110800_S3S_31	see 10.5281/zenodo.7596016		Field	d__Bacteria;p__Acidobacteriota;c__Terriglobia;o__Terriglobales;f__Acidobacteriaceae;g__Granulicella_C;s__
20110800_S3S_33	see 10.5281/zenodo.7596016		Field	d__Bacteria;p__Pseudomonadota;c__Alphaproteobacteria;o__Acetobacterales;f__Acetobacteraceae;g__Acidocella;s__Acidocella sp003137135
20110800_S3S_35	see 10.5281/zenodo.7596016		Field	d__Bacteria;p__Actinomycetota;c__Thermoleophilia;o__Solirubrobacterales;f__Solirubrobacteraceae;g__Palsa-465;s__Palsa-465 sp003137075
20110800_S3S_4	see 10.5281/zenodo.7596016		Field	d__Bacteria;p__FCPU426;c__Palsa-1180;o__Palsa-1180;f__Palsa-1180;g__Bog-1183;s__Bog-1183 sp003136635
20110800_S3S_8	see 10.5281/zenodo.7596016		Field	d__Bacteria;p__Pseudomonadota;c__Gammaproteobacteria;o__Steroidobacterales;f__Steroidobacteraceae;g__Bog-1198;s__
20110800_S3S_9	see 10.5281/zenodo.7596016		Field	d__Bacteria;p__Verrucomicrobiota;c__Verrucomicrobiae;o__Chthoniobacterales;f__UBA6821;g__UBA6821;s__UBA6821 sp003136515
20111000_E3D_2	see 10.5281/zenodo.7596016		Field	d__Bacteria;p__Fibrobacterota;c__Chitinivibrionia;o__Chitinivibrionales;f__FEN-1185;g__;s__
20111000_E3D_3	see 10.5281/zenodo.7596016		Field	d__Bacteria;p__Chloroflexota;c__Dehalococcoidia;o__Dehalococcoidales;f__Fen-1064;g__Fen-1064;s__
20111000_E3D_5	see 10.5281/zenodo.7596016		Field	d__Bacteria;p__Acidobacteriota;c__Terriglobia;o__Bryobacterales;f__Bryobacteraceae;g__Fen-330;s__Fen-330 sp003137035
20111000_E3D_6	see 10.5281/zenodo.7596016		Field	d__Archaea;p__Halobacteriota;c__Bog-38;o__Bog-38;f__Bog-38;g__Bog-38;s__Bog-38 sp003162175
20111000_E3D_7	see 10.5281/zenodo.7596016		Field	d__Bacteria;p__Bacteroidota;c__UBA10030;o__UBA10030;f__UBA10030;g__Fen-1298;s__
20111000_E3D_9	see 10.5281/zenodo.7596016		Field	d__Bacteria;p__Bacteroidota;c__UBA10030;o__UBA10030;f__UBA10030;g__Fen-1298;s__
20111000_P1D_10	see 10.5281/zenodo.7596016		Field	d__Bacteria;p__Dormibacterota;c__Dormibacteria;o__UBA8260;f__Bog-877;g__Bog-877;s__Bog-877 sp003132265
20111000_P1D_11	see 10.5281/zenodo.7596016		Field	d__Bacteria;p__Gemmatimonadota;c__Gemmatimonadetes;o__Gemmatimonadales;f__Gemmatimonadaceae;g__Fen-1231;s__Fen-1231 sp017881585
20111000_P1D_14	see 10.5281/zenodo.7596016		Field	d__Bacteria;p__Actinomycetota;c__Thermoleophilia;o__Gaiellales;f__Gaiellaceae;g__Palsa-739;s__
20111000_P1D_15	see 10.5281/zenodo.7596016		Field	d__Bacteria;p__Pseudomonadota;c__Alphaproteobacteria;o__Caulobacterales;f__Caulobacteraceae;g__Phenylobacterium;s__Phenylobacterium sp003136395
20111000_P1D_6	see 10.5281/zenodo.7596016		Field	d__Bacteria;p__Actinomycetota;c__Actinomycetia;o__Actinomycetales;f__Dermatophilaceae;g__UBA4719;s__
20111000_P1D_7	see 10.5281/zenodo.7596016		Field	d__Bacteria;p__Actinomycetota;c__Thermoleophilia;o__Solirubrobacterales;f__Solirubrobacteraceae;g__Palsa-744;s__
20111000_P1D_8	see 10.5281/zenodo.7596016		Field	d__Bacteria;p__Actinomycetota;c__Acidimicrobiia;o__Acidimicrobiales;f__RAAP-2;g__RAAP-2;s__
20111000_P1M_1	see 10.5281/zenodo.7596016		Field	d__Bacteria;p__Dormibacterota;c__Dormibacteria;o__UBA8260;f__UBA8260;g__Palsa-851;s__Palsa-851 sp003136295
20111000_P1M_10	see 10.5281/zenodo.7596016		Field	d__Bacteria;p__Bacteroidota;c__Bacteroidia;o__Chitinophagales;f__Chitinophagaceae;g__Puia;s__Puia sp003136915
20111000_P1M_2	see 10.5281/zenodo.7596016		Field	d__Bacteria;p__Acidobacteriota;c__Terriglobia;o__Terriglobales;f__SbA1;g__Sulfotelmatobacter;s__Sulfotelmatobacter sp003136335
20111000_P1M_5	see 10.5281/zenodo.7596016		Field	d__Bacteria;p__Pseudomonadota;c__Gammaproteobacteria;o__Steroidobacterales;f__Steroidobacteraceae;g__PALSA-1196;s__
20111000_P1M_6	see 10.5281/zenodo.7596016		Field	d__Bacteria;p__Gemmatimonadota;c__Gemmatimonadetes;o__Gemmatimonadales;f__GWC2-71-9;g__Palsa-1233;s__
20111000_P1M_7	see 10.5281/zenodo.7596016		Field	d__Bacteria;p__Pseudomonadota;c__Gammaproteobacteria;o__Steroidobacterales;f__Steroidobacteraceae;g__13-2-20CM-66-19;s__13-2-20CM-66-19 sp003136935
20111000_P1M_8	see 10.5281/zenodo.7596016		Field	d__Bacteria;p__Eremiobacterota;c__Eremiobacteria;o__Baltobacterales;f__Baltobacteraceae;g__Erabacter;s__Erabacter solicola
20111000_P1M_9	see 10.5281/zenodo.7596016		Field	d__Bacteria;p__Actinomycetota;c__Acidimicrobiia;o__Acidimicrobiales;f__RAAP-2;g__RAAP-2;s__RAAP-2 sp003167415
20111000_P1S_1	see 10.5281/zenodo.7596016		Field	d__Bacteria;p__Acidobacteriota;c__Terriglobia;o__Terriglobales;f__Acidobacteriaceae;g__Terracidiphilus;s__
20111000_P1S_11	see 10.5281/zenodo.7596016		Field	d__Bacteria;p__Pseudomonadota;c__Alphaproteobacteria;o__Micropepsales;f__Micropepsaceae;g__Rhizomicrobium;s__Rhizomicrobium sp003139615
20111000_P1S_2	see 10.5281/zenodo.7596016		Field	d__Bacteria;p__Acidobacteriota;c__Terriglobia;o__Terriglobales;f__Acidobacteriaceae;g__CAIVDV01;s__
20111000_P1S_5	see 10.5281/zenodo.7596016		Field	d__Bacteria;p__Actinomycetota;c__Actinomycetia;o__Streptosporangiales;f__Streptosporangiaceae;g__JAJYUU01;s__
20111000_P1S_6	see 10.5281/zenodo.7596016		Field	d__Bacteria;p__Acidobacteriota;c__Terriglobia;o__Terriglobales;f__Acidobacteriaceae;g__CAIVDV01;s__
20111000_P2D_11	see 10.5281/zenodo.7596016		Field	d__Bacteria;p__Actinomycetota;c__Acidimicrobiia;o__Acidimicrobiales;f__RAAP-2;g__Bog-756;s__Bog-756 sp003133325
20111000_P2D_12	see 10.5281/zenodo.7596016		Field	d__Bacteria;p__Actinomycetota;c__Thermoleophilia;o__Gaiellales;f__Gaiellaceae;g__PALSA-600;s__PALSA-600 sp003136795
20111000_P2D_13	see 10.5281/zenodo.7596016		Field	d__Bacteria;p__Actinomycetota;c__Acidimicrobiia;o__Acidimicrobiales;f__RAAP-2;g__RAAP-2;s__RAAP-2 sp003152555
20111000_P2D_14	see 10.5281/zenodo.7596016		Field	d__Bacteria;p__Dormibacterota;c__Dormibacteria;o__UBA8260;f__Bog-877;g__AG-12;s__
20111000_P2D_15	see 10.5281/zenodo.7596016		Field	d__Bacteria;p__Acidobacteriota;c__Terriglobia;o__Terriglobales;f__SbA1;g__Bog-209;s__Bog-209 sp003132325
20111000_P2D_16	see 10.5281/zenodo.7596016		Field	d__Bacteria;p__Verrucomicrobiota;c__Verrucomicrobiae;o__Pedosphaerales;f__UBA8199;g__PALSA-1440;s__
20111000_P2D_18	see 10.5281/zenodo.7596016		Field	d__Bacteria;p__Acidobacteriota;c__Terriglobia;o__Bryobacterales;f__Bryobacteraceae;g__Palsa-187;s__
20111000_P2D_3	see 10.5281/zenodo.7596016		Field	d__Bacteria;p__Desulfobacterota_B;c__Binatia;o__Binatales;f__Binataceae;g__Binatus;s__Binatus sp003135135
20111000_P2D_4	see 10.5281/zenodo.7596016		Field	d__Bacteria;p__Acidobacteriota;c__Terriglobia;o__Bryobacterales;f__Bryobacteraceae;g__Solibacter;s__Solibacter sp003136215
20111000_P2D_6	see 10.5281/zenodo.7596016		Field	d__Bacteria;p__Dormibacterota;c__Dormibacteria;o__UBA8260;f__Bog-877;g__Bog-877;s__Bog-877 sp003132265
20111000_P2D_7	see 10.5281/zenodo.7596016		Field	d__Bacteria;p__Acidobacteriota;c__Terriglobia;o__Terriglobales;f__Koribacteraceae;g__Bog-257;s__Bog-257 sp003160215
20111000_P2M_2	see 10.5281/zenodo.7596016		Field	d__Bacteria;p__Pseudomonadota;c__Gammaproteobacteria;o__Steroidobacterales;f__Steroidobacteraceae;g__Bog-1198;s__Bog-1198 sp003132425
20111000_P2M_3	see 10.5281/zenodo.7596016		Field	d__Bacteria;p__Actinomycetota;c__Acidimicrobiia;o__Acidimicrobiales;f__RAAP-2;g__Palsa-459;s__
20111000_P2M_7	see 10.5281/zenodo.7596016		Field	d__Bacteria;p__Acidobacteriota;c__Terriglobia;o__Bryobacterales;f__Bryobacteraceae;g__PALSA-243;s__PALSA-243 sp003135055
20111000_P2S_2	see 10.5281/zenodo.7596016		Field	d__Bacteria;p__Acidobacteriota;c__Terriglobia;o__Acidoferrales;f__UBA7541;g__Palsa-295;s__Palsa-295 sp003153585
20111000_P3D_1	see 10.5281/zenodo.7596016		Field	d__Bacteria;p__Acidobacteriota;c__Terriglobia;o__Terriglobales;f__Acidobacteriaceae;g__Terracidiphilus;s__Terracidiphilus sp003134815
20111000_P3D_13	see 10.5281/zenodo.7596016		Field	d__Bacteria;p__Acidobacteriota;c__Terriglobia;o__Terriglobales;f__Acidobacteriaceae;g__Terracidiphilus;s__Terracidiphilus sp003151985
20111000_P3D_2	see 10.5281/zenodo.7596016		Field	d__Bacteria;p__Verrucomicrobiota;c__Verrucomicrobiae;o__Pedosphaerales;f__UBA11358;g__UBA11358;s__
20111000_P3D_3	see 10.5281/zenodo.7596016		Field	d__Bacteria;p__Actinomycetota;c__Thermoleophilia;o__Solirubrobacterales;f__Solirubrobacteraceae;g__Palsa-744;s__
20111000_P3M_10	see 10.5281/zenodo.7596016		Field	d__Bacteria;p__Acidobacteriota;c__Terriglobia;o__Terriglobales;f__Koribacteraceae;g__Bog-257;s__Bog-257 sp003135475
20111000_P3M_11	see 10.5281/zenodo.7596016		Field	d__Bacteria;p__Actinomycetota;c__Acidimicrobiia;o__Acidimicrobiales;f__RAAP-2;g__RAAP-2;s__RAAP-2 sp003134515
20111000_P3M_12	see 10.5281/zenodo.7596016		Field	d__Bacteria;p__Patescibacteria;c__Paceibacteria;o__UBA9983_A;f__SBAW01;g__GWA1-54-10;s__GWA1-54-10 sp003135635
20111000_P3M_14	see 10.5281/zenodo.7596016		Field	d__Bacteria;p__Eremiobacterota;c__Eremiobacteria;o__Baltobacterales;f__Baltobacteraceae;g__Elarobacter;s__Elarobacter beijerinckii
20111000_P3M_15	see 10.5281/zenodo.7596016		Field	d__Bacteria;p__Acidobacteriota;c__Terriglobia;o__Bryobacterales;f__Bryobacteraceae;g__Palsa-187;s__
20111000_P3M_16	see 10.5281/zenodo.7596016		Field	d__Bacteria;p__Actinomycetota;c__Actinomycetia;o__JAHEKZ01;f__JAHEKZ01;g__;s__
20111000_P3M_17	see 10.5281/zenodo.7596016		Field	d__Bacteria;p__Verrucomicrobiota;c__Verrucomicrobiae;o__Pedosphaerales;f__UBA8199;g__PSRM01;s__
20111000_P3M_19	see 10.5281/zenodo.7596016		Field	d__Bacteria;p__Actinomycetota;c__Acidimicrobiia;o__Acidimicrobiales;f__;g__;s__
20111000_P3M_21	see 10.5281/zenodo.7596016		Field	d__Bacteria;p__Gemmatimonadota;c__Gemmatimonadetes;o__Gemmatimonadales;f__Gemmatimonadaceae;g__UBA4720;s__UBA4720 sp003134685
20111000_P3M_22	see 10.5281/zenodo.7596016		Field	d__Bacteria;p__Chloroflexota;c__Limnocylindria;o__Limnocylindrales;f__CSP1-4;g__;s__
20111000_P3M_27	see 10.5281/zenodo.7596016		Field	d__Bacteria;p__Pseudomonadota;c__Gammaproteobacteria;o__Burkholderiales;f__SG8-39;g__2-12-FULL-64-23;s__
20111000_P3M_28	see 10.5281/zenodo.7596016		Field	d__Bacteria;p__Dormibacterota;c__Dormibacteria;o__Dormibacterales;f__Dormibacteraceae;g__Palsa-872;s__
20111000_P3M_32	see 10.5281/zenodo.7596016		Field	d__Bacteria;p__Eremiobacterota;c__Eremiobacteria;o__Baltobacterales;f__Baltobacteraceae;g__Zemynaea;s__Zemynaea palustris
20111000_P3M_33	see 10.5281/zenodo.7596016		Field	d__Bacteria;p__Acidobacteriota;c__Terriglobia;o__Acidoferrales;f__UBA7541;g__Palsa-189;s__Palsa-189 sp003140295
20111000_P3M_35	see 10.5281/zenodo.7596016		Field	d__Bacteria;p__Actinomycetota;c__Acidimicrobiia;o__IMCC26256;f__PALSA-610;g__PALSA-610;s__PALSA-610 sp003134555
20111000_P3M_36	see 10.5281/zenodo.7596016		Field	d__Bacteria;p__Bacteroidota;c__Bacteroidia;o__Chitinophagales;f__Chitinophagaceae;g__Puia;s__Puia sp003135585
20111000_P3M_37	see 10.5281/zenodo.7596016		Field	d__Bacteria;p__Chloroflexota;c__Anaerolineae;o__Anaerolineales;f__UBA6663;g__;s__
20111000_P3M_39	see 10.5281/zenodo.7596016		Field	d__Bacteria;p__Planctomycetota;c__Planctomycetia;o__Pirellulales;f__JALHPA01;g__;s__
20111000_P3M_4	see 10.5281/zenodo.7596016		Field	d__Bacteria;p__Actinomycetota;c__Thermoleophilia;o__Gaiellales;f__Gaiellaceae;g__PALSA-612;s__PALSA-612 sp003134505
20111000_P3M_40	see 10.5281/zenodo.7596016		Field	d__Bacteria;p__Pseudomonadota;c__Gammaproteobacteria;o__Steroidobacterales;f__Steroidobacteraceae;g__FEN-1191;s__
20111000_P3M_41	see 10.5281/zenodo.7596016		Field	d__Archaea;p__Thermoproteota;c__Nitrososphaeria;o__Nitrososphaerales;f__UBA183;g__BOG-1369;s__BOG-1369 sp003135575
20111000_P3M_43	see 10.5281/zenodo.7596016		Field	d__Bacteria;p__Nitrospirota;c__Nitrospiria;o__Nitrospirales;f__Nitrospiraceae;g__Palsa-1315;s__Palsa-1315 sp003135435
20111000_P3M_44	see 10.5281/zenodo.7596016		Field	d__Bacteria;p__Acidobacteriota;c__Terriglobia;o__Terriglobales;f__Acidobacteriaceae;g__Terracidiphilus;s__
20111000_P3M_45	see 10.5281/zenodo.7596016		Field	d__Bacteria;p__Actinomycetota;c__Actinomycetia;o__Acidothermales;f__Acidothermaceae;g__PALSA-607;s__PALSA-607 sp003134755
20111000_P3M_46	see 10.5281/zenodo.7596016		Field	d__Bacteria;p__Actinomycetota;c__Acidimicrobiia;o__Acidimicrobiales;f__;g__;s__
20111000_P3M_5	see 10.5281/zenodo.7596016		Field	d__Bacteria;p__Desulfobacterota_B;c__Binatia;o__Binatales;f__Binataceae;g__Binatus;s__Binatus sp003135855
20111000_P3M_7	see 10.5281/zenodo.7596016		Field	d__Bacteria;p__Actinomycetota;c__Acidimicrobiia;o__Acidimicrobiales;f__RAAP-2;g__Palsa-459;s__Palsa-459 sp003135595
20111000_P3M_8	see 10.5281/zenodo.7596016		Field	d__Bacteria;p__Desulfobacterota_B;c__Binatia;o__HRBIN30;f__JAGDMS01;g__JAGDMS01;s__
20111000_P3M_9	see 10.5281/zenodo.7596016		Field	d__Bacteria;p__Pseudomonadota;c__Alphaproteobacteria;o__Rhizobiales;f__Methyloligellaceae;g__Methyloceanibacter;s__Methyloceanibacter sp003135455
20111000_S1D_12	see 10.5281/zenodo.7596016		Field	d__Bacteria;p__Acidobacteriota;c__Terriglobia;o__Terriglobales;f__Koribacteraceae;g__Bog-257;s__Bog-257 sp003135315
20111000_S1D_13	see 10.5281/zenodo.7596016		Field	d__Bacteria;p__Pseudomonadota;c__Gammaproteobacteria;o__Steroidobacterales;f__Steroidobacteraceae;g__Bog-1198;s__
20111000_S1D_14	see 10.5281/zenodo.7596016		Field	d__Bacteria;p__Actinomycetota;c__Actinomycetia;o__Mycobacteriales;f__Mycobacteriaceae;g__Mycobacterium;s__
20111000_S1D_3	see 10.5281/zenodo.7596016		Field	d__Bacteria;p__Actinomycetota;c__Thermoleophilia;o__Solirubrobacterales;f__Solirubrobacteraceae;g__Palsa-744;s__
20111000_S1D_6	see 10.5281/zenodo.7596016		Field	d__Bacteria;p__Acidobacteriota;c__Terriglobia;o__Terriglobales;f__SbA1;g__Bog-209;s__Bog-209 sp003134435
20111000_S1S_2	see 10.5281/zenodo.7596016		Field	d__Bacteria;p__Verrucomicrobiota;c__Verrucomicrobiae;o__Chthoniobacterales;f__UBA6821;g__UBA6821;s__UBA6821 sp002452515
20111000_S2M_12	see 10.5281/zenodo.7596016		Field	d__Bacteria;p__Acidobacteriota;c__Terriglobia;o__Terriglobales;f__Acidobacteriaceae;g__Terracidiphilus;s__
20111000_S2M_4	see 10.5281/zenodo.7596016		Field	d__Bacteria;p__Pseudomonadota;c__Gammaproteobacteria;o__Steroidobacterales;f__Steroidobacteraceae;g__Bog-1198;s__Bog-1198 sp003134045
20111000_S2S_6	see 10.5281/zenodo.7596016		Field	d__Bacteria;p__Armatimonadota;c__Armatimonadia;o__Armatimonadales;f__Capsulimonadaceae;g__BOG-944;s__BOG-944 sp003134215
20111000_S2S_7	see 10.5281/zenodo.7596016		Field	d__Bacteria;p__Acidobacteriota;c__Terriglobia;o__Bryobacterales;f__Bryobacteraceae;g__Bog-105;s__
20111000_S3M_8	see 10.5281/zenodo.7596016		Field	d__Bacteria;p__Verrucomicrobiota;c__Verrucomicrobiae;o__Pedosphaerales;f__UBA11358;g__UBA11358;s__UBA11358 sp003133815
20111000_S3S_10	see 10.5281/zenodo.7596016		Field	d__Bacteria;p__Acidobacteriota;c__Terriglobia;o__Terriglobales;f__Acidobacteriaceae;g__Acidisarcina;s__
20111000_S3S_11	see 10.5281/zenodo.7596016		Field	d__Bacteria;p__Pseudomonadota;c__Gammaproteobacteria;o__Steroidobacterales;f__Steroidobacteraceae;g__Bog-1198;s__
20111000_S3S_12	see 10.5281/zenodo.7596016		Field	d__Bacteria;p__Pseudomonadota;c__Alphaproteobacteria;o__Caulobacterales;f__Caulobacteraceae;g__Palsa-881;s__
20111000_S3S_2	see 10.5281/zenodo.7596016		Field	d__Bacteria;p__Verrucomicrobiota;c__Verrucomicrobiae;o__Pedosphaerales;f__UBA11358;g__UBA11358;s__
20111000_S3S_4	see 10.5281/zenodo.7596016		Field	d__Bacteria;p__Pseudomonadota;c__Gammaproteobacteria;o__Steroidobacterales;f__Steroidobacteraceae;g__Bog-1198;s__
20111000_S3S_5	see 10.5281/zenodo.7596016		Field	d__Bacteria;p__Pseudomonadota;c__Alphaproteobacteria;o__Acetobacterales;f__Acetobacteraceae;g__BOG-908;s__BOG-908 sp003133065
20111000_S3S_7	see 10.5281/zenodo.7596016		Field	d__Bacteria;p__Eremiobacterota;c__Eremiobacteria;o__Baltobacterales;f__Baltobacteraceae;g__Palsa-1515;s__
20111000_S3S_9	see 10.5281/zenodo.7596016		Field	d__Bacteria;p__Pseudomonadota;c__Alphaproteobacteria;o__Caulobacterales;f__Caulobacteraceae;g__Palsa-881;s__Palsa-881 sp003136615
20120500_P13_10	see 10.5281/zenodo.7596016		Field	d__Bacteria;p__Actinomycetota;c__Thermoleophilia;o__Gaiellales;f__Gaiellaceae;g__Palsa-739;s__
20120500_P13_5	see 10.5281/zenodo.7596016		Field	d__Bacteria;p__Acidobacteriota;c__Terriglobia;o__Bryobacterales;f__Bryobacteraceae;g__Palsa-89;s__Palsa-89 sp003132905
20120500_P13_9	see 10.5281/zenodo.7596016		Field	d__Bacteria;p__Eremiobacterota;c__Eremiobacteria;o__Baltobacterales;f__Baltobacteraceae;g__Tyrphobacter;s__Tyrphobacter aquilonaris
20120500_P14_1	see 10.5281/zenodo.7596016		Field	d__Bacteria;p__Acidobacteriota;c__Terriglobia;o__Bryobacterales;f__Bryobacteraceae;g__Bog-159;s__Bog-159 sp003132865
20120500_P15_1	see 10.5281/zenodo.7596016		Field	d__Bacteria;p__Acidobacteriota;c__Terriglobia;o__Terriglobales;f__SbA1;g__PALSA-270;s__PALSA-270 sp003132825
20120500_P16_3	see 10.5281/zenodo.7596016		Field	d__Bacteria;p__Dormibacterota;c__Dormibacteria;o__UBA8260;f__Bog-877;g__Bog-877;s__Bog-877 sp003132265
20120500_P17_2	see 10.5281/zenodo.7596016		Field	d__Bacteria;p__Actinomycetota;c__Acidimicrobiia;o__Acidimicrobiales;f__RAAP-2;g__RAAP-2;s__RAAP-2 sp003133685
20120500_P17_6	see 10.5281/zenodo.7596016		Field	d__Bacteria;p__Pseudomonadota;c__Gammaproteobacteria;o__Burkholderiales;f__SG8-39;g__2-12-FULL-64-23;s__
20120500_P19_1	see 10.5281/zenodo.7596016		Field	d__Bacteria;p__Actinomycetota;c__Thermoleophilia;o__Gaiellales;f__Gaiellaceae;g__Fen-549;s__Fen-549 sp003132665
20120500_P19_10	see 10.5281/zenodo.7596016		Field	d__Bacteria;p__Caldisericota;c__Caldisericia;o__Cryosericales;f__Cryosericaceae;g__Cryosericum;s__Cryosericum septentrionale
20120500_P19_11	see 10.5281/zenodo.7596016		Field	d__Bacteria;p__Bacillota_B;c__DSM-12270;o__Thermacetogeniales;f__Thermacetogeniaceae;g__Palsa-1188;s__Palsa-1188 sp003132605
20120500_P19_13	see 10.5281/zenodo.7596016		Field	d__Bacteria;p__Gemmatimonadota;c__Gemmatimonadetes;o__Gemmatimonadales;f__Gemmatimonadaceae;g__Fen-1231;s__Fen-1231 sp003171215
20120500_P19_2	see 10.5281/zenodo.7596016		Field	d__Archaea;p__Halobacteriota;c__Bog-38;o__Bog-38;f__Bog-38;g__Bog-38;s__Bog-38 sp003162175
20120500_P19_3	see 10.5281/zenodo.7596016		Field	d__Archaea;p__Thermoproteota;c__Bathyarchaeia;o__B26-1;f__UBA233;g__PALSA-986;s__PALSA-986 sp003133625
20120500_P19_4	see 10.5281/zenodo.7596016		Field	d__Bacteria;p__Actinomycetota;c__Thermoleophilia;o__Gaiellales;f__Gaiellaceae;g__Fen-549;s__
20120500_P19_5	see 10.5281/zenodo.7596016		Field	d__Bacteria;p__Actinomycetota;c__Thermoleophilia;o__UBA2241;f__UBA2241;g__Bog-752;s__Bog-752 sp003132645
20120500_P19_7	see 10.5281/zenodo.7596016		Field	d__Bacteria;p__Chloroflexota;c__Limnocylindria;o__Limnocylindrales;f__CSP1-4;g__;s__
20120500_P19_8	see 10.5281/zenodo.7596016		Field	d__Bacteria;p__Acidobacteriota;c__Thermoanaerobaculia;o__Thermoanaerobaculales;f__Thermoanaerobaculaceae;g__RBG-13-68-16;s__RBG-13-68-16 sp003133645
20120500_P19_9	see 10.5281/zenodo.7596016		Field	d__Bacteria;p__Bacillota_A;c__Clostridia;o__Oscillospirales;f__Ethanoligenenaceae;g__;s__
20120500_P23_1	see 10.5281/zenodo.7596016		Field	d__Bacteria;p__Dormibacterota;c__Dormibacteria;o__UBA8260;f__UBA8260;g__Palsa-851;s__Palsa-851 sp003132525
20120500_P23_2	see 10.5281/zenodo.7596016		Field	d__Bacteria;p__Acidobacteriota;c__Terriglobia;o__Acidoferrales;f__UBA7541;g__Palsa-147;s__Palsa-147 sp003152355
20120500_P23_4	see 10.5281/zenodo.7596016		Field	d__Bacteria;p__Actinomycetota;c__Acidimicrobiia;o__Acidimicrobiales;f__Bog-793;g__JAKACA01;s__
20120500_P23_5	see 10.5281/zenodo.7596016		Field	d__Bacteria;p__Actinomycetota;c__Acidimicrobiia;o__Acidimicrobiales;f__RAAP-2;g__Palsa-459;s__
20120500_P23_6	see 10.5281/zenodo.7596016		Field	d__Bacteria;p__Actinomycetota;c__Thermoleophilia;o__Solirubrobacterales;f__Solirubrobacteraceae;g__Palsa-513;s__Palsa-513 sp003132505
20120500_P24_5	see 10.5281/zenodo.7596016		Field	d__Bacteria;p__Acidobacteriota;c__Terriglobia;o__Terriglobales;f__SbA1;g__Sulfotelmatobacter;s__Sulfotelmatobacter sp003132445
20120500_P24_7	see 10.5281/zenodo.7596016		Field	d__Bacteria;p__Dormibacterota;c__Dormibacteria;o__UBA8260;f__Bog-877;g__Bog-877;s__Bog-877 sp003133485
20120500_P24_8	see 10.5281/zenodo.7596016		Field	d__Bacteria;p__Acidobacteriota;c__Terriglobia;o__Acidoferrales;f__UBA7541;g__PALSA-278;s__PALSA-278 sp003133505
20120500_P25_12	see 10.5281/zenodo.7596016		Field	d__Bacteria;p__Acidobacteriota;c__Terriglobia;o__Terriglobales;f__SbA1;g__Bog-209;s__Bog-209 sp003135495
20120500_P25_14	see 10.5281/zenodo.7596016		Field	d__Bacteria;p__Acidobacteriota;c__Terriglobia;o__Bryobacterales;f__Bryobacteraceae;g__Palsa-89;s__Palsa-89 sp003162425
20120500_P25_15	see 10.5281/zenodo.7596016		Field	d__Bacteria;p__Acidobacteriota;c__Terriglobia;o__Terriglobales;f__Acidobacteriaceae;g__Terracidiphilus;s__Terracidiphilus sp003140785
20120500_P25_3	see 10.5281/zenodo.7596016		Field	d__Bacteria;p__Actinomycetota;c__Acidimicrobiia;o__Acidimicrobiales;f__Bog-793;g__Palsa-601;s__Palsa-601 sp003136185
20120500_P26_1	see 10.5281/zenodo.7596016		Field	d__Bacteria;p__Acidobacteriota;c__Terriglobia;o__Terriglobales;f__SbA1;g__Bog-209;s__Bog-209 sp003132325
20120500_P26_12	see 10.5281/zenodo.7596016		Field	d__Bacteria;p__Verrucomicrobiota;c__Verrucomicrobiae;o__Pedosphaerales;f__UBA11358;g__UBA7542;s__UBA7542 sp003161635
20120500_P26_5	see 10.5281/zenodo.7596016		Field	d__Bacteria;p__Acidobacteriota;c__Terriglobia;o__Terriglobales;f__Acidobacteriaceae;g__Terracidiphilus;s__Terracidiphilus sp003133425
20120500_P26_8	see 10.5281/zenodo.7596016		Field	d__Bacteria;p__Dormibacterota;c__Dormibacteria;o__UBA8260;f__UBA8260;g__UBA8260;s__UBA8260 sp003153215
20120500_P27_1	see 10.5281/zenodo.7596016		Field	d__Bacteria;p__Actinomycetota;c__Acidimicrobiia;o__Acidimicrobiales;f__RAAP-2;g__RAAP-2;s__
20120500_P27_10	see 10.5281/zenodo.7596016		Field	d__Bacteria;p__Pseudomonadota;c__Alphaproteobacteria;o__Rhizobiales;f__Xanthobacteraceae;g__Pseudolabrys;s__Pseudolabrys sp003133345
20120500_P27_3	see 10.5281/zenodo.7596016		Field	d__Bacteria;p__Actinomycetota;c__Acidimicrobiia;o__Acidimicrobiales;f__RAAP-2;g__RAAP-2;s__RAAP-2 sp003132205
20120500_P27_5	see 10.5281/zenodo.7596016		Field	d__Bacteria;p__Actinomycetota;c__Thermoleophilia;o__Gaiellales;f__Gaiellaceae;g__Palsa-739;s__
20120500_P28_10	see 10.5281/zenodo.7596016		Field	d__Bacteria;p__Pseudomonadota;c__Gammaproteobacteria;o__Burkholderiales;f__Burkholderiaceae;g__PKWO01;s__PKWO01 sp003132085
20120500_P28_11	see 10.5281/zenodo.7596016		Field	d__Bacteria;p__Acidobacteriota;c__Terriglobia;o__Terriglobales;f__Acidobacteriaceae;g__Palsa-288;s__Palsa-288 sp003132145
20120500_P28_12	see 10.5281/zenodo.7596016		Field	d__Bacteria;p__Acidobacteriota;c__Terriglobia;o__Terriglobales;f__Acidobacteriaceae;g__Palsa-288;s__Palsa-288 sp003133205
20120500_P28_14	see 10.5281/zenodo.7596016		Field	d__Bacteria;p__Actinomycetota;c__Coriobacteriia;o__OPB41;f__PALSA-660;g__PALSA-660;s__PALSA-660 sp003133285
20120500_P28_16	see 10.5281/zenodo.7596016		Field	d__Bacteria;p__Actinomycetota;c__Actinomycetia;o__Actinomycetales;f__Dermatophilaceae;g__UBA4719;s__UBA4719 sp003132125
20120500_P28_2	see 10.5281/zenodo.7596016		Field	d__Bacteria;p__Actinomycetota;c__Acidimicrobiia;o__Acidimicrobiales;f__RAAP-2;g__RAAP-2;s__RAAP-2 sp003132165
20120500_P28_3	see 10.5281/zenodo.7596016		Field	d__Bacteria;p__Bacillota_A;c__Clostridia;o__Oscillospirales;f__Ethanoligenenaceae;g__;s__
20120500_P28_6	see 10.5281/zenodo.7596016		Field	d__Bacteria;p__Pseudomonadota;c__Alphaproteobacteria;o__Acetobacterales;f__Acetobacteraceae;g__PALSA-911;s__PALSA-911 sp003133265
20120500_P28_9	see 10.5281/zenodo.7596016		Field	d__Bacteria;p__Bacillota_A;c__Clostridia;o__Oscillospirales;f__Ethanoligenenaceae;g__;s__
20120500_P31_3	see 10.5281/zenodo.7596016		Field	d__Bacteria;p__Pseudomonadota;c__Gammaproteobacteria;o__Steroidobacterales;f__Steroidobacteraceae;g__FEN-1191;s__FEN-1191 sp003132025
20120500_P31_4	see 10.5281/zenodo.7596016		Field	d__Bacteria;p__Pseudomonadota;c__Alphaproteobacteria;o__Micropepsales;f__Micropepsaceae;g__Rhizomicrobium;s__Rhizomicrobium sp003139615
20120500_P31_6	see 10.5281/zenodo.7596016		Field	d__Bacteria;p__Eremiobacterota;c__Eremiobacteria;o__Baltobacterales;f__Baltobacteraceae;g__Cybelea;s__Cybelea tyrphae
20120500_P31_8	see 10.5281/zenodo.7596016		Field	d__Bacteria;p__Planctomycetota;c__Phycisphaerae;o__Tepidisphaerales;f__Tepidisphaeraceae;g__UBA1161;s__
20120500_P32_2	see 10.5281/zenodo.7596016		Field	d__Bacteria;p__Pseudomonadota;c__Gammaproteobacteria;o__Steroidobacterales;f__Steroidobacteraceae;g__PALSA-1196;s__
20120500_P32_4	see 10.5281/zenodo.7596016		Field	d__Bacteria;p__Actinomycetota;c__Acidimicrobiia;o__Acidimicrobiales;f__UBA8190;g__Palsa-661;s__Palsa-661 sp003131945
20120500_P32_5	see 10.5281/zenodo.7596016		Field	d__Bacteria;p__Actinomycetota;c__Acidimicrobiia;o__Acidimicrobiales;f__Bog-793;g__JAKACA01;s__
20120500_P32_6	see 10.5281/zenodo.7596016		Field	d__Bacteria;p__Acidobacteriota;c__Terriglobia;o__Terriglobales;f__Acidobacteriaceae;g__Palsa-343;s__Palsa-343 sp003131625
20120500_P32_7	see 10.5281/zenodo.7596016		Field	d__Bacteria;p__Actinomycetota;c__Acidimicrobiia;o__Acidimicrobiales;f__RAAP-2;g__RAAP-2;s__RAAP-2 sp003131665
20120500_P32_8	see 10.5281/zenodo.7596016		Field	d__Bacteria;p__Pseudomonadota;c__Alphaproteobacteria;o__Micropepsales;f__Micropepsaceae;g__Rhizomicrobium;s__Rhizomicrobium sp003131925
20120500_P33_4	see 10.5281/zenodo.7596016		Field	d__Bacteria;p__Eremiobacterota;c__Eremiobacteria;o__Baltobacterales;f__Baltobacteraceae;g__Rubrimentiphilum;s__Rubrimentiphilum sp003136355
20120500_P33_5	see 10.5281/zenodo.7596016		Field	d__Bacteria;p__Acidobacteriota;c__Terriglobia;o__Terriglobales;f__SbA1;g__Sulfotelmatobacter;s__Sulfotelmatobacter sp003131585
20120500_P34_3	see 10.5281/zenodo.7596016		Field	d__Bacteria;p__Eremiobacterota;c__Eremiobacteria;o__Baltobacterales;f__Baltobacteraceae;g__Elarobacter;s__Elarobacter winogradskyi
20120500_P35_2	see 10.5281/zenodo.7596016		Field	d__Bacteria;p__Verrucomicrobiota;c__Verrucomicrobiae;o__Chthoniobacterales;f__UBA10450;g__AV80;s__AV80 sp003134765
20120500_P36_3	see 10.5281/zenodo.7596016		Field	d__Bacteria;p__Verrucomicrobiota;c__Verrucomicrobiae;o__Chthoniobacterales;f__UBA10450;g__Palsa-1392;s__Palsa-1392 sp003169975
20120500_P36_8	see 10.5281/zenodo.7596016		Field	d__Bacteria;p__Chloroflexota;c__Limnocylindria;o__Limnocylindrales;f__CSP1-4;g__Palsa-1032;s__Palsa-1032 sp003169735
20120500_P37_4	see 10.5281/zenodo.7596016		Field	d__Bacteria;p__Gemmatimonadota;c__Gemmatimonadetes;o__Gemmatimonadales;f__Gemmatimonadaceae;g__UBA4720;s__UBA4720 sp003131365
20120500_P37_6	see 10.5281/zenodo.7596016		Field	d__Bacteria;p__Verrucomicrobiota;c__Verrucomicrobiae;o__Chthoniobacterales;f__UBA10450;g__AV80;s__AV80 sp003167555
20120500_P38_1	see 10.5281/zenodo.7596016		Field	d__Bacteria;p__Actinomycetota;c__Acidimicrobiia;o__IMCC26256;f__PALSA-610;g__;s__
20120500_P38_6	see 10.5281/zenodo.7596016		Field	d__Bacteria;p__Acidobacteriota;c__Terriglobia;o__Terriglobales;f__SbA1;g__Bog-209;s__Bog-209 sp003131315
20120500_P39_5	see 10.5281/zenodo.7596016		Field	d__Bacteria;p__Actinomycetota;c__Acidimicrobiia;o__Acidimicrobiales;f__RAAP-2;g__RAAP-2;s__RAAP-2 sp003133685
20120500_P39_7	see 10.5281/zenodo.7596016		Field	d__Bacteria;p__Actinomycetota;c__Actinomycetia;o__Mycobacteriales;f__Jatrophihabitantaceae;g__QHCC01;s__
20120600_E1D_13	see 10.5281/zenodo.7596016		Field	d__Bacteria;p__Verrucomicrobiota;c__Verrucomicrobiae;o__Pedosphaerales;f__UBA3939;g__BOG-1460;s__
20120600_E1D_16	see 10.5281/zenodo.7596016		Field	d__Bacteria;p__Myxococcota;c__Polyangia;o__Polyangiales;f__Polyangiaceae;g__FEN-1139;s__FEN-1139 sp003154095
20120600_E1D_17	see 10.5281/zenodo.7596016		Field	d__Bacteria;p__Elusimicrobiota;c__Elusimicrobia;o__FEN-1173;f__FEN-1173;g__FEN-1173;s__FEN-1173 sp003158755
20120600_E1D_18	see 10.5281/zenodo.7596016		Field	d__Bacteria;p__Myxococcota;c__Polyangia;o__Fen-1088;f__Fen-1088;g__Fen-1118;s__Fen-1118 sp003159055
20120600_E1D_19	see 10.5281/zenodo.7596016		Field	d__Bacteria;p__Acidobacteriota;c__Terriglobia;o__Terriglobales;f__Acidobacteriaceae;g__Terracidiphilus;s__
20120600_E1D_20	see 10.5281/zenodo.7596016		Field	d__Bacteria;p__Acidobacteriota;c__Terriglobia;o__Bryobacterales;f__Bryobacteraceae;g__Bog-375;s__
20120600_E1D_25	see 10.5281/zenodo.7596016		Field	d__Bacteria;p__Actinomycetota;c__Actinomycetia;o__Propionibacteriales;f__Propionibacteriaceae;g__Propionicimonas;s__
20120600_E1D_26	see 10.5281/zenodo.7596016		Field	d__Bacteria;p__Acidobacteriota;c__Terriglobia;o__Bryobacterales;f__Bryobacteraceae;g__CAIVVT01;s__
20120600_E1D_31	see 10.5281/zenodo.7596016		Field	d__Bacteria;p__Myxococcota;c__Polyangia;o__Fen-1088;f__Fen-1088;g__Fen-1137;s__Fen-1137 sp003158735
20120600_E1D_32	see 10.5281/zenodo.7596016		Field	d__Bacteria;p__Chloroflexota;c__Limnocylindria;o__Limnocylindrales;f__CSP1-4;g__;s__
20120600_E1D_34	see 10.5281/zenodo.7596016		Field	d__Bacteria;p__Pseudomonadota;c__Alphaproteobacteria;o__Rhizobiales;f__Beijerinckiaceae;g__Rhodoblastus;s__
20120600_E1D_35	see 10.5281/zenodo.7596016		Field	d__Bacteria;p__Bacteroidota;c__UBA10030;o__UBA10030;f__UBA10030;g__Fen-1254;s__Fen-1254 sp003162695
20120600_E1D_37	see 10.5281/zenodo.7596016		Field	d__Bacteria;p__Verrucomicrobiota;c__Verrucomicrobiae;o__Opitutales;f__Opitutaceae;g__;s__
20120600_E1D_38	see 10.5281/zenodo.7596016		Field	d__Bacteria;p__Chloroflexota;c__Anaerolineae;o__Anaerolineales;f__EnvOPS12;g__Fen-1038;s__
20120600_E1D_41	see 10.5281/zenodo.7596016		Field	d__Bacteria;p__Actinomycetota;c__Acidimicrobiia;o__Acidimicrobiales;f__Palsa-688;g__Fen-671;s__Fen-671 sp003158835
20120600_E1D_42	see 10.5281/zenodo.7596016		Field	d__Bacteria;p__Actinomycetota;c__Acidimicrobiia;o__Acidimicrobiales;f__RAAP-2;g__RAAP-2;s__RAAP-2 sp003158855
20120600_E1D_48	see 10.5281/zenodo.7596016		Field	d__Bacteria;p__Chloroflexota;c__Limnocylindria;o__Limnocylindrales;f__CSP1-4;g__Fen-1039;s__
20120600_E1D_5	see 10.5281/zenodo.7596016		Field	d__Bacteria;p__Patescibacteria;c__ABY1;o__SG8-24;f__2-12-FULL-60-25;g__JAHJRN01;s__
20120600_E1D_51	see 10.5281/zenodo.7596016		Field	d__Bacteria;p__Chloroflexota;c__Limnocylindria;o__Limnocylindrales;f__CSP1-4;g__Fen-1039;s__
20120600_E1D_52	see 10.5281/zenodo.7596016		Field	d__Bacteria;p__Chloroflexota;c__Limnocylindria;o__Limnocylindrales;f__CSP1-4;g__Fen-1039;s__
20120600_E1D_54	see 10.5281/zenodo.7596016		Field	d__Bacteria;p__Actinomycetota;c__Thermoleophilia;o__RBG-16-64-13;f__RBG-16-64-13;g__CAIQPS01;s__
20120600_E1D_55	see 10.5281/zenodo.7596016		Field	d__Bacteria;p__Acidobacteriota;c__Terriglobia;o__Bryobacterales;f__Bryobacteraceae;g__;s__
20120600_E1D_57	see 10.5281/zenodo.7596016		Field	d__Archaea;p__Halobacteriota;c__Methanosarcinia;o__Methanotrichales;f__Methanotrichaceae;g__Methanothrix;s__
20120600_E1D_6	see 10.5281/zenodo.7596016		Field	d__Bacteria;p__Acidobacteriota;c__Terriglobia;o__Bryobacterales;f__Bryobacteraceae;g__Bog-375;s__Bog-375 sp003157745
20120600_E1D_9	see 10.5281/zenodo.7596016		Field	d__Bacteria;p__Actinomycetota;c__Thermoleophilia;o__RBG-16-64-13;f__RBG-16-64-13;g__Chersky-299;s__
20120600_E2D_1	see 10.5281/zenodo.7596016		Field	d__Bacteria;p__Myxococcota;c__Polyangia;o__Fen-1088;f__Fen-1088;g__Fen-1137;s__Fen-1137 sp003158455
20120600_E2D_11	see 10.5281/zenodo.7596016		Field	d__Bacteria;p__Acidobacteriota;c__Thermoanaerobaculia;o__Thermoanaerobaculales;f__Thermoanaerobaculaceae;g__RBG-13-68-16;s__RBG-13-68-16 sp003158745
20120600_E2D_12	see 10.5281/zenodo.7596016		Field	d__Bacteria;p__Acidobacteriota;c__Vicinamibacteria;o__Vicinamibacterales;f__Fen-181;g__FEN-299;s__FEN-299 sp003157675
20120600_E2D_15	see 10.5281/zenodo.7596016		Field	d__Bacteria;p__Myxococcota;c__Polyangia;o__Fen-1088;f__Fen-1088;g__Fen-1137;s__Fen-1137 sp003158395
20120600_E2D_16	see 10.5281/zenodo.7596016		Field	d__Bacteria;p__Actinomycetota;c__Geothermincolia;o__Fen-727;f__Anoxymicrobiaceae;g__FEN-680;s__FEN-680 sp003157385
20120600_E2D_17	see 10.5281/zenodo.7596016		Field	d__Bacteria;p__Bacteroidota;c__UBA10030;o__UBA10030;f__UBA8401;g__JAGVPT01;s__
20120600_E2D_19	see 10.5281/zenodo.7596016		Field	d__Bacteria;p__Pseudomonadota;c__Alphaproteobacteria;o__Micropepsales;f__Micropepsaceae;g__Rhizomicrobium;s__Rhizomicrobium sp003158585
20120600_E2D_2	see 10.5281/zenodo.7596016		Field	d__Bacteria;p__Bacteroidota;c__UBA10030;o__UBA10030;f__UBA6906;g__Fen-1273;s__Fen-1273 sp003157485
20120600_E2D_21	see 10.5281/zenodo.7596016		Field	d__Bacteria;p__Actinomycetota;c__Thermoleophilia;o__Solirubrobacterales;f__Solirubrobacteraceae;g__Palsa-513;s__Palsa-513 sp003157595
20120600_E2D_27	see 10.5281/zenodo.7596016		Field	d__Bacteria;p__Bacteroidota;c__UBA10030;o__UBA10030;f__UBA10030;g__Fen-1298;s__
20120600_E2D_28	see 10.5281/zenodo.7596016		Field	d__Bacteria;p__Actinomycetota;c__Acidimicrobiia;o__Acidimicrobiales;f__Bog-793;g__Fen-455;s__
20120600_E2D_33	see 10.5281/zenodo.7596016		Field	d__Bacteria;p__Actinomycetota;c__Actinomycetia;o__Actinomycetales;f__Dermatophilaceae;g__UBA4719;s__UBA4719 sp003157445
20120600_E2D_36	see 10.5281/zenodo.7596016		Field	d__Bacteria;p__Chloroflexota;c__Limnocylindria;o__Limnocylindrales;f__CSP1-4;g__Fen-1039;s__
20120600_E2D_38	see 10.5281/zenodo.7596016		Field	d__Bacteria;p__Actinomycetota;c__Thermoleophilia;o__UBA2241;f__UBA2241;g__;s__
20120600_E2D_39	see 10.5281/zenodo.7596016		Field	d__Archaea;p__Halobacteriota;c__Methanosarcinia;o__Methanosarcinales;f__Methanosarcinaceae;g__Methanosarcina;s__Methanosarcina sp003157235
20120600_E2D_41	see 10.5281/zenodo.7596016		Field	d__Bacteria;p__Chloroflexota;c__Limnocylindria;o__Limnocylindrales;f__CSP1-4;g__Fen-1039;s__Fen-1039 sp003157875
20120600_E2D_47	see 10.5281/zenodo.7596016		Field	d__Bacteria;p__Pseudomonadota;c__Gammaproteobacteria;o__Burkholderiales;f__Burkholderiaceae_B;g__LMDS01;s__
20120600_E2D_49	see 10.5281/zenodo.7596016		Field	d__Bacteria;p__Pseudomonadota;c__Gammaproteobacteria;o__Burkholderiales;f__Rhodocyclaceae;g__Fen-999;s__Fen-999 sp003158255
20120600_E2D_57	see 10.5281/zenodo.7596016		Field	d__Bacteria;p__Chloroflexota;c__Limnocylindria;o__Limnocylindrales;f__CSP1-4;g__Fen-1039;s__
20120600_E2D_7	see 10.5281/zenodo.7596016		Field	d__Bacteria;p__Verrucomicrobiota;c__Verrucomicrobiae;o__Opitutales;f__Opitutaceae;g__Fen-1467;s__Fen-1467 sp003157575
20120600_E2D_8	see 10.5281/zenodo.7596016		Field	d__Bacteria;p__Fibrobacterota;c__Chitinivibrionia;o__Chitinivibrionales;f__FEN-1185;g__;s__
20120600_E3D_1	see 10.5281/zenodo.7596016		Field	d__Bacteria;p__Desulfobacterota;c__Syntrophia;o__Syntrophales;f__Fen-1087;g__Fen-1087;s__Fen-1087 sp003161855
20120600_E3D_13	see 10.5281/zenodo.7596016		Field	d__Bacteria;p__Bacteroidota;c__Bacteroidia;o__Bacteroidales;f__VadinHA17;g__LD21;s__LD21 sp003157075
20120600_E3D_14	see 10.5281/zenodo.7596016		Field	d__Bacteria;p__FCPU426;c__Palsa-1180;o__Palsa-1180;f__Palsa-1180;g__;s__
20120600_E3D_17	see 10.5281/zenodo.7596016		Field	d__Bacteria;p__Desulfobacterota_G;c__Syntrophorhabdia;o__Syntrophorhabdales;f__Syntrophorhabdaceae;g__PNOF01;s__
20120600_E3D_18	see 10.5281/zenodo.7596016		Field	d__Bacteria;p__Chloroflexota;c__Anaerolineae;o__Anaerolineales;f__EnvOPS12;g__UBA877;s__
20120600_E3D_2	see 10.5281/zenodo.7596016		Field	d__Bacteria;p__Acidobacteriota;c__Holophagae;o__Holophagales;f__Holophagaceae;g__Geothrix;s__Geothrix sp003158505
20120600_E3D_20	see 10.5281/zenodo.7596016		Field	d__Bacteria;p__Actinomycetota;c__Thermoleophilia;o__UBA2241;f__UBA2241;g__FEN-672;s__FEN-672 sp003158705
20120600_E3D_25	see 10.5281/zenodo.7596016		Field	d__Bacteria;p__Actinomycetota;c__Thermoleophilia;o__UBA2241;f__UBA2241;g__CAIXSE01;s__
20120600_E3D_27	see 10.5281/zenodo.7596016		Field	d__Bacteria;p__Bacteroidota;c__Bacteroidia;o__Bacteroidales;f__FEN-979;g__CAIRDP01;s__
20120600_E3D_29	see 10.5281/zenodo.7596016		Field	d__Bacteria;p__Bacteroidota;c__Bacteroidia;o__Bacteroidales;f__VadinHA17;g__LD21;s__LD21 sp003157055
20120600_E3D_3	see 10.5281/zenodo.7596016		Field	d__Bacteria;p__Acidobacteriota;c__Terriglobia;o__Terriglobales;f__Acidobacteriaceae;g__Terracidiphilus;s__
20120600_E3D_30	see 10.5281/zenodo.7596016		Field	d__Bacteria;p__Acidobacteriota;c__Vicinamibacteria;o__Fen-336;f__Fen-336;g__FEN-336;s__FEN-336 sp003155335
20120600_E3D_33	see 10.5281/zenodo.7596016		Field	d__Bacteria;p__Actinomycetota;c__Actinomycetia;o__Actinomycetales;f__Kineosporiaceae;g__;s__
20120600_E3D_36	see 10.5281/zenodo.7596016		Field	d__Archaea;p__Thermoproteota;c__Bathyarchaeia;o__B26-1;f__UBA233;g__PALSA-986;s__
20120600_E3D_37	see 10.5281/zenodo.7596016		Field	d__Bacteria;p__Pseudomonadota;c__Gammaproteobacteria;o__Burkholderiales;f__Rhodocyclaceae;g__Fen-999;s__Fen-999 sp003157035
20120600_E3D_38	see 10.5281/zenodo.7596016		Field	d__Bacteria;p__Bacteroidota;c__Bacteroidia;o__Bacteroidales;f__VadinHA17;g__LD21;s__LD21 sp003157015
20120600_E3D_41	see 10.5281/zenodo.7596016		Field	d__Bacteria;p__Actinomycetota;c__Thermoleophilia;o__RBG-16-64-13;f__RBG-16-64-13;g__RBG-16-64-13;s__RBG-16-64-13 sp003157225
20120600_E3D_42	see 10.5281/zenodo.7596016		Field	d__Bacteria;p__Bacteroidota;c__Ignavibacteria;o__SJA-28;f__B-1AR;g__FEN-1279;s__FEN-1279 sp003158365
20120600_E3D_45	see 10.5281/zenodo.7596016		Field	d__Bacteria;p__Chloroflexota;c__Limnocylindria;o__Limnocylindrales;f__CSP1-4;g__Fen-1039;s__Fen-1039 sp003158295
20120600_E3D_46	see 10.5281/zenodo.7596016		Field	d__Bacteria;p__Acidobacteriota;c__Terriglobia;o__Terriglobales;f__Acidobacteriaceae;g__Terracidiphilus;s__
20120600_E3D_48	see 10.5281/zenodo.7596016		Field	d__Bacteria;p__Chloroflexota;c__Limnocylindria;o__Limnocylindrales;f__CSP1-4;g__Fen-1039;s__Fen-1039 sp003156975
20120600_E3D_49	see 10.5281/zenodo.7596016		Field	d__Bacteria;p__Actinomycetota;c__Thermoleophilia;o__UBA2241;f__UBA2241;g__;s__
20120600_E3D_50	see 10.5281/zenodo.7596016		Field	d__Bacteria;p__Bacteroidota;c__Bacteroidia;o__Bacteroidales;f__FEN-979;g__CAIRDP01;s__
20120600_E3D_8	see 10.5281/zenodo.7596016		Field	d__Bacteria;p__Pseudomonadota;c__Gammaproteobacteria;o__Methylococcales;f__Methylomonadaceae;g__KS41;s__KS41 sp003158415
20120600_P1M_1	see 10.5281/zenodo.7596016		Field	d__Bacteria;p__Eremiobacterota;c__Eremiobacteria;o__Baltobacterales;f__Baltobacteraceae;g__Palsibacter;s__
20120600_P2M_10	see 10.5281/zenodo.7596016		Field	d__Bacteria;p__Eremiobacterota;c__Eremiobacteria;o__Baltobacterales;f__Baltobacteraceae;g__Palsibacter;s__
20120600_P2M_5	see 10.5281/zenodo.7596016		Field	d__Bacteria;p__Acidobacteriota;c__Terriglobia;o__Terriglobales;f__SbA1;g__Bog-209;s__
20120600_P2M_7	see 10.5281/zenodo.7596016		Field	d__Bacteria;p__Actinomycetota;c__Thermoleophilia;o__Solirubrobacterales;f__Solirubrobacteraceae;g__Palsa-744;s__
20120600_P2M_8	see 10.5281/zenodo.7596016		Field	d__Bacteria;p__Acidobacteriota;c__Terriglobia;o__Terriglobales;f__SbA1;g__Sulfotelmatobacter;s__Sulfotelmatobacter sp003156805
20120600_P2M_9	see 10.5281/zenodo.7596016		Field	d__Bacteria;p__Actinomycetota;c__Actinomycetia;o__Streptosporangiales;f__Streptosporangiaceae;g__Palsa-504;s__
20120600_P2S_3	see 10.5281/zenodo.7596016		Field	d__Bacteria;p__Eremiobacterota;c__Eremiobacteria;o__Baltobacterales;f__Baltobacteraceae;g__Tityobacter;s__Tityobacter terrigena
20120600_P2S_4	see 10.5281/zenodo.7596016		Field	d__Bacteria;p__Eremiobacterota;c__Eremiobacteria;o__Baltobacterales;f__Baltobacteraceae;g__Palsibacter;s__Palsibacter borealis
20120600_P3D_1	see 10.5281/zenodo.7596016		Field	d__Bacteria;p__Acidobacteriota;c__Terriglobia;o__Terriglobales;f__SbA1;g__Sulfotelmatobacter;s__
20120600_P3M_1	see 10.5281/zenodo.7596016		Field	d__Bacteria;p__Eremiobacterota;c__Eremiobacteria;o__Baltobacterales;f__Baltobacteraceae;g__Cybelea;s__Cybelea septentrionalis
20120600_P3M_10	see 10.5281/zenodo.7596016		Field	d__Bacteria;p__Pseudomonadota;c__Gammaproteobacteria;o__Steroidobacterales;f__Steroidobacteraceae;g__PALSA-1196;s__
20120600_P3M_11	see 10.5281/zenodo.7596016		Field	d__Bacteria;p__Acidobacteriota;c__Terriglobia;o__Terriglobales;f__SbA1;g__Sulfotelmatobacter;s__Sulfotelmatobacter sp003156615
20120600_P3M_2	see 10.5281/zenodo.7596016		Field	d__Bacteria;p__Acidobacteriota;c__Terriglobia;o__Terriglobales;f__Acidobacteriaceae;g__PALSA-350;s__
20120600_P3M_3	see 10.5281/zenodo.7596016		Field	d__Bacteria;p__Eremiobacterota;c__Eremiobacteria;o__Baltobacterales;f__Baltobacteraceae;g__;s__
20120600_P3M_4	see 10.5281/zenodo.7596016		Field	d__Bacteria;p__Actinomycetota;c__Thermoleophilia;o__Solirubrobacterales;f__Solirubrobacteraceae;g__Palsa-465;s__
20120600_P3M_5	see 10.5281/zenodo.7596016		Field	d__Bacteria;p__Pseudomonadota;c__Gammaproteobacteria;o__Steroidobacterales;f__Steroidobacteraceae;g__PALSA-1196;s__
20120600_P3M_6	see 10.5281/zenodo.7596016		Field	d__Bacteria;p__Acidobacteriota;c__Terriglobia;o__Acidoferrales;f__UBA7541;g__Palsa-295;s__Palsa-295 sp003156635
20120600_P3M_9	see 10.5281/zenodo.7596016		Field	d__Bacteria;p__Acidobacteriota;c__Terriglobia;o__Terriglobales;f__Acidobacteriaceae;g__PALSA-350;s__
20120600_P3S_2	see 10.5281/zenodo.7596016		Field	d__Bacteria;p__Actinomycetota;c__Acidimicrobiia;o__Acidimicrobiales;f__Palsa-688;g__PALSA-693;s__PALSA-693 sp003156595
20120600_S1D_7	see 10.5281/zenodo.7596016		Field	d__Bacteria;p__Acidobacteriota;c__Terriglobia;o__Terriglobales;f__Acidobacteriaceae;g__Terracidiphilus;s__Terracidiphilus sp003159355
20120600_S1S_5	see 10.5281/zenodo.7596016		Field	d__Bacteria;p__Pseudomonadota;c__Gammaproteobacteria;o__Steroidobacterales;f__Steroidobacteraceae;g__Bog-1198;s__
20120600_S2D_17	see 10.5281/zenodo.7596016		Field	d__Bacteria;p__Actinomycetota;c__Acidimicrobiia;o__Acidimicrobiales;f__RAAP-2;g__RAAP-2;s__RAAP-2 sp003141095
20120600_S2D_6	see 10.5281/zenodo.7596016		Field	d__Bacteria;p__Acidobacteriota;c__Terriglobia;o__Terriglobales;f__Acidobacteriaceae;g__Terracidiphilus;s__
20120600_S2M_11	see 10.5281/zenodo.7596016		Field	d__Bacteria;p__Eremiobacterota;c__Eremiobacteria;o__Baltobacterales;f__Baltobacteraceae;g__Velthaea;s__
20120600_S3D_7	see 10.5281/zenodo.7596016		Field	d__Bacteria;p__Actinomycetota;c__Acidimicrobiia;o__Acidimicrobiales;f__RAAP-2;g__RAAP-2;s__RAAP-2 sp003155915
20120600_S3M_1	see 10.5281/zenodo.7596016		Field	d__Bacteria;p__Actinomycetota;c__Acidimicrobiia;o__Acidimicrobiales;f__RAAP-2;g__Bog-515;s__Bog-515 sp003155135
20120600_S3M_7	see 10.5281/zenodo.7596016		Field	d__Bacteria;p__Acidobacteriota;c__Terriglobia;o__Bryobacterales;f__Bryobacteraceae;g__CAIVVT01;s__
20120700_E1D_7	see 10.5281/zenodo.7596016		Field	d__Bacteria;p__Acidobacteriota;c__Terriglobia;o__Bryobacterales;f__Bryobacteraceae;g__Fen-330;s__Fen-330 sp003154855
20120700_E1X_4	see 10.5281/zenodo.7596016		Field	d__Archaea;p__Halobacteriota;c__Methanomicrobia;o__Methanomicrobiales;f__Methanoregulaceae;g__Methanoregula;s__Methanoregula sp003136075
20120700_E2D_2	see 10.5281/zenodo.7596016		Field	d__Bacteria;p__Bacteroidota;c__UBA10030;o__UBA10030;f__UBA6906;g__Fen-1260;s__Fen-1260 sp003162635
20120700_E2D_6	see 10.5281/zenodo.7596016		Field	d__Bacteria;p__Chloroflexota;c__Dehalococcoidia;o__Dehalococcoidales;f__Fen-1064;g__Fen-1064;s__
20120700_E2X_1	see 10.5281/zenodo.7596016		Field	d__Bacteria;p__Actinomycetota;c__UBA4738;o__UBA4738;f__HRBIN12;g__;s__
20120700_E3M_1	see 10.5281/zenodo.7596016		Field	d__Bacteria;p__Pseudomonadota;c__Gammaproteobacteria;o__Burkholderiales;f__Burkholderiaceae_B;g__LMDS01;s__
20120700_E3M_2	see 10.5281/zenodo.7596016		Field	d__Bacteria;p__Bacteroidota;c__Bacteroidia;o__Bacteroidales;f__VadinHA17;g__LD21;s__
20120700_E3M_5	see 10.5281/zenodo.7596016		Field	d__Archaea;p__Halobacteriota;c__Methanomicrobia;o__Methanomicrobiales;f__Methanoregulaceae;g__Methanoregula;s__
20120700_E3X_3	see 10.5281/zenodo.7596016		Field	d__Bacteria;p__Desulfobacterota;c__Syntrophia;o__Syntrophales;f__Fen-1087;g__Fen-1087;s__Fen-1087 sp003161855
20120700_E3X_7	see 10.5281/zenodo.7596016		Field	d__Bacteria;p__Desulfobacterota;c__Syntrophia;o__Syntrophales;f__Smithellaceae;g__FEN-1160;s__
20120700_P1D_2	see 10.5281/zenodo.7596016		Field	d__Bacteria;p__Acidobacteriota;c__Terriglobia;o__Terriglobales;f__Acidobacteriaceae;g__Palsa-343;s__Palsa-343 sp003152595
20120700_P1D_4	see 10.5281/zenodo.7596016		Field	d__Bacteria;p__Verrucomicrobiota;c__Verrucomicrobiae;o__Pedosphaerales;f__UBA3939;g__BOG-1460;s__BOG-1460 sp003159675
20120700_P1D_7	see 10.5281/zenodo.7596016		Field	d__Bacteria;p__Actinomycetota;c__Acidimicrobiia;o__Acidimicrobiales;f__RAAP-2;g__RAAP-2;s__RAAP-2 sp003133685
20120700_P1D_9	see 10.5281/zenodo.7596016		Field	d__Bacteria;p__Acidobacteriota;c__Terriglobia;o__Terriglobales;f__Acidobacteriaceae;g__Terracidiphilus;s__
20120700_P1M_1	see 10.5281/zenodo.7596016		Field	d__Bacteria;p__Acidobacteriota;c__Terriglobia;o__Acidoferrales;f__UBA7541;g__Palsa-295;s__
20120700_P1M_6	see 10.5281/zenodo.7596016		Field	d__Bacteria;p__Acidobacteriota;c__Terriglobia;o__Terriglobales;f__SbA1;g__Sulfotelmatobacter;s__
20120700_P2D_1	see 10.5281/zenodo.7596016		Field	d__Bacteria;p__Acidobacteriota;c__Terriglobia;o__Terriglobales;f__Acidobacteriaceae;g__Palsa-343;s__
20120700_P2D_10	see 10.5281/zenodo.7596016		Field	d__Bacteria;p__Dormibacterota;c__Dormibacteria;o__UBA8260;f__Bog-877;g__Bog-877;s__Bog-877 sp003135035
20120700_P2D_11	see 10.5281/zenodo.7596016		Field	d__Bacteria;p__Pseudomonadota;c__Alphaproteobacteria;o__Rhizobiales;f__Xanthobacteraceae;g__Pseudolabrys;s__Pseudolabrys sp003152455
20120700_P2D_8	see 10.5281/zenodo.7596016		Field	d__Bacteria;p__Pseudomonadota;c__Gammaproteobacteria;o__Steroidobacterales;f__Steroidobacteraceae;g__PALSA-1196;s__
20120700_P2D_9	see 10.5281/zenodo.7596016		Field	d__Bacteria;p__Actinomycetota;c__Acidimicrobiia;o__Acidimicrobiales;f__RAAP-2;g__RAAP-2;s__RAAP-2 sp003167415
20120700_P2M_1	see 10.5281/zenodo.7596016		Field	d__Bacteria;p__Pseudomonadota;c__Alphaproteobacteria;o__Rhizobiales;f__Xanthobacteraceae;g__BOG-931;s__
20120700_P3D_1	see 10.5281/zenodo.7596016		Field	d__Bacteria;p__Verrucomicrobiota;c__Verrucomicrobiae;o__Pedosphaerales;f__UBA11358;g__UBA11358;s__UBA11358 sp003151855
20120700_P3D_10	see 10.5281/zenodo.7596016		Field	d__Bacteria;p__Chloroflexota;c__Limnocylindria;o__Limnocylindrales;f__CSP1-4;g__Palsa-1033;s__
20120700_P3D_100	see 10.5281/zenodo.7596016		Field	d__Bacteria;p__Chloroflexota;c__Limnocylindria;o__Limnocylindrales;f__CSP1-4;g__CTSoil-043;s__
20120700_P3D_101	see 10.5281/zenodo.7596016		Field	d__Bacteria;p__Acidobacteriota;c__Terriglobia;o__Bryobacterales;f__Bryobacteraceae;g__CAIVVT01;s__
20120700_P3D_102	see 10.5281/zenodo.7596016		Field	d__Bacteria;p__Acidobacteriota;c__Terriglobia;o__Bryobacterales;f__Bryobacteraceae;g__Fen-178;s__Fen-178 sp003170915
20120700_P3D_105	see 10.5281/zenodo.7596016		Field	d__Bacteria;p__Verrucomicrobiota;c__Verrucomicrobiae;o__Pedosphaerales;f__UBA8199;g__;s__
20120700_P3D_108	see 10.5281/zenodo.7596016		Field	d__Bacteria;p__Chloroflexota;c__Limnocylindria;o__Limnocylindrales;f__CSP1-4;g__Fen-1039;s__
20120700_P3D_11	see 10.5281/zenodo.7596016		Field	d__Bacteria;p__Acidobacteriota;c__Terriglobia;o__Acidoferrales;f__UBA7541;g__Palsa-295;s__
20120700_P3D_110	see 10.5281/zenodo.7596016		Field	d__Bacteria;p__Actinomycetota;c__Thermoleophilia;o__Gaiellales;f__Gaiellaceae;g__Palsa-739;s__
20120700_P3D_111	see 10.5281/zenodo.7596016		Field	d__Bacteria;p__Acidobacteriota;c__Terriglobia;o__Terriglobales;f__Acidobacteriaceae;g__Palsa-288;s__
20120700_P3D_112	see 10.5281/zenodo.7596016		Field	d__Bacteria;p__Verrucomicrobiota;c__Verrucomicrobiae;o__Pedosphaerales;f__UBA11358;g__UBA11358;s__
20120700_P3D_115	see 10.5281/zenodo.7596016		Field	d__Bacteria;p__Actinomycetota;c__Acidimicrobiia;o__Acidimicrobiales;f__Bog-793;g__JAKACA01;s__
20120700_P3D_116	see 10.5281/zenodo.7596016		Field	d__Bacteria;p__Actinomycetota;c__Thermoleophilia;o__Solirubrobacterales;f__Solirubrobacteraceae;g__Palsa-513;s__
20120700_P3D_117	see 10.5281/zenodo.7596016		Field	d__Bacteria;p__Verrucomicrobiota;c__Verrucomicrobiae;o__Pedosphaerales;f__UBA11358;g__UBA11358;s__
20120700_P3D_119	see 10.5281/zenodo.7596016		Field	d__Bacteria;p__Acidobacteriota;c__Terriglobia;o__Terriglobales;f__SbA1;g__JABDBE01;s__
20120700_P3D_12	see 10.5281/zenodo.7596016		Field	d__Bacteria;p__Acidobacteriota;c__Terriglobia;o__UBA7540;f__UBA7540;g__Bog-366;s__Bog-366 sp003171295
20120700_P3D_120	see 10.5281/zenodo.7596016		Field	d__Bacteria;p__Bacteroidota;c__Bacteroidia;o__AKYH767;f__2-12-FULL-35-15;g__2-12-FULL-35-15;s__
20120700_P3D_121	see 10.5281/zenodo.7596016		Field	d__Bacteria;p__Myxococcota;c__Polyangia;o__Polyangiales;f__Polyangiaceae;g__Palsa-1150;s__
20120700_P3D_122	see 10.5281/zenodo.7596016		Field	d__Bacteria;p__Acidobacteriota;c__Vicinamibacteria;o__Vicinamibacterales;f__UBA2999;g__2-12-FULL-65-11;s__
20120700_P3D_123	see 10.5281/zenodo.7596016		Field	d__Bacteria;p__Patescibacteria;c__Gracilibacteria;o__UBA1369;f__UBA1369;g__PALSA-1335;s__PALSA-1335 sp003153355
20120700_P3D_124	see 10.5281/zenodo.7596016		Field	d__Bacteria;p__Pseudomonadota;c__Alphaproteobacteria;o__Rhizobiales;f__Beijerinckiaceae;g__;s__
20120700_P3D_125	see 10.5281/zenodo.7596016		Field	d__Bacteria;p__Actinomycetota;c__Acidimicrobiia;o__Acidimicrobiales;f__RAAP-2;g__Bog-756;s__Bog-756 sp003152015
20120700_P3D_126	see 10.5281/zenodo.7596016		Field	d__Bacteria;p__Actinomycetota;c__Thermoleophilia;o__Gaiellales;f__Gaiellaceae;g__Palsa-739;s__Palsa-739 sp003152275
20120700_P3D_127	see 10.5281/zenodo.7596016		Field	d__Bacteria;p__Myxococcota;c__Polyangia;o__Polyangiales;f__Polyangiaceae;g__Palsa-1150;s__Palsa-1150 sp003153495
20120700_P3D_128	see 10.5281/zenodo.7596016		Field	d__Bacteria;p__Acidobacteriota;c__Terriglobia;o__Acidoferrales;f__UBA7541;g__Palsa-360;s__Palsa-360 sp003165465
20120700_P3D_129	see 10.5281/zenodo.7596016		Field	d__Bacteria;p__Cyanobacteriota;c__Vampirovibrionia;o__Obscuribacterales;f__Obscuribacteraceae;g__PALSA-1081;s__PALSA-1081 sp003151275
20120700_P3D_13	see 10.5281/zenodo.7596016		Field	d__Bacteria;p__Chloroflexota;c__Limnocylindria;o__Limnocylindrales;f__CSP1-4;g__;s__
20120700_P3D_130	see 10.5281/zenodo.7596016		Field	d__Bacteria;p__Actinomycetota;c__Thermoleophilia;o__Solirubrobacterales;f__Solirubrobacteraceae;g__Palsa-513;s__
20120700_P3D_131	see 10.5281/zenodo.7596016		Field	d__Bacteria;p__Pseudomonadota;c__Gammaproteobacteria;o__Burkholderiales;f__Casimicrobiaceae;g__PALSA-1005;s__PALSA-1005 sp003153335
20120700_P3D_132	see 10.5281/zenodo.7596016		Field	d__Bacteria;p__Pseudomonadota;c__Alphaproteobacteria;o__Rhizobiales;f__Kaistiaceae;g__Bauldia;s__
20120700_P3D_134	see 10.5281/zenodo.7596016		Field	d__Bacteria;p__Planctomycetota;c__Planctomycetia;o__Pirellulales;f__PALSA-1355;g__PALSA-1355;s__
20120700_P3D_135	see 10.5281/zenodo.7596016		Field	d__Bacteria;p__Actinomycetota;c__Acidimicrobiia;o__IMCC26256;f__PALSA-610;g__PALSA-610;s__
20120700_P3D_136	see 10.5281/zenodo.7596016		Field	d__Bacteria;p__Actinomycetota;c__Acidimicrobiia;o__Acidimicrobiales;f__RAAP-2;g__RAAP-2;s__RAAP-2 sp003133405
20120700_P3D_137	see 10.5281/zenodo.7596016		Field	d__Bacteria;p__Acidobacteriota;c__Vicinamibacteria;o__Vicinamibacterales;f__UBA2999;g__JADGOC01;s__JADGOC01 sp017883165
20120700_P3D_138	see 10.5281/zenodo.7596016		Field	d__Bacteria;p__Actinomycetota;c__Thermoleophilia;o__UBA2241;f__UBA2241;g__Bog-752;s__Bog-752 sp003132645
20120700_P3D_139	see 10.5281/zenodo.7596016		Field	d__Bacteria;p__Pseudomonadota;c__Gammaproteobacteria;o__Burkholderiales;f__Burkholderiaceae_B;g__Schlegelella_A;s__Schlegelella_A sp003152055
20120700_P3D_14	see 10.5281/zenodo.7596016		Field	d__Bacteria;p__Acidobacteriota;c__Terriglobia;o__Terriglobales;f__Acidobacteriaceae;g__Palsa-288;s__
20120700_P3D_140	see 10.5281/zenodo.7596016		Field	d__Bacteria;p__Verrucomicrobiota;c__Verrucomicrobiae;o__Palsa-1439;f__Palsa-1439;g__Palsa-1439;s__Palsa-1439 sp003152315
20120700_P3D_141	see 10.5281/zenodo.7596016		Field	d__Bacteria;p__Actinomycetota;c__Acidimicrobiia;o__Acidimicrobiales;f__RAAP-2;g__RAAP-2;s__
20120700_P3D_142	see 10.5281/zenodo.7596016		Field	d__Bacteria;p__Acidobacteriota;c__Terriglobia;o__UBA7540;f__UBA7540;g__Bog-366;s__
20120700_P3D_143	see 10.5281/zenodo.7596016		Field	d__Bacteria;p__Pseudomonadota;c__Gammaproteobacteria;o__Steroidobacterales;f__Steroidobacteraceae;g__Bog-1198;s__Bog-1198 sp003165495
20120700_P3D_146	see 10.5281/zenodo.7596016		Field	d__Bacteria;p__Myxococcota;c__Polyangia;o__Fen-1088;f__Fen-1088;g__JADGRB01;s__JADGRB01 sp017881315
20120700_P3D_147	see 10.5281/zenodo.7596016		Field	d__Bacteria;p__Acidobacteriota;c__Terriglobia;o__Bryobacterales;f__Bryobacteraceae;g__Palsa-89;s__Palsa-89 sp003162425
20120700_P3D_148	see 10.5281/zenodo.7596016		Field	d__Bacteria;p__Pseudomonadota;c__Alphaproteobacteria;o__Rhizobiales;f__Beijerinckiaceae;g__Methylocystis;s__Methylocystis sp003152255
20120700_P3D_15	see 10.5281/zenodo.7596016		Field	d__Bacteria;p__Acidobacteriota;c__Terriglobia;o__Terriglobales;f__Koribacteraceae;g__Koribacter;s__Koribacter sp003151155
20120700_P3D_17	see 10.5281/zenodo.7596016		Field	d__Bacteria;p__Myxococcota;c__Polyangia;o__Polyangiales;f__Polyangiaceae;g__PMG-095;s__
20120700_P3D_18	see 10.5281/zenodo.7596016		Field	d__Bacteria;p__Patescibacteria;c__Paceibacteria;o__UBA9983_A;f__PALSA-1337;g__C7867-002;s__
20120700_P3D_19	see 10.5281/zenodo.7596016		Field	d__Bacteria;p__Pseudomonadota;c__Gammaproteobacteria;o__Burkholderiales;f__SG8-41;g__PALSA-1004;s__PALSA-1004 sp003153455
20120700_P3D_2	see 10.5281/zenodo.7596016		Field	d__Bacteria;p__Desulfobacterota_B;c__Binatia;o__Binatales;f__Binataceae;g__Binatus;s__
20120700_P3D_20	see 10.5281/zenodo.7596016		Field	d__Bacteria;p__Myxococcota;c__Polyangia;o__Fen-1088;f__Fen-1088;g__Fen-1118;s__
20120700_P3D_21	see 10.5281/zenodo.7596016		Field	d__Bacteria;p__Verrucomicrobiota;c__Verrucomicrobiae;o__Pedosphaerales;f__;g__;s__
20120700_P3D_22	see 10.5281/zenodo.7596016		Field	d__Bacteria;p__Eremiobacterota;c__Eremiobacteria;o__Baltobacterales;f__Baltobacteraceae;g__Rubrimentiphilum;s__Rubrimentiphilum sp003151115
20120700_P3D_23	see 10.5281/zenodo.7596016		Field	d__Bacteria;p__Actinomycetota;c__Actinomycetia;o__Acidothermales;f__Acidothermaceae;g__PALSA-607;s__
20120700_P3D_25	see 10.5281/zenodo.7596016		Field	d__Bacteria;p__Actinomycetota;c__Acidimicrobiia;o__Acidimicrobiales;f__RAAP-2;g__RAAP-2;s__RAAP-2 sp003151555
20120700_P3D_26	see 10.5281/zenodo.7596016		Field	d__Bacteria;p__FCPU426;c__Palsa-1180;o__Palsa-1180;f__Palsa-1180;g__PALSA-1180;s__PALSA-1180 sp003152075
20120700_P3D_27	see 10.5281/zenodo.7596016		Field	d__Bacteria;p__Acidobacteriota;c__Terriglobia;o__Acidoferrales;f__UBA7541;g__Palsa-360;s__
20120700_P3D_3	see 10.5281/zenodo.7596016		Field	d__Bacteria;p__Verrucomicrobiota;c__Verrucomicrobiae;o__Pedosphaerales;f__UBA11358;g__UBA11358;s__
20120700_P3D_30	see 10.5281/zenodo.7596016		Field	d__Bacteria;p__Nitrospirota;c__Nitrospiria;o__Nitrospirales;f__Nitrospiraceae;g__Palsa-1315;s__Palsa-1315 sp003135435
20120700_P3D_31	see 10.5281/zenodo.7596016		Field	d__Bacteria;p__Acidobacteriota;c__Vicinamibacteria;o__Vicinamibacterales;f__SCN-69-37;g__;s__
20120700_P3D_32	see 10.5281/zenodo.7596016		Field	d__Bacteria;p__Actinomycetota;c__Thermoleophilia;o__Miltoncostaeales;f__Miltoncostaeaceae;g__CAITWD01;s__
20120700_P3D_33	see 10.5281/zenodo.7596016		Field	d__Bacteria;p__Acidobacteriota;c__Terriglobia;o__Acidoferrales;f__UBA7541;g__Palsa-189;s__
20120700_P3D_34	see 10.5281/zenodo.7596016		Field	d__Bacteria;p__Pseudomonadota;c__Alphaproteobacteria;o__Reyranellales;f__Reyranellaceae;g__Reyranella;s__Reyranella sp003153415
20120700_P3D_35	see 10.5281/zenodo.7596016		Field	d__Bacteria;p__Acidobacteriota;c__Terriglobia;o__Terriglobales;f__SbA1;g__PALSA-270;s__
20120700_P3D_36	see 10.5281/zenodo.7596016		Field	d__Bacteria;p__Myxococcota;c__Polyangia;o__Palsa-1104;f__Palsa-1104;g__;s__
20120700_P3D_37	see 10.5281/zenodo.7596016		Field	d__Bacteria;p__Gemmatimonadota;c__Gemmatimonadetes;o__Gemmatimonadales;f__Gemmatimonadaceae;g__Fen-1231;s__
20120700_P3D_38	see 10.5281/zenodo.7596016		Field	d__Bacteria;p__Actinomycetota;c__Thermoleophilia;o__Solirubrobacterales;f__Solirubrobacteraceae;g__Palsa-465;s__
20120700_P3D_39	see 10.5281/zenodo.7596016		Field	d__Bacteria;p__Actinomycetota;c__Thermoleophilia;o__Solirubrobacterales;f__Solirubrobacteraceae;g__Palsa-744;s__
20120700_P3D_40	see 10.5281/zenodo.7596016		Field	d__Bacteria;p__Acidobacteriota;c__Terriglobia;o__Terriglobales;f__Acidobacteriaceae;g__PALSA-350;s__PALSA-350 sp003152195
20120700_P3D_41	see 10.5281/zenodo.7596016		Field	d__Bacteria;p__Pseudomonadota;c__Gammaproteobacteria;o__Burkholderiales;f__Gallionellaceae;g__CAIQPV01;s__
20120700_P3D_43	see 10.5281/zenodo.7596016		Field	d__Bacteria;p__Verrucomicrobiota;c__Verrucomicrobiae;o__Pedosphaerales;f__UBA11358;g__UBA11358;s__
20120700_P3D_44	see 10.5281/zenodo.7596016		Field	d__Bacteria;p__Desulfobacterota_F;c__Desulfuromonadia;o__Geobacterales;f__Geobacteraceae;g__JAMPXD01;s__
20120700_P3D_46	see 10.5281/zenodo.7596016		Field	d__Bacteria;p__Acidobacteriota;c__Terriglobia;o__Acidoferrales;f__UBA7541;g__Palsa-360;s__
20120700_P3D_47	see 10.5281/zenodo.7596016		Field	d__Bacteria;p__Elusimicrobiota;c__Elusimicrobia;o__UBA1565;f__UBA9628;g__PALSA-1176;s__PALSA-1176 sp003151975
20120700_P3D_48	see 10.5281/zenodo.7596016		Field	d__Bacteria;p__Cyanobacteriota;c__Vampirovibrionia;o__Obscuribacterales;f__Obscuribacteraceae;g__PALSA-1081;s__PALSA-1081 sp003153555
20120700_P3D_49	see 10.5281/zenodo.7596016		Field	d__Bacteria;p__Pseudomonadota;c__Gammaproteobacteria;o__Burkholderiales;f__Casimicrobiaceae;g__PALSA-1003;s__PALSA-1003 sp003153475
20120700_P3D_5	see 10.5281/zenodo.7596016		Field	d__Bacteria;p__Actinomycetota;c__Thermoleophilia;o__Solirubrobacterales;f__Solirubrobacteraceae;g__Palsa-744;s__Palsa-744 sp003134675
20120700_P3D_50	see 10.5281/zenodo.7596016		Field	d__Bacteria;p__Acidobacteriota;c__Terriglobia;o__Bryobacterales;f__Bryobacteraceae;g__Palsa-89;s__
20120700_P3D_51	see 10.5281/zenodo.7596016		Field	d__Bacteria;p__Actinomycetota;c__Thermoleophilia;o__Solirubrobacterales;f__Solirubrobacteraceae;g__Palsa-744;s__
20120700_P3D_52	see 10.5281/zenodo.7596016		Field	d__Bacteria;p__Actinomycetota;c__Acidimicrobiia;o__Acidimicrobiales;f__Bog-793;g__Fen-455;s__Fen-455 sp003170375
20120700_P3D_54	see 10.5281/zenodo.7596016		Field	d__Bacteria;p__Acidobacteriota;c__Terriglobia;o__Bryobacterales;f__Bryobacteraceae;g__BOG-234;s__
20120700_P3D_55	see 10.5281/zenodo.7596016		Field	d__Bacteria;p__Actinomycetota;c__Thermoleophilia;o__Gaiellales;f__Gaiellaceae;g__Palsa-739;s__
20120700_P3D_56	see 10.5281/zenodo.7596016		Field	d__Bacteria;p__Verrucomicrobiota;c__Verrucomicrobiae;o__Chthoniobacterales;f__UBA10450;g__AV80;s__AV80 sp003167555
20120700_P3D_57	see 10.5281/zenodo.7596016		Field	d__Bacteria;p__Actinomycetota;c__Thermoleophilia;o__Solirubrobacterales;f__Solirubrobacteraceae;g__Palsa-744;s__Palsa-744 sp003151895
20120700_P3D_58	see 10.5281/zenodo.7596016		Field	d__Bacteria;p__Pseudomonadota;c__Alphaproteobacteria;o__Micropepsales;f__Micropepsaceae;g__Rhizomicrobium;s__
20120700_P3D_61	see 10.5281/zenodo.7596016		Field	d__Bacteria;p__Acidobacteriota;c__Terriglobia;o__Terriglobales;f__Koribacteraceae;g__Bog-257;s__Bog-257 sp003151335
20120700_P3D_62	see 10.5281/zenodo.7596016		Field	d__Bacteria;p__Nitrospirota;c__Thermodesulfovibrionia;o__Thermodesulfovibrionales;f__Dissulfurispiraceae;g__Fen-1308;s__Fen-1308 sp003170655
20120700_P3D_64	see 10.5281/zenodo.7596016		Field	d__Bacteria;p__Pseudomonadota;c__Gammaproteobacteria;o__Burkholderiales;f__Gallionellaceae;g__Gallionella;s__Gallionella sp003153155
20120700_P3D_65	see 10.5281/zenodo.7596016		Field	d__Bacteria;p__Nitrospirota;c__Thermodesulfovibrionia;o__Thermodesulfovibrionales;f__UBA6898;g__PALSA-1316;s__PALSA-1316 sp003153275
20120700_P3D_66	see 10.5281/zenodo.7596016		Field	d__Bacteria;p__Dormibacterota;c__Dormibacteria;o__UBA8260;f__UBA8260;g__Palsa-851;s__
20120700_P3D_67	see 10.5281/zenodo.7596016		Field	d__Bacteria;p__Acidobacteriota;c__Terriglobia;o__Acidoferrales;f__UBA7541;g__Palsa-360;s__
20120700_P3D_68	see 10.5281/zenodo.7596016		Field	d__Bacteria;p__Actinomycetota;c__Thermoleophilia;o__Solirubrobacterales;f__Solirubrobacteraceae;g__Palsa-465;s__
20120700_P3D_7	see 10.5281/zenodo.7596016		Field	d__Bacteria;p__Verrucomicrobiota;c__Verrucomicrobiae;o__Pedosphaerales;f__UBA8199;g__PALSA-1440;s__PALSA-1440 sp003152225
20120700_P3D_71	see 10.5281/zenodo.7596016		Field	d__Bacteria;p__Acidobacteriota;c__Terriglobia;o__Terriglobales;f__SbA1;g__Bog-209;s__
20120700_P3D_72	see 10.5281/zenodo.7596016		Field	d__Bacteria;p__Actinomycetota;c__Acidimicrobiia;o__IMCC26256;f__PALSA-555;g__PALSA-555;s__
20120700_P3D_73	see 10.5281/zenodo.7596016		Field	d__Bacteria;p__Acidobacteriota;c__Terriglobia;o__Bryobacterales;f__Bryobacteraceae;g__PALSA-129;s__PALSA-129 sp003152325
20120700_P3D_74	see 10.5281/zenodo.7596016		Field	d__Bacteria;p__Pseudomonadota;c__Alphaproteobacteria;o__ATCC43930;f__Stellaceae;g__;s__
20120700_P3D_75	see 10.5281/zenodo.7596016		Field	d__Bacteria;p__Pseudomonadota;c__Alphaproteobacteria;o__Caulobacterales;f__Caulobacteraceae;g__BOG-935;s__
20120700_P3D_78	see 10.5281/zenodo.7596016		Field	d__Bacteria;p__Pseudomonadota;c__Gammaproteobacteria;o__Burkholderiales;f__Gallionellaceae;g__PALSA-1006;s__PALSA-1006 sp003151655
20120700_P3D_79	see 10.5281/zenodo.7596016		Field	d__Bacteria;p__Pseudomonadota;c__Gammaproteobacteria;o__Burkholderiales;f__Casimicrobiaceae;g__PALSA-1003;s__
20120700_P3D_8	see 10.5281/zenodo.7596016		Field	d__Bacteria;p__Patescibacteria;c__Paceibacteria;o__UBA9983_A;f__PALSA-1337;g__C7867-002;s__
20120700_P3D_81	see 10.5281/zenodo.7596016		Field	d__Bacteria;p__Acidobacteriota;c__Terriglobia;o__Terriglobales;f__Koribacteraceae;g__Koribacter;s__
20120700_P3D_82	see 10.5281/zenodo.7596016		Field	d__Bacteria;p__Planctomycetota;c__Planctomycetia;o__Pirellulales;f__PALSA-1355;g__PALSA-1355;s__
20120700_P3D_83	see 10.5281/zenodo.7596016		Field	d__Bacteria;p__Myxococcota;c__Polyangia;o__Polyangiales;f__Polyangiaceae;g__Palsa-1150;s__
20120700_P3D_84	see 10.5281/zenodo.7596016		Field	d__Bacteria;p__Actinomycetota;c__Thermoleophilia;o__Solirubrobacterales;f__Solirubrobacteraceae;g__Palsa-513;s__
20120700_P3D_85	see 10.5281/zenodo.7596016		Field	d__Bacteria;p__Pseudomonadota;c__Gammaproteobacteria;o__Steroidobacterales;f__Steroidobacteraceae;g__PALSA-1196;s__
20120700_P3D_87	see 10.5281/zenodo.7596016		Field	d__Bacteria;p__Pseudomonadota;c__Alphaproteobacteria;o__Rhizobiales;f__Xanthobacteraceae;g__BOG-931;s__
20120700_P3D_88	see 10.5281/zenodo.7596016		Field	d__Bacteria;p__Acidobacteriota;c__Terriglobia;o__Bryobacterales;f__Bryobacteraceae;g__Palsa-187;s__
20120700_P3D_89	see 10.5281/zenodo.7596016		Field	d__Bacteria;p__Dormibacterota;c__Dormibacteria;o__UBA8260;f__UBA8260;g__Palsa-875;s__Palsa-875 sp003153125
20120700_P3D_9	see 10.5281/zenodo.7596016		Field	d__Bacteria;p__Actinomycetota;c__Acidimicrobiia;o__Acidimicrobiales;f__RAAP-2;g__RAAP-2;s__RAAP-2 sp003152215
20120700_P3D_90	see 10.5281/zenodo.7596016		Field	d__Bacteria;p__Acidobacteriota;c__Terriglobia;o__UBA7540;f__UBA7540;g__Bog-366;s__
20120700_P3D_91	see 10.5281/zenodo.7596016		Field	d__Bacteria;p__Verrucomicrobiota;c__Verrucomicrobiae;o__Pedosphaerales;f__UBA8199;g__PALSA-1440;s__
20120700_P3D_92	see 10.5281/zenodo.7596016		Field	d__Bacteria;p__Acidobacteriota;c__Terriglobia;o__Acidoferrales;f__UBA7541;g__Palsa-295;s__Palsa-295 sp003131705
20120700_P3D_93	see 10.5281/zenodo.7596016		Field	d__Bacteria;p__Acidobacteriota;c__Terriglobia;o__Terriglobales;f__Acidobacteriaceae;g__Terracidiphilus;s__Terracidiphilus sp003151435
20120700_P3D_96	see 10.5281/zenodo.7596016		Field	d__Bacteria;p__Acidobacteriota;c__Terriglobia;o__Bryobacterales;f__Bryobacteraceae;g__BOG-224;s__
20120700_P3D_97	see 10.5281/zenodo.7596016		Field	d__Bacteria;p__Actinomycetota;c__Acidimicrobiia;o__Acidimicrobiales;f__Bog-793;g__Fen-455;s__
20120700_P3D_98	see 10.5281/zenodo.7596016		Field	d__Bacteria;p__Acidobacteriota;c__Terriglobia;o__Terriglobales;f__SbA1;g__Bog-209;s__Bog-209 sp003135495
20120700_P3D_99	see 10.5281/zenodo.7596016		Field	d__Archaea;p__Methanobacteriota;c__Methanobacteria;o__Methanobacteriales;f__Methanobacteriaceae;g__Methanobacterium_B;s__Methanobacterium_B sp003151535
20120700_P3S_2	see 10.5281/zenodo.7596016		Field	d__Bacteria;p__Acidobacteriota;c__Terriglobia;o__Terriglobales;f__SbA1;g__Sulfotelmatobacter;s__Sulfotelmatobacter sp003164855
20120700_P3S_3	see 10.5281/zenodo.7596016		Field	d__Bacteria;p__Eremiobacterota;c__Eremiobacteria;o__Baltobacterales;f__Baltobacteraceae;g__Cybelea;s__
20120700_S1D_102	see 10.5281/zenodo.7596016		Field	d__Bacteria;p__Acidobacteriota;c__Terriglobia;o__Bryobacterales;f__Bryobacteraceae;g__Solibacter;s__
20120700_S1D_103	see 10.5281/zenodo.7596016		Field	d__Bacteria;p__Planctomycetota;c__Planctomycetia;o__Pirellulales;f__Thermoguttaceae;g__JAJFUI01;s__
20120700_S1D_104	see 10.5281/zenodo.7596016		Field	d__Bacteria;p__Acidobacteriota;c__Terriglobia;o__Terriglobales;f__Acidobacteriaceae;g__Terracidiphilus;s__
20120700_S1D_106	see 10.5281/zenodo.7596016		Field	d__Bacteria;p__Pseudomonadota;c__Alphaproteobacteria;o__Rhizobiales;f__Beijerinckiaceae;g__Methylocella;s__
20120700_S1D_107	see 10.5281/zenodo.7596016		Field	d__Bacteria;p__Fibrobacterota;c__Chitinivibrionia;o__Chitinivibrionales;f__Chitinispirillaceae;g__BOG-1184;s__BOG-1184 sp003164335
20120700_S1D_113	see 10.5281/zenodo.7596016		Field	d__Bacteria;p__Verrucomicrobiota;c__Verrucomicrobiae;o__Pedosphaerales;f__Pedosphaeraceae;g__JAJPHR01;s__
20120700_S1D_114	see 10.5281/zenodo.7596016		Field	d__Bacteria;p__Acidobacteriota;c__Terriglobia;o__Terriglobales;f__Acidobacteriaceae;g__Terracidiphilus;s__Terracidiphilus sp003165075
20120700_S1D_115	see 10.5281/zenodo.7596016		Field	d__Bacteria;p__Actinomycetota;c__Acidimicrobiia;o__Acidimicrobiales;f__Palsa-688;g__Fen-671;s__
20120700_S1D_20	see 10.5281/zenodo.7596016		Field	d__Bacteria;p__Pseudomonadota;c__Alphaproteobacteria;o__BOG-932;f__BOG-932;g__BOG-932;s__BOG-932 sp003165335
20120700_S1D_21	see 10.5281/zenodo.7596016		Field	d__Bacteria;p__Acidobacteriota;c__Terriglobia;o__Terriglobales;f__SbA1;g__Bog-209;s__
20120700_S1D_24	see 10.5281/zenodo.7596016		Field	d__Bacteria;p__Planctomycetota;c__Planctomycetia;o__Pirellulales;f__Thermoguttaceae;g__;s__
20120700_S1D_26	see 10.5281/zenodo.7596016		Field	d__Bacteria;p__Planctomycetota;c__Planctomycetia;o__Pirellulales;f__Thermoguttaceae;g__;s__
20120700_S1D_28	see 10.5281/zenodo.7596016		Field	d__Bacteria;p__Armatimonadota;c__JAAZEB01;o__JAAZEB01;f__;g__;s__
20120700_S1D_29	see 10.5281/zenodo.7596016		Field	d__Bacteria;p__Verrucomicrobiota;c__Verrucomicrobiae;o__Pedosphaerales;f__Palsa-1400;g__;s__
20120700_S1D_30	see 10.5281/zenodo.7596016		Field	d__Bacteria;p__Planctomycetota;c__Phycisphaerae;o__SM23-33;f__SM23-33;g__WRDM01;s__
20120700_S1D_31	see 10.5281/zenodo.7596016		Field	d__Bacteria;p__Pseudomonadota;c__Alphaproteobacteria;o__Rhizobiales;f__Beijerinckiaceae;g__Rhodoblastus;s__
20120700_S1D_33	see 10.5281/zenodo.7596016		Field	d__Bacteria;p__Acidobacteriota;c__Terriglobia;o__Bryobacterales;f__Bryobacteraceae;g__;s__
20120700_S1D_35	see 10.5281/zenodo.7596016		Field	d__Bacteria;p__Pseudomonadota;c__Gammaproteobacteria;o__UBA6186;f__UBA6186;g__UBA6186;s__
20120700_S1D_39	see 10.5281/zenodo.7596016		Field	d__Bacteria;p__Planctomycetota;c__Planctomycetia;o__Pirellulales;f__;g__;s__
20120700_S1D_41	see 10.5281/zenodo.7596016		Field	d__Bacteria;p__Acidobacteriota;c__Terriglobia;o__Terriglobales;f__Koribacteraceae;g__;s__
20120700_S1D_43	see 10.5281/zenodo.7596016		Field	d__Bacteria;p__Actinomycetota;c__Actinomycetia;o__Mycobacteriales;f__Mycobacteriaceae;g__Mycobacterium;s__Mycobacterium sp003165155
20120700_S1D_45	see 10.5281/zenodo.7596016		Field	d__Bacteria;p__Pseudomonadota;c__Gammaproteobacteria;o__Steroidobacterales;f__Steroidobacteraceae;g__Bog-1198;s__
20120700_S1D_46	see 10.5281/zenodo.7596016		Field	d__Bacteria;p__Acidobacteriota;c__Terriglobia;o__Bryobacterales;f__Bryobacteraceae;g__Bog-159;s__
20120700_S1D_48	see 10.5281/zenodo.7596016		Field	d__Bacteria;p__Acidobacteriota;c__Terriglobia;o__UBA7540;f__UBA7540;g__Bog-366;s__Bog-366 sp003165315
20120700_S1D_49	see 10.5281/zenodo.7596016		Field	d__Bacteria;p__Verrucomicrobiota;c__Verrucomicrobiae;o__Pedosphaerales;f__UBA11358;g__UBA11358;s__
20120700_S1D_5	see 10.5281/zenodo.7596016		Field	d__Bacteria;p__Acidobacteriota;c__Terriglobia;o__Bryobacterales;f__Bryobacteraceae;g__BOG-234;s__
20120700_S1D_51	see 10.5281/zenodo.7596016		Field	d__Bacteria;p__Acidobacteriota;c__Terriglobia;o__Terriglobales;f__Acidobacteriaceae;g__Palsa-288;s__
20120700_S1D_52	see 10.5281/zenodo.7596016		Field	d__Bacteria;p__Pseudomonadota;c__Alphaproteobacteria;o__Acetobacterales;f__Acetobacteraceae;g__Acidocella;s__Acidocella sp003164135
20120700_S1D_57	see 10.5281/zenodo.7596016		Field	d__Bacteria;p__Acidobacteriota;c__Terriglobia;o__Terriglobales;f__Acidobacteriaceae;g__Terracidiphilus;s__
20120700_S1D_6	see 10.5281/zenodo.7596016		Field	d__Bacteria;p__Pseudomonadota;c__Alphaproteobacteria;o__Rhizobiales;f__Beijerinckiaceae;g__Rhodoblastus;s__
20120700_S1D_63	see 10.5281/zenodo.7596016		Field	d__Bacteria;p__Acidobacteriota;c__Terriglobia;o__Terriglobales;f__Koribacteraceae;g__TOLSYN;s__
20120700_S1D_64	see 10.5281/zenodo.7596016		Field	d__Bacteria;p__Acidobacteriota;c__Terriglobia;o__Terriglobales;f__Acidobacteriaceae;g__Terracidiphilus;s__
20120700_S1D_66	see 10.5281/zenodo.7596016		Field	d__Bacteria;p__Actinomycetota;c__Acidimicrobiia;o__Acidimicrobiales;f__RAAP-2;g__Bog-756;s__Bog-756 sp003164275
20120700_S1D_67	see 10.5281/zenodo.7596016		Field	d__Bacteria;p__Verrucomicrobiota;c__Verrucomicrobiae;o__Pedosphaerales;f__UBA11358;g__UBA11358;s__
20120700_S1D_69	see 10.5281/zenodo.7596016		Field	d__Bacteria;p__Eremiobacterota;c__Eremiobacteria;o__Baltobacterales;f__Baltobacteraceae;g__Lustribacter;s__
20120700_S1D_70	see 10.5281/zenodo.7596016		Field	d__Archaea;p__Thermoproteota;c__Bathyarchaeia;o__B26-1;f__UBA233;g__PALSA-986;s__PALSA-986 sp003164295
20120700_S1D_73	see 10.5281/zenodo.7596016		Field	d__Bacteria;p__Planctomycetota;c__Brocadiia;o__CAIUPP01;f__CAIUPP01;g__;s__
20120700_S1D_74	see 10.5281/zenodo.7596016		Field	d__Bacteria;p__Verrucomicrobiota;c__Verrucomicrobiae;o__Pedosphaerales;f__UBA8199;g__PALSA-1440;s__
20120700_S1D_77	see 10.5281/zenodo.7596016		Field	d__Bacteria;p__Verrucomicrobiota;c__Verrucomicrobiae;o__Pedosphaerales;f__UBA11358;g__UBA11358;s__
20120700_S1D_79	see 10.5281/zenodo.7596016		Field	d__Bacteria;p__Acidobacteriota;c__Terriglobia;o__Terriglobales;f__Koribacteraceae;g__TOLSYN;s__
20120700_S1D_83	see 10.5281/zenodo.7596016		Field	d__Bacteria;p__Acidobacteriota;c__Terriglobia;o__Bryobacterales;f__Bryobacteraceae;g__CAIVVT01;s__
20120700_S1D_84	see 10.5281/zenodo.7596016		Field	d__Bacteria;p__Pseudomonadota;c__Alphaproteobacteria;o__Caulobacterales;f__Caulobacteraceae;g__BOG-938;s__BOG-938 sp003164925
20120700_S1D_85	see 10.5281/zenodo.7596016		Field	d__Bacteria;p__Verrucomicrobiota;c__Verrucomicrobiae;o__Pedosphaerales;f__UBA11358;g__UBA7542;s__
20120700_S1D_86	see 10.5281/zenodo.7596016		Field	d__Bacteria;p__Acidobacteriota;c__Terriglobia;o__Terriglobales;f__SbA1;g__JABDBE01;s__
20120700_S1D_87	see 10.5281/zenodo.7596016		Field	d__Bacteria;p__Pseudomonadota;c__Alphaproteobacteria;o__Rhizobiales;f__Xanthobacteraceae;g__BOG-931;s__BOG-931 sp003164375
20120700_S1D_89	see 10.5281/zenodo.7596016		Field	d__Bacteria;p__Verrucomicrobiota;c__Verrucomicrobiae;o__Pedosphaerales;f__Palsa-1400;g__;s__
20120700_S1D_9	see 10.5281/zenodo.7596016		Field	d__Bacteria;p__Verrucomicrobiota;c__Verrucomicrobiae;o__Pedosphaerales;f__UBA11358;g__UBA11358;s__
20120700_S1D_90	see 10.5281/zenodo.7596016		Field	d__Bacteria;p__Verrucomicrobiota;c__Verrucomicrobiae;o__Pedosphaerales;f__UBA11358;g__UBA11358;s__
20120700_S1D_95	see 10.5281/zenodo.7596016		Field	d__Bacteria;p__Pseudomonadota;c__Alphaproteobacteria;o__Acetobacterales;f__Acetobacteraceae;g__BOG-934;s__BOG-934 sp003164305
20120700_S1D_96	see 10.5281/zenodo.7596016		Field	d__Bacteria;p__Actinomycetota;c__Acidimicrobiia;o__Acidimicrobiales;f__RAAP-2;g__RAAP-2;s__
20120700_S1D_97	see 10.5281/zenodo.7596016		Field	d__Bacteria;p__Desulfobacterota;c__Syntrophobacteria;o__Syntrophobacterales;f__Syntrophobacteraceae;g__SbD1;s__SbD1 sp003165235
20120700_S1D_98	see 10.5281/zenodo.7596016		Field	d__Bacteria;p__Verrucomicrobiota;c__Verrucomicrobiae;o__Pedosphaerales;f__Palsa-1400;g__;s__
20120700_S1S_1	see 10.5281/zenodo.7596016		Field	d__Bacteria;p__Eremiobacterota;c__Eremiobacteria;o__Baltobacterales;f__Baltobacteraceae;g__Hesperobacter;s__
20120700_S1S_11	see 10.5281/zenodo.7596016		Field	d__Bacteria;p__Actinomycetota;c__Acidimicrobiia;o__Acidimicrobiales;f__RAAP-2;g__RAAP-2;s__RAAP-2 sp003163875
20120700_S1S_3	see 10.5281/zenodo.7596016		Field	d__Bacteria;p__Actinomycetota;c__Acidimicrobiia;o__Acidimicrobiales;f__RAAP-2;g__RAAP-2;s__RAAP-2 sp003136495
20120700_S1S_6	see 10.5281/zenodo.7596016		Field	d__Bacteria;p__Acidobacteriota;c__Terriglobia;o__Bryobacterales;f__Bryobacteraceae;g__Bog-105;s__Bog-105 sp003163855
20120700_S1X_12	see 10.5281/zenodo.7596016		Field	d__Bacteria;p__Acidobacteriota;c__Terriglobia;o__Terriglobales;f__Koribacteraceae;g__Bog-257;s__Bog-257 sp003160215
20120700_S1X_2	see 10.5281/zenodo.7596016		Field	d__Bacteria;p__Actinomycetota;c__Acidimicrobiia;o__Acidimicrobiales;f__Bog-793;g__Fen-455;s__Fen-455 sp003139355
20120700_S3D_18	see 10.5281/zenodo.7596016		Field	d__Bacteria;p__Actinomycetota;c__Thermoleophilia;o__Solirubrobacterales;f__Solirubrobacteraceae;g__Palsa-513;s__Palsa-513 sp003138355
20120700_S3D_19	see 10.5281/zenodo.7596016		Field	d__Bacteria;p__Verrucomicrobiota;c__Verrucomicrobiae;o__Pedosphaerales;f__UBA3939;g__BOG-1460;s__BOG-1460 sp003159675
20120700_S3D_8	see 10.5281/zenodo.7596016		Field	d__Bacteria;p__Patescibacteria;c__Paceibacteria;o__UBA9983_A;f__GWA1-40-21;g__Bog-1340;s__Bog-1340 sp003142075
20120700_S3X_22	see 10.5281/zenodo.7596016		Field	d__Bacteria;p__Actinomycetota;c__Acidimicrobiia;o__Acidimicrobiales;f__RAAP-2;g__RAAP-2;s__RAAP-2 sp003142095
20120700_S3X_7	see 10.5281/zenodo.7596016		Field	d__Bacteria;p__Acidobacteriota;c__Terriglobia;o__Terriglobales;f__Acidobacteriaceae;g__Terracidiphilus;s__Terracidiphilus sp003166055
20120800_E1D_14	see 10.5281/zenodo.7596016		Field	d__Bacteria;p__Acidobacteriota;c__Terriglobia;o__Terriglobales;f__Acidobacteriaceae;g__Terracidiphilus;s__Terracidiphilus sp003142015
20120800_E1D_15	see 10.5281/zenodo.7596016		Field	d__Bacteria;p__Verrucomicrobiota;c__Verrucomicrobiae;o__Opitutales;f__Opitutaceae;g__Fen-1467;s__Fen-1467 sp003142955
20120800_E1D_16	see 10.5281/zenodo.7596016		Field	d__Bacteria;p__Acidobacteriota;c__Terriglobia;o__Bryobacterales;f__Bryobacteraceae;g__Bog-375;s__Bog-375 sp003142185
20120800_E1D_18	see 10.5281/zenodo.7596016		Field	d__Bacteria;p__Acidobacteriota;c__Terriglobia;o__Terriglobales;f__Acidobacteriaceae;g__Terracidiphilus;s__Terracidiphilus sp003142935
20120800_E1D_19	see 10.5281/zenodo.7596016		Field	d__Bacteria;p__Chloroflexota;c__Limnocylindria;o__Limnocylindrales;f__CSP1-4;g__Fen-1039;s__Fen-1039 sp003141955
20120800_E1D_22	see 10.5281/zenodo.7596016		Field	d__Bacteria;p__Verrucomicrobiota;c__Verrucomicrobiae;o__Pedosphaerales;f__Palsa-1400;g__;s__
20120800_E1D_25	see 10.5281/zenodo.7596016		Field	d__Bacteria;p__Acidobacteriota;c__Terriglobia;o__Bryobacterales;f__Bryobacteraceae;g__BOG-224;s__BOG-224 sp003139735
20120800_E1D_7	see 10.5281/zenodo.7596016		Field	d__Bacteria;p__Verrucomicrobiota;c__Verrucomicrobiae;o__Pedosphaerales;f__UBA11358;g__UBA11358;s__
20120800_E1D_8	see 10.5281/zenodo.7596016		Field	d__Bacteria;p__Verrucomicrobiota;c__Verrucomicrobiae;o__Pedosphaerales;f__UBA11358;g__UBA7542;s__
20120800_E1X_11	see 10.5281/zenodo.7596016		Field	d__Bacteria;p__Omnitrophota;c__Koll11;o__2-01-FULL-45-10;f__2-01-FULL-45-10;g__FEN-1322;s__FEN-1322 sp003140915
20120800_E1X_12	see 10.5281/zenodo.7596016		Field	d__Bacteria;p__Omnitrophota;c__Omnitrophia;o__Omnitrophales;f__Aquincolibacteriaceae;g__Aquincolibacterium;s__
20120800_E1X_14	see 10.5281/zenodo.7596016		Field	d__Bacteria;p__Pseudomonadota;c__Gammaproteobacteria;o__Burkholderiales;f__Gallionellaceae;g__Sideroxyarcus;s__
20120800_E1X_20	see 10.5281/zenodo.7596016		Field	d__Bacteria;p__Omnitrophota;c__Koll11;o__2-01-FULL-45-10;f__2-01-FULL-45-10;g__FEN-1320;s__FEN-1320 sp003142795
20120800_E1X_21	see 10.5281/zenodo.7596016		Field	d__Bacteria;p__Patescibacteria;c__Paceibacteria;o__UBA9983_A;f__PALSA-1337;g__C7867-002;s__
20120800_E1X_3	see 10.5281/zenodo.7596016		Field	d__Archaea;p__Halobacteriota;c__Methanomicrobia;o__Methanomicrobiales;f__Methanoregulaceae;g__Methanoregula;s__
20120800_E1X_4	see 10.5281/zenodo.7596016		Field	d__Bacteria;p__Desulfobacterota;c__Syntrophia;o__Syntrophales;f__Fen-1087;g__Fen-1087;s__Fen-1087 sp003161855
20120800_E1X_5	see 10.5281/zenodo.7596016		Field	d__Bacteria;p__Pseudomonadota;c__Gammaproteobacteria;o__Xanthomonadales;f__Rhodanobacteraceae;g__Dokdonella_A;s__Dokdonella_A sp003142815
20120800_E1X_6	see 10.5281/zenodo.7596016		Field	d__Bacteria;p__Verrucomicrobiota;c__Verrucomicrobiae;o__Pedosphaerales;f__UBA8199;g__CAIQQM01;s__CAIQQM01 sp903873945
20120800_E1X_7	see 10.5281/zenodo.7596016		Field	d__Bacteria;p__Verrucomicrobiota;c__Verrucomicrobiae;o__Pedosphaerales;f__UBA8199;g__PALSA-1440;s__
20120800_E1X_8	see 10.5281/zenodo.7596016		Field	d__Bacteria;p__Gemmatimonadota;c__Gemmatimonadetes;o__Gemmatimonadales;f__Gemmatimonadaceae;g__Fen-1247;s__Fen-1247 sp003136975
20120800_E1X_9	see 10.5281/zenodo.7596016		Field	d__Archaea;p__Halobacteriota;c__Methanomicrobia;o__Methanomicrobiales;f__Methanoregulaceae;g__Methanoregula;s__
20120800_E2D_10	see 10.5281/zenodo.7596016		Field	d__Bacteria;p__Bacteroidota;c__Bacteroidia;o__Bacteroidales;f__VadinHA17;g__LD21;s__LD21 sp003141715
20120800_E2D_13	see 10.5281/zenodo.7596016		Field	d__Bacteria;p__Planctomycetota;c__Phycisphaerae;o__Sedimentisphaerales;f__SG8-4;g__Fen-1362;s__
20120800_E2D_16	see 10.5281/zenodo.7596016		Field	d__Archaea;p__Halobacteriota;c__Bog-38;o__Bog-38;f__Bog-38;g__Bog-38;s__Bog-38 sp003162175
20120800_E2D_17	see 10.5281/zenodo.7596016		Field	d__Bacteria;p__Actinomycetota;c__Acidimicrobiia;o__Acidimicrobiales;f__Bog-793;g__Fen-455;s__Fen-455 sp003170375
20120800_E2D_18	see 10.5281/zenodo.7596016		Field	d__Bacteria;p__Chloroflexota;c__Limnocylindria;o__Limnocylindrales;f__CSP1-4;g__CTSoil-043;s__
20120800_E2D_2	see 10.5281/zenodo.7596016		Field	d__Bacteria;p__Desulfobacterota;c__Syntrophia;o__Syntrophales;f__Fen-1087;g__Fen-1087;s__Fen-1087 sp003161855
20120800_E2D_20	see 10.5281/zenodo.7596016		Field	d__Bacteria;p__Bacteroidota;c__Bacteroidia;o__Bacteroidales;f__Prolixibacteraceae;g__UBA6024;s__
20120800_E2D_22	see 10.5281/zenodo.7596016		Field	d__Bacteria;p__Margulisbacteria;c__WOR-1;o__;f__;g__;s__
20120800_E2D_3	see 10.5281/zenodo.7596016		Field	d__Bacteria;p__Margulisbacteria;c__WOR-1;o__;f__;g__;s__
20120800_E2D_4	see 10.5281/zenodo.7596016		Field	d__Bacteria;p__Bacteroidota;c__Bacteroidia;o__Bacteroidales;f__UBA10428;g__UBA10428;s__
20120800_E2M_2	see 10.5281/zenodo.7596016		Field	d__Bacteria;p__Bacteroidota;c__Bacteroidia;o__Bacteroidales;f__VadinHA17;g__LD21;s__LD21 sp003141495
20120800_E2X_11	see 10.5281/zenodo.7596016		Field	d__Bacteria;p__Bacteroidota;c__Bacteroidia;o__Bacteroidales;f__VadinHA17;g__LD21;s__
20120800_E2X_13	see 10.5281/zenodo.7596016		Field	d__Bacteria;p__Bacteroidota;c__Ignavibacteria;o__Ignavibacteriales;f__Melioribacteraceae;g__Fen-1258;s__
20120800_E2X_16	see 10.5281/zenodo.7596016		Field	d__Bacteria;p__Bacteroidota;c__Bacteroidia;o__Bacteroidales;f__VadinHA17;g__LD21;s__LD21 sp003141415
20120800_E2X_18	see 10.5281/zenodo.7596016		Field	d__Bacteria;p__Desulfobacterota;c__Syntrophia;o__Syntrophales;f__Fen-1087;g__Fen-1087;s__Fen-1087 sp003161855
20120800_E2X_21	see 10.5281/zenodo.7596016		Field	d__Bacteria;p__Planctomycetota;c__Phycisphaerae;o__Sedimentisphaerales;f__UBA12454;g__UBA12454;s__UBA12454 sp003142595
20120800_E2X_3	see 10.5281/zenodo.7596016		Field	d__Bacteria;p__Patescibacteria;c__UBA1384;o__JAGGWG01;f__JAGGWG01;g__;s__
20120800_E2X_5	see 10.5281/zenodo.7596016		Field	d__Archaea;p__Halobacteriota;c__Bog-38;o__Bog-38;f__Bog-38;g__Bog-38;s__Bog-38 sp003170935
20120800_E2X_6	see 10.5281/zenodo.7596016		Field	d__Bacteria;p__Methylomirabilota;c__Methylomirabilia;o__Methylomirabilales;f__2-02-FULL-66-22;g__2-02-FULL-66-22;s__
20120800_E3D_4	see 10.5281/zenodo.7596016		Field	d__Bacteria;p__Bacteroidota;c__Bacteroidia;o__Bacteroidales;f__VadinHA17;g__LD21;s__LD21 sp003141525
20120800_E3D_7	see 10.5281/zenodo.7596016		Field	d__Bacteria;p__Chloroflexota;c__Limnocylindria;o__Limnocylindrales;f__CSP1-4;g__;s__
20120800_E3S_10	see 10.5281/zenodo.7596016		Field	d__Bacteria;p__Acidobacteriota;c__Vicinamibacteria;o__Vicinamibacterales;f__Fen-181;g__FEN-299;s__
20120800_E3S_15	see 10.5281/zenodo.7596016		Field	d__Bacteria;p__Bacteroidota;c__Bacteroidia;o__Bacteroidales;f__VadinHA17;g__LD21;s__LD21 sp003141495
20120800_E3S_17	see 10.5281/zenodo.7596016		Field	d__Bacteria;p__Desulfobacterota;c__Syntrophia;o__Syntrophales;f__UBA2185;g__Fen-1135;s__Fen-1135 sp003142295
20120800_E3S_18	see 10.5281/zenodo.7596016		Field	d__Bacteria;p__Chloroflexota;c__Dehalococcoidia;o__GIF9;f__UBA5629;g__UBA1162;s__UBA1162 sp003142375
20120800_E3S_6	see 10.5281/zenodo.7596016		Field	d__Bacteria;p__Acidobacteriota;c__Terriglobia;o__Bryobacterales;f__Bryobacteraceae;g__Fen-178;s__Fen-178 sp003142355
20120800_E3X_14	see 10.5281/zenodo.7596016		Field	d__Bacteria;p__Bacteroidota;c__Bacteroidia;o__Bacteroidales;f__VadinHA17;g__LD21;s__LD21 sp003142255
20120800_E3X_15	see 10.5281/zenodo.7596016		Field	d__Bacteria;p__Gemmatimonadota;c__Gemmatimonadetes;o__Gemmatimonadales;f__Gemmatimonadaceae;g__FEN-1251;s__FEN-1251 sp003141205
20120800_E3X_18	see 10.5281/zenodo.7596016		Field	d__Bacteria;p__Dormibacterota;c__Dormibacteria;o__Dormibacterales;f__Dormibacteraceae;g__Palsa-872;s__
20120800_E3X_2	see 10.5281/zenodo.7596016		Field	d__Bacteria;p__Bacteroidota;c__Ignavibacteria;o__Ignavibacteriales;f__Melioribacteraceae;g__Fen-1258;s__
20120800_E3X_22	see 10.5281/zenodo.7596016		Field	d__Bacteria;p__Chloroflexota;c__Limnocylindria;o__Limnocylindrales;f__CSP1-4;g__;s__
20120800_E3X_26	see 10.5281/zenodo.7596016		Field	d__Bacteria;p__Omnitrophota;c__Koll11;o__Pluralincolimonadales;f__Pluralincolimonadaceae;g__Pluralincolimonas;s__
20120800_E3X_27	see 10.5281/zenodo.7596016		Field	d__Bacteria;p__Acidobacteriota;c__Terriglobia;o__Terriglobales;f__Acidobacteriaceae;g__Terracidiphilus;s__Terracidiphilus sp003170825
20120800_E3X_28	see 10.5281/zenodo.7596016		Field	d__Bacteria;p__Bacteroidota;c__Ignavibacteria;o__Ignavibacteriales;f__Ignavibacteriaceae;g__Fen-1301;s__
20120800_E3X_29	see 10.5281/zenodo.7596016		Field	d__Bacteria;p__Patescibacteria;c__Paceibacteria;o__UBA9983_A;f__UBA9973;g__UBA9973;s__
20120800_E3X_3	see 10.5281/zenodo.7596016		Field	d__Bacteria;p__Verrucomicrobiota;c__Verrucomicrobiae;o__Opitutales;f__Opitutaceae;g__Fen-1467;s__Fen-1467 sp003142615
20120800_E3X_6	see 10.5281/zenodo.7596016		Field	d__Bacteria;p__Caldisericota;c__Caldisericia;o__Cryosericales;f__Cryosericaceae;g__Cryosericum;s__Cryosericum terrychapinii
20120800_P1D_4	see 10.5281/zenodo.7596016		Field	d__Bacteria;p__Acidobacteriota;c__Terriglobia;o__Terriglobales;f__Acidobacteriaceae;g__Palsa-288;s__
20120800_P1D_5	see 10.5281/zenodo.7596016		Field	d__Bacteria;p__Verrucomicrobiota;c__Verrucomicrobiae;o__Opitutales;f__Opitutaceae;g__Palsa-1447;s__Palsa-1447 sp003168315
20120800_P2D_5	see 10.5281/zenodo.7596016		Field	d__Bacteria;p__Gemmatimonadota;c__Gemmatimonadetes;o__Gemmatimonadales;f__Gemmatimonadaceae;g__Palsa-1248;s__Palsa-1248 sp003152485
20120800_P2D_6	see 10.5281/zenodo.7596016		Field	d__Bacteria;p__Acidobacteriota;c__Terriglobia;o__Terriglobales;f__SbA1;g__Bog-209;s__Bog-209 sp003132405
20120800_P2M_7	see 10.5281/zenodo.7596016		Field	d__Bacteria;p__Acidobacteriota;c__Terriglobia;o__Terriglobales;f__SbA1;g__Sulfotelmatobacter;s__Sulfotelmatobacter sp003140655
20120800_S1M_10	see 10.5281/zenodo.7596016		Field	d__Bacteria;p__Acidobacteriota;c__Terriglobia;o__Bryobacterales;f__Bryobacteraceae;g__PALSA-129;s__
20120800_S1M_7	see 10.5281/zenodo.7596016		Field	d__Bacteria;p__Acidobacteriota;c__Terriglobia;o__Terriglobales;f__SbA1;g__Bog-209;s__
20120800_S2D_7	see 10.5281/zenodo.7596016		Field	d__Bacteria;p__Actinomycetota;c__Acidimicrobiia;o__Acidimicrobiales;f__RAAP-2;g__RAAP-2;s__RAAP-2 sp003160115
20130700_C1D_1	see 10.5281/zenodo.7596016		Field	d__Archaea;p__Halobacteriota;c__Methanomicrobia;o__Methanomicrobiales;f__Methanoregulaceae;g__Methanoregula;s__
20130700_C1D_10	see 10.5281/zenodo.7596016		Field	d__Bacteria;p__Myxococcota;c__Polyangia;o__Fen-1088;f__Fen-1088;g__Fen-1137;s__
20130700_C1D_13	see 10.5281/zenodo.7596016		Field	d__Bacteria;p__Bacteroidota;c__UBA10030;o__UBA10030;f__UBA10030;g__Fen-1298;s__
20130700_C1D_14	see 10.5281/zenodo.7596016		Field	d__Bacteria;p__Actinomycetota;c__Thermoleophilia;o__UBA2241;f__UBA2241;g__Bog-752;s__
20130700_C1D_19	see 10.5281/zenodo.7596016		Field	d__Bacteria;p__Chloroflexota;c__Limnocylindria;o__Limnocylindrales;f__CSP1-4;g__Fen-1039;s__
20130700_C1D_3	see 10.5281/zenodo.7596016		Field	d__Bacteria;p__Bacteroidota;c__Bacteroidia;o__Bacteroidales;f__VadinHA17;g__LD21;s__
20130700_C1D_5	see 10.5281/zenodo.7596016		Field	d__Bacteria;p__Myxococcota;c__Polyangia;o__Fen-1088;f__Fen-1088;g__Fen-1118;s__
20130700_C1D_6	see 10.5281/zenodo.7596016		Field	d__Bacteria;p__Chloroflexota;c__Dehalococcoidia;o__Dehalococcoidales;f__Fen-1064;g__Fen-1064;s__
20130700_C1D_8	see 10.5281/zenodo.7596016		Field	d__Bacteria;p__Verrucomicrobiota;c__Verrucomicrobiae;o__Opitutales;f__Opitutaceae;g__Fen-1467;s__
20130700_C1D_9	see 10.5281/zenodo.7596016		Field	d__Bacteria;p__Verrucomicrobiota;c__Verrucomicrobiae;o__Opitutales;f__Opitutaceae;g__MWDT01;s__
20130700_C1M_4	see 10.5281/zenodo.7596016		Field	d__Bacteria;p__Actinomycetota;c__Thermoleophilia;o__Gaiellales;f__Gaiellaceae;g__Fen-549;s__
20130700_C1M_6	see 10.5281/zenodo.7596016		Field	d__Bacteria;p__Chloroflexota;c__Limnocylindria;o__Limnocylindrales;f__CSP1-4;g__CTSoil-043;s__
20130700_C1X_10	see 10.5281/zenodo.7596016		Field	d__Bacteria;p__Bacteroidota;c__Ignavibacteria;o__Ignavibacteriales;f__Ignavibacteriaceae;g__Fen-1301;s__
20130700_C1X_12	see 10.5281/zenodo.7596016		Field	d__Bacteria;p__Patescibacteria;c__Paceibacteria;o__UBA9983_A;f__PALSA-1337;g__;s__
20130700_C1X_15	see 10.5281/zenodo.7596016		Field	d__Bacteria;p__Myxococcota;c__Polyangia;o__Fen-1088;f__Fen-1088;g__Fen-1137;s__Fen-1137 sp003142855
20130700_C1X_17	see 10.5281/zenodo.7596016		Field	d__Bacteria;p__Bacteroidota;c__Bacteroidia;o__Bacteroidales;f__VadinHA17;g__LD21;s__
20130700_C1X_5	see 10.5281/zenodo.7596016		Field	d__Bacteria;p__Omnitrophota;c__Koll11;o__Duberdicusellales;f__4484-171;g__;s__
20130700_C1X_6	see 10.5281/zenodo.7596016		Field	d__Bacteria;p__Acidobacteriota;c__Terriglobia;o__Bryobacterales;f__Bryobacteraceae;g__;s__
20130700_C1X_8	see 10.5281/zenodo.7596016		Field	d__Bacteria;p__Fibrobacterota;c__Chitinivibrionia;o__Chitinivibrionales;f__FEN-1185;g__FEN-1185;s__
20130700_C1Y_10	see 10.5281/zenodo.7596016		Field	d__Bacteria;p__Dormibacterota;c__Dormibacteria;o__UBA8260;f__UBA8260;g__UBA8260;s__UBA8260 sp003142035
20130700_C1Y_11	see 10.5281/zenodo.7596016		Field	d__Bacteria;p__Acidobacteriota;c__Terriglobia;o__Terriglobales;f__Acidobacteriaceae;g__Terracidiphilus;s__Terracidiphilus sp003142015
20130700_C1Y_13	see 10.5281/zenodo.7596016		Field	d__Bacteria;p__Acidobacteriota;c__Terriglobia;o__Bryobacterales;f__Bryobacteraceae;g__BOG-224;s__
20130700_C1Y_4	see 10.5281/zenodo.7596016		Field	d__Bacteria;p__Verrucomicrobiota;c__Verrucomicrobiae;o__Opitutales;f__Opitutaceae;g__Fen-1467;s__Fen-1467 sp003142955
20130700_C1Y_5	see 10.5281/zenodo.7596016		Field	d__Bacteria;p__Verrucomicrobiota;c__Verrucomicrobiae;o__Opitutales;f__Opitutaceae;g__Fen-1467;s__
20130700_C1Y_7	see 10.5281/zenodo.7596016		Field	d__Bacteria;p__Patescibacteria;c__Paceibacteria;o__UBA9983_A;f__PALSA-1337;g__C7867-002;s__
20130700_C2D_3	see 10.5281/zenodo.7596016		Field	d__Bacteria;p__Acidobacteriota;c__Terriglobia;o__Terriglobales;f__Acidobacteriaceae;g__Terracidiphilus;s__
20130700_C2D_5	see 10.5281/zenodo.7596016		Field	d__Bacteria;p__Chloroflexota;c__Limnocylindria;o__Limnocylindrales;f__CSP1-4;g__Fen-1039;s__
20130700_C2D_7	see 10.5281/zenodo.7596016		Field	d__Bacteria;p__Bacillota;c__Bacilli;o__RFN20;f__CAG-826;g__UBA4951;s__
20130700_C2M_13	see 10.5281/zenodo.7596016		Field	d__Bacteria;p__Fibrobacterota;c__Chitinivibrionia;o__Chitinivibrionales;f__Chitinispirillaceae;g__;s__
20130700_C2M_14	see 10.5281/zenodo.7596016		Field	d__Archaea;p__Methanobacteriota;c__Methanobacteria;o__Methanobacteriales;f__Methanobacteriaceae;g__Methanobacterium_B;s__Methanobacterium_B sp003158115
20130700_C2M_16	see 10.5281/zenodo.7596016		Field	d__Bacteria;p__Chloroflexota;c__Limnocylindria;o__Limnocylindrales;f__CSP1-4;g__Fen-1039;s__
20130700_C2M_17	see 10.5281/zenodo.7596016		Field	d__Bacteria;p__Chloroflexota;c__Anaerolineae;o__Anaerolineales;f__EnvOPS12;g__UBA877;s__
20130700_C2M_2	see 10.5281/zenodo.7596016		Field	d__Bacteria;p__Actinomycetota;c__Actinomycetia;o__Streptosporangiales;f__Streptosporangiaceae;g__Bog-532;s__
20130700_C2M_20	see 10.5281/zenodo.7596016		Field	d__Bacteria;p__Myxococcota;c__Polyangia;o__Fen-1088;f__Fen-1088;g__;s__
20130700_C2M_3	see 10.5281/zenodo.7596016		Field	d__Bacteria;p__Chloroflexota;c__Limnocylindria;o__Limnocylindrales;f__CSP1-4;g__Fen-1039;s__
20130700_C2M_5	see 10.5281/zenodo.7596016		Field	d__Bacteria;p__Acidobacteriota;c__Terriglobia;o__Bryobacterales;f__Bryobacteraceae;g__Bog-375;s__
20130700_C2M_8	see 10.5281/zenodo.7596016		Field	d__Bacteria;p__Goldbacteria;c__PGYV01;o__PGYV01;f__Palsa-1178;g__Bog-1181;s__
20130700_C2M_9	see 10.5281/zenodo.7596016		Field	d__Bacteria;p__Acidobacteriota;c__Terriglobia;o__Bryobacterales;f__Bryobacteraceae;g__Fen-178;s__
20130700_C2X_10	see 10.5281/zenodo.7596016		Field	d__Bacteria;p__Myxococcota;c__Polyangia;o__Fen-1088;f__Fen-1088;g__Fen-1118;s__
20130700_C2X_12	see 10.5281/zenodo.7596016		Field	d__Bacteria;p__Chloroflexota;c__Limnocylindria;o__Limnocylindrales;f__CSP1-4;g__Fen-1039;s__
20130700_C2X_13	see 10.5281/zenodo.7596016		Field	d__Bacteria;p__Dormibacterota;c__Dormibacteria;o__UBA8260;f__UBA8260;g__UBA8260;s__UBA8260 sp003142035
20130700_C2X_3	see 10.5281/zenodo.7596016		Field	d__Bacteria;p__Caldisericota;c__Caldisericia;o__Cryosericales;f__Cryosericaceae;g__Cryosericum;s__
20130700_C2X_5	see 10.5281/zenodo.7596016		Field	d__Bacteria;p__Bacteroidota;c__Bacteroidia;o__Bacteroidales;f__VadinHA17;g__LD21;s__
20130700_C2X_6	see 10.5281/zenodo.7596016		Field	d__Bacteria;p__Verrucomicrobiota;c__Verrucomicrobiae;o__Opitutales;f__Opitutaceae;g__MWDT01;s__
20130700_C2X_8	see 10.5281/zenodo.7596016		Field	d__Bacteria;p__Actinomycetota;c__Thermoleophilia;o__Gaiellales;f__Gaiellaceae;g__Fen-549;s__Fen-549 sp003162055
20130700_C2Y_1	see 10.5281/zenodo.7596016		Field	d__Bacteria;p__Pseudomonadota;c__Alphaproteobacteria;o__Rhizobiales;f__Xanthobacteraceae;g__Pseudolabrys;s__Pseudolabrys sp003133345
20130700_C2Y_2	see 10.5281/zenodo.7596016		Field	d__Bacteria;p__Acidobacteriota;c__Terriglobia;o__Terriglobales;f__Acidobacteriaceae;g__Terracidiphilus;s__
20130700_C2Y_6	see 10.5281/zenodo.7596016		Field	d__Bacteria;p__Chloroflexota;c__Limnocylindria;o__Limnocylindrales;f__CSP1-4;g__Fen-1039;s__
20130700_E1M_4	see 10.5281/zenodo.7596016		Field	d__Bacteria;p__Myxococcota;c__Polyangia;o__Fen-1088;f__Fen-1088;g__Fen-1137;s__Fen-1137 sp003157315
20130700_E1X_2	see 10.5281/zenodo.7596016		Field	d__Bacteria;p__Desulfobacterota;c__Syntrophia;o__Syntrophales;f__Fen-1087;g__Fen-1087;s__Fen-1087 sp003161855
20130700_E1X_5	see 10.5281/zenodo.7596016		Field	d__Bacteria;p__Verrucomicrobiota;c__Verrucomicrobiae;o__Pedosphaerales;f__UBA11358;g__UBA7542;s__
20130700_E1Y_1	see 10.5281/zenodo.7596016		Field	d__Bacteria;p__Bacteroidota;c__Ignavibacteria;o__Ignavibacteriales;f__Ignavibacteriaceae;g__Fen-1301;s__
20130700_E1Y_15	see 10.5281/zenodo.7596016		Field	d__Archaea;p__Halobacteriota;c__Bog-38;o__Bog-38;f__Bog-38;g__Bog-38;s__Bog-38 sp003170935
20130700_E1Y_16	see 10.5281/zenodo.7596016		Field	d__Bacteria;p__Desulfobacterota;c__Syntrophia;o__Syntrophales;f__Smithellaceae;g__UBA4810;s__
20130700_E1Y_3	see 10.5281/zenodo.7596016		Field	d__Bacteria;p__Chloroflexota;c__Limnocylindria;o__Limnocylindrales;f__CSP1-4;g__Fen-1039;s__
20130700_E1Y_5	see 10.5281/zenodo.7596016		Field	d__Bacteria;p__Bacteroidota;c__Bacteroidia;o__Bacteroidales;f__FEN-979;g__FEN-979;s__
20130700_E1Z_10	see 10.5281/zenodo.7596016		Field	d__Bacteria;p__Desulfobacterota;c__Syntrophia;o__Syntrophales;f__Fen-1087;g__Fen-1087;s__Fen-1087 sp003161855
20130700_E1Z_16	see 10.5281/zenodo.7596016		Field	d__Bacteria;p__Desulfobacterota;c__Syntrophia;o__Syntrophales;f__UBA5619;g__UBA5619;s__UBA5619 sp003141195
20130700_E1Z_4	see 10.5281/zenodo.7596016		Field	d__Bacteria;p__Bacteroidota;c__Bacteroidia;o__Bacteroidales;f__FEN-979;g__FEN-979;s__FEN-979 sp003142515
20130700_E2D_3	see 10.5281/zenodo.7596016		Field	d__Bacteria;p__Verrucomicrobiota;c__Verrucomicrobiae;o__Chthoniobacterales;f__Chthoniobacteraceae;g__;s__
20130700_E2D_6	see 10.5281/zenodo.7596016		Field	d__Bacteria;p__Desulfobacterota;c__Syntrophia;o__Syntrophales;f__Fen-1087;g__Fen-1087;s__Fen-1087 sp003161855
20130700_E2D_8	see 10.5281/zenodo.7596016		Field	d__Bacteria;p__Planctomycetota;c__Phycisphaerae;o__UBA1845;f__Fen-1342;g__Fen-1342;s__Fen-1342 sp003162245
20130700_E2M_1	see 10.5281/zenodo.7596016		Field	d__Bacteria;p__Bacteroidota;c__Bacteroidia;o__Bacteroidales;f__VadinHA17;g__LD21;s__LD21 sp003141495
20130700_E2M_2	see 10.5281/zenodo.7596016		Field	d__Bacteria;p__Chloroflexota;c__Limnocylindria;o__Limnocylindrales;f__CSP1-4;g__Fen-1039;s__
20130700_E2M_3	see 10.5281/zenodo.7596016		Field	d__Bacteria;p__Desulfobacterota;c__Syntrophia;o__Syntrophales;f__Fen-1087;g__Fen-1087;s__Fen-1087 sp003161855
20130700_E2M_4	see 10.5281/zenodo.7596016		Field	d__Bacteria;p__Chloroflexota;c__Dehalococcoidia;o__Dehalococcoidales;f__Fen-1064;g__Fen-1064;s__
20130700_E2S_1	see 10.5281/zenodo.7596016		Field	d__Bacteria;p__Desulfobacterota;c__Syntrophia;o__Syntrophales;f__Fen-1087;g__Fen-1087;s__Fen-1087 sp003161855
20130700_E2X_2	see 10.5281/zenodo.7596016		Field	d__Bacteria;p__Bacteroidota;c__UBA10030;o__UBA10030;f__SZUA-254;g__;s__
20130700_E2Y_10	see 10.5281/zenodo.7596016		Field	d__Bacteria;p__Acidobacteriota;c__Terriglobia;o__Terriglobales;f__Acidobacteriaceae;g__Terracidiphilus;s__
20130700_E2Y_17	see 10.5281/zenodo.7596016		Field	d__Bacteria;p__Desulfobacterota;c__Syntrophia;o__Syntrophales;f__UBA2185;g__Fen-1135;s__Fen-1135 sp003142635
20130700_E2Y_18	see 10.5281/zenodo.7596016		Field	d__Bacteria;p__Chloroflexota;c__Limnocylindria;o__Limnocylindrales;f__CSP1-4;g__CTSoil-043;s__
20130700_E2Y_3	see 10.5281/zenodo.7596016		Field	d__Bacteria;p__Bacteroidota;c__Ignavibacteria;o__Ignavibacteriales;f__Ignavibacteriaceae;g__Fen-1301;s__Fen-1301 sp003141435
20130700_E2Y_4	see 10.5281/zenodo.7596016		Field	d__Bacteria;p__Desulfobacterota;c__Syntrophia;o__Syntrophales;f__Smithellaceae;g__Smithella;s__Smithella sp003141615
20130700_E2Z_3	see 10.5281/zenodo.7596016		Field	d__Bacteria;p__Desulfobacterota;c__Syntrophia;o__Syntrophales;f__Fen-1087;g__Fen-1087;s__Fen-1087 sp003161855
20130700_E3M_3	see 10.5281/zenodo.7596016		Field	d__Bacteria;p__Desulfobacterota;c__Syntrophia;o__Syntrophales;f__Fen-1087;g__Fen-1087;s__Fen-1087 sp003161855
20130700_E3M_6	see 10.5281/zenodo.7596016		Field	d__Bacteria;p__Bacteroidota;c__UBA10030;o__UBA10030;f__UBA6906;g__Fen-1255;s__Fen-1255 sp003162215
20130700_E3X_6	see 10.5281/zenodo.7596016		Field	d__Archaea;p__Halobacteriota;c__Bog-38;o__Bog-38;f__Bog-38;g__Bog-38;s__Bog-38 sp003162175
20130700_E3X_8	see 10.5281/zenodo.7596016		Field	d__Bacteria;p__Desulfobacterota;c__Syntrophia;o__Syntrophales;f__Fen-1087;g__Fen-1087;s__Fen-1087 sp003161855
20130700_E3X_9	see 10.5281/zenodo.7596016		Field	d__Bacteria;p__Chloroflexota;c__Dehalococcoidia;o__GIF9;f__UBA5629;g__UBA1162;s__UBA1162 sp002311135
20130700_E3Y_5	see 10.5281/zenodo.7596016		Field	d__Bacteria;p__Desulfobacterota;c__Syntrophia;o__Syntrophales;f__Fen-1087;g__Fen-1087;s__Fen-1087 sp003161855
20130700_E3Z_1	see 10.5281/zenodo.7596016		Field	d__Bacteria;p__Acidobacteriota;c__Terriglobia;o__JAIQFV01;f__JAIQFV01;g__;s__
20130700_E3Z_10	see 10.5281/zenodo.7596016		Field	d__Bacteria;p__Chloroflexota;c__Limnocylindria;o__Limnocylindrales;f__CSP1-4;g__Fen-1039;s__
20130700_E3Z_11	see 10.5281/zenodo.7596016		Field	d__Bacteria;p__Acidobacteriota;c__Terriglobia;o__Terriglobales;f__JAIQGF01;g__;s__
20130700_E3Z_15	see 10.5281/zenodo.7596016		Field	d__Bacteria;p__Bacteroidota;c__UBA10030;o__UBA10030;f__UBA10030;g__Fen-1298;s__Fen-1298 sp003142575
20130700_E3Z_4	see 10.5281/zenodo.7596016		Field	d__Archaea;p__Halobacteriota;c__Methanomicrobia;o__Methanomicrobiales;f__Methanoregulaceae;g__Methanoregula;s__Methanoregula sp003141335
20130700_E3Z_5	see 10.5281/zenodo.7596016		Field	d__Bacteria;p__Acidobacteriota;c__Terriglobia;o__Bryobacterales;f__Bryobacteraceae;g__JAIMAR01;s__
20130700_E3Z_7	see 10.5281/zenodo.7596016		Field	d__Bacteria;p__Bacteroidota;c__Bacteroidia;o__Bacteroidales;f__VadinHA17;g__LD21;s__LD21 sp003141495
20130700_E3Z_8	see 10.5281/zenodo.7596016		Field	d__Bacteria;p__Chloroflexota;c__Limnocylindria;o__Limnocylindrales;f__CSP1-4;g__Fen-1039;s__Fen-1039 sp003171255
20130700_P1Y_13	see 10.5281/zenodo.7596016		Field	d__Bacteria;p__Acidobacteriota;c__Terriglobia;o__Terriglobales;f__Acidobacteriaceae;g__Terracidiphilus;s__Terracidiphilus sp003140785
20130700_P1Y_3	see 10.5281/zenodo.7596016		Field	d__Bacteria;p__Actinomycetota;c__Acidimicrobiia;o__Acidimicrobiales;f__Bog-793;g__Palsa-601;s__Palsa-601 sp003136185
20130700_P1Y_5	see 10.5281/zenodo.7596016		Field	d__Bacteria;p__Planctomycetota;c__Phycisphaerae;o__Tepidisphaerales;f__Tepidisphaeraceae;g__;s__
20130700_P1Y_6	see 10.5281/zenodo.7596016		Field	d__Bacteria;p__Acidobacteriota;c__Terriglobia;o__Bryobacterales;f__Bryobacteraceae;g__PALSA-129;s__PALSA-129 sp003164075
20130700_P1Y_8	see 10.5281/zenodo.7596016		Field	d__Bacteria;p__Pseudomonadota;c__Alphaproteobacteria;o__Acetobacterales;f__Acetobacteraceae;g__Palsa-883;s__
20130700_S1X_7	see 10.5281/zenodo.7596016		Field	d__Bacteria;p__Pseudomonadota;c__Alphaproteobacteria;o__Rhizobiales;f__Beijerinckiaceae;g__Methylocella;s__Methylocella sp003162995
20130700_S1Z_14	see 10.5281/zenodo.7596016		Field	d__Bacteria;p__Actinomycetota;c__Acidimicrobiia;o__Acidimicrobiales;f__Bog-793;g__;s__
20130700_S1Z_5	see 10.5281/zenodo.7596016		Field	d__Bacteria;p__Acidobacteriota;c__Terriglobia;o__Terriglobales;f__Acidobacteriaceae;g__Terracidiphilus;s__
20130700_S2D_2	see 10.5281/zenodo.7596016		Field	d__Bacteria;p__Acidobacteriota;c__Terriglobia;o__Terriglobales;f__Acidobacteriaceae;g__Terracidiphilus;s__
20130700_S2M_1	see 10.5281/zenodo.7596016		Field	d__Bacteria;p__Acidobacteriota;c__Terriglobia;o__Terriglobales;f__Acidobacteriaceae;g__Terracidiphilus;s__
20130700_S2M_6	see 10.5281/zenodo.7596016		Field	d__Bacteria;p__Acidobacteriota;c__Terriglobia;o__Bryobacterales;f__Bryobacteraceae;g__CAIVVT01;s__
20130700_S2S_12	see 10.5281/zenodo.7596016		Field	d__Bacteria;p__Acidobacteriota;c__Terriglobia;o__Terriglobales;f__Acidobacteriaceae;g__JAJZFE01;s__
20130700_S2S_16	see 10.5281/zenodo.7596016		Field	d__Bacteria;p__Verrucomicrobiota;c__Verrucomicrobiae;o__Pedosphaerales;f__UBA11358;g__UBA11358;s__
20130700_S2S_8	see 10.5281/zenodo.7596016		Field	d__Bacteria;p__Actinomycetota;c__Acidimicrobiia;o__Acidimicrobiales;f__RAAP-2;g__RAAP-2;s__RAAP-2 sp003138895
20130700_S2Y_10	see 10.5281/zenodo.7596016		Field	d__Bacteria;p__Actinomycetota;c__Acidimicrobiia;o__Acidimicrobiales;f__Bog-793;g__Bog-793;s__Bog-793 sp003159795
20130700_S2Y_8	see 10.5281/zenodo.7596016		Field	d__Bacteria;p__Verrucomicrobiota;c__Verrucomicrobiae;o__Pedosphaerales;f__UBA11358;g__UBA7542;s__
20130700_S3M_11	see 10.5281/zenodo.7596016		Field	d__Bacteria;p__Actinomycetota;c__Actinomycetia;o__Streptosporangiales;f__Streptosporangiaceae;g__Palsa-504;s__
20130700_S3M_3	see 10.5281/zenodo.7596016		Field	d__Bacteria;p__Acidobacteriota;c__Terriglobia;o__Terriglobales;f__Acidobacteriaceae;g__Terracidiphilus;s__
20130700_S3M_7	see 10.5281/zenodo.7596016		Field	d__Bacteria;p__Acidobacteriota;c__Terriglobia;o__Terriglobales;f__Koribacteraceae;g__Bog-257;s__Bog-257 sp003165795
20130700_S3M_8	see 10.5281/zenodo.7596016		Field	d__Bacteria;p__Actinomycetota;c__Acidimicrobiia;o__Acidimicrobiales;f__RAAP-2;g__RAAP-2;s__
20130700_S3S_4	see 10.5281/zenodo.7596016		Field	d__Bacteria;p__Acidobacteriota;c__Terriglobia;o__Terriglobales;f__SbA1;g__Sulfotelmatobacter;s__
20130700_S3Z_1	see 10.5281/zenodo.7596016		Field	d__Bacteria;p__Acidobacteriota;c__Terriglobia;o__Terriglobales;f__SbA1;g__Sulfotelmatobacter;s__
20130700_S3Z_17	see 10.5281/zenodo.7596016		Field	d__Bacteria;p__Actinomycetota;c__Acidimicrobiia;o__Acidimicrobiales;f__RAAP-2;g__RAAP-2;s__
20140700_E14_1	see 10.5281/zenodo.7596016		Field	d__Archaea;p__Halobacteriota;c__Methanosarcinia;o__Methanosarcinales;f__Methanosarcinaceae;g__Methanosarcina;s__
20140700_E14_11	see 10.5281/zenodo.7596016		Field	d__Bacteria;p__Actinomycetota;c__Acidimicrobiia;o__Acidimicrobiales;f__Bog-793;g__Fen-455;s__Fen-455 sp003140595
20140700_E14_7	see 10.5281/zenodo.7596016		Field	d__Bacteria;p__Acidobacteriota;c__Terriglobia;o__Bryobacterales;f__Bryobacteraceae;g__CAIVVT01;s__
20140700_E15_1	see 10.5281/zenodo.7596016		Field	d__Bacteria;p__Fibrobacterota;c__Chitinivibrionia;o__Chitinivibrionales;f__FEN-1185;g__FEN-1185;s__
20140700_E15_10	see 10.5281/zenodo.7596016		Field	d__Bacteria;p__Verrucomicrobiota;c__Verrucomicrobiae;o__Pedosphaerales;f__Palsa-1400;g__;s__
20140700_E15_11	see 10.5281/zenodo.7596016		Field	d__Bacteria;p__Chloroflexota;c__Anaerolineae;o__Anaerolineales;f__EnvOPS12;g__Fen-1038;s__Fen-1038 sp003158885
20140700_E15_14	see 10.5281/zenodo.7596016		Field	d__Bacteria;p__Chloroflexota;c__Limnocylindria;o__Limnocylindrales;f__CSP1-4;g__Fen-1039;s__Fen-1039 sp003171035
20140700_E15_15	see 10.5281/zenodo.7596016		Field	d__Bacteria;p__Patescibacteria;c__Microgenomatia;o__UBA12405;f__UBA12405;g__UBA12158;s__
20140700_E15_18	see 10.5281/zenodo.7596016		Field	d__Bacteria;p__Verrucomicrobiota;c__Verrucomicrobiae;o__Palsa-1439;f__Palsa-1439;g__CAIKBP01;s__
20140700_E15_2	see 10.5281/zenodo.7596016		Field	d__Bacteria;p__Fibrobacterota;c__Chitinivibrionia;o__Chitinivibrionales;f__FEN-1185;g__FEN-1185;s__
20140700_E15_5	see 10.5281/zenodo.7596016		Field	d__Bacteria;p__Bacteroidota;c__Ignavibacteria;o__Ignavibacteriales;f__Ignavibacteriaceae;g__FEN-1297;s__FEN-1297 sp003142915
20140700_E15_6	see 10.5281/zenodo.7596016		Field	d__Bacteria;p__Bacteroidota;c__Bacteroidia;o__Bacteroidales;f__VadinHA17;g__LD21;s__LD21 sp003162595
20140700_E15_7	see 10.5281/zenodo.7596016		Field	d__Bacteria;p__Bacteroidota;c__Ignavibacteria;o__Ignavibacteriales;f__Ignavibacteriaceae;g__Fen-1301;s__
20140700_E22_1	see 10.5281/zenodo.7596016		Field	d__Bacteria;p__Myxococcota;c__Polyangia;o__Fen-1088;f__Fen-1088;g__Fen-1118;s__
20140700_E22_12	see 10.5281/zenodo.7596016		Field	d__Bacteria;p__Dormibacterota;c__Dormibacteria;o__UBA8260;f__UBA8260;g__UBA8260;s__UBA8260 sp003135255
20140700_E22_2	see 10.5281/zenodo.7596016		Field	d__Bacteria;p__Chloroflexota;c__Limnocylindria;o__Limnocylindrales;f__CSP1-4;g__Fen-1039;s__Fen-1039 sp003158875
20140700_S11_11	see 10.5281/zenodo.7596016		Field	d__Bacteria;p__Acidobacteriota;c__Terriglobia;o__Terriglobales;f__Acidobacteriaceae;g__Terracidiphilus;s__
20140700_S11_15	see 10.5281/zenodo.7596016		Field	d__Bacteria;p__Acidobacteriota;c__Terriglobia;o__Terriglobales;f__Acidobacteriaceae;g__Terracidiphilus;s__
20140700_S11_2	see 10.5281/zenodo.7596016		Field	d__Bacteria;p__Verrucomicrobiota;c__Verrucomicrobiae;o__Pedosphaerales;f__UBA11358;g__UBA11358;s__UBA11358 sp003133815
20140700_S11_5	see 10.5281/zenodo.7596016		Field	d__Bacteria;p__Actinomycetota;c__Acidimicrobiia;o__Acidimicrobiales;f__RAAP-2;g__RAAP-2;s__RAAP-2 sp003133125
20140700_S11_6	see 10.5281/zenodo.7596016		Field	d__Bacteria;p__Acidobacteriota;c__Terriglobia;o__Terriglobales;f__Acidobacteriaceae;g__Terracidiphilus;s__
20140700_S11_7	see 10.5281/zenodo.7596016		Field	d__Bacteria;p__Eremiobacterota;c__Eremiobacteria;o__Baltobacterales;f__Baltobacteraceae;g__Hemerobacter;s__Hemerobacter limicola
20140700_S12_15	see 10.5281/zenodo.7596016		Field	d__Bacteria;p__Pseudomonadota;c__Alphaproteobacteria;o__Rhizobiales;f__Beijerinckiaceae;g__Methylocystis;s__Methylocystis sp003134075
20140700_S15_2	see 10.5281/zenodo.7596016		Field	d__Bacteria;p__Actinomycetota;c__Acidimicrobiia;o__Acidimicrobiales;f__RAAP-2;g__RAAP-2;s__RAAP-2 sp003138815
20140700_S16_1	see 10.5281/zenodo.7596016		Field	d__Bacteria;p__Acidobacteriota;c__Terriglobia;o__Terriglobales;f__Acidobacteriaceae;g__Terracidiphilus;s__
20140700_S16_10	see 10.5281/zenodo.7596016		Field	d__Bacteria;p__Acidobacteriota;c__Terriglobia;o__Terriglobales;f__Acidobacteriaceae;g__Terracidiphilus;s__Terracidiphilus sp003167305
20140700_S16_11	see 10.5281/zenodo.7596016		Field	d__Bacteria;p__Acidobacteriota;c__Terriglobia;o__Terriglobales;f__Acidobacteriaceae;g__UBA5172;s__UBA5172 sp003138795
20140700_S16_14	see 10.5281/zenodo.7596016		Field	d__Bacteria;p__Actinomycetota;c__Acidimicrobiia;o__Acidimicrobiales;f__Bog-793;g__Bog-793;s__Bog-793 sp003159795
20140700_S16_20	see 10.5281/zenodo.7596016		Field	d__Bacteria;p__Acidobacteriota;c__Terriglobia;o__Terriglobales;f__Acidobacteriaceae;g__Terracidiphilus;s__
20140700_S21_12	see 10.5281/zenodo.7596016		Field	d__Bacteria;p__Acidobacteriota;c__Terriglobia;o__Terriglobales;f__Acidobacteriaceae;g__Terracidiphilus;s__
20140700_S21_13	see 10.5281/zenodo.7596016		Field	d__Bacteria;p__Verrucomicrobiota;c__Verrucomicrobiae;o__Pedosphaerales;f__UBA11358;g__UBA11358;s__
20140700_S21_14	see 10.5281/zenodo.7596016		Field	d__Bacteria;p__Acidobacteriota;c__Terriglobia;o__Terriglobales;f__SbA1;g__Sulfotelmatobacter;s__
20140700_S21_18	see 10.5281/zenodo.7596016		Field	d__Bacteria;p__Acidobacteriota;c__Terriglobia;o__Terriglobales;f__Acidobacteriaceae;g__Palsa-343;s__
20140700_S21_3	see 10.5281/zenodo.7596016		Field	d__Bacteria;p__Actinomycetota;c__Acidimicrobiia;o__Acidimicrobiales;f__RAAP-2;g__RAAP-2;s__
20140700_S21_6	see 10.5281/zenodo.7596016		Field	d__Bacteria;p__Pseudomonadota;c__Alphaproteobacteria;o__Rhizobiales;f__Xanthobacteraceae;g__BOG-931;s__
20140700_S22_10	see 10.5281/zenodo.7596016		Field	d__Bacteria;p__Actinomycetota;c__Acidimicrobiia;o__Acidimicrobiales;f__RAAP-2;g__Bog-473;s__Bog-473 sp003169235
20140700_S22_6	see 10.5281/zenodo.7596016		Field	d__Bacteria;p__Acidobacteriota;c__Terriglobia;o__Bryobacterales;f__Bryobacteraceae;g__Bog-159;s__
20140700_S22_7	see 10.5281/zenodo.7596016		Field	d__Bacteria;p__Verrucomicrobiota;c__Verrucomicrobiae;o__Pedosphaerales;f__UBA11358;g__UBA11358;s__UBA11358 sp003133815
20140700_S31_1	see 10.5281/zenodo.7596016		Field	d__Bacteria;p__Pseudomonadota;c__Alphaproteobacteria;o__Rhizobiales;f__Beijerinckiaceae;g__Roseiarcus;s__
20140700_S31_11	see 10.5281/zenodo.7596016		Field	d__Bacteria;p__Pseudomonadota;c__Gammaproteobacteria;o__Steroidobacterales;f__Steroidobacteraceae;g__Bog-1198;s__
20140700_S31_3	see 10.5281/zenodo.7596016		Field	d__Bacteria;p__Acidobacteriota;c__Terriglobia;o__Acidoferrales;f__UBA7541;g__Palsa-295;s__
20140700_S31_6	see 10.5281/zenodo.7596016		Field	d__Bacteria;p__Actinomycetota;c__Acidimicrobiia;o__Acidimicrobiales;f__RAAP-2;g__RAAP-2;s__
20140700_S31_9	see 10.5281/zenodo.7596016		Field	d__Bacteria;p__Actinomycetota;c__Thermoleophilia;o__Solirubrobacterales;f__Solirubrobacteraceae;g__Palsa-513;s__
20140700_S32_12	see 10.5281/zenodo.7596016		Field	d__Bacteria;p__Acidobacteriota;c__Terriglobia;o__Terriglobales;f__Acidobacteriaceae;g__Terracidiphilus;s__
20140700_S32_4	see 10.5281/zenodo.7596016		Field	d__Bacteria;p__Actinomycetota;c__Actinomycetia;o__Streptosporangiales;f__Streptosporangiaceae;g__Bog-532;s__
20140700_S33_1	see 10.5281/zenodo.7596016		Field	d__Bacteria;p__Verrucomicrobiota;c__Verrucomicrobiae;o__Palsa-1439;f__Palsa-1439;g__Palsa-1439;s__
20140700_S33_15	see 10.5281/zenodo.7596016		Field	d__Bacteria;p__Pseudomonadota;c__Gammaproteobacteria;o__Steroidobacterales;f__Steroidobacteraceae;g__FEN-1191;s__
20140700_S33_2	see 10.5281/zenodo.7596016		Field	d__Bacteria;p__Actinomycetota;c__Thermoleophilia;o__Solirubrobacterales;f__Solirubrobacteraceae;g__Palsa-744;s__
20140700_S36_11	see 10.5281/zenodo.7596016		Field	d__Bacteria;p__Goldbacteria;c__PGYV01;o__PGYV01;f__Palsa-1178;g__Bog-1181;s__Bog-1181 sp003159495
20140700_S36_6	see 10.5281/zenodo.7596016		Field	d__Bacteria;p__Acidobacteriota;c__Terriglobia;o__Terriglobales;f__Acidobacteriaceae;g__Terracidiphilus;s__
20150700_E13_3	see 10.5281/zenodo.7596016		Field	d__Bacteria;p__Acidobacteriota;c__Terriglobia;o__Terriglobales;f__Acidobacteriaceae;g__Terracidiphilus;s__
20150700_E14_13	see 10.5281/zenodo.7596016		Field	d__Bacteria;p__Verrucomicrobiota;c__Verrucomicrobiae;o__Pedosphaerales;f__UBA11358;g__UBA7542;s__
20150700_E14_4	see 10.5281/zenodo.7596016		Field	d__Bacteria;p__Verrucomicrobiota;c__Verrucomicrobiae;o__Pedosphaerales;f__UBA11358;g__PLZL01;s__
20150700_E14_5	see 10.5281/zenodo.7596016		Field	d__Bacteria;p__Verrucomicrobiota;c__Verrucomicrobiae;o__Pedosphaerales;f__UBA11358;g__UBA11358;s__
20150700_E15_13	see 10.5281/zenodo.7596016		Field	d__Bacteria;p__Patescibacteria;c__Paceibacteria;o__UBA9983_A;f__UBA2100;g__UBA10103;s__
20150700_E15_18	see 10.5281/zenodo.7596016		Field	d__Bacteria;p__Bacteroidota;c__Bacteroidia;o__Bacteroidales;f__FEN-979;g__FEN-979;s__
20150700_E15_20	see 10.5281/zenodo.7596016		Field	d__Bacteria;p__Acidobacteriota;c__Terriglobia;o__Terriglobales;f__Acidobacteriaceae;g__Terracidiphilus;s__
20150700_E15_22	see 10.5281/zenodo.7596016		Field	d__Bacteria;p__Acidobacteriota;c__Terriglobia;o__Terriglobales;f__Acidobacteriaceae;g__Terracidiphilus;s__
20150700_E15_4	see 10.5281/zenodo.7596016		Field	d__Bacteria;p__Acidobacteriota;c__Terriglobia;o__Terriglobales;f__Acidobacteriaceae;g__Terracidiphilus;s__
20150700_E15_6	see 10.5281/zenodo.7596016		Field	d__Bacteria;p__Desulfobacterota;c__Syntrophia;o__Syntrophales;f__Smithellaceae;g__Smithella;s__
20150700_E21_1	see 10.5281/zenodo.7596016		Field	d__Bacteria;p__Bacteroidota;c__Bacteroidia;o__Bacteroidales;f__VadinHA17;g__LD21;s__LD21 sp003141495
20150700_E21_2	see 10.5281/zenodo.7596016		Field	d__Bacteria;p__Desulfobacterota;c__Syntrophia;o__Syntrophales;f__Fen-1087;g__Fen-1087;s__Fen-1087 sp003161855
20150700_E23_13	see 10.5281/zenodo.7596016		Field	d__Bacteria;p__Pseudomonadota;c__Alphaproteobacteria;o__Acetobacterales;f__Acetobacteraceae;g__BOG-930;s__
20150700_E23_6	see 10.5281/zenodo.7596016		Field	d__Bacteria;p__Acidobacteriota;c__Terriglobia;o__Terriglobales;f__Koribacteraceae;g__TOLSYN;s__
20150700_E23_7	see 10.5281/zenodo.7596016		Field	d__Bacteria;p__Pseudomonadota;c__Alphaproteobacteria;o__Rhizobiales;f__Beijerinckiaceae;g__Rhodoblastus;s__
20150700_E24_4	see 10.5281/zenodo.7596016		Field	d__Bacteria;p__Desulfobacterota;c__Syntrophia;o__Syntrophales;f__Fen-1087;g__Fen-1087;s__Fen-1087 sp003161855
20150700_E24_5	see 10.5281/zenodo.7596016		Field	d__Bacteria;p__Bacteroidota;c__UBA10030;o__UBA10030;f__UBA6906;g__Fen-1260;s__Fen-1260 sp003162635
20150700_E25_12	see 10.5281/zenodo.7596016		Field	d__Bacteria;p__Bacteroidota;c__UBA10030;o__UBA10030;f__UBA6906;g__Fen-1260;s__Fen-1260 sp003162635
20150700_E25_3	see 10.5281/zenodo.7596016		Field	d__Bacteria;p__Desulfobacterota;c__Syntrophia;o__Syntrophales;f__Fen-1087;g__Fen-1087;s__Fen-1087 sp003161855
20150700_E25_9	see 10.5281/zenodo.7596016		Field	d__Bacteria;p__Methylomirabilota;c__Methylomirabilia;o__Methylomirabilales;f__2-02-FULL-66-22;g__2-02-FULL-66-22;s__
20150700_E33_2	see 10.5281/zenodo.7596016		Field	d__Bacteria;p__Desulfobacterota;c__Syntrophia;o__Syntrophales;f__Fen-1087;g__Fen-1087;s__Fen-1087 sp003161855
20150700_E34_1	see 10.5281/zenodo.7596016		Field	d__Bacteria;p__Nitrospirota;c__Thermodesulfovibrionia;o__Thermodesulfovibrionales;f__Dissulfurispiraceae;g__Fen-1308;s__Fen-1308 sp003170655
20150700_E34_11	see 10.5281/zenodo.7596016		Field	d__Bacteria;p__Desulfobacterota;c__Syntrophia;o__Syntrophales;f__Fen-1087;g__Fen-1087;s__Fen-1087 sp003161855
20150700_E34_4	see 10.5281/zenodo.7596016		Field	d__Bacteria;p__Bacteroidota;c__UBA10030;o__UBA10030;f__UBA6906;g__Fen-1273;s__Fen-1273 sp003161955
20150700_E35_2	see 10.5281/zenodo.7596016		Field	d__Bacteria;p__Fibrobacterota;c__Chitinivibrionia;o__Chitinivibrionales;f__FEN-1185;g__;s__
20150700_E35_6	see 10.5281/zenodo.7596016		Field	d__Bacteria;p__Desulfobacterota;c__Syntrophia;o__Syntrophales;f__Fen-1087;g__Fen-1087;s__Fen-1087 sp003161855
20150700_E35_7	see 10.5281/zenodo.7596016		Field	d__Bacteria;p__Bacteroidota;c__Bacteroidia;o__Bacteroidales;f__VadinHA17;g__LD21;s__LD21 sp003155705
20150700_P11_4	see 10.5281/zenodo.7596016		Field	d__Bacteria;p__Acidobacteriota;c__Terriglobia;o__Terriglobales;f__SbA1;g__Sulfotelmatobacter;s__Sulfotelmatobacter sp003165455
20150700_P11_6	see 10.5281/zenodo.7596016		Field	d__Bacteria;p__Eremiobacterota;c__Eremiobacteria;o__Baltobacterales;f__Baltobacteraceae;g__;s__
20150700_P11_7	see 10.5281/zenodo.7596016		Field	d__Bacteria;p__Acidobacteriota;c__Terriglobia;o__Acidoferrales;f__UBA7541;g__Palsa-295;s__
20150700_P13_2	see 10.5281/zenodo.7596016		Field	d__Bacteria;p__Verrucomicrobiota;c__Verrucomicrobiae;o__Pedosphaerales;f__Palsa-1400;g__Palsa-1400;s__
20150700_P13_7	see 10.5281/zenodo.7596016		Field	d__Bacteria;p__Acidobacteriota;c__Terriglobia;o__Bryobacterales;f__Bryobacteraceae;g__Bog-159;s__
20150700_P13_8	see 10.5281/zenodo.7596016		Field	d__Bacteria;p__Actinomycetota;c__Acidimicrobiia;o__Acidimicrobiales;f__RAAP-2;g__RAAP-2;s__
20150700_P14_12	see 10.5281/zenodo.7596016		Field	d__Bacteria;p__Actinomycetota;c__Acidimicrobiia;o__Acidimicrobiales;f__RAAP-2;g__RAAP-2;s__
20150700_P14_4	see 10.5281/zenodo.7596016		Field	d__Bacteria;p__Acidobacteriota;c__Terriglobia;o__Terriglobales;f__Acidobacteriaceae;g__Terracidiphilus;s__
20150700_P14_6	see 10.5281/zenodo.7596016		Field	d__Bacteria;p__Myxococcota;c__Polyangia;o__Polyangiales;f__Polyangiaceae;g__Palsa-1150;s__
20150700_P14_7	see 10.5281/zenodo.7596016		Field	d__Bacteria;p__Actinomycetota;c__Thermoleophilia;o__Solirubrobacterales;f__Solirubrobacteraceae;g__Palsa-513;s__
20150700_P14_8	see 10.5281/zenodo.7596016		Field	d__Bacteria;p__Acidobacteriota;c__Terriglobia;o__Terriglobales;f__Acidobacteriaceae;g__;s__
20150700_P15_1	see 10.5281/zenodo.7596016		Field	d__Bacteria;p__Eremiobacterota;c__Eremiobacteria;o__Baltobacterales;f__Baltobacteraceae;g__Lustribacter;s__
20150700_P15_10	see 10.5281/zenodo.7596016		Field	d__Bacteria;p__Acidobacteriota;c__Terriglobia;o__Terriglobales;f__SbA1;g__Sulfotelmatobacter;s__Sulfotelmatobacter sp003140655
20150700_P15_11	see 10.5281/zenodo.7596016		Field	d__Bacteria;p__Acidobacteriota;c__Terriglobia;o__Terriglobales;f__Acidobacteriaceae;g__Palsa-343;s__Palsa-343 sp003167515
20150700_P15_12	see 10.5281/zenodo.7596016		Field	d__Bacteria;p__Verrucomicrobiota;c__Verrucomicrobiae;o__Pedosphaerales;f__Palsa-1400;g__Palsa-1400;s__
20150700_P15_13	see 10.5281/zenodo.7596016		Field	d__Bacteria;p__Myxococcota;c__Polyangia;o__Polyangiales;f__Polyangiaceae;g__;s__
20150700_P15_16	see 10.5281/zenodo.7596016		Field	d__Bacteria;p__Verrucomicrobiota;c__Verrucomicrobiae;o__Methylacidiphilales;f__UBA1321;g__JABDGH01;s__
20150700_P15_3	see 10.5281/zenodo.7596016		Field	d__Bacteria;p__Actinomycetota;c__Thermoleophilia;o__Solirubrobacterales;f__Solirubrobacteraceae;g__Palsa-513;s__Palsa-513 sp003133565
20150700_P15_4	see 10.5281/zenodo.7596016		Field	d__Bacteria;p__Acidobacteriota;c__Terriglobia;o__Terriglobales;f__Acidobacteriaceae;g__Palsa-343;s__Palsa-343 sp003152415
20150700_P15_5	see 10.5281/zenodo.7596016		Field	d__Bacteria;p__Acidobacteriota;c__Terriglobia;o__Terriglobales;f__Acidobacteriaceae;g__Palsa-343;s__
20150700_P15_9	see 10.5281/zenodo.7596016		Field	d__Bacteria;p__Verrucomicrobiota;c__Verrucomicrobiae;o__Opitutales;f__Opitutaceae;g__Palsa-1447;s__Palsa-1447 sp003140665
20150700_P21_1	see 10.5281/zenodo.7596016		Field	d__Bacteria;p__Pseudomonadota;c__Gammaproteobacteria;o__Steroidobacterales;f__Steroidobacteraceae;g__FEN-1191;s__
20150700_P21_10	see 10.5281/zenodo.7596016		Field	d__Bacteria;p__Pseudomonadota;c__Gammaproteobacteria;o__Steroidobacterales;f__Steroidobacteraceae;g__13-2-20CM-66-19;s__
20150700_P21_2	see 10.5281/zenodo.7596016		Field	d__Bacteria;p__Pseudomonadota;c__Gammaproteobacteria;o__Steroidobacterales;f__Steroidobacteraceae;g__PALSA-1196;s__
20150700_P21_5	see 10.5281/zenodo.7596016		Field	d__Bacteria;p__Eremiobacterota;c__Eremiobacteria;o__Baltobacterales;f__Baltobacteraceae;g__Aquilonibacter;s__
20150700_P21_8	see 10.5281/zenodo.7596016		Field	d__Bacteria;p__Eremiobacterota;c__Eremiobacteria;o__Baltobacterales;f__Baltobacteraceae;g__Elarobacter;s__
20150700_P23_11	see 10.5281/zenodo.7596016		Field	d__Bacteria;p__Acidobacteriota;c__Terriglobia;o__Bryobacterales;f__Bryobacteraceae;g__Bog-159;s__
20150700_P23_12	see 10.5281/zenodo.7596016		Field	d__Bacteria;p__Acidobacteriota;c__Terriglobia;o__Acidoferrales;f__UBA7541;g__Acidoferrum;s__
20150700_P23_4	see 10.5281/zenodo.7596016		Field	d__Bacteria;p__Acidobacteriota;c__Terriglobia;o__Acidoferrales;f__UBA7541;g__Palsa-295;s__Palsa-295 sp003166795
20150700_P23_6	see 10.5281/zenodo.7596016		Field	d__Bacteria;p__Pseudomonadota;c__Alphaproteobacteria;o__Rhizobiales;f__Xanthobacteraceae;g__BOG-931;s__
20150700_P23_7	see 10.5281/zenodo.7596016		Field	d__Bacteria;p__Pseudomonadota;c__Alphaproteobacteria;o__Rhizobiales;f__Xanthobacteraceae;g__BOG-931;s__
20150700_P24_15	see 10.5281/zenodo.7596016		Field	d__Bacteria;p__Acidobacteriota;c__Terriglobia;o__Terriglobales;f__SbA1;g__PALSA-270;s__PALSA-270 sp003132825
20150700_P24_5	see 10.5281/zenodo.7596016		Field	d__Bacteria;p__Actinomycetota;c__Acidimicrobiia;o__Acidimicrobiales;f__Bog-793;g__Fen-455;s__
20150700_P24_7	see 10.5281/zenodo.7596016		Field	d__Bacteria;p__Acidobacteriota;c__Terriglobia;o__Terriglobales;f__SbA1;g__JABDBE01;s__
20150700_P24_8	see 10.5281/zenodo.7596016		Field	d__Bacteria;p__Pseudomonadota;c__Gammaproteobacteria;o__Steroidobacterales;f__Steroidobacteraceae;g__Bog-1198;s__
20150700_P24_9	see 10.5281/zenodo.7596016		Field	d__Bacteria;p__Actinomycetota;c__Acidimicrobiia;o__Acidimicrobiales;f__RAAP-2;g__Bog-756;s__
20150700_P31_10	see 10.5281/zenodo.7596016		Field	d__Bacteria;p__Actinomycetota;c__Acidimicrobiia;o__Acidimicrobiales;f__Palsa-688;g__PALSA-688;s__PALSA-688 sp003156795
20150700_P31_13	see 10.5281/zenodo.7596016		Field	d__Bacteria;p__Acidobacteriota;c__Terriglobia;o__Terriglobales;f__Acidobacteriaceae;g__Terracidiphilus;s__
20150700_P31_3	see 10.5281/zenodo.7596016		Field	d__Bacteria;p__Acidobacteriota;c__Terriglobia;o__Terriglobales;f__SbA1;g__Sulfotelmatobacter;s__
20150700_P31_6	see 10.5281/zenodo.7596016		Field	d__Bacteria;p__Actinomycetota;c__Thermoleophilia;o__Solirubrobacterales;f__Solirubrobacteraceae;g__Palsa-465;s__
20150700_P31_7	see 10.5281/zenodo.7596016		Field	d__Bacteria;p__Acidobacteriota;c__Terriglobia;o__Terriglobales;f__Acidobacteriaceae;g__Terracidiphilus;s__
20150700_P35_1	see 10.5281/zenodo.7596016		Field	d__Bacteria;p__Acidobacteriota;c__Terriglobia;o__Terriglobales;f__Acidobacteriaceae;g__Terracidiphilus;s__Terracidiphilus sp003140705
20150700_S15_1	see 10.5281/zenodo.7596016		Field	d__Bacteria;p__Verrucomicrobiota;c__Verrucomicrobiae;o__Pedosphaerales;f__UBA11358;g__UBA7542;s__
20150700_S15_12	see 10.5281/zenodo.7596016		Field	d__Bacteria;p__Bacteroidota;c__Ignavibacteria;o__Ignavibacteriales;f__Ignavibacteriaceae;g__FEN-1297;s__FEN-1297 sp003142915
20150700_S15_15	see 10.5281/zenodo.7596016		Field	d__Bacteria;p__Acidobacteriota;c__Terriglobia;o__Terriglobales;f__Acidobacteriaceae;g__Terracidiphilus;s__
20150700_S21_10	see 10.5281/zenodo.7596016		Field	d__Bacteria;p__Acidobacteriota;c__Terriglobia;o__Bryobacterales;f__Bryobacteraceae;g__;s__
20150700_S21_9	see 10.5281/zenodo.7596016		Field	d__Bacteria;p__Pseudomonadota;c__Alphaproteobacteria;o__Acetobacterales;f__Acetobacteraceae;g__Rhodopila;s__
20150700_S23_11	see 10.5281/zenodo.7596016		Field	d__Bacteria;p__Acidobacteriota;c__Terriglobia;o__Terriglobales;f__Acidobacteriaceae;g__Terracidiphilus;s__Terracidiphilus sp003164635
20150700_S23_2	see 10.5281/zenodo.7596016		Field	d__Bacteria;p__Pseudomonadota;c__Gammaproteobacteria;o__Steroidobacterales;f__Steroidobacteraceae;g__FEN-1191;s__
20150700_S23_3	see 10.5281/zenodo.7596016		Field	d__Bacteria;p__Dormibacterota;c__Dormibacteria;o__UBA8260;f__UBA8260;g__UBA8260;s__UBA8260 sp003134115
20150700_S23_7	see 10.5281/zenodo.7596016		Field	d__Bacteria;p__Actinomycetota;c__Actinomycetia;o__Streptosporangiales;f__Streptosporangiaceae;g__Palsa-504;s__
20150700_S25_2	see 10.5281/zenodo.7596016		Field	d__Bacteria;p__Actinomycetota;c__Acidimicrobiia;o__Acidimicrobiales;f__RAAP-2;g__Bog-756;s__Bog-756 sp003138855
20150700_S25_3	see 10.5281/zenodo.7596016		Field	d__Bacteria;p__Verrucomicrobiota;c__Verrucomicrobiae;o__Pedosphaerales;f__Palsa-1400;g__;s__
20160700_E11_1	see 10.5281/zenodo.7596016		Field	d__Bacteria;p__Bacteroidota;c__Bacteroidia;o__Bacteroidales;f__VadinHA17;g__LD21;s__LD21 sp003141495
20160700_E11_2	see 10.5281/zenodo.7596016		Field	d__Bacteria;p__Desulfobacterota;c__Syntrophia;o__Syntrophales;f__Fen-1087;g__Fen-1087;s__Fen-1087 sp003161855
20160700_E13_3	see 10.5281/zenodo.7596016		Field	d__Bacteria;p__Desulfobacterota;c__Syntrophia;o__Syntrophales;f__Fen-1087;g__Fen-1087;s__Fen-1087 sp003161855
20160700_E13_6	see 10.5281/zenodo.7596016		Field	d__Bacteria;p__Desulfobacterota;c__Syntrophia;o__Syntrophales;f__Smithellaceae;g__Smithella;s__
20160700_E14_7	see 10.5281/zenodo.7596016		Field	d__Bacteria;p__Bacteroidota;c__UBA10030;o__UBA10030;f__UBA8401;g__JAGVPT01;s__
20160700_E14_8	see 10.5281/zenodo.7596016		Field	d__Bacteria;p__Desulfobacterota;c__Syntrophia;o__Syntrophales;f__Fen-1087;g__Fen-1087;s__Fen-1087 sp003161855
20160700_E14_9	see 10.5281/zenodo.7596016		Field	d__Bacteria;p__Bacteroidota;c__UBA10030;o__UBA10030;f__UBA6906;g__Fen-1260;s__Fen-1260 sp003162635
20160700_E15_10	see 10.5281/zenodo.7596016		Field	d__Bacteria;p__Bacteroidota;c__UBA10030;o__UBA10030;f__UBA10030;g__Fen-1298;s__
20160700_E15_3	see 10.5281/zenodo.7596016		Field	d__Bacteria;p__Desulfobacterota;c__Syntrophia;o__Syntrophales;f__Fen-1087;g__Fen-1087;s__Fen-1087 sp003161855
20160700_E21_11	see 10.5281/zenodo.7596016		Field	d__Bacteria;p__Verrucomicrobiota;c__Verrucomicrobiae;o__Chthoniobacterales;f__UBA6821;g__UBA6821;s__UBA6821 sp002452515
20160700_E21_3	see 10.5281/zenodo.7596016		Field	d__Bacteria;p__Actinomycetota;c__Acidimicrobiia;o__Acidimicrobiales;f__RAAP-2;g__RAAP-2;s__RAAP-2 sp003133005
20160700_E21_6	see 10.5281/zenodo.7596016		Field	d__Bacteria;p__Pseudomonadota;c__Gammaproteobacteria;o__Steroidobacterales;f__Steroidobacteraceae;g__Bog-1198;s__
20160700_E23_11	see 10.5281/zenodo.7596016		Field	d__Bacteria;p__Verrucomicrobiota;c__Verrucomicrobiae;o__Pedosphaerales;f__UBA11358;g__UBA11358;s__
20160700_E23_12	see 10.5281/zenodo.7596016		Field	d__Bacteria;p__Patescibacteria;c__Paceibacteria;o__UBA9983_A;f__GWA1-40-21;g__Bog-1340;s__Bog-1340 sp003142075
20160700_E23_20	see 10.5281/zenodo.7596016		Field	d__Bacteria;p__Verrucomicrobiota;c__Verrucomicrobiae;o__Pedosphaerales;f__UBA11358;g__UBA11358;s__
20160700_E23_21	see 10.5281/zenodo.7596016		Field	d__Bacteria;p__Acidobacteriota;c__Terriglobia;o__Terriglobales;f__Acidobacteriaceae;g__Terracidiphilus;s__
20160700_E23_26	see 10.5281/zenodo.7596016		Field	d__Bacteria;p__Verrucomicrobiota;c__Kiritimatiellia;o__RFP12;f__JAAYNR01;g__CAIWXQ01;s__
20160700_E23_6	see 10.5281/zenodo.7596016		Field	d__Bacteria;p__Verrucomicrobiota;c__Verrucomicrobiae;o__Pedosphaerales;f__UBA11358;g__UBA11358;s__
20160700_E25_11	see 10.5281/zenodo.7596016		Field	d__Bacteria;p__Acidobacteriota;c__Terriglobia;o__Terriglobales;f__Acidobacteriaceae;g__Terracidiphilus;s__
20160700_E25_13	see 10.5281/zenodo.7596016		Field	d__Bacteria;p__Acidobacteriota;c__Terriglobia;o__Terriglobales;f__Acidobacteriaceae;g__Terracidiphilus;s__
20160700_E25_15	see 10.5281/zenodo.7596016		Field	d__Bacteria;p__Acidobacteriota;c__Terriglobia;o__Terriglobales;f__Acidobacteriaceae;g__Terracidiphilus;s__
20160700_E25_16	see 10.5281/zenodo.7596016		Field	d__Bacteria;p__Acidobacteriota;c__Terriglobia;o__Terriglobales;f__Acidobacteriaceae;g__Terracidiphilus;s__
20160700_E25_18	see 10.5281/zenodo.7596016		Field	d__Bacteria;p__Desulfobacterota;c__Syntrophia;o__Syntrophales;f__Smithellaceae;g__Smithella;s__
20160700_E25_27	see 10.5281/zenodo.7596016		Field	d__Bacteria;p__Acidobacteriota;c__Terriglobia;o__Terriglobales;f__SbA1;g__Bog-209;s__
20160700_E25_3	see 10.5281/zenodo.7596016		Field	d__Bacteria;p__Verrucomicrobiota;c__Verrucomicrobiae;o__Chthoniobacterales;f__UBA6821;g__UBA6821;s__
20160700_E25_5	see 10.5281/zenodo.7596016		Field	d__Bacteria;p__Pseudomonadota;c__Gammaproteobacteria;o__UBA9339;f__UBA9339;g__;s__
20160700_E25_7	see 10.5281/zenodo.7596016		Field	d__Archaea;p__Methanobacteriota;c__Methanobacteria;o__Methanobacteriales;f__Methanobacteriaceae;g__Methanobacterium_B;s__
20160700_E33_2	see 10.5281/zenodo.7596016		Field	d__Bacteria;p__Chloroflexota;c__Dehalococcoidia;o__Dehalococcoidales;f__Fen-1064;g__Fen-1064;s__Fen-1064 sp003162335
20160700_E33_4	see 10.5281/zenodo.7596016		Field	d__Bacteria;p__Desulfobacterota;c__Syntrophia;o__Syntrophales;f__Fen-1087;g__Fen-1087;s__Fen-1087 sp003161855
20160700_E33_6	see 10.5281/zenodo.7596016		Field	d__Bacteria;p__Bacteroidota;c__UBA10030;o__UBA10030;f__UBA6906;g__Fen-1260;s__Fen-1260 sp003162635
20160700_E35_7	see 10.5281/zenodo.7596016		Field	d__Bacteria;p__Bacteroidota;c__Bacteroidia;o__Bacteroidales;f__VadinHA17;g__LD21;s__LD21 sp003141495
20160700_P15_10	see 10.5281/zenodo.7596016		Field	d__Bacteria;p__Myxococcota;c__Polyangia;o__Polyangiales;f__Polyangiaceae;g__Palsa-1150;s__
20160700_P15_13	see 10.5281/zenodo.7596016		Field	d__Bacteria;p__Actinomycetota;c__Acidimicrobiia;o__Acidimicrobiales;f__Palsa-688;g__Fen-671;s__
20160700_P15_14	see 10.5281/zenodo.7596016		Field	d__Bacteria;p__Actinomycetota;c__Thermoleophilia;o__Solirubrobacterales;f__Solirubrobacteraceae;g__Palsa-513;s__Palsa-513 sp003132505
20160700_P15_15	see 10.5281/zenodo.7596016		Field	d__Bacteria;p__Pseudomonadota;c__Alphaproteobacteria;o__ATCC43930;f__Stellaceae;g__REEB95;s__
20160700_P15_16	see 10.5281/zenodo.7596016		Field	d__Bacteria;p__Actinomycetota;c__Actinomycetia;o__Streptosporangiales;f__Streptosporangiaceae;g__UBA9676;s__
20160700_P15_17	see 10.5281/zenodo.7596016		Field	d__Bacteria;p__Pseudomonadota;c__Gammaproteobacteria;o__Steroidobacterales;f__Steroidobacteraceae;g__FEN-1191;s__
20160700_P15_18	see 10.5281/zenodo.7596016		Field	d__Bacteria;p__Acidobacteriota;c__Terriglobia;o__Terriglobales;f__SbA1;g__Sulfotelmatobacter;s__
20160700_P15_19	see 10.5281/zenodo.7596016		Field	d__Bacteria;p__Acidobacteriota;c__Terriglobia;o__Terriglobales;f__SbA1;g__PALSA-270;s__PALSA-270 sp003132825
20160700_P15_2	see 10.5281/zenodo.7596016		Field	d__Bacteria;p__Acidobacteriota;c__Terriglobia;o__Acidoferrales;f__UBA7541;g__Palsa-295;s__
20160700_P15_21	see 10.5281/zenodo.7596016		Field	d__Bacteria;p__Actinomycetota;c__Acidimicrobiia;o__Acidimicrobiales;f__RAAP-2;g__Bog-473;s__Bog-473 sp003133545
20160700_P15_24	see 10.5281/zenodo.7596016		Field	d__Bacteria;p__Acidobacteriota;c__Terriglobia;o__Terriglobales;f__Acidobacteriaceae;g__Terracidiphilus;s__
20160700_P15_25	see 10.5281/zenodo.7596016		Field	d__Bacteria;p__Acidobacteriota;c__Terriglobia;o__Bryobacterales;f__Bryobacteraceae;g__Bog-159;s__
20160700_P15_26	see 10.5281/zenodo.7596016		Field	d__Bacteria;p__Acidobacteriota;c__Terriglobia;o__Bryobacterales;f__Bryobacteraceae;g__PALSA-129;s__
20160700_P15_3	see 10.5281/zenodo.7596016		Field	d__Bacteria;p__Acidobacteriota;c__Terriglobia;o__Acidoferrales;f__UBA7541;g__Palsa-295;s__Palsa-295 sp003167215
20160700_P15_5	see 10.5281/zenodo.7596016		Field	d__Bacteria;p__Acidobacteriota;c__Terriglobia;o__Bryobacterales;f__Bryobacteraceae;g__Palsa-89;s__Palsa-89 sp003166875
20160700_P15_8	see 10.5281/zenodo.7596016		Field	d__Bacteria;p__Eremiobacterota;c__Eremiobacteria;o__Baltobacterales;f__Baltobacteraceae;g__Cybelea;s__
20160700_P15_9	see 10.5281/zenodo.7596016		Field	d__Bacteria;p__Pseudomonadota;c__Gammaproteobacteria;o__Steroidobacterales;f__Steroidobacteraceae;g__Bog-1198;s__
20160700_P24_1	see 10.5281/zenodo.7596016		Field	d__Bacteria;p__Acidobacteriota;c__Terriglobia;o__Terriglobales;f__Acidobacteriaceae;g__Terracidiphilus;s__Terracidiphilus sp003140785
20160700_S11_1	see 10.5281/zenodo.7596016		Field	d__Bacteria;p__Myxococcota;c__Polyangia;o__Polyangiales;f__Polyangiaceae;g__Palsa-1150;s__
20160700_S11_6	see 10.5281/zenodo.7596016		Field	d__Bacteria;p__Verrucomicrobiota;c__Verrucomicrobiae;o__Pedosphaerales;f__UBA11358;g__UBA7542;s__
20160700_S13_16	see 10.5281/zenodo.7596016		Field	d__Bacteria;p__Actinomycetota;c__Acidimicrobiia;o__Acidimicrobiales;f__Bog-793;g__Fen-455;s__
20160700_S13_19	see 10.5281/zenodo.7596016		Field	d__Bacteria;p__Pseudomonadota;c__Alphaproteobacteria;o__Acetobacterales;f__Acetobacteraceae;g__Acidocella;s__
20160700_S14_11	see 10.5281/zenodo.7596016		Field	d__Bacteria;p__Verrucomicrobiota;c__Verrucomicrobiae;o__Pedosphaerales;f__UBA3939;g__BOG-1460;s__BOG-1460 sp003159675
20160700_S14_9	see 10.5281/zenodo.7596016		Field	d__Bacteria;p__Pseudomonadota;c__Gammaproteobacteria;o__Steroidobacterales;f__Steroidobacteraceae;g__Bog-1198;s__
20160700_S15_15	see 10.5281/zenodo.7596016		Field	d__Bacteria;p__Acidobacteriota;c__Terriglobia;o__Bryobacterales;f__Bryobacteraceae;g__Bog-159;s__Bog-159 sp003166475
20160700_S15_2	see 10.5281/zenodo.7596016		Field	d__Bacteria;p__Acidobacteriota;c__Terriglobia;o__Terriglobales;f__SbA1;g__Bog-209;s__
20160700_S15_23	see 10.5281/zenodo.7596016		Field	d__Bacteria;p__Dormibacterota;c__Dormibacteria;o__UBA8260;f__UBA8260;g__UBA8260;s__UBA8260 sp003135255
20160700_S23_13	see 10.5281/zenodo.7596016		Field	d__Bacteria;p__Acidobacteriota;c__Terriglobia;o__Terriglobales;f__SbA1;g__Bog-209;s__
20160700_S23_14	see 10.5281/zenodo.7596016		Field	d__Bacteria;p__Actinomycetota;c__Acidimicrobiia;o__Acidimicrobiales;f__Bog-793;g__JAKACA01;s__
20160700_S23_19	see 10.5281/zenodo.7596016		Field	d__Bacteria;p__Acidobacteriota;c__Terriglobia;o__Terriglobales;f__SbA1;g__Sulfotelmatobacter;s__Sulfotelmatobacter sp003165855
20160700_S23_20	see 10.5281/zenodo.7596016		Field	d__Bacteria;p__Acidobacteriota;c__Terriglobia;o__Bryobacterales;f__Bryobacteraceae;g__Bog-375;s__Bog-375 sp003142185
20160700_S23_5	see 10.5281/zenodo.7596016		Field	d__Bacteria;p__Acidobacteriota;c__Terriglobia;o__Bryobacterales;f__Bryobacteraceae;g__Bog-159;s__
20160700_S23_8	see 10.5281/zenodo.7596016		Field	d__Bacteria;p__Pseudomonadota;c__Gammaproteobacteria;o__Steroidobacterales;f__Steroidobacteraceae;g__Bog-1198;s__
20160700_S34_5	see 10.5281/zenodo.7596016		Field	d__Bacteria;p__Actinomycetota;c__Actinomycetia;o__Streptosporangiales;f__Streptosporangiaceae;g__;s__
20160700_S35_1	see 10.5281/zenodo.7596016		Field	d__Bacteria;p__Dormibacterota;c__Dormibacteria;o__UBA8260;f__UBA8260;g__UBA8260;s__UBA8260 sp003135255
20170700_E11_1	see 10.5281/zenodo.7596016		Field	d__Bacteria;p__Patescibacteria;c__Saccharimonadia;o__Saccharimonadales;f__UBA4665;g__JAJXXC01;s__
20170700_E13_4	see 10.5281/zenodo.7596016		Field	d__Bacteria;p__Verrucomicrobiota;c__Verrucomicrobiae;o__Opitutales;f__Opitutaceae;g__Palsa-1447;s__Palsa-1447 sp003164715
20170700_E14_6	see 10.5281/zenodo.7596016		Field	d__Bacteria;p__Verrucomicrobiota;c__Verrucomicrobiae;o__Pedosphaerales;f__UBA11358;g__PLZL01;s__
20170700_E15_6	see 10.5281/zenodo.7596016		Field	d__Bacteria;p__Acidobacteriota;c__Terriglobia;o__Terriglobales;f__Acidobacteriaceae;g__Terracidiphilus;s__
20170700_E15_8	see 10.5281/zenodo.7596016		Field	d__Bacteria;p__Chloroflexota;c__Anaerolineae;o__Anaerolineales;f__EnvOPS12;g__Fen-1038;s__Fen-1038 sp003141915
20170700_E33_1	see 10.5281/zenodo.7596016		Field	d__Bacteria;p__Bacteroidota;c__Bacteroidia;o__Bacteroidales;f__VadinHA17;g__LD21;s__LD21 sp003141495
20170700_P23_1	see 10.5281/zenodo.7596016		Field	d__Bacteria;p__Pseudomonadota;c__Gammaproteobacteria;o__Steroidobacterales;f__Steroidobacteraceae;g__Bog-1198;s__
20170700_P24_2	see 10.5281/zenodo.7596016		Field	d__Bacteria;p__Pseudomonadota;c__Alphaproteobacteria;o__Rhizobiales;f__Xanthobacteraceae;g__Pseudolabrys;s__
20170700_P24_4	see 10.5281/zenodo.7596016		Field	d__Bacteria;p__Eremiobacterota;c__Eremiobacteria;o__Baltobacterales;f__Baltobacteraceae;g__;s__
20170700_P31_3	see 10.5281/zenodo.7596016		Field	d__Bacteria;p__Acidobacteriota;c__Terriglobia;o__Acidoferrales;f__UBA7541;g__Palsa-295;s__Palsa-295 sp003156635
20170700_P33_1	see 10.5281/zenodo.7596016		Field	d__Bacteria;p__Acidobacteriota;c__Terriglobia;o__Acidoferrales;f__UBA7541;g__Acidoferrum;s__
20170700_P34_1	see 10.5281/zenodo.7596016		Field	d__Bacteria;p__Pseudomonadota;c__Gammaproteobacteria;o__Steroidobacterales;f__Steroidobacteraceae;g__PALSA-1196;s__
20170700_P34_2	see 10.5281/zenodo.7596016		Field	d__Bacteria;p__Eremiobacterota;c__Eremiobacteria;o__Baltobacterales;f__Baltobacteraceae;g__Elarobacter;s__Elarobacter vanleeuwenhoeki
20170700_P34_4	see 10.5281/zenodo.7596016		Field	d__Bacteria;p__Actinomycetota;c__Acidimicrobiia;o__Acidimicrobiales;f__Bog-793;g__Fen-455;s__
20170700_P34_5	see 10.5281/zenodo.7596016		Field	d__Bacteria;p__Acidobacteriota;c__Terriglobia;o__Terriglobales;f__SbA1;g__Bog-209;s__
20170700_S21_1	see 10.5281/zenodo.7596016		Field	d__Bacteria;p__Pseudomonadota;c__Alphaproteobacteria;o__Rhizobiales;f__Xanthobacteraceae;g__Pseudolabrys;s__
20170700_S24_10	see 10.5281/zenodo.7596016		Field	d__Bacteria;p__Acidobacteriota;c__Terriglobia;o__Terriglobales;f__Acidobacteriaceae;g__Terracidiphilus;s__Terracidiphilus sp003138515
20170700_S24_14	see 10.5281/zenodo.7596016		Field	d__Bacteria;p__Acidobacteriota;c__Terriglobia;o__Terriglobales;f__Acidobacteriaceae;g__Terracidiphilus;s__Terracidiphilus sp003164255
20170700_S24_16	see 10.5281/zenodo.7596016		Field	d__Bacteria;p__Verrucomicrobiota;c__Verrucomicrobiae;o__Pedosphaerales;f__UBA11358;g__UBA11358;s__
20170700_S24_18	see 10.5281/zenodo.7596016		Field	d__Bacteria;p__Acidobacteriota;c__Terriglobia;o__Terriglobales;f__Acidobacteriaceae;g__Terracidiphilus;s__
20170700_S24_4	see 10.5281/zenodo.7596016		Field	d__Bacteria;p__Verrucomicrobiota;c__Verrucomicrobiae;o__Pedosphaerales;f__Palsa-1400;g__;s__
20170700_S24_5	see 10.5281/zenodo.7596016		Field	d__Bacteria;p__Acidobacteriota;c__Terriglobia;o__Terriglobales;f__Acidobacteriaceae;g__Palsa-288;s__Palsa-288 sp003142215
20170700_S24_8	see 10.5281/zenodo.7596016		Field	d__Bacteria;p__Verrucomicrobiota;c__Verrucomicrobiae;o__Pedosphaerales;f__Palsa-1400;g__;s__
20170700_S24_9	see 10.5281/zenodo.7596016		Field	d__Bacteria;p__Verrucomicrobiota;c__Verrucomicrobiae;o__Pedosphaerales;f__UBA11358;g__PLZL01;s__
20170700_S25_1	see 10.5281/zenodo.7596016		Field	d__Bacteria;p__Acidobacteriota;c__Terriglobia;o__Terriglobales;f__Acidobacteriaceae;g__Palsa-288;s__
20170700_S25_13	see 10.5281/zenodo.7596016		Field	d__Bacteria;p__Acidobacteriota;c__Terriglobia;o__Terriglobales;f__Acidobacteriaceae;g__Terracidiphilus;s__Terracidiphilus sp003165095
20170700_S25_23	see 10.5281/zenodo.7596016		Field	d__Bacteria;p__JAJYCY01;c__JAJYCY01;o__JAJYGY01;f__JAJYGY01;g__;s__
20170700_S25_25	see 10.5281/zenodo.7596016		Field	d__Bacteria;p__Dormibacterota;c__Dormibacteria;o__UBA8260;f__Bog-877;g__Bog-877;s__Bog-877 sp003164475
20170700_S25_26	see 10.5281/zenodo.7596016		Field	d__Bacteria;p__Acidobacteriota;c__Terriglobia;o__Terriglobales;f__SbA1;g__Bog-209;s__Bog-209 sp003139995
20170700_S25_3	see 10.5281/zenodo.7596016		Field	d__Bacteria;p__Acidobacteriota;c__Terriglobia;o__Terriglobales;f__Acidobacteriaceae;g__Palsa-343;s__Palsa-343 sp003152595
20170700_S25_32	see 10.5281/zenodo.7596016		Field	d__Bacteria;p__Verrucomicrobiota;c__Verrucomicrobiae;o__Pedosphaerales;f__Palsa-1400;g__Palsa-1400;s__
20170700_S25_36	see 10.5281/zenodo.7596016		Field	d__Bacteria;p__Actinomycetota;c__Actinomycetia;o__Mycobacteriales;f__Mycobacteriaceae;g__Mycobacterium;s__
20170700_S25_38	see 10.5281/zenodo.7596016		Field	d__Bacteria;p__Acidobacteriota;c__Terriglobia;o__UBA7540;f__UBA7540;g__UBA7540;s__
20170700_S25_7	see 10.5281/zenodo.7596016		Field	d__Bacteria;p__Acidobacteriota;c__Terriglobia;o__Terriglobales;f__Acidobacteriaceae;g__Terracidiphilus;s__
20170700_S25_8	see 10.5281/zenodo.7596016		Field	d__Bacteria;p__Acidobacteriota;c__Terriglobia;o__Bryobacterales;f__Bryobacteraceae;g__CAIVVT01;s__
20170700_S25_9	see 10.5281/zenodo.7596016		Field	d__Bacteria;p__Acidobacteriota;c__Terriglobia;o__Terriglobales;f__Acidobacteriaceae;g__Terracidiphilus;s__Terracidiphilus sp003161045
20170700_S31_5	see 10.5281/zenodo.7596016		Field	d__Bacteria;p__Acidobacteriota;c__Terriglobia;o__Terriglobales;f__Koribacteraceae;g__Bog-257;s__
20170700_S33_23	see 10.5281/zenodo.7596016		Field	d__Bacteria;p__Acidobacteriota;c__Terriglobia;o__Terriglobales;f__Acidobacteriaceae;g__Terracidiphilus;s__
20170700_S33_24	see 10.5281/zenodo.7596016		Field	d__Bacteria;p__Pseudomonadota;c__Alphaproteobacteria;o__Acetobacterales;f__Acetobacteraceae;g__;s__
20170700_S33_28	see 10.5281/zenodo.7596016		Field	d__Bacteria;p__Verrucomicrobiota;c__Verrucomicrobiae;o__Palsa-1439;f__Palsa-1439;g__Palsa-1439;s__
20170700_S33_29	see 10.5281/zenodo.7596016		Field	d__Bacteria;p__Acidobacteriota;c__Terriglobia;o__Terriglobales;f__SbA1;g__Bog-209;s__Bog-209 sp003139975
20170700_S33_33	see 10.5281/zenodo.7596016		Field	d__Bacteria;p__Actinomycetota;c__Thermoleophilia;o__RBG-16-64-13;f__RBG-16-64-13;g__JAMDEO01;s__
20170700_S33_37	see 10.5281/zenodo.7596016		Field	d__Bacteria;p__Actinomycetota;c__Thermoleophilia;o__Solirubrobacterales;f__Solirubrobacteraceae;g__Palsa-465;s__
20170700_S33_5	see 10.5281/zenodo.7596016		Field	d__Bacteria;p__Acidobacteriota;c__Terriglobia;o__Terriglobales;f__Acidobacteriaceae;g__UBA5172;s__
20170700_S34_10	see 10.5281/zenodo.7596016		Field	d__Bacteria;p__Acidobacteriota;c__Terriglobia;o__Terriglobales;f__Acidobacteriaceae;g__Terracidiphilus;s__
20170700_S34_11	see 10.5281/zenodo.7596016		Field	d__Bacteria;p__Bacillota_B;c__DSM-12270;o__Thermacetogeniales;f__Thermacetogeniaceae;g__Palsa-1188;s__
20170700_S34_13	see 10.5281/zenodo.7596016		Field	d__Bacteria;p__Actinomycetota;c__Acidimicrobiia;o__Acidimicrobiales;f__RAAP-2;g__RAAP-2;s__
20170700_S34_23	see 10.5281/zenodo.7596016		Field	d__Bacteria;p__Acidobacteriota;c__Terriglobia;o__Terriglobales;f__Acidobacteriaceae;g__Terracidiphilus;s__
20170700_S34_24	see 10.5281/zenodo.7596016		Field	d__Bacteria;p__Acidobacteriota;c__Terriglobia;o__Terriglobales;f__Acidobacteriaceae;g__Terracidiphilus;s__Terracidiphilus sp003156235
20170700_S34_26	see 10.5281/zenodo.7596016		Field	d__Bacteria;p__Actinomycetota;c__Acidimicrobiia;o__Acidimicrobiales;f__RAAP-2;g__Bog-756;s__
20170700_S34_32	see 10.5281/zenodo.7596016		Field	d__Bacteria;p__Actinomycetota;c__Acidimicrobiia;o__Acidimicrobiales;f__RAAP-2;g__Bog-473;s__
20170700_S34_36	see 10.5281/zenodo.7596016		Field	d__Bacteria;p__Verrucomicrobiota;c__Verrucomicrobiae;o__Pedosphaerales;f__UBA8199;g__PALSA-1440;s__
20170700_S34_41	see 10.5281/zenodo.7596016		Field	d__Bacteria;p__Verrucomicrobiota;c__Verrucomicrobiae;o__Pedosphaerales;f__UBA8199;g__;s__
20170700_S34_6	see 10.5281/zenodo.7596016		Field	d__Bacteria;p__Verrucomicrobiota;c__Verrucomicrobiae;o__Pedosphaerales;f__UBA8199;g__PALSA-1440;s__
20170700_S34_7	see 10.5281/zenodo.7596016		Field	d__Bacteria;p__Verrucomicrobiota;c__Verrucomicrobiae;o__Pedosphaerales;f__UBA3939;g__BOG-1460;s__BOG-1460 sp003159675
20170700_S34_9	see 10.5281/zenodo.7596016		Field	d__Bacteria;p__Pseudomonadota;c__Alphaproteobacteria;o__Rhizobiales;f__Beijerinckiaceae;g__Methylocystis;s__Methylocystis sp003134075
20170700_S35_14	see 10.5281/zenodo.7596016		Field	d__Bacteria;p__Pseudomonadota;c__Alphaproteobacteria;o__Rhizobiales;f__Xanthobacteraceae;g__Afipia;s__Afipia birgiae
20170700_S35_18	see 10.5281/zenodo.7596016		Field	d__Bacteria;p__Acidobacteriota;c__Terriglobia;o__Terriglobales;f__Acidobacteriaceae;g__Terracidiphilus;s__
20170700_S35_19	see 10.5281/zenodo.7596016		Field	d__Bacteria;p__Bacteroidota;c__Bacteroidia;o__Bacteroidales;f__FEN-979;g__FEN-979;s__
20170700_S35_2	see 10.5281/zenodo.7596016		Field	d__Bacteria;p__Myxococcota;c__Polyangia;o__Fen-1088;f__Fen-1088;g__Fen-1118;s__
20170700_S35_4	see 10.5281/zenodo.7596016		Field	d__Bacteria;p__Pseudomonadota;c__Alphaproteobacteria;o__Rhizobiales;f__Beijerinckiaceae;g__Methylocella;s__
20170700_S35_7	see 10.5281/zenodo.7596016		Field	d__Bacteria;p__Bacillota_B;c__DSM-12270;o__Thermacetogeniales;f__Thermacetogeniaceae;g__Palsa-1188;s__
20170700_S35_8	see 10.5281/zenodo.7596016		Field	d__Archaea;p__Thermoproteota;c__Bathyarchaeia;o__B26-1;f__UBA233;g__PALSA-986;s__
3300022824_1	3300022824		Field	d__Bacteria;p__Bacillota_C;c__Negativicutes;o__Propionisporales;f__DSM-13327;g__CTSoil-075;s__
3300022861_2	3300022861		Field	d__Bacteria;p__Acidobacteriota;c__Terriglobia;o__Terriglobales;f__Koribacteraceae;g__TOLSYN;s__
3300022861_3	3300022861		Field	d__Bacteria;p__Pseudomonadota;c__Gammaproteobacteria;o__Enterobacterales;f__Enterobacteriaceae;g__Acerihabitans;s__
3300022861_4	3300022861		Field	d__Bacteria;p__Bacteroidota;c__Bacteroidia;o__Bacteroidales;f__Paludibacteraceae;g__Microbacter;s__
3300022863_1	3300022863		Field	d__Bacteria;p__Actinomycetota;c__Acidimicrobiia;o__Acidimicrobiales;f__RAAP-2;g__RAAP-2;s__
3300023232_1	3300023232		Field	d__Bacteria;p__Bacillota_A;c__Clostridia;o__Clostridiales;f__Clostridiaceae;g__Clostridium;s__
3300023248_5	3300023248		Field	d__Bacteria;p__Acidobacteriota;c__Terriglobia;o__Terriglobales;f__Acidobacteriaceae;g__Terracidiphilus;s__
3300023254_2	3300023254		Field	d__Bacteria;p__Fibrobacterota;c__Chitinivibrionia;o__Chitinivibrionales;f__FEN-1185;g__;s__
3300023254_4	3300023254		Field	d__Bacteria;p__Bacteroidota;c__Bacteroidia;o__Bacteroidales;f__FEN-979;g__FEN-979;s__
3300023254_8	3300023254		Field	d__Bacteria;p__Bacillota;c__Bacilli;o__RFN20;f__CAG-826;g__UBA4951;s__
3300026366_1	3300026366		Field	d__Bacteria;p__Bacillota_A;c__Clostridia;o__Clostridiales;f__Clostridiaceae;g__Clostridium_I;s__Clostridium_I akagii
3300026368_2	3300026368		Field	d__Bacteria;p__Bacillota;c__Bacilli;o__Lactobacillales;f__Lactobacillaceae;g__Lacticaseibacillus;s__Lacticaseibacillus paracasei
3300026450_3	3300026450		Field	d__Bacteria;p__Bacteroidota;c__Bacteroidia;o__Bacteroidales;f__Paludibacteraceae;g__Microbacter;s__
3300028731_7	3300028731		Field	d__Bacteria;p__Pseudomonadota;c__Gammaproteobacteria;o__JACQPQ01;f__JACQPQ01;g__;s__
3300028795_9	3300028795		Field	d__Bacteria;p__Pseudomonadota;c__Gammaproteobacteria;o__UBA6186;f__UBA6186;g__;s__
3300028857_5	3300028857		Field	d__Bacteria;p__Bacillota_A;c__Clostridia;o__Christensenellales;f__CAG-138;g__UBA7703;s__
3300028882_7	3300028882		Field	d__Bacteria;p__Planctomycetota;c__UBA11346;o__UBA11346;f__UBA11346;g__BOG-1363;s__BOG-1363 sp003136555
3300031524_30	3300031524		Field	d__Bacteria;p__JAJYCY01;c__JAJYCY01;o__JAJYGY01;f__JAJYGY01;g__;s__
3300031525_28	3300031525		Field	d__Bacteria;p__Pseudomonadota;c__Gammaproteobacteria;o__Burkholderiales;f__SG8-41;g__;s__
3300031726_16	3300031726		Field	d__Bacteria;p__Pseudomonadota;c__Gammaproteobacteria;o__Burkholderiales;f__Burkholderiaceae_B;g__Rhodoferax;s__
3300031726_9	3300031726		Field	d__Bacteria;p__Chloroflexota;c__Ktedonobacteria;o__Ktedonobacterales;f__Ktedonobacteraceae;g__Dictyobacter;s__
3300031837_13	3300031837		Field	d__Bacteria;p__Bdellovibrionota;c__UBA1018;o__UBA1018;f__UBA1018;g__;s__
3300036876_12	3300036876		Field	d__Bacteria;p__Dependentiae;c__Babeliae;o__Babeliales;f__Babeliaceae;g__BOG-1370;s__BOG-1370 sp003165355
3300036878_6	3300036878		Field	d__Bacteria;p__Desulfobacterota;c__Syntrophia;o__Syntrophales;f__Smithellaceae;g__Smithella;s__Smithella sp003139775
3300036884_16	3300036884		Field	d__Bacteria;p__Chloroflexota;c__Dehalococcoidia;o__Dehalococcoidales;f__RBG-16-60-22;g__Fen-1077;s__Fen-1077 sp003141235
3300036884_17	3300036884		Field	d__Bacteria;p__Pseudomonadota;c__Gammaproteobacteria;o__Burkholderiales;f__Gallionellaceae;g__CAIQPV01;s__
3300036884_7	3300036884		Field	d__Bacteria;p__Planctomycetota;c__Planctomycetia;o__Pirellulales;f__Thermoguttaceae;g__;s__
3300036886_10	3300036886		Field	d__Bacteria;p__Planctomycetota;c__Phycisphaerae;o__FEN-1346;f__FEN-1346;g__FEN-1346;s__
3300036888_6	3300036888		Field	d__Bacteria;p__Pseudomonadota;c__Alphaproteobacteria;o__Rhizobiales;f__Beijerinckiaceae;g__Roseiarcus;s__
3300036901_8	3300036901		Field	d__Bacteria;p__Pseudomonadota;c__Alphaproteobacteria;o__Caulobacterales;f__Caulobacteraceae;g__Palsa-881;s__
3300036906_8	3300036906		Field	d__Bacteria;p__Bacillota_B;c__DSM-12270;o__Thermacetogeniales;f__Thermacetogeniaceae;g__Palsa-1188;s__Palsa-1188 sp003160265
3300036906_9	3300036906		Field	d__Archaea;p__Halobacteriota;c__Bog-38;o__Bog-38;f__Bog-38;g__Bog-38;s__Bog-38 sp003158275
3300036913_19	3300036913		Field	d__Bacteria;p__Patescibacteria;c__Paceibacteria;o__UBA9983_A;f__PALSA-1337;g__C7867-002;s__
3300036929_5	3300036929		Field	d__Bacteria;p__Verrucomicrobiota;c__Verrucomicrobiae;o__Pedosphaerales;f__UBA11358;g__UBA7542;s__
3300036932_11	3300036932		Field	d__Bacteria;p__Chloroflexota;c__Anaerolineae;o__Anaerolineales;f__Anaerolineaceae;g__UBA6107;s__
3300037040_8	3300037040		Field	d__Bacteria;p__Pseudomonadota;c__Alphaproteobacteria;o__Rhizobiales;f__Beijerinckiaceae;g__Methylocystis;s__
3300037049_16	3300037049		Field	d__Archaea;p__Micrarchaeota;c__Micrarchaeia;o__Micrarchaeales;f__Micrarchaeaceae;g__JAJYUY01;s__
3300037054_4	3300037054		Field	d__Bacteria;p__Elusimicrobiota;c__Elusimicrobia;o__UBA1565;f__UBA9628;g__;s__
3300037054_6	3300037054		Field	d__Bacteria;p__Pseudomonadota;c__Alphaproteobacteria;o__Caulobacterales;f__Caulobacteraceae;g__Palsa-881;s__
3300037062_11	3300037062		Field	d__Archaea;p__Halobacteriota;c__Methanomicrobia;o__Methanomicrobiales;f__Methanoregulaceae;g__Methanoregula;s__
3300037076_10	3300037076		Field	d__Bacteria;p__Chloroflexota;c__Anaerolineae;o__Anaerolineales;f__Anaerolineaceae;g__UBA700;s__
3300037076_11	3300037076		Field	d__Bacteria;p__Bacteroidota;c__Bacteroidia;o__Bacteroidales;f__FEN-979;g__FEN-979;s__
3300037076_20	3300037076		Field	d__Bacteria;p__Caldisericota;c__Caldisericia;o__Cryosericales;f__Cryosericaceae;g__Cryosericum;s__Cryosericum odellii
3300037076_21	3300037076		Field	d__Bacteria;p__Elusimicrobiota;c__Endomicrobia;o__Endomicrobiales;f__JAFGIL01;g__JAJAPY01;s__
3300037076_25	3300037076		Field	d__Bacteria;p__Patescibacteria;c__Saccharimonadia;o__UBA4664;f__UBA4664;g__UBA4664;s__
3300037076_30	3300037076		Field	d__Bacteria;p__Patescibacteria;c__Saccharimonadia;o__Saccharimonadales;f__UBA4665;g__JAGXIT01;s__
3300037076_33	3300037076		Field	d__Bacteria;p__Patescibacteria;c__Saccharimonadia;o__;f__;g__;s__
3300037076_8	3300037076		Field	d__Bacteria;p__Fibrobacterota;c__Fibrobacteria;o__UBA5070;f__UBA5070;g__UBA5070;s__
3300037076_9	3300037076		Field	d__Bacteria;p__Pseudomonadota;c__Gammaproteobacteria;o__Burkholderiales;f__Burkholderiaceae_B;g__Rhodoferax;s__
3300037085_4	3300037085		Field	d__Bacteria;p__Verrucomicrobiota;c__Verrucomicrobiae;o__Pedosphaerales;f__UBA11358;g__UBA7542;s__
3300037089_14	3300037089		Field	d__Archaea;p__Halobacteriota;c__Methanomicrobia;o__Methanomicrobiales;f__Methanoregulaceae;g__Methanoregula;s__
3300037089_15	3300037089		Field	d__Bacteria;p__Omnitrophota;c__Omnitrophia;o__Omnitrophales;f__Aquincolibacteriaceae;g__Aquincolibacterium;s__Aquincolibacterium sp003140935
3300037091_10	3300037091		Field	d__Bacteria;p__Desulfobacterota;c__Desulfomonilia;o__UBA1062;f__UBA1062;g__MWEI01;s__
3300037091_14	3300037091		Field	d__Archaea;p__Thermoproteota;c__Bathyarchaeia;o__B26-1;f__UBA233;g__PALSA-986;s__PALSA-986 sp003141855
3300037104_11	3300037104		Field	d__Bacteria;p__Spirochaetota;c__Spirochaetia;o__SZUA-6;f__Fen-1364;g__Fen-1364;s__Fen-1364 sp003141795
3300037104_14	3300037104		Field	d__Bacteria;p__Gemmatimonadota;c__Gemmatimonadetes;o__Gemmatimonadales;f__Gemmatimonadaceae;g__Fen-1247;s__Fen-1247 sp003155795
3300037104_17	3300037104		Field	d__Bacteria;p__Gemmatimonadota;c__Gemmatimonadetes;o__Gemmatimonadales;f__Gemmatimonadaceae;g__FEN-1250;s__FEN-1250 sp003142495
3300037104_19	3300037104		Field	d__Archaea;p__Halobacteriota;c__Methanosarcinia;o__Methanotrichales;f__Methanotrichaceae;g__Methanothrix;s__
3300037104_21	3300037104		Field	d__Archaea;p__Halobacteriota;c__Methanomicrobia;o__Methanomicrobiales;f__Methanoregulaceae;g__Methanoregula;s__
3300037104_22	3300037104		Field	d__Bacteria;p__Chloroflexota;c__Dehalococcoidia;o__Dehalococcoidales;f__UBA1222;g__SURF-27;s__
3300037109_9	3300037109		Field	d__Bacteria;p__Planctomycetota;c__Phycisphaerae;o__Sedimentisphaerales;f__GWF2-50-10;g__;s__
3300037110_7	3300037110		Field	d__Bacteria;p__Actinomycetota;c__Thermoleophilia;o__Solirubrobacterales;f__Solirubrobacteraceae;g__Palsa-465;s__
3300037129_8	3300037129		Field	d__Bacteria;p__Patescibacteria;c__Gracilibacteria;o__UM-FILTER-43-11;f__UM-FILTER-43-11;g__;s__
3300037132_13	3300037132		Field	d__Archaea;p__Thermoproteota;c__Bathyarchaeia;o__B26-1;f__UBA233;g__PALSA-986;s__
3300037132_15	3300037132		Field	d__Bacteria;p__Patescibacteria;c__ABY1;o__BM507;f__UBA12465;g__UBA12465;s__
3300037132_8	3300037132		Field	d__Bacteria;p__FCPU426;c__Palsa-1180;o__Palsa-1180;f__Palsa-1180;g__;s__
3300037132_9	3300037132		Field	d__Bacteria;p__Desulfobacterota;c__Syntrophia;o__Syntrophales;f__Smithellaceae;g__Smithella;s__
3300037134_11	3300037134		Field	d__Bacteria;p__Patescibacteria;c__Saccharimonadia;o__Saccharimonadales;f__UBA4665;g__BOG-1338;s__
3300037136_8	3300037136		Field	d__Archaea;p__Thermoplasmatota;c__Thermoplasmata;o__UBA184;f__UBA184;g__UBA184;s__
3300037138_9	3300037138		Field	d__Bacteria;p__Desulfobacterota_B;c__Binatia;o__Binatales;f__Binataceae;g__;s__
3300037139_5	3300037139		Field	d__Bacteria;p__Pseudomonadota;c__Alphaproteobacteria;o__Caulobacterales;f__Caulobacteraceae;g__Palsa-881;s__
3300037140_10	3300037140		Field	d__Bacteria;p__Pseudomonadota;c__Gammaproteobacteria;o__Berkiellales;f__Berkiellaceae;g__Berkiella;s__
3300037141_6	3300037141		Field	d__Bacteria;p__Cyanobacteriota;c__Vampirovibrionia;o__Obscuribacterales;f__Obscuribacteraceae;g__REEB67;s__
3300037147_7	3300037147		Field	d__Bacteria;p__Acidobacteriota;c__Terriglobia;o__Acidoferrales;f__UBA7541;g__Palsa-360;s__
3300037148_8	3300037148		Field	d__Bacteria;p__Dormibacterota;c__Dormibacteria;o__UBA8260;f__Bog-877;g__AG-12;s__
3300037149_6	3300037149		Field	d__Bacteria;p__Armatimonadota;c__Armatimonadia;o__Armatimonadales;f__Capsulimonadaceae;g__BOG-944;s__
3300037155_10	3300037155		Field	d__Bacteria;p__Actinomycetota;c__Acidimicrobiia;o__Acidimicrobiales;f__UBA8190;g__Palsa-661;s__Palsa-661 sp003151475
3300037155_12	3300037155		Field	d__Archaea;p__Thermoproteota;c__Bathyarchaeia;o__B26-1;f__UBA233;g__PALSA-986;s__
3300037155_22	3300037155		Field	d__Bacteria;p__Patescibacteria;c__Paceibacteria;o__UBA9983_A;f__PALSA-1337;g__;s__
3300037156_10	3300037156		Field	d__Bacteria;p__Bacteroidota;c__Bacteroidia;o__AKYH767;f__Palsa-965;g__Palsa-965;s__
3300037156_12	3300037156		Field	d__Bacteria;p__Bacteroidota;c__Kapabacteria;o__Palsa-1295;f__Palsa-1295;g__JABDDM01;s__
3300037156_13	3300037156		Field	d__Bacteria;p__Elusimicrobiota;c__Elusimicrobia;o__UBA1565;f__UBA9628;g__GWA2-66-18;s__
3300037156_8	3300037156		Field	d__Bacteria;p__Pseudomonadota;c__Gammaproteobacteria;o__Enterobacterales;f__Enterobacteriaceae;g__Rahnella;s__Rahnella aceris
3300037159_6	3300037159		Field	d__Bacteria;p__Myxococcota;c__Myxococcia;o__Myxococcales;f__Myxococcaceae;g__JADGRA01;s__
3300037159_8	3300037159		Field	d__Bacteria;p__Actinomycetota;c__Acidimicrobiia;o__Acidimicrobiales;f__RAAP-2;g__RAAP-2;s__
3300037165_5	3300037165		Field	d__Bacteria;p__Myxococcota;c__Polyangia;o__Polyangiales;f__Polyangiaceae;g__PMG-095;s__
3300037175_6	3300037175		Field	d__Bacteria;p__Bacillota_B;c__DSM-12270;o__Thermacetogeniales;f__Thermacetogeniaceae;g__Palsa-1188;s__Palsa-1188 sp003160265
3300037180_6	3300037180		Field	d__Bacteria;p__Verrucomicrobiota;c__Verrucomicrobiae;o__Opitutales;f__Opitutaceae;g__Palsa-1447;s__Palsa-1447 sp003168315
3300037182_7	3300037182		Field	d__Bacteria;p__Fibrobacterota;c__Chitinivibrionia;o__Chitinivibrionales;f__FEN-1185;g__;s__
3300037185_7	3300037185		Field	d__Bacteria;p__Spirochaetota;c__Spirochaetia;o__Treponematales;f__Rectinemataceae;g__UBA1306;s__
3300037196_14	3300037196		Field	d__Bacteria;p__Bacillota_B;c__DSM-12270;o__Thermacetogeniales;f__Thermacetogeniaceae;g__Palsa-1188;s__
3300037198_12	3300037198		Field	d__Bacteria;p__Desulfobacterota_G;c__Syntrophorhabdia;o__Syntrophorhabdales;f__Syntrophorhabdaceae;g__PNOF01;s__
3300037200_7	3300037200		Field	d__Bacteria;p__Actinomycetota;c__Thermoleophilia;o__Solirubrobacterales;f__Solirubrobacteraceae;g__Palsa-744;s__
3300037207_8	3300037207		Field	d__Archaea;p__Thermoproteota;c__Nitrososphaeria;o__Nitrososphaerales;f__UBA183;g__BOG-1369;s__BOG-1369 sp003164815
3300037222_12	3300037222		Field	d__Bacteria;p__Patescibacteria;c__Saccharimonadia;o__Saccharimonadales;f__UBA4665;g__PKXF01;s__
3300037224_12	3300037224		Field	d__Bacteria;p__Spirochaetota;c__Spirochaetia;o__Treponematales;f__Rectinemataceae;g__UBA1306;s__
[truncated: 798 more rows]

## Sheet: 16S rRNA gene sequencing
Sample	Accession	Treatment	Time	# Read Pairs
[truncated: 30 more rows]

## Sheet: 16S rRNA gene ASV table
ASV	STM_0716_E_M_E002	STM_0716_E_M_E003	STM_0716_E_M_E004	STM_0716_E_M_E009	STM_0716_E_M_E010	STM_0716_E_M_E011	STM_0716_E_M_E025	STM_0716_E_M_E026	STM_0716_E_M_E027	STM_0716_E_M_E033	STM_0716_E_M_E034	STM_0716_E_M_E035	STM_0716_E_M_E050	STM_0716_E_M_E051	STM_0716_E_M_E052	STM_0716_E_M_E058	STM_0716_E_M_E059	STM_0716_E_M_E060	STM_0716_E_M_E062	STM_0716_E_M_E063	STM_0716_E_M_E064	STM_0716_E_M_E070	STM_0716_E_M_E071	STM_0716_E_M_E072	STM_0716_E_M_E121	STM_0716_E_M_E122	STM_0716_E_M_E123	STM_0716_E_M_E129	STM_0716_E_M_E130	STM_0716_E_M_E131	taxonomy
[truncated: 12,716 more rows]
