# Supplementary material for: Polyphenol rewiring of the microbiome reduces methane emissions
Source: ISME J. 2025 May 29;19(1):wraf108. doi: 10.1093/ismejo/wraf108 (PMC12203004; doi:10.1093/ismejo/wraf108)
Supplement: Supplementary_Data_3_wraf108 [file supplementary_data_3_wraf108.xlsx]

## Sheet: README
Tab	Description
Metatranscriptomes	Metatranscriptome sample accesions and stats.
MAG_Metatranscriptome	Metatranscriptome mapping summed at the MAG level per sample. Only MAGs with at least 22 genes recruiting reads are considered.
c_cycle_pathway_genes	Annotations used to curate non-methanogen carbon cycle functions.
curated_annotations	Methyl, Nar/Nxr, PMO, hydrogenase gene annotations.
carbon_cycle_pathways	Summed expression of carbon cycle pathways.
catechin_genes	Gene annotation used to reconstruct catech degradation pathway.
Pathway_MaAsLin2	Significant MaAsLin2 results for carbon cycle pathways across time.

## Sheet: Metatranscriptomes
Sample	Accession	Treatment	Time	# Raw reads	# Trimmed Reads	Subsampeld to 100M reads	# Reads mapped to MAGdb ORFs at 97% Identity	% Reads mapped to MAGdb ORFs at 97% Identity
STM_0716_E_M_E062	SAMN42898580	unamended	35	100703314	88283948	88283948	18995750	0.215167
STM_0716_E_M_E063	SAMN42898567	unamended	35	154345000	141755576	100000000	15896473	0.158965
STM_0716_E_M_E064	SAMN42898586	unamended	35	137333356	112865290	100000000	21386209	0.213862
STM_0716_E_M_E070	SAMN42898584	catechin	35	72021112	63972406	63972406	15222187	0.237949
STM_0716_E_M_E071	SAMN42898571	catechin	35	68272598	61512094	61512094	14264951	0.231905
STM_0716_E_M_E072	SAMN42898572	catechin	35	135223060	120917766	100000000	20400126	0.204001
STM_0716_E_M_E002	SAMN42898560	unamended	0	216210912	193220628	100000000	12569172	0.125692
STM_0716_E_M_E003	SAMN42898559	unamended	0	107143940	98819300	98819300	16915938	0.171181
STM_0716_E_M_E004	SAMN42898579	unamended	0	106065498	95400980	95400980	11148746	0.116862
STM_0716_E_M_E025	SAMN42898563	unamended	14	87841086	78691532	78691532	18714217	0.237817
STM_0716_E_M_E027	SAMN42898555	unamended	14	119120588	107992696	100000000	17902699	0.179027
STM_0716_E_M_E033	SAMN42898577	catechin	14	89940018	83168470	83168470	20711758	0.249034
STM_0716_E_M_E034	SAMN42898589	catechin	14	114930628	103029146	100000000	21805920	0.218059
STM_0716_E_M_E035	SAMN42898581	catechin	14	111771904	99235256	99235256	28998119	0.292216
STM_0716_E_M_E050	SAMN42898553	unamended	21	99341298	91608098	91608098	20722153	0.226204
STM_0716_E_M_E051	SAMN42898570	unamended	21	104817656	93570944	93570944	16812660	0.179678
STM_0716_E_M_E052	SAMN42898566	unamended	21	88909522	80222604	80222604	13861403	0.172787
STM_0716_E_M_E058	SAMN42898558	catechin	21	174477648	159880916	100000000	25699060	0.256991
STM_0716_E_M_E059	SAMN42898587	catechin	21	92658492	84557472	84557472	36107727	0.42702
STM_0716_E_M_E060	SAMN42898583	catechin	21	136910524	123835576	100000000	31396746	0.313967
STM_0716_E_M_E129	SAMN42898590	catechin	7	87672286	78973250	78973250	19241888	0.243651
STM_0716_E_M_E130	SAMN42898568	catechin	7	128987454	113661410	100000000	17016276	0.170163
STM_0716_E_M_E131	SAMN44442424	catechin	7	132168820	118420296	100000000	17268236	0.172682
STM_0716_E_M_E121	SAMN42898565	unamended	7	172945180	153966342	100000000	22343485	0.223435
STM_0716_E_M_E122	SAMN42898576	unamended	7	213080436	187497544	100000000	17997918	0.179979
STM_0716_E_M_E123	SAMN42898575	unamended	7	131693804	119617764	100000000	23085207	0.230852

## Sheet: MAG_metatranscriptome
MAG	STM_0716_E_M_E002	STM_0716_E_M_E003	STM_0716_E_M_E004	STM_0716_E_M_E025	STM_0716_E_M_E027	STM_0716_E_M_E033	STM_0716_E_M_E034	STM_0716_E_M_E035	STM_0716_E_M_E050	STM_0716_E_M_E051	STM_0716_E_M_E052	STM_0716_E_M_E058	STM_0716_E_M_E059	STM_0716_E_M_E060	STM_0716_E_M_E062	STM_0716_E_M_E063	STM_0716_E_M_E064	STM_0716_E_M_E070	STM_0716_E_M_E071	STM_0716_E_M_E072	STM_0716_E_M_E121	STM_0716_E_M_E122	STM_0716_E_M_E123	STM_0716_E_M_E129	STM_0716_E_M_E130	STM_0716_E_M_E131
20100900_E1D_10	2.87399	0	2.51227	0	2.09468	0	2.43318	0.928997	1.57258	1.17226	1.67005	1.37283	0	0	1.57211	7.9501	2.15972	0	0	7.44241	5.31979	8.23978	5.64879	3.80113	2.95961	3.61586
20100900_E1D_13	63.7689	11.6768	40.0045	16.3531	13.3824	15.4613	14.3447	13.2363	13.4763	28.9381	28.0989	32.8958	12.9888	16.0192	14.374	114.603	41.3351	8.56562	7.80929	59.1436	55.0375	84.0879	82.4734	24.276	47.9339	46.8978
20100900_E1D_16	0.390713	1.89773	0.697334	0	0	0	0.533032	0	0	0.959718	1.61618	0.981405	0.583251	0.682147	0	0	0	0	0	0.999503	0.916537	1.30275	0.938928	0	1.11919	1.30449
20100900_E1D_8	9.90869	3.01337	6.55845	1.32784	2.02143	5.06229	1.47591	1.85362	6.03375	5.51082	11.0509	6.44391	3.42275	5.05499	7.54771	28.1862	14.6898	3.29577	2.91181	6.21697	14.3167	22.1565	24.6621	5.37183	6.54592	10.3906
20100900_E1D_9	1.1461	0	0.942062	0	0	0	0	0	0	0	0	0	0	0	0	0	0	0	0	0	0	0	0	0	0	0
20100900_E2D_7	14.4076	4.54349	19.9345	20.7527	20.6648	13.1464	10.3819	9.98337	21.1864	18.3557	11.2481	6.82372	2.70219	2.97867	54.1955	24.7509	81.1065	21.5924	28.9366	13.803	32.1371	11.9264	36.9326	15.7711	17.1993	14.874
20100900_E3D_12	55.0192	3.37309	16.3615	8.08854	5.09674	9.19998	8.50107	3.9891	3.98607	11.1151	9.75622	11.3788	2.53694	5.21849	42.1985	319.477	78.2194	22.0872	13.8579	83.5129	34.6355	75.2183	48.8534	14.9573	24.1455	36.4276
20100900_E3D_5	1.40108	0	3.47722	9.56702	13.1533	2.9837	4.1289	3.33044	19.2305	8.65204	7.3996	2.78701	0.697474	0.931355	24.4348	6.3219	28.5658	1.44765	2.25772	1.76125	4.86491	0	4.53353	4.47991	2.92481	1.48154
20100900_E3S_1	0	5.31135	1.39075	2.02715	4.09141	1.84242	1.17665	0.516937	0	0.934745	1.6584	1.03952	0	0	0	0	0	0	0	0	0	0	0	0	0	0
20110600_E3S_7	9.89206	12.1247	11.7645	4.98771	5.64958	8.73842	6.21598	5.83355	6.22338	9.51952	8.55187	6.85575	5.10834	4.18872	4.80286	15.1057	6.93329	1.72634	2.3926	7.58357	12.8569	12.2671	11.3843	4.85655	7.61486	7.78503
20110600_P1M_17	0.724427	0	0	0	0	0	0	0	0	0	0	0	0	0	0	1.76434	0	0	0	2.61081	0	3.12928	0	0	2.44763	2.63881
20110600_S1D_1	0	0	0	0	0	0	0	0	0	0	0	0	0	0	0	1.71247	0	0	0	0	0	0	0	0	0	0
20110600_S1D_11	37.1026	21.9161	47.7627	5.99287	14.1897	10.0327	13.0141	8.65822	10.0221	22.3776	28.6916	32.26	28.464	45.7071	1.38173	12.3848	0	1.60735	0	14.3993	10.9284	20.0238	20.9593	13.264	19.3625	18.1113
20110600_S3M_2	16.4799	22.1781	19.3558	7.42954	8.36129	9.255	8.68898	10.9811	4.7111	9.01639	7.89102	7.60503	4.6011	5.74935	4.45559	8.91385	5.24611	2.91804	1.3517	9.08458	16.4103	18.8419	14.6864	10.0092	12.7421	14.0018
20110700_E1D_5	19.0626	8.25378	19.3496	4.13493	5.0184	7.31458	5.20723	4.86309	4.61268	10.8924	9.26616	9.16424	6.24676	6.89267	3.98349	11.5266	5.98488	1.83502	3.91096	7.50734	14.3877	16.9114	13.3284	7.11292	10.5119	11.3797
20110700_E1S_1	401.887	521.445	418.028	390.158	418.401	307.968	311.072	236.001	179.399	483.404	248.495	325.155	88.9197	110.047	189.436	1019.03	304.926	123.011	183.356	337.415	423.999	511.31	522.27	290.762	319.201	383.758
20110700_E2D_7	26.4859	26.2782	32.6346	15.5687	11.1186	25.812	13.5234	15.6843	10.2372	28.333	23.4232	18.5925	12.3586	13.6115	6.58288	36.7493	9.91428	3.91558	4.78167	13.4534	28.7493	36.4589	28.7174	10.2018	20.1768	15.8115
20110700_E2S_1	17.8967	8.15907	21.5752	15.1655	26.5143	13.0411	22.8596	14.1668	29.5387	28.7991	15.0436	13.32	3.47761	3.62779	80.4696	24.2632	64.3555	14.8577	20.3082	15.4854	25.2169	19.2024	30.4279	21.479	17.5772	16.0562
20110700_P1D_2	11.5151	7.01106	8.55179	1.35901	1.45565	1.72946	2.35237	1.98989	0	2.78974	1.28134	1.53401	1.10053	0.932349	0	3.24127	0	0	0	3.31735	5.21979	6.57946	6.29342	2.06363	5.1019	3.82716
20110700_P2D_19	1.42032	0	1.8504	0	0	0	0	0	0	1.58681	0	0	0	0	0	2.13415	0	0	0	0	0	0	0	0	0	0
20110700_P2D_21	34.5088	12.3781	18.0866	9.36372	10.6351	10.2824	14.3779	9.65879	13.9842	19.0638	13.2832	14.0797	6.00516	10.8155	25.9097	45.3309	25.3781	9.96809	11.091	36.3999	27.097	34.775	40.47	17.7637	16.3174	27.5278
20110700_P2D_27	16.0399	7.13379	12.8426	3.19493	1.94825	2.51175	3.37284	2.11924	1.82806	3.85107	3.52499	4.79545	2.22178	2.79966	2.6855	12.8337	3.4614	2.14231	0	7.86048	6.97845	11.6276	10.4015	5.09678	6.86832	8.04216
20110700_P2D_4	1.26864	4.2908	1.68169	1.30832	2.76902	1.23066	0.993995	1.40801	1.30167	0.67287	0	1.6693	0	0	0	0.787043	0	0	0	1.68856	1.18985	1.5685	0.676694	0	1.02516	0.795734
20110700_P2D_7	0	0	0	0	0	0	0	0	0	0	0	0	0	0	0	0	0	0	0	0	0	1.94484	0	0	0	1.58565
20110700_P2D_8	4.36767	4.93881	3.36716	0	0	0.801827	0	0.697932	0	0	0	0	0	0	0	1.37509	0	0	0	1.36529	2.42731	4.63314	2.69392	1.44677	1.59456	3.26173
20110700_P2M_13	0	0	0	0	0	0	0	0	0	0	0	0	0	0	1.84467	3.02561	0	0	0	3.62002	0	0	0	0	0	0
20110700_P3D_11	0.864254	2.11537	0.558766	0	2.72533	0	1.44245	0.706456	2.11835	2.4355	3.334	1.22958	0	0	0	0	0	0	0	0	0	0	0	0	0	0
20110700_S1D_8	0	0	0.708621	0	0	0	0	0	0	0	0	0	0	0	0	0	0	0	0	0	0	0	0	0	0	0
20110700_S2D_14	3.25219	2.76532	2.83392	0	0	2.38254	0.62794	1.21871	0	1.39865	0	0	0	0	0	1.85965	0	0	0	1.76972	2.86775	4.4315	3.12087	0	1.38393	1.54061
20110700_S2D_21	0	0	1.30848	3.40372	5.23661	0	0	0	3.39454	2.98356	0	0	0	0	17.7424	5.56716	18.2344	0	3.51722	2.55998	2.9939	0	3.28157	1.9118	0	0
20110700_S2D_25	0	0	0	0	0	0	0	0	0	0	0	0	0	0	0	1.66836	0	0	0	1.42937	0	0	0	0	0	0
20110700_S2D_6	1.07033	0	1.48058	0	0	0	0	0	0	0	0	0	0	0	0	3.32832	0	0	0	0	2.03639	0	0	0	1.37351	0
20110700_S3M_12	1.61898	0	1.61205	0.972361	0	0	1.44967	1.09986	0	1.02171	0	0	0	0	0	3.76577	2.72084	0	0	1.5862	3.24197	4.05084	3.21737	1.35638	1.7655	1.98441
20110700_S3M_18	1.3071	0	0	0	2.164	0	2.35907	0	5.84989	3.13886	1.44695	0.822644	0	1.47309	0	5.91137	3.67586	1.37959	0	2.0165	0	2.37636	1.59137	0	0	0
20110800_E1D_1	4.11854	3.04884	3.3618	1.18965	3.71265	1.0884	2.53524	1.59517	1.16181	2.1438	3.11332	2.38878	0.836631	0.64567	0	2.7681	0	0	0	3.49594	4.03515	5.31822	5.24964	2.15774	3.03787	4.73297
20110800_E1D_17	17.3028	17.2471	28.2524	5.85659	14.6643	8.67122	12.7714	11.1557	15.3986	11.9764	20.4713	21.308	11.5012	24.756	0	2.31067	0	0	0	16.0491	7.30497	10.1167	10.9837	10.8423	18.7987	12.9532
20110800_E1D_2	2.05511	0	1.06801	0	0	0	0	0	0	1.39544	0	0.97847	0	0	5.41825	8.56382	4.50093	0	0	4.06634	3.09256	7.50834	6.05809	0	1.96312	2.76732
20110800_E1D_3	2.5056	2.93127	4.34441	0	1.3743	1.36918	1.70676	1.20742	0	1.43593	1.17754	1.66769	1.46003	2.67034	0	0.972716	0	0	0	3.51675	1.6415	4.45505	2.1175	1.19534	3.14212	2.25243
20110800_E1D_5	692.324	21.716	186.345	34.6506	22.0452	40.9377	34.6237	19.0612	35.6701	57.9171	54.9686	73.2266	32.3793	47.2715	395.612	673.812	308.518	203.418	329.036	379.706	141.901	387.818	305.17	93.5356	95.3812	183.295
20110800_E1D_6	133.161	41.411	139.517	25.7067	20.7358	28.7078	20.922	23.8361	5.09845	7.66319	5.74784	13.2468	5.58058	5.66197	4.08529	36.1736	6.73956	1.80087	3.83692	55.2011	68.8917	55.1633	85.4924	51.6583	67.7826	55.7845
20110800_E1S_4	89.2975	83.8966	118.343	64.9282	78.3447	97.6	102.65	99.9061	132.346	157.466	87.759	79.6302	45.4113	45.1721	197.428	154.862	187.188	42.9482	71.4144	55.1476	117.305	80.5447	161.005	87.3454	71.5283	79.8374
20110800_E1S_5	11.0998	13.2935	12.0193	16.494	26.528	19.6281	25.397	18.5223	30.5222	40.0717	41.5084	32.2632	19.7467	30.5409	16.9138	21.4061	29.1175	5.62099	11.7336	10.4879	12.6312	10.8942	18.5558	15.242	16.3133	11.4867
20110800_E2D_12	32.9081	34.5715	42.6518	20.9135	19.6378	32.6461	17.9844	22.3483	8.35481	26.4167	13.2025	17.9481	10.1039	10.7702	14.3709	38.074	18.9115	6.70914	10.1654	21.253	37.8028	38.8485	44.2234	16.901	27.1171	28.4139
20110800_E2D_14	1.50209	1.82215	0.821004	0	0	0	0	0	0	0	0	0	0	0	0	2.36003	0	0	0	3.44673	2.18598	4.86159	1.37438	0	2.69113	2.15093
20110800_E2D_20	1.04412	3.57115	0.404886	0	1.24851	0	0	0	0	0	0	0	0	0	0	0.990928	0	0	0	1.42351	0	2.37503	1.14965	0	1.71404	1.30448
20110800_E2D_21	4.83503	3.99995	3.57362	3.22699	2.34536	1.42611	1.84517	1.23386	3.85902	3.35201	2.83802	2.29549	0	0.860947	32.2481	14.8514	38.6697	2.83909	5.54663	3.1071	5.72044	2.96621	7.56143	3.90595	3.30243	2.49658
20110800_E2D_28	4.63437	3.77253	4.65203	2.56222	10.1458	5.37713	7.92805	5.78958	7.56185	19.0179	8.37555	6.43873	3.69388	3.65838	0	3.89238	0	0	0	3.15454	2.66983	5.56766	5.35359	3.15025	4.10589	2.73765
20110800_E2D_31	14.0314	10.7367	10.0291	5.68676	8.46277	3.71388	13.8119	6.73881	11.853	12.9515	9.04758	8.43937	2.6786	3.85367	8.98157	14.1485	11.4523	5.43713	8.3872	12.9954	4.91075	10.0286	14.1325	9.45396	6.25357	7.50577
20110800_E2D_32	51.1721	43.3005	48.9765	28.5495	34.9117	30.7502	42.0249	34.8862	27.2352	43.9401	22.7988	28.1085	12.8625	12.0037	11.7451	43.9336	22.832	7.81916	10.8298	28.0477	46.8319	58.8547	62.5498	32.1146	35.68	46.031
20110800_E2D_35	12.0179	10.9946	9.82751	6.93913	9.82031	4.16216	9.50251	5.21154	10.2825	12.0647	5.60381	7.96976	4.06894	1.925	4.94835	7.81942	4.89284	0	0	3.59261	6.45857	8.2546	8.00224	6.92978	2.81969	5.1973
20110800_E2D_5	0.597763	0	0	0	0	0	0	0	0	1.31332	0	0.962347	0	0	0	0	0	0	0	0	0	0	0	0	0	0
20110800_E2D_6	3.08289	4.07459	4.04688	2.67602	3.81344	1.8826	5.29655	2.92938	3.8421	4.12685	2.63582	2.25764	0.829726	0.846631	0	3.49789	0	0	1.89564	2.59221	2.94022	3.7669	3.74428	2.81808	2.5029	2.26845
20110800_E2D_9	8.22721	6.3367	7.86061	4.26373	4.82173	3.10618	6.22367	3.85168	4.92866	7.15312	4.43137	4.74568	1.48038	3.13103	7.34443	8.39964	6.52133	3.93345	5.21314	6.08897	9.55892	9.40313	14.4267	4.76658	6.05256	5.07573
20110800_E2M_1	193.519	81.8979	164.227	64.157	103.612	72.2688	92.4627	76.4802	108.019	157.274	82.9861	119.152	48.4621	39.4787	23.0797	124.278	39.5402	17.5846	17.7718	105.641	136.991	187.603	227.026	117.703	137.808	115.309
20110800_E2M_9	47.3836	38.6715	55.8787	29.5318	32.598	44.0909	47.1011	47.3006	54.1651	61.0669	39.4174	34.4059	18.8928	22.367	105.195	81.326	89.4598	26.7479	41.0612	30.6038	59.7628	52.7763	89.1665	44.743	36.5457	39.4265
20110800_E2S_1	368.888	197.902	265.833	123.093	164.378	97.6309	243.307	155.493	141.184	245.499	159.692	248.339	73.4068	47.3216	32.3337	146.412	54.7148	23.7436	22.3944	84.567	73.3023	129.964	132.582	93.6902	65.8253	89.9582
20110800_E2S_11	20.3822	21.0941	28.3034	23.0621	26.7502	28.4411	27.9609	21.1527	29.0956	44.8905	34.4735	29.8917	15.5871	16.244	44.8165	45.2239	52.9466	12.9248	20.0548	20.8334	25.006	22.3561	36.2278	23.2722	19.8327	20.9179
20110800_E2S_12	4.29855	2.27257	4.38057	2.79734	5.28059	4.28881	12.7197	3.68688	12.9014	16.7627	22.9092	18.6431	3.4726	6.399	0	3.20099	0	0	3.27493	11.0315	2.05868	4.03197	3.5924	7.66596	7.78061	9.33643
20110800_E2S_4	159.17	39.1263	90.0137	46.1823	62.3828	48.5914	92.872	53.8135	74.836	235.697	102.157	109.054	49.4656	45.7084	25.255	177.846	50.5834	16.1259	10.7691	80.2863	83.6603	175.568	159.287	54.0273	75.4495	71.3216
20110800_E2S_9	82.7277	77.5759	102.232	60.9222	67.8806	87.008	94.2488	86.2495	122.591	137.612	76.8069	69.1628	40.9705	42.6564	187.447	147.757	171.058	47.047	74.0378	50.2191	113.591	76.1913	151.507	79.9589	67.6374	71.0505
20110800_E3D_1	3.47077	5.36929	3.41619	1.23442	2.25386	1.90163	1.87454	1.5358	2.455	2.93187	2.07017	2.29885	0	0	0	3.57329	0	0	0	4.08962	2.16895	4.74882	4.15879	1.68375	1.19307	1.92978
20110800_E3D_15	0.458924	0	0	0	0	0	0	0	0	1.48837	0	0	0	0	0	0	0	0	0	0	0	0	0	0	0	0
20110800_E3D_16	18.133	19.8059	12.5975	18.4593	19.0408	12.8323	32.41	19.9587	44.9791	27.4776	18.0579	14.6507	11.5026	14.4281	76.6984	48.0103	88.5293	34.5876	0	10.3341	29.5549	20.6623	67.3596	32.555	17.6775	18.8268
20110800_E3D_17	86.9432	32.5073	88.1977	26.9533	41.8755	33.4157	47.073	27.6644	50.518	67.7715	37.2552	41.5789	20.734	21.3851	78.0138	49.5015	64.9317	26.5998	53.3813	36.8159	38.9601	50.2295	62.5787	31.2407	48.8718	43.8728
20110800_E3D_18	1.34937	0	1.19274	0	0	0	0	0	0	0	0	0	0	0	0	0	0	0	0	0	1.30436	0	0	0	0	0
20110800_E3D_26	0.5129	0	0	0	0	0	0	0	0	0	0	0	0	0	8.20398	2.21741	0	0	0	2.03537	0	0	0	0	0	0
20110800_E3D_28	115.213	9.18826	57.6519	12.3163	14.1289	19.9768	9.38322	9.19639	6.87369	21.0962	22.8561	34.9695	8.97734	15.5299	73.6925	118.106	39.0318	24.063	21.5103	121.201	34.4011	91.5082	71.9402	34.0852	46.2425	51.1836
20110800_E3D_3	1.29225	0	0.558421	0	0	0	0.799113	0	0	0	0	0	0	0	0	0.930142	0	0	0	1.99032	1.43984	4.69744	2.01829	0	0	1.23388
20110800_E3D_30	3.67261	0	3.69678	0	0	0	0	0	0	0	0	0	0	0	0	0	0	0	0	0	9.13003	0	0	0	0	0
20110800_E3D_32	4.87757	2.52412	3.93283	1.94514	1.21682	1.75881	0.842154	0.654593	0	1.45741	1.43202	1.77427	0.595219	0.771252	5.52813	5.32976	0	1.74804	2.9693	6.78095	3.47266	9.73747	5.21645	3.52408	4.55369	4.39299
20110800_E3D_40	20.702	2.2796	11.1774	3.43338	2.71738	3.31881	1.99918	2.97813	2.74512	4.36165	5.89797	7.82907	2.33756	4.02279	13.5848	16.8069	8.9742	4.10765	5.0801	21.5317	6.43027	18.8392	10.3633	8.4277	10.6667	11.6737
20110800_E3D_41	25.3052	24.6335	28.4797	13.2407	14.3076	15.5157	20.9409	20.0059	23.4598	21.4483	15.083	21.8032	10.6989	17.5212	14.8403	23.7208	19.2643	6.75337	9.35871	11.711	19.2949	14.0698	31.4202	20.6158	12.3742	13.4614
20110800_E3D_5	50.8916	3.16162	21.1904	11.0879	4.23775	11.7868	3.77017	4.97991	4.38499	10.2589	12.421	19.5519	3.97834	10.115	66.8885	88.9839	62.0625	20.0404	24.7716	76.3272	20.2345	39.3727	24.0629	12.7707	26.6732	24.3492
20110800_E3M_1	10.6475	14.8434	13.9784	6.2858	8.52919	10.9392	8.32082	8.5676	7.47569	12.7621	10.7544	10.2902	5.72105	6.25283	5.77466	19.2991	7.55018	2.93035	4.12689	9.71786	14.9006	16.5296	16.6887	6.98333	8.55529	8.45737
20110800_E3M_2	13.2162	10.5404	9.21099	4.57563	7.16288	8.22347	14.2815	9.78379	8.02106	13.2669	9.75959	10.893	4.31372	4.58826	3.57805	13.8174	9.23275	3.6945	3.09539	9.06619	10.9333	19.7539	15.6251	9.0176	8.34889	10.3383
20110800_E3M_4	149.475	9.89925	122.373	13.8602	14.4658	17.9552	12.8083	13.3238	9.84351	13.9926	18.295	18.6491	7.39751	15.7136	356.279	184.21	347.524	227.829	432.213	112.481	109.647	120.023	197.817	95.3576	86.1135	86.3312
20110800_E3M_6	67.8252	86.376	67.266	62.3126	249.486	122.198	425.414	221.185	166.189	305.856	172.339	171.241	41.607	55.0819	7.7515	58.2403	7.3122	7.40525	10.4215	50.8225	20.15	47.6734	32.468	53.6417	31.9768	40.3268
20110800_E3S_2	6.2226	3.87528	3.15851	2.3874	2.46395	3.23301	6.28286	3.66801	6.49029	9.08393	9.94887	6.89193	2.73012	5.32463	0	1.65469	0	0	0	6.17946	1.41437	3.76527	2.79061	2.17863	3.36929	4.09709
20110800_E3S_3	81.6895	158.959	82.5332	134.827	127.295	91.3607	100.122	70.6706	57.9023	156.227	83.8525	103.858	31.9076	36.344	25.6419	150.855	39.7129	19.7878	28.561	53.6473	81.1819	93.1007	93.8221	58.7524	58.78	68.7741
20110800_P1D_16	2.3095	2.29235	2.32444	1.85685	1.56808	0	1.3416	0	3.15438	2.12488	0	1.73049	0	0	0	0	0	0	0	0	1.78855	2.243	2.1322	0	2.07725	0
20110800_P1D_29	8.34739	2.72044	4.02751	0	0	0	0	0	0	0.660039	0	0.602381	0	0	0	3.56739	0	0	0	2.22439	2.87304	7.88124	3.97328	1.33949	1.76267	2.77603
20110800_P1M_9	1.1492	0	0	0	0	0	0	0	0	0	0	0	0	0	0	0	0	0	0	0	0	0	0	0	0	0
20110800_P2D_9	8.80969	0	3.38767	2.73334	0	0	0	0	0	3.41315	2.62166	2.48988	0	1.83716	0	6.93539	0	8.78986	0	5.6631	5.46608	4.77829	6.08002	5.89519	2.65612	5.40908
20110800_P3M_6	0	0	0	0	0	0	0	0	0	0	0	0	0	0	0	0	0	0	0	2.06445	0	0	0	0	0	0
20110800_S1D_6	44.4163	34.2818	33.1879	10.8156	12.8911	17.4857	17.8367	19.5251	10.8389	16.1024	9.35979	15.8736	9.45594	11.454	19.0113	27.8578	16.0504	6.23256	4.49882	24.7378	29.7273	44.497	36.8586	19.9565	26.8505	24.982
20110800_S3D_10	1.461	0	0.619781	0	0	0	0	0	0	0	0	0	0	0	0	0	0	0	0	0	0	0	0	0	0	0
20111000_E3D_3	35.0261	17.7155	54.7508	13.4955	17.4718	16.8717	11.6371	10.707	5.54035	15.5042	13.3828	18.6986	11.2441	9.8457	1.84362	9.6094	3.42075	2.07635	2.95571	17.1433	31.1271	17.299	26.8135	20.6402	25.4046	25.4315
20111000_E3D_5	18.4332	14.3647	21.4972	20.7292	22.6759	11.7252	29.2151	19.7321	30.9543	22.3277	19.1526	20.3935	15.5891	24.3168	14.7471	21.357	23.8572	10.0514	19.8466	23.6977	25.5999	21.482	49.7246	48.9107	20.8556	31.2946
20111000_E3D_6	12.2089	12.3955	10.4046	8.76962	10.206	7.19595	9.78012	6.69562	17.6203	12.5013	8.61776	8.55186	3.4807	4.58285	41.4401	23.6347	56.1217	7.22998	11.978	8.39918	11.5096	9.96395	19.9308	9.36098	7.11858	7.39176
20111000_E3D_7	1.06118	0	1.40472	0	0	0	0	0	0	0	0	0	0	0	0	0	0	0	0	0	1.55204	0	0	0	0	0
20111000_E3D_9	2.48065	0	3.55816	0	0	1.85946	0	0	0	2.47452	1.29751	4.38459	1.82741	5.80214	0	0	0	0	0	2.49903	5.08669	2.99698	5.97446	4.77937	2.29222	3.03463
20111000_P1D_6	12.1238	4.08487	8.32803	0	0	0	0	0	0	0	0	0	0	0	0	2.01601	0	0	0	0	3.78659	0	5.43725	2.96786	2.97139	3.41708
20111000_P1D_8	10.7132	2.62188	7.11923	1.4178	0	0	1.02664	0.673493	0	0	0	0.79509	0	0	0	0.975147	0	0	0	5.3822	3.55458	3.66906	5.31179	6.47922	3.87671	5.35527
20111000_P2D_16	5.57967	5.54666	3.94328	0	1.96371	2.25816	1.71767	1.75988	0	1.95822	1.48609	1.48687	0.905098	1.47686	0	3.17264	0	0	0	2.23928	4.14419	4.45018	3.67343	2.31795	3.63514	2.3719
20111000_P2D_4	35.9348	7.15809	22.1178	6.85954	5.42001	13.7788	5.17465	5.94559	2.71959	5.83508	5.77295	11.002	4.17886	9.00293	81.1419	58.9723	60.6481	16.4978	16.8838	76.63	20.0799	45.3193	28.0415	14.1056	21.4906	24.6011
20111000_P2D_7	1.79869	9.34362	3.60001	1.14721	4.35049	3.10743	2.68622	1.94328	3.79014	4.38646	2.59524	2.65866	1.07714	0	0	1.58093	0	0	0	0	0.89599	0	2.24954	1.42188	1.03644	2.00517
20111000_P3M_10	2.62203	4.51678	4.34261	2.27609	2.96294	4.29721	1.80131	2.65492	1.69527	2.00404	0	1.48396	0	0	0	1.54946	0	0	0	2.08333	2.1738	2.10625	2.12509	1.77377	1.87654	2.60617
20111000_P3M_22	1.42773	0	2.27631	0	2.32373	0	1.33229	1.11523	3.82567	2.74254	2.12318	1.80355	0	0	0	0	0	0	0	1.60281	0	0	1.81549	0	0	0
20111000_P3M_44	36.295	3.15259	15.6871	3.77762	2.34064	2.79646	1.23131	1.18372	0	2.27851	1.67824	4.41298	1.65261	4.09261	43.8751	53.7093	45.5732	9.05802	10.4049	27.0689	16.4499	32.098	25.21	10.723	10.7788	17.0299
20111000_S1D_14	84.5822	100.886	62.7082	54.7446	70.875	56.6395	131.248	59.0231	69.0253	109.194	52.1056	109.518	20.1787	11.2176	8.91669	79.9878	8.09058	7.01299	4.20005	34.691	18.0884	20.922	22.0132	24.6938	14.8583	22.0982
20111000_S2M_12	1.41317	0	0	0	0	0	0.646996	0	0	1.83741	0	0	0	0	2.28741	7.80641	2.45872	0	0	3.04478	2.40578	3.71583	1.97629	0	1.17187	1.52063
20120500_P14_1	0.799948	0	0	0	0	0	0	0	0	0	0	0	0	0	0	0	0	0	0	0	0	0	0	0	0	0
20120500_P19_1	0.50706	0	0	0	0	0	0	0	0	0	0	0	0	0	0	2.60778	0	0	0	0	0	0	0	0	0	0
20120500_P19_2	2.42442	2.22551	1.72254	2.60446	1.71177	1.93674	2.73149	1.70176	2.40169	2.21695	1.99575	1.93429	0.674985	0.746798	11.5778	4.40672	13.543	1.14951	2.88995	1.42623	2.75226	2.8127	3.62519	1.65884	1.96022	2.28073
20120500_P19_5	15.1877	9.47677	9.97373	5.69155	9.50766	3.69071	13.8007	6.54606	12.7227	12.0981	9.86812	8.82432	3.00421	3.47561	9.6173	13.8292	11.4669	5.00491	4.98559	12.2598	7.02202	8.95602	10.3603	9.25717	5.63602	6.16464
20120500_P19_8	0	0	0	0	0	0	0	0	0	0	0	0	0	0	0	1.5263	0	0	0	1.94653	0	0	0	0	0	0
20120500_P25_14	0	0	0	0	0	0	0	0	0	0	0	0	0	0	0	0	0	0	0	1.46783	0	0	0	0	0	1.72064
20120500_P26_12	30.0924	11.233	17.7407	2.94377	3.60448	4.46118	4.74457	3.55093	3.15662	6.32079	6.07916	5.46497	3.25168	4.65185	4.98871	21.8302	4.86532	3.64418	1.23428	14.3895	11.1997	20.6197	16.9069	8.08563	9.74903	8.02968
20120500_P26_5	54.2635	5.16067	23.3554	4.6211	2.17611	5.74768	2.17912	2.90475	1.2322	3.65841	3.91967	7.31454	3.12326	6.20254	69.8897	71.4594	75.7942	15.4711	19.8509	40.4415	27.2817	42.0748	40.9663	15.2438	20.4207	22.7326
20120500_P27_10	0.734035	0	0	0	0	0	0	0	0	0	0	0	0	0	0	0	0	0	0	0	0	0	0	0	0	0
20120500_P28_16	6.03403	1.74334	3.07058	0	0	0	0	0	0	0	0	0	0	0	0	0	0	0	0	0	0	0	1.58713	1.37057	0	0
20120500_P28_3	0	0	0	0	0	0	0	0	0	0	0	0	0	0	7.39516	0	12.483	0	0	0	0	0	0	0	0	0
20120500_P28_9	0	0	0	0	0	0	0	0	0	0	0	0	0	0	20.1634	8.04818	21.2646	0	19.7088	4.51145	0	0	0	0	0	0
20120500_P31_6	0.601184	0	0	0	0	0	0	0	0	0	1.375	0	0	0	4.19328	3.79156	0	0	0	9.42144	0	2.9369	0	0	0.965647	1.55071
20120600_E1D_13	38.3022	44.393	60.2438	14.5994	39.8843	19.2722	37.5278	21.2477	43.7638	93.2797	105.317	101.88	55.3262	58.1457	0	5.99865	0	0	0	22.8764	19.0389	18.9535	17.8517	19.8727	25.0257	20.216
20120600_E1D_16	1.62289	0	0	0	0	0	5.30082	0	0	3.45966	0	0	0	0	0	0	0	0	0	0	0	2.93391	0	0	2.90321	0
20120600_E1D_17	1.33214	3.28163	3.3723	1.14084	4.85619	2.35774	2.08289	1.78902	0	0.822643	1.5667	1.55551	0.665227	1.10803	0	0	0	0	0	1.15337	2.20222	1.40602	1.07131	1.313	2.34292	2.33247
20120600_E1D_19	3.35306	3.06232	1.21432	2.95466	0	1.21955	1.27796	0.90684	0	1.13149	0	0.727018	0	0	0	3.25217	0	0	0	1.9622	3.04479	2.39404	2.69154	0	2.94612	1.49547
20120600_E1D_20	23.9118	19.2321	18.832	5.10577	9.86875	8.2206	7.68931	7.3843	7.98252	5.32697	5.06015	9.34977	6.21116	4.70494	1.79408	19.6231	7.54928	2.35296	0	21.5906	19.9688	37.4097	33.3616	16.6299	33.4867	27.2532
20120600_E1D_25	23.1365	1.63851	8.06361	6.8927	2.37098	1.4727	1.81498	1.64595	0	2.98173	7.70445	2.22202	0.725795	0.744047	6.54152	246.986	11.022	4.57039	2.28359	24.3839	22.282	22.1323	19.9804	4.79302	8.27226	11.8713
20120600_E1D_26	1.72961	1.38393	1.07369	0	1.02002	0	0	0	0	0.639929	0	0.774385	0	0	1.35305	5.25446	2.227	1.92759	0	4.72818	2.98179	3.01338	2.87406	1.55849	1.86279	1.68415
20120600_E1D_31	66.7275	66.922	119.535	23.286	48.6161	41.1712	55.5394	37.7086	9.01036	34.2536	40.515	54.1311	24.0348	52.9723	0	14.1114	1.01341	3.21684	0.722165	45.3313	47.9662	38.8756	48.8248	50.9956	83.3226	60.3802
20120600_E1D_32	17.1906	3.24697	7.01375	4.35234	2.29786	2.57361	3.15607	1.54207	2.48155	5.25905	2.31804	5.50077	2.50731	1.97883	21.8903	51.0696	33.9467	10.8571	7.63964	29.2088	16.5945	35.3442	33.2438	7.25674	9.78858	12.4549
20120600_E1D_34	45.7453	7.95196	11.0083	18.2486	2.76432	6.25845	6.22584	4.52367	6.95161	4.34784	5.10816	9.67566	3.37897	3.11995	12.1338	22.7792	26.8833	26.0282	48.8365	17.9522	23.6903	23.2067	32.7009	15.09	20.7394	27.059
20120600_E1D_35	6.80261	1.66496	4.75385	1.83124	2.22574	2.98426	2.72443	1.12624	3.92325	6.25971	12.2586	12.5556	8.17314	14.7394	4.84541	16.4182	6.45869	2.81716	2.72809	5.87759	10.4242	12.6799	12.6931	2.46948	5.22268	5.84616
20120600_E1D_37	159.68	79.1467	142.561	20.8233	25.2916	32.5296	35.5662	38.6579	11.9234	32.2828	25.4221	34.2566	24.3852	30.6327	3.1156	36.5432	4.84355	6.00141	2.64016	46.5259	62.5841	92.0544	83.4117	48.5192	63.8339	52.3003
20120600_E1D_38	4.03529	2.64589	7.13347	1.63033	4.12373	2.49307	2.23848	2.34082	3.67395	3.04999	2.10508	3.05969	1.01021	2.22208	0	2.54968	2.81474	0	0	2.47026	4.46104	4.26847	5.19013	2.68447	5.67013	4.07909
20120600_E1D_41	3.48558	0	1.44912	0	0	0.585411	0	0	0	0	0	1.36881	0	0	4.82806	4.42879	3.64461	0	0	7.08952	3.96753	7.75871	5.41474	1.27912	3.18064	4.07932
20120600_E1D_42	26.7746	0	4.76797	0	0	0	0	0	0	0	0	0	0	0	0	5.33092	4.14369	3.06111	3.54284	5.15149	7.20283	10.7854	13.4705	3.52533	6.77511	7.46646
20120600_E1D_48	2.90163	0	1.25671	0	2.54924	0	1.96469	0	5.74763	4.3376	2.07383	0.85017	0	0	1.96306	14.7307	0	0	0	2.40106	2.60458	3.2988	3.03691	1.12743	2.72125	2.69201
20120600_E1D_5	7.34323	3.46241	3.8653	5.49887	3.64988	4.36717	8.89695	4.97037	6.40517	13.0587	11.3893	12.7952	3.28979	5.58013	3.01337	17.5063	3.41075	3.1992	0	10.03	4.19944	7.55165	6.42551	4.02151	3.19345	4.58806
20120600_E1D_51	10.4111	5.37932	5.90591	3.35634	1.93068	1.53458	2.53408	2.91326	0	2.78307	1.4765	2.15432	1.43775	2.13997	2.11879	11.7189	1.7742	1.30987	0	6.56516	7.89023	11.6181	11.7351	3.56925	6.42976	6.79832
20120600_E1D_52	4.93356	3.41065	6.27386	0	2.49418	2.53511	1.15468	1.01642	0	0.733503	1.95739	1.49181	0.721908	1.19624	0	3.23473	0	0	0	4.78466	4.73209	9.39058	6.04134	3.53345	6.70887	5.82256
20120600_E1D_54	92.0838	41.4077	64.4663	31.3603	26.2939	31.2252	28.8673	25.1246	8.62416	26.8695	11.6974	22.3355	7.40029	8.4294	28.6041	164.666	37.7806	13.0512	8.3393	68.5262	85.2261	139.017	102.659	40.6768	59.502	63.1908
20120600_E1D_55	77.5985	48.3268	82.295	30.8236	27.1337	22.2786	34.4277	25.0001	12.0827	20.9412	17.7979	39.1023	11.8122	15.262	14.1749	91.9024	26.521	13.3848	9.65013	70.5934	58.1735	93.2759	88.9089	71.5538	57.5268	66.8492
20120600_E1D_57	91.2496	168.586	144.835	285.963	212.997	210.582	403.616	352.784	832.334	324.855	111.89	149.187	177.454	321.54	760.334	303.372	739.633	173.719	576.964	70.9067	217.035	78.0611	549.427	375.883	134.789	188.406
20120600_E1D_6	0	0	0	0	0	0	0	0	0	0	0	0	0	0	0	2.10453	0	0	0	0	0	0	0	0	0	0
20120600_E1D_9	22.6189	17.271	19.9126	18.0076	15.1024	15.9375	16.804	13.8348	7.62646	23.6278	12.4049	17.5837	4.99733	4.37085	7.55937	45.7767	12.9335	3.9853	3.12981	23.6898	21.1712	35.2082	32.1125	14.8945	18.3287	21.128
20120600_E2D_1	15.4966	16.463	11.1644	4.90387	8.14688	8.82128	17.7706	9.60431	7.22804	17.4288	17.6308	17.4143	7.89643	10.7779	0	6.78876	0	0	0	7.28733	6.10804	6.72882	4.15932	4.94816	7.84865	7.90563
20120600_E2D_11	32.2914	12.19	15.3988	5.61907	4.32009	4.08073	6.77497	3.49171	4.23101	5.16157	4.3039	7.52507	1.70373	1.83503	11.942	64.0283	18.7673	12.7866	8.41015	29.9284	13.9277	27.7438	16.3358	10.865	8.66427	11.8476
20120600_E2D_12	19.4488	7.81618	11.2321	7.40529	4.26544	4.14017	5.66772	4.16952	1.48204	3.13531	3.62128	5.75391	1.37793	2.57393	7.89994	32.3974	8.82104	5.2516	4.49339	27.532	9.67491	18.3154	15.4838	8.83134	7.86917	14.2135
20120600_E2D_15	139.306	72.5335	227.431	67.7046	70.0779	46.6472	80.3059	58.2118	16.9599	73.3282	83.733	108.491	97.8879	145.857	0	42.0358	1.68414	5.89799	5.41461	191.572	128.653	96.305	139.359	113.136	170.585	143.936
20120600_E2D_16	1.30213	0	0.49499	0	0	0	0	0	0	0	0	0	0	0	0	4.00063	2.99659	0	0	0	0	0	0	0	0	0
20120600_E2D_17	12.4799	7.82976	12.3073	2.77531	3.88258	6.09275	3.68895	3.71724	3.66493	7.09689	7.38137	7.67783	4.0241	4.45542	3.08116	6.32484	2.43109	1.9727	2.76507	4.73923	7.63493	10.7035	10.359	4.64836	7.49094	6.4396
20120600_E2D_19	1.65018	4.77124	1.14532	8.23626	0	0	1.41629	0	3.07249	3.94118	5.95976	3.90632	2.43473	2.82814	0	3.05442	0	0	0	0	1.79961	0	2.87285	0	1.52129	0
20120600_E2D_2	11.205	4.78174	8.85568	4.89466	5.25544	5.55892	7.03494	5.9364	8.66101	7.60589	9.3221	6.02855	2.98904	3.096	1.34914	15.9797	2.2907	2.94646	0	14.1067	15.1049	25.5647	19.987	12.0336	12.3209	17.2976
20120600_E2D_27	20.3929	12.6751	23.1913	13.4784	22.5249	26.4668	26.6853	14.9671	22.8316	45.9172	29.9575	23.5237	10.315	10.7831	16.209	14.791	17.3732	7.81334	9.06196	11.3323	19.442	15.8503	23.5287	10.492	12.2359	12.4133
20120600_E2D_28	23.0655	1.51441	9.43587	1.58578	0.862614	2.54018	0.881649	1.06125	0	1.2744	1.246	3.39958	0.948637	2.20705	19.7038	56.946	23.5389	13.597	9.94634	36.4309	12.5785	37.655	21.4236	6.31008	10.8187	14.7415
20120600_E2D_33	1276.53	181.351	504.916	57.8465	20.7949	40.5395	36.1557	32.2817	17.3237	22.4983	12.7592	38.5848	12.4127	13.1141	70.8096	171.937	120.162	67.0899	132.206	107.906	244.137	214.027	534.442	248.154	201.217	195.024
20120600_E2D_36	1.14661	0	0	0	0	0	0	0	0	0	0	0	0	0	2.8908	4.37842	4.45756	0	0	2.32881	0	2.50921	2.06789	0	0	1.61126
20120600_E2D_38	63.6735	27.2715	42.8004	20.9055	17.4494	22.9081	20.1643	17.1278	10.8867	18.7211	12.8748	25.407	9.12136	11.1461	13.4475	103.028	21.2357	15.8192	11.842	46.1598	44.5239	58.4755	59.8783	30.1272	31.2852	37.9836
20120600_E2D_39	0	0	0	0	2.44552	0	1.64752	1.10061	2.40088	1.09712	0	0	0	0	9.88629	0	10.3752	0	1.84373	0	0	0	0	0	0	0
20120600_E2D_41	13.0108	12.4192	15.3447	10.7013	16.3196	10.069	15.1839	11.8032	9.47193	9.09039	11.0439	12.0842	3.94949	5.01505	2.22392	9.46417	3.08307	2.40998	2.07019	10.7804	7.82427	9.99551	15.8112	10.0459	9.49874	12.9246
20120600_E2D_47	133.026	15.559	36.6568	21.6366	13.7661	21.2444	17.4778	15.6187	13.4652	16.967	9.60397	14.5914	6.39319	5.4953	2.01987	32.9432	6.16773	8.12535	6.04883	19.8406	27.6041	44.3168	38.2023	20.8031	20.0617	38.8827
20120600_E2D_49	497.543	510.095	337.535	59.1803	35.5814	117.415	70.3106	128.849	28.2155	65.8295	34.0367	38.9264	23.4547	35.7467	7.98993	109.354	9.21359	14.1286	11.038	56.5653	137.373	156.33	121.8	82.5779	117.809	116.34
20120600_E2D_57	37.0869	2.84226	11.5258	6.91921	3.91791	1.89712	3.80206	1.76102	8.26192	5.09076	5.18707	4.79025	2.55596	4.56029	4.45165	40.3093	9.97504	3.65522	5.17926	11.5122	15.2317	32.6829	39.9184	7.91688	11.1683	21.4991
20120600_E2D_7	0	0	0.537683	0	0	0	0	0	0	0	0	0	0	0	2.91319	4.45742	0	0	0	0	2.47131	3.34886	2.17885	0	0	0
20120600_E2D_8	0.541028	0	0.847688	0	0	0	0	0	0	1.03379	0	0	0	0	0	0	0	0	0	0	0	0	0	0	2.25437	0
20120600_E3D_1	12.6836	17.7613	15.4373	8.67637	8.99995	13.9957	9.17364	8.04407	8.91225	17.913	13.8733	12.5632	7.12427	6.87487	4.79557	21.4744	6.39455	2.31454	3.07051	9.51702	15.9436	18.8975	16.1547	6.86852	9.02464	10.3691
20120600_E3D_13	44.6638	11.8758	46.005	28.1457	53.3807	33.9679	47.582	29.9996	91.8703	97.6249	65.129	43.3637	18.405	21.8476	60.9865	33.265	59.5922	27.9454	45.6995	20.2157	43.9863	32.8363	50.6214	38.6677	35.9396	33.4383
20120600_E3D_17	29.6017	47.0527	43.6383	16.9779	14.0965	19.9835	13.4971	13.7599	14.1364	11.538	17.7826	11.6111	6.84533	10.5184	42.4282	34.8048	37.8076	28.1977	25.7498	10.8098	45.2996	23.8917	42.2816	21.764	18.7112	19.6541
20120600_E3D_18	147.797	51.0183	119.152	42.1218	91.7803	67.9449	95.2869	69.5545	64.7749	125.312	66.7644	86.989	22.4927	19.2453	214.424	166.2	149.673	52.7283	84.1042	129.591	92.166	139.072	138.672	74.7851	75.766	93.2137
20120600_E3D_2	107.513	16.2205	58.0355	31.6341	14.5629	17.725	23.2148	13.489	12.175	27.6162	18.0546	25.5466	10.1612	11.8509	6.48541	76.7134	8.26732	16.4747	15.1361	62.5478	52.7059	60.9179	68.3892	46.4404	44.1594	58.4982
20120600_E3D_20	31.1506	17.5453	25.7043	10.8805	11.7892	8.66306	21.1352	12.3179	19.4287	25.2295	34.4312	37.2118	15.3736	15.4338	2.49743	11.6546	4.61481	1.6075	4.27283	17.8714	12.5701	12.5168	18.4427	21.9487	21.7764	13.229
20120600_E3D_25	67.6076	33.5299	45.9111	23.0821	24.6815	24.9073	45.7706	34.5569	50.8928	53.4736	46.8924	47.2535	29.1438	34.6696	9.47892	42.3674	14.2964	8.46842	19.8244	20.217	23.4501	20.3666	33.5736	29.5048	30.5655	22.525
20120600_E3D_27	37.8969	14.9035	44.8609	33.6541	24.2284	30.7494	31.2431	23.606	29.1594	24.465	18.5955	39.2398	17.8759	17.3628	96.7986	54.3975	110.815	37.086	75.695	38.421	61.4973	31.3848	88.0919	55.1847	30.9305	29.5238
20120600_E3D_29	65.4864	19.1757	90.8913	19.8665	34.8915	26.888	23.6525	19.1809	51.4041	47.3766	45.942	30.9637	13.6596	16.4837	63.7605	42.3544	67.8905	35.7751	54.4967	27.7683	49.5226	42.8801	87.9979	47.6108	37.5547	35.5024
20120600_E3D_3	2.93903	3.28144	2.48939	2.42169	1.86442	1.9921	1.30018	1.67216	4.80855	1.76569	1.63368	1.4492	0	1.69654	11.0549	18.3198	30.101	4.21175	5.74879	6.58753	3.08806	3.76319	4.96562	2.20863	2.37832	2.61442
20120600_E3D_30	65.1541	7.73016	33.3822	4.64424	4.81314	7.43917	5.53679	4.4915	4.04851	6.15278	6.99191	9.98207	4.57228	6.36784	16.0215	200.056	33.0777	17.5534	8.28014	60.7286	32.4506	127.991	83.2796	22.856	20.4663	42.0317
20120600_E3D_33	91.9651	72.3658	62.9442	15.2333	7.10492	20.077	13.8205	24.5663	7.38861	7.99484	5.54887	9.19638	3.53718	5.72516	1.90934	25.1191	1.87683	4.72533	1.6619	10.505	21.3271	24.5317	17.495	12.0921	18.8517	14.9539
20120600_E3D_36	13.0468	9.4599	18.4478	20.0402	40.8866	24.6076	29.9607	22.396	57.9622	39.3765	26.419	18.7503	9.4039	11.9715	33.6077	17.3881	43.7939	10.7427	23.3768	12.6557	28.0766	15.1991	29.1016	21.4401	22.4169	21.7648
20120600_E3D_37	240.276	99.5746	164.749	50.7864	35.5233	51.266	58.4749	61.7067	40.8997	68.2909	28.8749	46.1144	13.9246	13.9271	20.2712	170.773	22.6408	22.3062	13.2472	71.3029	67.5148	102.35	86.8808	48.2038	47.6295	56.7187
20120600_E3D_38	4.52582	1.48688	5.93276	3.54413	7.11217	3.70356	4.38204	1.90063	12.6852	7.73966	6.00782	2.69939	1.77698	1.62837	23.829	4.88173	22.2701	4.40625	6.69016	4.29245	5.83212	3.90193	6.6545	4.98691	4.122	3.93279
20120600_E3D_41	262.857	74.0087	159.442	62.4264	32.8154	85.8548	43.4371	70.5552	17.134	68.5745	31.0122	45.5187	20.1237	23.5668	24.877	307.494	38.7804	19.17	12.6322	85.6121	168.613	207.14	179.226	64.1341	115.543	129.477
20120600_E3D_42	4.91562	0	4.64582	7.28113	2.71086	3.57847	2.61252	2.77182	5.42965	2.48986	3.92012	2.86736	1.4176	2.38267	12.2703	9.50777	22.3511	6.88921	7.88881	4.38595	8.83953	4.61459	6.92056	3.40676	6.80628	4.59427
20120600_E3D_45	21.0658	8.93267	9.86093	7.48013	10.2879	12.3279	19.8107	12.8509	22.6336	52.5339	26.9021	17.7939	5.33765	3.62848	3.60607	31.872	7.87484	2.50009	2.71752	11.9257	11.4065	22.8954	16.6065	6.22459	11.1718	9.55493
20120600_E3D_46	16.8425	120.048	16.5311	155.306	54.5751	20.4728	16.7577	29.6243	66.8307	31.0106	17.6784	29.6965	3.78101	21.2161	24.7487	84.3076	61.5844	50.1063	63.3211	85.1143	16.4547	10.8008	22.4014	6.66058	4.84072	5.86971
20120600_E3D_48	69.4825	38.6635	51.6977	10.5024	6.00725	13.1019	9.44934	18.4142	4.35374	6.33339	4.17568	6.8812	3.64462	2.88116	4.85213	29.3058	5.08112	5.49896	7.71376	15.0056	28.4262	30.4335	40.3752	15.0043	16.9812	20.0692
20120600_E3D_49	11.1625	6.42683	6.29013	4.7975	3.98228	4.79357	5.20937	3.56604	3.49919	4.64607	4.57047	6.00171	2.3138	3.04036	4.13434	14.8169	6.2473	3.54653	1.30271	10.039	7.48403	15.0356	13.8172	7.60121	7.10199	11.1126
20120600_E3D_50	26.5199	8.10771	29.7524	6.92493	7.81246	7.99079	8.57014	9.34274	5.61984	4.76685	3.39396	7.48217	3.99399	4.0694	25.2277	11.2755	23.2235	13.7209	17.4528	11.5264	19.891	11.9887	30.1179	19.2261	21.1135	18.5908
20120600_E3D_8	190.792	15.6227	58.9345	57.3021	10.3077	12.3341	13.0231	8.0594	30.5209	23.796	11.6709	24.29	10.6579	12.639	38.7243	118.487	59.9465	53.2076	79.8633	44.6278	116.262	94.4875	116.5	57.6718	88.2067	97.2108
20120600_P2M_5	0	0	0	0	0	0	0	0	0	0	0	0	0	0	0	0	0	0	0	1.83725	0	0	0	0	0	0
20120600_P3M_11	0	0	0	0	0	0	0	0	0	0	0	0	0	0	2.71469	4.52817	0	0	0	10.6379	0	3.60346	0	0	0	0
20120600_P3M_3	0	0	0	0	0	0	0	0	0	0	0	0	0	0	0	0	0	0	0	3.0537	0	0	0	0	0	0
20120600_S1D_7	1.0867	0	0.623078	0	0	0	0	0	0	0	0	0	0	0	0	2.28152	0	0	0	0	1.4708	0	1.61693	0	0	0
20120600_S1S_5	1.85656	0	0	0	0	0	0	0	0	0	0	0	0	0	0	5.75584	0	0	0	2.45231	0	3.40671	1.42701	0	0	1.31084
20120600_S2D_6	20.0194	17.3187	19.6206	13.1464	6.71963	14.1242	7.18846	9.43775	5.58871	3.55925	2.23046	5.24202	0.851459	2.25798	11.5768	58.9221	18.928	12.7911	10.3155	28.1593	25.1283	47.0657	40.8424	17.9975	18.6168	19.4935
20120600_S2M_11	0	0	0	0	0	0	0	0	3.25742	1.5461	0	0	0	0	0	0	0	0	0	0	0	0	0	0	0	0
20120600_S3M_7	1.94588	0	0.790564	0	0	0	0	0	0	0	0	0	0	0	3.43457	10.6545	4.91245	2.81626	0	6.08605	1.7062	5.98346	2.39871	0	1.25693	3.74876
20120700_E1D_7	9.0113	8.71153	7.62223	4.16682	3.89724	5.43563	4.1265	3.96997	1.82976	3.49459	2.18465	5.21002	2.56362	5.18772	3.77566	16.1682	3.62852	3.55174	2.97647	13.9166	14.853	22.7233	21.6524	7.99905	15.3892	15.9207
20120700_E2D_2	6.37281	8.12935	9.31205	2.4521	8.03155	3.44935	5.5184	5.32617	4.79756	9.59031	11.9346	12.4937	6.20846	5.68798	0	3.97542	0	0	0	4.96199	7.56395	10.0703	6.18769	4.91191	8.92404	7.56346
20120700_E2D_6	17.2264	7.15861	22.1539	6.41543	6.99132	6.50182	4.45577	4.24985	2.84007	4.95864	6.20907	8.13307	3.86092	3.05454	0	3.6431	1.23004	0	1.28276	8.6086	17.3256	7.83031	14.5885	12.9086	15.2473	12.9378
20120700_E3M_5	1.24175	0	1.28836	0	0	0	2.09838	0	0	3.16194	0	2.05105	0	0	0	0	0	0	0	0	0	0	0	0	0	0
20120700_E3X_3	8.6427	13.0589	8.86105	5.86189	7.41838	6.74341	7.17932	8.22213	8.9904	13.4259	9.07954	8.3329	4.89162	6.604	10.268	14.7519	15.0151	4.99546	6.01299	7.1651	11.0153	12.4052	15.4761	7.2181	7.30513	7.6711
20120700_E3X_7	23.1515	3.93916	14.4612	3.51208	3.91221	5.81908	3.8005	3.21636	2.88434	4.4554	3.32274	3.9087	1.62289	2.7763	35.7997	46.6995	27.6977	19.5609	34.5934	20.6719	21.512	28.6771	24.2704	9.79002	11.9384	12.4175
20120700_P1M_1	0	0	0	0	0	0	0	0	0	0	0	0	0	0	0	0	0	0	0	1.57314	0	0	0	0	0	0
20120700_P2D_11	19.9624	2.74739	5.78802	4.08029	1.26433	4.71395	2.30893	2.48933	1.50243	4.29872	7.12723	6.08009	2.10187	3.13174	13.2794	54.2646	16.281	11.9169	6.13564	46.3949	11.0282	31.4777	17.4801	5.7491	8.21698	12.0075
20120700_P2M_1	0.870265	0	0	0	0	0	0	0	0	0	1.50997	0.582671	0	0	6.12467	9.14859	0	1.50415	0	8.57064	0	3.30054	0	0	0	0.755745
20120700_P3D_1	4.99342	4.12742	4.07125	1.02005	1.22022	2.27002	1.62851	0.903985	0	2.17413	1.47018	1.17586	0.503791	0.556663	0	2.40024	0	0	0	2.36707	3.54497	3.66797	3.98315	1.61265	3.82376	3.59554
20120700_P3D_10	4.33256	2.4572	1.99964	0	1.74873	0	2.29893	0	0	0.607921	1.36257	1.88104	0	0	2.51801	7.06505	2.0535	2.56902	0	6.6527	3.13947	6.14137	4.7558	2.1234	1.76464	3.52485
20120700_P3D_100	1.25423	0	0.877066	0	0	0	0	0	0	0	0	1.58712	0	0	0	2.41237	0	0	0	3.13442	0	2.69582	0	0	0	2.18914
20120700_P3D_101	3.0711	2.48614	1.95006	2.93927	0	0	0	0	5.93127	3.47783	0.839157	0	0	0	82.9588	83.7405	178.864	0	3.53162	2.19804	4.12539	2.4698	6.65778	1.75225	3.14049	1.90426
20120700_P3D_102	22.3721	25.7711	24.5365	8.33464	9.55326	10.3413	12.7295	13.3856	5.75826	11.6465	9.24699	11.7791	6.45036	10.2078	4.09161	13.0609	4.96949	3.41695	3.09996	11.9455	21.299	18.8638	23.3033	14.6419	18.9224	17.4681
20120700_P3D_105	2.969	6.58591	2.56526	0	1.43681	2.40795	2.06822	1.96154	0	2.94185	2.51459	1.43835	0.726999	1.18692	0	1.57719	0	0	0	1.57293	2.01233	2.30864	2.20974	1.05532	2.69664	3.69308
20120700_P3D_108	3.57696	2.09906	2.5999	1.40183	7.0153	2.85532	5.35002	3.12318	5.25914	12.5889	4.82208	4.35949	2.71744	2.68155	0	1.56314	0	0	0	1.99329	1.68919	2.51177	1.53565	1.47963	3.27984	2.71187
20120700_P3D_112	0	0	0.776593	0	0	0	0	0	0	0	0	0	0	0	0	0	0	0	0	0	0	0	0	0	0	0
20120700_P3D_117	23.8564	11.8386	13.9441	3.77329	1.6962	2.74823	2.84679	3.15727	0	1.32779	1.56355	1.37908	0.68411	0	0	4.34115	0	0	0	3.58141	6.66084	9.45305	9.98844	4.53069	8.52391	7.98384
20120700_P3D_12	1.57923	2.54283	1.00844	0	0	0	0	0	0	0	0	0	0	0	0	3.07968	0	0	0	4.44627	3.57486	4.88072	3.66375	1.40214	1.56917	1.80392
20120700_P3D_138	21.3459	15.3212	14.1208	8.73027	12.0727	6.16133	20.2703	10.0395	18.5338	16.866	12.3779	11.7318	4.36567	4.4553	10.1393	17.6875	16.0952	6.39349	12.5282	16.068	8.70745	11.4579	17.7449	10.2518	9.38371	8.04579
20120700_P3D_140	2.21432	0	2.8312	0	0	0	0.942955	0	0	1.30753	0	0.965032	0.881158	0.655183	0	1.90178	0	0	0	1.5927	3.27396	3.14978	2.81081	0	2.74683	2.08961
20120700_P3D_141	10.91	1.90272	7.19403	2.50781	1.32686	0	0.893868	0.736922	0	0	0	0	0	0	0	1.01066	0	0	0	5.03374	4.61646	5.29347	6.49926	6.07374	3.99865	5.72758
20120700_P3D_142	2.83658	6.08384	2.99067	1.86635	2.08424	1.45985	1.82901	1.7804	0	3.05291	2.35447	2.92436	0.890043	0.899665	0	4.01848	0	0	0	2.42071	2.69955	4.26177	3.17438	1.24713	3.83874	2.47228
20120700_P3D_147	0	0	0	0	0	0	0	0	0	0	0	0	0	0	0	0	0	0	0	0	0	2.02854	0	0	0	0
20120700_P3D_148	7.37257	9.87976	4.39291	6.2831	2.1703	4.33052	4.24114	3.18534	5.09724	5.52994	2.21888	5.0449	2.40053	2.11997	0	8.70718	5.07617	1.29263	0	4.05353	5.98506	5.6579	6.99121	4.21004	4.56125	6.10963
20120700_P3D_15	0	2.81315	0	0	3.04123	0	2.03628	0	2.55556	0	0	0	0	0	0	0	0	0	0	0	0	0	0	0	0	0
20120700_P3D_20	2.27689	4.39428	1.70417	1.5634	1.58525	1.63693	1.50325	0.756833	0	1.21171	0	0	0	0.883297	0	2.42558	0	0	0	1.92563	2.2087	2.4372	0	0	1.72541	1.75972
20120700_P3D_23	0.732988	0	0	0	0	0	0	0	0	0	0	0	0	0	0	0	0	0	0	0	0	0	0	0	0	0
20120700_P3D_35	8.29344	4.33236	5.29845	3.77327	3.0152	2.27503	3.0803	2.43042	0	1.78923	1.60988	2.28075	0.599449	0.856584	2.74464	8.51572	3.7852	2.12148	0	11.6269	9.19649	14.4285	9.94109	5.63146	8.04922	12.0472
20120700_P3D_44	5.69562	2.86083	2.99538	2.41966	0	2.31603	0	0.804719	0	0.871152	0	0.869187	0	1.11795	2.8612	8.95405	5.02076	5.69972	6.63107	4.75102	8.30525	9.01629	10.4021	2.73278	5.15375	6.13281
20120700_P3D_52	1.60198	0	0	0	0	0	0	0	0	0	0	0	0	0	0	1.395	0	0	0	1.65722	0	1.66586	0	0	1.15752	1.18059
20120700_P3D_61	4.28122	9.29546	5.69579	2.46144	6.63402	5.43962	3.2549	3.9733	3.00022	2.7478	1.54788	2.20463	0.880235	0	0	2.05101	0	0	0	2.28321	4.00356	4.16345	2.87477	2.0923	2.87021	3.12809
20120700_P3D_62	100.833	151.803	103.149	123.294	126.151	97.485	97.7612	77.1465	73.7149	166.996	100.447	108.895	34.8469	42.9046	58.3105	215.431	74.6544	35.8487	55.9622	80.1379	108.549	129.78	121.617	83.6052	82.5622	99.9276
20120700_P3D_7	6.14672	3.93269	5.77073	1.28502	1.49064	3.20299	1.75969	1.54413	0	2.21701	1.3802	2.10072	1.23211	1.36092	3.32853	4.4067	0	0.9561	0	4.45465	4.71673	9.44764	7.05244	2.55365	3.67245	5.1807
20120700_P3D_73	1.19996	0	0	0	0	0	0	0	0	0	0	0	0	0	0	0	0	0	0	0	0	0	0	0	0	0
20120700_P3D_75	15.3881	2.88209	3.65577	2.52484	1.06137	1.1063	2.60801	1.39396	3.88241	4.48894	4.36378	4.07788	2.1174	1.36704	2.42156	10.9295	5.0092	4.10238	0	7.46161	4.42759	9.4694	10.0204	4.19386	3.29657	6.0505
20120700_P3D_82	0.768982	3.56885	0.874698	1.53449	2.12715	2.50836	3.02253	1.52728	5.94301	6.50337	8.9091	5.34898	1.70475	2.84641	0	0	0	0	0	0	0	0	0	0	0	0
20120700_P3D_90	1.19427	0	0.650992	0	0	0	0.995101	0	0	0.769109	0	0	0	0	0	3.00877	0	0	0	3.26613	2.40595	2.6327	0	1.15406	1.03516	2.02874
20120700_P3D_91	7.43527	5.89117	7.14716	2.37713	3.43136	3.47852	2.70251	2.18954	0	4.32896	2.14129	1.58767	1.36989	1.40143	0	4.44903	0	0	0	2.95244	4.88233	7.85434	6.86801	2.19201	3.30632	6.13987
20120700_P3D_93	0	0	0	0	0	0	0	0	0	0	0	0	0	0	0	2.70316	0	0	0	0	0	0	0	0	0	0
20120700_P3D_97	1.81473	0	0.538547	0	0	0	0	0	0	0	0	0	0	0	0	4.31082	0	0	0	4.89622	2.38601	3.54496	2.58476	0.801289	1.30466	2.60838
20120700_P3D_99	0.692782	0	1.88854	19.634	10.5696	4.18416	8.06242	5.93454	28.7217	12.1035	6.18492	4.32305	3.3	2.75819	21.2667	6.01425	21.631	3.31503	7.409	3.40468	4.87227	0	7.42009	4.31895	2.84878	2.01445
20120700_S1D_102	6.78812	3.38258	5.7	2.22573	1.48849	1.80454	1.42506	1.85597	0	1.15664	0.963838	1.1474	0	0	3.49031	6.62424	5.24624	2.089	0	3.09073	4.72505	6.97847	8.32654	2.55	3.65332	5.54964
20120700_S1D_104	2.31777	0	0.921534	0	0	0	0	0	0	0	0	0	0	0	0	10.0333	0	0	0	3.41522	2.11905	5.6587	2.84518	0	2.72846	2.79625
20120700_S1D_106	1.05606	0	0.477633	2.98048	0	1.30101	1.52471	0	3.66996	1.54781	1.38584	2.21515	0	0.92165	2.22683	2.56335	4.40077	0	0	2.58116	1.11476	3.77266	0	1.03939	1.44468	2.39757
20120700_S1D_107	0	0	0	0	0	0	0	0	0	0	0	0	0	0	0	0	0	0	0	0	1.17906	0	0	0	0	0
20120700_S1D_114	1.26441	0	0.4892	0	0	0	0	0	0	0	0	0	0	0	12.2432	5.94013	33.8415	0	0	0	2.65027	3.82425	2.33908	0	1.396	2.02688
20120700_S1D_24	0	0	0	0	0	0	0	0	0	0	0	0	0	0	0	1.30703	0	0	0	0	0	0	0	0	0	0
20120700_S1D_26	1.98002	0	1.00632	0	0	0	0	0	0	0	0	0	0	0	0	2.58219	0	0	0	0	0	0	0	0	0	0
20120700_S1D_30	0	0	0.443541	0	0	0	0	0	0	0	0	0	0	0	0	0	0	0	0	0	0	0	0	0	0	0
20120700_S1D_41	1.25952	0	0.889594	0	0	0	0	0	0	0	0	0	0	0	0	3.60668	0	0	0	1.27951	0	0	0	0	0	0
20120700_S1D_43	1.30579	5.24745	0.741605	1.51536	2.22213	2.3049	2.22381	1.28531	1.73881	2.84773	3.64671	2.76675	0.644703	0	0	3.53109	0	0	0	1.22572	0	1.46794	1.29567	0	0	0
20120700_S1D_46	0	0	0	0	0	0	0	0	0	0	0	0	0	0	0	0	0	0	0	0	0	0	0	0	0	1.72881
20120700_S1D_6	1.20875	0	0	0	0	0	0	0	0	0	0	0	0	0	2.82876	24.2995	3.2394	3.27867	0	4.39715	1.53374	6.03984	2.20223	0	0	0
20120700_S1D_63	0	0	0	0	0	0	0	0	0	1.51492	0	0	0	0	10.9827	11.0172	22.0566	0	0	0	0	0	0	0	0	0
20120700_S1D_67	3.80796	23.1884	2.81453	2.58585	1.56711	2.10862	3.39993	4.26331	1.7602	2.23998	0	0	0	0	9.62376	11.015	11.3763	0	0	3.54995	3.73875	4.96635	3.29202	2.2443	1.94162	1.62299
20120700_S1D_70	3.22647	0	5.21965	19.2064	15.6571	10.0723	18.7031	14.9022	28.7408	0	0	7.09954	0	0	67.5742	13.8011	68.454	13.8635	51.9678	6.30235	13.4107	0	32.2535	22.1761	10.5591	11.4234
20120700_S1D_74	29.8134	11.6172	19.6862	2.94113	3.71561	5.39724	3.51839	3.91188	1.3259	4.48333	4.4544	3.38459	2.32976	2.29415	2.23015	15.8207	2.55606	1.99114	0	8.95861	17.8129	31.5387	23.8591	8.15536	16.112	14.2807
20120700_S1D_83	1.10702	0	0.647411	0	0	0	0.455139	0	0	0	0	0.427372	0	0.701032	3.03565	6.80154	3.52399	2.47418	0	3.60967	0.846943	5.94777	1.63534	0.737503	0.833292	2.0438
20120700_S1D_89	1.18476	4.29416	1.01055	0	0	0	0	0	0	0	0	0	0	0	0	0	0	0	0	0	1.82144	1.96808	0	0	1.34003	0
20120700_S1D_9	0.737135	0	0.772991	0	0	0	0	0	0	0	0	0	0	0	0	0	0	0	0	0	0	0	0	0	0	0
20120700_S1X_12	4.24084	21.6457	5.82846	8.34468	11.2337	8.20346	11.8221	8.52033	20.1368	15.9467	10.9061	7.31644	3.2114	4.02396	0	2.82595	0	0	0	2.32321	3.39821	4.15774	6.49953	7.77848	5.06878	4.59644
20120800_E1D_15	31.4507	73.0117	29.262	28.7659	19.8879	22.8899	33.4666	56.9905	44.7979	19.3947	12.1005	17.647	13.5431	36.5388	17.5628	17.8139	27.7335	9.25211	0	7.89092	31.1329	20.7561	68.2306	45.9809	15.6871	19.46
20120800_E1D_16	1.59309	0	1.8466	0	0	0	0	0	0	0	0	0	0	0	0	2.16643	0	0	0	3.79806	0	2.33966	2.0857	0	2.05477	1.82835
20120800_E1D_18	16.8483	3.06353	5.4824	2.00145	0	3.45758	1.2188	0	0	1.0259	2.06608	2.38947	1.26536	3.25543	17.5318	28.3718	17.5477	9.51858	6.3156	24.5245	7.42689	26.8903	11.6667	4.1858	7.15318	10.3157
20120800_E1D_19	2.34444	0	2.31944	0	0	0	0	0	0	1.45827	0	0	0	0	0	1.60824	0	0	0	0	0	0	0	0	0	0
20120800_E1D_7	1.54465	0	1.02323	0	0	0	0	0	0	0	0	0	0	0	0	0	0	0	0	0	0	0	1.45716	0	0	0
20120800_E1D_8	22.4453	7.76129	20.4131	3.04556	5.10699	4.60345	5.64496	4.46703	4.42064	7.5081	8.12193	8.91733	6.2224	7.71186	4.09779	10.8534	2.46233	2.20861	0	7.8382	7.7991	16.1998	14.0718	8.70587	10.0144	10.6034
20120800_E1X_14	3.9855	3.16384	4.69661	0	0	1.96264	0.896763	0	0	1.63479	0	1.3746	0	0	0	1.76717	0	0	4.50057	0	2.1846	3.25452	2.41302	0	3.37887	2.65181
20120800_E1X_4	3.85235	5.68574	5.35877	3.15202	3.72316	4.50328	2.71649	3.51892	1.93771	5.41457	3.88048	3.93743	2.27074	1.66893	2.8134	8.66723	4.91082	2.02583	3.27027	5.64032	7.33005	7.92209	7.37972	2.08821	4.31964	5.73145
20120800_E1X_7	4.14613	4.31194	2.86786	1.80062	1.26497	2.48643	1.70162	1.50322	0	1.97272	2.02484	1.95754	1.08705	1.25959	0	6.10385	0	0	0	3.20309	3.91994	5.5362	4.39332	2.12028	3.20045	2.2805
20120800_E1X_9	1.12983	3.29049	1.41353	0	0	3.33244	2.52832	3.66556	2.85402	0	0	0	0	1.03652	0	4.43554	7.91163	0	2.99636	0	3.38415	0	1.93997	4.19502	2.64504	0
20120800_E2D_10	1.06659	0	0.843562	0	0	0	0	0	0	0	0	0	0	0	7.08343	0	8.32298	0	0	0	0	0	1.48353	0	0	0
20120800_E2D_13	4.97943	4.32801	6.6734	0	2.06074	3.34774	1.22953	1.19461	0	1.9294	2.15291	1.87631	1.21242	1.47458	0	6.73713	2.14343	0	0	3.2796	6.87744	13.0677	9.18421	1.49382	4.47578	4.4556
20120800_E2D_16	8.30671	9.32459	7.9517	7.19864	7.40763	4.5074	6.41731	5.19174	12.1046	9.0754	5.25278	5.97719	2.48044	3.55245	25.5857	14.8504	32.5068	4.83766	8.31106	7.30615	9.2106	5.73739	10.8193	6.65349	4.74469	5.10702
20120800_E2D_17	1.85762	0	1.01364	0	0	0	0	0	0	0	0	0.648214	0	0	0	2.2595	0	0.92167	0	3.02034	0.620257	3.40543	1.39746	0.718731	1.928	2.1021
20120800_E2D_18	24.1664	9.12769	18.1453	5.41662	5.01201	4.99474	6.75069	5.71099	4.03085	6.58731	4.07954	6.05788	2.35542	2.11259	4.22975	23.5058	6.09321	3.34994	3.04069	13.1071	11.0594	22.6297	16.7078	7.25868	8.20445	9.26913
20120800_E2D_2	4.87777	5.45922	5.26823	2.62935	4.11177	5.18283	4.40806	4.26175	2.74981	5.85941	4.47347	4.57314	2.32369	2.00807	2.7159	9.34346	3.06813	1.05991	1.85773	3.80298	6.78255	9.2679	8.14282	2.81499	3.97591	5.51655
20120800_E2D_4	0	0	0	0	0	0	0	0	0	0	0	0	0	0	0	0	0	0	0	0	0	0	1.76057	0	0	0
20120800_E2M_2	15.1245	7.34127	16.7693	17.6188	24.5512	13.2711	20.0487	15.2719	39.2336	32.593	14.2807	10.4462	3.15187	2.87752	82.9658	19.6133	72.1873	13.8475	24.4001	13.7785	21.6422	11.1125	26.9709	20.7733	18.6688	15.8621
20120800_E2X_13	0	0	0.963639	0	0	0	0	0	0	0	0	0	0	0	0	0	2.33317	0	1.83158	1.97072	2.2606	0	2.31144	2.4985	1.6772	0
20120800_E2X_16	1.08916	0	1.07915	0	0	0	0	0	0	0	0	0	0	0	4.35951	0	5.39507	0	0	0	1.74672	0	2.72852	1.43072	1.23425	0
20120800_E2X_18	6.38476	11.4926	7.47674	3.79769	5.04936	6.48164	4.61983	5.1684	3.386	7.56067	5.39542	5.48472	2.88028	2.7866	3.55619	12.0861	3.90022	1.06097	1.47346	5.70976	7.18077	12.0996	9.01499	3.60096	6.4082	5.90433
20120800_E2X_21	0.484775	0	0	0	0	0	0	0	0	0.864379	0	0	0	0	0	0	0	0	0	0	0	3.93701	1.65563	0	0	0
20120800_E2X_5	10.6676	6.38697	7.65557	5.72355	4.76559	3.31023	4.06071	3.52419	9.32535	8.00296	5.45174	4.57196	1.49695	1.83796	56.4363	35.1376	77.499	6.44171	11.8764	7.24863	13.1548	7.88142	14.375	5.6521	6.48912	5.60338
20120800_E2X_6	85.019	76.2921	72.4409	38.661	29.3084	45.9347	45.2455	45.1908	28.2362	67.6709	41.3634	49.9734	27.0724	23.8561	14.1642	81.8934	19.3173	9.15569	13.6931	58.2611	65.3435	83.105	75.591	37.2779	44.781	45.6857
20120800_E3D_4	0	0	0	0	0	0	0	0	0	0	0	0	0	0	8.3279	0	6.33177	0	0	0	0	0	0	0	0	0
20120800_E3D_7	2.47787	0	2.03886	0	0	0	1.00776	0	0	1.72422	0	2.49911	0	0	0	2.93554	0	0	0	2.6151	1.52751	5.0354	3.06653	0	0.689203	1.83308
20120800_E3S_15	2.83215	0.878512	4.61419	3.50231	6.22602	3.13745	4.50448	3.001	7.23362	6.82812	3.43805	3.37854	0.839539	2.13014	28.3714	5.36903	23.424	3.84565	7.03738	2.65181	7.82649	3.44869	9.26771	6.34386	5.56766	5.31268
20120800_E3S_6	55.243	41.1115	45.7801	13.7865	19.5792	23.7561	21.558	24.267	11.8332	21.9148	16.2797	21.8754	9.72965	14.853	16.5582	34.9469	13.4645	7.10688	7.732	36.6849	36.791	52.7316	46.7895	22.6239	32.8245	30.0906
20120800_E3X_14	4.05005	0	3.83316	0	0	1.88451	0	0	0	0	0	1.18592	0	0	11.9888	2.41986	9.48728	8.03873	14.5442	6.00652	4.03402	3.46689	6.37741	5.62134	5.52934	4.40413
20120800_E3X_2	0	0	0	0	0	0	0	0	0	0	0	0	0	0	0	0	0	0	0	0	0	0	1.49298	0	0	0
20120800_E3X_22	30.8692	65.1629	21.3716	79.9161	92.0357	41.7334	264.484	72.9252	646.837	289.618	148.349	254.029	202.154	303.131	51.8089	43.7364	72.3679	21.0519	79.7316	23.503	33.2623	35.1347	71.9163	56.1842	26.2974	31.7595
20120800_E3X_27	3.69333	0	2.13574	0	0	1.41733	0	0	0	0	0	1.78155	0	1.15889	0	3.22508	0	0	0	5.86469	1.67651	3.9763	1.97285	1.96803	3.24909	6.28885
20120800_E3X_3	7.0483	7.84496	10.5962	2.04219	3.19144	3.36155	3.30941	2.04457	0.904967	3.54567	3.04657	2.87537	3.67648	2.55988	0	1.47487	0	0	0	1.2979	4.43072	2.33509	4.66818	1.8952	3.02873	4.23988
20120800_E3X_6	0.862086	0	0.648105	0	0	0	0	0	0	0	0	0	0	0	2.18712	4.37904	0	1.23881	0	2.1828	0	3.39685	0	0	0	0
20120800_S1M_10	0.711569	0	0	0	0	0	0	0	0	0	0	0	0	0	1.78867	5.54134	0	1.28215	0	8.05862	2.5619	2.67813	1.73498	0	0	0
20120800_S1M_7	0.706351	0	0.433114	0	0	0	0	0	0	0	0	0	0	0	0	2.44192	0	0	0	1.32208	0	1.7008	1.7699	0	0	0
20130700_C1D_10	19.142	16.115	33.4109	12.2202	23.9399	24.529	24.089	14.9335	21.5792	64.5545	103.409	76.3055	86.4518	196.268	0	7.38727	0	0	2.21409	18.5605	10.452	16.0319	11.6278	14.2612	29.525	18.6238
20130700_C1D_13	7.73914	1.80719	14.739	3.5023	8.15965	4.31492	3.58754	2.50711	13.377	13.213	27.7731	17.3503	15.6062	25.4969	4.46639	7.39127	6.57944	2.5072	3.02788	5.73179	8.60005	9.05046	9.94937	2.98155	8.53575	8.03846
20130700_C1D_14	105.398	52.1878	63.9553	36.6932	44.3445	25.6296	78.1365	35.593	60.3175	61.6102	41.6994	54.5505	15.5877	17.6737	58.4999	88.1134	61.2073	26.2367	38.9884	60.3356	37.9719	34.6856	73.9342	44.0119	35.1304	35.0136
20130700_C1D_19	61.6152	24.7668	64.5711	20.3513	21.7028	20.2829	27.4569	22.272	22.1588	31.8803	29.1866	42.4998	23.0911	29.3154	3.27703	24.6435	5.09677	4.13405	4.87024	50.2529	43.1547	43.365	63.5618	41.8176	61.3974	45.7065
20130700_C1D_3	26.4677	3.0308	19.113	15.0929	15.2186	8.34712	12.3732	4.96571	35.7147	33.5859	13.6039	16.0006	5.80402	7.9287	434.822	50.2023	393.613	45.8189	75.7023	28.5447	43.1964	36.8228	70.5232	23.3515	24.0121	25.8519
20130700_C1D_5	19.1978	19.5815	24.1233	9.72404	35.692	24.6999	29.1616	22.7713	18.1815	67.529	58.9209	40.4124	35.8492	70.9083	0	9.37658	0	0	0	9.42749	7.88433	15.3194	16.6043	7.9724	16.9565	14.5187
20130700_C1D_6	137.541	89.1692	195.843	79.2363	141.981	133.822	129.467	112.214	113.297	227.734	214.852	264.285	133.848	155.221	7.23565	48.8145	12.6909	7.52063	13.9736	73.7662	133.071	96.287	119.222	89.6912	124.509	115.815
20130700_C1D_8	20.0596	60.0301	46.7537	36.9941	28.3598	30.2671	50.0713	48.4779	69.4093	24.5257	22.4375	28.5973	31.3336	74.266	0	11.7778	0	0	0	4.46829	23.8534	6.88003	64.2301	43.9229	19.6654	24.167
20130700_C1D_9	12.3978	11.6473	12.2603	3.92254	5.4948	8.08309	5.36056	5.35328	2.25271	5.82612	5.94732	7.75532	5.34305	12.3264	0	9.36466	0	1.19355	2.73228	10.1917	14.3918	27.1881	19.354	8.40624	13.0238	13.0881
20130700_C1M_4	1.06987	0	0	0	0	0	0	0	0	0	0	0	0	0	0	5.50287	2.63307	0	0	2.24006	0	3.3979	1.91662	0	0	1.13007
20130700_C1M_6	373.417	155.44	253.835	95.6769	78.8837	79.2318	117.713	86.9693	64.7061	114.531	65.0345	118.839	36.3741	29.1473	37.9222	231.217	65.2154	28.3855	26.8515	106.503	136.648	225.052	208.505	101.831	86.7115	124.382
20130700_C1X_15	36.851	20.8935	46.5527	20.8177	21.2509	12.3959	18.4525	14.5388	7.8665	18.0643	24.7909	20.3475	9.52731	16.3921	0	29.8147	3.48481	4.75327	2.01828	49.7	33.446	40.365	41.4101	21.0725	45.8066	35.4955
20130700_C1X_6	16.8698	1.94314	5.93483	3.57571	1.87243	1.82425	3.35564	1.91656	6.24467	4.09628	6.21768	10.9757	2.39296	3.46142	42.4199	97.5265	45.3543	16.2839	11.0551	41.1109	15.5411	47.4923	35.2182	13.1627	9.00919	17.4388
20130700_C1X_8	0	0	0	0	0	0	0	0	0	0	0	0	0	0	0	0	0	0	0	3.13201	0	1.81375	0	0	0	1.73666
20130700_C1Y_13	0	0	1.0417	0	0	0	0	0	0	0	0	0	0	0	0	0	0	0	0	0	0	0	2.8182	0	0	0
20130700_C1Y_4	13.5061	4.77982	8.40446	2.25926	3.05411	2.24701	1.64828	2.25481	2.19591	2.58784	3.94095	2.44925	1.40929	4.95152	1.49044	9.86198	2.90538	2.6417	0	4.22296	5.85264	16.2023	12.0638	3.70502	4.82766	8.53067
20130700_C1Y_5	2.5079	3.73972	2.31034	1.45669	1.91301	1.57942	0.961264	0.820775	0	1.22573	1.49637	1.13656	1.22272	0	0	3.95138	0	0	0	2.65781	2.51842	4.8494	4.09882	1.54142	1.93303	1.6695
20130700_C2D_3	70.3392	145.74	83.5945	29.8741	26.2455	41.5635	28.9487	33.7557	22.6812	41.7719	45.918	60.8536	42.6066	37.82	2.12911	16.8953	3.05079	1.56992	3.46388	44.1547	82.3004	46.9803	67.1561	52.3615	64.423	51.6704
20130700_C2D_5	16.2665	3.33176	9.80457	2.58913	2.99467	2.80543	2.48101	2.42966	2.21184	4.22653	5.48272	6.62151	2.32464	3.14578	13.2638	10.9712	7.92295	3.98998	5.6546	14.8642	6.1992	11.2946	10.8838	8.08869	7.6409	9.25523
20130700_C2D_7	0	0	0	0	0	0	0	0	0	0	0	0	0	0	5.89503	4.69236	4.44613	0	6.59143	3.34918	0	0	0	0	0	0
20130700_C2M_14	1.21374	0	1.82995	15.0683	10.0882	2.77535	3.81691	3.83218	14.4432	7.11205	4.35327	3.47304	1.37276	1.29491	48.8028	18.0799	56.1951	6.07437	16.6977	6.34206	5.49565	2.44853	7.77006	5.1588	4.39551	2.89773
20130700_C2M_16	2.09588	0	1.36367	0	0	0	0	0	0	0	0	0	0	0	0	2.68979	0	0	0	2.34676	1.49305	3.18671	1.91835	0	0	0
20130700_C2M_17	10.9452	4.8708	9.7847	4.50633	6.8805	4.38753	8.418	4.74964	13.1219	12.6755	6.90158	5.24985	3.20091	4.40597	26.1473	10.0453	23.1732	5.61728	14.7898	7.63075	10.413	7.015	13.0536	8.03813	10.1928	7.28209
20130700_C2M_2	61.7277	10.4357	10.2099	10.5347	12.3034	9.81215	18.6643	9.55973	16.0311	16.5957	12.8806	16.9524	4.34963	7.31365	64.6745	276.715	45.5088	61.0503	30.4003	88.2378	16.6932	71.9056	37.9683	15.0684	8.27917	26.6741
20130700_C2M_3	23.8847	5.13969	13.7292	4.01081	4.57181	4.02637	3.72059	2.73362	5.72274	8.75053	4.72251	6.03286	2.23157	3.30677	18.4718	36.3905	14.8529	9.04046	9.50041	27.6089	17.8189	34.8624	28.291	9.61166	14.8909	15.0571
20130700_C2M_5	1.48128	0	0.984929	0	0	0	0	0	0	0	0	0	0	0	0	7.92158	4.82684	0	0	1.90275	1.90292	6.3705	3.93585	0	1.6583	3.26767
20130700_C2M_9	9.91663	15.5177	9.29457	5.8188	6.10584	7.50961	5.48175	6.41283	4.37677	4.65401	4.13708	4.93619	3.26726	4.60902	1.87757	5.36307	3.03792	0	2.01005	6.21799	11.7042	9.14745	9.05823	6.96465	11.0073	8.98013
20130700_C2X_10	0	0	0	0	0	0	0	0	0	0	2.30112	0	1.32278	2.12036	0	0	0	0	0	0	0	0	0	0	0	0
20130700_C2X_12	375.603	6.07127	115.55	25.5534	7.76727	22.8591	8.4061	10.3463	5.22972	13.4048	18.8216	32.7783	11.422	33.9955	513.212	784.32	440.489	215.304	470.581	381.686	185.576	438.302	426.327	101.477	111.567	184.353
20130700_C2X_13	0	0	0	0	0	0	0	0	0	0	0	0	0	0	1.5908	3.28021	0	0	0	3.43183	0	0	0	0	0	0
20130700_C2X_3	14.9403	0	12.6481	11.0863	10.0993	5.95582	6.31778	2.04459	20.7624	21.5976	12.1285	19.2309	4.42143	10.52	498.757	221.82	241.093	51.1673	218.013	144.309	8.50737	18.2693	16.2265	14.6066	12.6622	14.0666
20130700_C2X_5	115.017	11.2332	125.748	167.307	188.892	55.5718	121.001	51.0441	521.433	156.006	106.081	48.094	27.1367	47.878	1540.59	227.385	1334.6	378.558	597.354	106.073	317.663	92.6482	646.361	295.083	205.869	223.017
20130700_C2X_6	40.2852	33.9476	46.0823	11.5879	11.4912	25.1935	17.4964	18.4536	5.53024	20.5307	16.6016	20.1617	18.3542	20.5919	2.74824	16.4993	3.3572	2.49903	1.61556	13.1326	27.5275	27.4274	25.6057	19.0003	25.7422	23.5266
20130700_C2X_8	76.5727	6.64145	21.9014	10.8772	7.31682	6.7027	9.14487	5.16487	7.51651	17.836	13.7239	17.105	3.79446	6.05323	39.3017	326.478	90.2508	28.3488	20.6046	72.6478	41.0448	92.1827	70.59	18.5223	26.8721	42.2554
20130700_C2Y_1	0.953746	0	0.592796	0	0	0	0	0	0	0	0	0	0	0	0	0	0	0	0	0	0	0	0	0	0	0
20130700_C2Y_2	2.1553	1.95135	0.772814	2.65645	0	0	0	0	10.4245	5.17663	2.0512	0	0	0	86.4451	35.9384	144.042	3.87963	7.38578	2.90635	2.76102	2.92577	5.3298	0	0	0
20130700_C2Y_6	23.9336	4.45912	10.3358	3.2838	6.6233	3.83035	3.49301	2.35073	2.05694	3.97365	2.93967	5.20005	2.6291	5.51715	10.5207	75.7469	15.5077	10.9032	8.68559	26.486	14.9285	57.8556	35.2652	7.99826	11.2924	26.7941
20130700_E1M_4	38.6032	27.4022	54.7395	8.18526	21.5264	11.955	19.9843	19.8493	17.2584	20.3589	27.1461	28.5894	15.9565	33.9378	0	4.71538	0	1.98269	0	26.3761	16.733	17.9417	21.3225	19.0898	35.4016	25.088
20130700_E1X_2	3.62591	5.33848	4.20319	2.72497	3.16062	3.16089	2.64313	2.39535	2.25065	4.2884	2.99938	3.23072	2.12447	1.5509	3.24344	7.092	3.16167	1.38275	1.76484	3.79393	5.74602	6.02096	5.51701	2.10737	2.86227	3.59589
20130700_E1X_5	8.12892	2.31702	4.58206	0	0	0.910421	0	0	0	0.671427	0	1.26538	0	0.929734	1.55241	6.08792	0	0	0	5.27656	3.33979	7.65165	3.30828	1.46558	3.63023	3.75327
20130700_E1Y_1	4.13519	1.96005	3.34448	2.59611	2.11969	0.967023	1.14014	0	3.14895	1.34974	0	1.37483	0	0	17.2998	4.98548	20.128	6.91491	6.38376	5.75239	5.84516	5.75798	7.28251	4.03382	3.85838	2.52731
20130700_E1Y_15	5.44743	3.51743	4.50082	2.66284	3.67303	1.52409	2.82561	1.52334	5.078	4.59835	3.08319	2.06813	0.693595	0.641572	32.8134	18.7485	45.2221	3.62659	8.23146	3.12508	7.53686	3.74303	9.82216	2.75174	3.86118	3.36656
20130700_E1Y_16	0	0	0	0	0	0	0	0	0	0	0	0	0	0	0	2.09808	0	0	0	0	0	0	0	0	0	0
20130700_E1Y_3	47.2708	2.9435	20.2201	4.04924	6.73444	5.99725	5.92651	3.63022	6.2401	15.0662	8.00679	9.42542	3.49439	5.1015	20.0542	59.2219	17.3605	13.1813	9.67225	44.217	20.1903	56.0154	39.4004	12.8334	14.4544	19.2255
20130700_E1Z_10	4.3589	5.18352	5.10775	3.38092	3.25053	4.10828	3.13677	2.93867	2.26423	4.31875	4.29949	4.22365	1.44337	2.21659	2.68611	7.47136	3.04881	1.22722	1.7412	4.272	5.49314	6.8485	5.54505	1.862	3.60493	4.18701
20130700_E1Z_16	7.99684	5.89989	7.56012	3.81464	3.45857	3.52638	3.31875	3.68763	2.73295	6.36318	5.62776	5.52888	2.65647	2.30541	9.50649	22.3027	15.8244	4.10208	4.21581	12.859	13.3273	21.1437	13.8369	6.24311	10.3728	10.2016
20130700_E1Z_4	0.984482	0	1.36714	0	0	0	0	0	0	0	0	0	0	0	4.05685	0	2.26768	1.86789	2.48606	0	0	0	1.94597	0	1.77776	0
20130700_E2D_6	11.0803	14.4954	12.9276	7.06686	6.12954	11.8878	7.70292	7.67257	5.91719	14.7826	10.5906	11.1614	5.85943	5.84289	6.11694	19.2285	8.43787	2.84351	3.29003	10.0801	13.9789	20.3107	14.1259	6.41769	9.09131	9.87831
20130700_E2D_8	17.0386	14.1748	11.696	2.95454	1.65978	3.29756	3.21702	4.19427	0	2.60535	2.68709	2.66702	1.8891	2.56313	2.2868	14.8991	2.76081	1.37012	1.22666	8.53005	18.3487	29.5299	23.2246	8.03575	9.69274	11.8554
20130700_E2M_1	12.3369	6.82686	14.0905	8.85124	17.2281	9.35858	15.1325	8.88206	20.5378	21.3832	12.3988	10.5378	2.7994	2.72335	54.6512	14.7222	50.2357	8.92878	14.6331	7.97505	18.6379	13.6126	18.4621	13.0355	14.1348	13.4483
20130700_E2M_2	80.6	23.2468	83.1304	22.9384	41.9486	23.0196	23.9777	24.0017	25.1785	43.9588	38.0574	44.1392	20.1907	18.6914	4.48827	39.2663	11.6945	8.90779	7.05494	116.464	91.7839	121.211	131.946	76.1621	138.457	87.9801
20130700_E2M_3	13.2899	18.4785	15.9976	10.209	7.4913	14.0539	8.456	8.80758	6.95225	17.9089	11.7963	12.1024	7.15928	7.23157	9.15647	20.7349	12.2525	6.45718	6.24271	11.4826	16.944	23.444	15.7575	6.74684	10.2435	10.5176
20130700_E2M_4	162.033	104.525	333.33	64.9791	112.684	126.338	78.509	95.4706	43.878	84.5746	79.349	112.833	44.4927	42.8157	10.6233	37.9525	10.6166	8.97953	11.8653	72.9107	169.649	104.873	135.209	97.8364	153.624	133.795
20130700_E2S_1	12.5418	18.4715	14.8772	9.61747	10.3568	15.6426	9.73214	8.99334	14.6117	19.1475	15.7845	16.9774	6.94337	8.8729	8.04504	24.2455	14.0189	3.76678	6.12085	10.9725	19.3325	17.0989	17.8026	8.62777	9.64591	11.3235
20130700_E2Y_17	0.638704	0	0.968854	0	0	0	0	0	0	0	0	0	0	0	0	1.91361	0	0	0	0	1.78507	0	2.33678	0	0	0
20130700_E2Y_18	25.2481	8.31288	18.0402	5.20934	3.43523	4.9378	5.83876	4.91441	3.94908	5.69002	4.49312	6.80338	2.27172	1.98628	4.54815	23.9096	7.48982	3.49362	1.74157	11.4266	11.5859	22.8083	17.4479	7.37131	7.09484	10.8798
20130700_E2Y_3	0	0	3.13861	0	0	0	0	0	0	0	0	0	0	0	9.26478	0	6.52567	0	0	0	2.47343	0	0	0	0	0
20130700_E2Y_4	20.4362	18.9997	21.9174	9.03015	13.9399	13.5562	9.89913	9.06344	8.78366	17.1287	11.1545	15.8887	7.47458	6.46856	13.1752	40.2563	19.2665	7.73868	10.538	15.8693	22.1291	23.0964	22.2586	8.88379	10.5262	12.612
20130700_E2Z_3	4.61621	8.68151	4.91543	3.54519	4.68103	4.80797	4.52208	3.611	2.37431	5.67728	4.67157	4.34529	2.90998	2.86848	3.94707	10.5008	5.03294	1.2619	1.41573	4.89403	7.14328	8.47596	6.4455	2.43208	3.43338	4.69184
20130700_E3M_3	10.0393	16.6348	12.1551	5.98676	5.24399	11.2943	6.99933	6.81933	7.70869	12.9978	9.48116	9.79357	6.15611	5.11835	5.52498	17.6868	7.16164	3.08806	3.35241	8.26813	12.9122	16.3606	14.2669	5.70726	7.89742	8.81452
20130700_E3M_6	25.8931	15.8008	41.5166	17.0839	22.2769	26.3126	19.4035	25.9131	13.3288	36.1666	39.3343	56.8106	37.3656	35.7927	3.90023	22.7715	7.59001	3.68292	4.91249	35.1704	65.0259	56.466	73.2123	35.4856	54.5443	56.9211
20130700_E3X_6	2.23342	4.5412	2.42894	2.93717	3.403	1.80318	2.92961	1.71869	4.65771	2.85157	2.58201	2.14473	1.20933	1.60754	14.2911	7.39314	15.9207	1.75183	4.77572	1.41582	3.1834	2.29939	5.98891	1.84363	3.37703	1.96596
20130700_E3X_8	1.82315	3.75678	2.76755	1.88631	2.62193	2.20218	1.37815	1.76847	1.34205	2.46722	2.31104	1.99591	1.10013	1.16984	1.04794	3.60587	2.6843	1.57427	1.15723	2.89671	3.06489	4.94724	4.34801	1.93811	2.73873	2.45449
20130700_E3Y_5	2.51879	5.74448	3.43981	3.10573	2.1183	2.8558	3.01913	2.52936	1.50842	4.26882	3.15971	2.76451	1.08152	1.45338	2.29852	5.90385	2.02826	1.32104	1.46536	3.2899	5.58964	4.57629	5.03986	1.62166	3.27858	3.94486
20130700_E3Z_10	5.94111	0	1.953	0	0	0	1.28171	0	0	1.47973	0	1.37549	1.14614	0	1.71194	3.4414	0	0	0	4.57642	1.87138	5.30308	2.11608	1.42483	2.44163	2.54118
20130700_E3Z_15	8.22242	1.44162	7.59024	1.59866	3.2351	3.80233	3.13997	1.71023	3.38896	3.97651	5.15987	2.39789	2.02259	3.1184	4.93634	7.57407	3.07317	4.96004	5.94132	5.68409	9.34893	10.2499	11.6645	4.7065	5.09804	7.66095
20130700_E3Z_5	1.0066	0	1.04435	0	0	0	0	0	0	0.866664	0	0	0	0	0	0.938586	0	0	0	0	0	0	2.32005	0	0	0
20130700_E3Z_7	13.7853	6.28673	15.9033	14.9168	29.2579	14.0195	26.1915	15.3293	44.1324	37.2962	18.1333	13.3755	4.1392	4.51475	73.9583	21.3768	64.1971	13.1831	19.214	13.7965	19.115	15.4121	30.1212	21.4071	16.6341	14.8916
20130700_E3Z_8	149.103	16.9358	45.9503	9.92997	9.17475	10.7582	8.7739	9.04298	11.7094	14.2177	14.865	19.7823	7.88037	9.82695	70.5361	139.942	68.6182	24.7077	45.1314	81.3743	43.8915	102.552	92.3129	32.1319	26.5556	41.0574
20130700_S1X_7	43.3782	25.9936	24.3288	15.2462	11.4447	23.3346	16.8042	14.5775	14.9864	16.6274	11.5333	18.2588	4.18667	6.47409	15.7697	77.4177	25.2583	13.3124	15.7632	20.7755	22.7469	29.4104	28.0141	10.7337	13.634	22.4633
20130700_S1Z_5	0	0	0	0	0	0	0	0	0	0	0	0	0	0	0	2.79187	0	0	0	0	0	0	0	0	0	0
20130700_S2M_1	0	0	0	0	0	0	0	0	0	0	0	0	0	0	0	3.54971	0	0	0	0	0	0	0	0	0	0
20130700_S2M_6	0.528128	0	0	0	0	0	0	0	0	0	0	0	0	0	0	2.74862	0	0	0	2.33587	0	1.69347	0	0	0	0
20130700_S2Y_8	24.3815	10.4831	19.2795	1.86325	3.77966	3.46251	4.93203	3.7238	2.75652	6.86347	5.96744	6.70561	3.4612	5.53428	3.36288	16.4506	2.11858	2.82174	0	13.1667	10.3717	16.829	13.8007	5.84346	8.77804	10.8599
20140700_E14_1	0	0	0	0	0	0	0	0	0	0	0	0	0	0	7.50593	0	5.99942	0	0	0	0	0	0	0	0	0
20140700_E14_11	1.44893	0	0	0	0	0	0	0	0	0	0	0	0	0	0	1.95251	0	0	0	2.62534	0	0	0	0	0	0
20140700_E14_7	0.679779	0	0.50742	0	0	0	0	0	0	0	0	0	0	0	0	1.981	0	0	0	3.33992	0	1.718	0	0	0	0
20140700_E15_1	0.861226	0	0	0	0	0	0	0	0	0	0	0	0	0	0	0	0	0	0	0	0	0	0	0	0	0
20140700_E15_10	1.54601	0	0.660981	0	0	0	0	0	0	0	0	0	0	0	2.50805	2.9768	0	0	0	3.22884	2.02621	3.50781	3.53833	1.47575	2.06354	0
20140700_E15_11	4.24117	0	4.73527	0	1.38654	1.56579	1.51042	1.1504	0	1.08078	2.5032	1.53235	1.21547	2.1854	0	2.23992	1.81476	0	0	2.91108	6.28585	4.77228	5.37669	2.38229	4.41271	4.8406
20140700_E15_14	7.25984	0	2.51283	0	0	0	0	0	0	0	0	0.971147	0	1.51133	26.8429	11.4172	21.3519	6.8251	15.5504	5.26472	4.8063	10.4722	8.59563	2.68305	2.75962	4.51551
20140700_E15_15	0	0	0	0	0	0	0	0	0	0	0	0	0	0	6.94923	0	0	0	0	0	0	0	0	0	0	0
20140700_E15_6	12.4771	5.90578	16.8959	11.6829	16.6627	8.73938	10.6875	7.88547	13.6633	14.4836	16.8316	18.9579	6.17864	7.83838	92.3472	11.9199	84.3048	14.341	16.8795	14.19	19.7215	11.9735	24.1988	20.7913	16.2611	15.4772
20140700_E15_7	0	0	0	0	0	0	0	0	0	0	0	0	0	0	5.89819	0	6.96772	0	0	0	0	0	0	0	0	0
20140700_E22_1	1.14434	2.56774	1.64718	0	0	2.11399	0	0	0	1.03995	2.15566	1.29907	0	1.66175	0	3.12566	0	0	0	1.41517	0	4.11112	1.86906	0	2.99414	2.74256
20140700_E22_2	2.80664	0	1.52055	0	0	0	0.716901	0	0	1.72567	0	1.79144	0	0	0	5.96722	0	0	0	2.50356	0	4.51638	2.22674	0	2.07921	1.46336
20140700_S11_15	0	5.24689	0	11.2473	2.55938	0	3.08998	0	11.0736	4.29484	3.31613	6.04401	2.34143	9.51133	22.4865	21.5233	45.798	7.65412	21.6573	6.50381	3.68845	0	6.52266	0	0	0
20140700_S12_15	53.6573	39.5981	27.639	38.4272	12.1419	19.8571	22.7264	20.0335	17.0527	24.4475	10.9458	20.0841	10.0627	5.84137	12.9724	92.7762	28.1781	14.2734	18.6054	30.9276	37.3337	36.2254	42.4898	20.6072	20.8283	33.9443
20140700_S15_2	1.15893	0	0	0	0	0	0	0	0	0	0	0	0	0	0	2.38637	0	0	0	0	0	0	0	0	0	0
20140700_S22_6	3.25547	2.90564	2.64139	0	0	0	0	0	0	0	0	0	0	0.594332	8.29267	4.09299	0	0	1.94378	6.89598	3.17688	7.14924	4.74157	2.37471	4.86471	2.87394
20140700_S32_4	2.26483	0	0	0	1.6502	0	0.810677	0	1.71198	1.30534	1.80407	0.958995	0	0.785952	2.69151	8.88467	2.55762	2.10525	1.69243	3.80842	0	5.34129	2.23923	0.675209	0	1.23951
20140700_S33_1	1.87974	0	1.43351	0	0	0	0	0	0	0.642338	0	0.66978	0.645268	1.00913	1.82866	5.31156	0	1.2177	0	5.63206	1.87662	4.38103	1.92894	0	2.08374	1.33932
20150700_E14_13	13.1684	8.31788	18.4435	1.63899	5.69531	4.04814	5.1109	3.78161	6.28929	6.49301	10.4285	10.5307	6.67691	10.5739	0	6.18102	0	0	0	6.21785	7.14277	10.3738	7.82437	6.02947	7.72926	6.3995
20150700_E14_4	2.19818	1.94885	1.8306	0	0	0	0	0	0	0.604219	0	0	0	0	0	0	0	0	0	0.981902	0	1.97807	0	0	0.798551	0.880172
20150700_E14_5	1.75003	0	1.56296	9.80352	5.74712	0	0	0	15.8317	23.3221	3.41279	0	0	0	312.715	203.513	205.076	0	6.36024	2.22746	1.26461	2.57222	1.17129	0	0.60078	0
20150700_E15_22	0	0	0	0	0	0	0	0	0	0	0	0	0	0	0	4.39719	0	0	0	0	0	0	0	0	0	0
20150700_E15_4	1.73163	10.55	1.30122	0	0	1.46005	2.73553	1.68656	0	0	0	0	0	0	2.87476	2.63876	0	0	0	0	2.01928	4.91712	3.67446	0	2.32671	0
20150700_E15_6	2.56586	4.55812	1.44217	1.72223	0	2.86263	0.640277	1.1682	0	1.15021	0	1.28047	0.447719	0	2.58167	5.49053	3.04243	0	0	2.6579	5.12369	2.9969	3.53936	1.8318	2.99523	2.6236
20150700_E21_1	17.2373	7.87661	20.0289	31.4612	41.5009	17.8839	62.0359	36.6095	102.525	51.9606	17.3363	16.5139	7.11412	10.3562	121.56	30.1658	126.505	23.6772	52.2452	14.8153	34.059	10.9901	68.4665	44.5549	22.9241	21.6315
20150700_E21_2	14.591	21.2982	19.719	7.81357	11.8333	16.7921	13.3015	11.8146	12.8852	23.8768	17.9075	13.815	8.41052	7.63405	5.34992	22.7607	8.46974	4.36983	3.93149	10.9934	16.9743	19.5364	15.52	8.25205	12.1914	11.4398
20150700_E23_6	0	0	0	0	0	0	0	0	0	0	0	0	0	0	0	2.04726	0	0	0	0	0	0	0	0	0	0
20150700_E24_4	18.6408	19.8371	20.5774	10.2232	9.96246	15.6155	11.0415	11.227	12.7175	21.2291	17.0222	12.9459	8.24952	10.0856	10.8038	29.0494	12.8415	3.115	4.96324	13.5616	20.9885	25.5339	21.241	8.39747	14.4534	11.1387
20150700_E24_5	11.5709	11.89	19.6492	6.76167	15.5271	9.44895	11.6038	12.2897	12.6459	22.6581	27.9338	29.4309	14.9917	16.6256	0.57137	5.92638	0.782542	0.741535	0.862348	15.0115	16.229	15.9604	17.6395	9.67964	18.0333	14.7243
20150700_E25_12	9.28594	10.8943	14.9502	5.41526	12.8726	7.28158	10.3945	9.38962	10.5009	19.1794	21.6539	22.3661	11.9465	10.7667	0	4.47578	0	0.521572	0.620062	10.1032	11.9988	15.8924	12.6718	7.63637	14.2141	12.1474
20150700_E25_3	12.7969	17.5669	15.8216	8.39815	7.30094	11.9282	6.42199	8.89964	4.9251	14.7357	10.4869	9.43333	6.25097	8.29398	5.68348	20.5007	8.29001	3.10497	2.41383	9.25609	15.9254	23.1606	14.8001	6.40981	9.11783	12.2038
20150700_E25_9	54.7664	52.3997	49.0013	25.138	22.6315	32.7488	32.7601	30.5319	18.6967	42.5035	27.4367	30.0276	16.2008	16.9822	7.82762	51.5317	13.0115	5.89906	7.3712	38.2047	47.8986	54.2078	54.3392	25.4439	27.0916	32.4872
20150700_E33_2	16.2049	21.8008	18.4696	9.80259	10.8007	13.9484	9.66018	11.6378	12.5756	22.4336	14.5968	20.0622	8.84635	8.88779	8.84568	32.9195	16.7759	6.27214	6.58843	15.5543	20.7799	23.6174	23.9086	12.2639	16.5748	14.8542
20150700_E34_1	60.5618	85.5108	60.9743	72.3937	68.6751	51.2147	55.8561	41.2791	34.8089	79.1529	45.929	55.8608	16.844	19.9709	38.4202	153.077	53.4683	25.1718	40.8874	52.9786	67.0871	78.4389	88.678	55.2497	49.3817	64.3352
20150700_E34_11	10.5482	16.3328	12.8243	6.88376	6.88043	9.83951	6.85299	7.05976	5.72788	11.71	8.85202	9.87267	4.9782	5.68502	5.79576	23.108	9.34945	4.11746	3.87707	12.9405	14.6501	20.3413	12.8938	6.00808	10.6162	9.26147
20150700_E34_4	224.716	143.803	220.583	55.2718	94.2324	89.9874	106.759	104.723	71.3584	135.202	103.595	134.246	75.1829	78.2997	15.1691	125.488	13.7582	15.0458	8.86074	108.77	116.365	158.484	146.141	91.5016	106.071	117.736
20150700_E35_2	5.2157	2.47763	8.72515	2.49069	3.76686	2.62876	2.42799	1.11653	1.40286	6.60851	12.4375	8.0387	6.49616	11.4219	0	1.43469	0	0	0	3.58683	4.65383	4.75896	4.51652	2.75575	7.44175	5.98275
20150700_E35_6	5.80005	7.10421	8.13862	5.91224	3.85383	6.44696	5.32109	5.01221	5.65948	7.97698	6.37583	6.50779	3.12772	4.11316	5.78361	11.406	9.59649	2.02119	4.16658	6.06948	8.91114	8.33625	10.1949	3.95257	6.71453	5.86406
20150700_E35_7	30.3214	5.14897	41.1715	14.4985	14.4296	14.4322	18.8646	13.7273	16.1164	11.3416	8.29337	9.72029	3.67209	4.51121	43.3847	18.1697	44.418	40.7854	58.4509	22.2495	34.9146	16.5582	52.4656	41.3319	26.8976	25.7894
20150700_P15_4	0	0	0	0	0	0	0	0	0	0	0	0	0	0	0	0	0	0	0	1.38291	0	0	0	0	0	0
20150700_P15_5	0	0	0	0	0	0	0	0	0	0	0	0	0	0	1.77682	4.68954	0	0	0	6.16269	0	2.50168	0	0	0	0
20150700_P21_5	0	0	0	0	0	0	0	0	0	0	0	0	0	0	2.61064	3.39211	0	0	0	14.9958	0	0	0	0	0	0
20150700_P23_6	0	0	0	0	0	0	0	0	0	0	0	0	0	0	2.24003	3.50828	0	0	0	6.14513	0	0	0	0	0	0
20150700_P24_8	0	0	0	0	0	0	0	0	0	0	0	0	0	0	0	0	0	0	0	2.32587	0	0	0	0	0	0
20150700_P35_1	2.10014	0	1.18283	1.73746	0	2.11752	0	0	0	0.836954	3.58086	2.18029	0.989925	2.80216	2.16081	4.34393	0	0	0	14.8498	1.5703	8.32627	2.18905	1.37123	3.61786	4.70779
20150700_S15_1	2.03493	0	2.81315	0	1.6424	0	0	0	0	1.16405	0	0.87003	0.835768	1.42778	0	1.4964	0	0	0	0	0.81281	0	1.21997	0	1.45201	1.59256
20150700_S23_2	0	0	0	0	0	0	0	0	0	0	0	0	0	0	1.60591	7.09598	0	2.31201	0	6.00074	0	0	0	0	0	0
20150700_S23_3	0	0	0	0	0	0	0	0	0	0	0	0	0	0	0	0	0	0	0	3.25802	0	0	0	0	0	0
20150700_S25_3	6.8757	2.16669	3.67481	2.60556	0	1.85743	1.27043	1.16172	0	2.43685	0	1.7418	0.427851	1.14793	3.51102	10.6383	1.8341	2.64875	1.88633	6.7252	5.1857	9.38859	4.91005	2.48919	3.2659	4.01266
20160700_E11_1	17.5381	7.27474	21.1007	32.3421	43.555	18.4968	62.5029	36.3696	98.3067	51.726	16.7668	15.1618	6.27601	10.9991	122.986	32.1348	131.122	23.4829	47.2564	14.5843	32.0492	12.3342	66.6921	44.5711	23.6075	20.6333
20160700_E11_2	14.8261	22.9469	18.2617	8.58438	11.3001	19.0061	11.6058	10.9102	10.0041	21.2584	17.7076	14.6763	9.01859	9.24798	5.97169	22.9032	11.6009	2.57841	3.84024	9.71482	14.9754	18.5624	16.2114	7.40021	10.156	9.99123
20160700_E13_3	5.00351	7.96587	6.31122	3.34261	3.03251	5.11626	3.44437	3.74601	3.19514	6.40909	5.02458	5.35268	2.74465	2.90261	2.53484	8.78179	3.4921	1.2352	1.30149	5.06958	7.18444	7.12088	7.31111	2.62204	4.61139	3.6078
20160700_E13_6	83.7286	74.8481	89.3097	38.2735	49.5205	55.9279	39.6789	33.1627	32.5784	70.8114	48.1961	56.946	29.9919	32.5756	44.1106	128.619	60.7665	23.1183	28.0972	52.6527	78.8753	107.051	78.2819	35.8227	50.7355	52.5248
20160700_E14_7	7.46096	4.51546	6.46073	1.65839	2.27627	3.2496	1.9205	1.40451	2.71213	4.63415	4.07534	3.84608	2.14193	2.76969	1.28122	4.2231	2.07736	0	1.23944	3.32488	6.13783	7.73795	5.88925	2.05445	3.55142	5.34776
20160700_E14_8	10.2307	12.3233	11.7262	5.28545	6.27726	10.1314	6.71898	6.9726	6.63952	12.2454	9.15094	8.82261	5.23602	5.34802	5.63411	19.0347	10.0635	2.06561	3.05895	8.79301	13.3218	18.5861	13.3682	5.19873	8.47878	9.98722
20160700_E14_9	5.96159	6.55516	9.39047	3.26491	8.42993	4.11411	6.16123	6.02971	8.62992	9.87137	15.0205	15.252	7.29626	6.72363	0	2.83726	0	0	0	8.06533	8.4366	9.30397	8.48172	5.42744	9.28304	7.64823
20160700_E15_10	6.8525	2.83882	15.4328	2.29199	7.38815	3.86417	3.20547	2.45289	9.41843	7.3033	11.1698	8.96903	5.71377	6.51496	2.74824	7.30429	6.82261	0	2.32497	6.68457	12.0264	9.22955	11.9564	5.48637	15.2589	8.83454
20160700_E15_3	7.69634	9.35066	7.69863	3.4734	4.263	6.53839	4.01799	3.55905	3.88143	7.7815	4.40535	6.40629	3.27235	3.43707	3.11964	12.189	4.21524	2.38937	1.52271	4.22927	9.58251	11.1521	7.70154	3.40951	5.22576	5.62697
20160700_E23_20	1.87822	2.27702	1.46079	0	0	0	0	0	0	0	0	0	0	0	0	0	0	0	0	0	0	0	0	0	0	0
20160700_E25_11	0	0	0	0	0	0	0	0	0	0	0	0	0	0	0	1.87432	0	0	0	0	0	0	0	0	0	0
20160700_E25_13	0	11.8006	0	7.62188	2.15919	2.38207	3.53542	1.2487	10.4084	6.30605	3.8238	10.2935	3.19574	7.53507	10.6691	21.3965	29.0978	7.73545	18.3568	12.7134	5.15168	0	4.64321	1.62488	0	0
20160700_E25_15	0.811483	12.5877	0.878538	0	0	0	0	0	2.50907	2.45265	0	2.44714	0	2.66182	6.708	43.0488	67.8062	4.92682	12.6308	4.90118	0	0	0	0	0	0
20160700_E25_16	2.72841	8.50506	2.43331	4.06938	1.89805	5.57182	5.91573	7.26651	6.31088	4.98747	3.53244	6.61899	3.06993	11.1636	7.70712	23.6719	10.6947	17.4414	12.9248	10.9647	2.48717	3.17739	4.86018	2.81781	1.95848	2.28612
20160700_E25_18	3.13456	4.66209	2.64287	2.49386	2.69735	2.39402	1.13105	1.37471	0	0.874033	0	0.684873	0	0	2.59552	7.40571	5.75483	0	0	2.44584	7.74884	3.95112	4.91027	2.91673	3.03696	2.09503
20160700_E25_27	1.32484	0	0.620869	0	0	0	0	0	0	0	0	0.630096	0	0	0	2.75869	0	0	0	2.36932	0	2.58401	1.33367	0	1.38146	1.80311
20160700_E25_5	0	0	0	0	0	0	0	0	0	0	0	0	0	0	0	0	3.98907	0	0	0	0	0	0	0	0	0
20160700_E25_7	0.931019	0	0.84889	10.9706	6.00523	1.32124	3.59007	2.72604	9.88295	5.14887	2.3311	2.42939	1.3798	1.18642	49.5124	20.0263	57.8696	5.7852	16.8708	7.61987	3.53821	0	7.01949	3.11015	4.58589	2.88031
20160700_E33_2	102.655	54.457	180.832	48.6018	91.7797	97.9847	74.8908	89.3904	37.69	59.0698	47.6403	61.4534	23.0478	22.1417	8.29167	32.1135	9.09278	6.07758	8.07187	62.3383	120.931	80.8754	106.236	85.6231	108.15	105.417
20160700_E33_4	12.5352	15.934	14.5834	7.16625	8.9106	14.1401	10.2161	9.28029	7.56256	18.7817	13.9244	12.9494	7.23086	6.85613	8.79173	20.9369	8.48787	3.4899	3.03133	11.7085	16.7134	18.3057	16.8668	7.57847	9.81819	10.0432
20160700_E33_6	6.46205	8.50657	9.53802	3.12363	9.36158	4.42404	6.48497	6.4095	6.98361	11.1415	14.3583	16.3879	7.97034	7.07795	0	3.76191	0	0	0	8.46901	7.97526	11.0209	8.2592	5.00998	9.61299	7.88755
20160700_E35_7	10.7268	5.01405	13.5601	10.5224	19.1789	9.51778	15.3207	9.85201	25.2739	24.5753	11.1212	7.96717	2.33606	2.0549	62.1173	14.056	52.7138	8.48966	16.805	11.5769	17.9194	12.5486	19.9846	14.8122	13.2876	13.0237
20160700_P15_17	0.565812	0	0	0	0	0	0	0	0	0	0	0	0	0	2.14527	3.27693	0	0	0	3.28847	0	0	0	0	0	0
20160700_P15_18	0	0	0	0	0	0	0	0	0	0	0	0	0	0	0	0	0	0	0	1.68094	0	0	0	0	0	0
20160700_P15_5	0	0	0	0	0	0	0	0	0	0	0	0	0	0	0	1.29431	0	0	0	1.63887	0	0	0	0	0	0
20160700_P15_8	0	0	0	0	0	0	0	0	0	0	0	0	0	0	0	2.05566	0	0	0	6.43044	0	0	0	0	0	0
20160700_S11_6	0	0	0	0	0	0	0	0	0	0	0	0.892185	0	1.55149	0	0	0	0	0	0	0	0	0	0	0	0
20160700_S13_19	3.3716	0	0	0	0	0	0	0	0	0	0	0	0	0	0	0	0	0	4.13475	0	0	0	0	0	0	0
20160700_S15_15	4.42292	2.66382	3.55954	0	1.39585	2.08345	0.93763	1.38334	0	0	0	1.2849	0	1.0665	5.55965	4.04685	0	1.95419	2.44758	7.31928	4.42761	9.73631	4.7778	2.78191	6.33621	5.79274
20160700_S23_19	37.7819	0	7.89071	1.80691	0	2.83802	0.611176	1.1336	0	1.4018	1.22981	3.93918	0.937404	2.91383	11.2108	88.4584	9.6888	12.1893	9.07467	44.0208	13.8437	55.7378	27.4437	5.18691	8.11563	15.2018
20160700_S23_20	0.610793	0	0.868726	0	0	0	0	0	0	0	0	0	0	0	0	0	0	0	0	2.97306	0	2.28681	0	0	0	0
20160700_S23_8	7.49905	0	1.24123	0	0	0	0	0	0	0	0	1.01657	0	0.551816	9.37634	46.9562	6.50996	14.0328	1.61659	16.2972	2.94137	19.8048	4.66114	1.91126	1.56366	5.50542
20160700_S34_5	1.4609	6.16083	0	0	3.38326	0	1.11256	0	0	0	0	0	0	0	0	0	0	0	0	0	0	0	0	0	0	0
20170700_E14_6	1.79205	0	0.867901	0	0	0	0	0	0	0	0	0	0	0	0	0	0	0	0	0	0	0	0	0	0	0
20170700_E15_6	2.61964	0	1.09195	0	0	0	0	0	0	2.05278	2.80177	0	0	0	37.8221	98.3213	101.016	9.92198	8.31583	9.72084	2.56488	8.9149	4.14008	0	0	3.47114
20170700_E15_8	0.799764	0	1.2213	0	0	0	0	0	0	0	0	0	0	0	0	0	0	0	0	0	0	0	0	0	0	0
20170700_E33_1	10.0045	6.06361	13.1275	11.5771	16.5284	11.188	13.5227	10.09	19.5027	19.1691	8.86595	8.65387	3.11127	2.20749	58.2209	18.4601	51.7549	12.9063	16.2797	10.9143	17.6913	14.2982	21.2946	15.7549	13.328	10.8772
20170700_S21_1	0	0	0	0	0	0	0	0	0	0	0	0	0	0	0	0	0	0	0	0	0	4.73525	0	0	0	2.00992
20170700_S24_14	1.12747	0	0.671996	0	0	0	0	0	0	0	0	0	0	0	0	2.29804	0	0	0	2.44972	0	2.24213	0	0	0	0
20170700_S24_9	1.53454	1.63677	1.72885	0	0	0	0	0	0	0	0	0	0	0	0	0	0	0	0	0	1.80761	1.74782	1.56052	0	0	0
20170700_S25_36	0.521523	2.71323	0.925677	0	0	0	1.21485	0	0	0	0	0.809923	0	0	0	2.06972	0	0	0	0	0	0	0	0	0	0
20170700_S25_9	0	0	0	0	0	0	0	0	0	0	0	0	0	0	0	2.15332	0	0	0	0	0	0	0	0	0	0
20170700_S33_28	4.23482	2.98855	2.82117	0.670203	1.41765	1.07443	0	0.485777	0	1.18139	1.72552	1.49363	0.884881	1.68497	3.53305	15.3312	2.02778	1.98101	1.33993	11.6585	2.02472	6.91992	3.27331	1.26796	2.46767	1.39436
20170700_S34_10	21.0531	37.6144	19.7836	11.1434	7.72084	21.2113	22.8808	22.3409	19.7716	13.1811	7.64783	16.6622	5.88758	16.3442	46.9998	79.8238	50.1615	47.9757	50.6663	26.1761	23.4005	15.0942	23.8184	13.1208	11.9678	14.5333
20170700_S34_36	67.3193	27.9638	46.6155	6.29177	7.69364	11.4792	9.97009	9.65438	4.28634	11.1519	8.43462	7.75999	4.66624	5.68108	3.44723	25.8395	5.12466	5.73897	2.84451	20.1216	42.4124	58.9801	55.6702	18.5157	34.3726	30.606
20170700_S34_41	16.996	14.658	14.5127	6.51885	7.61733	13.1814	7.30819	11.0037	2.93734	12.1794	8.99679	7.29365	6.38258	7.18883	1.85773	21.9971	3.8972	2.37155	1.47829	11.6988	20.3902	25.7459	24.4666	7.62176	13.133	12.5009
20170700_S34_6	3.61659	2.39021	2.87836	0	1.39734	1.81097	1.13295	1.23655	0	1.09615	0	1.10629	0.800818	0	0	2.04519	0	0	0	2.81783	2.96142	4.09057	3.2702	1.57422	2.39697	3.10733
20170700_S34_9	2.00962	3.39301	0.83172	2.49332	0	0	2.44249	0.947967	3.26542	0.840185	0	0.988346	0	0	0	5.73485	1.83683	0	1.90332	2.68287	1.4921	3.18041	2.18428	1.07155	1.70375	1.85622
20170700_S35_18	0	0	0	0	0	0	0	0	0	0	0	0	0	0	0	1.76237	0	0	0	2.3156	0	3.16081	3.01419	0	0	0
20170700_S35_19	1.62586	0	1.74458	0	0	0	0	0	0	0	0	0	0	0	5.45114	1.66135	11.5598	0	0	0	3.57445	2.43554	5.62703	1.4951	2.61661	1.74306
20170700_S35_2	0	0	0.726175	0	0	0	0	0	0	0	0	0	0	0	0	0	0	0	0	0	0	0	0	0	0	0
20170700_S35_4	0	0	0	0	0	0	0	0	0	0.744891	0	0	0	0	0	0	2.5023	0	0	0	0	0	0	0	0	0
20170700_S35_8	29.6842	24.9929	51.0456	86.9223	116.305	45.4017	88.9115	47.484	93.7842	60.921	26.2432	34.3668	20.2575	24.6545	294.451	122.21	327.184	70.7789	144.862	43.1565	79.8196	37.1843	134.622	81.5674	53.9915	50.4049
3300022824_1	0	99.8693	0	2.36666	0	0	0	0	0	1.95833	0	0	0	0	7.48861	7.92877	24.9234	0	0	0	10.9211	5.42479	29.8984	0	0	0
3300022861_2	22.854	322.182	16.704	33.3429	18.7714	43.3002	24.7744	44.0068	56.1622	57.4839	37.8287	127.318	56.6502	84.7416	87.4643	402.295	124.075	76.0764	111.369	147.007	20.6556	14.7125	24.9675	12.929	9.66152	11.2624
3300023232_1	43.8526	5.53203	46.3767	820.074	466.454	2133.4	2055.67	13283.6	238.923	99.8234	49.4889	457.235	354.886	253.013	343.857	52.8556	142.864	256.458	403.182	235.281	918.207	88.8325	1152.38	2134.39	935.33	684.601
3300023248_5	228.473	61.6786	108.227	81.8439	33.5565	111.638	68.7141	211.208	61.8664	73.5406	38.5098	76.0133	22.6855	62.4065	358.458	405.933	207.074	90.6745	107.783	149.85	97.4799	66.8301	153.109	73.9917	49.8696	70.0867
3300023254_2	7.68395	12.8325	20.5195	6.0672	13.7533	8.12684	6.01763	5.24237	2.53625	6.63534	12.7649	9.55202	7.19981	15.724	0	1.10684	0	0	0	3.46895	6.40591	3.22935	3.95438	6.0999	9.74761	7.80258
3300023254_4	21.4913	15.5564	24.7408	18.8447	13.4435	20.2475	7.83943	9.5979	11.6527	12.5981	9.84009	12.6078	5.83443	5.40889	106.76	40.3074	83.2927	16.5542	35.7731	18.3622	29.6036	16.3928	37.7923	20.7606	16.9206	15.6726
3300023254_8	0	0	0	0	0	0	0	0	6.90022	27.6553	18.2887	7.46681	5.07595	16.3481	27.019	33.1762	7.46693	38.5063	62.1199	55.974	0	0	0	0	0	0
3300026366_1	71.8907	0	96.8581	277.316	132.843	123.985	197.78	236.401	310.877	102.563	55.0359	137.229	98.4901	209.891	337.809	127.408	418.323	169.086	391.137	73.0719	178.467	24.1405	398.456	551.267	411.938	253.727
3300036878_6	33.5489	26.464	32.9754	17.3415	18.7151	20.1115	16.7752	12.7762	14.6114	25.2992	18.778	22.6698	10.4598	12.1384	29.8844	67.3172	37.8154	14.8863	18.2334	24.9567	35.5999	36.3486	35.4056	17.9716	23.35	23.7734
3300036884_7	3.09341	2.83649	2.41839	2.09298	1.51684	1.66505	1.47425	1.06339	0	2.18276	1.97861	1.99466	0	0	1.65258	7.43943	3.39784	0	0	2.83145	3.54141	2.88196	2.3632	0	1.57186	2.31534
3300036888_6	4.28695	0	1.68821	0	0	0	0	0	0	0	0	0	0	0	0	4.22487	2.5659	0	0	2.52991	1.83886	2.5755	2.67384	0	1.28196	1.85071
3300036929_5	137.798	81.6632	280.483	18.0426	33.8752	26.8894	36.8538	28.7141	21.4034	47.2475	55.1811	57.7438	44.134	64.0469	2.02357	17.0906	2.7053	3.80068	0	30.1599	39.1538	34.1893	43.9795	48.5476	74.1668	56.0125
3300036932_11	19.0469	3.89396	17.4336	4.01305	3.86944	9.1622	3.09652	3.79824	3.42646	4.97292	4.92152	5.479	3.51924	6.94258	616.311	99.8003	329.815	26.3509	113.007	44.4174	14.2074	23.9502	19.37	9.46236	15.7979	14.6806
3300037040_8	2.55761	0	1.30664	0	0	0	1.40852	0	0	2.2836	0	2.54145	0	0	0	4.09614	0	0	0	1.86386	0	0	1.86898	0	0	2.62831
3300037062_11	0	0	0	0	0	0	0	0	0	1.65092	0	0	0	0	0	0	0	0	0	0	0	0	0	0	0	0
3300037076_10	2.09222	0	1.66665	0	0	0	1.97605	0	6.23808	4.0172	0	0.857837	0	0	8.87806	1.86242	4.34487	0	5.5089	0	3.2023	2.57403	4.72314	0	0	1.55372
3300037076_11	2.37121	0	2.69029	2.08526	1.63125	1.95694	0.816996	0	0	0	0	0.597586	0	0	4.48329	3.2594	4.80896	1.98396	5.92712	2.97858	4.80884	2.89031	6.67727	6.13578	3.88002	5.39828
3300037076_20	0	0	0	0	0	0	0	0	0	0	0	0	0	0	14.7155	5.46093	7.9026	0	0	1.96005	0	0	0	0	0	0
3300037085_4	77.1948	60.2013	135.692	12.836	36.3493	22.0412	36.6237	26.4734	28.9098	43.1068	42.8634	61.2919	39.0216	50.2208	3.02525	15.3554	1.99411	1.95666	0	34.8946	29.5759	30.4395	34.7405	29.3092	47.0622	34.5805
3300037104_19	52.9728	44.3742	64.581	31.4426	37.9526	51.8775	48.3712	50.7818	63.761	65.1468	43.9308	42.2884	23.7043	26.7487	116.73	93.7045	108.042	35.3893	52.3272	36.0592	76.8286	65.0726	107.322	50.8798	47.156	49.761
3300037104_22	0	0	0	0	0	0	0	0	0	0	0	0	0	0	0	1.50024	0	0	0	0	0	0	0	0	0	0
3300037109_9	13.7932	17.0658	20.9663	4.55506	7.01817	5.35852	3.8385	4.88926	0	3.32024	4.24685	5.6786	2.30659	2.87424	0	5.28047	0	0	0	7.55248	12.1229	10.1941	11.9184	5.91395	12.529	8.99388
3300037132_13	1.17731	0	2.27471	2.95189	1.98609	1.88454	2.49909	2.91922	4.6335	4.2661	2.52056	1.73624	0	1.79645	18.5066	10.0556	17.8141	5.37876	16.1881	5.11032	7.27133	2.89508	10.1077	4.49294	6.10039	4.31843
3300037132_9	19.6035	13.7008	16.9509	8.83437	8.65717	10.4762	5.96058	5.62673	4.85372	11.4305	9.1038	11.9485	5.40241	6.06276	36.7601	49.7123	25.692	14.0248	19.6352	28.5174	16.9695	31.7402	20.8654	8.96712	17.4204	14.3204
3300037147_7	0.842067	0	0	0	0	0	0	0	0	0	0	0	0	0	1.62661	8.56034	0	2.19022	0	5.15397	1.47064	2.30797	0	0	0	1.66163
3300037155_12	1.58296	1.7609	2.16358	5.25481	6.93486	2.48259	4.96828	2.28305	7.68774	7.81694	4.56807	3.3202	0.758635	1.69405	16.7506	8.8842	16.6426	3.95431	9.5922	3.81808	5.11648	0	5.4055	3.78922	3.90149	2.90206
3300037156_8	0	0	0	10.5589	0	2.24934	0	13.3911	0	0	0	0	0	0	0	0	0	0	0	2.90943	0	0	11.0355	0	3.63443	0
3300037159_6	0	0	0	0	0	0	0	0	0	0	0	0	0	0	2.01179	2.29323	0	0	0	3.19344	0	0	0	0	0	0
3300037185_7	0	0	0	0	0	0	0	0	0	0	0	0	0	0	0	2.5266	0	0	0	0	0	0	0	0	0	0
3300037198_12	24.6542	65.7527	51.2732	87.8135	79.4477	66.7994	131.553	118.382	334.596	103.634	39.0514	50.6141	64.6992	142.589	171.139	91.9164	195.725	36.0103	148.708	22.7026	58.2866	18.8788	151.805	113.354	46.557	54.8741
3300037225_15	5.01805	3.77377	6.91987	5.0814	3.53817	4.29234	2.55347	2.32994	0	2.45374	1.85634	3.64461	1.44803	1.3215	2.86629	7.86636	5.80212	0	0	4.2735	7.81498	9.51661	6.48259	2.92163	6.60223	6.57261
3300037225_16	11.6914	35.9377	14.9288	12.6709	17.5349	26.1813	20.183	17.5143	12.6241	25.2795	18.4978	24.4713	17.5815	15.7563	12.636	38.9469	16.7452	7.1881	9.2469	15.8461	20.5769	22.7076	23.5213	12.3106	14.1136	11.9037
3300037225_17	1.58209	0	1.68105	0	0	0	0	0	0	1.11146	0	0	0	0	0	1.25576	0	0	0	1.28548	1.27345	3.3774	2.1508	0	1.02723	1.2339
3300037239_6	2.23595	20.5277	4.0173	3.52512	12.1678	7.22428	17.1983	17.5484	6.11632	5.79604	1.83899	1.97653	1.19235	0	0	0	0	0	0	0	0	0	0	2.69838	2.0856	0
3300037360_7	24.9993	13.1768	12.2979	8.8247	5.0368	6.78523	8.06096	7.24266	3.51736	7.58967	2.56115	5.71496	1.50049	2.81281	10.6073	32.8522	22.5854	6.60854	8.97192	13.1374	18.7349	21.2211	22.8913	9.99871	11.0655	15.3418
3300037361_6	7.32338	4.8475	7.02248	0	0	3.35781	1.4257	3.37754	0	3.03791	0	2.05045	1.63754	1.47832	0	3.5889	0	0	0	0	4.4885	8.82646	5.03866	2.28162	3.95169	3.25256
3300037361_7	58.6469	45.5151	59.5585	19.9336	15.5244	29.1448	17.4431	19.5912	14.9647	24.6628	9.27592	15.3139	6.44612	8.97158	4.23045	33.3717	9.52436	6.0676	6.28957	16.0333	31.7067	31.595	33.1859	16.0597	21.5728	24.0407
3300037365_14	20.1849	13.8053	25.1366	15.7577	18.5469	20.8435	27.0328	21.7236	21.6121	33.0741	22.8127	23.233	14.083	13.3108	25.6018	42.1843	43.3309	8.52204	18.1366	19.6079	26.9191	23.7069	30.6912	17.564	21.6091	17.7395
3300037549_13	53.5712	8.64029	58.2456	23.9422	4.72332	43.1807	30.4309	35.1581	11.5911	4.91832	3.82831	26.0495	8.94108	12.6644	8.59194	4.99892	16.3864	14.8265	38.1765	14.6088	18.3764	15.2966	44.7812	157.673	126.433	83.6191
3300037562_7	0.578698	0	0.523265	0	0	1.00638	0	0.677497	0	1.32684	0	0	0	0	2.68674	4.30975	6.79195	0	0	1.51064	0	0	0	0	0	0
3300038457_9	5.05893	3.94513	4.37879	0	0.918026	1.44874	1.22422	0.865908	0	2.05413	1.2086	1.94425	0.939818	1.12644	0	1.24515	0	0	0	2.3266	2.18225	4.11031	2.30132	2.22102	3.12751	2.08483
3300038458_11	102.713	56.905	80.6701	30.3712	28.8468	34.816	60.0053	43.8591	25.7731	36.8152	23.6815	39.0453	9.57253	7.91097	17.8355	68.4667	48.0183	11.8551	13.41	50.8935	43.7527	56.7995	57.7879	45.5819	27.9398	36.216
3300038461_5	1.00772	0	0.951403	0	0	0	0	0	0	1.30256	0	0	0	0	0	0	0	0	0	0	0	0	2.44525	0	0	0
3300038473_8	55.718	13.535	66.1501	7.74855	4.71668	5.48495	6.607	4.93293	0	1.31476	0.987388	4.08564	2.78051	5.34225	0	3.28251	0	0	0	18.1995	30.8602	28.763	34.0872	40.3263	35.1436	33.6281
3300038475_6	53.0083	26.7092	105.748	20.196	38.5741	25.2265	24.8236	19.294	23.1493	75.0217	95.4066	79.3128	61.1666	120.694	2.40854	17.2749	3.01266	1.95408	1.87081	31.0615	47.1429	41.2614	46.2044	37.2618	69.8159	57.0574
3300038476_2	9.17731	9.84027	10.4538	8.27153	7.96661	8.91227	6.86717	4.62596	5.20136	14.2608	12.9611	8.487	3.5508	5.90471	0	3.0456	0	0	4.84497	3.64839	3.37927	3.73333	5.07227	6.19312	6.90541	5.82974
3300038519_6	0.925798	0	1.97725	2.30159	3.37079	1.34918	2.07035	1.77908	5.98528	2.66706	0	1.31889	0	1.26083	8.79656	2.58951	7.07506	0	2.0926	0	2.93238	0	2.75283	1.24612	3.2091	1.75228
3300039216_15	4.16506	17.2039	4.18036	6.04977	2.80175	6.25118	4.87001	6.83816	2.66017	1.05129	0	0.995065	0	2.05845	4.34595	11.4854	10.5397	0	4.45769	5.02282	8.52604	5.38232	6.15652	5.45212	3.68139	4.02274
Bog.Labelled.R1.T1.F1.JGI.BFC.metaspades_bin.151_96.12_0.92	2.03633	0	1.58173	0	0	0	0.991662	2.11913	0	0	0	0	0	0	7.63477	35.5163	6.15412	1.91307	2.64338	14.5432	9.55874	42.5982	7.76045	3.06777	18.5278	5.15254
Bog.Labelled.R1.T1.F1.JGI.BFC.metaspades_bin.64_100.00_1.08	137.251	20.1345	149.588	1741.96	597.428	19005.1	5820.27	4548.31	2906.32	841.426	278.817	1809.84	2515.86	6737.65	2133.17	1997.39	1559.11	4964.12	5703.69	1872.17	3322.97	608.109	4909.65	12283.1	7949	4124.7
Bog.Labelled.R1.T2.F2.JGI.BFC.metaspades_bin.66_77.13_3.14	0	0	0	0	0	0	0	0	0	0	0	0	0	0	0	3.355	0	0	0	0	0	0	0	0	0	0
Bog.Labelled.R1.T2.F3.trimmomatic.metaspades_bin.88_93.60_1.85	11.4751	9.53649	5.64399	14.3547	6.74555	7.98748	10.8825	7.57045	19.5511	13.5478	7.85509	11.824	4.78602	5.33605	2.6631	11.488	6.70869	4.53642	17.5812	8.03823	5.83302	9.26287	7.69787	11.0328	10.3237	10.3876
Bog.Labelled.R1.T3.F3.trimmomatic.metaspades_bin.43_92.84_1.75	0	0	0	0	0	0	0	0	0	0	0	0	0	0	0	11.9984	0	0	0	2.33919	0	2.20521	0	0	0	0
Bog.Labelled.R2.T2.F2.JGI.BFC.metaspades_bin.66_91.59_1.20	0	0	0.680249	0	0	0	0	0	0	0	0	0	0	0	3.42135	6.10043	4.67371	0	0	0	0	0	0	0	0	0
Bog.Labelled.R2.T3.F1.trimmomatic.metaspades_bin.5_97.74_0.00	0	0	0	0	0	0	0	0	0	0	0	0	0	0	0	0	0	0	0	1.49719	0	0	0	0	0	0
Bog.Labelled.R2.T3.F3.trimmomatic.megahit_bin.126_96.49_2.19	2.68837	0	1.93091	3.90379	2.15118	0	1.02777	0	8.60173	5.96304	0	0	0	0	65.2902	37.9096	105.72	3.30744	5.52508	4.90013	3.41606	6.10711	7.72347	2.62386	4.44027	3.72542
Bog.None.R2.T0.JGI.BFC.metaspades_bin.50_93.75_3.45	0	6.45041	0	3.03532	1.91653	1.637	1.66128	1.29191	2.97284	1.65767	0	2.16594	1.64721	2.4239	10.2894	13.119	23.8287	3.82731	8.4932	2.47962	3.63602	0	3.72895	0	0	0
Bog.None.R2.T0.JGI.BFC.metaspades_bin.84_100.00_0.00	1.66668	0	1.81878	0	0	0.940459	0.840854	0.69596	0	1.1398	0	1.19816	0.520419	0	1.17143	2.64966	0	0	0	4.01096	2.44092	3.92106	0	0	2.27744	1.78336
Bog.None.R3.T0.JGI.BFC.metaspades_bin.123_97.95_1.37	0	0	0	0	0	0	0	0	0	0	0	0	0	0	0	0	0	0	0	0	0	1.74878	0	0	0	0
Bog.None.R3.T0.JGI.BFC.metaspades_bin.159_94.12_4.05	1.51779	0	1.47198	0	0	0	0	0	0	0	0	0	0	0	0	0	0	0	0	0	0	0	0	0	0	0
Bog.None.R3.T0.JGI.BFC.metaspades_bin.199_96.50_2.76	0	4.61659	0	0	0	0	0	0	0	1.9955	0	2.61233	0	0	0	12.6953	2.97157	0	0	2.59739	0	0	0	0	0	0
Bog.None.R3.T0.JGI.BFC.metaspades_bin.277_97.34_4.31	0	0	0	0	0	0	0	0	0	0	0	0	0	0	7.45577	7.44708	14.0877	0	3.42959	0	0	0	0	0	0	0
Bog.None.R3.T0.trimmomatic.megahit_bin.55_94.74_3.88	20.4376	6.47497	9.95309	8.07684	3.56181	2.81112	4.48674	3.29391	2.6789	3.00959	2.60661	4.33206	1.25185	1.60694	9.33657	39.0116	16.8663	9.4909	7.53267	14.4688	14.4836	26.9717	31.7272	12.1996	9.2239	14.4288
Bog.Unlabelled.R1.T2.F1.trimmomatic.megahit_bin.52_97.85_0.54	5.64781	0	6.11447	104.459	67.6695	9.11594	12.3626	4.40634	310.254	162.739	78.8278	10.2651	5.24641	4.1102	364.62	148.745	560.078	9.37192	40.088	11.7947	26.237	0	26.2852	15.9718	7.83205	6.70813
Bog.Unlabelled.R1.T2.F2.trimmomatic.megahit_bin.107_78.67_2.36	0.615137	0	0	0	0	0	0	0	0	0	0	0	0	0	0	0	0	0	0	0	0	0	0	0	0	0
Bog.Unlabelled.R1.T2.F3.JGI.BFC.metaspades_bin.31_85.09_2.29	6.57263	22.4038	5.65123	6.82978	6.4795	8.08539	8.22367	4.13881	3.32756	6.14193	4.04351	5.47618	0.821084	1.16262	0	7.30095	0	0	0	4.90705	2.31984	4.22915	3.8064	3.3887	3.21839	3.64168
Bog.Unlabelled.R1.T2.F3.JGI.BFC.metaspades_bin.5_90.45_5.26	3.95338	0	0	0	0	0	0	0	0	1.20488	0	0	0	0	0	0	0	0	0	0	0	0	0	0	0	0
Bog.Unlabelled.R1.T3.F3.trimmomatic.metaspades_bin.65_71.70_0.05	0	5.78877	0	0	0	0	0	0	0	0	0	0	0	0	0	1.39955	4.14196	0	0	0	0	0	0	0	0	0
Bog.Unlabelled.R2.T1.F1.trimmomatic.metaspades_bin.5_99.59_0.63	19.1307	6.85418	25.2956	10.4202	12.3919	34.6278	25.2963	31.1725	27.3996	9.61997	5.56291	10.494	5.18957	7.33995	63.0841	18.8729	23.2296	10.2989	76.6369	8.15781	21.9976	8.84436	28.9423	22.522	10.7518	10.4214
Bog.Unlabelled.R2.T1.F2.trimmomatic.metaspades_bin.45_97.58_0.72	95.1234	43.3701	74.407	376.378	10.7342	118.775	53.9522	708.356	542.508	236.322	104.957	342.351	1587.94	1079.49	784.293	23.5734	1866.27	179.42	1078.02	75.1995	564.012	115.056	858.253	300.923	190.41	137.981
Bog.Unlabelled.R2.T1.F3.JGI.BFC.metaspades_bin.107_99.77_1.87	3.72351	0	1.76766	0	0	0	0	0	0	0	0	0	0	0	0	0	0	0	5.41326	0	0	0	0	2.53603	1.88188	0
Bog.Unlabelled.R2.T3.F1.JGI.BFC.metaspades_bin.55_91.59_1.72	0.708871	0	0	0	0	0	0	0	0	0.690966	0	0	0	0	7.31659	8.05792	13.617	0	7.84782	2.71922	0	0	0	0	0	0
Bog.Unlabelled.R2.T3.F2.JGI.BFC.metaspades_bin.55_93.55_2.59	1.14966	1.99907	1.49904	0	0	0	0	0	0	0	0	0	0	0	0	2.77885	0	0	0	1.64251	1.58485	0	0	0	0	0
Bog.Unlabelled.R2.T3.F2.JGI.BFC.metaspades_bin.69_94.23_0.86	1.9875	1.46256	0.915655	0	0	0	1.2014	0	0	1.85662	0	0	0	0	2.73356	9.52695	3.84141	1.48408	0	2.88187	2.10537	3.06499	2.04346	0	1.4672	3.06811
Bog.Unlabelled.R2.T3.F2.trimmomatic.metaspades_bin.64_96.04_0.00	0	0	0	0	0	0	0	0	25.1986	0	0	0	0	0	0	0	0	0	0	0	0	0	0	0	0	0
Bog.Unlabelled.R2.T3.F3.JGI.BFC.metaspades_bin.56_96.49_0.88	4.11925	4.42309	3.15078	2.74347	1.76663	2.41478	3.22551	2.06953	1.6748	1.41687	1.11323	1.29575	0	0.638474	2.34252	17.8971	2.82522	0	0	2.63851	2.85649	6.95932	2.78345	3.14959	2.83152	2.43748
Bog.Unlabelled.R3.T1.F3.JGI.BFC.metaspades_bin.75_99.00_0.81	0	0	0	0	0	0	0	0	0	0	0	0	0	0	0	0	0	0	0	0	0	0	1.66239	0	0	0
Bog.Unlabelled.R3.T1.F3.trimmomatic.megahit_bin.181_80.47_3.36	0	0	0	0	0	0	0	0	13.2559	0	0	0	0	0	0	0	0	0	0	0	0	0	0	0	0	0
Bog.Unlabelled.R3.T1.F3.trimmomatic.metaspades_bin.134_78.37_6.24	0	0	0	0	0	0	0	0	0	0	0	0	0	0	0	3.45993	0	0	0	0	0	0	0	0	0	0
Bog.Unlabelled.R3.T2.F2.trimmomatic.metaspades_bin.36_75.58_8.10	2.70799	42.0847	1.56906	0	0	3.25545	0	2.61132	0	3.65816	3.74998	4.31557	0	6.68839	4.74162	15.0066	11.3965	10.3391	0	5.28275	2.8948	3.54792	3.14011	0	0	0
Bog.Unlabelled.R3.T2.F3.trimmomatic.megahit_bin.120_77.70_4.90	34.5864	5.5717	4.9587	4.56696	6.53758	5.61889	11.2674	6.38904	9.58426	9.25736	7.1242	9.05785	2.42641	3.38975	40.4534	167.514	22.7225	32.2884	14.5456	48.1104	8.04854	54.4289	17.0877	8.9987	4.4247	16.7153
Bog.Unlabelled.R3.T3.F3.JGI.BFC.metaspades_bin.2_81.64_4.58	24.684	3.56872	7.94205	3.30601	1.65373	2.54253	2.81642	2.22153	1.62526	3.1235	1.99369	3.3576	1.81171	2.08801	7.50556	48.6208	11.9135	10.3934	9.1882	15.0489	10.7323	19.6922	14.8905	7.25459	7.15501	12.5917
Fen.Labelled.R1.T1.F1.trimmomatic.metaspades_bin.3_75.84_2.35	1.08069	0	1.22762	0	0	2.27806	0	0	0	0	0	0.931451	0	1.0415	0	0	2.23946	0	2.75151	0	0	0	2.16292	2.05027	5.20705	2.72355
Fen.Labelled.R1.T1.F2.trimmomatic.metaspades_bin.12_82.96_1.12	1.90854	0	3.02595	177.31	189.811	8.68002	12.7719	2.20537	53.3051	79.7186	84.9894	8.52302	3.66505	9.77553	28.5874	7.41315	28.3478	1.95842	7.82546	1.60738	26.2632	4.7482	175.66	5.60509	16.708	5.47409
Fen.Labelled.R1.T1.F2.trimmomatic.metaspades_bin.20_82.87_0.54	0	0	1.11747	0	0	1.87504	0	0	0	0	0	0	0	0.876829	0	0	2.83349	0	1.84128	0	0	0	2.06296	2.04261	3.01792	1.75713
Fen.Labelled.R1.T1.F3.trimmomatic.metaspades_bin.23_70.57_1.61	0	0	1.22999	0	0	2.34868	0	0	0	0	0	0.778561	0	1.2442	0	0	0	0	0	0	0	0	1.90415	3.03572	3.70942	3.36878
Fen.Labelled.R1.T2.F1.trimmomatic.metaspades_bin.30_82.87_1.08	0	0	0.497515	0	0	0	0	0	0	0	0	0	0	0	0	0	0	0	0	0	0	0	1.18099	0	2.28361	1.51204
Fen.Labelled.R1.T2.F1.trimmomatic.metaspades_bin.35_83.86_0.80	3.00381	3.65773	4.09538	22.5431	20.7406	7.69846	15.5804	11.039	50.7738	26.2449	21.7078	11.6898	6.32982	6.72614	22.3294	7.12616	28.2574	2.58961	7.31493	3.29245	6.57527	2.28845	8.81293	7.26053	5.54211	3.43204
Fen.Labelled.R1.T2.F2.JGI.BFC.metaspades_bin.20_72.04_6.06	1.71574	0	2.93913	142.521	163.544	6.28737	8.66986	2.33072	26.2379	56.6044	79.8923	7.65375	2.29666	8.34756	19.4991	4.10995	19.3411	1.3211	8.67784	1.11821	19.7528	3.27259	142.025	5.63025	12.5229	4.1547
Fen.Labelled.R1.T2.F3.trimmomatic.megahit_bin.4_83.95_1.23	0	0	0	3.3647	0	3.16696	13.7207	3.42505	4.55771	2.54613	5.28356	5.6534	0	4.8341	3.53679	2.6654	0	0	0	0	0	0	0	0	0	0
Fen.Labelled.R1.T2.F3.trimmomatic.metaspades_bin.30_79.47_0.07	0	0	0.737846	0	0	3.62614	0	0	0	0	0	0	0	0	0	0	0	0	0	0	0	0	0	0	1.56109	0
Fen.Labelled.R1.T2.F4.trimmomatic.megahit_bin.28_71.94_3.29	1.00469	0	1.8933	101.33	102.963	4.5941	8.68278	0.989015	24.5572	39.9413	54.4521	3.85804	1.75199	5.95341	14.1393	3.7312	16.6728	1.6577	4.06802	1.14672	13.069	1.85426	90.7195	4.87924	9.50752	3.27925
Fen.Labelled.R1.T2.F4.trimmomatic.metaspades_bin.28_74.91_1.75	81.9693	157.429	46.3125	564.454	6.01123	53.7454	23.2836	953.243	1629.25	548.313	340.148	291.722	940.084	980.974	840.933	177.337	3979.52	75.3566	696.86	35.0538	2513.44	528.81	1073.56	117.623	56.5119	56.9348
Fen.Labelled.R1.T2.F4.trimmomatic.metaspades_bin.29_70.18_0.00	218.385	46.767	122.137	144.313	11.4457	165.708	70.6422	1092.84	147.451	80.0383	52.2633	195.417	300.145	500.177	161.269	55.2253	404.375	110.426	448.414	89.4524	162.224	196.578	365.271	412.822	220.33	163.867
Fen.Labelled.R1.T2.F4.trimmomatic.metaspades_bin.31_76.52_2.24	0.421632	0	1.26513	0	0	2.13942	0	0	0	0	0	0.71546	0	1.40225	0	0	1.96422	0	1.07966	1.39344	0	0	1.98624	2.69056	3.75455	2.65588
Fen.Labelled.R2.T1.F2.JGI.BFC.metaspades_bin.6_87.76_3.48	26.1364	0	25.3618	389.513	191.609	1600.13	612.558	733.088	415.932	163.76	161.175	225.601	354.288	949.326	310.098	144.12	283.342	360.274	574.584	149.324	517.307	121.076	1726.38	2516.18	1021.27	610.838
Fen.Labelled.R2.T1.F2.trimmomatic.megahit_bin.33_75.70_4.00	1.68648	1.13468	2.12265	13.2115	15.1761	3.94538	8.9495	8.5714	36.0101	17.6979	14.7961	7.63178	4.12571	4.90113	13.8518	6.83194	18.1556	1.92115	5.59946	3.10639	6.4448	1.94259	5.5141	3.99726	4.83202	2.73994
Fen.Labelled.R2.T2.F4.trimmomatic.megahit_bin.15_71.59_5.10	117.495	19.312	145.429	25.8013	8.43642	125.46	45.2631	51.0672	21.9512	10.9952	17.5844	23.4846	17.209	38.6882	26.1792	14.6964	37.054	35.7385	103.511	36.0004	45.4575	67.2392	98.757	223.739	246.169	191.441
Fen.Labelled.R2.T2.F4.trimmomatic.metaspades_bin.18_74.78_2.15	0.922323	0	1.37354	0	0	2.99931	0	0	0	0	0	0	0	1.29461	0	0	0	0	0	0	1.41597	0	2.82704	2.9523	5.08671	2.96228
Fen.Labelled.R2.T2.F4.trimmomatic.metaspades_bin.4_88.56_1.60	207.278	42.5962	114.587	129.042	11.7992	140.457	57.7773	936.128	82.474	51.0746	39.2111	157.869	119.898	353.559	118.335	51.416	303.481	81.6264	351.035	79.6346	145.029	190.566	321.242	399.616	211.118	154.745
Fen.Labelled.R2.T3.F1.trimmomatic.megahit_bin.60_76.58_3.24	3.25188	2.78753	5.19012	27.3719	28.7811	8.8659	19.5366	14.2203	63.2474	37.4892	27.3798	14.9957	8.35178	8.01028	27.7016	10.8305	30.0855	4.69883	9.60852	6.15678	9.7309	2.13234	9.45725	9.48153	6.60545	5.74278
Fen.Labelled.R2.T3.F3.JGI.BFC.metaspades_bin.31_81.88_4.50	0	0	0	0	4.30343	0	0	0	32.0013	42.843	17.5045	0	0	0	20.3905	0	102.714	0	0	0	0	0	0	0	0	0
Fen.Labelled.R2.T3.F3.JGI.BFC.metaspades_bin.38_80.01_9.95	1.18831	0	2.31949	0	0	4.1299	1.18325	0	3.33234	0	0	1.91827	0	4.18029	8.51226	0	10.8425	3.96931	7.31855	0	0	0	7.47461	5.88287	6.8985	2.54344
Fen.Labelled.R2.T3.F3.JGI.BFC.metaspades_bin.50_82.72_4.92	1.89106	0	4.00302	2.40449	0	6.69367	0	1.79429	2.75428	0.821803	0	2.72358	1.56039	4.32401	36.4145	0	17.8929	2.93594	7.39625	2.78466	2.96805	0	7.51349	10.9638	10.7633	4.90187
Fen.Labelled.R2.T3.F3.trimmomatic.megahit_bin.35_81.52_0.00	0	0	1.47617	2.5758	0	3.56041	0.964218	4.49229	3.64873	0	0	2.37876	0	0	0	0	3.07189	0	3.3084	1.45499	9.17571	0	5.02202	1.54209	0	1.75847
Fen.Labelled.R2.T3.F3.trimmomatic.megahit_bin.61_79.72_3.54	0	0	0	31.3927	27.0929	17.0562	83.2425	21.9933	68.1841	41.1804	19.6259	72.5827	49.0135	99.0757	23.0957	12.6789	26.433	9.98794	31.5696	9.95533	8.13999	0	11.7356	10.8907	4.21221	4.69084
Fen.Labelled.R2.T3.F4.JGI.BFC.metaspades_bin.34_100.00_0.54	21.1724	6.15039	49.1365	138.514	200.834	97.8769	61.4685	30.4383	1432.97	82.9407	367.811	36.7426	14.2017	12.0195	627.254	561.888	4981.45	35.219	154.91	50.3341	156.242	18.4571	153.476	42.827	63.2941	24.3802
Fen.Labelled.R2.T3.F4.trimmomatic.megahit_bin.29_78.55_1.19	210.335	45.2805	191.207	66.1935	15.9764	179.765	51.6429	68.688	43.132	32.2762	17.5732	50.5902	36.9275	53.2338	48.6565	55.6959	72.8654	73.4199	212.586	54.4783	117.194	132.366	207.893	179.466	248.896	201.663
Fen.Labelled.R2.T3.F4.trimmomatic.metaspades_bin.21_75.44_5.26	308.296	42.8268	182.276	162.935	19.2129	250.146	112.754	1204.76	127.818	54.4334	53.4862	181.269	90.2568	444.382	147.275	55.6746	315.774	132.147	548.841	113.753	187.353	217.258	397.111	644.19	349.332	256.555
Fen.Labelled.R2.T3.F4.trimmomatic.metaspades_bin.51_87.95_0.05	0	0	0	0	0	0	0	0	0	0	0	0	0	0	0	6.67814	0	0	0	0	0	0	0	0	0	0
Fen.Labelled.R2.T3.F4.trimmomatic.metaspades_bin.56_80.91_1.08	0.470122	0	0.54643	0	0	2.36555	0	0	0	0	0	0	0	1.11558	0	0	0	0	0	0	0	0	0	2.2233	3.08818	1.64121
Fen.Labelled.R2.T3.F4.trimmomatic.metaspades_bin.73_90.14_2.82	83.8572	36.0331	36.3635	114.79	33.0834	73.493	96.6389	59.4005	181.9	111.496	64.7484	129.174	67.2841	62.1819	59.2595	58.6326	86.5209	59.8223	243.924	50.8307	45.0579	61.3273	79.6335	59.9998	105.358	72.5026
Fen.Labelled.R3.T1.F2.JGI.BFC.metaspades_bin.26_80.66_5.49	98.2274	13.0426	79.0711	412.1	285.968	3190.37	1215.56	1361.62	807.998	138.919	70.9524	368.594	461.45	873.922	400.502	94.9475	212.061	577.858	1036.84	351.009	934.002	138.764	1153.07	2413.52	1357.66	874.647
Fen.Labelled.R3.T1.F2.JGI.BFC.metaspades_bin.27_91.57_1.74	0	0	1.02055	30.8392	22.182	2.56988	8.82247	10.706	17.1565	10.7108	6.1485	6.99471	2.57041	8.47769	4.77305	0	4.55136	0	10.5091	0	0	0	0	0	0	0
Fen.Labelled.R3.T1.F2.trimmomatic.metaspades_bin.42_94.61_1.08	0	0	0.687705	93.3022	21.9593	4.9994	24.9321	2.51302	120.428	77.7569	43.3536	11.9861	9.98058	22.1519	49.1834	7.61772	47.6887	0	6.66101	1.69946	28.9516	7.60051	11.04	6.70316	8.83564	12.1639
Fen.Labelled.R3.T1.F3.trimmomatic.metaspades_bin.2_79.14_1.91	1.40344	0	0.756632	0	0	0	0	0	0	0	0	0	0	0	0	0	0	0	0	0	0	0	0	0	1.65891	2.61596
Fen.Labelled.R3.T2.F2.JGI.BFC.metaspades_bin.29_70.49_8.96	0	0	0	0	0	0	0	0	12.2505	11.5086	11.4412	0	0	0	0	0	29.6842	0	0	0	0	0	0	0	0	0
Fen.Labelled.R3.T2.F2.trimmomatic.megahit_bin.3_95.51_0.77	0	0	0	0	1.57167	14.5087	9.61839	15.4086	28.8686	3.51478	3.11967	2.67445	17.331	0	0	7.50579	0	0	10.9103	0	0	0	0	0	0	0
Fen.Labelled.R3.T2.F3.JGI.BFC.metaspades_bin.16_91.25_5.29	0.628938	0	1.8119	27.2709	11.9193	4.22001	6.45134	0	10.4549	17.1138	36.0058	6.06175	2.23761	5.57846	6.87791	2.5683	7.36522	0	1.99437	0	9.44729	0	10.697	3.30454	5.68607	1.46302
Fen.Labelled.R3.T2.F3.trimmomatic.metaspades_bin.20_86.01_1.88	0	0	0.839844	0	0	1.14714	0	0	0	0	0	0.729329	0	1.34376	0	0	0	0	0	0	0	0	2.43521	1.97659	2.71828	1.56899
Fen.Labelled.R3.T2.F4.JGI.BFC.metaspades_bin.21_76.66_1.58	0	0	0	0	0	0	0	0	0	0	0	3.38737	2.63538	9.38962	0	0	9.78002	0	14.6994	0	13.7013	0	8.00178	0	0	0
Fen.Labelled.R3.T2.F4.JGI.BFC.metaspades_bin.26_72.46_2.96	2.24151	0	3.53611	804.499	110.151	31.7298	215.766	14.6501	884.383	525.646	359.699	116.094	87.3965	201.774	309.375	44.4679	218.671	4.02117	36.6917	7.258	171.482	40.7466	62.0111	38.4443	51.5996	46.4232
Fen.Labelled.R3.T2.F4.JGI.BFC.metaspades_bin.31_95.16_0.72	1.96935	0	1.66845	17.0387	7.45195	4.36626	5.95064	0	60.5459	59.2951	30.3376	4.1333	0	5.58184	40.5204	17.1694	100.404	0	8.36169	0	7.97837	0	7.80042	3.88431	3.93495	0
Fen.Labelled.R3.T2.F4.JGI.BFC.metaspades_bin.9_70.09_1.38	46.4325	33.9019	38.1238	22.9123	67.1319	57.6514	243.379	89.4726	278	416.975	254.202	174.746	49.5577	35.1254	3.9269	17.1261	4.79271	3.63937	2.56241	21.442	14.0954	18.512	18.4817	25.6297	14.6838	16.9111
Fen.Labelled.R3.T2.F4.trimmomatic.megahit_bin.32_77.56_5.98	2.79037	4.60243	1.70579	1.57227	4.15526	1.98971	7.74479	2.94477	6.68951	5.38395	7.43945	3.92414	1.29371	2.71985	0	1.04463	5.18084	0	2.22301	2.55305	0	1.58281	0	2.55466	2.75473	2.05987
Fen.Labelled.R3.T2.F4.trimmomatic.megahit_bin.53_71.03_2.00	225.876	39.2327	132.899	136.132	17.1213	193.248	82.3613	977.033	101.665	53.5257	44.4896	173.559	148.371	422.091	133.064	53.6209	253.561	109.409	473.844	102.32	138.297	181.397	341.459	493.866	283.496	199.523
Fen.Labelled.R3.T2.F4.trimmomatic.metaspades_bin.4_74.00_1.30	0	0	0.719905	0	0	1.31618	0	0	0	0	0	0	0	0.790605	0	0	0	0	0	0	0	0	1.94599	1.88266	2.78032	1.86693
Fen.Labelled.R3.T2.F4.trimmomatic.metaspades_bin.48_70.31_1.37	0	19.3258	0	0	0	0	0	2.8199	0	0	0	0	0	0	0	0	3.18805	0	0	0	0	0	1.84659	0	0	0
Fen.Unlabelled.R1.T1.F1.JGI.BFC.metaspades_bin.15_79.61_4.68	21.0526	0	22.3816	397.81	260.946	1083.92	1092.28	3650.68	293.992	71.1568	40.5282	276.338	344.746	389.508	240.82	56.4434	125.548	360.336	627.963	230.46	468.399	70.0256	820.175	2238.55	847.824	920.6
Fen.Unlabelled.R1.T1.F1.trimmomatic.metaspades_bin.60_98.50_0.75	8.18966	3.38521	8.84482	551.978	1013.42	878.491	807.46	1101.3	330.455	121.598	543.057	303.128	355.767	545.263	69.952	378.513	6.34112	884.043	1066.58	827.275	235.604	6.7055	326.951	30.3707	29.7212	9.1524
Fen.Unlabelled.R1.T1.F4.trimmomatic.megahit_bin.8_74.27_5.16	2.51419	4.1759	1.53102	1.24992	4.5589	1.32093	4.85383	1.52399	4.77128	5.07629	4.33303	3.35525	0.871151	0.771454	0	0.955989	3.02188	0	1.9402	3.21149	0	1.98488	0	1.21637	1.79953	1.36643
Fen.Unlabelled.R1.T1.F4.trimmomatic.metaspades_bin.21_75.31_0.26	27.9985	4.79633	20.9697	19.3683	10.5865	13.6748	13.8024	6.86782	39.77	45.2628	55.9363	33.2145	13.1721	29.8563	5.79817	9.35202	11.1474	6.02715	14.5903	23.7657	17.5009	35.2717	30.5613	34.303	84.7157	49.2778
Fen.Unlabelled.R1.T2.F1.JGI.BFC.metaspades_bin.79_78.95_1.72	0.506763	0	1.15552	0	0	1.77331	0	0	0	0	0	0	0	0	0	0	5.06971	0	3.98322	0	0	0	3.42635	2.33115	2.0428	3.41344
Fen.Unlabelled.R1.T2.F1.JGI.BFC.metaspades_bin.83_76.02_7.93	5.40341	0	7.82911	119.44	0	8.445	19.9573	5.07352	126.927	40.6903	0	19.538	0	8.35088	112.146	0	253.34	13.3796	43.2661	13.0434	42.0074	5.16716	47.3688	23.6359	11.933	11.741
Fen.Unlabelled.R1.T2.F1.trimmomatic.megahit_bin.66_73.30_3.47	3.65736	4.81625	4.99588	24.8334	27.0334	9.52053	20.4943	16.7362	62.2393	36.6087	23.7575	15.685	8.98875	9.28117	25.6412	11.5307	26.8668	3.77661	13.4336	5.13926	9.95686	2.49298	9.98333	9.12345	8.37997	4.61077
Fen.Unlabelled.R1.T2.F1.trimmomatic.metaspades_bin.22_94.77_0.27	0	0	0.527388	0	0	3.5913	0	0	0	0	0	0	0	0	0	0	0	0	0	0	0	0	0	2.25914	2.43231	0
Fen.Unlabelled.R1.T2.F2.trimmomatic.metaspades_bin.7_84.67_0.88	264.271	40.9914	152.574	135.616	15.1153	226.401	106.169	1477.47	105.151	50.7329	46.9457	165.677	101.294	401.404	123.121	65.9973	218.932	115.381	441.091	102.381	143.276	185.656	319.252	555.991	340.799	221.697
Fen.Unlabelled.R1.T2.F3.JGI.BFC.metaspades_bin.11_98.90_0.00	0	0	0	0	0	1.3281	0	0	0	0	0	0	0	0	0	0	0	0	0	0	0	0	0	0	0	0
Fen.Unlabelled.R1.T2.F3.JGI.BFC.metaspades_bin.8_84.91_1.42	174.906	31.1882	227.146	32.6616	12.0741	192.898	58.3027	70.4589	27.9086	13.6931	22.4416	32.7924	21.6705	55.531	33.7884	22.3908	47.4482	46.1149	138.919	51.7451	67.964	122.243	140.683	265.139	355.991	260.383
Fen.Unlabelled.R1.T2.F3.trimmomatic.metaspades_bin.12_80.43_0.99	0.426398	0	0.845463	0	0	1.70972	0	0	0	0	0	0.64534	0	0.9015	0	0	11.2093	0	1.54127	1.01842	0	0	1.8412	1.44036	4.06985	2.35005
Fen.Unlabelled.R1.T2.F4.trimmomatic.megahit_bin.64_75.74_4.44	4.12763	6.18107	2.59442	2.58306	7.21205	2.94307	7.70869	3.70356	7.23117	7.4866	5.27456	4.22824	0.530994	1.44376	0	1.38102	2.15548	0	1.34404	2.74188	0	1.68958	1.17988	2.00137	3.34697	2.33636
Fen.Unlabelled.R1.T2.F4.trimmomatic.metaspades_bin.55_83.98_0.54	0.812093	0	1.5275	0	0	2.68446	0	0.718772	0	0	0	1.13381	0	2.30314	0	0	1.46267	0	2.1798	0.997377	0	0	2.52634	3.79827	4.68188	2.5542
Fen.Unlabelled.R1.T3.F1.trimmomatic.megahit_bin.70_78.60_1.60	7.89506	11.239	13.228	47.5477	55.5011	17.8002	42.058	32.0776	107.644	65.2677	42.6388	35.883	17.439	15.7788	75.1146	21.4473	76.8799	7.79666	26.3011	14.3851	23.3622	4.18697	26.2053	21.7755	19.8282	13.3313
Fen.Unlabelled.R1.T3.F1.trimmomatic.metaspades_bin.55_85.86_0.54	0.781995	0	1.5432	65.4049	76.8816	3.08389	3.47359	1.47065	9.44131	25.9421	38.2093	2.82803	0.62898	2.87577	8.39513	2.05401	9.10566	1.40589	3.67028	0	9.2867	0.910199	76.9489	2.26326	8.59526	3.27105
Fen.Unlabelled.R1.T3.F1.trimmomatic.metaspades_bin.78_98.51_0.37	0	0	0	0	0	0	0	1.46021	0	8.69434	0	0	1.95899	0	3.99018	0	0	0	0	0	0	0	0	0	0	0
Fen.Unlabelled.R1.T3.F2.JGI.BFC.metaspades_bin.1_98.39_0.54	0	0	0.434862	0	0	4.31469	0	0	0	0	0	0	0	0	0	0	0	0	0	0	0	0	0	0	0	0
Fen.Unlabelled.R1.T3.F2.trimmomatic.metaspades_bin.9_83.06_0.83	0	0	0	0	0	0	0	0	0	0	0	0	0	0	0	0	590.805	0	0	0	0	0	0	0	0	0
Fen.Unlabelled.R1.T3.F3.trimmomatic.megahit_bin.30_76.14_4.04	108.394	14.574	128.573	18.6278	6.26732	105.136	35.5647	42.5673	15.9932	9.91072	12.1498	18.8491	12.3494	29.295	20.4017	12.1566	27.6167	28.1159	79.74	32.0341	42.9401	61.5724	76.8965	171.787	212.744	154.535
Fen.Unlabelled.R1.T3.F4.trimmomatic.megahit_bin.27_72.03_1.57	2.26774	4.73733	2.02829	1.28181	4.86711	1.79264	4.39573	2.27513	3.30107	4.34371	3.9228	2.62817	0	0	0	1.03906	2.86822	0	1.73278	3.12654	0	1.2994	0	1.1105	2.14839	2.22575
Fen.Unlabelled.R1.T3.F4.trimmomatic.metaspades_bin.21_89.90_0.79	32.4893	66.9906	32.3224	28.5411	50.5099	54.4424	109.42	87.7083	109.346	143.661	104.639	80.9327	21.8012	39.0146	3.7269	19.1293	9.13753	4.37981	11.0705	16.0502	8.07216	16.2945	11.8348	25.0349	16.1555	20.2612
Fen.Unlabelled.R2.T1.F1.JGI.BFC.metaspades_bin.11_89.30_5.73	3.4372	0	6.71495	1260.69	173.565	56.8217	345.1	27.6435	1127.51	745.09	584.184	147.119	112.87	320.095	453.485	59.8595	404.101	4.36255	114.119	11.0006	295.241	68.5255	113.317	89.1451	103.812	96.0874
Fen.Unlabelled.R2.T1.F1.trimmomatic.megahit_bin.15_78.99_8.00	5.33246	6.30322	6.31359	31.6334	36.849	11.2188	22.4716	18.7994	69.702	41.5354	23.4675	15.3325	7.89646	8.9337	41.0322	12.0142	35.9729	6.09139	13.604	5.24323	14.5941	3.39779	12.9847	12.3975	9.2446	6.71738
Fen.Unlabelled.R2.T1.F1.trimmomatic.megahit_bin.30_73.19_3.33	342.254	40.021	197.836	151.505	23.2814	271.387	135.552	1123.78	116.424	54.6152	49.4881	160.561	73.3776	404.342	138.054	50.7343	273.503	161.312	577.928	131.734	181.133	196.905	425.1	770.245	423.188	303.032
Fen.Unlabelled.R2.T1.F1.trimmomatic.metaspades_bin.11_81.20_0.61	0	0	0	0	0	0	0	0	0	0	0	0	0	0	0	0	0	0	0	0	0	0	0	0	2.43593	0
Fen.Unlabelled.R2.T1.F1.trimmomatic.metaspades_bin.34_86.94_0.54	3.9626	3.90352	8.3985	21.4397	17.2068	10.0788	18.0178	5.23264	156.812	222.144	88.7735	25.7591	2.90719	51.415	80.94	7.03067	528.822	26.6387	66.383	7.83435	12.6062	0	23.1259	9.16305	14.613	5.51484
Fen.Unlabelled.R2.T1.F2.trimmomatic.megahit_bin.2_98.91_0.61	9.66715	41.592	4.2428	171.265	34.0301	55.1513	25.954	422.824	5.90077	20.0109	2.55817	24.6462	26.5327	67.7756	5.73626	41.0041	3.57994	10.2109	24.7754	81.5269	16.1404	6.20975	79.3	86.0572	79.6977	21.6552
Fen.Unlabelled.R2.T1.F2.trimmomatic.megahit_bin.43_70.99_3.05	1.178	0	2.11671	124.138	126.135	8.18008	12.1331	5.60568	38.7817	56.9767	60.844	6.01994	3.01985	8.29213	24.1327	5.90826	67.4166	1.69044	5.4548	2.22514	21.9526	3.98871	95.0937	23.8086	13.6022	6.24579
Fen.Unlabelled.R2.T1.F3.trimmomatic.megahit_bin.38_73.55_6.79	1.82479	1.83716	1.9762	1.2917	5.03506	1.86165	11.3723	3.66976	11.5836	15.2817	10.5894	6.67658	1.6621	2.41428	0	1.53722	0	0	0	0	0	1.67924	0	1.47056	2.06261	0
Fen.Unlabelled.R2.T1.F3.trimmomatic.metaspades_bin.31_80.65_2.69	0.942935	0	1.91329	0	0	3.21931	0	0.850567	0	0	0	1.26695	0	1.89807	0	0	2.02531	0	2.24531	0	0	0	3.33655	3.50377	5.31437	4.77007
Fen.Unlabelled.R2.T1.F4.trimmomatic.megahit_bin.24_71.35_4.87	3.46004	3.86528	2.72628	2.99552	5.92003	2.53221	5.81378	3.95201	5.98754	6.51985	6.04472	4.2276	1.09601	0.897952	0	0	2.24597	0	2.35365	3.26132	1.9289	1.91101	0	1.79647	2.62813	2.18296
Fen.Unlabelled.R2.T3.F1.JGI.BFC.metaspades_bin.57_85.17_9.86	1.32091	0	1.32922	0	0	4.26759	0	0	0	0	0	1.13517	0	1.95987	0	0	3.7449	0	2.256	0	0	0	3.11806	3.73273	8.4396	3.22948
Fen.Unlabelled.R2.T3.F1.trimmomatic.megahit_bin.15_98.39_0.27	1.64647	2.71993	3.07528	1795.57	680.011	180.873	477.659	44.6758	992.775	358.448	414.058	562.677	119.247	301.627	483.354	261.816	257.639	331.031	334.028	114.536	27.726	1.93793	22.8399	15.5512	5.58215	5.23359
Fen.Unlabelled.R2.T3.F1.trimmomatic.megahit_bin.72_79.99_5.64	3.57783	4.38986	5.33841	28.7425	29.7284	10.389	20.6953	16.6465	67.905	37.2514	26.06	14.3657	9.98921	8.38761	30.8643	11.3862	30.1468	3.58232	12.6875	5.35945	11.9915	2.28785	12.1329	8.9928	8.08778	4.19481
Fen.Unlabelled.R2.T3.F1.trimmomatic.metaspades_bin.3_78.82_2.42	7.04885	0	11.3777	41.2302	24.9962	17.4696	6.09267	5.69269	165.107	123.889	73.4045	11.4302	5.95564	17.7985	548.244	112.04	578.621	11.164	33.999	10.8673	13.0334	5.20427	29.4835	12.965	12.5175	7.82283
Fen.Unlabelled.R2.T3.F3.trimmomatic.megahit_bin.30_80.36_5.47	137.196	25.404	171.587	28.0674	10.3905	152.108	50.6385	63.2315	23.0599	13.4103	16.954	27.2577	19.3188	42.1768	29.798	15.5231	44.2458	41.8427	114.81	39.5786	55.6564	76.9372	113.956	241.027	285.897	219.228
Fen.Unlabelled.R3.T1.F1.trimmomatic.metaspades_bin.79_77.74_1.08	0	0	0.850882	0	0	1.94522	0	0	0	0	0	0	0	0.899994	0	0	0	0	1.44056	0	0	0	0	2.59252	2.56849	1.93852
Fen.Unlabelled.R3.T1.F2.trimmomatic.metaspades_bin.1_79.41_0.30	113.184	206.289	117.933	168.242	177.842	124.49	120.612	86.8867	60.7987	184.632	88.6859	139.25	34.8309	41.2299	44.5074	240.81	61.1822	26.2435	37.6402	80.752	118.888	152.905	142.007	74.6957	89.0163	105.767
Fen.Unlabelled.R3.T1.F2.trimmomatic.metaspades_bin.17_87.24_2.27	2.86692	0	4.01742	11.7358	9.2456	7.15367	12.1222	8.83926	290.504	26.5282	27.9929	6.83466	2.19551	5.22423	48.0029	41.2574	59.9995	4.61353	16.4381	5.95624	2.94513	2.31308	4.37486	2.56631	4.08581	1.6219
Fen.Unlabelled.R3.T1.F3.trimmomatic.megahit_bin.1_88.35_4.39	10.9021	45.7947	6.85819	832.308	1.82761	7.21552	4.58854	489.515	349.714	408.469	50.4997	449.092	626.158	285.053	81.6937	16.5375	349.239	18.6201	202.662	5.92852	121.653	30.1301	228.919	35.1863	8.85668	8.38204
Fen.Unlabelled.R3.T2.F3.trimmomatic.megahit_bin.16_89.30_6.01	81.1883	1251.67	54.3765	830.859	25.7551	192.628	94.4965	8007.71	1189.33	1027.67	496.622	4766.44	29121.7	13276.9	408.95	317.045	2011.2	127.939	2089.52	94.0479	906.294	706.402	1642.83	193.808	57.294	93.0067
Fen.Unlabelled.R3.T2.F3.trimmomatic.metaspades_bin.10_74.46_4.17	1.30457	0	2.94082	0	0	1.85726	0	0	0	0	0	0.984439	0	2.41415	0	0	0	0	0	3.12163	1.75676	2.33365	2.72667	3.82492	8.68055	4.79088
Fen.Unlabelled.R3.T2.F3.trimmomatic.metaspades_bin.14_70.54_1.79	0.621798	0	0.772894	0	0	2.83935	0	0	0	0	0	0.721031	0	1.17796	0	0	1.17524	0	1.34391	0	0	0	2.93082	1.98322	4.03799	2.06646
Fen.Unlabelled.R3.T3.F4.trimmomatic.metaspades_bin.1_78.97_1.10	1.16805	0	0.861454	0	0	0	1.13871	0	2.17259	1.85376	3.4163	3.06679	0	2.68896	0	0	0	0	0	3.76789	0	1.57413	0	2.76187	2.26649	4.0992
Fen.Unlabelled.R3.T3.F4.trimmomatic.metaspades_bin.10_87.51_4.28	6.38387	13.2373	6.7581	8.80795	17.0512	8.29324	31.5494	15.7617	51.041	52.5894	48.62	26.5008	7.83951	14.0575	0	3.27182	0	0	3.2681	4.36341	2.71429	2.95363	2.10293	5.77631	5.7201	4.31021
Fen.Unlabelled.R4.T1.F4.trimmomatic.megahit_bin.7_72.31_2.78	2.69723	3.94001	1.82363	2.82184	4.13355	1.27793	5.10464	2.05105	5.10008	3.87234	4.44109	2.56059	0.928807	1.14687	0	0	4.23786	0	0	3.37813	1.4118	0	0	1.08589	2.03853	2.56104
Fen.Unlabelled.R4.T3.F4.trimmomatic.megahit_bin.1_91.07_1.12	2.22478	0	1.80851	0	0	1.57667	2.02687	1.11249	3.69458	2.04025	3.11068	1.56589	0	1.69416	0	0	0	0	0	2.60902	0	2.71464	0	1.13443	2.43225	3.68898
Fen.Unlabelled.R4.T3.F4.trimmomatic.megahit_bin.10_91.23_5.38	7.07722	1.4968	4.36883	2.18515	0	2.33663	1.56697	0	0	1.81781	4.40954	3.70549	1.2664	4.78377	0	1.15976	0	0	2.34116	5.28113	1.19478	6.74686	2.60494	2.99769	5.2271	7.79054
Fen.Unlabelled.R4.T3.F4.trimmomatic.megahit_bin.58_70.30_1.71	2.82373	4.93256	2.42149	1.57548	5.06824	1.27903	7.1893	3.89649	4.3045	4.66205	4.52499	4.43709	0.876115	0.403575	0	0.649853	2.1193	0	1.68953	3.10713	1.11687	1.46226	0	1.09486	2.33639	2.51691
Palsa.Labelled.R2.T3.F2.trimmomatic.megahit_bin.64_74.26_9.83	0	0	0	0	0	0	0	0	0	0	0	0	0	0	6.95427	9.28901	5.13311	2.19239	0	5.37427	0	2.2274	0	0	0	0
Palsa.Labelled.R3.T1.F2.trimmomatic.metaspades_bin.24_90.12_0.10	0.996358	0	0.707338	0	0	1.23821	0	0	0	1.02769	2.55757	1.01145	1.40869	0.907899	5.27559	7.92497	0	1.96503	0	27.2652	0	4.87949	0	1.04455	1.50479	1.7245
Palsa.Labelled.R3.T1.F3.JGI.BFC.metaspades_bin.68_75.40_6.88	1.67119	0	0	0	0	0	0.918103	0	0	0	0	1.31122	0	0	2.81241	14.0388	0	2.63532	0	4.08365	0	3.91448	0	0	0	1.6232
Palsa.Labelled.R3.T1.F3.JGI.BFC.metaspades_bin.75_85.15_2.19	0	0	0	0	0	0	0	0	0	0	0	0	0	0	0	2.91876	0	0	0	1.597	0	0	0	0	0	0
Palsa.Labelled.R3.T2.F3.trimmomatic.megahit_bin.39_79.57_3.36	2.06383	0	0	0	0	0	0	0	0	0	0	0	0	0	3.0672	6.50647	1.64281	1.82862	0	6.86811	0	2.66522	0	0	0	0
Palsa.None.R2.T0.JGI.BFC.metaspades_bin.307_94.82_5.10	4.03415	0	0.947131	0	0	0	0.647462	0	0	0.797717	2.68283	2.13231	0	1.21546	10.5168	42.257	8.19175	7.56344	1.43382	18.2164	3.358	11.8204	3.26339	0.802025	2.43718	3.53317
Palsa.None.R2.T0.JGI.BFC.metaspades_bin.320_77.36_1.34	0	0	0	0	0	0	0	0	0	0	0	0	0	0	2.19418	3.64907	0	0	0	4.60457	0	0	0	0	0	0
Palsa.Unlabelled.R1.T2.F2.trimmomatic.megahit_bin.67_93.67_0.92	33.3023	13.0219	21.6139	171.627	2.95315	28.9216	16.0461	402.941	317.941	111.244	49.8173	160.013	557.222	476.723	257.606	13.5867	746.874	66.3743	410.931	17.5735	234.645	59.1924	385.37	73.6705	36.7585	27.5954
Palsa.Unlabelled.R1.T3.F3.trimmomatic.metaspades_bin.235_87.61_3.54	1.74167	0	1.16507	0	0	0	0	0	0	0	0	0	0	0	0	0	0	0	0	0	0	0	0	0	0	0
Palsa.Unlabelled.R1.T3.F3.trimmomatic.metaspades_bin.94_89.19_4.42	0	0	0	0	0	0	0	0	0	0	0	0	0	0	0	2.81647	0	0	0	1.1896	0	2.56414	0	0	0	0
Palsa.Unlabelled.R2.T2.F3.trimmomatic.metaspades_bin.107_86.83_0.22	0.282132	0	0	0	0	0	0	0	0	0	0	0	0	0	2.79816	7.22243	0	2.55053	0	7.57505	0	1.79114	0	0	0	0.77767
Palsa.Unlabelled.R2.T3.F3.JGI.BFC.metaspades_bin.136_96.85_0.47	2.23002	0	0	0	0	0	0	0	0	0	0	0	0	0	0	0	0	0	0	0	0	0	0	0	0	0
Palsa.Unlabelled.R3.T1.F1.trimmomatic.metaspades_bin.63_96.63_1.13	5.59389	0	1.49311	18.9675	5.02835	4.96028	5.48616	16.9294	8.36463	2.50128	0	5.78321	0	3.08582	0	0	0	9.52541	17.9301	5.12047	0	0	49.1906	6.74589	5.33317	5.38979
PKWP01	3.07795	0	2.48232	0	1.92207	0	2.18844	0.981206	0	4.52245	3.2082	2.8789	0	0	0	3.10401	0	0	0	1.74061	0	3.98743	1.56063	0	0	2.492
PKWV01	2.08386	4.29298	2.26498	2.67058	2.30229	2.1995	2.23959	1.8919	2.87035	2.19067	1.53477	2.29567	0	0.986149	9.81229	8.05573	15.1482	1.36977	4.60229	2.28838	4.41332	2.6331	3.54013	2.58495	1.91943	1.85185
PLCS01	2.01439	2.6518	1.47697	0	0	0	0.842692	0.900447	0	0.815964	0	0	0	0	0	4.57937	0	0	0	1.67581	0	0	2.93853	0	0	0
PLCU01	5.65748	18.9862	5.24257	4.58089	19.7133	9.41088	13.2503	10.1674	23.2372	13.5043	18.7047	12.1837	4.0936	3.66787	0	3.57844	0	0	0	4.1676	2.9633	5.17983	5.01924	3.91615	2.83498	4.15784
PLEJ01	2.50395	2.07213	3.52611	1.88534	2.27814	2.35042	1.91658	1.2186	2.05787	2.12176	4.93457	3.25611	1.6997	1.98588	0	1.26143	0	0	0	2.62686	3.06958	3.26154	2.54958	1.23384	3.04319	2.13931
PLEN01	7.70833	11.48	7.67145	6.09472	10.4327	5.6729	8.025	6.01346	13.2119	9.32803	7.8276	5.11714	2.35479	3.25375	28.3421	15.8248	40.0506	4.84753	10.8667	7.05155	11.3353	5.53729	13.3681	7.04714	5.98775	6.97036
PLGF01	2.21277	0	2.44564	0	0	0	0	0	0	1.39084	0	0.627992	0.956955	0	0	1.44142	0	0	0	0	0	2.32808	0	0	1.72381	0
PLKI01	5.8288	3.92739	7.55096	59.2455	48.5177	13.5591	28.1376	18.2113	64.4196	41.8209	18.8976	18.2129	8.06991	8.76821	268.583	85.8975	297.776	34.8933	85.4197	36.2235	27.8296	12.8059	45.748	22.4367	26.3275	14.1546
PLKL01	0	0	0	0	0	0	0	0	0	0	0	0	0	0	2.81859	0	0	0	0	0	0	0	0	0	0	0
PLLA01	0	0	0	0	0	0	0	0	0	0	0	0	0	0	0	0	0	0	0	2.08525	0	0	0	0	0	0
PLLE01	127.369	32.6662	88.9197	25.9945	33.4019	16.0979	31.0644	25.3865	21.5973	39.0493	36.1793	62.798	29.532	23.7137	20.5975	62.977	23.4859	13.3465	13.541	64.7426	46.7301	47.5916	60.197	37.8556	45.1648	42.4756
PLLM01	9.17062	8.72114	11.5525	4.01691	4.95932	6.62152	5.12395	3.72468	0	2.96408	2.6793	4.17714	3.40271	5.21975	0	5.65143	0	0	0	4.99951	9.67736	7.74094	14.2951	10.8826	7.02195	6.54541
PLMA01	10.8467	2.60035	8.4021	3.32979	4.68604	1.97434	4.63342	3.91008	5.26425	8.26495	4.41764	6.99616	2.28895	4.80332	3.90296	9.53328	3.97615	2.15789	4.63016	11.6101	9.7219	15.8429	13.8006	7.17457	11.1366	7.31269
PLMG01	4.047	5.50636	6.90587	2.83877	4.16457	6.36949	3.32733	4.3539	3.96457	5.68823	3.54315	5.31508	2.44497	2.71966	4.38382	9.72781	5.07155	1.17553	3.68367	5.77748	9.24349	8.33575	6.27539	3.50566	4.15289	5.08054
PLMN01	16.4601	6.14555	10.7595	7.17098	11.066	5.08786	11.7699	9.67052	4.42864	7.82021	4.95942	7.76725	2.2427	1.92059	126.035	60.0407	205.797	35.8908	47.7015	48.1949	9.81705	18.8373	14.9785	12.4344	8.70572	12.2983
PLMQ01	1.38095	0	1.58561	0	0	0	0	0	0	1.33143	0	0	0	0	4.64041	4.4059	3.06786	1.53307	0	2.11118	1.79614	2.24055	1.85642	1.66543	0.987123	1.69165
PLND01	272.638	8.69111	85.015	17.4717	8.70328	20.6759	14.2924	9.51538	8.86206	23.2641	14.281	25.42	10.0658	18.9278	132.395	391.325	107.608	76.7113	81.0644	179.151	102.13	216.495	151.26	41.4587	52.7657	88.0536
PLNE01	9.80792	0	4.14217	3.79333	0	2.7481	1.4557	0.798454	1.92625	2.05526	5.96513	7.79199	1.02219	3.21183	1.6765	6.09219	1.31054	2.44673	2.38912	12.9614	2.78248	11.6565	3.18336	4.42138	7.06024	9.87256
PLNL01	9.39635	10.2571	11.3334	6.32574	6.73742	8.59378	6.65682	5.92535	6.09325	10.0018	7.00664	8.55183	4.26746	4.81682	5.10506	15.657	5.04984	2.6939	4.01877	7.79696	12.3894	13.1602	10.9685	6.15297	7.69342	7.60292
PLNT01	0	0	1.04389	0	0	0	0	0	0	0	0	0	0	0	5.72451	0	5.50008	0	0	0	0	0	2.32148	0	0	0
PLNU01	1.26175	0	1.0561	0	0	0	0	0	0	0.824059	0	0	0	0	2.95978	3.56629	0	0	2.70651	2.36704	1.95179	1.60245	1.1338	0	1.11561	2.12588
PLNW01	49.8124	37.4427	77.8164	29.2652	32.808	23.5467	29.7857	23.2301	9.16492	26.4141	31.3429	33.9411	17.5845	34.3212	1.23312	21.202	1.97576	2.95398	0.984644	52.0657	40.0477	41.5014	44.4446	35.3279	63.2835	47.0579
PLPO01	2.58621	5.92565	2.15557	2.10146	0	0	0.747865	0	0	0	0	0	0	0	0	1.17194	0	0	0	4.09991	4.10249	2.67304	5.91431	1.53428	3.32768	4.67115
PLRT01	4.25671	1.83743	1.49257	1.89946	0	2.34766	1.74853	1.7888	0	1.12762	0	1.09832	0	0	1.273	8.90698	4.74717	1.85418	0	3.95905	2.41009	6.26709	4.82197	1.77895	2.74343	2.95234
PLTJ01	1.14701	0	0	0	0	0	0	0	0	0	0	0	0	0	0	2.87257	0	0	0	0	0	0	0	0	0	0
PLTW01	7.55007	2.96286	4.30061	1.57634	2.57169	1.34679	4.37032	1.36666	3.49306	3.87379	1.50867	2.78437	0.671286	1.03477	10.5383	15.7286	13.6915	4.11758	10.6864	10.1471	5.18814	9.82092	9.41795	4.0932	4.60923	5.3965
PLUB01	35.1744	0	38.098	0	189.983	118.97	295.679	240.659	0	409.423	0	141.935	0	0	1535.27	260.786	2827.46	317.111	899.276	37.2872	132.728	10.2228	378.852	168.485	56.0526	84.2554
PLUH01	0.417592	0	0	0	0	0	0	0	0	0	0	0	0	0	5.13398	12.218	2.06879	2.56994	0	9.01412	0	4.31138	0	0	0	0
PLWR01	1.62947	0	1.0292	0	0	0	0	0	0	0	0	0	0	0	0	2.58151	0	0	0	0	0	0	0	0	0	0
PLXI01	0	0	0	0	0	0	0	0	0	1.09084	3.94245	0	0	1.4396	0	0	0	0	0	0	0	0	0	0	0	0
PLYI01	0	0	0	0	2.33449	1.13691	0	1.08606	0	2.33792	0	0	0.858639	0	2.93067	2.35453	5.1905	0	0	2.29698	1.8897	0	0	0	1.61504	0
PLYM01	1.4971	3.26543	1.32431	1.65966	1.27289	0.701096	1.4328	1.12296	1.7548	4.61144	8.01699	3.59	3.39164	3.89277	0	1.50017	0	0	0	2.11283	1.30239	0	0	0	2.09973	1.64207
PLYW01	2.83989	14.5475	4.39054	3.84373	3.15103	6.24049	3.60176	6.61603	4.91475	2.71455	0	2.70926	1.36075	0	0	0	0	0	0	2.4513	3.02469	1.17763	3.91138	2.19581	2.52634	2.69364
PLZL01	7.32214	2.15756	3.02142	0	0	0	0	0	0	0	0	0	0	0	0	3.26108	0	0	0	2.67575	2.5631	5.16602	4.65563	1.20493	1.97332	2.30234
PMAT01	2.33603	10.8803	5.21312	2.09281	3.57835	4.83587	3.13788	3.65556	2.71525	2.08307	0	1.71396	0	0	0	0	0	0	0	1.72218	3.04579	1.95299	3.06017	1.44842	1.80711	2.30216
PMAZ01	24.4325	21.7354	47.4512	52.2982	96.5475	63.8588	59.5525	46.5845	110.015	104.666	61.6147	57.5851	30.6899	35.0525	157.342	91.6852	131.209	32.8212	57.0456	45.268	72.4159	62.6085	71.1822	46.375	53.5187	50.0972
PMBA01	162.201	89.1296	143.055	65.3885	91.2775	72.98	160.548	80.6086	107.171	191.123	87.853	144.61	66.6429	49.6219	8.07777	58.8217	10.2332	7.07199	5.16399	50.0805	57.5624	68.2344	69.4689	55.0074	67.5723	64.1187
PMBG01	10.0949	13.3898	9.67096	7.01537	9.77081	21.6281	22.001	13.6431	16.7081	21.6608	21.685	17.1158	8.72135	15.3733	0	4.98572	0	0	0	6.72222	4.02528	8.34446	5.87153	6.27851	11.2244	8.7277
PMBI01	34.6762	26.4456	31.4765	13.8067	18.7614	22.146	15.5419	14.4625	13.0968	20.6328	19.9995	19.7048	10.4961	13.2761	27.033	78.0907	40.0197	14.6432	21.7874	28.4262	38.6875	55.1486	43.8577	18.2015	23.5006	25.1778
PMBL01	10.2296	12.4495	12.7594	16.8566	21.4619	17.7564	25.8116	21.5763	35.4995	31.1066	33.7806	26.8866	15.2618	26.5137	20.8286	23.1134	37.122	11.805	17.1813	10.7972	14.7329	10.3168	18.6431	14.1528	12.4304	12.8008
PMBQ01	8.01437	2.86012	9.14887	9.86064	14.9747	9.9469	9.51613	6.17754	13.767	9.77508	9.67926	9.23071	4.67883	5.28419	25.6184	22.7832	31.6019	7.41981	13.309	10.2093	16.2615	18.0842	26.3959	7.56294	11.7684	11.2269
PMBR01	296.428	132.48	252.168	92.5099	181.626	96.2152	338.328	134.434	334.21	437.513	330.267	577.596	155.926	132.539	18.0701	124.953	35.8198	15.5143	17.4968	145.908	102.006	118.711	142.241	100.448	97.1511	95.8604
PMBS01	136.75	30.946	116.232	34.1968	22.307	12.3938	30.8576	18.4883	8.17786	24.0373	31.9496	43.6584	26.9333	43.4476	2.03606	55.1177	2.49883	8.05256	5.69879	168.68	106.635	126.714	146.179	130.548	148.674	127.074
PMBT01	175.778	83.8053	170.04	23.3212	36.5878	37.2145	32.6683	36.1633	16.3293	30.6504	28.4838	27.0893	18.7625	21.4567	6.14077	48.9788	9.0479	11.3113	6.20336	41.0693	61.8412	95.3552	82.6719	53.6758	68.9408	59.1221
PMBU01	1.50766	5.96066	0.654691	3.44885	6.85223	2.59884	3.96878	1.42851	5.90571	2.79821	4.29961	3.05038	1.30684	1.78338	0	1.38883	2.92365	0	0	2.62065	1.80529	0	2.94525	0	1.81031	1.50042
PMBV01	2.29545	2.85095	3.11662	3.35464	1.03957	1.94681	1.2237	1.28958	0	0	0	0	0	0	0	4.66279	0	0	0	2.64754	5.11547	19.2756	6.11943	0	1.8918	3.49983
PMBW01	1.35027	0	1.60521	0	1.74948	0	1.29315	1.39334	0	2.13513	1.74214	2.67054	1.39707	1.46787	0	0	0	0	0	0	1.34706	0	0	0	1.37531	0
PMBX01	34.0144	59.733	51.5156	19.3258	28.7886	29.9464	27.2529	28.1542	8.40362	20.2211	11.5027	14.6595	5.79059	5.91626	0	11.2391	3.03704	0	0	10.7824	24.4915	18.6589	21.3833	14.5747	22.41	18.9644
PMBY01	368.218	227.788	632.991	160.288	279.46	256.826	374.189	243.198	141.507	448.713	610.99	610.176	398.645	742.213	5.9127	97.4701	3.3015	10.961	7.57052	295.482	237.918	203.799	247.043	240.053	398.838	276.346
PMBZ01	5.35892	8.35234	4.00636	2.51151	1.39661	2.88945	3.08583	5.24925	0	5.47761	1.88205	1.97965	0	1.07382	0	8.24359	0	0	0	2.1672	3.60591	4.54685	3.37669	1.84093	4.32157	4.53002
PMCA01	18.7102	10.9496	28.4316	9.50726	13.155	13.3018	17.1302	12.1343	15.4776	19.1995	18.9912	15.5785	10.4888	11.5578	7.75381	7.56249	6.62426	3.00927	6.96652	6.19287	15.8241	7.76052	15.884	11.7477	9.08042	10.8928
PMCB01	153.845	82.2021	219.207	57.3878	101.84	111.357	101.224	98.1209	92.5477	159.472	139.042	164.937	71.8383	66.9479	8.78398	42.2075	11.1027	8.25591	9.2309	70.9887	153.948	99.7013	154.165	112.825	144.84	126.391
PMCC01	1.56607	0	1.30181	0	1.33911	0.758959	1.22218	0.902148	1.19288	1.85301	4.44661	1.95263	0.971966	0	2.78616	2.74576	4.01264	1.50352	3.88104	2.4711	3.92451	4.70693	3.43569	0	2.1637	1.8793
PMCE01	36.6223	28.8608	46.0449	13.2812	22.0737	27.4601	21.673	16.907	12.4444	25.6545	23.0686	29.1358	25.6286	29.284	5.90307	21.2528	8.60413	5.53752	8.32407	26.4826	29.6105	40.9349	32.6628	19.1611	31.7779	21.959
PMCF01	13.7079	12.3386	16.2959	1.77457	3.17449	12.9759	6.51159	11.5752	7.20125	4.62993	3.13526	5.23629	1.66884	1.29324	2.43951	1.27676	2.33593	2.19605	4.34447	2.91399	7.65491	8.29377	9.57669	7.80461	7.28399	5.66686
PMCG01	19.1037	6.84916	10.3049	3.06798	3.75665	3.26474	4.30277	2.82945	3.30594	2.88075	2.55462	4.56253	1.9896	4.02872	6.41012	50.3834	9.97654	5.25126	4.46465	20.7744	10.1996	38.7068	23.7172	8.46099	7.53331	14.8109
PMCI01	20.8226	31.9731	25.2686	18.5991	27.231	22.7469	25.7242	19.7955	25.4711	31.7814	26.0966	24.4072	14.0661	13.7377	31.119	36.8676	30.1844	15.0153	18.3294	16.2581	31.4082	27.9432	36.3251	18.0423	20.6505	20.3359
PMCJ01	38.1522	30.3247	34.5426	26.976	37.171	26.1679	62.4528	44.0279	45.342	90.3899	34.4492	30.6755	15.3571	8.51455	0	9.0471	0	0	0	18.9466	14.9767	18.1426	18.4153	21.2802	15.2144	21.3809
PMCM01	1.23011	0	1.19022	0	0	1.08479	1.24274	1.09524	0	1.75862	1.51744	1.45088	0.734933	1.37532	0	2.70549	0	0	0	1.67059	2.05045	4.82014	3.4945	1.8989	3.12137	2.39736
PMCN01	10.7053	1.87396	8.25357	2.11358	2.86875	6.57863	4.07727	2.74519	5.81898	14.3477	27.9324	14.3412	11.5819	21.6806	0	2.56016	0	0	0	4.36165	3.56275	11.0436	5.48104	3.98377	9.46331	10.5923
PMCP01	9.50547	2.20853	8.32353	4.55347	1.48026	7.12117	3.08923	2.49879	2.76943	5.60229	10.2215	7.46644	2.87921	15.1842	0	3.87527	0	0	3.5181	6.87514	2.36763	10.7536	5.76273	8.92616	23.0192	17.273
PMCR01	5.5345	7.63865	12.4813	2.89703	3.4824	1.46546	2.84417	3.18804	0	2.70752	3.87462	4.79116	3.43518	9.51002	0	1.96961	0	0	0	4.31383	3.96239	3.01677	4.03356	5.58341	6.97698	5.79233
PMCS01	47.6955	18.3033	58.1946	18.656	16.361	24.3029	18.1969	14.0247	14.7573	34.9709	37.9424	37.9006	26.1511	21.8442	2.26878	15.3145	4.21139	4.21343	4.17354	25.2021	43.5258	31.2689	32.7774	27.0351	32.0414	25.4525
PMCY01	65.5002	34.2145	59.2713	25.3882	36.5721	43.2592	63.2435	48.0458	52.1179	102.964	74.5701	77.3268	24.347	22.13	23.8377	75.7533	76.4861	15.0649	18.2657	40.3242	38.2398	64.9729	48.1327	31.5463	28.7828	39.5111
PMDB01	11.5226	4.41216	11.8444	3.84052	5.3016	6.41063	7.5466	4.43574	9.28143	10.6205	9.81171	8.1814	2.47188	2.81136	4.03568	8.93345	5.42837	2.9781	3.02132	4.76914	13.2898	8.87791	9.24049	4.72573	9.99617	8.40891
PMDF01	179.598	99.479	173.452	35.0279	37.3715	45.0045	54.0155	53.2148	20.2643	47.6839	42.3325	65.1025	39.2203	40.0698	3.06786	46.1048	7.47274	8.21723	3.89091	66.0746	86.8142	114.533	109.49	58.8045	82.9559	73.0335
PMDK01	1.4418	0	1.24698	0	0	0	1.05777	0	0	1.75936	3.66541	1.77041	0.795878	2.59346	0	0	0	0	0	0	1.85446	0	0	0	0	0
PMDM01	4.81292	0	3.72782	6.79556	2.96791	6.32392	2.16088	1.87401	5.42699	4.98018	12.6198	15.6889	5.18743	18.9646	0	5.37615	3.289	2.46786	11.1675	12.0742	2.90921	8.01601	5.79324	6.07783	13.983	10.2075
PMDQ01	1.32874	0	1.18336	0	0	0	0.872874	0	0	1.0945	3.76288	1.63779	0	0	1.7386	2.55559	2.41494	0	0	0	1.75952	2.81042	1.78296	0	0	1.12053
PMDS01	4.27413	0	6.00518	14.2639	11.1537	10.4171	14.8151	9.84699	19.6824	11.601	4.5973	10.6273	3.74052	3.87169	10.2882	3.5798	14.1625	4.06562	13.854	3.32692	8.67748	0	11.148	13.003	5.0489	4.78703
PMDT01	70.2649	51.0194	80.4457	35.3852	34.2805	38.5426	47.3879	47.777	24.1705	48.1492	31.725	36.2607	21.3025	24.0898	16.0863	44.2735	15.8579	8.16834	11.4912	36.7714	62.616	69.4548	80.9991	56.4937	68.9787	64.2825
PMDX01	3.80978	3.63633	1.71898	2.45052	0	1.39488	1.53643	0	0	1.31368	0	2.3559	0	0	0	6.54494	2.58784	0	0	2.72789	2.67688	4.2956	3.24902	1.25734	3.01736	1.77176
PMDY01	37.9409	24.4589	55.0675	19.6391	50.8956	21.4605	25.0609	19.1488	19.6498	24.7257	21.8807	19.8812	7.80567	9.0569	44.3124	30.7695	26.9012	22.1208	24.2677	22.4441	39.7469	41.9851	42.2287	26.8275	26.3074	27.5443
PMEC01	39.3813	9.00719	52.4194	20.6029	20.0487	22.2937	22.2436	19.1745	26.5209	15.2213	12.703	13.1115	5.84543	5.93555	51.729	25.2465	60.2635	51.1973	77.9141	22.2451	44.9314	25.9162	79.029	55.0137	36.6986	33.9414
PMEE01	88.9404	193.608	96.472	97.1165	99.7995	71.4435	97.589	68.5874	166.664	123.463	87.7635	72.4445	32.9623	47.6675	439.558	219.893	514.75	77.4317	160.362	75.6083	98.0434	62.7733	153.738	80.6327	78.0322	64.1928
PMEN01	15.4761	12.349	16.3871	8.50505	9.16437	11.684	7.31753	8.16167	5.88421	12.7309	8.39288	8.8268	5.39945	4.04004	7.42604	30.6436	10.0071	6.82538	5.10513	17.6323	24.2005	28.9647	18.1547	9.10724	12.8377	14.0218
PMEX01	20.6555	18.702	12.5742	6.04237	7.96377	12.5698	10.7151	7.27422	6.38699	11.0397	8.21926	10.0698	3.00352	3.79442	9.36912	41.8954	13.4673	8.66317	8.14249	13.8352	11.758	15.7894	14.6209	6.66084	8.34256	10.179
PMFY01	0.843815	0	0	0	0	0	0	0	0	0	0	0	0	0	0	0	0	0	0	0	0	0	0	0	0	0
PMGP01	2.45263	13.5614	3.45454	2.51557	0	1.26948	0.737641	1.99161	0	1.50418	0	5.74772	0	2.61422	4.30204	18.8433	6.52139	2.56589	1.99963	6.22622	2.79055	6.12789	4.49825	1.67707	2.40494	2.87612
PMIM01	24.4364	28.7005	30.0746	18.3006	30.2044	35.7991	44.799	43.0139	45.5548	26.7631	25.5924	28.8986	17.1155	20.6264	70.3729	38.0463	65.6334	30.8631	57.4265	21.1724	56.5458	32.2276	78.8848	49.37	38.7974	36.122
PMIN01	7.50127	8.39247	6.28937	3.61473	5.37315	3.72087	4.40911	2.82213	5.44048	8.79783	2.55111	6.0894	1.61234	2.2498	14.7878	11.5687	18.3262	2.32685	5.18638	3.69889	5.32272	7.40075	7.02882	2.86596	6.89628	3.6441
PMIU01	1.33635	0	3.31763	0	2.93173	0	0.840441	0	0	1.21689	2.61652	1.6175	0.874275	0.99314	0	0	0	0	0	0	1.71285	0	0	1.29654	2.29334	1.55704
PMJC01	1.00887	4.0123	1.18738	6.95961	4.73676	4.27647	3.50449	2.36	12.4707	14.8542	4.00363	2.14087	0	1.60634	96.2999	4.19369	133.159	1.58711	4.74588	0	1.85557	0	2.17511	2.18958	1.53856	0
PMJE01	29.7882	26.461	44.6645	7.62745	19.5547	9.56787	14.5027	14.1061	10.8808	16.0741	24.9371	26.3293	14.1335	27.9756	0	8.39895	0	1.17653	0	23.433	16.7665	18.7025	22.9931	15.4529	30.086	22.537
PMJF01	48.9989	24.544	53.5479	52.9951	49.3389	48.8279	67.809	43.6109	130.305	75.5063	54.0457	47.6928	23.0796	24.0968	120.635	87.4303	155.136	44.4214	81.0439	39.2819	50.6568	40.6735	83.5963	48.6387	40.919	47.2293
PMJR01	104.371	100.631	149.898	56.4654	112.359	86.8849	118.799	115	82.5241	116.671	127.222	143.154	68.9304	72.7292	4.5521	52.3147	7.21863	8.26942	6.18228	80.6295	94.3086	108.555	106.488	82.4622	92.7828	103.088
PMJZ01	4.80443	0	2.46313	0	0	0	0	0	0	0	0	1.36925	0	0	2.65495	6.66093	1.73974	1.7139	0	7.33457	3.13094	7.21324	2.47126	0.996319	3.52882	3.65051
PMKK01	9.58391	6.57764	6.53943	6.08423	4.8823	3.6958	7.11188	4.76436	7.87844	6.61305	4.2358	6.44901	1.79861	1.71313	2.2041	7.58788	4.55612	2.80021	3.0439	4.12424	5.295	5.69639	10.1212	4.56278	2.92385	3.96635
PMKN01	31.4188	16.041	17.8373	10.9513	7.60512	11.1764	10.5744	8.62942	3.80023	6.39837	3.05804	6.49098	1.31203	1.15415	3.96517	17.0255	3.98259	2.12705	0	13.2928	13.0176	19.4686	16.2346	10.891	11.3645	11.3097
PMKW01	41.7228	25.0972	60.7506	41.1356	45.3534	66.4092	53.0498	56.0477	42.1425	69.7719	45.4036	45.4726	24.9451	24.5149	64.2791	77.896	88.18	17.3172	32.6855	35.5593	54.9582	47.1365	57.3061	34.9353	39.1221	35.8316
PMLO01	60.4008	6.3562	18.8968	24.7622	6.19349	3.8401	8.00391	4.31229	11.2642	11.3164	7.77164	6.51251	1.68219	1.40325	98.9406	188.577	232.215	21.7641	24.6249	28.6763	58.7586	77.3946	136.4	24.9686	22.9318	30.1711
PMMD01	98.6492	150.093	104.62	122.45	121.255	91.2029	88.9043	66.2522	47.9395	143.346	77.967	101.272	29.0388	31.4943	54.0493	231.992	70.575	35.4223	49.6145	79.3594	111.808	128.442	125.619	71.8785	78.6696	92.4059
PMME01	46.5276	46.4081	65.8307	17.7705	25.731	19.48	24.5332	23.9403	19.2429	25.6616	29.2312	36.4202	18.9761	37.2959	0	14.2836	2.01137	2.86486	0	36.3695	31.5134	30.2467	33.7858	27.8037	41.5175	33.0591
PMMV01	31.8462	30.7761	51.192	260.634	239.133	80.936	159.809	123.124	459.955	240.819	150.774	105.704	50.8123	49.3477	377.809	148.494	392.045	42.3841	121.652	60.2668	104.99	24.1504	141.894	91.8361	72.8156	43.9517
PMMW01	31.334	31.2135	38.3438	16.6441	18.3899	29.5261	18.8023	18.0415	11.5548	36.899	24.4596	23.8711	16.1543	14.2897	11.6833	49.977	15.5722	5.84554	5.57862	23.2261	34.1491	47.5515	32.7534	19.0723	24.0441	20.2548
PMMY01	6.1103	4.01631	9.34075	40.2852	39.6115	12.7491	25.2557	21.9094	83.3487	40.6907	35.3069	17.7132	8.65739	10.2396	35.6258	16.8787	43.1215	5.39616	15.8851	6.09142	15.1103	3.83197	18.2746	16.2151	10.9992	7.37928
PMNG01	25.1665	31.413	33.3554	22.7111	34.3945	36.7663	55.5748	54.6913	53.3059	31.3853	24.4051	28.1239	20.6562	22.6141	90.2788	39.5441	81.9294	39.0832	72.1458	24.7436	67.0509	40.1177	106.49	59.9137	48.4241	43.5964
PMNH01	2.74146	0	1.95631	1.33313	1.0915	1.30781	0.868457	0	2.57999	2.53076	6.36815	4.08179	3.24158	5.53416	2.94521	7.5086	5.43913	2.36317	1.43888	2.66241	5.61346	7.17481	7.72213	2.02822	2.18143	3.25242
PMNM01	15.6154	18.4063	16.9837	7.65069	8.67352	13.4594	8.73976	8.4687	7.4741	18.4021	11.1697	12.7333	8.36505	6.96011	4.47708	27.4325	8.15306	3.18246	2.78666	12.7301	17.7818	24.3526	17.2178	7.50899	11.6625	12.0656
PMNO01	4.93826	0	5.20444	2.64055	1.82095	2.00761	1.03167	1.20616	0	2.06493	6.99694	3.56819	1.48376	9.56184	0	1.72668	0	0	0	5.49954	2.53939	6.11504	2.40107	4.9117	15.828	7.35613
PMNP01	5.64073	4.42453	8.25041	3.93201	5.85728	6.03312	5.14116	3.59631	24.5053	23.6928	59.9936	35.7139	23.1933	57.4043	0	8.67084	0	0	0	7.05037	6.59445	13.8489	7.60177	4.98807	7.45471	7.21715
PMRO01	2.99904	0	1.42856	0	0	0	0	0	0	0	0	0	0	0	0	2.70103	0	0	0	4.17314	1.95165	3.87522	2.61889	1.1595	2.4768	1.96881
PMTR01	3.24281	2.48427	2.99578	0	1.53632	1.41141	1.08231	0.895899	0	1.25746	1.58379	2.41621	0	0.773917	0	1.72704	0	0	0	3.51134	2.40562	2.96818	4.08128	1.21278	2.95837	3.98043
PMUG01	0	0	0	0	0	0	0	0	0	0	0	0	0	0	3.33507	6.3954	0	2.55237	0	6.9837	0	1.95711	0	0	0	0
PMXJ01	33.2529	11.7216	30.3728	7.28641	8.4803	7.00139	10.0144	8.36853	10.2389	12.3259	10.1748	11.1978	5.03768	4.53747	8.58805	21.9429	6.98565	3.39774	5.17574	20.7369	17.7547	29.5213	23.1346	10.6141	18.1781	17.0766
PMXK01	3.52095	0	1.73775	0	0	0	0	0	0	0	0	0	0	0	2.59551	4.02274	0	1.76554	0	6.88016	2.53996	4.73101	2.4415	0.893056	3.92739	2.26591
PMXQ01	2.62775	0	1.58569	0	0	0	0	0	0	1.45913	0	1.42374	0	0	0	3.57296	0	0	0	1.99149	1.78495	1.82824	2.09564	0	0	1.79153
PMXY01	31.2488	19.2071	43.1785	29.7044	32.171	44.6248	40.9139	37.2804	32.4394	53.8046	30.2619	33.7092	17.2074	15.7547	42.5641	58.6088	62.298	10.9362	23.2988	29.7241	37.3804	33.1801	38.6109	23.4592	26.7896	24.9509
PMYX01	26.9404	27.6328	31.6653	14.1217	16.9038	20.4211	13.3033	15.8456	11.2899	27.7467	18.5679	20.1577	10.8789	12.5165	12.0651	44.5043	17.7685	5.1912	4.97224	20.2718	34.1108	43.35	29.2818	12.387	21.8303	19.8639
PMZI01	54.271	48.8336	66.6842	29.2565	47.3931	76.0812	60.224	44.5879	29.5121	106.242	66.4585	55.0132	32.4917	31.5251	10.5257	37.3218	12.1594	9.91477	14.0274	19.16	36.0526	35.7073	36.3712	26.6467	33.2435	29.7645
PMZK01	32.8034	29.3315	28.0954	11.7717	13.6368	8.75133	17.7154	16.1793	31.2155	18.9976	6.52987	9.23975	8.90016	16.6609	35.1818	24.9833	21.7901	11.4849	24.6784	15.704	23.8058	17.1828	65.376	34.6525	16.5352	21.6437
PMZW01	177.441	301.078	189.138	238.079	243.441	159.419	173.046	129.429	89.0802	252.624	137.819	181.696	51.8746	55.5272	72.7977	414.797	107.296	50.5766	68.2645	138.238	196.812	229.345	208.618	129.857	133.279	167.252
PMZX01	156.101	55.7676	157.662	47.636	46.6647	34.0348	61.7904	47.2207	12.968	33.1972	39.0106	51.4235	22.3049	34.0951	2.66524	58.597	4.45014	12.2843	6.46205	174.411	110.383	136.022	158.551	124.404	132.199	140.876
PNBO01	34.6949	29.2776	21.5296	12.717	49.7361	44.5519	140.14	61.9655	42.8316	150.568	79.8696	70.1262	27.2113	24.4606	1.80094	15.7422	2.98468	1.90556	2.37478	10.5711	11.3319	17.4505	10.7306	10.7759	19.2986	14.5642
STM_0716_E_M_E001_A_bin.15	103.732	17.9664	123.684	16.8459	6.24009	102.189	30.092	38.8012	15.5269	6.75816	9.84789	16.7532	13.4966	27.9389	12.2086	12.9421	22.7084	24.1444	61.4273	26.6155	39.4653	62.8291	71.4801	137.57	171.623	146.814
STM_0716_E_M_E001_A_bin.25	59.6806	0	39.2874	26.863	9.9232	20.9693	27.2892	8.50696	22.8771	17.616	30.8867	39.0017	10.6218	19.455	13.0192	15.0985	31.9291	32.7422	86.1322	16.0691	12.4185	15.2613	36.8343	41.3294	56.3326	40.3542
STM_0716_E_M_E001_D_bin.12	95.4633	191.102	94.9252	158.349	163.035	107.904	109.321	74.6034	48.6734	173.049	78.9137	118.969	36.8545	38.0434	28.3436	191.258	39.3085	23.4431	29.7658	63.3954	106.036	125.577	117.184	61.8471	72.8199	87.3375
STM_0716_E_M_E001_E061_A_bin.46	4.84266	4.88395	5.70503	36.0134	36.5414	9.68219	20.7266	16.512	61.7011	33.1607	21.507	16.1602	6.94803	6.36449	56.0295	21.9276	62.9131	5.78157	16.4066	7.78025	15.6618	4.74732	19.5904	10.9722	8.16841	5.00662
STM_0716_E_M_E001_E061_D_bin.17	55.9766	58.1482	39.5804	31.9941	24.373	23.7552	33.1413	40.6838	39.5842	44.6617	30.3233	53.2572	25.7449	34.8136	63.3708	202.527	82.8843	38.9421	61.7424	76.3718	58.6709	76.241	77.185	30.5189	35.5388	42.0157
STM_0716_E_M_E026_A_bin.14	8.58286	0	2.8593	25.6088	0	0	1.26684	1.35507	5.2669	64.6288	2.20762	6.64359	3.19634	14.2117	894.031	8.8246	991.83	4.98368	39.5252	0	117.874	693.209	2029.22	4.154	3.76811	3.36261
STM_0716_E_M_E026_A_bin.26	216.08	49.282	120.834	175.45	13.0347	150.663	63.9941	900.296	97.792	89.5713	37.4532	163.327	258.033	318.937	122.122	57.1779	242.276	108.244	345.623	90.4086	188.14	195.481	371.975	502.324	235.621	145.923
STM_0716_E_M_E026_A_bin.3	3.48879	0	3.80707	25.8076	84.8487	6.55154	4.77643	22.284	1994.43	3638.68	1253.36	5.13381	0.978618	4.48793	1481.86	44.0848	4550.83	1.96109	9.96756	2.37618	101.572	61.7416	10.5916	5.98999	38.8108	6.34825
STM_0716_E_M_E026_A_bin.32	6.80614	0	8.33185	554.038	434.475	1847.78	2049.93	16177.5	240.025	64.4818	47.894	318.486	364.676	204.083	200.537	69.355	93.5739	173.831	307.121	267.898	1206.36	268.099	1235.8	1818.64	859.76	671.724
STM_0716_E_M_E026_A_bin.36	21.6242	9.51884	15.949	1154.88	1.80772	24.3642	11.6333	282.351	383.253	956.102	163.083	80.715	313.698	221.751	1406.79	24.6704	381.106	30.0435	117.972	7.83931	138.507	156.214	346.768	33.5895	18.9206	15.9771
STM_0716_E_M_E026_E030_E034_A_bin.113	91.9883	149.328	94.6651	44.2757	32.2547	48.7551	47.8724	46.3642	24.1296	49.9625	43.9198	56.6979	32.8895	34.943	16.9857	80.0346	19.7108	12.4445	16.2421	59.944	61.7547	48.2327	71.8381	44.5742	31.8734	43.8439
STM_0716_E_M_E026_E030_E034_A_bin.119	76.274	82.9561	66.2809	71.5915	100.831	77.601	190.883	117.497	155.178	190.328	153.294	137.733	31.6994	48.846	5.92971	28.7727	11.5668	9.43233	9.65775	38.8294	19.5897	36.5987	22.7844	44.2407	28.8186	39.2232
STM_0716_E_M_E026_E030_E034_A_bin.12	0	0	0	259.586	102.323	2848.51	2304.41	3481.76	85.2016	128.968	272.679	1989.4	556.434	642.755	34.9498	334.314	64.1027	934.072	892.018	2855.18	21.6192	12.1916	43.956	159.469	85.2192	93.4948
STM_0716_E_M_E026_E030_E034_A_bin.122	62.4219	7.35693	43.5763	47.2194	7.58633	98.8842	51.4073	43.549	26.9076	14.796	8.66287	23.1271	11.2297	32.5538	74.8456	35.93	193.007	136.813	265.78	36.6044	109.047	24.8088	558.623	143.801	112.026	90.7929
STM_0716_E_M_E026_E030_E034_A_bin.129	56.8533	49.47	50.778	35.009	60.3804	49.4158	110.552	68.1742	66.5025	148.633	75.9231	71.1821	23.3094	18.0708	1.17393	19.6296	2.82441	2.81585	2.26648	18.0611	19.6897	28.5115	25.0372	20.5547	18.1885	26.0429
STM_0716_E_M_E026_E030_E034_A_bin.136	269.163	115.1	146.798	73.8513	50.0999	81.8387	82.6065	122.6	28.8245	101.824	54.3732	72.286	16.756	16.6727	16.846	161.646	20.3443	15.5769	9.15354	77.0999	124.524	112.477	110.732	58.3408	79.5581	98.3113
STM_0716_E_M_E026_E030_E034_A_bin.144	232.247	90.7337	144.519	46.0552	41.8417	65.3828	98.1964	65.3099	27.5394	87.7487	39.8527	66.7173	26.4282	23.3044	14.8887	97.5726	24.1121	18.7259	11.6807	73.4484	80.2594	132.348	108.42	63.94	47.4581	68.1575
STM_0716_E_M_E026_E030_E034_A_bin.150	34.0797	17.9981	25.3245	27.362	15.7859	12.6909	27.6227	20.0718	20.6103	39.6942	29.3086	35.3213	15.0261	21.8842	3.82434	11.9736	3.27629	4.94515	6.72659	15.6574	14.36	13.8171	14.1744	17.3301	14.7661	18.6956
STM_0716_E_M_E026_E030_E034_A_bin.156	28.1549	47.4185	25.2013	17.0374	19.4436	17.4087	37.2471	24.7402	21.0463	30.1858	16.4632	18.7511	4.95099	3.61053	0	7.44661	0	1.3516	2.49742	5.05571	6.54424	6.82758	9.93161	7.71087	5.4575	6.54357
STM_0716_E_M_E026_E030_E034_A_bin.24	122.786	80.699	100.092	100.106	121.885	114.115	210.716	158.057	230.262	298.208	221.614	396.273	70.4407	44.2203	59.961	178.858	203.961	33.5041	27.0404	137.827	70.0203	110.505	112.307	114.26	44.727	79.9034
STM_0716_E_M_E026_E030_E034_A_bin.34	43.9882	68.3107	47.4883	26.8911	16.378	53.6879	24.0948	38.4408	6.51795	31.4185	16.8918	26.1147	17.3277	18.9015	5.21051	90.1612	13.248	9.91042	7.16597	23.1592	32.0835	30.9159	30.277	14.8849	22.9525	20.4509
STM_0716_E_M_E026_E030_E034_A_multi_bin.105	27.4592	97.6336	24.7831	34.2878	48.2226	26.2789	61.5817	56.5552	40.5455	41.0889	35.9561	39.9476	10.2106	10.1451	1.22649	9.17475	3.18227	1.07411	2.41861	7.7464	6.97958	7.26206	6.75721	13.2919	7.52421	9.64186
STM_0716_E_M_E026_E030_E034_A_multi_bin.108	21.9768	515.974	16.8216	313.166	8.98312	44.9041	35.5045	2031.78	426.452	393.915	189.185	1420.47	6110.96	3840.8	141.528	93.6425	611.294	37.4813	597.263	28.9502	310.209	281.508	601.125	63.9236	17.6895	30.5523
STM_0716_E_M_E026_E030_E034_A_multi_bin.110	145.697	67.774	95.1433	48.8011	61.7801	53.7521	117.349	69.0863	107.005	152.76	92.5167	112.815	34.7101	36.2549	26.3466	163.618	43.7345	18.1934	12.4956	85.1875	87.3612	185.561	162.663	68.8289	66.6185	118.077
STM_0716_E_M_E026_E030_E034_A_multi_bin.119	138.769	137.911	174.862	152.834	102.635	60.8704	104.238	73.6698	62.5965	120.692	68.9053	132.5	39.8109	29.8454	3.06678	21.108	2.79778	3.65553	3.60784	31.5681	20.0033	21.5813	18.4857	63.6934	30.1825	54.7577
STM_0716_E_M_E026_E030_E034_A_multi_bin.12	25.4492	10.0829	13.2442	113.951	19.7162	10.8395	15.3732	12.401	90.2727	38.2181	26.7821	23.3784	3.17625	3.14728	13.9261	35.8547	32.5589	3.3862	4.86645	14.7112	23.1892	24.3519	36.3479	20.1001	19.5712	22.1325
STM_0716_E_M_E026_E030_E034_A_multi_bin.159	2.86827	46.198	2.42873	58.0477	42.2803	141.468	35.644	475.868	5.20367	6.0555	2.49868	14.6208	23.0809	12.5879	2.38687	4.21281	2.31369	3.46035	6.80141	152.951	4.37123	7.17135	10.6575	13.1972	8.23063	14.0683
STM_0716_E_M_E026_E030_E034_A_multi_bin.178	53.4008	55.3699	41.3789	28.1617	46.7615	40.7246	91.7517	39.4284	71.425	102.115	73.6928	86.4139	22.9578	24.5622	2.64926	32.6152	3.76482	3.17103	4.11456	23.7412	15.1358	21.5236	17.3475	19.9597	17.7383	21.0085
STM_0716_E_M_E026_E030_E034_A_multi_bin.189	71.7565	75.5956	80.5442	49.9751	83.3678	58.1909	142.603	102.65	65.8515	171.603	99.9255	70.8487	32.4784	30.3574	0	20.3992	1.85125	2.57302	1.92888	23.2087	17.9132	24.5389	19.2364	35.1501	26.8724	29.2408
STM_0716_E_M_E026_E030_E034_A_multi_bin.192	179.241	389.946	356.222	218.079	225.09	261.214	264.11	226.248	131.389	386.921	193.041	251.275	139.048	76.8531	1.39947	37.6999	0	2.8134	5.52954	31.6939	29.8558	31.6416	21.5973	59.2131	43.9748	50.8423
STM_0716_E_M_E026_E030_E034_A_multi_bin.196	47.8034	77.9371	54.8067	58.0405	63.9498	61.9152	59.0878	54.7707	33.4948	52.2551	38.6778	45.2792	12.7834	13.8608	10.3258	61.1709	16.0519	5.5659	8.80815	35.9623	54.5269	48.7143	50.1865	39.1644	41.2835	48.1107
STM_0716_E_M_E026_E030_E034_A_multi_bin.35	43.1967	33.0089	22.6656	22.4094	23.142	30.0748	61.625	30.8286	54.7816	107.581	47.062	42.3987	14.9758	14.2685	10.6914	26.5088	12.7819	3.73362	7.10342	12.2413	15.5242	19.1315	21.0757	12.1659	13.784	14.1226
STM_0716_E_M_E026_E030_E034_A_multi_bin.39	25.0499	54.9678	30.3937	32.5075	43.3297	44.3812	33.5293	30.3697	18.6667	56.5398	35.2872	33.6375	18.5556	21.0132	3.67869	31.1733	6.45618	4.23119	7.04189	16.6536	22.5962	24.0878	19.096	16.628	23.5778	19.9607
STM_0716_E_M_E026_E030_E034_A_multi_bin.40	0	147.735	0	3.49829	2.08976	1.03236	0.748223	1.08776	11.0327	1.88913	3.27709	0.940303	0	0	0	12.8271	5.60754	0	3.97919	0	0	0	0	0	0	0
STM_0716_E_M_E026_E030_E034_A_multi_bin.44	55.9896	74.9784	59.4082	39.3763	54.2754	46.0441	46.5383	51.5757	24.1326	42.6281	41.2185	65.0914	46.1639	57.3819	0	25.0662	5.46433	3.63609	2.03608	65.8465	64.2627	50.7772	61.3204	40.2945	70.0129	48.2632
STM_0716_E_M_E026_E030_E034_A_multi_bin.55	0	8.89039	0	130.911	1321.45	147.409	7.42623	77.7852	394.661	408.619	41.6357	3.95041	64.0585	6.71076	254.772	8.52571	11.2926	19.6565	23.1076	7.62901	320.573	6.63949	349.724	258.225	39.1506	145.914
STM_0716_E_M_E026_E030_E034_A_multi_bin.58	296.553	108.45	277.552	92.1932	103.211	50.2531	111.077	91.4722	77.9254	154.097	134.002	235.476	103.138	71.8888	7.47069	52.6844	12.1632	7.89476	10.7918	150.201	130.032	85.4724	154.163	123.122	139.367	110.934
STM_0716_E_M_E026_E030_E034_A_multi_bin.65	87.7609	111.675	41.3111	31.872	14.2943	33.6149	43.6546	66.7954	11.5187	19.6615	12.8886	18.4462	5.70601	5.90223	25.5052	131.322	112.823	11.7242	13.7795	41.5007	75.4171	79.9958	65.8503	31.9029	32.3115	40.9204
STM_0716_E_M_E026_E030_E034_A_multi_bin.73	16.3456	51.274	22.0412	21.6701	55.0739	37.7105	62.2148	41.1373	32.4944	82.4798	42.4136	38.4572	10.2602	8.01094	0	10.091	0	0	0	7.92283	4.67813	4.868	5.54567	6.35136	6.03667	7.76175
STM_0716_E_M_E026_E030_E034_A_multi_bin.75	43.8376	35.8821	39.5966	21.2613	29.1341	19.1525	45.0118	26.3586	40.3588	60.7585	36.2796	42.841	11.3532	10.4961	5.69779	18.1109	8.87617	2.82029	3.63925	12.0803	14.0551	20.3344	23.0952	19.8386	13.0139	15.8209
STM_0716_E_M_E026_E030_E034_A_multi_bin.92	111.848	80.1161	99.3308	32.3485	35.0152	47.7541	49.7823	42.3279	30.3591	69.1494	45.2533	56.9049	36.9432	33.9988	10.7845	77.0413	28.565	8.45787	5.86768	30.8073	44.141	69.0966	53.2581	27.1116	27.2517	35.7724
STM_0716_E_M_E026_E030_E034_A_multi_bin.97	64.8995	90.0541	46.6579	42.6331	63.795	65.8577	155.589	71.2877	96.9057	151.209	72.9083	100.834	22.9391	23.0099	5.86634	54.3033	12.4228	5.37982	9.71445	31.2648	20.3483	24.9498	25.8029	25.3247	20.0386	24.254
STM_0716_E_M_E026_E030_E034_D_bin.54	8.5789	15.4472	5.22444	521.559	0.878559	5.42451	3.98996	89.1559	136.862	396.576	70.9304	59.1099	144.986	101.275	623.973	11.1426	123.962	7.00834	35.6995	3.22591	58.6633	73.5339	130.776	12.774	7.511	4.87729
STM_0716_E_M_E026_E030_E034_D_bin.98	44.3062	22.0345	27.5869	15.1168	17.1026	14.2502	27.0666	20.3106	21.0773	28.5303	18.5143	24.6433	10.8787	10.1653	9.20686	34.8176	15.2997	11.2105	16.2168	22.1941	20.0945	22.7362	29.4061	18.0791	19.4215	17.5808
STM_0716_E_M_E026_E030_E034_D_multi_bin.12	5.68233	0	3.36162	160.877	118.4	496.783	1177	930.374	111.701	24.257	14.4781	118.397	97.7226	94.3573	65.6001	29.1116	31.7459	171.836	153.662	112.645	362.697	46.4346	402.063	1154.83	831.954	587.539
STM_0716_E_M_E026_E030_E034_D_multi_bin.27	19.3094	630.54	15.9177	145.973	95.2134	61.4796	94.8675	52.9336	484.401	316.238	209.531	371.204	127.44	167.022	337.705	1252.27	575.157	292.854	387.177	360.271	64.3882	33.2769	89.9486	32.8952	19.785	18.7326
STM_0716_E_M_E026_E030_E034_D_multi_bin.46	4.12289	6.48947	3.82031	430.821	142.586	8724.76	1973.91	2365.95	406.379	115.068	43.3051	664.751	860.637	1867.13	478.123	440.406	432.064	1550.51	2685.47	494.891	730.521	181.1	1202.48	5242.72	3489.3	2500.59
STM_0716_E_M_E026_E030_E034_D_multi_bin.57	6.6299	0	6.81051	1673.16	1020.99	862.634	2103.95	3057.4	272.839	78.7763	67.5245	202.757	255.698	110.475	363.15	42.8144	124.515	89.499	182.557	121.54	1473.98	95.9484	1541.85	703.822	498.277	384.426
STM_0716_E_M_E026_E030_E034_D_multi_bin.73	2.83319	2.19865	3.30454	452.232	406.47	207.918	707.853	694.234	245.044	42.2532	108.771	233.247	174.372	368.884	42.9924	287.633	3.87844	587.505	571.805	469.748	165.451	6.37732	190.446	23.4573	23.2563	3.56034
STM_0716_E_M_E026_E030_E034_D_multi_bin.81	0	3957.11	0	0	0	0	0	0	0	0	0	0	0	0	0	0	0	0	0	0	0	0	0	0	0	0
STM_0716_E_M_E026_E030_E034_D_multi_bin.82	11.577	39.7136	6.80395	603.83	1.09499	7.64953	3.45915	165.33	70.2464	353.907	24.3111	325	203.314	61.5323	13.6449	4.77413	34.6802	3.93351	27.4758	3.96514	34.5982	19.0723	44.1774	18.6399	11.058	8.62689
STM_0716_E_M_E026_E050_A_bin.105	23.4916	26.8841	17.4604	15.1554	21.2627	18.2089	37.0847	25.0343	38.6034	44.1683	30.9488	41.4054	13.5372	11.0602	0	9.85727	1.74528	1.49821	0	11.9852	8.84105	15.1585	12.6808	13.4823	7.75471	11.8248
STM_0716_E_M_E026_E050_A_bin.21	13.2891	21.4117	11.5086	11.015	20.275	13.3501	42.1711	18.2742	63.0496	77.868	66.2646	72.6178	24.5384	30.8233	3.34274	30.9797	7.36504	6.14327	7.37274	13.4318	6.25542	6.45792	6.6714	7.55179	10.3389	8.69816
STM_0716_E_M_E026_E050_A_bin.50	153.404	69.2781	104.741	43.2332	41.5083	36.6417	64.7855	47.0524	37.6031	65.2742	39.5208	62.7011	18.1956	15.7434	12.6477	86.5774	20.854	9.9191	5.79749	45.1732	43.3419	81.0177	78.4922	39.6643	32.1674	45.4809
STM_0716_E_M_E026_E050_A_bin.52	39.8815	129.644	27.7604	234.256	4.71229	27.3058	10.9678	421.418	666.188	359.581	174.03	298.981	955.801	752.779	353.592	87.506	1249.11	35.9147	362.509	16.2351	967.597	432.232	632.553	71.2445	26.5629	28.1563
STM_0716_E_M_E026_E050_A_bin.85	221.052	130.352	226.379	144.07	157.626	128.4	229.541	138.492	153.303	334.021	233.949	293.463	127.2	138.011	3.53072	51.4491	3.79484	5.22582	5.07874	71.4475	58.7147	64.9388	67.8174	106.905	80.0262	98.4241
STM_0716_E_M_E026_E050_A_bin.9	66.8752	33.8003	35.1763	99.3073	4.73891	25.792	15.3255	289.645	68.5215	37.8794	13.568	77.9971	719.169	122.776	39.8682	19.0693	81.4899	29.7279	110.083	18.6484	292.807	60.0492	116.9	123.469	42.8122	33.6011
STM_0716_E_M_E026_E050_A_bin.98	7.00623	2.23842	10.8374	1462.94	869.356	1485.94	2019.67	2625.65	385.319	119.086	154.613	273.848	345.285	468.551	340.683	70.6781	136.291	188.24	295.743	159.591	1444.99	145.119	1633.12	1439.09	711.916	500.69
STM_0716_E_M_E026_E050_E061_D_bin.15	21.826	9.99508	13.5877	39.3123	29.194	6.76148	24.0702	9.19116	55.3858	68.8058	44.2597	14.7472	6.94838	4.74011	41.5821	203.698	48.1655	7.94897	10.6908	23.7381	30.8648	25.1307	39.1996	11.2382	9.1662	11.2805
STM_0716_E_M_E026_E050_E061_D_bin.34	27.6576	23.0943	17.3435	522.874	2.90798	23.3585	10.8792	400.958	216.665	482.495	80.626	85.9664	201.75	146.548	596.39	19.4216	150.833	19.5097	86.0195	11.653	84.4911	118.631	195.626	68.5049	32.3405	18.2823
STM_0716_E_M_E026_E050_E061_D_bin.59	109.585	50.2468	74.3693	31.9398	32.3115	27.1263	51.9354	39.1936	35.0999	52.3339	31.7426	50.9345	15.6158	11.9015	9.61945	64.3565	19.9507	9.47385	8.58648	33.9511	30.9674	54.6812	49.3449	27.3728	19.4504	30.0469
STM_0716_E_M_E026_E050_E061_D_bin.84	3.36185	0	3.80287	66.7513	36.2166	23.4762	64.0194	17.2862	132.711	56.8567	45.7541	27.4932	13.8234	38.8333	379.368	93.0772	728.691	27.1793	67.4653	26.1901	26.4509	4.34544	27.1297	7.27427	4.66383	3.93697
STM_0716_E_M_E030_A_bin.18	249.071	335.302	278.117	74.3555	84.8548	156.508	96.4078	127.788	32.8466	118.62	68.8484	75.8865	56.6168	58.37	25.1783	241.531	43.3734	18.7722	14.3512	116.213	201.942	230.616	229.242	96.222	154.558	135.221
STM_0716_E_M_E030_A_bin.31	155.925	126.339	97.5113	83.3207	54.8986	95.5867	97.7153	127.795	45.8061	120.552	50.0043	63.9519	30.1424	26.2079	18.5963	241.231	35.463	19.8956	13.6367	91.8827	126.633	119.068	101.192	50.0077	71.0885	72.0431
STM_0716_E_M_E030_A_bin.50	71.7695	73.7012	46.2908	30.0382	49.9079	55.1657	123.868	55.6886	82.3007	120.296	62.6763	85.471	26.1556	26.1185	3.37106	40.8893	9.20796	4.73763	8.57382	24.3829	15.3936	25.9155	23.7517	22.6074	19.9596	21.5644
STM_0716_E_M_E030_A_bin.64	90.4094	2024.63	70.4773	792.024	25.0669	154.386	98.7163	4689.89	1051.3	1101.63	479.567	3522.79	17118	10665.5	564.483	252.007	2360.83	130.658	1958.88	93.783	1048.12	787.674	1984.86	178.24	68.489	93.8552
STM_0716_E_M_E030_A_bin.66	227.006	1081.51	197.11	229.22	8.3724	66.8736	29.061	461.171	150.402	288.308	49.5694	121.615	561.517	204.494	1298.3	165.563	1292.33	442.834	1677.94	52.1807	1953.57	1569.55	2956.56	488.357	150.288	118.898
STM_0716_E_M_E030_E054_E065_D_bin.15	3.41218	4.48888	2.13421	2.12104	3.90973	1.75228	6.24286	2.65175	4.6571	6.72719	3.97921	3.14023	0.902486	0.756074	0	1.30375	0	0	0	2.44902	0	0	0	0.968697	1.5268	2.65911
STM_0716_E_M_E030_E054_E065_D_bin.3	188.568	59.8109	83.7474	46.495	51.0831	49.1772	87.1158	68.1112	47.7394	87.6606	60.1831	53.7236	28.823	33.5388	6.64598	93.788	10.2948	12.7976	17.1737	41.7251	49.362	105.615	73.8847	33.5427	37.1413	58.9505
STM_0716_E_M_E030_E054_E065_D_bin.33	42.4147	45.4276	46.2323	17.7525	22.1466	29.4039	18.8177	19.5203	13.6194	47.6979	32.6367	24.5675	13.9185	12.5112	9.61641	54.6314	10.1985	5.08157	8.26932	18.6711	41.7483	50.2974	36.8965	15.4584	24.9325	27.9918
STM_0716_E_M_E030_E054_E065_D_bin.5	201.553	380.961	261.645	92.2815	136.419	234.197	208.357	295.122	89.6544	171.393	142.781	244.167	211.923	236.797	16.4881	88.9428	27.0123	15.6939	16.1661	147.407	220.342	226.695	242.371	161.464	222.587	191.133
STM_0716_E_M_E030_E054_E065_D_bin.61	242.134	702.241	205.483	302.167	7.1993	108.554	16.3467	487.926	172.705	479.408	71.6078	182.22	456.87	301.105	1422.38	327.965	1368.64	284.45	1755.61	56.7978	3276.13	3514.96	4458.75	716.63	148.699	131.492
STM_0716_E_M_E030_E054_E065_D_bin.66	15.068	23.6707	9.9864	3.30534	0	15.4977	8.94028	8.88928	8.20488	4.89576	5.63896	11.9521	3.21644	6.58322	9.90153	8.92622	34.7622	18.2884	35.4822	6.31791	13.8067	11.4909	37.4233	34.9151	21.7866	29.008
STM_0716_E_M_E030_E054_E065_D_bin.75	0	23.093	0	0	0	1.71168	0	3.20752	0	0	0	0	0	0	0	0	0	0	0	0	0	0	2.58227	0	0	0
STM_0716_E_M_E030_E054_E065_D_bin.82	11.7426	198.559	11.6743	171.312	198.021	11.1766	7.05281	5.41903	1289.92	246.731	68.5442	11.9856	5.51124	24.4795	104.324	69.0074	237.907	8.13479	14.2811	4.44061	24.8314	16.9376	22.2902	6.74694	9.56073	9.83487
STM_0716_E_M_E034_A_bin.1	0	0	0	0	0	288.069	1601.63	897.316	2.17005	0	0	1265.36	1145.29	304.958	0	0	0	15.6186	246.096	201.308	0	0	0	273.007	75.0882	42.8931
STM_0716_E_M_E034_A_bin.10	0	3.61006	0	0	0	4862.7	8044.3	15164.2	10.7296	0	0	6141.56	6283.31	3920.32	0	0	0	3217.6	5869.66	1990.84	0	0	0	148.274	137.206	58.8578
STM_0716_E_M_E034_A_bin.3	33.4485	131.705	23.7849	340.728	28.2833	86.4172	123.268	782.167	725.761	510.503	249.248	2266.67	5043.62	3131.97	307.895	102.868	1029.2	46.4358	801.904	36.7282	419.487	427.635	794.089	64.7849	45.924	86.5205
STM_0716_E_M_E034_A_bin.46	34.0509	28.9339	40.7097	25.61	47.4828	43.6774	68.8613	43.6207	59.7146	80.7946	62.1409	59.3523	29.302	25.9016	34.5765	43.9997	28.0258	20.5473	33.5161	22.6691	22.5651	25.8678	22.3311	18.1572	20.3525	16.5889
STM_0716_E_M_E034_A_bin.60	18.2542	6.74425	33.0468	9471.63	882.285	306.608	2525.8	151.588	9439.68	6437.47	4437.47	1606.84	958.449	1912.34	3396.92	717.798	2241.8	44.4092	264.423	82.9257	1928.07	342.232	665.622	408.727	477.416	498.528
STM_0716_E_M_E034_E058_A_bin.116	38.903	42.1338	11.1514	20.0181	11.7116	26.3378	15.453	47.3397	19.3782	13.0998	11.5348	302.059	90.0911	277.569	21.8569	95.1864	57.7338	27.9367	28.921	29.4268	8.6705	10.2713	10.8969	9.88662	8.68002	6.19895
STM_0716_E_M_E034_E058_A_bin.12	2.04499	0	5.36013	272.629	417.856	648.648	972.485	473.925	446.674	289.095	253.227	643.142	543.395	21.879	34.2521	354.796	797.682	394.517	613.771	191.993	170.43	23.1881	182.574	225.368	102.717	128.011
STM_0716_E_M_E034_E058_A_bin.128	6.96543	11.8975	8.22675	543.529	241.491	3039.45	1085.93	1427.73	950.665	211.121	116.435	388.467	425.208	839.065	305.637	303.815	225.431	551.09	624.136	228.474	1090.5	248.093	1201.76	2485.65	920.604	703.827
STM_0716_E_M_E034_E058_A_bin.33	19.2799	5.58634	50.8636	181.823	97.3526	171.81	483.554	189.754	121.466	112.772	40.5489	204.734	143.602	105.305	23.2335	4.23972	19.5573	6.13138	22.3957	18.4533	28.885	4.54876	36.9775	205.247	52.1288	97.3995
STM_0716_E_M_E034_E058_A_bin.50	288.668	187.041	244.294	133.154	184.355	157.695	368.651	225.517	371.306	474.925	288.743	392.538	106.106	82.0453	5.79136	44.5366	11.7505	7.72227	11.1836	56.6646	49.6197	65.2846	63.3906	100.117	58.7532	84.0908
STM_0716_E_M_E034_E058_A_bin.58	139.523	59.3198	68.7427	41.7235	22.3773	62.5235	51.1305	115.728	34.7006	57.376	26.7252	63.4281	18.2491	51.2545	104.929	276.486	85.891	82.0275	59.1648	122.95	56.3666	51.1011	80.8446	40.239	30.8645	42.8373
STM_0716_E_M_E034_E058_A_bin.79	313.803	72.2078	149.838	170.098	90.5717	69.8654	125.557	98.0553	246.439	260.903	136.447	113.49	42.8564	37.1192	96.8758	274.545	243.163	34.0186	28.9569	86.6698	184.099	249.306	311.014	155.6	118.346	154.432
STM_0716_E_M_E034_E058_A_bin.85	0	0	0	136.527	82.0529	370.841	346.828	1970.35	219.991	80.2115	76.4468	1256.88	39.1366	95.3266	147.961	56.601	154.207	717.723	836.735	1020.45	180.859	45.591	547.263	351.4	426.686	243.26
STM_0716_E_M_E034_E058_A_bin.89	0	0	1.44916	83.895	27.293	85.345	137.377	1025.8	99.07	33.1191	11.0688	597.637	244.212	281.83	13.2994	41.4423	9.73783	734.602	259.974	614.252	3.20469	3.13721	18.0639	9.10652	5.43808	1.42965
STM_0716_E_M_E034_E058_E069_D_bin.47	166.993	169.541	113.085	196.568	21.0974	550.387	256.92	10552.8	449.38	256.316	93.8986	630.504	970.521	2019.53	466.864	275.033	594.364	217.516	1194.5	258.459	727.495	737.936	1065.48	374.822	611.145	192.979
STM_0716_E_M_E034_E058_E069_D_bin.77	0	0	0	9.12834	7.20014	9.43808	22.7303	15.9281	39.8291	23.6524	12.751	31.765	8.6938	16.2881	43.231	53.6666	91.2586	27.3824	84.5059	30.8562	0	0	1.87863	0	0	0
STM_0716_E_M_E034_E058_E069_D_bin.93	0	0	0	5.87663	9.76635	351.265	275.675	414.712	17.1183	3.76779	0	113.45	5.64784	111.832	0	5.05369	0	19.553	9.00177	25.0751	4.55487	0	11.3829	22.3825	9.56511	76.7531
STM_0716_E_M_E050_A_bin.43	5.05176	3.03291	6.7212	232.725	134.878	51.4278	145.243	28.0987	958.091	135.715	131.587	180.855	109.73	86.1105	192.851	67.3492	197.621	215.902	295.508	211.205	98.2573	4.75941	237.53	21.0932	8.46743	6.61789
STM_0716_E_M_E050_A_bin.54	1.04396	0	0.756707	19.0131	1.35615	0	2.43149	0	68.4314	33.278	22.4451	9.53614	0	0	2.68802	8.34807	12.1109	0	0	0	1.68686	3.74335	1.8498	0	3.69638	0
STM_0716_E_M_E050_E054_E058_A_bin.10	54.5628	76.879	39.5242	38.8266	28.7856	44.003	43.5455	65.9832	108.286	82.9275	66.6604	93.2925	27.1518	67.3474	128.135	322.047	152.996	141.775	127.134	150.094	37.7115	25.0003	44.8323	27.8778	21.8316	21.8496
STM_0716_E_M_E050_E054_E058_A_bin.105	6.17441	4.88405	3.98703	3.38405	5.34202	4.88844	12.872	5.62418	26.1621	25.8002	39.3039	27.7933	9.9487	13.7446	0	3.62233	0	0	0	6.79294	1.73753	4.61499	3.24795	3.52687	3.51479	4.12554
STM_0716_E_M_E050_E054_E058_A_bin.111	48.8306	56.6711	77.9735	24.0182	47.3355	36.4122	61.1312	43.3015	53.8046	64.493	99.2754	98.9323	58.3093	122.454	0	15.8374	0	2.99028	11.0112	34.8419	29.3264	24.7145	38.1489	29.2288	47.5847	36.9724
STM_0716_E_M_E050_E054_E058_A_bin.118	98.7846	52.7733	61.2173	31.4281	37.6177	27.7737	71.5096	44.1062	74.0043	75.9525	53.4127	63.4576	29.797	29.117	18.5928	57.215	30.1266	14.1241	15.2552	39.9803	26.6449	29.9244	48.0314	40.9762	29.9641	33.4709
STM_0716_E_M_E050_E054_E058_A_bin.12	8.59719	1.81663	5.76314	2.61676	5.70065	3.99716	14.2914	3.70127	15.1408	35.7613	36.0834	39.7118	13.1934	19.6995	0	6.31994	0	1.86296	0	5.69271	2.17848	5.63412	2.77744	2.85478	4.81587	4.58441
STM_0716_E_M_E050_E054_E058_A_bin.121	17.9312	8.24357	13.9153	8.63833	23.2998	24.1601	57.3504	28.9005	44.771	104.949	69.437	45.2109	16.5354	20.6224	0	7.55183	0	1.65811	2.69839	11.3397	4.90747	14.9601	6.48557	11.0332	12.3155	13.3657
STM_0716_E_M_E050_E054_E058_A_bin.126	72.1639	86.1056	69.7061	38.9405	68.1762	55.5047	70.8306	59.3243	35.2805	191.855	101.165	81.4366	34.658	28.4181	4.69052	59.9035	5.20195	3.85233	0	40.5876	44.599	38.3108	42.1563	27.7391	40.4177	36.5794
STM_0716_E_M_E050_E054_E058_A_bin.141	0	0	0	61.0123	12.9268	16.8474	34.9521	10.1554	121.863	59.7848	35.4755	354.352	87.5638	337.354	25.3888	47.6132	47.4306	104.076	265.589	48.4481	0	0	0	0	0	0
STM_0716_E_M_E050_E054_E058_A_bin.145	55.1437	44.3667	51.0219	16.3964	29.5674	21.8679	31.4325	17.2847	19.4313	68.0161	53.0176	41.5634	30.4347	32.9499	0	18.3506	0	0	0	13.5379	20.0798	24.6796	20.3094	18.2764	19.5683	16.5144
STM_0716_E_M_E050_E054_E058_A_bin.146	23.1348	18.8406	33.4425	9.95098	22.4657	17.6642	17.2906	16.1415	49.7621	59.4337	113.135	87.1676	52.0513	113.112	2.21121	26.1574	1.74422	1.75914	1.89612	17.7975	20.9424	31.5864	26.0765	13.5683	21.7378	23.4543
STM_0716_E_M_E050_E054_E058_A_bin.148	17.4751	12.6785	21.2551	11.7693	20.5541	16.9836	25.0499	24.4046	14.7267	30.5907	29.5454	34.3642	12.1357	12.644	0	12.1923	2.97	3.66325	0	14.768	17.3783	14.4157	14.807	14.7553	16.0424	15.4608
STM_0716_E_M_E050_E054_E058_A_bin.152	38.4689	26.1459	24.1044	32.9526	18.5928	17.1189	34.6568	25.1408	36.3174	42.3631	24.1078	33.6368	13.8524	15.3823	5.52706	14.9088	8.75842	4.04731	12.3	14.4075	15.9335	14.1174	22.5117	21.2918	14.925	20.9972
STM_0716_E_M_E050_E054_E058_A_bin.156	506.337	7.18343	305.225	524.341	248.024	3800.05	1099.79	1479.34	764.3	182.18	107.677	383.82	472.961	1030.15	2247.5	550.928	1430.43	1366.05	2183.75	731.352	1187.88	362.775	1428.3	3063.94	1483.01	980.222
STM_0716_E_M_E050_E054_E058_A_bin.176	17.0474	10.2798	7.42097	38.557	10.8474	6.00296	10.6375	5.89352	58.1684	25.8303	21.4724	18.3706	4.63005	5.52758	7.39807	20.2598	14.3511	1.58068	2.44293	6.75091	10.8021	15.0585	14.9634	8.43192	8.51166	11.674
STM_0716_E_M_E050_E054_E058_A_bin.183	52.216	34.8022	63.0775	33.3681	67.7017	77.4286	96.3545	86.3118	140.935	156.465	213.471	185.591	114.855	96.1238	6.67577	87.0275	18.5225	5.31386	6.14512	68.2709	84.9309	137.061	112.912	64.6652	63.3332	82.4812
STM_0716_E_M_E050_E054_E058_A_bin.185	172.64	162.288	165.499	72.4351	123.039	170.526	312.804	162.389	505.603	545.513	312.081	298.623	183.172	304.742	8.90322	28.5017	13.874	7.6904	45.8508	39.9396	37.8571	49.8467	47.6242	88.3095	106.45	90.5239
STM_0716_E_M_E050_E054_E058_A_bin.197	3.65816	2.51803	5.03206	1.93913	5.67236	3.98472	9.16963	7.61831	4.96801	5.06923	5.47959	5.26069	1.41105	3.16898	5.04479	4.8737	4.30674	0	0	4.24056	3.28467	7.13028	2.54006	1.8434	2.90973	1.97214
STM_0716_E_M_E050_E054_E058_A_bin.201	6.27973	3.52723	5.09694	1.72497	1.94833	1.37266	6.82298	3.07179	16.3168	11.8725	17.8033	15.9514	6.07269	5.34533	0	0.764465	0	0	0	2.4494	1.42157	1.9213	1.93921	2.48813	1.90923	1.79892
STM_0716_E_M_E050_E054_E058_A_bin.24	61.8392	32.3659	46.8416	31.216	49.8661	43.2183	105.083	51.7294	74.2046	150.449	75.0273	98.2204	39.9406	41.5501	3.05166	35.3169	6.55433	3.40091	3.81224	18.968	20.7887	33.3929	33.3661	24.5128	24.698	32.8739
STM_0716_E_M_E050_E054_E058_A_bin.27	15.619	24.6137	14.6571	15.0065	23.5383	30.1695	62.5942	30.2212	50.6965	98.4082	59.3452	47.4647	13.7682	19.7525	3.33498	16.539	2.58482	3.89601	3.17563	15.4141	8.65321	9.86614	10.9392	10.4145	10.3875	11.4303
STM_0716_E_M_E050_E054_E058_A_bin.28	58.5434	57.671	90.9885	30.4716	72.4159	46.077	53.8372	54.1336	49.8182	102.767	113.347	137.773	66.7501	66.4195	2.91523	28.3036	3.88245	3.46361	3.11229	58.2244	76.1128	65.5702	75.8486	45.4853	86.1389	64.8424
STM_0716_E_M_E050_E054_E058_A_bin.34	19.8676	16.3147	14.3679	6.35731	24.3791	14.6705	77.3291	22.5838	102.453	111.985	76.5306	84.3296	18.2341	15.7194	0	2.99473	0	0	1.82112	6.35949	2.82474	5.29114	3.98604	5.93579	5.03694	7.25443
STM_0716_E_M_E050_E054_E058_A_bin.51	143.388	722.403	270.076	217.169	598.962	540.28	680.774	508.344	162.381	1326.21	552.801	519.144	299.718	581.404	2.33837	40.606	4.46104	2.87375	15.472	41.5353	42.6946	45.6257	26.4094	57.5882	84.6004	56.4323
STM_0716_E_M_E050_E054_E058_A_bin.56	31.7939	98.5546	20.2871	74.0746	2.32703	17.8247	11.0138	222.578	73.7983	48.3426	10.8208	512.436	443.785	1294.46	109.088	18.7231	196.103	37.937	1079.93	14.732	423.365	86.3294	223.397	117.007	31.5464	20.2554
STM_0716_E_M_E050_E054_E058_A_bin.69	52.3821	41.6367	16.0993	9.8106	18.3082	26.7036	36.0657	81.9752	36.75	75.643	14.9571	138.535	9.40477	66.1037	93.1365	115.045	62.9184	87.9567	55.7952	62.7785	23.3129	11.2166	20.9571	13.1957	8.19989	8.38603
STM_0716_E_M_E050_E054_E058_A_bin.70	70.634	93.8934	53.1179	41.734	71.3288	71.7678	169.572	73.7449	96.9595	172.997	91.5876	109.311	31.8857	29.9358	4.02041	55.1523	10.7375	6.82623	9.16841	33.2623	19.1747	33.1606	26.2681	28.5804	22.1137	26.9721
STM_0716_E_M_E050_E054_E058_A_bin.73	37.1674	14.4626	32.6477	28.1469	18.8592	22.2702	50.7285	23.7016	59.9732	114.203	99.6079	141.904	67.1576	103.823	1.89784	19.9429	3.17132	3.40695	5.91809	38.9256	14.3588	16.9149	18.9473	43.9814	23.3746	29.3952
STM_0716_E_M_E050_E054_E058_A_bin.74	14.9452	43.5492	15.6728	40.2448	51.8155	91.4978	69.7744	117.101	180.104	208.987	173.058	326.572	93.5629	136.734	116.388	508.464	158.424	170.22	173.328	217.497	21.5057	13.4764	37.9841	10.9714	7.48855	7.24738
STM_0716_E_M_E050_E054_E058_A_bin.78	12.1602	22.6992	8.63915	8.51071	19.9559	24.6872	39.6954	34.8183	29.4075	26.4922	28.1301	15.8913	7.38646	9.43096	0	4.07004	0	0	0	5.25544	3.749	6.52361	5.01901	6.20582	6.51963	6.45203
STM_0716_E_M_E050_E054_E058_A_bin.82	12.9359	7.35291	12.6324	10.6513	20.3615	10.6436	22.7655	12.3101	11.4701	22.986	16.4622	18.4475	4.25645	2.11006	4.54327	18.8039	3.03204	1.91689	0	8.44434	6.72011	11.0411	9.18975	6.77013	5.5101	7.48712
STM_0716_E_M_E050_E054_E058_D_bin.110	28.3922	88.283	14.2953	300.42	4.0741	20.5562	16.9156	440.117	1016.17	553.846	152.241	343.776	924.637	625.798	276.752	74.4032	1167.86	25.044	279.634	13.7073	802.918	210.617	340.974	36.0462	21.5666	28.3055
STM_0716_E_M_E050_E054_E058_D_bin.20	28.4505	28.9553	19.1547	21.0002	32.3918	22.1521	70.8197	41.906	93.2579	86.8282	48.9599	52.1049	23.34	34.2824	0	6.58873	2.47147	0	0	7.03993	6.51584	9.61668	9.97215	14.845	10.0156	12.0079
STM_0716_E_M_E050_E054_E058_D_bin.37	25.5747	13.5634	38.2536	7.67006	17.2159	12.4787	16.752	12.6075	21.0796	22.6095	18.1192	22.0319	11.7354	11.5262	0	5.5508	0	2.31967	2.29155	8.49812	12.5859	14.4847	15.8465	12.9354	18.7995	14.5312
STM_0716_E_M_E050_E054_E058_D_bin.38	27.883	50.1688	29.2838	24.887	42.4165	30.0535	48.7648	30.7307	33.5131	125.377	81.5956	58.241	28.1645	28.2018	0	17.7885	0	1.61716	0	14.2314	13.1975	10.5152	10.6591	11.8474	13.0579	12.6659
STM_0716_E_M_E050_E054_E058_D_bin.8	20.5915	26.1712	20.1589	6.75299	12.7545	19.0919	14.7155	17.3966	10.9121	30.3765	22.9742	19.1917	15.8049	15.0657	0	12.9194	0	0	0	7.73471	11.4482	13.1473	12.5229	6.5514	9.74755	9.00354
STM_0716_E_M_E054_A_bin.21	0	236.134	0	805.405	75.9695	0	4.36321	0	510.424	170.299	206.021	4.08429	6.51842	2.31896	941.415	313.598	916.826	18.2219	54.4947	10.2405	983.496	422.539	583.049	11.5893	27.1927	29.9315
STM_0716_E_M_E054_A_bin.28	4.47168	13.1452	5.25091	4.19699	4.80855	5.58661	6.51568	5.72005	7.75661	10.7131	7.74752	13.7753	4.02237	8.58203	4.75778	17.1075	8.51656	6.71116	10.2754	12.16	3.4548	2.94735	5.45722	2.55457	1.67119	1.79565
STM_0716_E_M_E054_A_bin.49	6.28591	42.5024	7.61561	16.2026	4.41907	6.55534	6.32047	3.76388	9.48712	38.1602	2.95927	3.23577	1.66956	1.68587	149.258	221.802	48.0637	43.9713	26.8803	6.82626	8.06703	5.128	7.30647	2.68755	3.28681	2.99698
STM_0716_E_M_E054_A_bin.52	12.3613	9.67463	15.8896	1962.95	523.717	2057.65	791.084	667.039	4636.26	598.498	430.358	744.424	415.921	623.309	404.89	137.764	266.055	685.509	817.109	331.648	4760.69	962.85	4279.31	3499.19	1533.66	1439.99
STM_0716_E_M_E054_A_bin.54	63.5156	357.447	67.9578	108.748	79.1364	102.851	135.043	138.421	307.888	247.897	193.376	385.582	164.894	228.311	132.885	328.125	219.163	218.809	273.733	361.489	72.7148	58.3923	117.873	51.2479	29.0545	31.3767
STM_0716_E_M_E054_A_bin.55	129.952	96.3937	77.134	73.4492	39.431	75.7844	78.7146	109.15	42.1955	108.779	42.7552	60.0696	25.9288	25.9451	13.5514	200.206	28.255	15.0692	8.52925	72.5364	96.112	94.8306	76.2739	38.1532	58.0707	58.7508
STM_0716_E_M_E054_A_bin.69	312.366	308.496	312.405	129.4	208.932	310.394	554.09	275.338	906.864	1014.07	567.464	524.643	325.876	567.015	13.7933	55.4661	24.4662	15.735	86.5913	77.7881	66.4453	94.8131	84.9937	155.498	200.678	150.573
STM_0716_E_M_E054_A_bin.73	13.1222	25.2095	14.2163	9.25637	22.1472	20.5723	67.6269	61.709	33.0617	94.2202	35.0346	16.7864	9.8348	9.598	0	7.8594	0	0	0	6.10248	3.54024	4.40065	3.92058	5.20359	6.0676	5.08757
STM_0716_E_M_E054_A_bin.74	36.9242	136.62	28.1157	446.342	53.0624	136.283	145.058	712.283	1070.77	794.668	361.534	3287.35	7151.76	3584.03	371.074	80.2708	948.926	57.3673	762.068	36.7131	460.96	772.611	980.888	71.6008	77.0384	106.682
STM_0716_E_M_E054_A_bin.75	124.84	467.99	77.8197	3299.89	23.2433	70.7179	81.3204	277.629	570.492	735.619	222.529	2691.2	1300.61	1077.28	209.192	88.2375	717.625	138.286	1519.99	51.6266	1727.53	320.727	543.805	178.085	120.467	96.7244
STM_0716_E_M_E054_A_bin.79	150.943	363.183	238.275	150.541	377.629	333.888	632.181	436.69	496.447	1031.04	533.85	608.008	237.549	216.55	13.1374	129.665	21.0266	22.768	38.3576	99.1018	49.0433	65.1653	42.9781	91.9005	73.4573	68.7733
STM_0716_E_M_E054_A_bin.8	20.1685	20.5472	13.5998	14.3898	14.8346	16.6024	32.4676	17.5761	29.8758	61.8755	31.8991	23.7205	10.6528	9.07119	3.78932	16.0111	8.07653	2.84843	5.26925	7.8145	7.15792	9.125	11.4283	8.82578	11.7448	8.91068
STM_0716_E_M_E058_A_bin.10	0.934666	209.073	0.986521	82.0803	58.2776	85.2597	75.193	28.0437	285.104	102.778	125.916	732.58	39.7782	1180.95	12.2807	232.114	94.161	64.0869	120.535	402.24	2.1313	3.70798	11.5204	2.06154	2.06629	6.52171
STM_0716_E_M_E058_A_bin.13	0.624908	1.62322	0.93428	1024.77	424.712	98.5432	412.903	141.266	1284.48	591.303	670.177	1400.43	799.194	728.538	667.627	406.932	347.657	311.673	1581.5	386.644	25.4381	0	18.4606	5.81853	2.38316	1.38488
STM_0716_E_M_E058_A_bin.15	439.624	291.919	777.662	202.832	326.996	337.69	480.718	299.342	173.782	556.304	736.9	766.303	511.745	959.87	10.8034	122.971	14.0108	19.4515	26.4679	342.114	272.799	260.424	292.905	284.666	484.166	336.649
STM_0716_E_M_E058_A_bin.18	1.47953	9.92664	1.61366	125.803	35.1986	144.09	207.001	594.979	68.0073	44.6643	87.7986	450.527	159.005	186.232	46.078	360.237	29.9164	725.807	384.914	1591.3	9.94435	6.14024	23.1989	34.5356	11.6256	10.4411
STM_0716_E_M_E058_A_bin.20	34.3215	49.5046	52.2611	19.3763	42.0141	20.364	43.5961	34.4001	66.8078	85.2027	95.1906	96.6372	56.111	84.0834	0	7.90129	0	1.80539	0	16.664	21.0149	16.2366	21.8465	26.2416	23.1734	21.5645
STM_0716_E_M_E058_A_bin.30	130.598	234.306	128.464	203.977	209.366	138.324	142.41	93.3009	65.2317	216.74	97.8887	151.745	40.8154	43.5545	42.2457	269.742	68.0461	26.3385	40.7474	89.8389	136.796	165.091	151.423	85.813	91.2323	116.622
STM_0716_E_M_E058_A_bin.44	0	0	0	14.9333	3.92566	54.334	126.024	85.8885	20.1345	11.0515	17.5613	141.418	70.8621	241.097	0	5.78559	1.98692	121.292	93.348	80.791	0	0	0	3.58998	1.44551	0
STM_0716_E_M_E058_A_bin.48	20.3431	200.38	14.0464	244.294	18.6089	56.8922	56.386	1142.64	439.071	375.659	180.523	1664.74	5451.98	2788.81	163.161	69.486	614.42	26.5304	524.814	24.0033	256.572	266.711	511.657	48.5477	24.5034	43.6937
STM_0716_E_M_E058_A_bin.61	20.4399	52.5632	10.2291	378.199	6.18539	10.7888	12.3037	1242.86	605.858	190.7	536.191	1762.29	1071.7	910.3	334.649	140.358	1057.94	27.2812	506.289	19.3534	523.186	174.685	978.662	160.473	9.4276	15.7957
STM_0716_E_M_E058_A_bin.72	7.91369	13.6998	11.9693	2284.53	1366.36	369.386	1519.22	1074.47	359.931	112.363	495.341	1244.73	467.513	1808.11	68.4888	1942.12	8.41528	3310.03	1204.38	1105.53	282.966	13.9413	463.127	55.0697	52.1787	11.2699
STM_0716_E_M_E061_A_bin.1	0.953401	0	1.24083	1624.4	632.311	115.987	638.906	278.248	1455.32	635.781	771.05	1080.06	1100.92	888.02	1363.11	714.767	779.155	532.038	2634.69	727.357	37.1964	0	21.5936	5.43251	3.88222	3.8613
STM_0716_E_M_E061_A_bin.19	0	0	0	0	0	0	0	0	0	0	0	0	0	0	97.8052	0	17.6548	0	0	0	0	0	0	0	0	0
STM_0716_E_M_E061_A_bin.22	0	0	0	4.26098	0	0	0	0	9.17831	2.54461	3.01331	1.78422	0	0	52.7467	12.2927	84.1235	0	4.92588	0	0	0	0	0	0	0
STM_0716_E_M_E061_A_bin.23	5.16592	4.4665	2.45678	6.39319	1.79047	1.85817	2.17009	2.43054	20.7125	15.0341	8.60617	5.30323	1.52255	2.29168	904.998	645.451	1185.44	16.0115	49.0392	11.9964	7.18129	5.26949	11.8026	2.24211	2.32704	2.88485
STM_0716_E_M_E061_A_bin.30	2.00644	0	1.94926	205.595	26.6663	1.55797	1.60187	2.86943	199.294	227.315	23.5679	6.31036	4.84207	4.87223	5539.21	700.875	11291	30.6819	78.0853	17.2789	22.2375	3.77504	27.1634	0	3.66963	0
STM_0716_E_M_E061_A_bin.7	6.90469	0	3.04095	0	1.3429	2.02868	1.80959	0.912073	1.9103	2.49373	5.20511	3.6778	0.823101	1.24591	77.622	25.0151	44.5503	17.4279	27.1592	16.7099	2.42477	9.12016	3.9654	2.28617	3.67408	3.78536
STM_0716_E_M_E061_D_bin.2	0	0	0	0	0	0	0	0	26.7363	23.7834	25.0064	4.26584	5.80831	9.44283	415.766	74.4923	499.34	6.79599	23.9042	4.10893	0	0	0	0	0	0
STM_0716_E_M_E065_A_bin.19	137.761	107.078	82.7824	77.1552	41.442	82.0523	85.2975	116.071	40.4845	99.9923	37.6165	61.1449	22.6361	22.7143	19.0365	207.592	36.4727	16.5659	17.2047	78.5382	104.715	101.542	101.742	44.2515	64.3134	62.8358
STM_0716_E_M_E065_A_bin.20	1831.02	137.566	1398.95	308.434	86.6327	1679.15	737.775	770.965	188.839	143.291	123.882	368.953	181.339	367.835	823.121	621.756	2770.32	2149.59	3777.56	576.615	1265.75	862.54	4312.33	3717.17	2191.88	2493.7
STM_0716_E_M_E065_A_bin.21	106.054	72.7824	75.0279	43.5516	29.2635	61.2492	45.0245	54.4969	8.89458	17.9125	9.0107	34.4013	11.5438	12.6083	34.0035	125.356	46.6266	22.5954	29.2469	68.2881	62.3335	96.9126	89.5149	51.1507	53.7559	62.1326
STM_0716_E_M_E065_A_bin.24	58.4531	10.6936	19.0282	4.59575	3.96821	6.0954	4.15785	5.41778	1.75915	4.29016	2.11614	5.22782	2.10458	3.22325	17.7178	160.995	46.4416	31.6437	21.0606	30.9361	29.3749	48.0347	57.9008	11.4492	13.7731	26.2804
STM_0716_E_M_E065_A_bin.30	510.028	44.1774	161.801	59.2522	18.754	23.2989	32.3485	27.3418	18.849	26.3389	15.3668	26.1984	6.98063	9.15552	148.982	337.385	335.246	78.9062	96.1103	128.589	179.815	241.831	345.383	107.369	100.461	148.27
STM_0716_E_M_E065_A_bin.37	3.72261	57.7911	1.65686	5.20445	3.34709	3.86384	6.02063	5.60714	15.7973	5.05246	3.28678	10.749	2.77604	8.00014	14.6022	33.6617	56.4392	31.2436	31.2868	25.238	4.64429	6.33534	3.80431	1.90489	1.04337	0
STM_0716_E_M_E065_A_bin.49	181.614	11.4323	71.3897	13.8343	4.91431	10.7748	10.0701	8.23095	7.11713	17.0644	14.8688	20.2664	14.3693	13.9399	47.0223	325.86	110.089	40.0381	16.2709	93.0365	100.018	299.651	180.507	30.0911	38.2911	61.6211
STM_0716_E_M_E065_A_bin.59	32.759	5.73762	11.248	5.07654	4.03645	3.26758	3.25748	3.4254	2.81746	3.69984	3.18377	4.73977	1.93746	3.9291	22.2275	179.614	19.4696	25.9956	6.32166	51.2295	12.6855	34.6066	17.8316	10.4897	10.8159	23.8359
STM_0716_E_M_E065_D_bin.44	6.99943	7.27314	10.3552	4.66573	4.18744	6.51602	4.18582	4.38	3.55005	7.806	7.32965	6.92014	3.97893	3.4772	3.21803	12.6924	6.58475	1.28434	2.22767	4.9941	9.02893	11.3075	8.3244	3.47034	5.22335	4.33417
STM_0716_E_M_E065_D_bin.48	123.511	221.297	120.696	183.667	187.104	131.135	129.665	92.4072	59.4554	195.054	87.8273	138.092	38.044	38.1727	41.5238	260.407	60.2195	29.6293	37.69	83.7717	129.06	151.714	142.132	82.6334	89.4573	103.379
STM_0716_E_M_E065_E061_A_bin.35	22.296	1.2893	7.24955	4.41896	1.97391	3.39566	2.49703	1.9715	2.70715	5.94572	5.18675	6.36866	2.30992	2.11546	16.6727	79.8988	27.9166	6.88116	8.12423	31.8321	12.0874	26.129	18.5255	6.22597	9.96751	12.5144
STM_0716_E_M_E065_E061_A_bin.40	4.71035	6.42006	6.42385	52.9237	41.8306	48.1056	41.3383	28.1366	62.941	36.5767	32.072	40.7934	12.6613	13.2555	81.9349	31.5777	87.6441	38.3002	54.121	52.6298	18.602	6.73719	22.7609	130.271	84.291	39.5444
STM_0716_E_M_E065_E061_A_bin.46	25.7961	61.9469	34.9249	32.9454	39.6263	53.2678	44.9051	34.0601	19.8183	67.5796	42.4577	60.9963	40.6822	29.511	13.4344	86.7433	23.4385	7.33579	10.5983	37.3498	43.7827	44.5336	44.9284	24.0548	23.4482	28.6724
STM_0716_E_M_E065_E061_A_bin.66	47.1063	18.6137	29.2892	14.9543	7.17913	16.0803	7.46048	8.02798	4.66313	11.8767	6.03242	8.98679	3.40924	5.34511	15.337	64.3405	21.5969	16.3226	23.6823	22.6521	36.2674	32.7598	43.0146	13.9559	24.0266	28.7511
STM_0716_E_M_E065_E061_D_bin.47	156.841	22.483	62.4799	37.7964	16.4392	24.6868	29.4327	26.7231	41.7341	46.0774	26.5174	29.5732	10.5112	11.5479	46.6991	118.096	104.262	27.4703	45.4506	44.195	70.3216	99.257	125.42	53.6456	43.1354	62.2472
STM_0716_E_M_E069_A_bin.18	0	0	0	10.2705	2.13923	39.3523	55.6195	62.704	10.1847	10.5529	22.1193	45.8095	26.8814	78.7991	0	4.66645	1.52057	83.5345	54.6533	80.7533	0	0	0	0.861128	0.897911	0
STM_0716_E_M_E069_A_bin.22	0	0	0	25.8047	0	0	5.62763	0	11.6396	1.22685	4.78629	49.9227	9.67348	45.7438	36.6852	44.1024	29.3973	39.0603	405.078	836.698	0	0	3.17434	0	1.95234	0
STM_0716_E_M_E069_A_bin.25	6.33338	2.06866	5.74152	215.08	111.93	112.126	231.797	21.7486	548.574	65.0137	152.766	193.842	156.659	84.3129	123.93	76.5167	136.792	335.975	591.759	302.747	97.9192	3.93979	191.712	18.0173	5.06436	6.39953
STM_0716_E_M_E069_A_bin.35	16.1115	12.5971	12.2801	4.37391	3.32485	4.56389	2.11557	7.07274	4.39689	5.71116	4.69406	7.96105	2.82861	5.71521	11.1301	45.0595	8.7997	5.87739	5.78704	24.8241	12.2841	25.002	13.9037	6.20353	8.82123	8.06242
STM_0716_E_M_E069_A_bin.45	531.082	12.2125	149.127	18.7671	9.64167	29.5335	8.87007	6.58031	4.39319	15.2905	18.5953	30.226	15.5891	37.6522	173.569	254.027	114.651	106.721	147.81	145.849	125.306	273.461	204.784	62.7339	111.174	143.91
STM_0716_E_M_E069_A_bin.46	130.011	56.3566	120.32	73.9174	43.8226	110.618	73.4999	61.6905	114.669	75.9621	43.0231	78.7655	39.763	36.4041	72.4986	92.1092	167.883	107.431	173.912	51.5837	136.933	70.4536	120.251	66.4263	100.991	102.723
STM_0716_E_M_E069_A_bin.61	233.212	52.7056	170.57	56.9394	94.6188	70.0097	83.143	86.466	46.0209	83.9446	45.7359	60.9595	19.0241	17.8094	196.987	211.726	158.644	67.7366	79.1335	156.274	128.2	185.211	182.376	92.5002	107.832	120.089
STM_0716_E_M_E069_A_bin.67	7.87354	15.1918	7.05928	40.3378	44.562	47.8878	110.262	39.2654	100.546	50.2343	33.3178	82.814	60.9348	26.1091	22.4712	36.9315	133.237	740.73	1953.85	167.609	34.2182	10.5975	37.6683	24.7905	16.1859	22.7267
STM_0716_E_M_E069_A_bin.74	63.0042	36.712	57.2872	22.1186	18.2499	23.7473	12.0835	16.0176	10.016	20.0824	13.4552	25.6557	11.8997	16.3598	21.566	82.9245	22.6491	18.8729	25.5745	45.253	60.4447	87.0386	59.8631	22.3669	36.3937	45.2062
STM_0716_E_M_E069_A_bin.9	5.5159	2.38717	5.09207	332.009	524.369	241.64	513.795	798.395	227.151	39.095	169.218	224.578	336.815	301.983	72.7878	216.952	6.84676	470.804	773.492	322.917	202.675	4.23456	712.693	17.882	27.6975	4.95104
STM_0716_E_M_E069_D_bin.24	6.74158	3.82367	6.51002	309.195	994.336	216.747	518.423	1033.11	370.015	47.7224	142.247	175.311	215.38	270.567	87.9735	191.469	19.0288	383.02	1274.33	370.411	165.887	7.09461	389.763	21.6912	23.0931	7.01433
STM_0716_E_M_E069_D_bin.35	2.95089	0	3.59244	3.77535	0	0	1.02321	0	44.1274	4.85202	21.7178	5.40715	4.57874	199.771	21.4956	17.7999	477.821	233.707	190.358	31.9572	4.53179	8.19016	35.8996	0	3.31566	0
STM_0716_E_M_E069_D_bin.56	2.15262	0	1.51125	264.167	119.723	2183.12	128.837	1742.66	312.598	60.7418	58.6253	125.118	443.71	184.826	81.3827	50.1881	72.8539	288.094	316.098	172.406	443.378	146.411	596.862	2473.31	811.89	1232.99
STM_0716_E_M_E069_D_bin.7	31.7275	6.31799	13.776	4.75686	2.7193	3.71679	3.53971	3.13975	1.83157	3.6793	5.71148	5.46948	2.86731	4.57079	24.267	72.2382	25.2557	14.0517	13.6295	47.9307	17.1736	54.0854	30.6263	9.2672	13.5568	18.3982
STM_0716_E_M_E069_E061_A_bin.34	6.08088	0	5.15125	1.48494	1.02913	2.06878	1.09065	1.00377	0.987708	1.40762	1.95751	1.0554	0.846123	1.64686	389.642	40.9399	195.156	12.7247	61.5231	17.5516	4.27258	8.70808	6.62965	1.97154	4.57973	3.81793
STM_0716_E_M_E069_E061_A_bin.36	67.6085	43.2846	61.7083	24.59	21.2611	29.6089	19.8384	19.4672	11.0632	20.2269	16.7122	22.5429	12.297	11.8938	77.3584	108.845	81.4898	34.3	46.6736	50.7162	70.6955	86.4167	76.0459	34.612	42.5264	45.6081
STM_0716_E_M_E069_E061_A_bin.48	24.0144	7.36509	25.0878	11.0538	16.5823	12.321	11.8735	8.04634	6.12886	16.5112	9.26698	13.0568	4.02067	4.10714	10.0632	33.1405	8.95169	5.81255	4.64239	16.0359	16.5401	20.172	16.7356	7.28342	11.0195	11.5817
STM_0716_E_M_E069_E061_A_bin.67	203.475	42.3587	89.3433	91.7426	48.8417	40.1617	67.8517	52.5905	132.554	137.164	76.4872	61.321	22.5079	19.9254	56.343	177.361	147.829	20.3124	18.7695	60.028	100.632	156.985	180.522	83.7774	62.0457	91.6199
STM_0716_E_M_E069_E061_A_bin.81	16.6564	12.2562	13.9419	10.2856	6.69989	10.0047	7.03436	7.23718	10.8098	19.0978	10.0389	8.24448	5.10214	7.60104	22.2297	83.9452	46.7782	9.8356	4.76182	41.0728	13.4521	36.0819	15.514	9.76891	13.0962	15.7024
STM_0716_E_M_E069_E061_A_bin.82	18.12	8.88326	27.3372	32.3242	20.4673	19.076	34.4691	26.7111	64.6485	28.7247	24.7787	24.2055	15.1023	21.1058	211.276	59.8298	164.877	52.2508	100.586	22.3025	50.6985	18.7664	67.8148	51.6897	32.4373	24.1404
STM_0716_E_M_E069_E061_A_bin.85	86.352	17.8025	46.6992	5.80068	4.29913	5.8363	3.76415	4.24015	2.22331	3.84537	2.86415	3.88229	1.76883	4.75965	12.3716	65.9369	10.091	8.86259	4.06377	38.7951	40.8887	62.9885	49.9135	18.8358	39.6128	29.2056
STM_0716_E_M_E069_E061_D_bin.35	24.3457	2.81056	6.54878	7.10032	1.51032	2.06225	1.80923	3.32545	0	3.52013	4.67467	7.08462	6.57494	4.90574	16.5168	85.0434	11.646	12.1678	3.83593	31.2615	14.0635	29.4013	19.8012	7.46615	8.33622	13.0168
STM_0716_E_M_E069_E061_E_bin.45	0	0	0	12.7374	9.39013	47.6809	9.77904	23.5749	13.3603	6.5304	9.20886	7.19884	29.8644	9.51123	23.3923	6.72476	34.6003	12.4254	37.8649	12.6206	24.4996	10.0288	147.252	92.7495	41.8802	26.2734
STM_0716_E_M_E069_E061_E_bin.70	27.4654	0	26.6682	1079.45	650.115	1910.25	1075.38	2769.83	475.367	106.119	79.2757	198.328	589.378	186.786	352.856	76.3987	182.409	345.575	608.407	192.673	1001.11	122.759	1115.84	2610.65	939.872	1254.22
STM_0716_E_M_E069_E065_A_bin.100	82.9975	22.3855	34.1962	5.49679	6.7154	10.0376	7.41207	10.0511	3.04951	9.90205	4.11492	9.40942	4.67474	7.30773	20.9007	180.673	54.0137	27.0302	14.3794	60.8583	56.8429	168.9	117.923	26.1202	33.9948	73.4641
STM_0716_E_M_E069_E065_A_bin.111	171.973	46.311	92.354	36.8633	54.1004	34.481	53.1432	43.2966	52.8987	73.748	41.7694	60.5944	23.7745	24.7654	19.4879	112.498	28.0325	22.5749	19.6817	73.9789	76.3609	125.525	128.174	62.9773	54.1754	69.4114
STM_0716_E_M_E069_E065_A_bin.41	42.0685	64.2197	41.6921	50.6883	47.9475	36.2686	36.5492	27.5391	19.456	60.1617	32.7873	38.4857	11.7749	13.3909	18.2002	103.729	26.966	13.6464	17.2248	33.2428	44.1076	52.3009	55.3681	33.6859	33.7997	40.2746
STM_0716_E_M_E069_E065_A_bin.42	77.9187	110.088	90.1884	51.0573	33.0456	100.023	49.7538	68.4752	15.1571	57.5595	30.5489	47.2212	31.2464	34.4374	14.9443	181.299	19.2769	15.3603	17.2786	44.3006	55.3991	48.7612	56.7201	31.5406	42.3387	38.2289
STM_0716_E_M_E069_E065_A_bin.5	8.76381	3.28539	9.22826	457.306	125.118	8470.94	996.036	1835.91	807.427	120.784	95.9609	520.759	904.761	2001.84	235.546	348.203	191.075	1060.89	1665.13	482.111	1130.63	292.666	1297.91	4309.22	2502.25	1665.97
STM_0716_E_M_E069_E065_A_bin.53	17.9954	1.94357	5.1186	3.93268	1.2131	2.91774	2.87243	2.26427	2.76419	4.83374	5.35471	5.19578	1.02195	2.26738	15.6	74.6253	23.788	9.60333	6.00366	28.5171	11.2596	24.2807	18.1481	4.78981	6.6596	13.1774
STM_0716_E_M_E069_E065_A_bin.62	152.127	9.23614	30.799	13.3383	6.71033	7.47643	9.9722	8.43926	14.361	18.9326	13.0738	18.8201	7.02745	6.89207	12.3963	122.384	32.9905	18.9267	7.81547	48.0928	42.6959	80.1569	87.3053	22.5712	22.6671	38.2055
STM_0716_E_M_E069_E065_A_bin.67	85.0364	40.5258	60.9902	29.3471	47.5869	38.603	53.1334	39.3856	20.3385	64.935	29.5096	33.6855	18.6631	25.5283	41.4593	145.736	30.1509	29.3413	40.0955	95.648	76.7608	128.531	107.635	51.9303	56.4574	69.4486
STM_0716_E_M_E069_E065_D_bin.71	200.276	23.4336	65.9717	41.338	18.2495	17.5711	26.8739	22.0171	38.7572	44.8861	22.2938	24.6907	8.16776	7.11749	51.1581	154.571	125.188	29.8202	29.714	56.345	76.6522	121.632	140.307	52.3084	43.0979	61.4543
STM_0716_E_M_E069_E065_E_bin.105	83.0946	13.6685	38.1558	15.5472	12.056	8.53258	12.1121	8.63785	11.2406	18.0904	13.5258	17.8713	7.42533	11.9892	14.0998	169.296	25.2703	13.2458	7.7251	46.9736	43.0922	131.895	88.5076	25.4385	34.7139	67.3212
STM_0716_E_M_E069_I_bin.13	3.02847	0	3.55466	1527.02	512.166	3967.63	1308.08	3296.97	1827.49	390.88	266.188	800.469	1366.16	1513.22	1478.06	635.861	1110.6	1447.24	2294.41	303.199	1092.97	112.931	2591.63	4865.86	1418.63	2163.8
STM_0716_E_M_E069_J_bin.19	3.64702	1.61288	4.34121	108.64	49.3203	27.9394	48.3145	12.6763	168.124	37.5249	67.0318	112.192	17.3834	44.1068	79.9569	80.8259	145.166	86.2188	102.068	26.3727	11.3581	4.87693	11.2359	10.1644	6.97194	5.59384
STM_0716_S_M_E013_A_bin.16	35.9656	0	10.0741	20.2692	3.36771	5.62163	5.78081	4.56275	19.5807	8.33078	4.02909	14.4235	5.23835	9.40962	19.8482	19.4646	31.6656	21.9363	47.5307	8.11534	20.1066	11.3157	26.259	25.4224	23.4261	23.6832
STM_0716_S_M_E013_A_bin.42	6.11841	4.04124	7.91291	49.3057	24.7709	8.75972	12.666	10.36	29.0974	18.5051	9.25645	12.4461	3.26751	4.75564	223.722	102.523	261.577	29.5467	63.9663	28.0224	24.0395	12.167	33.5573	17.8676	17.6245	12.7881
STM_0716_S_M_E013_A_bin.64	2.55703	0	1.11757	0	0	0	0	0	0	1.43726	0	0	0	0	0	3.6531	0	0	0	0	0	0	0	0	0	0
STM_0716_S_M_E013_D_bin.53	1.33451	1.70332	0.394985	0	0	0.708116	0.68528	0	0	0	0	0	0	0	0	6.99678	0	0	0	0	1.21714	1.19441	0	1.21658	0	0
STM_0716_S_M_E085_A_bin.8	1.28492	0	0	0	0	0	0	0	0	0	0	0	0	0	0	0	0	0	0	0	0	0	0	0	0	0

## Sheet: c_cycle_pathway_genes
best_id	category	path	rules	note
K00625	acetate	acetate_fermentation_v1		if phylum is p__Desulfobacterota_G or p__Desulfobacterota, then syntrophic acetate oxidation
K00925	acetate	acetate_fermentation_v1		if phylum is p__Desulfobacterota_G or p__Desulfobacterota, then syntrophic acetate oxidation
K13788	acetate	acetate_fermentation_v1		if phylum is p__Desulfobacterota_G or p__Desulfobacterota, then syntrophic acetate oxidation
K01905	acetate	acetate_fermentation_v2		if phylum is p__Desulfobacterota_G or p__Desulfobacterota, then syntrophic acetate oxidation
K22224	acetate	acetate_fermentation_v2		if phylum is p__Desulfobacterota_G or p__Desulfobacterota, then syntrophic acetate oxidation
K24012	acetate	acetate_fermentation_v2		if phylum is p__Desulfobacterota_G or p__Desulfobacterota, then syntrophic acetate oxidation
K01895	acetate	acetate_fermentation_v3		if phylum is p__Desulfobacterota_G or p__Desulfobacterota, then syntrophic acetate oxidation
K18118	acetate	acetate_fermentation_v4		if phylum is p__Desulfobacterota_G or p__Desulfobacterota, then syntrophic acetate oxidation
K00192	ACS_CODH	acetogen
K00193	ACS_CODH	acetogen
K00194	ACS_CODH	acetogen
K00195	ACS_CODH	acetogen
K00196	ACS_CODH	acetogen
K00197	ACS_CODH	acetogen
K00198	ACS_CODH	acetogen
K00297	wood_ljungdahl	acetogen
K22015	wood_ljungdahl	acetogen
K25007	wood_ljungdahl	acetogen
K25008	wood_ljungdahl	acetogen
K25123	wood_ljungdahl	acetogen
K25124	wood_ljungdahl	acetogen
K01491	wood_ljungdahl	acetogen
K01500	wood_ljungdahl	acetogen
K01938	wood_ljungdahl	acetogen
K05299	wood_ljungdahl	acetogen
K14138	wood_ljungdahl	acetogen
K15022	wood_ljungdahl	acetogen
K15023	wood_ljungdahl	acetogen
K00634	butyrate	butyrate_fermentation		if phylum is p__Desulfobacterota_G or p__Desulfobacterota, then syntrophic butyrate oxidation
K00929	butyrate	butyrate_fermentation		if phylum is p__Desulfobacterota_G or p__Desulfobacterota, then syntrophic butyrate oxidation
K01034	butyrate	butyrate_fermentation		if phylum is p__Desulfobacterota_G or p__Desulfobacterota, then syntrophic butyrate oxidation
MMO_A	methanotroph	methanotroph		manually curated annotations
MMO_B	methanotroph	methanotroph		manually curated annotations
MMO_C	methanotroph	methanotroph		manually curated annotations
PMO_A	methanotroph	methanotroph		manually curated annotations
PMO_B	methanotroph	methanotroph		manually curated annotations
PMO_C	methanotroph	methanotroph		manually curated annotations
GH	00_GH	polymers/GHs	any dbCAN annotation that starts with GH
CE	02_CE	polymers/GHs	any dbCAN annotation that starts with CE
AA	03_AA	polymers/GHs	any dbCAN annotation that starts with AA
PL	polysaccharide_lyase	polymers/GHs	any dbCAN annotation that starts with PL
K01026	prop_acrylate_path	propionate_fermentation_v1		if phylum is p__Desulfobacterota_G or p__Desulfobacterota, then syntrophic propionate oxidation
K20143	prop_acrylate_path	propionate_fermentation_v1		if phylum is p__Desulfobacterota_G or p__Desulfobacterota, then syntrophic propionate oxidation
K20626	prop_acrylate_path	propionate_fermentation_v1		if phylum is p__Desulfobacterota_G or p__Desulfobacterota, then syntrophic propionate oxidation
K20627	prop_acrylate_path	propionate_fermentation_v1		if phylum is p__Desulfobacterota_G or p__Desulfobacterota, then syntrophic propionate oxidation
K01847	prop_succinate_path	propionate_fermentation_v2		if phylum is p__Desulfobacterota_G or p__Desulfobacterota, then syntrophic propionate oxidation
K01848	prop_succinate_path	propionate_fermentation_v2		if phylum is p__Desulfobacterota_G or p__Desulfobacterota, then syntrophic propionate oxidation
K01849	prop_succinate_path	propionate_fermentation_v2		if phylum is p__Desulfobacterota_G or p__Desulfobacterota, then syntrophic propionate oxidation
K03416	prop_succinate_path	propionate_fermentation_v2		if phylum is p__Desulfobacterota_G or p__Desulfobacterota, then syntrophic propionate oxidation
K05606	prop_succinate_path	propionate_fermentation_v2		if phylum is p__Desulfobacterota_G or p__Desulfobacterota, then syntrophic propionate oxidation
K11264	prop_succinate_path	propionate_fermentation_v2		if phylum is p__Desulfobacterota_G or p__Desulfobacterota, then syntrophic propionate oxidation
K18426	prop_succinate_path	propionate_fermentation_v2		if phylum is p__Desulfobacterota_G or p__Desulfobacterota, then syntrophic propionate oxidation
K22214	propionate_2	propionate_fermentation_v3		if phylum is p__Desulfobacterota_G or p__Desulfobacterota, then syntrophic propionate oxidation
K00844	fructose degradation	sugar
K00847	fructose degradation	sugar
K00879	fucose degradation	sugar
K01628	fucose degradation	sugar
K01818	fucose degradation	sugar
K00849	galactose degradation	sugar
K00965	galactose degradation	sugar
K01784	galactose degradation	sugar
K01785	galactose degradation	sugar
K00041	galacturonic acid degradation	sugar
K00874	galacturonic acid degradation	sugar
K01625	galacturonic acid degradation	sugar
K01685	galacturonic acid degradation	sugar
K16849	galacturonic acid degradation	sugar
K16850	galacturonic acid degradation	sugar
K00016	lactate_1	sugar
K00844	mannose degradation	sugar
K00844	mannose degradation	sugar
K01809	mannose degradation	sugar
K00690	sucrose degradation	sugar
K01187	sucrose degradation	sugar
K01193	sucrose degradation	sugar
K01203	sucrose degradation	sugar
K12047	sucrose degradation	sugar
K12316	sucrose degradation	sugar
K12317	sucrose degradation	sugar
K15922	sucrose degradation	sugar
K00854	xylose degradation (isomerase pathway)	sugar
K01805	xylose degradation (isomerase pathway)	sugar
K00008	xylose degradation (oxidoreductase pathway)	sugar
K00011	xylose degradation (oxidoreductase pathway)	sugar
K00854	xylose degradation (oxidoreductase pathway)	sugar
K05351	xylose degradation (oxidoreductase pathway)	sugar
K17743	xylose degradation (oxidoreductase pathway)	sugar
K00078	xylose degradation (weimburg/dahms)	sugar
K14273	xylose degradation (weimburg/dahms)	sugar
K14274	xylose degradation (weimburg/dahms)	sugar
K14275	xylose degradation (weimburg/dahms)	sugar
K14275	xylose degradation (xylonate hydratase pathway)	sugar

## Sheet: curated_annotations
gene	fx
PMFY01_ENA|PMFY01000087|PMFY01000087.1_2	BbuA
STM_0716_E_M_E026_E030_E034_A_multi_bin.97_k121_1758197_2	BbuA
STM_0716_E_M_E050_E054_E058_D_bin.20_k121_873995_3	BbuA
20111000_S1D_14_c_000000004044_20	BbuB
20120600_E2D_47_c_000000019365_11	BbuB
20150700_E25_9_c_000000001248_2	BbuB
3300037562_7_Ga0310760_007862_9	BbuB
Fen.Labelled.R1.T2.F4.trimmomatic.metaspades_bin.28_74.91_1.75_NODE_57_length_41172_cov_8.760877_8	BbuB
Fen.Labelled.R1.T2.F4.trimmomatic.metaspades_bin.29_70.18_0.00_NODE_616_length_14876_cov_7.279266_3	BbuB
Fen.Labelled.R2.T2.F4.trimmomatic.metaspades_bin.4_88.56_1.60_NODE_359_length_22514_cov_6.225255_17	BbuB
Fen.Labelled.R2.T3.F4.trimmomatic.metaspades_bin.21_75.44_5.26_NODE_351_length_32974_cov_8.947963_11	BbuB
Fen.Labelled.R3.T2.F4.trimmomatic.megahit_bin.53_71.03_2.00_k141_1910999_4	BbuB
Fen.Unlabelled.R3.T1.F3.trimmomatic.megahit_bin.1_88.35_4.39_k141_1287840_2	BbuB
PMCE01_ENA|PMCE01000516|PMCE01000516.1_8	BbuB
PMCE01_ENA|PMCE01000516|PMCE01000516.1_9	BbuB
PMCE01_ENA|PMCE01000517|PMCE01000517.1_10	BbuB
STM_0716_E_M_E026_A_bin.26_k121_1892457_6	BbuB
STM_0716_E_M_E026_A_bin.36_k121_1285414_4	BbuB
STM_0716_E_M_E026_E030_E034_A_bin.150_k121_4187796_1	BbuB
STM_0716_E_M_E026_E030_E034_A_multi_bin.108_k121_5217833_4	BbuB
STM_0716_E_M_E026_E030_E034_A_multi_bin.73_k121_8116802_2	BbuB
STM_0716_E_M_E026_E030_E034_A_multi_bin.97_k121_519644_2	BbuB
STM_0716_E_M_E026_E030_E034_D_multi_bin.82_k121_4606748_3	BbuB
STM_0716_E_M_E026_E050_A_bin.52_k121_4458230_3	BbuB
STM_0716_E_M_E026_E050_A_bin.9_k121_1804623_2	BbuB
STM_0716_E_M_E030_A_bin.64_k121_767638_5	BbuB
STM_0716_E_M_E030_A_bin.66_k121_1902885_4	BbuB
STM_0716_E_M_E030_E054_E065_D_bin.61_k121_8737714_7	BbuB
STM_0716_E_M_E030_E054_E065_D_bin.82_k121_11804302_1	BbuB
STM_0716_E_M_E030_E054_E065_D_bin.82_k121_9473556_4	BbuB
STM_0716_E_M_E034_A_bin.3_k121_618779_2	BbuB
STM_0716_E_M_E034_E058_A_bin.12_k121_3105040_2	BbuB
STM_0716_E_M_E050_E054_E058_A_bin.12_k121_3359892_3	BbuB
STM_0716_E_M_E050_E054_E058_A_bin.121_k121_4075177_1	BbuB
STM_0716_E_M_E050_E054_E058_A_bin.126_k121_1178431_4	BbuB
STM_0716_E_M_E050_E054_E058_A_bin.126_k121_7664922_4	BbuB
STM_0716_E_M_E050_E054_E058_A_bin.152_k121_9207910_3	BbuB
STM_0716_E_M_E050_E054_E058_A_bin.34_k121_5746619_6	BbuB
STM_0716_E_M_E050_E054_E058_A_bin.51_k121_7469546_14	BbuB
STM_0716_E_M_E050_E054_E058_A_bin.51_k121_7469546_15	BbuB
STM_0716_E_M_E050_E054_E058_A_bin.73_k121_265854_20	BbuB
STM_0716_E_M_E050_E054_E058_D_bin.110_k121_1100930_12	BbuB
STM_0716_E_M_E050_E054_E058_D_bin.20_k121_3653467_2	BbuB
STM_0716_E_M_E054_A_bin.74_k121_2832924_11	BbuB
STM_0716_E_M_E054_A_bin.75_k121_4228202_6	BbuB
STM_0716_E_M_E058_A_bin.61_k121_1127356_5	BbuB
STM_0716_E_M_E065_A_bin.24_k121_1274910_6	BbuB
20110800_E2S_1_c_000000004904_4	BbuC
20120500_P28_16_c_000000003318_3	BbuC
20120600_E1D_34_c_000000007309_7	BbuC
20120600_E1D_9_c_000000017424_8	BbuC
20120600_E2D_2_c_000000005761_35	BbuC
20120600_E3D_2_c_000000019242_17	BbuC
20120600_E3D_42_c_000000017043_57	BbuC
20120700_P2D_11_c_000000006292_1	BbuC
20120700_P2D_11_c_000000006295_5	BbuC
20120800_E2X_6_c_000000002152_3	BbuC
20140700_S33_1_c_000000001459_11	BbuC
20150700_E25_9_c_000000001152_2	BbuC
20150700_E34_4_c_000000002395_31	BbuC
20160700_E13_6_c_000000002783_1	BbuC
20160700_S23_8_c_000000007181_13	BbuC
20170700_S34_6_c_000000011033_7	BbuC
3300038476_2_Ga0436671_0000257_7	BbuC
Fen.Labelled.R1.T2.F4.trimmomatic.metaspades_bin.28_74.91_1.75_NODE_11643_length_2812_cov_7.080160_1	BbuC
Fen.Labelled.R1.T2.F4.trimmomatic.metaspades_bin.29_70.18_0.00_NODE_682_length_14248_cov_7.249419_1	BbuC
Fen.Labelled.R2.T2.F4.trimmomatic.metaspades_bin.4_88.56_1.60_NODE_2532_length_7657_cov_6.174165_7	BbuC
Fen.Labelled.R2.T2.F4.trimmomatic.metaspades_bin.4_88.56_1.60_NODE_8181_length_3927_cov_5.304494_1	BbuC
Fen.Labelled.R2.T3.F4.trimmomatic.megahit_bin.29_78.55_1.19_k141_1213175_6	BbuC
Fen.Labelled.R2.T3.F4.trimmomatic.metaspades_bin.21_75.44_5.26_NODE_1546_length_12796_cov_8.345891_1	BbuC
Fen.Unlabelled.R1.T2.F2.trimmomatic.metaspades_bin.7_84.67_0.88_NODE_1590_length_11065_cov_7.484559_7	BbuC
Fen.Unlabelled.R1.T3.F4.trimmomatic.metaspades_bin.21_89.90_0.79_NODE_82_length_31835_cov_7.370579_29	BbuC
Fen.Unlabelled.R3.T1.F3.trimmomatic.megahit_bin.1_88.35_4.39_k141_500422_1	BbuC
Fen.Unlabelled.R3.T1.F3.trimmomatic.megahit_bin.1_88.35_4.39_k141_563254_5	BbuC
Palsa.None.R2.T0.JGI.BFC.metaspades_bin.307_94.82_5.10_scaffold_5707_c1_22	BbuC
Palsa.Unlabelled.R2.T2.F3.trimmomatic.metaspades_bin.107_86.83_0.22_NODE_2440_length_15644_cov_8.112644_8	BbuC
Palsa.Unlabelled.R2.T2.F3.trimmomatic.metaspades_bin.107_86.83_0.22_NODE_739_length_29654_cov_13.755127_14	BbuC
PMBI01_ENA|PMBI01000005|PMBI01000005.1_2	BbuC
PMBI01_ENA|PMBI01000050|PMBI01000050.1_98	BbuC
PMCE01_ENA|PMCE01000064|PMCE01000064.1_7	BbuC
PMCE01_ENA|PMCE01000191|PMCE01000191.1_4	BbuC
PMCE01_ENA|PMCE01000222|PMCE01000222.1_9	BbuC
PMCE01_ENA|PMCE01000351|PMCE01000351.1_6	BbuC
PMCJ01_ENA|PMCJ01000126|PMCJ01000126.1_44	BbuC
PMCJ01_ENA|PMCJ01000258|PMCJ01000258.1_6	BbuC
PMJR01_ENA|PMJR01000116|PMJR01000116.1_38	BbuC
PMZI01_ENA|PMZI01000045|PMZI01000045.1_98	BbuC
STM_0716_E_M_E026_A_bin.26_k121_1108066_17	BbuC
STM_0716_E_M_E026_A_bin.26_k121_1332253_4	BbuC
STM_0716_E_M_E026_A_bin.36_k121_1683949_1	BbuC
STM_0716_E_M_E026_E030_E034_A_bin.144_k121_6814577_11	BbuC
STM_0716_E_M_E026_E030_E034_A_multi_bin.105_k121_4836258_7	BbuC
STM_0716_E_M_E026_E030_E034_A_multi_bin.105_k121_6399127_14	BbuC
STM_0716_E_M_E026_E030_E034_A_multi_bin.119_k121_6961871_4	BbuC
STM_0716_E_M_E026_E030_E034_A_multi_bin.35_k121_4853112_3	BbuC
STM_0716_E_M_E026_E050_A_bin.52_k121_2097020_2	BbuC
STM_0716_E_M_E026_E050_A_bin.52_k121_2190903_5	BbuC
STM_0716_E_M_E026_E050_A_bin.52_k121_3268321_1	BbuC
STM_0716_E_M_E026_E050_A_bin.85_k121_4413400_14	BbuC
STM_0716_E_M_E030_A_bin.64_k121_800606_5	BbuC
STM_0716_E_M_E030_A_bin.66_k121_597131_1	BbuC
STM_0716_E_M_E030_A_bin.66_k121_790167_3	BbuC
STM_0716_E_M_E030_E054_E065_D_bin.61_k121_11531437_1	BbuC
STM_0716_E_M_E030_E054_E065_D_bin.61_k121_7967905_2	BbuC
STM_0716_E_M_E034_A_bin.3_k121_68007_2	BbuC
STM_0716_E_M_E034_E058_A_bin.50_k121_306235_35	BbuC
STM_0716_E_M_E034_E058_A_bin.50_k121_3523229_8	BbuC
STM_0716_E_M_E034_E058_A_bin.50_k121_4094358_10	BbuC
STM_0716_E_M_E034_E058_A_bin.50_k121_5413290_3	BbuC
STM_0716_E_M_E034_E058_E069_D_bin.47_k121_8268837_7	BbuC
STM_0716_E_M_E050_E054_E058_A_bin.152_k121_8347607_18	BbuC
STM_0716_E_M_E050_E054_E058_A_bin.183_k121_1541832_41	BbuC
STM_0716_E_M_E050_E054_E058_A_bin.28_k121_3657140_37	BbuC
STM_0716_E_M_E050_E054_E058_A_bin.51_k121_1293077_29	BbuC
STM_0716_E_M_E050_E054_E058_A_bin.51_k121_2558895_110	BbuC
STM_0716_E_M_E050_E054_E058_A_bin.51_k121_5791345_9	BbuC
STM_0716_E_M_E050_E054_E058_A_bin.51_k121_8407627_9	BbuC
STM_0716_E_M_E050_E054_E058_D_bin.20_k121_7588495_2	BbuC
STM_0716_E_M_E054_A_bin.74_k121_1382329_1	BbuC
STM_0716_E_M_E054_A_bin.74_k121_1561207_2	BbuC
STM_0716_E_M_E054_A_bin.75_k121_461775_3	BbuC
STM_0716_E_M_E054_A_bin.75_k121_869726_2	BbuC
STM_0716_E_M_E058_A_bin.48_k121_3061370_2	BbuC
STM_0716_E_M_E069_E061_D_bin.35_k121_788178_5	BbuC
STM_0716_E_M_E069_E065_A_bin.62_k121_1256822_7	BbuC
20110600_E3S_7_c_000000000992_5	BcoAB
20110700_E2D_7_c_000000002699_10	BcoAB
20110800_E2S_11_c_000000001830_8	BcoAB
20110800_E3D_16_c_000000000708_9	BcoAB
20110800_E3D_17_c_000000003710_8	BcoAB
20110800_E3D_40_c_000000005552_7	BcoAB
20110800_E3M_1_c_000000001535_5	BcoAB
20110800_S3D_10_c_000000010735_21	BcoAB
20120600_E1D_54_c_000000000603_7	BcoAB
20120600_E3D_37_c_000000000083_5	BcoAB
20120600_E3D_41_c_000000011509_7	BcoAB
20120600_E3D_48_c_000000000726_23	BcoAB
20120600_E3D_50_c_000000012228_13	BcoAB
20120700_E2D_6_c_000000002805_2	BcoAB
20120700_E3X_3_c_000000001403_16	BcoAB
20120700_P3D_7_c_000000019471_5	BcoAB
20120700_S1D_63_c_000000029752_11	BcoAB
20120800_E2D_13_c_000000002195_10	BcoAB
20120800_E2X_6_c_000000002156_6	BcoAB
20130700_C1D_6_c_000000000148_13	BcoAB
20130700_C1D_6_c_000000000174_10	BcoAB
20130700_C2D_5_c_000000001528_6	BcoAB
20130700_C2M_14_c_000000009659_2	BcoAB
20130700_E2D_6_c_000000000483_27	BcoAB
20130700_E2S_1_c_000000000517_2	BcoAB
20130700_E3M_3_c_000000000182_8	BcoAB
20130700_E3X_8_c_000000000032_16	BcoAB
20140700_S33_1_c_000000001448_33	BcoAB
20150700_E21_2_c_000000000598_3	BcoAB
20150700_E24_4_c_000000000539_2	BcoAB
20150700_E25_3_c_000000005556_12	BcoAB
20150700_E33_2_c_000000000841_18	BcoAB
20150700_E34_11_c_000000001300_3	BcoAB
20150700_E35_2_c_000000002140_2	BcoAB
20150700_E35_6_c_000000003540_2	BcoAB
20150700_S23_2_c_000000000984_14	BcoAB
20160700_E11_2_c_000000000114_12	BcoAB
20160700_E14_8_c_000000001812_19	BcoAB
20160700_E15_3_c_000000002391_3	BcoAB
20160700_E25_7_c_000000001843_8	BcoAB
20160700_E33_4_c_000000001896_5	BcoAB
20160700_S23_8_c_000000007163_15	BcoAB
3300037155_12_Ga0395911_005609_7	BcoAB
3300038475_6_Ga0436670_0001105_14	BcoAB
Bog.Unlabelled.R3.T3.F3.JGI.BFC.metaspades_bin.2_81.64_4.58_scaffold_591_c1_18	BcoAB
Fen.Labelled.R1.T2.F4.trimmomatic.metaspades_bin.28_74.91_1.75_NODE_6887_length_3767_cov_10.306573_3	BcoAB
Fen.Labelled.R1.T2.F4.trimmomatic.metaspades_bin.29_70.18_0.00_NODE_4152_length_5053_cov_5.021208_2	BcoAB
Fen.Labelled.R2.T2.F4.trimmomatic.metaspades_bin.4_88.56_1.60_NODE_2765_length_7319_cov_4.212968_5	BcoAB
Fen.Labelled.R2.T3.F4.trimmomatic.metaspades_bin.21_75.44_5.26_NODE_2217_length_10240_cov_5.523220_4	BcoAB
Fen.Labelled.R3.T2.F4.trimmomatic.megahit_bin.53_71.03_2.00_k141_269396_1	BcoAB
Fen.Unlabelled.R1.T2.F2.trimmomatic.metaspades_bin.7_84.67_0.88_NODE_3910_length_6607_cov_3.526099_3	BcoAB
Fen.Unlabelled.R3.T1.F2.trimmomatic.metaspades_bin.17_87.24_2.27_NODE_124_length_39174_cov_6.658989_29	BcoAB
PLLM01_ENA|PLLM01000042|PLLM01000042.1_11	BcoAB
PMBI01_ENA|PMBI01000082|PMBI01000082.1_57	BcoAB
PMBR01_ENA|PMBR01000088|PMBR01000088.1_2	BcoAB
PMMW01_ENA|PMMW01000286|PMMW01000286.1_2	BcoAB
STM_0716_E_M_E026_A_bin.26_k121_384607_16	BcoAB
STM_0716_E_M_E026_E030_E034_A_multi_bin.119_k121_1806674_10	BcoAB
STM_0716_E_M_E026_E030_E034_A_multi_bin.119_k121_3005594_20	BcoAB
STM_0716_E_M_E026_E030_E034_A_multi_bin.192_k121_5175379_8	BcoAB
STM_0716_E_M_E026_E050_A_bin.85_k121_3445771_7	BcoAB
STM_0716_E_M_E026_E050_A_bin.85_k121_6331_3	BcoAB
STM_0716_E_M_E050_E054_E058_A_bin.105_k121_2046913_2	BcoAB
STM_0716_E_M_E050_E054_E058_A_bin.24_k121_2103507_29	BcoAB
STM_0716_E_M_E050_E054_E058_A_bin.51_k121_3015071_27	BcoAB
STM_0716_E_M_E050_E054_E058_A_bin.51_k121_8244398_18	BcoAB
STM_0716_E_M_E050_E054_E058_A_bin.70_k121_5384601_2	BcoAB
STM_0716_E_M_E050_E054_E058_D_bin.110_k121_7385355_3	BcoAB
STM_0716_E_M_E050_E054_E058_D_bin.38_k121_5320261_2	BcoAB
STM_0716_E_M_E065_A_bin.59_k121_2852771_2	BcoAB
STM_0716_E_M_E069_E061_D_bin.35_k121_4833985_1	BcoAB
20110700_E1D_5_c_000000000478_3	BcoC
20110700_E1S_1_c_000000000150_3	BcoC
20110700_P2D_21_c_000000005608_1	BcoC
20110800_E3S_3_c_000000000239_2	BcoC
20120500_P26_5_c_000000003129_10	BcoC
20120600_E1D_55_c_000000005773_1	BcoC
20120600_E1D_9_c_000000017451_14	BcoC
20120600_E3D_41_c_000000011510_7	BcoC
20120700_E3X_7_c_000000001486_73	BcoC
20120700_P3D_62_c_000000087190_14	BcoC
20130700_C2M_2_c_000000006188_17	BcoC
20130700_E2Y_4_c_000000002502_29	BcoC
20130700_E2Y_4_c_000000002594_84	BcoC
20140700_S32_4_c_000000000372_3	BcoC
20150700_E21_2_c_000000000504_1	BcoC
20150700_E25_9_c_000000001104_3	BcoC
20150700_E34_1_c_000000003081_2	BcoC
20150700_E34_4_c_000000002524_27	BcoC
20160700_E13_6_c_000000002885_8	BcoC
20160700_E15_10_c_000000002951_3	BcoC
20160700_S15_15_c_000000000032_13	BcoC
3300026366_1_Ga0255362_1000180_13	BcoC
3300037132_9_Ga0395987_004174_4	BcoC
3300037198_12_Ga0395635_0017797_4	BcoC
3300038458_11_Ga0436657_0002390_8	BcoC
Bog.Unlabelled.R3.T2.F3.trimmomatic.megahit_bin.120_77.70_4.90_k141_686859_5	BcoC
Fen.Labelled.R1.T2.F4.trimmomatic.metaspades_bin.28_74.91_1.75_NODE_65_length_40445_cov_9.005843_10	BcoC
Fen.Labelled.R1.T2.F4.trimmomatic.metaspades_bin.28_74.91_1.75_NODE_6887_length_3767_cov_10.306573_2	BcoC
PLMN01_ENA|PLMN01000006|PLMN01000006.1_1	BcoC
PLMQ01_ENA|PLMQ01000015|PLMQ01000015.1_35	BcoC
PLNL01_ENA|PLNL01000181|PLNL01000181.1_3	BcoC
PMBI01_ENA|PMBI01000065|PMBI01000065.1_19	BcoC
PMBI01_ENA|PMBI01000082|PMBI01000082.1_158	BcoC
PMBI01_ENA|PMBI01000083|PMBI01000083.1_103	BcoC
PMCE01_ENA|PMCE01000278|PMCE01000278.1_25	BcoC
PMCJ01_ENA|PMCJ01000065|PMCJ01000065.1_13	BcoC
PMCN01_ENA|PMCN01000239|PMCN01000239.1_17	BcoC
PMMD01_ENA|PMMD01000340|PMMD01000340.1_6	BcoC
PMNH01_ENA|PMNH01000327|PMNH01000327.1_3	BcoC
PMTR01_ENA|PMTR01000148|PMTR01000148.1_47	BcoC
PMZW01_ENA|PMZW01000350|PMZW01000350.1_6	BcoC
STM_0716_E_M_E026_A_bin.26_k121_466316_3	BcoC
STM_0716_E_M_E026_E030_E034_A_bin.119_k121_5552346_22	BcoC
STM_0716_E_M_E026_E030_E034_A_bin.122_k121_3595234_7	BcoC
STM_0716_E_M_E026_E030_E034_A_bin.34_k121_3821844_7	BcoC
STM_0716_E_M_E026_E030_E034_A_multi_bin.110_k121_2066396_3	BcoC
STM_0716_E_M_E026_E030_E034_A_multi_bin.119_k121_3005594_24	BcoC
STM_0716_E_M_E026_E030_E034_A_multi_bin.55_k121_3692986_5	BcoC
STM_0716_E_M_E026_E050_A_bin.105_k121_4357749_1	BcoC
STM_0716_E_M_E026_E050_A_bin.52_k121_2097020_7	BcoC
STM_0716_E_M_E026_E050_A_bin.85_k121_3445771_3	BcoC
STM_0716_E_M_E030_E054_E065_D_bin.3_k121_11260914_9	BcoC
STM_0716_E_M_E030_E054_E065_D_bin.3_k121_8675244_1	BcoC
STM_0716_E_M_E030_E054_E065_D_bin.3_k121_8675244_3	BcoC
STM_0716_E_M_E034_A_bin.3_k121_2538996_2	BcoC
STM_0716_E_M_E034_E058_A_bin.12_k121_2792873_2	BcoC
STM_0716_E_M_E050_E054_E058_A_bin.105_k121_13586_4	BcoC
STM_0716_E_M_E050_E054_E058_A_bin.105_k121_3227670_2	BcoC
STM_0716_E_M_E050_E054_E058_A_bin.12_k121_4497051_3	BcoC
STM_0716_E_M_E050_E054_E058_A_bin.146_k121_3789430_20	BcoC
STM_0716_E_M_E050_E054_E058_A_bin.183_k121_8043090_2	BcoC
STM_0716_E_M_E050_E054_E058_D_bin.110_k121_7385355_2	BcoC
STM_0716_E_M_E054_A_bin.69_k121_2118927_2	BcoC
STM_0716_E_M_E054_A_bin.73_k121_2380576_5	BcoC
STM_0716_E_M_E054_A_bin.74_k121_1561207_7	BcoC
STM_0716_E_M_E054_A_bin.8_k121_4044776_3	BcoC
STM_0716_E_M_E058_A_bin.30_k121_2054238_4	BcoC
STM_0716_E_M_E058_A_bin.48_k121_3061370_7	BcoC
STM_0716_E_M_E061_A_bin.30_k121_905370_8	BcoC
STM_0716_E_M_E065_A_bin.20_k121_11280_45	BcoC
STM_0716_E_M_E065_A_bin.24_k121_3555484_4	BcoC
STM_0716_E_M_E065_A_bin.59_k121_3151841_39	BcoC
STM_0716_E_M_E065_D_bin.48_k121_189921_4	BcoC
STM_0716_E_M_E069_A_bin.67_k121_191992_10	BcoC
STM_0716_E_M_E069_E061_A_bin.36_k121_2596766_10	BcoC
STM_0716_E_M_E069_E061_A_bin.36_k121_3349313_2	BcoC
STM_0716_E_M_E069_E061_A_bin.81_k121_2620294_7	BcoC
STM_0716_E_M_E069_E065_A_bin.41_k121_542974_5	BcoC
STM_0716_E_M_E069_E065_A_bin.42_k121_6556154_2	BcoC
20100900_E3S_1_c_000000000125_41	BcoD
PMCJ01_ENA|PMCJ01000065|PMCJ01000065.1_16	BcoD
STM_0716_E_M_E026_E030_E034_A_multi_bin.119_k121_3005594_21	BcoD
STM_0716_E_M_E026_E030_E034_A_multi_bin.192_k121_5175379_7	BcoD
STM_0716_E_M_E026_E050_A_bin.85_k121_3445771_6	BcoD
STM_0716_E_M_E026_E050_A_bin.85_k121_6331_2	BcoD
PMCJ01_ENA|PMCJ01000065|PMCJ01000065.1_11	BcoEF
PMCN01_ENA|PMCN01000239|PMCN01000239.1_12	BcoEF
STM_0716_E_M_E026_E030_E034_A_multi_bin.119_k121_3005594_26	BcoEF
STM_0716_E_M_E026_E030_E034_A_multi_bin.192_k121_2019645_2	BcoEF
STM_0716_E_M_E026_E050_A_bin.85_k121_3445771_1	BcoEF
STM_0716_E_M_E050_E054_E058_D_bin.20_k121_1610095_3	BcoEF
STM_0716_E_M_E065_A_bin.59_k121_3151841_37	BcoEF
20120700_P2D_11_c_000000006292_6	BcoG
Fen.Labelled.R1.T2.F4.trimmomatic.metaspades_bin.28_74.91_1.75_NODE_2256_length_7133_cov_8.775784_5	BcoG
Fen.Labelled.R1.T2.F4.trimmomatic.metaspades_bin.29_70.18_0.00_NODE_526_length_16134_cov_9.293551_12	BcoG
Fen.Labelled.R2.T2.F4.trimmomatic.metaspades_bin.4_88.56_1.60_NODE_8931_length_3733_cov_6.733279_2	BcoG
Fen.Labelled.R2.T3.F4.trimmomatic.metaspades_bin.21_75.44_5.26_NODE_22924_length_2624_cov_11.117945_2	BcoG
Fen.Labelled.R3.T2.F4.trimmomatic.megahit_bin.53_71.03_2.00_k141_372229_2	BcoG
Fen.Unlabelled.R1.T2.F2.trimmomatic.metaspades_bin.7_84.67_0.88_NODE_7692_length_4447_cov_8.069900_4	BcoG
PMCE01_ENA|PMCE01000069|PMCE01000069.1_3	BcoG
PMCE01_ENA|PMCE01000146|PMCE01000146.1_6	BcoG
PMCJ01_ENA|PMCJ01000049|PMCJ01000049.1_21	BcoG
PMCJ01_ENA|PMCJ01000065|PMCJ01000065.1_20	BcoG
PMCN01_ENA|PMCN01000239|PMCN01000239.1_11	BcoG
STM_0716_E_M_E026_A_bin.36_k121_1461359_3	BcoG
STM_0716_E_M_E026_E030_E034_A_multi_bin.119_k121_3005594_18	BcoG
STM_0716_E_M_E026_E030_E034_A_multi_bin.192_k121_5175379_10	BcoG
STM_0716_E_M_E026_E030_E034_D_multi_bin.82_k121_6648188_6	BcoG
STM_0716_E_M_E026_E050_A_bin.85_k121_3445771_9	BcoG
STM_0716_E_M_E026_E050_A_bin.85_k121_4025120_5	BcoG
STM_0716_E_M_E026_E050_A_bin.9_k121_3810618_3	BcoG
STM_0716_E_M_E026_E050_E061_D_bin.15_k121_3209104_5	BcoG
STM_0716_E_M_E030_A_bin.64_k121_3216988_1	BcoG
STM_0716_E_M_E030_A_bin.66_k121_1411004_4	BcoG
STM_0716_E_M_E030_E054_E065_D_bin.61_k121_8413725_4	BcoG
STM_0716_E_M_E034_A_bin.3_k121_915018_8	BcoG
STM_0716_E_M_E034_E058_E069_D_bin.47_k121_6637283_1	BcoG
STM_0716_E_M_E050_E054_E058_A_bin.118_k121_1719008_1	BcoG
STM_0716_E_M_E050_E054_E058_A_bin.56_k121_1036931_11	BcoG
STM_0716_E_M_E050_E054_E058_D_bin.20_k121_5537016_9	BcoG
STM_0716_E_M_E054_A_bin.74_k121_1572221_2	BcoG
STM_0716_E_M_E054_A_bin.75_k121_1586057_7	BcoG
STM_0716_E_M_E058_A_bin.48_k121_1012977_1	BcoG
STM_0716_E_M_E058_A_bin.61_k121_799006_7	BcoG
STM_0716_E_M_E065_A_bin.59_k121_2852771_4	BcoG
STM_0716_E_M_E069_E061_D_bin.35_k121_4833985_3	BcoG
20120600_E1D_34_c_000000007123_3	BetA
20120600_E2D_28_c_000000001870_23	BetA
20120600_E2D_47_c_000000019350_2	BetA
20120600_E3D_33_c_000000015758_15	BetA
20120700_P3D_141_c_000000076810_2	BetA
20150700_S23_2_c_000000000984_27	BetA
20160700_S23_8_c_000000007251_18	BetA
Bog.Unlabelled.R2.T1.F2.trimmomatic.metaspades_bin.45_97.58_0.72_NODE_736_length_23135_cov_16.743154_14	BetA
Bog.Unlabelled.R3.T3.F3.JGI.BFC.metaspades_bin.2_81.64_4.58_scaffold_4512_c1_11	BetA
Fen.Labelled.R1.T2.F4.trimmomatic.metaspades_bin.28_74.91_1.75_NODE_931_length_12057_cov_8.324446_5	BetA
Fen.Labelled.R1.T2.F4.trimmomatic.metaspades_bin.28_74.91_1.75_NODE_951_length_11956_cov_9.689942_7	BetA
Fen.Labelled.R2.T2.F4.trimmomatic.metaspades_bin.4_88.56_1.60_NODE_1763_length_9384_cov_6.513560_2	BetA
Fen.Labelled.R2.T3.F4.trimmomatic.metaspades_bin.21_75.44_5.26_NODE_6262_length_5405_cov_8.271028_1	BetA
Fen.Labelled.R3.T2.F4.trimmomatic.megahit_bin.53_71.03_2.00_k141_1853701_2	BetA
Fen.Unlabelled.R1.T2.F2.trimmomatic.metaspades_bin.7_84.67_0.88_NODE_4604_length_6021_cov_9.102749_5	BetA
Fen.Unlabelled.R2.T1.F1.trimmomatic.megahit_bin.30_73.19_3.33_k141_797461_2	BetA
Fen.Unlabelled.R2.T1.F2.trimmomatic.megahit_bin.2_98.91_0.61_k141_304039_32	BetA
Fen.Unlabelled.R3.T1.F3.trimmomatic.megahit_bin.1_88.35_4.39_k141_1191854_3	BetA
Fen.Unlabelled.R3.T2.F3.trimmomatic.megahit_bin.16_89.30_6.01_k141_107057_5	BetA
Palsa.None.R2.T0.JGI.BFC.metaspades_bin.307_94.82_5.10_scaffold_2561_c1_3	BetA
Palsa.Unlabelled.R1.T2.F2.trimmomatic.megahit_bin.67_93.67_0.92_k141_2011352_8	BetA
Palsa.Unlabelled.R2.T2.F3.trimmomatic.metaspades_bin.107_86.83_0.22_NODE_2558_length_15267_cov_11.945964_15	BetA
PMCJ01_ENA|PMCJ01000065|PMCJ01000065.1_26	BetA
PMCJ01_ENA|PMCJ01000254|PMCJ01000254.1_11	BetA
PMCN01_ENA|PMCN01000177|PMCN01000177.1_5	BetA
STM_0716_E_M_E026_A_bin.26_k121_1352901_40	BetA
STM_0716_E_M_E026_A_bin.26_k121_405686_1	BetA
STM_0716_E_M_E026_A_bin.36_k121_1288377_3	BetA
STM_0716_E_M_E026_E030_E034_A_multi_bin.105_k121_6752655_3	BetA
STM_0716_E_M_E026_E030_E034_A_multi_bin.119_k121_1274179_11	BetA
STM_0716_E_M_E026_E030_E034_A_multi_bin.119_k121_1687728_22	BetA
STM_0716_E_M_E026_E030_E034_A_multi_bin.119_k121_2164770_11	BetA
STM_0716_E_M_E026_E030_E034_A_multi_bin.119_k121_737865_7	BetA
STM_0716_E_M_E026_E030_E034_A_multi_bin.159_k121_3818898_3	BetA
STM_0716_E_M_E026_E030_E034_A_multi_bin.192_k121_3462631_2	BetA
STM_0716_E_M_E026_E030_E034_A_multi_bin.192_k121_7696127_2	BetA
STM_0716_E_M_E026_E030_E034_A_multi_bin.35_k121_4216257_4	BetA
STM_0716_E_M_E026_E030_E034_D_multi_bin.81_k121_5880144_51	BetA
STM_0716_E_M_E026_E030_E034_D_multi_bin.82_k121_1911559_6	BetA
STM_0716_E_M_E026_E030_E034_D_multi_bin.82_k121_971745_1	BetA
STM_0716_E_M_E026_E050_A_bin.85_k121_1914315_2	BetA
STM_0716_E_M_E026_E050_A_bin.85_k121_4208710_11	BetA
STM_0716_E_M_E026_E050_A_bin.9_k121_1440269_27	BetA
STM_0716_E_M_E026_E050_A_bin.9_k121_3597982_7	BetA
STM_0716_E_M_E026_E050_E061_D_bin.34_k121_5336589_7	BetA
STM_0716_E_M_E030_A_bin.31_k121_2443790_2	BetA
STM_0716_E_M_E030_A_bin.64_k121_972604_1	BetA
STM_0716_E_M_E030_A_bin.66_k121_1175930_5	BetA
STM_0716_E_M_E034_E058_E069_D_bin.47_k121_3933410_5	BetA
STM_0716_E_M_E034_E058_E069_D_bin.47_k121_47495_4	BetA
STM_0716_E_M_E050_E054_E058_A_bin.34_k121_4618581_3	BetA
STM_0716_E_M_E050_E054_E058_A_bin.51_k121_37954_32	BetA
STM_0716_E_M_E050_E054_E058_A_bin.51_k121_37954_35	BetA
STM_0716_E_M_E050_E054_E058_A_bin.51_k121_4118424_22	BetA
STM_0716_E_M_E050_E054_E058_A_bin.51_k121_4626658_10	BetA
STM_0716_E_M_E050_E054_E058_A_bin.51_k121_4626658_9	BetA
STM_0716_E_M_E050_E054_E058_A_bin.51_k121_5191725_3	BetA
STM_0716_E_M_E050_E054_E058_A_bin.51_k121_5191725_9	BetA
STM_0716_E_M_E050_E054_E058_A_bin.51_k121_6527491_56	BetA
STM_0716_E_M_E050_E054_E058_A_bin.51_k121_8654685_31	BetA
STM_0716_E_M_E050_E054_E058_A_bin.51_k121_8889618_5	BetA
STM_0716_E_M_E050_E054_E058_A_bin.51_k121_9110270_4	BetA
STM_0716_E_M_E050_E054_E058_A_bin.51_k121_9694475_7	BetA
STM_0716_E_M_E050_E054_E058_A_bin.73_k121_7036014_5	BetA
STM_0716_E_M_E050_E054_E058_D_bin.110_k121_6519832_2	BetA
STM_0716_E_M_E050_E054_E058_D_bin.110_k121_7516475_21	BetA
STM_0716_E_M_E054_A_bin.74_k121_305355_4	BetA
STM_0716_E_M_E054_A_bin.75_k121_1600213_3	BetA
STM_0716_E_M_E054_A_bin.75_k121_1958494_13	BetA
STM_0716_E_M_E058_A_bin.61_k121_1432848_11	BetA
STM_0716_E_M_E065_A_bin.24_k121_2993070_3	BetA
STM_0716_E_M_E065_A_bin.59_k121_1046696_11	BetA
STM_0716_E_M_E065_A_bin.59_k121_1311414_4	BetA
STM_0716_E_M_E065_A_bin.59_k121_14265_18	BetA
STM_0716_E_M_E069_D_bin.7_k121_1433726_1	BetA
STM_0716_E_M_E069_E061_D_bin.35_k121_2146001_4	BetA
STM_0716_E_M_E069_E061_D_bin.35_k121_3032233_2	BetA
20110800_E1D_5_c_000000002243_3	BetB
20120600_E2D_41_c_000000006993_2	BetB
20120600_E2D_47_c_000000019825_2	BetB
20120700_P3D_142_c_000000082126_8	BetB
20140700_S32_4_c_000000000846_5	BetB
20160700_S15_15_c_000000000376_4	BetB
20160700_S23_8_c_000000007033_5	BetB
20160700_S23_8_c_000000007163_10	BetB
3300038476_2_Ga0436671_0002308_1	BetB
Fen.Labelled.R1.T2.F4.trimmomatic.metaspades_bin.28_74.91_1.75_NODE_12763_length_2677_cov_9.790618_1	BetB
Fen.Labelled.R1.T2.F4.trimmomatic.metaspades_bin.28_74.91_1.75_NODE_903_length_12201_cov_9.388276_8	BetB
Fen.Labelled.R1.T2.F4.trimmomatic.metaspades_bin.29_70.18_0.00_NODE_389_length_18788_cov_8.713020_2	BetB
Fen.Labelled.R1.T2.F4.trimmomatic.metaspades_bin.29_70.18_0.00_NODE_399_length_18637_cov_7.645894_11	BetB
Fen.Labelled.R2.T2.F4.trimmomatic.metaspades_bin.4_88.56_1.60_NODE_1763_length_9384_cov_6.513560_3	BetB
Fen.Labelled.R2.T3.F4.trimmomatic.metaspades_bin.21_75.44_5.26_NODE_6262_length_5405_cov_8.271028_2	BetB
Fen.Labelled.R3.T2.F4.trimmomatic.megahit_bin.53_71.03_2.00_k141_1853701_3	BetB
Fen.Unlabelled.R1.T2.F2.trimmomatic.metaspades_bin.7_84.67_0.88_NODE_4604_length_6021_cov_9.102749_4	BetB
Fen.Unlabelled.R1.T2.F2.trimmomatic.metaspades_bin.7_84.67_0.88_NODE_4620_length_6012_cov_6.416988_4	BetB
Fen.Unlabelled.R2.T1.F1.trimmomatic.megahit_bin.30_73.19_3.33_k141_779200_2	BetB
Fen.Unlabelled.R2.T1.F1.trimmomatic.megahit_bin.30_73.19_3.33_k141_797461_3	BetB
Fen.Unlabelled.R2.T1.F2.trimmomatic.megahit_bin.2_98.91_0.61_k141_304039_33	BetB
Fen.Unlabelled.R3.T2.F3.trimmomatic.megahit_bin.16_89.30_6.01_k141_107057_6	BetB
Fen.Unlabelled.R3.T2.F3.trimmomatic.megahit_bin.16_89.30_6.01_k141_351956_8	BetB
Palsa.Unlabelled.R1.T2.F2.trimmomatic.megahit_bin.67_93.67_0.92_k141_2011352_9	BetB
Palsa.Unlabelled.R1.T3.F3.trimmomatic.metaspades_bin.94_89.19_4.42_NODE_164_length_94598_cov_21.000434_68	BetB
PLYM01_ENA|PLYM01000138|PLYM01000138.1_35	BetB
PMCP01_ENA|PMCP01000112|PMCP01000112.1_16	BetB
STM_0716_E_M_E026_A_bin.26_k121_405686_2	BetB
STM_0716_E_M_E026_A_bin.26_k121_666366_2	BetB
STM_0716_E_M_E026_A_bin.36_k121_1288377_2	BetB
STM_0716_E_M_E026_A_bin.36_k121_203933_7	BetB
STM_0716_E_M_E026_E030_E034_A_bin.144_k121_4390733_10	BetB
STM_0716_E_M_E026_E030_E034_A_multi_bin.108_k121_7194649_9	BetB
STM_0716_E_M_E026_E030_E034_A_multi_bin.119_k121_737865_8	BetB
STM_0716_E_M_E026_E030_E034_A_multi_bin.159_k121_3818898_2	BetB
STM_0716_E_M_E026_E030_E034_A_multi_bin.192_k121_7696127_1	BetB
STM_0716_E_M_E026_E030_E034_D_multi_bin.81_k121_5880144_52	BetB
STM_0716_E_M_E026_E030_E034_D_multi_bin.82_k121_1911559_7	BetB
STM_0716_E_M_E026_E050_A_bin.85_k121_1914315_1	BetB
STM_0716_E_M_E026_E050_E061_D_bin.34_k121_3255826_3	BetB
STM_0716_E_M_E030_A_bin.64_k121_3041427_14	BetB
STM_0716_E_M_E030_A_bin.64_k121_972604_2	BetB
STM_0716_E_M_E034_A_bin.3_k121_2101965_2	BetB
STM_0716_E_M_E034_A_bin.3_k121_535165_1	BetB
STM_0716_E_M_E050_E054_E058_D_bin.110_k121_9585966_3	BetB
STM_0716_E_M_E054_A_bin.74_k121_2598843_10	BetB
STM_0716_E_M_E054_A_bin.74_k121_305355_3	BetB
STM_0716_E_M_E054_A_bin.75_k121_1958494_14	BetB
STM_0716_E_M_E058_A_bin.18_k121_689863_12	BetB
STM_0716_E_M_E058_A_bin.48_k121_518944_2	BetB
STM_0716_E_M_E065_A_bin.59_k121_1311414_5	BetB
STM_0716_E_M_E069_E061_D_bin.35_k121_5042314_2	BetB
Fen.Labelled.R1.T2.F4.trimmomatic.metaspades_bin.28_74.91_1.75_NODE_225_length_24338_cov_9.728905_16	BetC
Fen.Labelled.R1.T2.F4.trimmomatic.metaspades_bin.29_70.18_0.00_NODE_228_length_24094_cov_8.900412_13	BetC
Fen.Labelled.R2.T2.F4.trimmomatic.metaspades_bin.4_88.56_1.60_NODE_16741_length_2648_cov_7.020825_2	BetC
Fen.Labelled.R2.T3.F4.trimmomatic.metaspades_bin.21_75.44_5.26_NODE_3580_length_7593_cov_8.602547_1	BetC
Fen.Labelled.R3.T2.F4.trimmomatic.megahit_bin.53_71.03_2.00_k141_203905_10	BetC
Fen.Unlabelled.R1.T2.F2.trimmomatic.metaspades_bin.7_84.67_0.88_NODE_589_length_19403_cov_7.315123_3	BetC
Fen.Unlabelled.R2.T1.F1.trimmomatic.megahit_bin.30_73.19_3.33_k141_884424_3	BetC
Fen.Unlabelled.R3.T1.F3.trimmomatic.megahit_bin.1_88.35_4.39_k141_1478797_5	BetC
Fen.Unlabelled.R3.T2.F3.trimmomatic.megahit_bin.16_89.30_6.01_k141_5856_13	BetC
PMCJ01_ENA|PMCJ01000045|PMCJ01000045.1_11	BetC
STM_0716_E_M_E026_A_bin.36_k121_1057021_4	BetC
STM_0716_E_M_E026_E030_E034_A_multi_bin.119_k121_4217836_13	BetC
STM_0716_E_M_E026_E030_E034_A_multi_bin.192_k121_3493288_10	BetC
STM_0716_E_M_E026_E030_E034_A_multi_bin.65_k121_3090030_1	BetC
STM_0716_E_M_E026_E030_E034_D_bin.54_k121_2497720_13	BetC
STM_0716_E_M_E026_E030_E034_D_multi_bin.82_k121_1903446_3	BetC
STM_0716_E_M_E026_E050_A_bin.52_k121_2545521_6	BetC
STM_0716_E_M_E026_E050_A_bin.85_k121_3875718_15	BetC
STM_0716_E_M_E026_E050_A_bin.9_k121_3900548_9	BetC
STM_0716_E_M_E026_E050_E061_D_bin.34_k121_241096_4	BetC
STM_0716_E_M_E030_A_bin.64_k121_1640729_11	BetC
STM_0716_E_M_E030_A_bin.66_k121_16040_1	BetC
STM_0716_E_M_E030_E054_E065_D_bin.61_k121_6100217_6	BetC
STM_0716_E_M_E034_A_bin.3_k121_1575648_6	BetC
STM_0716_E_M_E034_E058_E069_D_bin.47_k121_1066565_1	BetC
STM_0716_E_M_E050_E054_E058_D_bin.20_k121_8807548_2	BetC
STM_0716_E_M_E054_A_bin.74_k121_1793292_3	BetC
STM_0716_E_M_E054_A_bin.75_k121_1928433_15	BetC
STM_0716_E_M_E058_A_bin.48_k121_1993287_1	BetC
STM_0716_E_M_E058_A_bin.61_k121_2721850_14	BetC
STM_0716_E_M_E065_A_bin.59_k121_3368993_2	BetC
20100900_E3S_1_c_000000000125_7	BHMT
Fen.Labelled.R1.T2.F4.trimmomatic.metaspades_bin.28_74.91_1.75_NODE_382_length_19135_cov_9.026572_9	BHMT
Fen.Unlabelled.R3.T2.F3.trimmomatic.megahit_bin.16_89.30_6.01_k141_607640_2	BHMT
STM_0716_E_M_E026_A_bin.26_k121_1957756_13	BHMT
STM_0716_E_M_E026_E030_E034_A_multi_bin.108_k121_7022944_1	BHMT
STM_0716_E_M_E026_E030_E034_A_multi_bin.159_k121_6961815_5	BHMT
STM_0716_E_M_E026_E030_E034_D_multi_bin.82_k121_5514696_5	BHMT
STM_0716_E_M_E026_E050_A_bin.9_k121_2758024_4	BHMT
STM_0716_E_M_E026_E050_A_bin.9_k121_4120367_3	BHMT
STM_0716_E_M_E030_A_bin.64_k121_104856_6	BHMT
STM_0716_E_M_E034_A_bin.3_k121_1270706_3	BHMT
STM_0716_E_M_E050_E054_E058_D_bin.110_k121_8051208_6	BHMT
STM_0716_E_M_E054_A_bin.74_k121_1696856_4	BHMT
STM_0716_E_M_E054_A_bin.75_k121_1844411_7	BHMT
20110800_E3D_17_c_000000003585_3	BmoA
20160700_S23_8_c_000000007050_7	BmoA
STM_0716_E_M_E069_A_bin.61_k121_3055868_7	BmoA
STM_0716_E_M_E050_E054_E058_A_bin.27_k121_7805869_5	BmoB
STM_0716_E_M_E026_E030_E034_A_multi_bin.12_k121_6357096_2	CaiA
STM_0716_E_M_E030_E054_E065_D_bin.82_k121_10385183_6	CaiA
STM_0716_E_M_E034_E058_A_bin.12_k121_3778287_6	CaiA
STM_0716_E_M_E058_A_bin.44_k121_997160_11	CaiA
STM_0716_E_M_E069_A_bin.18_k121_2258271_12	CaiA
STM_0716_E_M_E050_E054_E058_A_bin.176_k121_4328302_3	CaiB
STM_0716_E_M_E058_A_bin.44_k121_997160_17	CaiB
STM_0716_E_M_E058_A_bin.44_k121_997160_20	CaiB
STM_0716_E_M_E069_A_bin.18_k121_302637_2	CaiB
20100900_E1D_13_c_000000004265_21	CaiC
20100900_E3D_12_c_000000003456_70	CaiC
20110600_E3S_7_c_000000000966_4	CaiC
20110600_E3S_7_c_000000001191_2	CaiC
20110700_P2D_27_c_000000011997_3	CaiC
20110800_E1D_5_c_000000002225_3	CaiC
20110800_E1D_6_c_000000005395_6	CaiC
20110800_E1S_4_c_000000002542_1	CaiC
20110800_E1S_5_c_000000001480_16	CaiC
20110800_E2D_28_c_000000004753_8	CaiC
20110800_E2D_35_c_000000003234_17	CaiC
20110800_E2M_9_c_000000003823_3	CaiC
20110800_E2S_1_c_000000004979_1	CaiC
20110800_E2S_4_c_000000000715_3	CaiC
20110800_E2S_9_c_000000003298_1	CaiC
20110800_E3D_5_c_000000002858_2	CaiC
20110800_E3M_1_c_000000001697_4	CaiC
20110800_E3M_6_c_000000000315_8	CaiC
20110800_E3S_2_c_000000001180_16	CaiC
20110800_P2D_9_c_000000003333_28	CaiC
20120600_E1D_13_c_000000011326_6	CaiC
20120600_E1D_48_c_000000011158_2	CaiC
20120600_E1D_51_c_000000017334_14	CaiC
20120600_E1D_52_c_000000018258_3	CaiC
20120600_E1D_57_c_000000002896_3	CaiC
20120600_E2D_16_c_000000005224_14	CaiC
20120600_E2D_41_c_000000006822_20	CaiC
20120600_E2D_47_c_000000019810_4	CaiC
20120600_E3D_1_c_000000012530_2	CaiC
20120600_E3D_1_c_000000012606_1	CaiC
20120600_E3D_17_c_000000018949_3	CaiC
20120600_E3D_33_c_000000015815_3	CaiC
20120600_E3D_45_c_000000003394_14	CaiC
20120600_E3D_48_c_000000000743_18	CaiC
20120700_E3X_3_c_000000001411_21	CaiC
20120700_E3X_7_c_000000001486_45	CaiC
20120700_E3X_7_c_000000001498_3	CaiC
20120700_E3X_7_c_000000001503_4	CaiC
20120700_E3X_7_c_000000001539_2	CaiC
20120700_P3D_10_c_000000032676_2	CaiC
20120700_S1D_70_c_000000025347_146	CaiC
20120800_E1X_4_c_000000002560_3	CaiC
20120800_E1X_4_c_000000002568_2	CaiC
20120800_E2D_2_c_000000003929_5	CaiC
20120800_E2D_2_c_000000004016_4	CaiC
20130700_C1D_19_c_000000001937_8	CaiC
20130700_C1M_6_c_000000003220_3	CaiC
20130700_C2D_5_c_000000001519_15	CaiC
20130700_C2M_2_c_000000006322_7	CaiC
20130700_C2M_3_c_000000003602_3	CaiC
20130700_C2X_12_c_000000000361_62	CaiC
20130700_E1X_2_c_000000000265_3	CaiC
20130700_E1Y_3_c_000000005814_137	CaiC
20130700_E1Z_10_c_000000002823_2	CaiC
20130700_E1Z_16_c_000000002477_4	CaiC
20130700_E1Z_16_c_000000002487_11	CaiC
20130700_E2D_6_c_000000000541_9	CaiC
20130700_E2M_2_c_000000001860_4	CaiC
20130700_E2S_1_c_000000000466_2	CaiC
20130700_E2Y_4_c_000000002567_20	CaiC
20130700_E2Z_3_c_000000001314_3	CaiC
20130700_E3M_3_c_000000000154_6	CaiC
20130700_E3X_8_c_000000000027_3	CaiC
20130700_E3Y_5_c_000000002974_2	CaiC
20130700_S2Y_8_c_000000007851_15	CaiC
20150700_E21_2_c_000000000667_2	CaiC
20150700_E24_4_c_000000000531_2	CaiC
20150700_E33_2_c_000000000605_4	CaiC
20150700_E34_11_c_000000001199_3	CaiC
20150700_E34_11_c_000000001291_2	CaiC
20150700_E35_6_c_000000003798_4	CaiC
20160700_E11_2_c_000000000052_2	CaiC
20160700_E14_8_c_000000001866_2	CaiC
20160700_E14_8_c_000000001885_1	CaiC
20160700_E14_8_c_000000001903_3	CaiC
20160700_E14_8_c_000000001985_1	CaiC
20160700_E25_18_c_000000000848_3	CaiC
20160700_E33_4_c_000000001737_3	CaiC
3300036878_6_Ga0334796_000275_6	CaiC
3300036929_5_Ga0334880_000906_10	CaiC
3300037085_4_Ga0334809_002290_1	CaiC
3300037104_19_Ga0395706_005454_3	CaiC
3300037132_13_Ga0395987_002631_4	CaiC
3300037132_9_Ga0395987_000277_6	CaiC
3300037132_9_Ga0395987_000482_2	CaiC
3300037132_9_Ga0395987_002807_9	CaiC
3300037132_9_Ga0395987_005811_7	CaiC
3300037198_12_Ga0395635_0015046_1	CaiC
3300037225_15_Ga0395714_000011_292	CaiC
3300037225_16_Ga0395714_006460_4	CaiC
3300037225_16_Ga0395714_015584_3	CaiC
3300037225_16_Ga0395714_019855_3	CaiC
3300037225_16_Ga0395714_026351_2	CaiC
3300037365_14_Ga0310749_0013785_4	CaiC
Bog.Unlabelled.R3.T2.F3.trimmomatic.megahit_bin.120_77.70_4.90_k141_478059_4	CaiC
Bog.Unlabelled.R3.T3.F3.JGI.BFC.metaspades_bin.2_81.64_4.58_scaffold_3623_c1_16	CaiC
Fen.Unlabelled.R2.T1.F3.trimmomatic.megahit_bin.38_73.55_6.79_k141_213093_1	CaiC
Fen.Unlabelled.R2.T1.F4.trimmomatic.megahit_bin.24_71.35_4.87_k141_214782_2	CaiC
Fen.Unlabelled.R3.T3.F4.trimmomatic.metaspades_bin.10_87.51_4.28_NODE_1450_length_20000_cov_10.146854_7	CaiC
Palsa.Labelled.R3.T1.F2.trimmomatic.metaspades_bin.24_90.12_0.10_NODE_425_length_54699_cov_9.200113_28	CaiC
PLLE01_ENA|PLLE01000046|PLLE01000046.1_165	CaiC
PLMG01_ENA|PLMG01000187|PLMG01000187.1_2	CaiC
PLMG01_ENA|PLMG01000189|PLMG01000189.1_2	CaiC
PLMQ01_ENA|PLMQ01000015|PLMQ01000015.1_40	CaiC
PLNE01_ENA|PLNE01000155|PLNE01000155.1_63	CaiC
PLNL01_ENA|PLNL01000074|PLNL01000074.1_3	CaiC
PLNL01_ENA|PLNL01000082|PLNL01000082.1_2	CaiC
PLNU01_ENA|PLNU01000176|PLNU01000176.1_43	CaiC
PMBG01_ENA|PMBG01000071|PMBG01000071.1_31	CaiC
PMBI01_ENA|PMBI01000013|PMBI01000013.1_8	CaiC
PMBI01_ENA|PMBI01000075|PMBI01000075.1_20	CaiC
PMBR01_ENA|PMBR01000050|PMBR01000050.1_5	CaiC
PMCA01_ENA|PMCA01000004|PMCA01000004.1_32	CaiC
PMCE01_ENA|PMCE01000063|PMCE01000063.1_24	CaiC
PMCE01_ENA|PMCE01000105|PMCE01000105.1_3	CaiC
PMCE01_ENA|PMCE01000183|PMCE01000183.1_6	CaiC
PMCE01_ENA|PMCE01000221|PMCE01000221.1_8	CaiC
PMCE01_ENA|PMCE01000369|PMCE01000369.1_15	CaiC
PMCE01_ENA|PMCE01000398|PMCE01000398.1_2	CaiC
PMCE01_ENA|PMCE01000467|PMCE01000467.1_14	CaiC
PMCE01_ENA|PMCE01000564|PMCE01000564.1_5	CaiC
PMCI01_ENA|PMCI01000139|PMCI01000139.1_1	CaiC
PMCN01_ENA|PMCN01000097|PMCN01000097.1_10	CaiC
PMCN01_ENA|PMCN01000276|PMCN01000276.1_21	CaiC
PMCP01_ENA|PMCP01000087|PMCP01000087.1_10	CaiC
PMEN01_ENA|PMEN01000176|PMEN01000176.1_2	CaiC
PMEN01_ENA|PMEN01000261|PMEN01000261.1_18	CaiC
PMKN01_ENA|PMKN01000026|PMKN01000026.1_24	CaiC
PMKW01_ENA|PMKW01000170|PMKW01000170.1_11	CaiC
PMMW01_ENA|PMMW01000060|PMMW01000060.1_1	CaiC
PMYX01_ENA|PMYX01000291|PMYX01000291.1_3	CaiC
STM_0716_E_M_E026_E030_E034_A_bin.150_k121_1792023_2	CaiC
STM_0716_E_M_E026_E030_E034_A_multi_bin.105_k121_5597096_3	CaiC
STM_0716_E_M_E030_E054_E065_D_bin.33_k121_11927182_5	CaiC
STM_0716_E_M_E030_E054_E065_D_bin.33_k121_812759_3	CaiC
STM_0716_E_M_E034_A_bin.46_k121_1470398_2	CaiC
STM_0716_E_M_E034_E058_E069_D_bin.47_k121_2978049_12	CaiC
STM_0716_E_M_E050_E054_E058_A_bin.152_k121_4539903_3	CaiC
STM_0716_E_M_E050_E054_E058_A_bin.185_k121_2560937_1	CaiC
STM_0716_E_M_E050_E054_E058_A_bin.185_k121_4049634_4	CaiC
STM_0716_E_M_E050_E054_E058_A_bin.34_k121_49915_15	CaiC
STM_0716_E_M_E050_E054_E058_A_bin.34_k121_5835289_8	CaiC
STM_0716_E_M_E050_E054_E058_A_bin.34_k121_6084705_4	CaiC
STM_0716_E_M_E054_A_bin.49_k121_4100889_32	CaiC
STM_0716_E_M_E054_A_bin.69_k121_1509468_1	CaiC
STM_0716_E_M_E054_A_bin.69_k121_3023757_5	CaiC
STM_0716_E_M_E065_E061_A_bin.35_k121_1720132_2	CaiC
STM_0716_E_M_E065_E061_A_bin.46_k121_1842865_4	CaiC
STM_0716_E_M_E065_E061_A_bin.46_k121_315761_3	CaiC
STM_0716_E_M_E065_E061_A_bin.46_k121_4925309_1	CaiC
STM_0716_E_M_E069_A_bin.22_k121_1656474_3	CaiC
STM_0716_E_M_E069_E061_A_bin.36_k121_390799_2	CaiC
STM_0716_E_M_E069_E065_A_bin.53_k121_871543_2	CaiC
STM_0716_E_M_E069_E065_E_bin.105_k121_4730412_37	CaiC
STM_0716_E_M_E026_E030_E034_A_multi_bin.65_k121_5547043_3	CaiD
Fen.Labelled.R1.T2.F4.trimmomatic.metaspades_bin.28_74.91_1.75_NODE_984_length_11719_cov_10.527178_7	CaiE
Fen.Unlabelled.R3.T2.F3.trimmomatic.megahit_bin.16_89.30_6.01_k141_521230_11	CaiE
STM_0716_E_M_E026_E030_E034_A_multi_bin.108_k121_4108198_14	CaiE
STM_0716_E_M_E026_E030_E034_D_multi_bin.81_k121_4992778_31	CaiE
STM_0716_E_M_E026_E050_A_bin.52_k121_1211188_18	CaiE
STM_0716_E_M_E030_A_bin.64_k121_1512148_17	CaiE
STM_0716_E_M_E034_E058_A_bin.50_k121_298216_2	CaiE
STM_0716_E_M_E050_E054_E058_D_bin.110_k121_4696268_4	CaiE
STM_0716_E_M_E050_E054_E058_D_bin.110_k121_970166_7	CntB
20120600_E1D_51_c_000000017239_6	CodA
20120600_E2D_47_c_000000019372_3	CodA
20120700_P2D_11_c_000000006400_9	CodA
20120700_P2D_11_c_000000006412_28	CodA
20120700_P2M_1_c_000000000908_3	CodA
3300037239_6_Ga0395674_000209_1	CodA
3300037549_13_Ga0310740_0000106_24	CodA
Fen.Labelled.R2.T2.F4.trimmomatic.metaspades_bin.4_88.56_1.60_NODE_752_length_14935_cov_6.043414_3	CodA
Fen.Labelled.R2.T3.F4.trimmomatic.metaspades_bin.21_75.44_5.26_NODE_3212_length_8079_cov_7.587737_5	CodA
Fen.Unlabelled.R1.T2.F2.trimmomatic.metaspades_bin.7_84.67_0.88_NODE_725_length_17135_cov_7.331733_13	CodA
Fen.Unlabelled.R1.T2.F3.JGI.BFC.metaspades_bin.8_84.91_1.42_scaffold_67_c1_3	CodA
STM_0716_E_M_E026_A_bin.26_k121_547980_3	CodA
STM_0716_E_M_E026_E030_E034_A_bin.156_k121_4776588_7	CodA
STM_0716_E_M_E026_E030_E034_A_multi_bin.105_k121_5700677_7	CodA
STM_0716_E_M_E026_E030_E034_A_multi_bin.178_k121_6111933_2	CodA
STM_0716_E_M_E026_E030_E034_A_multi_bin.192_k121_4032090_16	CodA
STM_0716_E_M_E026_E030_E034_D_bin.54_k121_4370010_2	CodA
STM_0716_E_M_E026_E030_E034_D_multi_bin.82_k121_4370010_2	CodA
STM_0716_E_M_E026_E050_A_bin.9_k121_3287482_7	CodA
STM_0716_E_M_E050_E054_E058_A_bin.73_k121_8485763_2	CodA
STM_0716_E_M_E050_E054_E058_D_bin.20_k121_2609064_4	CodA
20100900_E2D_7_c_000000000849_21	CutC
20100900_E2D_7_c_000000000933_9	CutC
20110700_E2S_1_c_000000000445_3	CutC
20110800_E2D_32_c_000000009919_4	CutC
20110800_E2D_32_c_000000009955_7	CutC
20110800_E3D_17_c_000000003504_9	CutC
20110800_E3D_17_c_000000003624_19	CutC
20110800_E3D_32_c_000000002592_7	CutC
20110800_E3M_4_c_000000002879_10	CutC
20110800_S1D_6_c_000000001123_70	CutC
20111000_E3D_3_c_000000002144_3	CutC
20111000_E3D_3_c_000000002169_17	CutC
20111000_E3D_3_c_000000002172_2	CutC
20111000_E3D_5_c_000000001196_10	CutC
20111000_E3D_9_c_000000003071_7	CutC
20111000_P2D_4_c_000000003205_5	CutC
20120600_E1D_9_c_000000017560_4	CutC
20120600_E2D_11_c_000000014987_3	CutC
20120600_E2D_12_c_000000002859_4	CutC
20120600_E2D_12_c_000000003056_16	CutC
20120600_E2D_16_c_000000005237_29	CutC
20120600_E2D_2_c_000000005673_57	CutC
20120600_E2D_27_c_000000014151_2	CutC
20120600_E3D_13_c_000000013661_21	CutC
20120600_E3D_13_c_000000013694_17	CutC
20120600_E3D_18_c_000000018394_5	CutC
20120600_E3D_2_c_000000019210_47	CutC
20120600_E3D_27_c_000000013403_6	CutC
20120600_E3D_27_c_000000013438_6	CutC
20120600_E3D_29_c_000000022887_19	CutC
20120600_E3D_41_c_000000011306_7	CutC
20120600_E3D_41_c_000000011312_7	CutC
20120600_E3D_41_c_000000011363_11	CutC
20120600_E3D_41_c_000000011372_17	CutC
20120600_E3D_41_c_000000011386_43	CutC
20120600_E3D_41_c_000000011482_22	CutC
20120600_E3D_41_c_000000011535_1	CutC
20120600_E3D_41_c_000000011535_3	CutC
20120600_E3D_42_c_000000016954_1	CutC
20120600_E3D_50_c_000000012432_6	CutC
20120600_E3D_50_c_000000012436_1	CutC
20120700_E2D_6_c_000000002687_6	CutC
20120700_E2D_6_c_000000002774_2	CutC
20120700_E2D_6_c_000000002845_3	CutC
20120700_E2D_6_c_000000002954_2	CutC
20120700_E3X_7_c_000000001523_4	CutC
20120700_P3D_102_c_000000058351_21	CutC
20120700_S1D_67_c_000000013874_1	CutC
20120800_E1D_18_c_000000006523_11	CutC
20120800_E1X_7_c_000000000662_3	CutC
20120800_E2M_2_c_000000001208_1	CutC
20120800_E3S_15_c_000000003985_7	CutC
20120800_E3S_6_c_000000003798_8	CutC
20120800_E3X_14_c_000000000291_366	CutC
20130700_C1D_10_c_000000005751_8	CutC
20130700_C1D_3_c_000000005457_2	CutC
20130700_C1D_3_c_000000005523_2	CutC
20130700_C1D_5_c_000000006255_16	CutC
20130700_C1D_6_c_000000000008_5	CutC
20130700_C1D_6_c_000000000131_7	CutC
20130700_C1D_6_c_000000000392_3	CutC
20130700_C1D_6_c_000000000401_3	CutC
20130700_C2X_3_c_000000000412_25	CutC
20130700_C2X_3_c_000000000424_32	CutC
20130700_C2X_5_c_000000003549_2	CutC
20130700_C2X_5_c_000000003624_14	CutC
20130700_E1Y_1_c_000000003368_2	CutC
20130700_E1Z_16_c_000000002563_3	CutC
20130700_E1Z_4_c_000000002967_10	CutC
20130700_E2M_4_c_000000000989_2	CutC
20130700_E2M_4_c_000000001108_9	CutC
20130700_E2M_4_c_000000001116_3	CutC
20130700_E2M_4_c_000000001137_6	CutC
20130700_E2Y_4_c_000000002486_21	CutC
20130700_E2Y_4_c_000000002530_27	CutC
20130700_E2Y_4_c_000000002572_4	CutC
20130700_E2Y_4_c_000000002610_1	CutC
20130700_E3Z_7_c_000000003130_8	CutC
20140700_E15_6_c_000000004288_38	CutC
20150700_E14_5_c_000000004430_5	CutC
20150700_E15_6_c_000000008342_3	CutC
20150700_E15_6_c_000000008362_3	CutC
20150700_E21_1_c_000000000850_1	CutC
20150700_E25_9_c_000000001495_2	CutC
20150700_E34_4_c_000000002476_20	CutC
20150700_E35_7_c_000000001979_3	CutC
20160700_E11_1_c_000000001079_2	CutC
20160700_E33_2_c_000000001296_9	CutC
20160700_E33_2_c_000000001319_3	CutC
20160700_E33_2_c_000000001371_64	CutC
20160700_E33_2_c_000000001380_42	CutC
20160700_E35_7_c_000000000831_3	CutC
20170700_E33_1_c_000000000079_3	CutC
20170700_S35_19_c_000000001225_34	CutC
3300022861_2_Ga0224528_1005572_1	CutC
3300023232_1_Ga0224516_1000792_7	CutC
3300023254_4_Ga0224524_1000187_17	CutC
3300036878_6_Ga0334796_001342_19	CutC
3300036878_6_Ga0334796_003394_4	CutC
3300036878_6_Ga0334796_007524_3	CutC
3300036932_11_Ga0334849_000469_21	CutC
3300037076_11_Ga0395910_000015_253	CutC
3300037132_9_Ga0395987_000521_4	CutC
3300037132_9_Ga0395987_000772_26	CutC
3300037225_15_Ga0395714_000118_89	CutC
3300038458_11_Ga0436657_0001976_7	CutC
3300038458_11_Ga0436657_0002151_3	CutC
Bog.Labelled.R1.T1.F1.JGI.BFC.metaspades_bin.64_100.00_1.08_scaffold_60_c1_49	CutC
Bog.Unlabelled.R1.T2.F1.trimmomatic.megahit_bin.52_97.85_0.54_k141_1145205_8	CutC
Bog.Unlabelled.R2.T1.F1.trimmomatic.metaspades_bin.5_99.59_0.63_NODE_217_length_47510_cov_9.744895_24	CutC
Fen.Labelled.R1.T1.F2.trimmomatic.metaspades_bin.12_82.96_1.12_NODE_25_length_57982_cov_13.051876_28	CutC
Fen.Labelled.R1.T2.F4.trimmomatic.megahit_bin.28_71.94_3.29_k141_1045556_1	CutC
Fen.Labelled.R2.T1.F2.JGI.BFC.metaspades_bin.6_87.76_3.48_scaffold_1041_c1_5	CutC
Fen.Labelled.R2.T1.F2.JGI.BFC.metaspades_bin.6_87.76_3.48_scaffold_530_c1_12	CutC
Fen.Labelled.R2.T1.F2.JGI.BFC.metaspades_bin.6_87.76_3.48_scaffold_6424_c1_2	CutC
Fen.Labelled.R3.T1.F2.JGI.BFC.metaspades_bin.26_80.66_5.49_scaffold_3964_c1_2	CutC
Fen.Labelled.R3.T1.F2.trimmomatic.metaspades_bin.42_94.61_1.08_NODE_2605_length_6703_cov_68.286552_2	CutC
Fen.Labelled.R3.T2.F4.JGI.BFC.metaspades_bin.26_72.46_2.96_scaffold_3567_c1_4	CutC
Fen.Unlabelled.R1.T1.F1.JGI.BFC.metaspades_bin.15_79.61_4.68_scaffold_314_c1_19	CutC
Fen.Unlabelled.R1.T1.F4.trimmomatic.metaspades_bin.21_75.31_0.26_NODE_1896_length_7020_cov_6.619239_2	CutC
Fen.Unlabelled.R2.T1.F2.trimmomatic.megahit_bin.2_98.91_0.61_k141_322912_14	CutC
Fen.Unlabelled.R2.T3.F1.trimmomatic.metaspades_bin.3_78.82_2.42_NODE_1238_length_20691_cov_8.748595_6	CutC
Fen.Unlabelled.R3.T1.F2.trimmomatic.metaspades_bin.1_79.41_0.30_NODE_12756_length_3230_cov_3.237165_1	CutC
PLMN01_ENA|PLMN01000010|PLMN01000010.1_128	CutC
PLMN01_ENA|PLMN01000023|PLMN01000023.1_131	CutC
PLRT01_ENA|PLRT01000093|PLRT01000093.1_21	CutC
PMBA01_ENA|PMBA01000080|PMBA01000080.1_1	CutC
PMCB01_ENA|PMCB01000036|PMCB01000036.1_12	CutC
PMCB01_ENA|PMCB01000073|PMCB01000073.1_4	CutC
PMCI01_ENA|PMCI01000257|PMCI01000257.1_4	CutC
PMCI01_ENA|PMCI01000447|PMCI01000447.1_3	CutC
PMCI01_ENA|PMCI01000447|PMCI01000447.1_8	CutC
PMCI01_ENA|PMCI01000452|PMCI01000452.1_6	CutC
PMCI01_ENA|PMCI01000478|PMCI01000478.1_6	CutC
PMCR01_ENA|PMCR01000099|PMCR01000099.1_5	CutC
PMCS01_ENA|PMCS01000030|PMCS01000030.1_28	CutC
PMCY01_ENA|PMCY01000273|PMCY01000273.1_8	CutC
PMDT01_ENA|PMDT01000248|PMDT01000248.1_4	CutC
PMDX01_ENA|PMDX01000206|PMDX01000206.1_7	CutC
PMDX01_ENA|PMDX01000248|PMDX01000248.1_4	CutC
PMDX01_ENA|PMDX01000249|PMDX01000249.1_10	CutC
PMDY01_ENA|PMDY01000088|PMDY01000088.1_1	CutC
PMDY01_ENA|PMDY01000668|PMDY01000668.1_5	CutC
PMEC01_ENA|PMEC01000222|PMEC01000222.1_9	CutC
PMJR01_ENA|PMJR01000092|PMJR01000092.1_17	CutC
PMLO01_ENA|PMLO01000109|PMLO01000109.1_1	CutC
PMNM01_ENA|PMNM01000181|PMNM01000181.1_2	CutC
PMZI01_ENA|PMZI01000026|PMZI01000026.1_94	CutC
PMZX01_ENA|PMZX01000314|PMZX01000314.1_3	CutC
STM_0716_E_M_E026_E030_E034_A_bin.144_k121_3469991_20	CutC
STM_0716_E_M_E026_E030_E034_A_bin.24_k121_3974250_1	CutC
STM_0716_E_M_E026_E030_E034_A_bin.34_k121_1924851_5	CutC
STM_0716_E_M_E026_E030_E034_A_multi_bin.110_k121_7954179_2	CutC
STM_0716_E_M_E026_E030_E034_A_multi_bin.12_k121_7194131_2	CutC
STM_0716_E_M_E026_E030_E034_A_multi_bin.159_k121_141565_3	CutC
STM_0716_E_M_E026_E030_E034_A_multi_bin.159_k121_6182912_7	CutC
STM_0716_E_M_E026_E030_E034_A_multi_bin.159_k121_7458870_3	CutC
STM_0716_E_M_E026_E030_E034_A_multi_bin.40_k121_2805255_4	CutC
STM_0716_E_M_E026_E030_E034_A_multi_bin.55_k121_2793083_3	CutC
STM_0716_E_M_E026_E030_E034_A_multi_bin.55_k121_6908527_5	CutC
STM_0716_E_M_E026_E030_E034_A_multi_bin.55_k121_7464862_22	CutC
STM_0716_E_M_E026_E030_E034_A_multi_bin.55_k121_7931069_9	CutC
STM_0716_E_M_E026_E030_E034_D_multi_bin.12_k121_4020952_1	CutC
STM_0716_E_M_E026_E030_E034_D_multi_bin.46_k121_4518197_1	CutC
STM_0716_E_M_E026_E030_E034_D_multi_bin.46_k121_5681300_2	CutC
STM_0716_E_M_E026_E030_E034_D_multi_bin.46_k121_6943419_3	CutC
STM_0716_E_M_E026_E030_E034_D_multi_bin.46_k121_7706963_5	CutC
STM_0716_E_M_E026_E030_E034_D_multi_bin.46_k121_7713546_14	CutC
STM_0716_E_M_E026_E030_E034_D_multi_bin.46_k121_8431618_2	CutC
STM_0716_E_M_E026_E030_E034_D_multi_bin.81_k121_5880144_302	CutC
STM_0716_E_M_E030_A_bin.18_k121_3519579_2	CutC
STM_0716_E_M_E030_E054_E065_D_bin.3_k121_5766862_1	CutC
STM_0716_E_M_E030_E054_E065_D_bin.3_k121_6056993_2	CutC
STM_0716_E_M_E030_E054_E065_D_bin.82_k121_4898180_1	CutC
STM_0716_E_M_E034_A_bin.1_k121_157914_12	CutC
STM_0716_E_M_E034_A_bin.10_k121_2595405_88	CutC
STM_0716_E_M_E034_A_bin.10_k121_924588_16	CutC
STM_0716_E_M_E034_A_bin.60_k121_2373956_56	CutC
STM_0716_E_M_E034_E058_A_bin.33_k121_4984957_6	CutC
STM_0716_E_M_E034_E058_A_bin.79_k121_3222633_3	CutC
STM_0716_E_M_E034_E058_E069_D_bin.93_k121_2974392_8	CutC
STM_0716_E_M_E050_E054_E058_A_bin.105_k121_8679252_3	CutC
STM_0716_E_M_E050_E054_E058_A_bin.141_k121_8015149_16	CutC
STM_0716_E_M_E050_E054_E058_A_bin.183_k121_8362035_1	CutC
STM_0716_E_M_E050_E054_E058_A_bin.78_k121_439336_2	CutC
STM_0716_E_M_E054_A_bin.21_k121_2719728_3	CutC
STM_0716_E_M_E054_A_bin.21_k121_2992889_4	CutC
STM_0716_E_M_E054_A_bin.21_k121_3724454_4	CutC
STM_0716_E_M_E054_A_bin.52_k121_2628947_2	CutC
STM_0716_E_M_E054_A_bin.52_k121_3537133_5	CutC
STM_0716_E_M_E061_A_bin.23_k121_835247_7	CutC
STM_0716_E_M_E061_A_bin.30_k121_416187_37	CutC
STM_0716_E_M_E065_A_bin.30_k121_2675955_9	CutC
STM_0716_E_M_E065_A_bin.30_k121_86348_1	CutC
STM_0716_E_M_E069_A_bin.61_k121_2354722_4	CutC
STM_0716_E_M_E069_A_bin.67_k121_2221205_1	CutC
STM_0716_E_M_E069_A_bin.67_k121_2464847_6	CutC
STM_0716_E_M_E069_A_bin.67_k121_3126986_2	CutC
STM_0716_E_M_E069_D_bin.35_k121_1882377_3	CutC
STM_0716_E_M_E069_D_bin.56_k121_2543156_21	CutC
STM_0716_E_M_E069_D_bin.56_k121_682497_4	CutC
STM_0716_E_M_E069_E061_A_bin.81_k121_3542778_3	CutC
STM_0716_E_M_E069_E061_E_bin.70_k121_1015149_1	CutC
STM_0716_E_M_E069_E061_E_bin.70_k121_1722049_3	CutC
STM_0716_E_M_E069_E065_A_bin.100_k121_2518697_1	CutC
STM_0716_E_M_E069_E065_A_bin.42_k121_3951350_2	CutC
STM_0716_E_M_E069_E065_A_bin.5_k121_1558458_21	CutC
STM_0716_E_M_E069_E065_A_bin.5_k121_6976131_10	CutC
STM_0716_E_M_E069_E065_A_bin.5_k121_6976131_8	CutC
STM_0716_E_M_E069_E065_A_bin.67_k121_2079911_3	CutC
STM_0716_E_M_E069_E065_A_bin.67_k121_2905736_4	CutC
STM_0716_E_M_E069_E065_A_bin.67_k121_7678654_3	CutC
STM_0716_E_M_E069_J_bin.19_k121_2127687_2	CutC
STM_0716_S_M_E013_D_bin.53_k121_1889845_1	CutC
20110800_S1D_6_c_000000001123_69	CutD
20111000_E3D_3_c_000000002172_1	CutD
20111000_E3D_9_c_000000003071_6	CutD
20111000_P2D_4_c_000000003205_4	CutD
20120600_E2D_27_c_000000014151_3	CutD
20120600_E3D_18_c_000000018394_4	CutD
20120600_E3D_2_c_000000019210_48	CutD
20120600_E3D_41_c_000000011372_16	CutD
20120600_E3D_41_c_000000011386_42	CutD
20120600_E3D_41_c_000000011482_23	CutD
20120600_E3D_41_c_000000011535_2	CutD
20120700_E2D_6_c_000000002687_7	CutD
20120700_E2D_6_c_000000002750_4	CutD
20120800_E3S_6_c_000000003752_2	CutD
20130700_C1D_6_c_000000000353_6	CutD
20130700_E1Z_16_c_000000002563_4	CutD
20130700_E2M_4_c_000000001137_7	CutD
20150700_E14_5_c_000000004430_3	CutD
20150700_E15_6_c_000000008342_4	CutD
20150700_E25_9_c_000000001495_1	CutD
20160700_E25_15_c_000000006827_31	CutD
20160700_E33_2_c_000000001380_41	CutD
3300036878_6_Ga0334796_007524_4	CutD
3300038458_11_Ga0436657_0002151_2	CutD
PLMN01_ENA|PLMN01000023|PLMN01000023.1_132	CutD
PMBT01_ENA|PMBT01000174|PMBT01000174.1_4	CutD
PMCB01_ENA|PMCB01000036|PMCB01000036.1_10	CutD
PMCI01_ENA|PMCI01000509|PMCI01000509.1_8	CutD
PMJR01_ENA|PMJR01000092|PMJR01000092.1_18	CutD
PMTR01_ENA|PMTR01000080|PMTR01000080.1_17	CutD
PMZI01_ENA|PMZI01000078|PMZI01000078.1_22	CutD
STM_0716_E_M_E026_E030_E034_A_bin.24_k121_3974250_2	CutD
STM_0716_E_M_E026_E030_E034_A_multi_bin.110_k121_7954179_3	CutD
STM_0716_E_M_E026_E030_E034_A_multi_bin.55_k121_2793083_4	CutD
STM_0716_E_M_E026_E030_E034_A_multi_bin.92_k121_1777337_5	CutD
STM_0716_E_M_E026_E030_E034_D_multi_bin.46_k121_7706963_4	CutD
STM_0716_E_M_E026_E030_E034_D_multi_bin.46_k121_7713546_13	CutD
STM_0716_E_M_E026_E030_E034_D_multi_bin.81_k121_5880144_303	CutD
STM_0716_E_M_E034_A_bin.1_k121_157914_11	CutD
STM_0716_E_M_E034_A_bin.10_k121_924588_15	CutD
STM_0716_E_M_E034_E058_A_bin.33_k121_4984957_7	CutD
STM_0716_E_M_E050_E054_E058_A_bin.146_k121_5097073_2	CutD
STM_0716_E_M_E050_E054_E058_A_bin.183_k121_6085831_2	CutD
STM_0716_E_M_E054_A_bin.21_k121_2719728_4	CutD
STM_0716_E_M_E054_A_bin.52_k121_2628947_3	CutD
STM_0716_E_M_E061_A_bin.23_k121_835247_6	CutD
STM_0716_E_M_E065_A_bin.21_k121_2001467_3	CutD
STM_0716_E_M_E069_A_bin.61_k121_3484410_3	CutD
STM_0716_E_M_E069_D_bin.35_k121_2168135_2	CutD
STM_0716_E_M_E069_D_bin.56_k121_2543156_20	CutD
STM_0716_E_M_E069_E061_A_bin.36_k121_2734775_8	CutD
STM_0716_E_M_E069_E065_A_bin.100_k121_5952255_2	CutD
STM_0716_E_M_E069_E065_A_bin.67_k121_2905736_5	CutD
STM_0716_E_M_E069_J_bin.19_k121_2127687_1	CutD
20120600_E1D_9_c_000000017463_7	DesA
PMCJ01_ENA|PMCJ01000056|PMCJ01000056.1_34	DesA
PMCJ01_ENA|PMCJ01000147|PMCJ01000147.1_16	DesA
STM_0716_E_M_E026_E030_E034_A_multi_bin.192_k121_5478215_6	DesA
STM_0716_E_M_E026_E030_E034_A_multi_bin.35_k121_4216257_2	DesA
STM_0716_E_M_E026_E050_A_bin.85_k121_2744074_4	DesA
PMCJ01_ENA|PMCJ01000056|PMCJ01000056.1_22	DesB
PMCP01_ENA|PMCP01000118|PMCP01000118.1_54	DesB
PMCP01_ENA|PMCP01000152|PMCP01000152.1_8	DesB
STM_0716_E_M_E026_E030_E034_A_multi_bin.159_k121_4205762_3	DesB
STM_0716_E_M_E026_E030_E034_A_multi_bin.159_k121_5815543_8	DesB
STM_0716_E_M_E026_E030_E034_A_multi_bin.192_k121_8114863_11	DesB
STM_0716_E_M_E026_E050_A_bin.85_k121_2334401_9	DesB
STM_0716_E_M_E050_E054_E058_A_bin.121_k121_2883146_1	DesB
STM_0716_E_M_E050_E054_E058_A_bin.51_k121_8112649_12	DesB
Palsa.None.R2.T0.JGI.BFC.metaspades_bin.307_94.82_5.10_scaffold_50207_c2_1	DesZ
STM_0716_E_M_E026_E030_E034_A_multi_bin.119_k121_1806674_12	DesZ
STM_0716_E_M_E026_E050_A_bin.85_k121_1872564_19	DesZ
20110600_E3S_7_c_000000001107_1	DgcA
20110700_E2D_7_c_000000002698_3	DgcA
20110800_E2D_32_c_000000009822_5	DgcA
20110800_E2M_1_c_000000003155_2	DgcA
20110800_E2S_1_c_000000004739_5	DgcA
20110800_E3D_28_c_000000003370_30	DgcA
20110800_E3D_28_c_000000003389_2	DgcA
20110800_E3D_40_c_000000005424_5	DgcA
20110800_E3M_1_c_000000001586_3	DgcA
20110800_P1D_16_c_000000002897_2	DgcA
20111000_E3D_3_c_000000002062_3	DgcA
20111000_E3D_3_c_000000002068_8	DgcA
20111000_E3D_3_c_000000002182_1	DgcA
20111000_E3D_3_c_000000002251_4	DgcA
20111000_E3D_3_c_000000002338_2	DgcA
20111000_P3M_22_c_000000008855_16	DgcA
20120500_P31_6_c_000000001069_13	DgcA
20120600_E1D_32_c_000000016458_1	DgcA
20120600_E1D_5_c_000000017631_142	DgcA
20120600_E1D_54_c_000000000582_25	DgcA
20120600_E1D_54_c_000000000586_7	DgcA
20120600_E1D_54_c_000000000667_11	DgcA
20120600_E1D_9_c_000000017469_10	DgcA
20120600_E1D_9_c_000000017509_10	DgcA
20120600_E1D_9_c_000000017582_21	DgcA
20120600_E2D_16_c_000000005221_25	DgcA
20120600_E2D_8_c_000000008466_3	DgcA
20120600_E3D_1_c_000000012601_4	DgcA
20120600_E3D_13_c_000000013760_4	DgcA
20120600_E3D_17_c_000000019036_3	DgcA
20120600_E3D_2_c_000000019287_36	DgcA
20120600_E3D_3_c_000000015990_3	DgcA
20120600_E3D_33_c_000000015504_6	DgcA
20120600_E3D_41_c_000000011377_7	DgcA
20120600_E3D_41_c_000000011386_38	DgcA
20120600_E3D_41_c_000000011406_36	DgcA
20120600_E3D_41_c_000000011419_4	DgcA
20120600_E3D_41_c_000000011517_5	DgcA
20120600_E3D_41_c_000000011535_12	DgcA
20120600_E3D_46_c_000000015889_35	DgcA
20120600_S3M_7_c_000000003031_13	DgcA
20120700_E2D_6_c_000000002700_3	DgcA
20120700_E2D_6_c_000000002850_2	DgcA
20120700_E2D_6_c_000000002856_2	DgcA
20120700_E3X_7_c_000000001537_126	DgcA
20120800_E2D_18_c_000000003083_7	DgcA
20120800_E2D_2_c_000000003888_9	DgcA
20120800_E2X_18_c_000000000942_6	DgcA
20120800_E2X_6_c_000000002268_6	DgcA
20130700_C1D_6_c_000000000079_15	DgcA
20130700_C1D_6_c_000000000133_2	DgcA
20130700_C1D_6_c_000000000293_3	DgcA
20130700_C1D_6_c_000000000387_2	DgcA
20130700_C2M_3_c_000000003756_11	DgcA
20130700_E1Z_16_c_000000002534_12	DgcA
20130700_E1Z_16_c_000000002600_26	DgcA
20130700_E2D_6_c_000000000532_21	DgcA
20130700_E2M_3_c_000000000936_4	DgcA
20130700_E2M_4_c_000000001010_22	DgcA
20130700_E2M_4_c_000000001010_36	DgcA
20130700_E2M_4_c_000000001108_6	DgcA
20130700_E2M_4_c_000000001154_2	DgcA
20130700_E2S_1_c_000000000497_1	DgcA
20130700_E2Y_18_c_000000001060_4	DgcA
20130700_E2Y_4_c_000000002544_125	DgcA
20130700_E2Z_3_c_000000001174_4	DgcA
20130700_E3M_3_c_000000000120_4	DgcA
20130700_S2M_6_c_000000000361_13	DgcA
20150700_E15_6_c_000000008168_1	DgcA
20150700_E21_2_c_000000000735_3	DgcA
20150700_E25_3_c_000000005536_5	DgcA
20150700_E25_9_c_000000001099_17	DgcA
20150700_E25_9_c_000000001372_2	DgcA
20150700_E34_11_c_000000001109_4	DgcA
20150700_E35_6_c_000000003698_3	DgcA
20160700_E11_2_c_000000000055_4	DgcA
20160700_E14_8_c_000000001849_4	DgcA
20160700_E33_2_c_000000001210_17	DgcA
20160700_E33_2_c_000000001288_7	DgcA
20160700_E33_2_c_000000001338_9	DgcA
20160700_E33_2_c_000000001346_2	DgcA
20160700_E33_2_c_000000001356_14	DgcA
20160700_E33_2_c_000000001382_3	DgcA
3300022824_1_Ga0224518_1000297_3	DgcA
3300023232_1_Ga0224516_1000363_7	DgcA
3300023232_1_Ga0224516_1000368_2	DgcA
3300023232_1_Ga0224516_1000918_2	DgcA
3300023232_1_Ga0224516_1001036_5	DgcA
3300026366_1_Ga0255362_1000301_9	DgcA
3300036878_6_Ga0334796_003766_11	DgcA
3300036878_6_Ga0334796_003878_5	DgcA
3300036878_6_Ga0334796_013457_1	DgcA
3300037132_9_Ga0395987_000188_93	DgcA
3300037225_15_Ga0395714_000022_225	DgcA
3300037225_15_Ga0395714_000109_56	DgcA
3300037225_15_Ga0395714_000128_5	DgcA
3300037225_15_Ga0395714_000157_96	DgcA
3300037225_16_Ga0395714_005397_4	DgcA
3300038461_5_Ga0436662_0003436_3	DgcA
Bog.Labelled.R1.T1.F1.JGI.BFC.metaspades_bin.64_100.00_1.08_scaffold_2477_c1_6	DgcA
Bog.Unlabelled.R2.T1.F2.trimmomatic.metaspades_bin.45_97.58_0.72_NODE_375_length_36903_cov_17.545538_13	DgcA
Bog.Unlabelled.R3.T2.F3.trimmomatic.megahit_bin.120_77.70_4.90_k141_405134_18	DgcA
Fen.Labelled.R1.T2.F4.trimmomatic.metaspades_bin.28_74.91_1.75_NODE_1366_length_9597_cov_9.861979_3	DgcA
Fen.Labelled.R1.T2.F4.trimmomatic.metaspades_bin.28_74.91_1.75_NODE_1559_length_8896_cov_9.229046_10	DgcA
Fen.Labelled.R1.T2.F4.trimmomatic.metaspades_bin.28_74.91_1.75_NODE_581_length_15311_cov_8.489512_6	DgcA
Fen.Labelled.R2.T2.F4.trimmomatic.metaspades_bin.4_88.56_1.60_NODE_3791_length_6141_cov_5.989320_5	DgcA
Fen.Labelled.R2.T2.F4.trimmomatic.metaspades_bin.4_88.56_1.60_NODE_8211_length_3920_cov_6.443726_1	DgcA
Fen.Labelled.R2.T3.F4.trimmomatic.metaspades_bin.21_75.44_5.26_NODE_2572_length_9354_cov_6.727820_5	DgcA
Fen.Labelled.R3.T2.F4.trimmomatic.megahit_bin.53_71.03_2.00_k141_515189_1	DgcA
Fen.Labelled.R3.T2.F4.trimmomatic.megahit_bin.53_71.03_2.00_k141_788989_6	DgcA
Fen.Unlabelled.R1.T1.F1.JGI.BFC.metaspades_bin.15_79.61_4.68_scaffold_65_c1_39	DgcA
Fen.Unlabelled.R1.T1.F1.JGI.BFC.metaspades_bin.15_79.61_4.68_scaffold_764_c1_11	DgcA
Fen.Unlabelled.R1.T1.F4.trimmomatic.metaspades_bin.21_75.31_0.26_NODE_2138_length_6650_cov_5.783776_5	DgcA
Fen.Unlabelled.R1.T2.F2.trimmomatic.metaspades_bin.7_84.67_0.88_NODE_7537_length_4497_cov_6.604908_3	DgcA
Fen.Unlabelled.R2.T1.F1.trimmomatic.megahit_bin.30_73.19_3.33_k141_160264_1	DgcA
Fen.Unlabelled.R2.T1.F2.trimmomatic.megahit_bin.2_98.91_0.61_k141_122071_55	DgcA
Fen.Unlabelled.R2.T1.F3.trimmomatic.megahit_bin.38_73.55_6.79_k141_183772_2	DgcA
Fen.Unlabelled.R3.T1.F3.trimmomatic.megahit_bin.1_88.35_4.39_k141_320150_1	DgcA
Fen.Unlabelled.R3.T1.F3.trimmomatic.megahit_bin.1_88.35_4.39_k141_618055_7	DgcA
Fen.Unlabelled.R3.T1.F3.trimmomatic.megahit_bin.1_88.35_4.39_k141_894674_1	DgcA
Fen.Unlabelled.R3.T2.F3.trimmomatic.megahit_bin.16_89.30_6.01_k141_360988_6	DgcA
Fen.Unlabelled.R3.T2.F3.trimmomatic.metaspades_bin.10_74.46_4.17_NODE_1658_length_8009_cov_5.580840_4	DgcA
PLLE01_ENA|PLLE01000046|PLLE01000046.1_29	DgcA
PLMG01_ENA|PLMG01000064|PLMG01000064.1_16	DgcA
PMBI01_ENA|PMBI01000011|PMBI01000011.1_137	DgcA
PMBI01_ENA|PMBI01000082|PMBI01000082.1_147	DgcA
PMBW01_ENA|PMBW01000196|PMBW01000196.1_5	DgcA
PMCB01_ENA|PMCB01000010|PMCB01000010.1_1	DgcA
PMCB01_ENA|PMCB01000062|PMCB01000062.1_9	DgcA
PMCB01_ENA|PMCB01000093|PMCB01000093.1_9	DgcA
PMCB01_ENA|PMCB01000102|PMCB01000102.1_23	DgcA
PMCC01_ENA|PMCC01000011|PMCC01000011.1_15	DgcA
PMCE01_ENA|PMCE01000054|PMCE01000054.1_4	DgcA
PMCE01_ENA|PMCE01000068|PMCE01000068.1_9	DgcA
PMCE01_ENA|PMCE01000162|PMCE01000162.1_2	DgcA
PMCE01_ENA|PMCE01000178|PMCE01000178.1_6	DgcA
PMCE01_ENA|PMCE01000198|PMCE01000198.1_4	DgcA
PMCE01_ENA|PMCE01000218|PMCE01000218.1_29	DgcA
PMCE01_ENA|PMCE01000330|PMCE01000330.1_30	DgcA
PMCE01_ENA|PMCE01000356|PMCE01000356.1_11	DgcA
PMCE01_ENA|PMCE01000415|PMCE01000415.1_8	DgcA
PMCE01_ENA|PMCE01000533|PMCE01000533.1_10	DgcA
PMCE01_ENA|PMCE01000543|PMCE01000543.1_3	DgcA
PMCE01_ENA|PMCE01000543|PMCE01000543.1_4	DgcA
PMEN01_ENA|PMEN01000222|PMEN01000222.1_4	DgcA
PMIM01_ENA|PMIM01000104|PMIM01000104.1_4	DgcA
PMIM01_ENA|PMIM01000353|PMIM01000353.1_5	DgcA
PMXK01_ENA|PMXK01000113|PMXK01000113.1_3	DgcA
STM_0716_E_M_E026_A_bin.26_k121_229717_2	DgcA
STM_0716_E_M_E026_A_bin.36_k121_1883519_2	DgcA
STM_0716_E_M_E026_A_bin.36_k121_838226_7	DgcA
STM_0716_E_M_E026_E030_E034_A_bin.12_k121_7304194_2	DgcA
STM_0716_E_M_E026_E030_E034_A_bin.122_k121_7944232_11	DgcA
STM_0716_E_M_E026_E030_E034_A_multi_bin.159_k121_5800754_3	DgcA
STM_0716_E_M_E026_E030_E034_A_multi_bin.39_k121_7366961_2	DgcA
STM_0716_E_M_E026_E030_E034_D_bin.54_k121_4177613_4	DgcA
STM_0716_E_M_E026_E030_E034_D_multi_bin.46_k121_6170806_5	DgcA
STM_0716_E_M_E026_E030_E034_D_multi_bin.81_k121_4824057_32	DgcA
STM_0716_E_M_E026_E050_A_bin.85_k121_2649585_16	DgcA
STM_0716_E_M_E026_E050_A_bin.9_k121_560151_2	DgcA
STM_0716_E_M_E026_E050_A_bin.9_k121_919935_1	DgcA
STM_0716_E_M_E026_E050_A_bin.98_k121_2992622_3	DgcA
STM_0716_E_M_E026_E050_E061_D_bin.34_k121_6075514_2	DgcA
STM_0716_E_M_E026_E050_E061_D_bin.59_k121_602562_1	DgcA
STM_0716_E_M_E030_A_bin.64_k121_3216988_8	DgcA
STM_0716_E_M_E030_A_bin.66_k121_231613_2	DgcA
STM_0716_E_M_E030_A_bin.66_k121_2914008_2	DgcA
STM_0716_E_M_E030_E054_E065_D_bin.15_k121_2265208_2	DgcA
STM_0716_E_M_E030_E054_E065_D_bin.61_k121_7787274_7	DgcA
STM_0716_E_M_E034_A_bin.1_k121_1544773_10	DgcA
STM_0716_E_M_E034_A_bin.1_k121_2495248_3	DgcA
STM_0716_E_M_E034_A_bin.1_k121_2751868_4	DgcA
STM_0716_E_M_E034_A_bin.10_k121_505302_38	DgcA
STM_0716_E_M_E034_E058_A_bin.33_k121_4326078_3	DgcA
STM_0716_E_M_E034_E058_A_bin.33_k121_533219_3	DgcA
STM_0716_E_M_E034_E058_A_bin.79_k121_5112293_2	DgcA
STM_0716_E_M_E050_E054_E058_A_bin.141_k121_1641186_23	DgcA
STM_0716_E_M_E050_E054_E058_A_bin.141_k121_8906211_1	DgcA
STM_0716_E_M_E050_E054_E058_A_bin.148_k121_2754446_2	DgcA
STM_0716_E_M_E050_E054_E058_A_bin.148_k121_3045433_2	DgcA
STM_0716_E_M_E050_E054_E058_A_bin.148_k121_8089820_4	DgcA
STM_0716_E_M_E050_E054_E058_A_bin.156_k121_131713_2	DgcA
STM_0716_E_M_E050_E054_E058_D_bin.110_k121_7116267_7	DgcA
STM_0716_E_M_E050_E054_E058_D_bin.110_k121_9645421_4	DgcA
STM_0716_E_M_E054_A_bin.74_k121_2266501_1	DgcA
STM_0716_E_M_E054_A_bin.74_k121_3260593_18	DgcA
STM_0716_E_M_E054_A_bin.75_k121_2837675_2	DgcA
STM_0716_E_M_E058_A_bin.61_k121_3053542_1	DgcA
STM_0716_E_M_E061_A_bin.30_k121_933710_7	DgcA
STM_0716_E_M_E065_A_bin.19_k121_3392884_1	DgcA
STM_0716_E_M_E065_A_bin.24_k121_2938583_4	DgcA
STM_0716_E_M_E069_A_bin.67_k121_3001373_5	DgcA
STM_0716_E_M_E069_A_bin.67_k121_823724_2	DgcA
STM_0716_E_M_E069_A_bin.74_k121_619379_3	DgcA
STM_0716_E_M_E069_D_bin.56_k121_1114116_1	DgcA
STM_0716_E_M_E069_D_bin.56_k121_2587937_3	DgcA
STM_0716_E_M_E069_E061_A_bin.36_k121_98916_6	DgcA
STM_0716_E_M_E069_E061_D_bin.35_k121_3854678_2	DgcA
STM_0716_E_M_E069_E065_A_bin.111_k121_6020213_47	DgcA
STM_0716_E_M_E069_E065_A_bin.5_k121_414267_5	DgcA
STM_0716_E_M_E069_E065_A_bin.67_k121_4021387_1	DgcA
STM_0716_E_M_E069_I_bin.13_k121_2310220_5	DgcA
20100900_E1D_8_c_000000003171_43	DgcB
20110600_E3S_7_c_000000000957_2	DgcB
20110700_E2D_7_c_000000002738_5	DgcB
20110800_E1D_1_c_000000005297_6	DgcB
20110800_E1D_17_c_000000006050_5	DgcB
20110800_E2D_20_c_000000006573_22	DgcB
20110800_E2S_1_c_000000004802_5	DgcB
20110800_E3D_1_c_000000008504_8	DgcB
20110800_E3D_17_c_000000003585_15	DgcB
20110800_E3D_28_c_000000003370_41	DgcB
20110800_E3M_1_c_000000001519_4	DgcB
20111000_E3D_3_c_000000002183_4	DgcB
20111000_E3D_9_c_000000003319_4	DgcB
20111000_P1D_6_c_000000005265_2	DgcB
20111000_S1D_14_c_000000003659_10	DgcB
20120600_E1D_25_c_000000014992_4	DgcB
20120600_E1D_31_c_000000003174_41	DgcB
20120600_E1D_35_c_000000007970_3	DgcB
20120600_E1D_54_c_000000000663_26	DgcB
20120600_E2D_1_c_000000018061_7	DgcB
20120600_E2D_11_c_000000015047_48	DgcB
20120600_E2D_15_c_000000017026_4	DgcB
20120600_E2D_28_c_000000001622_12	DgcB
20120600_E2D_41_c_000000006895_7	DgcB
20120600_E3D_17_c_000000019061_2	DgcB
20120600_E3D_2_c_000000019229_3	DgcB
20120600_E3D_33_c_000000015424_3	DgcB
20120600_E3D_33_c_000000015475_22	DgcB
20120600_E3D_42_c_000000016959_13	DgcB
20120700_E2D_6_c_000000002687_10	DgcB
20120700_E2D_6_c_000000002951_2	DgcB
20120700_E3X_7_c_000000001533_4	DgcB
20120700_P3D_141_c_000000076755_2	DgcB
20120700_P3D_52_c_000000016052_31	DgcB
20120700_S1D_106_c_000000027558_14	DgcB
20120800_E1X_4_c_000000002747_2	DgcB
20120800_E2D_18_c_000000003057_2	DgcB
20120800_E2D_2_c_000000004016_6	DgcB
20120800_E2X_6_c_000000002133_3	DgcB
20130700_C1D_13_c_000000003418_6	DgcB
20130700_C1D_6_c_000000000037_5	DgcB
20130700_C1D_6_c_000000000101_6	DgcB
20130700_C2M_2_c_000000006851_1	DgcB
20130700_E1M_4_c_000000000335_5	DgcB
20130700_E1X_2_c_000000000265_1	DgcB
20130700_E1Z_10_c_000000002666_4	DgcB
20130700_E1Z_16_c_000000002411_1	DgcB
20130700_E2D_6_c_000000000401_1	DgcB
20130700_E2D_8_c_000000001508_23	DgcB
20130700_E2M_4_c_000000001208_3	DgcB
20130700_E2Y_4_c_000000002508_48	DgcB
20130700_E2Y_4_c_000000002597_26	DgcB
20130700_E2Z_3_c_000000001314_5	DgcB
20130700_E3M_6_c_000000003260_10	DgcB
20130700_E3Y_5_c_000000002982_3	DgcB
20150700_E15_6_c_000000008203_1	DgcB
20150700_E24_4_c_000000000498_2	DgcB
20150700_E24_5_c_000000000082_4	DgcB
20150700_E25_12_c_000000000876_2	DgcB
20150700_E25_3_c_000000005451_1	DgcB
20150700_E33_2_c_000000000614_4	DgcB
20150700_E34_11_c_000000001199_1	DgcB
20160700_E11_2_c_000000000246_4	DgcB
20160700_E13_6_c_000000002628_3	DgcB
20160700_E14_8_c_000000001985_3	DgcB
20160700_E14_9_c_000000000338_16	DgcB
20160700_E15_3_c_000000002394_2	DgcB
20160700_E25_18_c_000000000916_1	DgcB
20160700_E33_2_c_000000001230_1	DgcB
20160700_E33_2_c_000000001287_3	DgcB
20160700_E33_2_c_000000001362_12	DgcB
20160700_E33_6_c_000000000148_4	DgcB
20160700_S23_8_c_000000007029_27	DgcB
3300036878_6_Ga0334796_000633_40	DgcB
3300037132_9_Ga0395987_000102_18	DgcB
3300038458_11_Ga0436657_0003099_1	DgcB
Bog.Unlabelled.R1.T2.F3.JGI.BFC.metaspades_bin.31_85.09_2.29_scaffold_2430_c1_10	DgcB
Fen.Labelled.R1.T2.F4.trimmomatic.metaspades_bin.28_74.91_1.75_NODE_1559_length_8896_cov_9.229046_9	DgcB
Fen.Labelled.R1.T2.F4.trimmomatic.metaspades_bin.29_70.18_0.00_NODE_10249_length_3013_cov_7.283976_3	DgcB
Fen.Labelled.R2.T2.F4.trimmomatic.metaspades_bin.4_88.56_1.60_NODE_3791_length_6141_cov_5.989320_4	DgcB
Fen.Labelled.R2.T3.F4.trimmomatic.metaspades_bin.21_75.44_5.26_NODE_2572_length_9354_cov_6.727820_6	DgcB
Fen.Labelled.R3.T2.F4.trimmomatic.megahit_bin.53_71.03_2.00_k141_515189_2	DgcB
Fen.Unlabelled.R1.T1.F4.trimmomatic.megahit_bin.8_74.27_5.16_k141_294566_1	DgcB
Fen.Unlabelled.R1.T2.F2.trimmomatic.metaspades_bin.7_84.67_0.88_NODE_7537_length_4497_cov_6.604908_2	DgcB
Fen.Unlabelled.R3.T1.F3.trimmomatic.megahit_bin.1_88.35_4.39_k141_320150_2	DgcB
Fen.Unlabelled.R3.T2.F3.trimmomatic.megahit_bin.16_89.30_6.01_k141_1223400_2	DgcB
Fen.Unlabelled.R3.T3.F4.trimmomatic.metaspades_bin.10_87.51_4.28_NODE_34472_length_3783_cov_4.698498_2	DgcB
PLMN01_ENA|PLMN01000006|PLMN01000006.1_26	DgcB
PLNE01_ENA|PLNE01000186|PLNE01000186.1_8	DgcB
PMBS01_ENA|PMBS01000159|PMBS01000159.1_4	DgcB
PMBT01_ENA|PMBT01000094|PMBT01000094.1_3	DgcB
PMBY01_ENA|PMBY01000059|PMBY01000059.1_2	DgcB
PMCB01_ENA|PMCB01000115|PMCB01000115.1_4	DgcB
PMCE01_ENA|PMCE01000210|PMCE01000210.1_10	DgcB
PMCI01_ENA|PMCI01000186|PMCI01000186.1_4	DgcB
PMCJ01_ENA|PMCJ01000212|PMCJ01000212.1_12	DgcB
PMCY01_ENA|PMCY01000197|PMCY01000197.1_2	DgcB
PMJE01_ENA|PMJE01000551|PMJE01000551.1_3	DgcB
PMJR01_ENA|PMJR01000094|PMJR01000094.1_56	DgcB
PMKN01_ENA|PMKN01000089|PMKN01000089.1_50	DgcB
PMME01_ENA|PMME01000785|PMME01000785.1_3	DgcB
PMNP01_ENA|PMNP01000030|PMNP01000030.1_9	DgcB
PMXJ01_ENA|PMXJ01000129|PMXJ01000129.1_3	DgcB
PMZI01_ENA|PMZI01000016|PMZI01000016.1_71	DgcB
PMZX01_ENA|PMZX01000489|PMZX01000489.1_2	DgcB
STM_0716_E_M_E026_A_bin.26_k121_229717_3	DgcB
STM_0716_E_M_E026_E030_E034_A_bin.119_k121_6465808_5	DgcB
STM_0716_E_M_E026_E030_E034_A_bin.12_k121_7505441_73	DgcB
STM_0716_E_M_E026_E030_E034_A_bin.34_k121_428670_5	DgcB
STM_0716_E_M_E026_E030_E034_A_multi_bin.105_k121_3028856_1	DgcB
STM_0716_E_M_E026_E030_E034_A_multi_bin.108_k121_6868851_4	DgcB
STM_0716_E_M_E026_E030_E034_A_multi_bin.119_k121_8064110_11	DgcB
STM_0716_E_M_E026_E030_E034_A_multi_bin.178_k121_1371062_3	DgcB
STM_0716_E_M_E026_E030_E034_A_multi_bin.178_k121_6175246_10	DgcB
STM_0716_E_M_E026_E030_E034_A_multi_bin.73_k121_3395104_5	DgcB
STM_0716_E_M_E026_E030_E034_A_multi_bin.97_k121_8086595_3	DgcB
STM_0716_E_M_E026_E030_E034_D_bin.98_k121_4247970_1	DgcB
STM_0716_E_M_E026_E030_E034_D_multi_bin.82_k121_7276336_2	DgcB
STM_0716_E_M_E026_E050_A_bin.105_k121_2470739_3	DgcB
STM_0716_E_M_E026_E050_A_bin.85_k121_2581621_12	DgcB
STM_0716_E_M_E026_E050_A_bin.9_k121_3885_4	DgcB
STM_0716_E_M_E026_E050_A_bin.9_k121_919935_2	DgcB
STM_0716_E_M_E030_A_bin.64_k121_1148142_12	DgcB
STM_0716_E_M_E030_A_bin.64_k121_3216988_9	DgcB
STM_0716_E_M_E030_A_bin.66_k121_2914008_3	DgcB
STM_0716_E_M_E030_E054_E065_D_bin.61_k121_1260801_1	DgcB
STM_0716_E_M_E034_A_bin.3_k121_2232099_7	DgcB
STM_0716_E_M_E034_A_bin.46_k121_800559_4	DgcB
STM_0716_E_M_E050_E054_E058_A_bin.126_k121_8942159_5	DgcB
STM_0716_E_M_E050_E054_E058_A_bin.146_k121_4981388_4	DgcB
STM_0716_E_M_E050_E054_E058_A_bin.183_k121_7324653_39	DgcB
STM_0716_E_M_E050_E054_E058_A_bin.185_k121_4999370_3	DgcB
STM_0716_E_M_E050_E054_E058_A_bin.28_k121_36356_4	DgcB
STM_0716_E_M_E050_E054_E058_A_bin.34_k121_9418244_16	DgcB
STM_0716_E_M_E050_E054_E058_A_bin.70_k121_5417493_1	DgcB
STM_0716_E_M_E050_E054_E058_D_bin.8_k121_3168327_1	DgcB
STM_0716_E_M_E054_A_bin.49_k121_3711453_9	DgcB
STM_0716_E_M_E054_A_bin.74_k121_3260593_17	DgcB
STM_0716_E_M_E054_A_bin.75_k121_2837675_3	DgcB
STM_0716_E_M_E058_A_bin.15_k121_31821_2	DgcB
STM_0716_E_M_E058_A_bin.18_k121_2799513_32	DgcB
STM_0716_E_M_E058_A_bin.48_k121_2518844_1	DgcB
STM_0716_E_M_E058_A_bin.61_k121_3053542_2	DgcB
STM_0716_E_M_E065_A_bin.59_k121_1536002_15	DgcB
STM_0716_E_M_E069_A_bin.22_k121_1092474_3	DgcB
STM_0716_E_M_E069_A_bin.61_k121_2213488_12	DgcB
STM_0716_E_M_E069_D_bin.35_k121_2524411_8	DgcB
STM_0716_E_M_E069_D_bin.35_k121_535652_3	DgcB
STM_0716_E_M_E069_D_bin.35_k121_55017_7	DgcB
STM_0716_E_M_E069_E065_A_bin.42_k121_3949043_6	DgcB
20110700_E1S_1_c_000000000246_4	Dhaf_4613_ram
20110800_E1S_5_c_000000001403_3	Dhaf_4613_ram
20110800_E1S_5_c_000000001553_19	Dhaf_4613_ram
20110800_E2D_12_c_000000005365_9	Dhaf_4613_ram
20110800_E2D_14_c_000000001901_3	Dhaf_4613_ram
20110800_E2D_21_c_000000004396_24	Dhaf_4613_ram
20110800_E2D_31_c_000000007011_3	Dhaf_4613_ram
20110800_E2D_31_c_000000007057_3	Dhaf_4613_ram
20110800_E2D_32_c_000000009886_4	Dhaf_4613_ram
20110800_E2S_11_c_000000001903_11	Dhaf_4613_ram
20111000_E3D_3_c_000000002236_9	Dhaf_4613_ram
20111000_E3D_5_c_000000001016_37	Dhaf_4613_ram
20111000_E3D_6_c_000000002470_3	Dhaf_4613_ram
20111000_P1D_8_c_000000001044_2	Dhaf_4613_ram
20111000_P2D_4_c_000000003401_10	Dhaf_4613_ram
20120500_P19_5_c_000000002103_11	Dhaf_4613_ram
20120500_P19_5_c_000000002116_1	Dhaf_4613_ram
20120600_E1D_31_c_000000003288_4	Dhaf_4613_ram
20120600_E1D_54_c_000000000608_5	Dhaf_4613_ram
20120600_E1D_9_c_000000017480_9	Dhaf_4613_ram
20120600_E2D_28_c_000000001870_15	Dhaf_4613_ram
20120600_E2D_38_c_000000010052_3	Dhaf_4613_ram
20120600_E2D_38_c_000000010183_6	Dhaf_4613_ram
20120600_E2D_38_c_000000010226_4	Dhaf_4613_ram
20120600_E3D_17_c_000000018863_3	Dhaf_4613_ram
20120600_E3D_17_c_000000019022_7	Dhaf_4613_ram
20120600_E3D_18_c_000000018412_3	Dhaf_4613_ram
20120600_E3D_25_c_000000016668_3	Dhaf_4613_ram
20120600_E3D_3_c_000000016320_9	Dhaf_4613_ram
20120600_E3D_33_c_000000015758_22	Dhaf_4613_ram
20120600_E3D_37_c_000000000074_2	Dhaf_4613_ram
20120600_E3D_41_c_000000011380_16	Dhaf_4613_ram
20120600_E3D_49_c_000000000869_27	Dhaf_4613_ram
20120600_E3D_49_c_000000001118_13	Dhaf_4613_ram
20120700_E1D_7_c_000000001702_6	Dhaf_4613_ram
20120700_E2D_6_c_000000002890_20	Dhaf_4613_ram
20120700_P3D_101_c_000000020478_8	Dhaf_4613_ram
20120700_P3D_138_c_000000007565_7	Dhaf_4613_ram
20120700_P3D_62_c_000000087273_6	Dhaf_4613_ram
20120700_P3D_62_c_000000087312_3	Dhaf_4613_ram
20120700_P3D_91_c_000000068537_29	Dhaf_4613_ram
20120700_S1D_104_c_000000032413_22	Dhaf_4613_ram
20120800_E2D_13_c_000000002105_4	Dhaf_4613_ram
20120800_E2X_6_c_000000002200_11	Dhaf_4613_ram
20130700_C1D_10_c_000000005652_23	Dhaf_4613_ram
20130700_C1D_5_c_000000006290_10	Dhaf_4613_ram
20130700_C1D_6_c_000000000176_3	Dhaf_4613_ram
20130700_C2M_5_c_000000007649_14	Dhaf_4613_ram
20130700_E1Y_15_c_000000006247_15	Dhaf_4613_ram
20130700_E1Z_16_c_000000002444_1	Dhaf_4613_ram
20130700_E2D_8_c_000000001386_5	Dhaf_4613_ram
20130700_E2M_4_c_000000001164_4	Dhaf_4613_ram
20130700_E3M_6_c_000000003258_52	Dhaf_4613_ram
20140700_E15_11_c_000000004196_116	Dhaf_4613_ram
20150700_E14_13_c_000000002692_7	Dhaf_4613_ram
20150700_E14_5_c_000000004488_13	Dhaf_4613_ram
20150700_E25_9_c_000000001401_6	Dhaf_4613_ram
20150700_E34_1_c_000000002840_3	Dhaf_4613_ram
20150700_E34_4_c_000000002525_5	Dhaf_4613_ram
20160700_E33_2_c_000000001260_18	Dhaf_4613_ram
20160700_E33_6_c_000000000241_2	Dhaf_4613_ram
20160700_S23_8_c_000000007248_15	Dhaf_4613_ram
3300023254_2_Ga0224524_1000850_4	Dhaf_4613_ram
3300037109_9_Ga0395722_0008401_6	Dhaf_4613_ram
3300037225_16_Ga0395714_010843_2	Dhaf_4613_ram
3300037365_14_Ga0310749_0000869_13	Dhaf_4613_ram
3300037365_14_Ga0310749_0001263_6	Dhaf_4613_ram
3300038458_11_Ga0436657_0013756_3	Dhaf_4613_ram
3300038475_6_Ga0436670_0000165_9	Dhaf_4613_ram
3300039216_15_Ga0310687_0002754_10	Dhaf_4613_ram
3300039216_15_Ga0310687_0004600_5	Dhaf_4613_ram
Bog.Labelled.R1.T2.F3.trimmomatic.metaspades_bin.88_93.60_1.85_NODE_54024_length_3189_cov_4.785258_2	Dhaf_4613_ram
Bog.None.R3.T0.trimmomatic.megahit_bin.55_94.74_3.88_k141_144481_11	Dhaf_4613_ram
Bog.None.R3.T0.trimmomatic.megahit_bin.55_94.74_3.88_k141_270158_11	Dhaf_4613_ram
Fen.Unlabelled.R4.T3.F4.trimmomatic.megahit_bin.1_91.07_1.12_k141_1316908_6	Dhaf_4613_ram
PKWV01_ENA|PKWV01000166|PKWV01000166.1_2	Dhaf_4613_ram
PLLM01_ENA|PLLM01000049|PLLM01000049.1_48	Dhaf_4613_ram
PLMN01_ENA|PLMN01000004|PLMN01000004.1_31	Dhaf_4613_ram
PLTW01_ENA|PLTW01000048|PLTW01000048.1_1	Dhaf_4613_ram
PMBI01_ENA|PMBI01000049|PMBI01000049.1_39	Dhaf_4613_ram
PMBL01_ENA|PMBL01000192|PMBL01000192.1_1	Dhaf_4613_ram
PMBX01_ENA|PMBX01000175|PMBX01000175.1_50	Dhaf_4613_ram
PMBY01_ENA|PMBY01000126|PMBY01000126.1_6	Dhaf_4613_ram
PMBY01_ENA|PMBY01000454|PMBY01000454.1_6	Dhaf_4613_ram
PMCE01_ENA|PMCE01000448|PMCE01000448.1_7	Dhaf_4613_ram
PMCE01_ENA|PMCE01000551|PMCE01000551.1_27	Dhaf_4613_ram
PMCF01_ENA|PMCF01000230|PMCF01000230.1_6	Dhaf_4613_ram
PMCF01_ENA|PMCF01000435|PMCF01000435.1_9	Dhaf_4613_ram
PMCI01_ENA|PMCI01000288|PMCI01000288.1_4	Dhaf_4613_ram
PMCR01_ENA|PMCR01000207|PMCR01000207.1_3	Dhaf_4613_ram
PMCY01_ENA|PMCY01000322|PMCY01000322.1_4	Dhaf_4613_ram
PMDQ01_ENA|PMDQ01000015|PMDQ01000015.1_1	Dhaf_4613_ram
PMEE01_ENA|PMEE01000027|PMEE01000027.1_13	Dhaf_4613_ram
PMJR01_ENA|PMJR01000094|PMJR01000094.1_16	Dhaf_4613_ram
PMKW01_ENA|PMKW01000057|PMKW01000057.1_18	Dhaf_4613_ram
PMKW01_ENA|PMKW01000073|PMKW01000073.1_12	Dhaf_4613_ram
PMMD01_ENA|PMMD01000357|PMMD01000357.1_11	Dhaf_4613_ram
PMXK01_ENA|PMXK01000145|PMXK01000145.1_8	Dhaf_4613_ram
PMXY01_ENA|PMXY01000064|PMXY01000064.1_6	Dhaf_4613_ram
PMZI01_ENA|PMZI01000045|PMZI01000045.1_77	Dhaf_4613_ram
STM_0716_E_M_E001_D_bin.12_k121_1107323_7	Dhaf_4613_ram
STM_0716_E_M_E001_D_bin.12_k121_1303786_3	Dhaf_4613_ram
STM_0716_E_M_E026_E030_E034_A_bin.113_k121_5180593_4	Dhaf_4613_ram
STM_0716_E_M_E026_E030_E034_A_bin.136_k121_3735216_7	Dhaf_4613_ram
STM_0716_E_M_E026_E030_E034_A_bin.24_k121_200472_15	Dhaf_4613_ram
STM_0716_E_M_E026_E030_E034_A_multi_bin.119_k121_737865_5	Dhaf_4613_ram
STM_0716_E_M_E026_E030_E034_A_multi_bin.192_k121_6016937_11	Dhaf_4613_ram
STM_0716_E_M_E026_E030_E034_A_multi_bin.196_k121_1594445_2	Dhaf_4613_ram
STM_0716_E_M_E026_E030_E034_A_multi_bin.196_k121_5147551_8	Dhaf_4613_ram
STM_0716_E_M_E026_E030_E034_A_multi_bin.39_k121_6804482_7	Dhaf_4613_ram
STM_0716_E_M_E026_E030_E034_A_multi_bin.55_k121_2496849_8	Dhaf_4613_ram
STM_0716_E_M_E026_E030_E034_A_multi_bin.65_k121_1415414_2	Dhaf_4613_ram
STM_0716_E_M_E026_E030_E034_A_multi_bin.92_k121_1630539_3	Dhaf_4613_ram
STM_0716_E_M_E026_E030_E034_D_bin.98_k121_2241747_1	Dhaf_4613_ram
STM_0716_E_M_E026_E030_E034_D_bin.98_k121_633190_7	Dhaf_4613_ram
STM_0716_E_M_E026_E030_E034_D_multi_bin.27_k121_231677_1	Dhaf_4613_ram
STM_0716_E_M_E026_E050_A_bin.85_k121_56717_1	Dhaf_4613_ram
STM_0716_E_M_E030_A_bin.18_k121_2381731_1	Dhaf_4613_ram
STM_0716_E_M_E030_E054_E065_D_bin.33_k121_203905_3	Dhaf_4613_ram
STM_0716_E_M_E034_A_bin.10_k121_2043422_8	Dhaf_4613_ram
STM_0716_E_M_E034_E058_A_bin.128_k121_4837796_5	Dhaf_4613_ram
STM_0716_E_M_E050_E054_E058_A_bin.12_k121_288933_5	Dhaf_4613_ram
STM_0716_E_M_E050_E054_E058_A_bin.141_k121_4539399_2	Dhaf_4613_ram
STM_0716_E_M_E050_E054_E058_A_bin.141_k121_6474874_8	Dhaf_4613_ram
STM_0716_E_M_E050_E054_E058_A_bin.148_k121_4483627_1	Dhaf_4613_ram
STM_0716_E_M_E050_E054_E058_A_bin.156_k121_1270337_2	Dhaf_4613_ram
STM_0716_E_M_E050_E054_E058_A_bin.183_k121_9560493_8	Dhaf_4613_ram
STM_0716_E_M_E050_E054_E058_A_bin.34_k121_790400_7	Dhaf_4613_ram
STM_0716_E_M_E050_E054_E058_D_bin.37_k121_9779389_4	Dhaf_4613_ram
STM_0716_E_M_E054_A_bin.21_k121_3356863_86	Dhaf_4613_ram
STM_0716_E_M_E054_A_bin.49_k121_2720760_6	Dhaf_4613_ram
STM_0716_E_M_E058_A_bin.15_k121_262184_8	Dhaf_4613_ram
STM_0716_E_M_E058_A_bin.18_k121_1855506_1	Dhaf_4613_ram
STM_0716_E_M_E058_A_bin.30_k121_372056_8	Dhaf_4613_ram
STM_0716_E_M_E061_D_bin.2_k121_1482280_2	Dhaf_4613_ram
STM_0716_E_M_E065_A_bin.24_k121_977208_4	Dhaf_4613_ram
STM_0716_E_M_E065_D_bin.48_k121_1001463_7	Dhaf_4613_ram
STM_0716_E_M_E065_E061_A_bin.46_k121_421828_3	Dhaf_4613_ram
STM_0716_E_M_E069_A_bin.22_k121_2375360_13	Dhaf_4613_ram
STM_0716_E_M_E069_A_bin.22_k121_2928912_162	Dhaf_4613_ram
STM_0716_E_M_E069_A_bin.22_k121_3350508_4	Dhaf_4613_ram
STM_0716_E_M_E069_A_bin.45_k121_2564951_1	Dhaf_4613_ram
STM_0716_E_M_E069_D_bin.35_k121_1036574_4	Dhaf_4613_ram
STM_0716_E_M_E069_D_bin.35_k121_2648119_5	Dhaf_4613_ram
STM_0716_E_M_E069_D_bin.35_k121_339455_3	Dhaf_4613_ram
STM_0716_E_M_E069_D_bin.7_k121_1905271_4	Dhaf_4613_ram
STM_0716_E_M_E069_E061_D_bin.35_k121_1968502_5	Dhaf_4613_ram
STM_0716_E_M_E069_E065_A_bin.41_k121_6575029_7	Dhaf_4613_ram
STM_0716_E_M_E069_E065_A_bin.67_k121_5924460_21	Dhaf_4613_ram
STM_0716_E_M_E058_A_bin.18_k121_1855506_3	Dhaf4610_B
STM_0716_E_M_E069_A_bin.22_k121_2375360_8	Dhaf4610_B
STM_0716_E_M_E069_A_bin.22_k121_2375360_7	Dhaf4611_C
STM_0716_E_M_E069_A_bin.22_k121_2375360_6	Dhaf4612_A
20100900_E3S_1_c_000000000146_4	DMGdh
20100900_E3S_1_c_000000000146_5	DMGdh
20110800_E3D_17_c_000000003702_1	DMGdh
20120600_E2D_47_c_000000019991_4	DMGdh
20120600_E3D_33_c_000000015622_3	DMGdh
20120600_E3D_33_c_000000015711_6	DMGdh
20120600_S1S_5_c_000000001576_3	DMGdh
20120600_S1S_5_c_000000001683_2	DMGdh
20130700_E1Z_16_c_000000002369_12	DMGdh
20140700_E15_11_c_000000004140_21	DMGdh
20140700_E15_11_c_000000004140_24	DMGdh
20140700_S12_15_c_000000003897_9	DMGdh
20150700_S23_2_c_000000000984_36	DMGdh
20160700_S23_8_c_000000007047_2	DMGdh
20160700_S23_8_c_000000007050_8	DMGdh
20160700_S23_8_c_000000007050_9	DMGdh
20160700_S23_8_c_000000007072_8	DMGdh
20160700_S23_8_c_000000007215_2	DMGdh
PLXI01_ENA|PLXI01000119|PLXI01000119.1_20	DMGdh
PMCJ01_ENA|PMCJ01000046|PMCJ01000046.1_104	DMGdh
PMCJ01_ENA|PMCJ01000047|PMCJ01000047.1_9	DMGdh
PMCJ01_ENA|PMCJ01000182|PMCJ01000182.1_13	DMGdh
PMCJ01_ENA|PMCJ01000262|PMCJ01000262.1_4	DMGdh
PMCN01_ENA|PMCN01000035|PMCN01000035.1_9	DMGdh
PMCN01_ENA|PMCN01000177|PMCN01000177.1_19	DMGdh
PMCN01_ENA|PMCN01000177|PMCN01000177.1_20	DMGdh
PMUG01_ENA|PMUG01000585|PMUG01000585.1_2	DMGdh
STM_0716_E_M_E026_E030_E034_A_multi_bin.119_k121_134758_11	DMGdh
STM_0716_E_M_E026_E030_E034_A_multi_bin.119_k121_1756032_21	DMGdh
STM_0716_E_M_E026_E030_E034_A_multi_bin.119_k121_4217836_14	DMGdh
STM_0716_E_M_E026_E030_E034_A_multi_bin.119_k121_737865_12	DMGdh
STM_0716_E_M_E026_E030_E034_A_multi_bin.192_k121_2417609_3	DMGdh
STM_0716_E_M_E026_E030_E034_A_multi_bin.192_k121_5579765_6	DMGdh
STM_0716_E_M_E026_E030_E034_A_multi_bin.192_k121_875842_10	DMGdh
STM_0716_E_M_E026_E030_E034_A_multi_bin.97_k121_36931_2	DMGdh
STM_0716_E_M_E026_E030_E034_A_multi_bin.97_k121_4257837_6	DMGdh
STM_0716_E_M_E026_E050_A_bin.85_k121_3875718_2	DMGdh
STM_0716_E_M_E026_E050_A_bin.85_k121_4009521_1	DMGdh
STM_0716_E_M_E030_A_bin.50_k121_1139956_7	DMGdh
STM_0716_E_M_E030_A_bin.50_k121_2351310_1	DMGdh
STM_0716_E_M_E030_E054_E065_D_bin.3_k121_3763388_1	DMGdh
STM_0716_E_M_E034_E058_A_bin.50_k121_1719312_4	DMGdh
STM_0716_E_M_E050_E054_E058_A_bin.121_k121_1973740_9	DMGdh
STM_0716_E_M_E050_E054_E058_A_bin.201_k121_2282709_3	DMGdh
STM_0716_E_M_E050_E054_E058_A_bin.70_k121_2457174_1	DMGdh
STM_0716_E_M_E065_A_bin.59_k121_1001974_9	DMGdh
STM_0716_E_M_E065_A_bin.59_k121_1311414_9	DMGdh
STM_0716_E_M_E065_A_bin.59_k121_3368993_1	DMGdh
STM_0716_E_M_E065_A_bin.59_k121_3445747_9	DMGdh
STM_0716_E_M_E069_A_bin.61_k121_3055868_1	DMGdh
STM_0716_E_M_E069_E061_D_bin.35_k121_1523267_2	DMGdh
20110800_E3D_17_c_000000003585_2	DMGoxidase
20111000_P1D_8_c_000000001179_4	DMGoxidase
20120600_E2D_28_c_000000001666_5	DMGoxidase
20120600_E2D_28_c_000000001799_3	DMGoxidase
20120600_E3D_18_c_000000018282_1	DMGoxidase
20120600_E3D_33_c_000000015451_2	DMGoxidase
20120700_P3D_10_c_000000032857_9	DMGoxidase
20120700_P3D_10_c_000000032882_10	DMGoxidase
3300037239_6_Ga0395674_000095_14	DMGoxidase
STM_0716_E_M_E026_E030_E034_A_bin.156_k121_5622576_5	DMGoxidase
STM_0716_E_M_E050_E054_E058_A_bin.12_k121_8477269_3	DMGoxidase
STM_0716_E_M_E050_E054_E058_A_bin.12_k121_8549062_4	DMGoxidase
STM_0716_E_M_E050_E054_E058_A_bin.34_k121_790400_10	DMGoxidase
STM_0716_E_M_E050_E054_E058_D_bin.20_k121_8034541_4	DMGoxidase
STM_0716_E_M_E054_A_bin.73_k121_1299670_4	DMGoxidase
STM_0716_E_M_E069_A_bin.61_k121_3055868_6	DMGoxidase
STM_0716_E_M_E069_D_bin.7_k121_202426_6	DMGoxidase
STM_0716_E_M_E069_D_bin.7_k121_380845_3	DMGoxidase
20120600_E3D_37_c_000000000074_7	DmmB
Fen.Labelled.R1.T2.F4.trimmomatic.metaspades_bin.28_74.91_1.75_NODE_125_length_31343_cov_9.314274_20	DmmB
Fen.Labelled.R1.T2.F4.trimmomatic.metaspades_bin.29_70.18_0.00_NODE_995_length_11646_cov_7.320939_8	DmmB
Fen.Labelled.R2.T2.F4.trimmomatic.metaspades_bin.4_88.56_1.60_NODE_1461_length_10390_cov_6.065602_3	DmmB
Fen.Labelled.R2.T3.F4.trimmomatic.metaspades_bin.21_75.44_5.26_NODE_1795_length_11630_cov_7.241641_2	DmmB
Fen.Unlabelled.R2.T1.F1.trimmomatic.megahit_bin.30_73.19_3.33_k141_828871_3	DmmB
Fen.Unlabelled.R3.T2.F3.trimmomatic.megahit_bin.16_89.30_6.01_k141_1049185_3	DmmB
PMCJ01_ENA|PMCJ01000212|PMCJ01000212.1_7	DmmB
STM_0716_E_M_E026_E030_E034_A_multi_bin.119_k121_8064110_6	DmmB
STM_0716_E_M_E026_E030_E034_A_multi_bin.35_k121_4063901_2	DmmB
STM_0716_E_M_E026_E050_A_bin.85_k121_2581621_7	DmmB
STM_0716_E_M_E030_A_bin.64_k121_1423070_8	DmmB
STM_0716_E_M_E050_E054_E058_D_bin.110_k121_3756185_5	DmmB
STM_0716_E_M_E050_E054_E058_D_bin.110_k121_6552007_8	DmmB
STM_0716_E_M_E054_A_bin.74_k121_3339626_7	DmmB
STM_0716_E_M_E058_A_bin.48_k121_1293840_2	DmmB
STM_0716_E_M_E065_A_bin.59_k121_1536002_10	DmmB
STM_0716_E_M_E069_E061_D_bin.35_k121_3726902_3	DmmB
Fen.Unlabelled.R3.T2.F3.trimmomatic.megahit_bin.16_89.30_6.01_k141_1049185_4	DmmC
STM_0716_E_M_E026_E030_E034_A_multi_bin.108_k121_3794570_2	DmmC
STM_0716_E_M_E030_A_bin.64_k121_1423070_9	DmmC
STM_0716_E_M_E050_E054_E058_D_bin.110_k121_6552007_7	DmmC
STM_0716_E_M_E054_A_bin.74_k121_3339626_6	DmmC
STM_0716_E_M_E058_A_bin.48_k121_1293840_1	DmmC
PMCE01_ENA|PMCE01000047|PMCE01000047.1_8	ELI2004_C
PMCE01_ENA|PMCE01000086|PMCE01000086.1_3	ELI2004_C
PMXK01_ENA|PMXK01000145|PMXK01000145.1_10	ELI2004_C
PMZI01_ENA|PMZI01000023|PMZI01000023.1_240	ELI2004_C
STM_0716_E_M_E069_A_bin.74_k121_1858104_2	ELI2004_C
20110800_E2D_32_c_000000009989_23	ELI2005_A
20110800_E2D_6_c_000000002911_3	ELI2005_A
20111000_E3D_5_c_000000001122_27	ELI2005_A
20120500_P19_5_c_000000002204_7	ELI2005_A
20120600_E1D_55_c_000000005829_3	ELI2005_A
20120600_E3D_25_c_000000016884_3	ELI2005_A
20120700_P3D_138_c_000000007383_4	ELI2005_A
20130700_E1Z_16_c_000000002456_6	ELI2005_A
3300037225_16_Ga0395714_014816_2	ELI2005_A
Bog.None.R3.T0.trimmomatic.megahit_bin.55_94.74_3.88_k141_779226_2	ELI2005_A
PLTW01_ENA|PLTW01000059|PLTW01000059.1_4	ELI2005_A
PMCE01_ENA|PMCE01000120|PMCE01000120.1_3	ELI2005_A
PMDT01_ENA|PMDT01000385|PMDT01000385.1_3	ELI2005_A
STM_0716_E_M_E034_E058_E069_D_bin.77_k121_1875731_2	ELI2005_A
STM_0716_E_M_E050_E054_E058_A_bin.118_k121_8199497_4	ELI2005_A
STM_0716_E_M_E065_E061_A_bin.46_k121_6337022_3	ELI2005_A
STM_0716_E_M_E069_A_bin.22_k121_3350508_8	ELI2005_A
STM_0716_E_M_E069_D_bin.35_k121_1806485_4	ELI2005_A
STM_0716_E_M_E069_D_bin.35_k121_3443680_7	ELI2005_A
STM_0716_E_M_E069_E065_A_bin.67_k121_3753525_3	ELI2005_A
20100900_E1D_16_c_000000004595_5	fefe_A
20100900_E1D_8_c_000000003189_15	fefe_A
20100900_E1D_8_c_000000003244_13	fefe_A
20100900_E2D_7_c_000000001039_25	fefe_A
20100900_E2D_7_c_000000001039_8	fefe_A
20100900_E3D_14_c_000000002614_2	fefe_A
20110600_E2D_3_c_000000000117_8	fefe_A
20110600_E3S_1_c_000000000467_1	fefe_A
20110600_E3S_1_c_000000000833_3	fefe_A
20110600_S1M_11_c_000000004446_2	fefe_A
20110700_E1D_5_c_000000000319_8	fefe_A
20110700_E2M_2_c_000000001653_3	fefe_A
20110700_E2M_2_c_000000001769_1	fefe_A
20110700_E2S_1_c_000000000174_4	fefe_A
20110700_E2S_1_c_000000000403_3	fefe_A
20110700_P2D_15_c_000000007078_10	fefe_A
20110700_P2D_15_c_000000007078_4	fefe_A
20110700_S2D_14_c_000000000302_7	fefe_A
20110800_E1D_17_c_000000006111_4	fefe_A
20110800_E1D_3_c_000000002142_11	fefe_A
20110800_E1D_5_c_000000002208_27	fefe_A
20110800_E1D_6_c_000000005370_19	fefe_A
20110800_E1S_8_c_000000002255_5	fefe_A
20110800_E2D_1_c_000000008548_4	fefe_A
20110800_E2D_1_c_000000008579_3	fefe_A
20110800_E2D_3_c_000000007462_14	fefe_A
20110800_E2D_31_c_000000007245_1	fefe_A
20110800_E2D_31_c_000000007258_12	fefe_A
20110800_E2D_32_c_000000009941_13	fefe_A
20110800_E2D_32_c_000000010130_3	fefe_A
20110800_E2D_34_c_000000008010_6	fefe_A
20110800_E2D_6_c_000000002802_10	fefe_A
20110800_E2S_4_c_000000000741_5	fefe_A
20110800_E3D_15_c_000000000983_4	fefe_A
20110800_E3D_16_c_000000000650_4	fefe_A
20110800_E3D_22_c_000000009602_2	fefe_A
20110800_E3D_26_c_000000012080_45	fefe_A
20110800_E3D_28_c_000000003301_3	fefe_A
20110800_E3D_3_c_000000007370_4	fefe_A
20110800_E3D_32_c_000000002365_9	fefe_A
20110800_E3D_38_c_000000006862_26	fefe_A
20110800_E3D_40_c_000000005423_20	fefe_A
20110800_E3M_4_c_000000002712_8	fefe_A
20110800_E3M_4_c_000000002812_23	fefe_A
20111000_E3D_2_c_000000000796_6	fefe_A
20111000_E3D_2_c_000000000845_4	fefe_A
20111000_E3D_7_c_000000002650_2	fefe_A
20111000_P3D_13_c_000000000562_23	fefe_A
20111000_P3M_44_c_000000005408_7	fefe_A
20111000_S2M_12_c_000000002188_8	fefe_A
20120500_P19_10_c_000000001989_5	fefe_A
20120500_P19_5_c_000000002122_20	fefe_A
20120500_P19_8_c_000000001457_43	fefe_A
20120500_P19_9_c_000000001579_2	fefe_A
20120500_P19_9_c_000000001673_8	fefe_A
20120500_P26_5_c_000000003192_11	fefe_A
20120500_P28_11_c_000000001849_15	fefe_A
20120500_P28_11_c_000000001872_8	fefe_A
20120500_P28_3_c_000000003627_1	fefe_A
20120500_P28_9_c_000000000164_2	fefe_A
20120600_E1D_10_c_000000014204_19	fefe_A
20120600_E1D_10_c_000000014357_2	fefe_A
20120600_E1D_18_c_000000004807_31	fefe_A
20120600_E1D_31_c_000000003174_24	fefe_A
20120600_E1D_35_c_000000007939_7	fefe_A
20120600_E1D_35_c_000000007950_16	fefe_A
20120600_E1D_37_c_000000009300_5	fefe_A
20120600_E1D_54_c_000000000610_21	fefe_A
20120600_E1D_54_c_000000000651_75	fefe_A
20120600_E1D_54_c_000000000712_9	fefe_A
20120600_E2D_1_c_000000018023_6	fefe_A
20120600_E2D_1_c_000000018135_8	fefe_A
20120600_E2D_11_c_000000015013_12	fefe_A
20120600_E2D_11_c_000000015013_3	fefe_A
20120600_E2D_19_c_000000014325_8	fefe_A
20120600_E2D_22_c_000000009807_11	fefe_A
20120600_E2D_27_c_000000014183_2	fefe_A
20120600_E2D_36_c_000000005127_9	fefe_A
20120600_E2D_38_c_000000010055_2	fefe_A
20120600_E2D_38_c_000000010168_27	fefe_A
20120600_E2D_44_c_000000003755_7	fefe_A
20120600_E2D_44_c_000000003879_1	fefe_A
20120600_E2D_57_c_000000020293_4	fefe_A
20120600_E2D_7_c_000000017925_5	fefe_A
20120600_E2D_8_c_000000008296_4	fefe_A
20120600_E2D_8_c_000000008478_3	fefe_A
20120600_E3D_13_c_000000013708_2	fefe_A
20120600_E3D_13_c_000000013764_7	fefe_A
20120600_E3D_14_c_000000019820_8	fefe_A
20120600_E3D_25_c_000000016587_2	fefe_A
20120600_E3D_25_c_000000016850_6	fefe_A
20120600_E3D_26_c_000000004644_2	fefe_A
20120600_E3D_27_c_000000013371_5	fefe_A
20120600_E3D_27_c_000000013371_9	fefe_A
20120600_E3D_29_c_000000022902_13	fefe_A
20120600_E3D_29_c_000000022987_10	fefe_A
20120600_E3D_3_c_000000015994_7	fefe_A
20120600_E3D_38_c_000000018082_25	fefe_A
20120600_E3D_38_c_000000018126_61	fefe_A
20120600_E3D_41_c_000000011556_11	fefe_A
20120600_E3D_42_c_000000016968_10	fefe_A
20120600_E3D_42_c_000000016992_25	fefe_A
20120600_E3D_49_c_000000000955_2	fefe_A
20120600_E3D_50_c_000000012324_4	fefe_A
20120600_E3D_50_c_000000012390_2	fefe_A
20120600_S1D_1_c_000000004003_15	fefe_A
20120600_S1D_7_c_000000003642_2	fefe_A
20120700_E3M_2_c_000000037382_36	fefe_A
20120700_E3M_3_c_000000038955_4	fefe_A
20120700_P3D_105_c_000000075338_4	fefe_A
20120700_P3D_112_c_000000057391_33	fefe_A
20120700_P3D_138_c_000000007612_2	fefe_A
20120700_P3D_20_c_000000084591_23	fefe_A
20120700_P3D_20_c_000000084747_52	fefe_A
20120700_S1D_103_c_000000003390_7	fefe_A
20120700_S1D_104_c_000000032514_13	fefe_A
20120700_S1D_107_c_000000092957_22	fefe_A
20120700_S1D_107_c_000000092957_32	fefe_A
20120700_S1D_24_c_000000028732_9	fefe_A
20120700_S1D_24_c_000000028871_3	fefe_A
20120700_S1D_24_c_000000028948_4	fefe_A
20120700_S1D_26_c_000000005424_20	fefe_A
20120700_S1D_26_c_000000005438_4	fefe_A
20120700_S1D_30_c_000000001425_5	fefe_A
20120700_S1D_39_c_000000057280_4	fefe_A
20120700_S1D_48_c_000000071398_23	fefe_A
20120700_S1D_49_c_000000018273_1	fefe_A
20120700_S1D_67_c_000000013853_3	fefe_A
20120700_S1D_73_c_000000074529_3	fefe_A
20120700_S1D_74_c_000000032606_7	fefe_A
20120700_S1D_77_c_000000077508_9	fefe_A
20120700_S1D_98_c_000000048949_12	fefe_A
20120800_E1D_15_c_000000006331_9	fefe_A
20120800_E1D_18_c_000000006555_2	fefe_A
20120800_E1D_19_c_000000006402_15	fefe_A
20120800_E1D_7_c_000000004603_7	fefe_A
20120800_E1X_12_c_000000003147_3	fefe_A
20120800_E1X_12_c_000000003147_9	fefe_A
20120800_E1X_7_c_000000000883_3	fefe_A
20120800_E2D_10_c_000000004730_6	fefe_A
20120800_E2D_10_c_000000004876_5	fefe_A
20120800_E2D_13_c_000000002036_4	fefe_A
20120800_E2D_13_c_000000002102_2	fefe_A
20120800_E2D_20_c_000000001415_4	fefe_A
20120800_E2D_20_c_000000001566_8	fefe_A
20120800_E2D_20_c_000000001589_22	fefe_A
20120800_E2D_4_c_000000006509_4	fefe_A
20120800_E2D_4_c_000000006814_2	fefe_A
20120800_E2M_2_c_000000000774_3	fefe_A
20120800_E2M_2_c_000000001035_2	fefe_A
20120800_E2X_11_c_000000002802_2	fefe_A
20120800_E2X_13_c_000000003938_11	fefe_A
20120800_E2X_13_c_000000003958_9	fefe_A
20120800_E2X_13_c_000000003959_2	fefe_A
20120800_E2X_16_c_000000005277_34	fefe_A
20120800_E2X_16_c_000000005333_17	fefe_A
20120800_E3D_4_c_000000000172_39	fefe_A
20120800_E3S_10_c_000000002097_1	fefe_A
20120800_E3S_15_c_000000003958_15	fefe_A
20120800_E3X_14_c_000000000278_46	fefe_A
20120800_E3X_14_c_000000000284_47	fefe_A
20120800_E3X_2_c_000000000843_8	fefe_A
20120800_E3X_26_c_000000002207_4	fefe_A
20120800_E3X_28_c_000000005794_2	fefe_A
20120800_E3X_28_c_000000005794_9	fefe_A
20120800_E3X_3_c_000000002781_349	fefe_A
20120800_E3X_6_c_000000001102_74	fefe_A
20130700_C1D_10_c_000000005836_4	fefe_A
20130700_C1D_13_c_000000003408_15	fefe_A
20130700_C1D_14_c_000000003002_10	fefe_A
20130700_C1D_14_c_000000003236_6	fefe_A
20130700_C1D_19_c_000000001670_2	fefe_A
20130700_C1D_3_c_000000005433_52	fefe_A
20130700_C1D_5_c_000000006223_11	fefe_A
20130700_C1D_8_c_000000002579_19	fefe_A
20130700_C1D_9_c_000000003868_2	fefe_A
20130700_C1X_10_c_000000003068_11	fefe_A
20130700_C1X_10_c_000000003068_18	fefe_A
20130700_C1X_11_c_000000004517_3	fefe_A
20130700_C1X_17_c_000000006305_6	fefe_A
20130700_C1X_17_c_000000006689_3	fefe_A
20130700_C1X_5_c_000000005228_11	fefe_A
20130700_C1X_6_c_000000000995_12	fefe_A
20130700_C1X_8_c_000000004278_56	fefe_A
20130700_C1X_8_c_000000004278_67	fefe_A
20130700_C1Y_11_c_000000000635_7	fefe_A
20130700_C1Y_4_c_000000000713_2	fefe_A
20130700_C1Y_5_c_000000000034_24	fefe_A
20130700_C2M_13_c_000000008322_3	fefe_A
20130700_C2M_13_c_000000008364_9	fefe_A
20130700_C2M_16_c_000000000050_4	fefe_A
20130700_C2M_20_c_000000007510_4	fefe_A
20130700_C2M_8_c_000000005958_6	fefe_A
20130700_C2M_8_c_000000006089_8	fefe_A
20130700_C2X_10_c_000000002044_24	fefe_A
20130700_C2X_10_c_000000002054_6	fefe_A
20130700_C2X_12_c_000000000297_58	fefe_A
20130700_C2X_3_c_000000000434_109	fefe_A
20130700_C2X_5_c_000000003565_15	fefe_A
20130700_C2X_5_c_000000003648_27	fefe_A
20130700_C2X_6_c_000000002986_15	fefe_A
20130700_C2Y_6_c_000000000109_5	fefe_A
20130700_E1M_4_c_000000000403_2	fefe_A
20130700_E1Y_1_c_000000003524_3	fefe_A
20130700_E1Y_1_c_000000003678_3	fefe_A
20130700_E1Y_5_c_000000005754_1	fefe_A
20130700_E1Y_5_c_000000005780_3	fefe_A
20130700_E1Z_4_c_000000002960_51	fefe_A
20130700_E2D_8_c_000000001449_14	fefe_A
20130700_E2M_1_c_000000001229_2	fefe_A
20130700_E2M_2_c_000000002025_3	fefe_A
20130700_E2Y_15_c_000000001637_4	fefe_A
20130700_E2Y_3_c_000000002256_partial_60836_222644_1	fefe_A
20130700_E2Y_3_c_000000002256_partial_60836_222644_8	fefe_A
20130700_E3D_6_c_000000000441_4	fefe_A
20130700_E3M_6_c_000000003071_28	fefe_A
20130700_E3S_4_c_000000001564_1	fefe_A
20130700_E3X_2_c_000000002676_4	fefe_A
20130700_E3Z_15_c_000000002897_42	fefe_A
20130700_E3Z_7_c_000000003131_9	fefe_A
20130700_E3Z_8_c_000000004234_103	fefe_A
20130700_S1Z_5_c_000000000184_24	fefe_A
20130700_S1Z_5_c_000000000196_7	fefe_A
20130700_S2D_2_c_000000006655_14	fefe_A
20140700_E15_1_c_000000002707_6	fefe_A
20140700_E15_1_c_000000002763_5	fefe_A
20140700_E15_14_c_000000002388_6	fefe_A
20140700_E15_5_c_000000004104_58	fefe_A
20140700_E15_5_c_000000004104_65	fefe_A
20140700_E15_6_c_000000004322_9	fefe_A
20140700_E15_6_c_000000004333_3	fefe_A
20140700_E15_7_c_000000001583_13	fefe_A
20140700_E15_7_c_000000001583_6	fefe_A
20140700_S11_11_c_000000002495_45	fefe_A
20140700_S11_6_c_000000005325_8	fefe_A
20140700_S35_5_c_000000003221_15	fefe_A
20140700_S36_11_c_000000005992_6	fefe_A
20140700_S36_11_c_000000006010_17	fefe_A
20150700_E14_4_c_000000001918_21	fefe_A
20150700_E14_5_c_000000004414_31	fefe_A
20150700_E15_18_c_000000007907_4	fefe_A
20150700_E15_18_c_000000007982_4	fefe_A
20150700_E15_20_c_000000007574_28	fefe_A
20150700_E15_4_c_000000004544_2	fefe_A
20150700_E15_6_c_000000008190_13	fefe_A
20150700_E21_1_c_000000001119_3	fefe_A
20150700_E21_1_c_000000001261_1	fefe_A
20150700_E35_2_c_000000002104_2	fefe_A
20150700_E35_2_c_000000002142_10	fefe_A
20150700_E35_7_c_000000001658_2	fefe_A
20150700_S15_12_c_000000004534_63	fefe_A
20150700_S15_12_c_000000004534_70	fefe_A
20160700_E11_1_c_000000001130_1	fefe_A
20160700_E13_6_c_000000002826_2	fefe_A
20160700_E14_7_c_000000000914_2	fefe_A
20160700_E14_9_c_000000000100_1	fefe_A
20160700_E15_4_c_000000001034_2	fefe_A
20160700_E23_20_c_000000004031_8	fefe_A
20160700_E25_11_c_000000003080_5	fefe_A
20160700_E25_15_c_000000006823_153	fefe_A
20160700_E25_18_c_000000000697_3	fefe_A
20160700_E35_4_c_000000000178_4	fefe_A
20160700_E35_7_c_000000000781_3	fefe_A
20170700_E15_6_c_000000002524_48	fefe_A
20170700_E33_1_c_000000000391_4	fefe_A
20170700_E33_1_c_000000000454_3	fefe_A
20170700_S24_14_c_000000003635_44	fefe_A
20170700_S24_9_c_000000001541_10	fefe_A
20170700_S25_13_c_000000008165_10	fefe_A
20170700_S25_23_c_000000011222_2	fefe_A
20170700_S33_33_c_000000003985_2	fefe_A
20170700_S33_33_c_000000004139_8	fefe_A
20170700_S35_18_c_000000002128_3	fefe_A
20170700_S35_19_c_000000001247_11	fefe_A
20170700_S35_19_c_000000001342_4	fefe_A
20170700_S35_19_c_000000001371_5	fefe_A
20170700_S35_2_c_000000000255_23	fefe_A
3300022824_1_Ga0224518_1000013_44	fefe_A
3300022824_1_Ga0224518_1000023_16	fefe_A
3300022824_1_Ga0224518_1000142_5	fefe_A
3300023248_5_Ga0224525_1000115_31	fefe_A
3300023254_2_Ga0224524_1000217_20	fefe_A
3300023254_4_Ga0224524_1000688_8	fefe_A
3300023254_4_Ga0224524_1002291_2	fefe_A
3300023254_4_Ga0224524_1004397_2	fefe_A
3300028857_5_Ga0302289_1000393_3	fefe_A
3300036878_6_Ga0334796_000609_3	fefe_A
3300036884_7_Ga0334813_000075_18	fefe_A
3300036884_7_Ga0334813_000075_20	fefe_A
3300036884_7_Ga0334813_000075_28	fefe_A
3300036886_10_Ga0334826_000005_161	fefe_A
3300036886_10_Ga0334826_000005_192	fefe_A
3300037076_11_Ga0395910_000002_455	fefe_A
3300037076_11_Ga0395910_000002_461	fefe_A
3300037076_11_Ga0395910_000002_98	fefe_A
3300037076_20_Ga0395910_000140_24	fefe_A
3300037076_21_Ga0395910_005948_10	fefe_A
3300037076_21_Ga0395910_005948_4	fefe_A
3300037089_15_Ga0334820_000042_130	fefe_A
3300037089_15_Ga0334820_000042_136	fefe_A
3300037091_10_Ga0334825_001439_10	fefe_A
3300037104_11_Ga0395706_000027_30	fefe_A
3300037104_11_Ga0395706_000032_185	fefe_A
3300037109_9_Ga0395722_0002784_5	fefe_A
3300037109_9_Ga0395722_0018218_2	fefe_A
3300037132_8_Ga0395987_000620_5	fefe_A
3300037132_9_Ga0395987_000176_50	fefe_A
3300037182_7_Ga0395695_010049_1	fefe_A
3300037185_7_Ga0395721_000216_4	fefe_A
3300037185_7_Ga0395721_003825_5	fefe_A
3300037224_12_Ga0395705_000175_37	fefe_A
3300037224_12_Ga0395705_000785_9	fefe_A
3300037225_17_Ga0395714_000025_237	fefe_A
3300037360_7_Ga0310742_004406_3	fefe_A
3300037549_11_Ga0310740_0001280_9	fefe_A
3300037549_11_Ga0310740_0015363_5	fefe_A
3300037562_7_Ga0310760_002300_9	fefe_A
3300037562_7_Ga0310760_003751_9	fefe_A
3300037562_7_Ga0310760_009725_8	fefe_A
3300038457_9_Ga0436655_002736_8	fefe_A
3300038457_9_Ga0436655_003117_3	fefe_A
3300038458_8_Ga0436657_0010285_2	fefe_A
3300038461_4_Ga0436662_0000016_60	fefe_A
3300038461_5_Ga0436662_0001062_2	fefe_A
3300038475_6_Ga0436670_0000183_15	fefe_A
3300038475_6_Ga0436670_0000183_8	fefe_A
3300039216_12_Ga0310687_0000841_16	fefe_A
Bog.Labelled.R1.T1.F1.JGI.BFC.metaspades_bin.116_96.93_0.86_scaffold_57_c1_38	fefe_A
Bog.Labelled.R1.T1.F1.JGI.BFC.metaspades_bin.151_96.12_0.92_scaffold_3785_c1_2	fefe_A
Bog.Labelled.R1.T1.F1.JGI.BFC.metaspades_bin.64_100.00_1.08_scaffold_605_c1_30	fefe_A
Bog.Labelled.R1.T1.F1.JGI.BFC.metaspades_bin.64_100.00_1.08_scaffold_7268_c1_7	fefe_A
Bog.Labelled.R1.T3.F3.trimmomatic.metaspades_bin.43_92.84_1.75_NODE_721_length_52547_cov_8.712851_28	fefe_A
Bog.Labelled.R1.T3.F3.trimmomatic.metaspades_bin.43_92.84_1.75_NODE_721_length_52547_cov_8.712851_35	fefe_A
Bog.Labelled.R2.T2.F2.JGI.BFC.metaspades_bin.66_91.59_1.20_scaffold_629_c1_9	fefe_A
Bog.None.R1.T0.trimmomatic.megahit_bin.1_70.85_3.45_k141_1489366_7	fefe_A
Bog.None.R3.T0.JGI.BFC.metaspades_bin.143_78.72_9.48_scaffold_12565_c1_11	fefe_A
Bog.None.R3.T0.JGI.BFC.metaspades_bin.199_96.50_2.76_scaffold_1124_c2_48	fefe_A
Bog.None.R3.T0.JGI.BFC.metaspades_bin.277_97.34_4.31_scaffold_2084_c1_24	fefe_A
Bog.None.R3.T0.trimmomatic.megahit_bin.55_94.74_3.88_k141_3367276_10	fefe_A
Bog.Unlabelled.R1.T2.F1.trimmomatic.megahit_bin.52_97.85_0.54_k141_426496_4	fefe_A
Bog.Unlabelled.R1.T3.F3.JGI.BFC.metaspades_bin.10_82.72_4.05_scaffold_1745_c1_2	fefe_A
Bog.Unlabelled.R1.T3.F3.JGI.BFC.metaspades_bin.18_71.79_4.30_scaffold_877_c2_11	fefe_A
Bog.Unlabelled.R1.T3.F3.trimmomatic.megahit_bin.52_81.45_3.60_k141_1253217_10	fefe_A
Bog.Unlabelled.R1.T3.F3.trimmomatic.megahit_bin.57_71.58_1.72_k141_557899_8	fefe_A
Bog.Unlabelled.R1.T3.F3.trimmomatic.metaspades_bin.65_71.70_0.05_NODE_2072_length_10900_cov_6.623513_9	fefe_A
Bog.Unlabelled.R2.T1.F1.trimmomatic.metaspades_bin.5_99.59_0.63_NODE_143_length_59892_cov_9.252536_2	fefe_A
Bog.Unlabelled.R2.T1.F1.trimmomatic.metaspades_bin.5_99.59_0.63_NODE_1483_length_14577_cov_7.584699_14	fefe_A
Bog.Unlabelled.R2.T2.F2.JGI.BFC.metaspades_bin.16_87.66_1.12_scaffold_1392_c1_12	fefe_A
Bog.Unlabelled.R2.T2.F2.JGI.BFC.metaspades_bin.16_87.66_1.12_scaffold_788_c1_13	fefe_A
Bog.Unlabelled.R2.T3.F1.JGI.BFC.metaspades_bin.55_91.59_1.72_scaffold_612_c1_3	fefe_A
Bog.Unlabelled.R2.T3.F2.JGI.BFC.metaspades_bin.14_99.14_0.86_scaffold_12_c1_72	fefe_A
Bog.Unlabelled.R2.T3.F2.JGI.BFC.metaspades_bin.55_93.55_2.59_scaffold_218_c1_23	fefe_A
Bog.Unlabelled.R2.T3.F2.JGI.BFC.metaspades_bin.69_94.23_0.86_scaffold_1712_c1_18	fefe_A
Bog.Unlabelled.R2.T3.F3.trimmomatic.metaspades_bin.173_71.36_8.00_NODE_35757_length_4411_cov_5.580119_3	fefe_A
Bog.Unlabelled.R3.T2.F2.trimmomatic.metaspades_bin.36_75.58_8.10_NODE_585_length_39372_cov_7.833380_8	fefe_A
Bog.Unlabelled.R3.T2.F3.JGI.BFC.metaspades_bin.122_96.77_0.86_scaffold_24_c1_99	fefe_A
Bog.Unlabelled.R3.T3.F2.trimmomatic.metaspades_bin.148_70.25_9.70_NODE_401_length_58862_cov_11.557145_30	fefe_A
Bog.Unlabelled.R3.T3.F3.JGI.BFC.metaspades_bin.56_97.76_1.08_scaffold_2356_c1_16	fefe_A
Fen.Labelled.R1.T2.F3.trimmomatic.megahit_bin.4_83.95_1.23_k141_315933_15	fefe_A
Fen.Labelled.R1.T2.F3.trimmomatic.metaspades_bin.30_79.47_0.07_NODE_157_length_38012_cov_10.900782_17	fefe_A
Fen.Labelled.R2.T3.F2.trimmomatic.megahit_bin.32_74.76_6.99_k141_169772_4	fefe_A
Fen.Labelled.R2.T3.F3.JGI.BFC.metaspades_bin.27_99.16_2.15_scaffold_2120_c1_12	fefe_A
Fen.Labelled.R2.T3.F3.JGI.BFC.metaspades_bin.31_81.88_4.50_scaffold_19304_c1_2	fefe_A
Fen.Labelled.R2.T3.F3.JGI.BFC.metaspades_bin.38_80.01_9.95_scaffold_20671_c1_1	fefe_A
Fen.Labelled.R2.T3.F3.JGI.BFC.metaspades_bin.50_82.72_4.92_scaffold_40039_c1_2	fefe_A
Fen.Labelled.R2.T3.F3.trimmomatic.megahit_bin.104_84.12_2.69_k141_1291599_16	fefe_A
Fen.Labelled.R2.T3.F3.trimmomatic.megahit_bin.104_84.12_2.69_k141_3542024_3	fefe_A
Fen.Labelled.R2.T3.F3.trimmomatic.megahit_bin.52_84.89_1.03_k141_1734467_2	fefe_A
Fen.Labelled.R2.T3.F3.trimmomatic.megahit_bin.52_84.89_1.03_k141_421369_8	fefe_A
Fen.Labelled.R2.T3.F3.trimmomatic.megahit_bin.67_82.16_6.03_k141_1340820_8	fefe_A
Fen.Labelled.R2.T3.F3.trimmomatic.megahit_bin.72_76.95_1.88_k141_396601_2	fefe_A
Fen.Labelled.R2.T3.F3.trimmomatic.megahit_bin.79_74.29_5.68_k141_11936_2	fefe_A
Fen.Labelled.R2.T3.F3.trimmomatic.megahit_bin.79_74.29_5.68_k141_11936_5	fefe_A
Fen.Labelled.R2.T3.F4.trimmomatic.megahit_bin.36_71.84_5.41_k141_1740860_1	fefe_A
Fen.Labelled.R2.T3.F4.trimmomatic.megahit_bin.36_71.84_5.41_k141_1752279_2	fefe_A
Fen.Labelled.R2.T3.F4.trimmomatic.metaspades_bin.51_87.95_0.05_NODE_1189_length_15102_cov_5.078953_7	fefe_A
Fen.Labelled.R2.T3.F4.trimmomatic.metaspades_bin.51_87.95_0.05_NODE_616_length_22900_cov_6.002145_1	fefe_A
Fen.Labelled.R2.T3.F4.trimmomatic.metaspades_bin.70_73.37_4.30_NODE_11498_length_3814_cov_6.730779_1	fefe_A
Fen.Labelled.R2.T3.F4.trimmomatic.metaspades_bin.70_73.37_4.30_NODE_4007_length_7074_cov_6.175666_7	fefe_A
Fen.Labelled.R3.T1.F2.JGI.BFC.metaspades_bin.27_91.57_1.74_scaffold_691_c1_5	fefe_A
Fen.Labelled.R3.T1.F2.trimmomatic.metaspades_bin.15_97.73_2.19_NODE_2_length_390249_cov_17.748125_95	fefe_A
Fen.Unlabelled.R1.T1.F1.JGI.BFC.metaspades_bin.15_79.61_4.68_scaffold_703_c1_5	fefe_A
Fen.Unlabelled.R1.T1.F1.JGI.BFC.metaspades_bin.54_88.81_3.97_scaffold_13758_c1_2	fefe_A
Fen.Unlabelled.R1.T1.F1.JGI.BFC.metaspades_bin.54_88.81_3.97_scaffold_960_c1_8	fefe_A
Fen.Unlabelled.R1.T2.F1.JGI.BFC.metaspades_bin.29_98.61_0.00_scaffold_21_c1_41	fefe_A
Fen.Unlabelled.R1.T2.F1.JGI.BFC.metaspades_bin.29_98.61_0.00_scaffold_28_c1_47	fefe_A
Fen.Unlabelled.R1.T2.F1.JGI.BFC.metaspades_bin.79_78.95_1.72_scaffold_626_c1_13	fefe_A
Fen.Unlabelled.R1.T2.F1.JGI.BFC.metaspades_bin.83_76.02_7.93_scaffold_13005_c1_3	fefe_A
Fen.Unlabelled.R1.T2.F1.trimmomatic.metaspades_bin.22_94.77_0.27_NODE_236_length_34940_cov_19.177411_19	fefe_A
Fen.Unlabelled.R1.T3.F1.JGI.BFC.metaspades_bin.57_72.73_5.56_scaffold_17730_c1_1	fefe_A
Fen.Unlabelled.R1.T3.F1.trimmomatic.megahit_bin.41_79.82_8.05_k141_345571_2	fefe_A
Fen.Unlabelled.R1.T3.F1.trimmomatic.megahit_bin.41_79.82_8.05_k141_448356_4	fefe_A
Fen.Unlabelled.R1.T3.F1.trimmomatic.megahit_bin.44_83.93_6.72_k141_1176040_6	fefe_A
Fen.Unlabelled.R1.T3.F1.trimmomatic.metaspades_bin.62_83.80_1.99_NODE_3762_length_10294_cov_4.405411_6	fefe_A
Fen.Unlabelled.R2.T1.F1.trimmomatic.megahit_bin.27_91.70_2.68_k141_1066524_6	fefe_A
Fen.Unlabelled.R2.T1.F1.trimmomatic.megahit_bin.27_91.70_2.68_k141_1214726_11	fefe_A
[truncated: 5,113 more rows]

## Sheet: carbon_cycle_pathways
path	treat	time	sample	sum
prop_ferm	catechin	7	STM_0716_E_M_E129	10.0984
prop_ferm	catechin	7	STM_0716_E_M_E130	10.3409
prop_ferm	catechin	7	STM_0716_E_M_E131	12.0904
prop_ferm	catechin	14	STM_0716_E_M_E033	16.1828
prop_ferm	catechin	14	STM_0716_E_M_E034	27.9366
prop_ferm	catechin	14	STM_0716_E_M_E035	18.3811
prop_ferm	catechin	21	STM_0716_E_M_E058	17.4757
prop_ferm	catechin	21	STM_0716_E_M_E059	11.6976
prop_ferm	catechin	21	STM_0716_E_M_E060	18.0989
prop_ferm	catechin	35	STM_0716_E_M_E070	12.9304
prop_ferm	catechin	35	STM_0716_E_M_E071	16.4529
prop_ferm	catechin	35	STM_0716_E_M_E072	14.7631
prop_ferm	unamended	7	STM_0716_E_M_E121	19.1635
prop_ferm	unamended	7	STM_0716_E_M_E122	10.8815
prop_ferm	unamended	7	STM_0716_E_M_E123	17.5049
prop_ferm	unamended	14	STM_0716_E_M_E025	35.6872
prop_ferm	unamended	14	STM_0716_E_M_E027	18.8681
prop_ferm	unamended	21	STM_0716_E_M_E050	47.2189
prop_ferm	unamended	21	STM_0716_E_M_E051	31.287
prop_ferm	unamended	21	STM_0716_E_M_E052	16.688
prop_ferm	unamended	35	STM_0716_E_M_E062	21.8127
prop_ferm	unamended	35	STM_0716_E_M_E063	28.9424
prop_ferm	unamended	35	STM_0716_E_M_E064	46.4399
prop_ox_syntroph	catechin	7	STM_0716_E_M_E129	0.953766
prop_ox_syntroph	catechin	7	STM_0716_E_M_E130	0.523533
prop_ox_syntroph	catechin	7	STM_0716_E_M_E131	0.953757
prop_ox_syntroph	catechin	14	STM_0716_E_M_E033	1.55524
prop_ox_syntroph	catechin	14	STM_0716_E_M_E034	0.802597
prop_ox_syntroph	catechin	14	STM_0716_E_M_E035	0.272981
prop_ox_syntroph	catechin	21	STM_0716_E_M_E058	0.845889
prop_ox_syntroph	catechin	21	STM_0716_E_M_E059	0.330389
prop_ox_syntroph	catechin	21	STM_0716_E_M_E060	0.642305
prop_ox_syntroph	catechin	35	STM_0716_E_M_E070	0.376887
prop_ox_syntroph	catechin	35	STM_0716_E_M_E071	0.0768626
prop_ox_syntroph	catechin	35	STM_0716_E_M_E072	0.633796
prop_ox_syntroph	unamended	7	STM_0716_E_M_E121	1.57573
prop_ox_syntroph	unamended	7	STM_0716_E_M_E122	1.39514
prop_ox_syntroph	unamended	7	STM_0716_E_M_E123	1.14215
prop_ox_syntroph	unamended	14	STM_0716_E_M_E025	0.897904
prop_ox_syntroph	unamended	14	STM_0716_E_M_E027	0.594003
prop_ox_syntroph	unamended	21	STM_0716_E_M_E050	0.686212
prop_ox_syntroph	unamended	21	STM_0716_E_M_E051	2.04339
prop_ox_syntroph	unamended	21	STM_0716_E_M_E052	0.543789
prop_ox_syntroph	unamended	35	STM_0716_E_M_E062	0.478811
prop_ox_syntroph	unamended	35	STM_0716_E_M_E063	3.94824
prop_ox_syntroph	unamended	35	STM_0716_E_M_E064	1.6182
ac_ox_syntroph	catechin	7	STM_0716_E_M_E129	0.0545954
ac_ox_syntroph	catechin	7	STM_0716_E_M_E130	0.11383
ac_ox_syntroph	catechin	7	STM_0716_E_M_E131	0.0588776
ac_ox_syntroph	catechin	14	STM_0716_E_M_E033	0.321265
ac_ox_syntroph	catechin	14	STM_0716_E_M_E034	0.369678
ac_ox_syntroph	catechin	14	STM_0716_E_M_E035	0.0401376
ac_ox_syntroph	catechin	21	STM_0716_E_M_E058	0.344816
ac_ox_syntroph	catechin	21	STM_0716_E_M_E059	0.0994261
ac_ox_syntroph	catechin	21	STM_0716_E_M_E060	0.255093
ac_ox_syntroph	catechin	35	STM_0716_E_M_E070	0.0596658
ac_ox_syntroph	catechin	35	STM_0716_E_M_E071	0.0997455
ac_ox_syntroph	catechin	35	STM_0716_E_M_E072	0.284469
ac_ox_syntroph	unamended	7	STM_0716_E_M_E121	0.180475
ac_ox_syntroph	unamended	7	STM_0716_E_M_E122	0.256628
ac_ox_syntroph	unamended	7	STM_0716_E_M_E123	0.461606
ac_ox_syntroph	unamended	14	STM_0716_E_M_E025	0.174262
ac_ox_syntroph	unamended	14	STM_0716_E_M_E027	0.0382961
ac_ox_syntroph	unamended	21	STM_0716_E_M_E050	0.068442
ac_ox_syntroph	unamended	21	STM_0716_E_M_E051	0.202981
ac_ox_syntroph	unamended	21	STM_0716_E_M_E052	0.258951
ac_ox_syntroph	unamended	35	STM_0716_E_M_E062	0.125594
ac_ox_syntroph	unamended	35	STM_0716_E_M_E063	0.653102
ac_ox_syntroph	unamended	35	STM_0716_E_M_E064	0.189802
acetogen	catechin	7	STM_0716_E_M_E129	8.70994
acetogen	catechin	7	STM_0716_E_M_E130	7.90815
acetogen	catechin	7	STM_0716_E_M_E131	7.24925
acetogen	catechin	14	STM_0716_E_M_E033	20.0257
acetogen	catechin	14	STM_0716_E_M_E034	7.09522
acetogen	catechin	14	STM_0716_E_M_E035	8.06222
acetogen	catechin	21	STM_0716_E_M_E058	7.98105
acetogen	catechin	21	STM_0716_E_M_E059	6.47869
acetogen	catechin	21	STM_0716_E_M_E060	7.94727
acetogen	catechin	35	STM_0716_E_M_E070	5.36789
acetogen	catechin	35	STM_0716_E_M_E071	14.6321
acetogen	catechin	35	STM_0716_E_M_E072	16.3323
acetogen	unamended	7	STM_0716_E_M_E121	6.63639
acetogen	unamended	7	STM_0716_E_M_E122	5.47846
acetogen	unamended	7	STM_0716_E_M_E123	9.73483
acetogen	unamended	14	STM_0716_E_M_E025	6.73731
acetogen	unamended	14	STM_0716_E_M_E027	5.0094
acetogen	unamended	21	STM_0716_E_M_E050	5.2875
acetogen	unamended	21	STM_0716_E_M_E051	7.60777
acetogen	unamended	21	STM_0716_E_M_E052	3.99585
acetogen	unamended	35	STM_0716_E_M_E062	4.06856
acetogen	unamended	35	STM_0716_E_M_E063	8.91698
acetogen	unamended	35	STM_0716_E_M_E064	5.97968
methanotroph	unamended	14	STM_0716_E_M_E025	10.7311
methanotroph	unamended	14	STM_0716_E_M_E027	2.54719
methanotroph	catechin	14	STM_0716_E_M_E033	3.58995
methanotroph	catechin	14	STM_0716_E_M_E034	3.81898
methanotroph	catechin	14	STM_0716_E_M_E035	2.76631
methanotroph	unamended	21	STM_0716_E_M_E050	11.1279
methanotroph	unamended	21	STM_0716_E_M_E051	4.52543
methanotroph	unamended	21	STM_0716_E_M_E052	2.89073
methanotroph	catechin	21	STM_0716_E_M_E058	9.21148
methanotroph	catechin	21	STM_0716_E_M_E059	3.57735
methanotroph	catechin	21	STM_0716_E_M_E060	7.71842
methanotroph	unamended	35	STM_0716_E_M_E062	10.582
methanotroph	unamended	35	STM_0716_E_M_E063	5.57846
methanotroph	unamended	35	STM_0716_E_M_E064	16.4805
methanotroph	catechin	35	STM_0716_E_M_E070	12.9338
methanotroph	catechin	35	STM_0716_E_M_E071	27.4104
methanotroph	catechin	35	STM_0716_E_M_E072	4.23133
methanotroph	unamended	7	STM_0716_E_M_E121	5.96496
methanotroph	unamended	7	STM_0716_E_M_E122	1.86299
methanotroph	unamended	7	STM_0716_E_M_E123	13.1741
methanotroph	catechin	7	STM_0716_E_M_E129	11.1944
methanotroph	catechin	7	STM_0716_E_M_E130	10.9407
methanotroph	catechin	7	STM_0716_E_M_E131	9.20833
GHs	unamended	14	STM_0716_E_M_E025	897.092
GHs	unamended	14	STM_0716_E_M_E027	451.397
GHs	catechin	14	STM_0716_E_M_E033	1145.65
GHs	catechin	14	STM_0716_E_M_E034	609.002
GHs	catechin	14	STM_0716_E_M_E035	762.46
GHs	unamended	21	STM_0716_E_M_E050	1026.81
GHs	unamended	21	STM_0716_E_M_E051	913.358
GHs	unamended	21	STM_0716_E_M_E052	720.43
GHs	catechin	21	STM_0716_E_M_E058	795.457
GHs	catechin	21	STM_0716_E_M_E059	668.18
GHs	catechin	21	STM_0716_E_M_E060	759.336
GHs	unamended	35	STM_0716_E_M_E062	659.518
GHs	unamended	35	STM_0716_E_M_E063	739.878
GHs	unamended	35	STM_0716_E_M_E064	895.374
GHs	catechin	35	STM_0716_E_M_E070	327.951
GHs	catechin	35	STM_0716_E_M_E071	451.679
GHs	catechin	35	STM_0716_E_M_E072	563.812
GHs	unamended	7	STM_0716_E_M_E121	576.544
GHs	unamended	7	STM_0716_E_M_E122	470.338
GHs	unamended	7	STM_0716_E_M_E123	659.248
GHs	catechin	7	STM_0716_E_M_E129	544.989
GHs	catechin	7	STM_0716_E_M_E130	407.549
GHs	catechin	7	STM_0716_E_M_E131	391.752
sugars	unamended	14	STM_0716_E_M_E025	946.754
sugars	unamended	14	STM_0716_E_M_E027	501.47
sugars	catechin	14	STM_0716_E_M_E033	4357
sugars	catechin	14	STM_0716_E_M_E034	1276.63
sugars	catechin	14	STM_0716_E_M_E035	2861.27
sugars	unamended	21	STM_0716_E_M_E050	1198.4
sugars	unamended	21	STM_0716_E_M_E051	358.452
sugars	unamended	21	STM_0716_E_M_E052	277.566
sugars	catechin	21	STM_0716_E_M_E058	551.274
sugars	catechin	21	STM_0716_E_M_E059	740.811
sugars	catechin	21	STM_0716_E_M_E060	819.773
sugars	unamended	35	STM_0716_E_M_E062	379.891
sugars	unamended	35	STM_0716_E_M_E063	347.34
sugars	unamended	35	STM_0716_E_M_E064	335.507
sugars	catechin	35	STM_0716_E_M_E070	598.141
sugars	catechin	35	STM_0716_E_M_E071	880.536
sugars	catechin	35	STM_0716_E_M_E072	368.214
sugars	unamended	7	STM_0716_E_M_E121	1482.96
sugars	unamended	7	STM_0716_E_M_E122	356.728
sugars	unamended	7	STM_0716_E_M_E123	1322.79
sugars	catechin	7	STM_0716_E_M_E129	2068.32
sugars	catechin	7	STM_0716_E_M_E130	1109.61
sugars	catechin	7	STM_0716_E_M_E131	938.255
acetate_ferm	catechin	7	STM_0716_E_M_E129	82.574
acetate_ferm	catechin	7	STM_0716_E_M_E130	59.0929
acetate_ferm	catechin	7	STM_0716_E_M_E131	58.0185
acetate_ferm	catechin	14	STM_0716_E_M_E033	115.191
acetate_ferm	catechin	14	STM_0716_E_M_E034	110.368
acetate_ferm	catechin	14	STM_0716_E_M_E035	197.446
acetate_ferm	catechin	21	STM_0716_E_M_E058	101.579
acetate_ferm	catechin	21	STM_0716_E_M_E059	136.853
acetate_ferm	catechin	21	STM_0716_E_M_E060	106.412
acetate_ferm	catechin	35	STM_0716_E_M_E070	44.0278
acetate_ferm	catechin	35	STM_0716_E_M_E071	87.6075
acetate_ferm	catechin	35	STM_0716_E_M_E072	49.8398
acetate_ferm	unamended	7	STM_0716_E_M_E121	88.736
acetate_ferm	unamended	7	STM_0716_E_M_E122	50.6633
acetate_ferm	unamended	7	STM_0716_E_M_E123	100.917
acetate_ferm	unamended	14	STM_0716_E_M_E025	71.402
acetate_ferm	unamended	14	STM_0716_E_M_E027	38.6664
acetate_ferm	unamended	21	STM_0716_E_M_E050	78.8643
acetate_ferm	unamended	21	STM_0716_E_M_E051	74.7454
acetate_ferm	unamended	21	STM_0716_E_M_E052	41.6846
acetate_ferm	unamended	35	STM_0716_E_M_E062	56.464
acetate_ferm	unamended	35	STM_0716_E_M_E063	59.641
acetate_ferm	unamended	35	STM_0716_E_M_E064	102.417
but_ox_syntroph	catechin	7	STM_0716_E_M_E129	0.0760434
but_ox_syntroph	catechin	7	STM_0716_E_M_E130	0.165007
but_ox_syntroph	catechin	7	STM_0716_E_M_E131	0.522171
but_ox_syntroph	catechin	14	STM_0716_E_M_E033	0.108479
but_ox_syntroph	catechin	14	STM_0716_E_M_E034	0.0284152
but_ox_syntroph	catechin	21	STM_0716_E_M_E058	0.191071
but_ox_syntroph	catechin	21	STM_0716_E_M_E059	0.00977662
but_ox_syntroph	catechin	21	STM_0716_E_M_E060	0.0482086
but_ox_syntroph	catechin	35	STM_0716_E_M_E071	0.0140953
but_ox_syntroph	catechin	35	STM_0716_E_M_E072	0.0841557
but_ox_syntroph	unamended	7	STM_0716_E_M_E121	0.15665
but_ox_syntroph	unamended	7	STM_0716_E_M_E122	0.371091
but_ox_syntroph	unamended	7	STM_0716_E_M_E123	0.430732
but_ox_syntroph	unamended	14	STM_0716_E_M_E025	0.150834
but_ox_syntroph	unamended	14	STM_0716_E_M_E027	0.185924
but_ox_syntroph	unamended	21	STM_0716_E_M_E050	0.0342249
but_ox_syntroph	unamended	21	STM_0716_E_M_E051	0.399295
but_ox_syntroph	unamended	21	STM_0716_E_M_E052	0.146704
but_ox_syntroph	unamended	35	STM_0716_E_M_E062	0.65226
but_ox_syntroph	unamended	35	STM_0716_E_M_E063	0.925776
but_ox_syntroph	unamended	35	STM_0716_E_M_E064	0.0403016
butyrate_ferm	catechin	7	STM_0716_E_M_E129	137.255
butyrate_ferm	catechin	7	STM_0716_E_M_E130	59.2096
butyrate_ferm	catechin	7	STM_0716_E_M_E131	54.5967
butyrate_ferm	catechin	14	STM_0716_E_M_E033	408.145
butyrate_ferm	catechin	14	STM_0716_E_M_E034	116.597
butyrate_ferm	catechin	14	STM_0716_E_M_E035	199.302
butyrate_ferm	catechin	21	STM_0716_E_M_E058	53.7698
butyrate_ferm	catechin	21	STM_0716_E_M_E059	69.1155
butyrate_ferm	catechin	21	STM_0716_E_M_E060	53.955
butyrate_ferm	catechin	35	STM_0716_E_M_E070	40.2144
butyrate_ferm	catechin	35	STM_0716_E_M_E071	71.7482
butyrate_ferm	catechin	35	STM_0716_E_M_E072	21.9667
butyrate_ferm	unamended	7	STM_0716_E_M_E121	24.7998
butyrate_ferm	unamended	7	STM_0716_E_M_E122	6.15096
butyrate_ferm	unamended	7	STM_0716_E_M_E123	30.543
butyrate_ferm	unamended	14	STM_0716_E_M_E025	14.1661
butyrate_ferm	unamended	14	STM_0716_E_M_E027	7.60901
butyrate_ferm	unamended	21	STM_0716_E_M_E050	17.1256
butyrate_ferm	unamended	21	STM_0716_E_M_E051	10.1623
butyrate_ferm	unamended	21	STM_0716_E_M_E052	7.21013
butyrate_ferm	unamended	35	STM_0716_E_M_E062	11.4337
butyrate_ferm	unamended	35	STM_0716_E_M_E063	11.0039
butyrate_ferm	unamended	35	STM_0716_E_M_E064	8.87877

## Sheet: catechin_genes
annotation	filter	description	path	group	completion_percent
D00014	yes	CarE;electron transfer flavoprotein B	carABCDE	carABCDE	0.2
D00015	yes	CarD;electron transfer flavoprotein A	carABCDE	carABCDE	0.2
K22431	yes	CarD;electron transfer flavoprotein A	carABCDE	carABCDE	0.2
D00016	no	CarC;caffeyl-CoA reductase	carABCDE	carABCDE	0.2
K22430	no	CarC;caffeyl-CoA reductase	carABCDE	carABCDE	0.2
D00017	no	CarB;caffeyl-CoA synthetase	carABCDE	carABCDE	0.2
D00018	no	CarA;hydrocaffeyl-CoA:caffeate CoA transferase	carABCDE	carABCDE	0.2
D00003	no	CHI; Chalcone isomerase	CHI	CHI	1
D00012	no	CLD; catechol lignan dehydroxylase	CDH	CDH	1
D00001	no	FCR; Flavanone/flavanonol-cleaving reductase	FCR	FCR	1
K23470	no	C1-hpaH;4-hydroxyphenylacetate 3-hydroxylase, reductase component [EC:1.5.1.36]	hpaAB	hpaAB	0.5
K00483	no	hpaB; 4-hydroxyphenylacetate 3-monooxygenase [EC:1.14.14.9]	hpaAB	hpaAB	0.5
K23492	no	C2-hpaH;4-hydroxyphenylacetate 3-monooxygenase [EC:1.14.14.9]	hpaAB	hpaAB	0.5
K00151	yes	hpaE; 5-carboxymethyl-2-hydroxymuconic-semialdehyde dehydrogenase [EC:1.2.1.60]	hpaDEFGH	hpaDEFGH	0.2
K05921	yes	hpaG; 5-oxopent-3-ene-1,2,5-tricarboxylate decarboxylase / 2-hydroxyhepta-2,4-diene-1,7-dioate isomerase [EC:4.1.1.68 5.3.3.-]	hpaDEFGH	hpaDEFGH	0.2
K02509	yes	hpaH; 2-oxo-hept-3-ene-1,7-dioate hydratase	hpaDEFGH	hpaDEFGH	0.2
K00455	no	hpaD;3,4-dihydroxyphenylacetate 2,3-dioxygenase [EC:1.13.11.15]	hpaDEFGH	hpaDEFGH	0.2
K01826	yes	hpaF; 5-carboxymethyl-2-hydroxymuconate isomerase [EC:5.3.3.10]	hpaDEFGH	hpaDEFGH	0.25
K05712	no	mhpA; 3-(3-hydroxy-phenyl)propionate hydroxylase [EC:1.14.13.127]	mhpABCD	mhpABCD	0.2
K02554	yes	mhpD; 2-oxo-4-pentenoate hydratase	mhpABCD	mhpABCD	0.2
K05714	yes	mhpC; 2-hydroxy-6-oxonona-2,4-dienedioate hydrolase [EC:3.7.1.14]	mhpABCD	mhpABCD	0.2
K05713	no	mhpB; 2,3-dihydroxyphenylpropionate 1,2-dioxygenase [EC:1.13.11.16]	mhpABCD	mhpABCD	0.2
D00023	no	PGR;phloroglucinol reductase	PGR	PGR	1
D00020	no	pgthA;pyrogallol-phloroglucinol transhydroxylase subunit A	pgthAB	pgthAB	0.25
D00021	no	pgthB;pyrogallol-phloroglucinol transhydroxylase subunit B	pgthAB	pgthAB	0.25
D00006	no	PHY; Phloretin hydrolase [EC:3.7.1.4]	PHY	PHY	1
K22906	no	PHY; Phloretin hydrolase [EC:3.7.1.4]	PHY	PHY	1

## Sheet: Pathway_MaAsLin2
feature	association	coef	stderr	N	N.not.0	pval	qval	day
ac_ox_syntroph	unamended	2.19211	0.761954	6	6	0.0451512	0.225756	7
acetate_ferm	catechin	-0.757484	0.247166	6	6	0.0374869	0.124956	21
acetate_ferm	unamended	0.462691	0.191492	6	6	0.0730595	0.243532	7
but_ox_syntroph	unamended	3.33976	0.720799	5	4	0.0189385	0.0648133	14
but_ox_syntroph	unamended	3.95461	1.96634	6	5	0.114648	0.229297	35
butyrate_ferm	catechin	-2.33425	0.141148	6	6	7.82984e-05	0.000782984	21
butyrate_ferm	catechin	-2.95419	0.173334	5	5	0.000439997	0.00439997	14
butyrate_ferm	catechin	-1.95522	0.34011	6	6	0.00453884	0.0453884	7
butyrate_ferm	catechin	-2.01428	0.398514	6	6	0.00720842	0.0720842	35
GHs	unamended	1.04691	0.252409	5	5	0.0254624	0.0648133	14
GHs	unamended	0.723529	0.284702	6	6	0.0638888	0.159722	35
prop_ferm	unamended	1.01787	0.253128	6	6	0.0158489	0.0792446	21
prop_ferm	unamended	1.002	0.258264	6	6	0.0178452	0.0892259	35
prop_ferm	unamended	1.75288	0.865929	5	5	0.136093	0.226822	14
sugars	catechin	-0.472646	0.114735	5	5	0.0259253	0.0648133	14
sugars	catechin	-0.782582	0.269133	6	6	0.0437751	0.145917	35
