# Supplementary material for: Polyphenol rewiring of the microbiome reduces methane emissions
Source: ISME J. 2025 May 29;19(1):wraf108. doi: 10.1093/ismejo/wraf108 (PMC12203004; doi:10.1093/ismejo/wraf108)
Supplement: Supplementary_Data_4_wraf108 [file supplementary_data_4_wraf108.xlsx]

## Sheet: README
Tab	Description
Distances	Pairwise Bray-Curtis distances between catechin and unamended samples for each method plotted in Figure 2A.
Classifications	MAG-level response classification plotted in Figure 2B

## Sheet: Distances
sample 1	sample 2	distance	day	data
STM_0716_E_M_E062	STM_0716_E_M_E070	0.752939	35	metaT_gene
STM_0716_E_M_E062	STM_0716_E_M_E071	0.665825	35	metaT_gene
STM_0716_E_M_E062	STM_0716_E_M_E072	0.811607	35	metaT_gene
STM_0716_E_M_E063	STM_0716_E_M_E070	0.703894	35	metaT_gene
STM_0716_E_M_E063	STM_0716_E_M_E071	0.767932	35	metaT_gene
STM_0716_E_M_E063	STM_0716_E_M_E072	0.688194	35	metaT_gene
STM_0716_E_M_E064	STM_0716_E_M_E070	0.787912	35	metaT_gene
STM_0716_E_M_E064	STM_0716_E_M_E071	0.662115	35	metaT_gene
STM_0716_E_M_E064	STM_0716_E_M_E072	0.85967	35	metaT_gene
STM_0716_E_M_E050	STM_0716_E_M_E058	0.669503	21	metaT_gene
STM_0716_E_M_E050	STM_0716_E_M_E059	0.777528	21	metaT_gene
STM_0716_E_M_E050	STM_0716_E_M_E060	0.702896	21	metaT_gene
STM_0716_E_M_E051	STM_0716_E_M_E058	0.635057	21	metaT_gene
STM_0716_E_M_E051	STM_0716_E_M_E059	0.790139	21	metaT_gene
STM_0716_E_M_E051	STM_0716_E_M_E060	0.743377	21	metaT_gene
STM_0716_E_M_E052	STM_0716_E_M_E058	0.697038	21	metaT_gene
STM_0716_E_M_E052	STM_0716_E_M_E059	0.833611	21	metaT_gene
STM_0716_E_M_E052	STM_0716_E_M_E060	0.785263	21	metaT_gene
STM_0716_E_M_E025	STM_0716_E_M_E033	0.794721	14	metaT_gene
STM_0716_E_M_E025	STM_0716_E_M_E034	0.646718	14	metaT_gene
STM_0716_E_M_E025	STM_0716_E_M_E035	0.777462	14	metaT_gene
STM_0716_E_M_E027	STM_0716_E_M_E033	0.812861	14	metaT_gene
STM_0716_E_M_E027	STM_0716_E_M_E034	0.664609	14	metaT_gene
STM_0716_E_M_E027	STM_0716_E_M_E035	0.838021	14	metaT_gene
STM_0716_E_M_E121	STM_0716_E_M_E129	0.663001	7	metaT_gene
STM_0716_E_M_E121	STM_0716_E_M_E130	0.682376	7	metaT_gene
STM_0716_E_M_E121	STM_0716_E_M_E131	0.655508	7	metaT_gene
STM_0716_E_M_E122	STM_0716_E_M_E129	0.836365	7	metaT_gene
STM_0716_E_M_E122	STM_0716_E_M_E130	0.810308	7	metaT_gene
STM_0716_E_M_E122	STM_0716_E_M_E131	0.779747	7	metaT_gene
STM_0716_E_M_E123	STM_0716_E_M_E129	0.576272	7	metaT_gene
STM_0716_E_M_E123	STM_0716_E_M_E130	0.652347	7	metaT_gene
STM_0716_E_M_E123	STM_0716_E_M_E131	0.635267	7	metaT_gene
STM_0716_E_M_E062	STM_0716_E_M_E070	0.570527	35	metaT_MAG
STM_0716_E_M_E062	STM_0716_E_M_E071	0.49886	35	metaT_MAG
STM_0716_E_M_E062	STM_0716_E_M_E072	0.6091	35	metaT_MAG
STM_0716_E_M_E063	STM_0716_E_M_E070	0.541123	35	metaT_MAG
STM_0716_E_M_E063	STM_0716_E_M_E071	0.580466	35	metaT_MAG
STM_0716_E_M_E063	STM_0716_E_M_E072	0.387159	35	metaT_MAG
STM_0716_E_M_E064	STM_0716_E_M_E070	0.634035	35	metaT_MAG
STM_0716_E_M_E064	STM_0716_E_M_E071	0.523379	35	metaT_MAG
STM_0716_E_M_E064	STM_0716_E_M_E072	0.682609	35	metaT_MAG
STM_0716_E_M_E050	STM_0716_E_M_E058	0.475959	21	metaT_MAG
STM_0716_E_M_E050	STM_0716_E_M_E059	0.629433	21	metaT_MAG
STM_0716_E_M_E050	STM_0716_E_M_E060	0.535078	21	metaT_MAG
STM_0716_E_M_E051	STM_0716_E_M_E058	0.453341	21	metaT_MAG
STM_0716_E_M_E051	STM_0716_E_M_E059	0.665353	21	metaT_MAG
STM_0716_E_M_E051	STM_0716_E_M_E060	0.606622	21	metaT_MAG
STM_0716_E_M_E052	STM_0716_E_M_E058	0.442485	21	metaT_MAG
STM_0716_E_M_E052	STM_0716_E_M_E059	0.699608	21	metaT_MAG
STM_0716_E_M_E052	STM_0716_E_M_E060	0.608994	21	metaT_MAG
STM_0716_E_M_E025	STM_0716_E_M_E033	0.595906	14	metaT_MAG
STM_0716_E_M_E025	STM_0716_E_M_E034	0.471054	14	metaT_MAG
STM_0716_E_M_E025	STM_0716_E_M_E035	0.553121	14	metaT_MAG
STM_0716_E_M_E027	STM_0716_E_M_E033	0.623893	14	metaT_MAG
STM_0716_E_M_E027	STM_0716_E_M_E034	0.393058	14	metaT_MAG
STM_0716_E_M_E027	STM_0716_E_M_E035	0.657654	14	metaT_MAG
STM_0716_E_M_E121	STM_0716_E_M_E129	0.454801	7	metaT_MAG
STM_0716_E_M_E121	STM_0716_E_M_E130	0.420904	7	metaT_MAG
STM_0716_E_M_E121	STM_0716_E_M_E131	0.378638	7	metaT_MAG
STM_0716_E_M_E122	STM_0716_E_M_E129	0.633193	7	metaT_MAG
STM_0716_E_M_E122	STM_0716_E_M_E130	0.555011	7	metaT_MAG
STM_0716_E_M_E122	STM_0716_E_M_E131	0.482358	7	metaT_MAG
STM_0716_E_M_E123	STM_0716_E_M_E129	0.396626	7	metaT_MAG
STM_0716_E_M_E123	STM_0716_E_M_E130	0.384342	7	metaT_MAG
STM_0716_E_M_E123	STM_0716_E_M_E131	0.332865	7	metaT_MAG
STM_0716_E_M_E062	STM_0716_E_M_E070	0.5171	35	16S
STM_0716_E_M_E062	STM_0716_E_M_E071	0.4207	35	16S
STM_0716_E_M_E062	STM_0716_E_M_E072	0.58296	35	16S
STM_0716_E_M_E063	STM_0716_E_M_E070	0.3693	35	16S
STM_0716_E_M_E063	STM_0716_E_M_E071	0.37996	35	16S
STM_0716_E_M_E063	STM_0716_E_M_E072	0.4472	35	16S
STM_0716_E_M_E064	STM_0716_E_M_E070	0.53662	35	16S
STM_0716_E_M_E064	STM_0716_E_M_E071	0.4634	35	16S
STM_0716_E_M_E064	STM_0716_E_M_E072	0.60494	35	16S
STM_0716_E_M_E050	STM_0716_E_M_E058	0.39118	21	16S
STM_0716_E_M_E050	STM_0716_E_M_E059	0.44186	21	16S
STM_0716_E_M_E050	STM_0716_E_M_E060	0.46814	21	16S
STM_0716_E_M_E051	STM_0716_E_M_E058	0.38822	21	16S
STM_0716_E_M_E051	STM_0716_E_M_E059	0.42934	21	16S
STM_0716_E_M_E051	STM_0716_E_M_E060	0.46528	21	16S
STM_0716_E_M_E052	STM_0716_E_M_E058	0.34556	21	16S
STM_0716_E_M_E052	STM_0716_E_M_E059	0.3988	21	16S
STM_0716_E_M_E052	STM_0716_E_M_E060	0.4274	21	16S
STM_0716_E_M_E025	STM_0716_E_M_E033	0.44172	14	16S
STM_0716_E_M_E025	STM_0716_E_M_E034	0.46658	14	16S
STM_0716_E_M_E025	STM_0716_E_M_E035	0.52496	14	16S
STM_0716_E_M_E026	STM_0716_E_M_E033	0.4935	14	16S
STM_0716_E_M_E026	STM_0716_E_M_E034	0.50572	14	16S
STM_0716_E_M_E026	STM_0716_E_M_E035	0.5031	14	16S
STM_0716_E_M_E027	STM_0716_E_M_E033	0.41154	14	16S
STM_0716_E_M_E027	STM_0716_E_M_E034	0.42002	14	16S
STM_0716_E_M_E027	STM_0716_E_M_E035	0.62	14	16S
STM_0716_E_M_E121	STM_0716_E_M_E129	0.33002	7	16S
STM_0716_E_M_E121	STM_0716_E_M_E130	0.33882	7	16S
STM_0716_E_M_E121	STM_0716_E_M_E131	0.32566	7	16S
STM_0716_E_M_E122	STM_0716_E_M_E129	0.3604	7	16S
STM_0716_E_M_E122	STM_0716_E_M_E130	0.35616	7	16S
STM_0716_E_M_E122	STM_0716_E_M_E131	0.35062	7	16S
STM_0716_E_M_E123	STM_0716_E_M_E129	0.32078	7	16S
STM_0716_E_M_E123	STM_0716_E_M_E130	0.331	7	16S
STM_0716_E_M_E123	STM_0716_E_M_E131	0.32808	7	16S
STM_0716_E_M_E069	STM_0716_E_M_E061	0.941138	35	lcms
STM_0716_E_M_E069	STM_0716_E_M_E062	0.942977	35	lcms
STM_0716_E_M_E069	STM_0716_E_M_E063	0.890419	35	lcms
STM_0716_E_M_E070	STM_0716_E_M_E061	0.946426	35	lcms
STM_0716_E_M_E070	STM_0716_E_M_E062	0.94764	35	lcms
STM_0716_E_M_E070	STM_0716_E_M_E063	0.895042	35	lcms
STM_0716_E_M_E071	STM_0716_E_M_E061	0.937305	35	lcms
STM_0716_E_M_E071	STM_0716_E_M_E062	0.940582	35	lcms
STM_0716_E_M_E071	STM_0716_E_M_E063	0.883921	35	lcms
STM_0716_E_M_E057	STM_0716_E_M_E049	0.817179	21	lcms
STM_0716_E_M_E057	STM_0716_E_M_E050	0.849459	21	lcms
STM_0716_E_M_E057	STM_0716_E_M_E051	0.869115	21	lcms
STM_0716_E_M_E058	STM_0716_E_M_E049	0.806895	21	lcms
STM_0716_E_M_E058	STM_0716_E_M_E050	0.840152	21	lcms
STM_0716_E_M_E058	STM_0716_E_M_E051	0.861148	21	lcms
STM_0716_E_M_E059	STM_0716_E_M_E049	0.7937	21	lcms
STM_0716_E_M_E059	STM_0716_E_M_E050	0.826062	21	lcms
STM_0716_E_M_E059	STM_0716_E_M_E051	0.846108	21	lcms
STM_0716_E_M_E033	STM_0716_E_M_E025	0.739443	14	lcms
STM_0716_E_M_E033	STM_0716_E_M_E026	0.741958	14	lcms
STM_0716_E_M_E033	STM_0716_E_M_E027	0.752395	14	lcms
STM_0716_E_M_E034	STM_0716_E_M_E025	0.736603	14	lcms
STM_0716_E_M_E034	STM_0716_E_M_E026	0.757012	14	lcms
STM_0716_E_M_E034	STM_0716_E_M_E027	0.753277	14	lcms
STM_0716_E_M_E035	STM_0716_E_M_E025	0.76054	14	lcms
STM_0716_E_M_E035	STM_0716_E_M_E026	0.767559	14	lcms
STM_0716_E_M_E035	STM_0716_E_M_E027	0.771207	14	lcms
STM_0716_E_M_E129	STM_0716_E_M_E121	0.758017	7	lcms
STM_0716_E_M_E129	STM_0716_E_M_E122	0.747309	7	lcms
STM_0716_E_M_E129	STM_0716_E_M_E123	0.762091	7	lcms
STM_0716_E_M_E130	STM_0716_E_M_E121	0.739489	7	lcms
STM_0716_E_M_E130	STM_0716_E_M_E122	0.721585	7	lcms
STM_0716_E_M_E130	STM_0716_E_M_E123	0.740549	7	lcms
STM_0716_E_M_E131	STM_0716_E_M_E121	0.714377	7	lcms
STM_0716_E_M_E131	STM_0716_E_M_E122	0.700357	7	lcms
STM_0716_E_M_E131	STM_0716_E_M_E123	0.718822	7	lcms
STM_0716_E_M_E062	STM_0716_E_M_E070	0.305517	35	metaT_fx
STM_0716_E_M_E062	STM_0716_E_M_E071	0.318983	35	metaT_fx
STM_0716_E_M_E062	STM_0716_E_M_E072	0.354263	35	metaT_fx
STM_0716_E_M_E063	STM_0716_E_M_E070	0.41084	35	metaT_fx
STM_0716_E_M_E063	STM_0716_E_M_E071	0.485722	35	metaT_fx
STM_0716_E_M_E063	STM_0716_E_M_E072	0.216561	35	metaT_fx
STM_0716_E_M_E064	STM_0716_E_M_E070	0.448307	35	metaT_fx
STM_0716_E_M_E064	STM_0716_E_M_E071	0.261025	35	metaT_fx
STM_0716_E_M_E064	STM_0716_E_M_E072	0.490293	35	metaT_fx
STM_0716_E_M_E050	STM_0716_E_M_E058	0.279193	21	metaT_fx
STM_0716_E_M_E050	STM_0716_E_M_E059	0.426552	21	metaT_fx
STM_0716_E_M_E050	STM_0716_E_M_E060	0.331629	21	metaT_fx
STM_0716_E_M_E051	STM_0716_E_M_E058	0.237316	21	metaT_fx
STM_0716_E_M_E051	STM_0716_E_M_E059	0.465724	21	metaT_fx
STM_0716_E_M_E051	STM_0716_E_M_E060	0.389278	21	metaT_fx
STM_0716_E_M_E052	STM_0716_E_M_E058	0.406835	21	metaT_fx
STM_0716_E_M_E052	STM_0716_E_M_E059	0.608714	21	metaT_fx
STM_0716_E_M_E052	STM_0716_E_M_E060	0.543282	21	metaT_fx
STM_0716_E_M_E025	STM_0716_E_M_E033	0.463978	14	metaT_fx
STM_0716_E_M_E025	STM_0716_E_M_E034	0.29513	14	metaT_fx
STM_0716_E_M_E025	STM_0716_E_M_E035	0.444996	14	metaT_fx
STM_0716_E_M_E027	STM_0716_E_M_E033	0.607116	14	metaT_fx
STM_0716_E_M_E027	STM_0716_E_M_E034	0.440767	14	metaT_fx
STM_0716_E_M_E027	STM_0716_E_M_E035	0.665162	14	metaT_fx
STM_0716_E_M_E121	STM_0716_E_M_E129	0.302811	7	metaT_fx
STM_0716_E_M_E121	STM_0716_E_M_E130	0.260005	7	metaT_fx
STM_0716_E_M_E121	STM_0716_E_M_E131	0.239436	7	metaT_fx
STM_0716_E_M_E122	STM_0716_E_M_E129	0.550382	7	metaT_fx
STM_0716_E_M_E122	STM_0716_E_M_E130	0.439733	7	metaT_fx
STM_0716_E_M_E122	STM_0716_E_M_E131	0.381113	7	metaT_fx
STM_0716_E_M_E123	STM_0716_E_M_E129	0.258467	7	metaT_fx
STM_0716_E_M_E123	STM_0716_E_M_E130	0.30576	7	metaT_fx
STM_0716_E_M_E123	STM_0716_E_M_E131	0.346162	7	metaT_fx

## Sheet: Classifications
MAG	time	% genes in both	% genes only in catechin	% genes only in unamended	∆unique	%both	classification	GTDB
STM_0716_E_M_E069_E061_A_bin.82	35	0.265509	0.131514	0.602978	0.471464	0.265509	lost_fx	d__Archaea;p__Aenigmatarchaeota;c__Aenigmatarchaeia;o__QMZS01;f__QMZS01;g__JAFGCN01;s__
STM_0716_E_M_E069_E061_A_bin.82	7	0.361257	0.23822	0.400524	0.162304	0.361257	resistant	d__Archaea;p__Aenigmatarchaeota;c__Aenigmatarchaeia;o__QMZS01;f__QMZS01;g__JAFGCN01;s__
STM_0716_E_M_E069_E061_A_bin.82	21	0.303406	0.312693	0.383901	0.0712074	0.303406	resistant	d__Archaea;p__Aenigmatarchaeota;c__Aenigmatarchaeia;o__QMZS01;f__QMZS01;g__JAFGCN01;s__
STM_0716_E_M_E069_E061_A_bin.82	14	0.271739	0.481884	0.246377	-0.235507	0.271739	resistant	d__Archaea;p__Aenigmatarchaeota;c__Aenigmatarchaeia;o__QMZS01;f__QMZS01;g__JAFGCN01;s__
PLKL01	35	0	0	1	1	0	un_only	d__Archaea;p__Halobacteriota;c__Bog-38;o__Bog-38;f__Bog-38;g__Bog-38;s__Bog-38 sp003139855
PMIN01	35	0.285199	0.0938628	0.620939	0.527076	0.285199	lost_fx	d__Archaea;p__Halobacteriota;c__Bog-38;o__Bog-38;f__Bog-38;g__Bog-38;s__Bog-38 sp003158275
PMIN01	21	0.354331	0.267717	0.377953	0.110236	0.354331	resistant	d__Archaea;p__Halobacteriota;c__Bog-38;o__Bog-38;f__Bog-38;g__Bog-38;s__Bog-38 sp003158275
PMIN01	7	0.27686	0.318182	0.404959	0.0867769	0.27686	resistant	d__Archaea;p__Halobacteriota;c__Bog-38;o__Bog-38;f__Bog-38;g__Bog-38;s__Bog-38 sp003158275
PMIN01	14	0.268182	0.472727	0.259091	-0.213636	0.268182	resistant	d__Archaea;p__Halobacteriota;c__Bog-38;o__Bog-38;f__Bog-38;g__Bog-38;s__Bog-38 sp003158275
PKWV01	35	0.258065	0.0681004	0.673835	0.605735	0.258065	un_only	d__Archaea;p__Halobacteriota;c__Bog-38;o__Bog-38;f__Bog-38;g__Bog-38;s__Bog-38 sp003162175
20130700_E3X_6	35	0.293651	0.0753968	0.630952	0.555556	0.293651	lost_fx	d__Archaea;p__Halobacteriota;c__Bog-38;o__Bog-38;f__Bog-38;g__Bog-38;s__Bog-38 sp003162175
20120500_P19_2	35	0.340249	0.0912863	0.568465	0.477178	0.340249	lost_fx	d__Archaea;p__Halobacteriota;c__Bog-38;o__Bog-38;f__Bog-38;g__Bog-38;s__Bog-38 sp003162175
PLEN01	35	0.413093	0.0812641	0.505643	0.424379	0.413093	lost_fx	d__Archaea;p__Halobacteriota;c__Bog-38;o__Bog-38;f__Bog-38;g__Bog-38;s__Bog-38 sp003162175
20111000_E3D_6	35	0.48552	0.0613288	0.453152	0.391823	0.48552	lost_fx	d__Archaea;p__Halobacteriota;c__Bog-38;o__Bog-38;f__Bog-38;g__Bog-38;s__Bog-38 sp003162175
PMEE01	35	0.54512	0.058318	0.396562	0.338244	0.54512	lost_fx	d__Archaea;p__Halobacteriota;c__Bog-38;o__Bog-38;f__Bog-38;g__Bog-38;s__Bog-38 sp003162175
20120800_E2D_16	35	0.512658	0.0759494	0.411392	0.335443	0.512658	lost_fx	d__Archaea;p__Halobacteriota;c__Bog-38;o__Bog-38;f__Bog-38;g__Bog-38;s__Bog-38 sp003162175
PKWV01	21	0.204545	0.267045	0.528409	0.261364	0.204545	un_only	d__Archaea;p__Halobacteriota;c__Bog-38;o__Bog-38;f__Bog-38;g__Bog-38;s__Bog-38 sp003162175
20120500_P19_2	21	0.268571	0.24	0.491429	0.251429	0.268571	lost_fx	d__Archaea;p__Halobacteriota;c__Bog-38;o__Bog-38;f__Bog-38;g__Bog-38;s__Bog-38 sp003162175
PLEN01	21	0.400552	0.179558	0.41989	0.240331	0.400552	resistant	d__Archaea;p__Halobacteriota;c__Bog-38;o__Bog-38;f__Bog-38;g__Bog-38;s__Bog-38 sp003162175
20111000_E3D_6	21	0.414538	0.200393	0.385069	0.184676	0.414538	resistant	d__Archaea;p__Halobacteriota;c__Bog-38;o__Bog-38;f__Bog-38;g__Bog-38;s__Bog-38 sp003162175
20120500_P19_2	7	0.3125	0.254808	0.432692	0.177885	0.3125	resistant	d__Archaea;p__Halobacteriota;c__Bog-38;o__Bog-38;f__Bog-38;g__Bog-38;s__Bog-38 sp003162175
PMEE01	21	0.612437	0.11809	0.269472	0.151382	0.612437	resistant	d__Archaea;p__Halobacteriota;c__Bog-38;o__Bog-38;f__Bog-38;g__Bog-38;s__Bog-38 sp003162175
PKWV01	7	0.325472	0.264151	0.410377	0.146226	0.325472	resistant	d__Archaea;p__Halobacteriota;c__Bog-38;o__Bog-38;f__Bog-38;g__Bog-38;s__Bog-38 sp003162175
20120800_E2D_16	21	0.472222	0.19213	0.335648	0.143519	0.472222	resistant	d__Archaea;p__Halobacteriota;c__Bog-38;o__Bog-38;f__Bog-38;g__Bog-38;s__Bog-38 sp003162175
20130700_E3X_6	21	0.296089	0.284916	0.418994	0.134078	0.296089	resistant	d__Archaea;p__Halobacteriota;c__Bog-38;o__Bog-38;f__Bog-38;g__Bog-38;s__Bog-38 sp003162175
20111000_E3D_6	7	0.443396	0.218868	0.337736	0.118868	0.443396	resistant	d__Archaea;p__Halobacteriota;c__Bog-38;o__Bog-38;f__Bog-38;g__Bog-38;s__Bog-38 sp003162175
20120800_E2D_16	7	0.485057	0.202299	0.312644	0.110345	0.485057	resistant	d__Archaea;p__Halobacteriota;c__Bog-38;o__Bog-38;f__Bog-38;g__Bog-38;s__Bog-38 sp003162175
PMEE01	7	0.573664	0.163625	0.262712	0.0990874	0.573664	resistant	d__Archaea;p__Halobacteriota;c__Bog-38;o__Bog-38;f__Bog-38;g__Bog-38;s__Bog-38 sp003162175
20130700_E3X_6	7	0.325	0.29	0.385	0.095	0.325	resistant	d__Archaea;p__Halobacteriota;c__Bog-38;o__Bog-38;f__Bog-38;g__Bog-38;s__Bog-38 sp003162175
PLEN01	7	0.402564	0.269231	0.328205	0.0589744	0.402564	resistant	d__Archaea;p__Halobacteriota;c__Bog-38;o__Bog-38;f__Bog-38;g__Bog-38;s__Bog-38 sp003162175
20130700_E3X_6	14	0.305699	0.38342	0.310881	-0.0725389	0.305699	resistant	d__Archaea;p__Halobacteriota;c__Bog-38;o__Bog-38;f__Bog-38;g__Bog-38;s__Bog-38 sp003162175
PLEN01	14	0.384615	0.367521	0.247863	-0.119658	0.384615	resistant	d__Archaea;p__Halobacteriota;c__Bog-38;o__Bog-38;f__Bog-38;g__Bog-38;s__Bog-38 sp003162175
20120800_E2D_16	14	0.440945	0.343832	0.215223	-0.128609	0.440945	resistant	d__Archaea;p__Halobacteriota;c__Bog-38;o__Bog-38;f__Bog-38;g__Bog-38;s__Bog-38 sp003162175
PKWV01	14	0.282051	0.430769	0.287179	-0.14359	0.282051	resistant	d__Archaea;p__Halobacteriota;c__Bog-38;o__Bog-38;f__Bog-38;g__Bog-38;s__Bog-38 sp003162175
20120500_P19_2	14	0.352941	0.4	0.247059	-0.152941	0.352941	resistant	d__Archaea;p__Halobacteriota;c__Bog-38;o__Bog-38;f__Bog-38;g__Bog-38;s__Bog-38 sp003162175
20111000_E3D_6	14	0.395492	0.387295	0.217213	-0.170082	0.395492	resistant	d__Archaea;p__Halobacteriota;c__Bog-38;o__Bog-38;f__Bog-38;g__Bog-38;s__Bog-38 sp003162175
PMEE01	14	0.486986	0.388356	0.124658	-0.263699	0.486986	gain_fx	d__Archaea;p__Halobacteriota;c__Bog-38;o__Bog-38;f__Bog-38;g__Bog-38;s__Bog-38 sp003162175
20130700_E1Y_15	35	0.27156	0.0513761	0.677064	0.625688	0.27156	lost_fx	d__Archaea;p__Halobacteriota;c__Bog-38;o__Bog-38;f__Bog-38;g__Bog-38;s__Bog-38 sp003170935
20110800_E2D_21	35	0.265849	0.0613497	0.672802	0.611452	0.265849	lost_fx	d__Archaea;p__Halobacteriota;c__Bog-38;o__Bog-38;f__Bog-38;g__Bog-38;s__Bog-38 sp003170935
20120800_E2X_5	35	0.306096	0.0479896	0.645914	0.597925	0.306096	lost_fx	d__Archaea;p__Halobacteriota;c__Bog-38;o__Bog-38;f__Bog-38;g__Bog-38;s__Bog-38 sp003170935
20110800_E2D_21	21	0.168831	0.212121	0.619048	0.406926	0.168831	un_only	d__Archaea;p__Halobacteriota;c__Bog-38;o__Bog-38;f__Bog-38;g__Bog-38;s__Bog-38 sp003170935
20130700_E1Y_15	21	0.197802	0.245421	0.556777	0.311355	0.197802	un_only	d__Archaea;p__Halobacteriota;c__Bog-38;o__Bog-38;f__Bog-38;g__Bog-38;s__Bog-38 sp003170935
20120800_E2X_5	21	0.21934	0.25	0.53066	0.28066	0.21934	un_only	d__Archaea;p__Halobacteriota;c__Bog-38;o__Bog-38;f__Bog-38;g__Bog-38;s__Bog-38 sp003170935
20110800_E2D_21	7	0.256494	0.246753	0.496753	0.25	0.256494	un_only	d__Archaea;p__Halobacteriota;c__Bog-38;o__Bog-38;f__Bog-38;g__Bog-38;s__Bog-38 sp003170935
20130700_E1Y_15	7	0.245665	0.257225	0.49711	0.239884	0.245665	responsive	d__Archaea;p__Halobacteriota;c__Bog-38;o__Bog-38;f__Bog-38;g__Bog-38;s__Bog-38 sp003170935
20120800_E2X_5	7	0.256654	0.271863	0.471483	0.19962	0.256654	responsive	d__Archaea;p__Halobacteriota;c__Bog-38;o__Bog-38;f__Bog-38;g__Bog-38;s__Bog-38 sp003170935
20110800_E2D_21	14	0.14554	0.469484	0.384977	-0.084507	0.14554	responsive	d__Archaea;p__Halobacteriota;c__Bog-38;o__Bog-38;f__Bog-38;g__Bog-38;s__Bog-38 sp003170935
20130700_E1Y_15	14	0.204255	0.446809	0.348936	-0.0978723	0.204255	responsive	d__Archaea;p__Halobacteriota;c__Bog-38;o__Bog-38;f__Bog-38;g__Bog-38;s__Bog-38 sp003170935
20120800_E2X_5	14	0.203911	0.477654	0.318436	-0.159218	0.203911	responsive	d__Archaea;p__Halobacteriota;c__Bog-38;o__Bog-38;f__Bog-38;g__Bog-38;s__Bog-38 sp003170935
3300037062_11	21	0	0	1	1	0	un_only	d__Archaea;p__Halobacteriota;c__Methanomicrobia;o__Methanomicrobiales;f__Methanoregulaceae;g__Methanoregula;s__
20120800_E1X_9	35	0.164835	0.0989011	0.736264	0.637363	0.164835	un_only	d__Archaea;p__Halobacteriota;c__Methanomicrobia;o__Methanomicrobiales;f__Methanoregulaceae;g__Methanoregula;s__
3300037365_14	35	0.236148	0.143799	0.620053	0.476253	0.236148	un_only	d__Archaea;p__Halobacteriota;c__Methanomicrobia;o__Methanomicrobiales;f__Methanoregulaceae;g__Methanoregula;s__
3300039216_15	35	0.135231	0.199288	0.66548	0.466192	0.135231	un_only	d__Archaea;p__Halobacteriota;c__Methanomicrobia;o__Methanomicrobiales;f__Methanoregulaceae;g__Methanoregula;s__
20120700_E3M_5	21	0.272727	0.227273	0.5	0.272727	0.272727	lost_fx	d__Archaea;p__Halobacteriota;c__Methanomicrobia;o__Methanomicrobiales;f__Methanoregulaceae;g__Methanoregula;s__
3300037365_14	7	0.349754	0.267241	0.383005	0.115764	0.349754	resistant	d__Archaea;p__Halobacteriota;c__Methanomicrobia;o__Methanomicrobiales;f__Methanoregulaceae;g__Methanoregula;s__
20120800_E1X_9	21	0.277778	0.333333	0.388889	0.0555556	0.277778	resistant	d__Archaea;p__Halobacteriota;c__Methanomicrobia;o__Methanomicrobiales;f__Methanoregulaceae;g__Methanoregula;s__
3300039216_15	7	0.156051	0.398089	0.44586	0.0477707	0.156051	responsive	d__Archaea;p__Halobacteriota;c__Methanomicrobia;o__Methanomicrobiales;f__Methanoregulaceae;g__Methanoregula;s__
3300037365_14	21	0.419689	0.266321	0.31399	0.0476684	0.419689	resistant	d__Archaea;p__Halobacteriota;c__Methanomicrobia;o__Methanomicrobiales;f__Methanoregulaceae;g__Methanoregula;s__
20120800_E1X_9	7	0.192771	0.39759	0.409639	0.0120482	0.192771	responsive	d__Archaea;p__Halobacteriota;c__Methanomicrobia;o__Methanomicrobiales;f__Methanoregulaceae;g__Methanoregula;s__
3300039216_15	21	0.145631	0.446602	0.407767	-0.038835	0.145631	responsive	d__Archaea;p__Halobacteriota;c__Methanomicrobia;o__Methanomicrobiales;f__Methanoregulaceae;g__Methanoregula;s__
3300039216_15	14	0.162879	0.617424	0.219697	-0.397727	0.162879	cat_only	d__Archaea;p__Halobacteriota;c__Methanomicrobia;o__Methanomicrobiales;f__Methanoregulaceae;g__Methanoregula;s__
3300037365_14	14	0.282209	0.584049	0.133742	-0.450307	0.282209	gain_fx	d__Archaea;p__Halobacteriota;c__Methanomicrobia;o__Methanomicrobiales;f__Methanoregulaceae;g__Methanoregula;s__
20120700_E3M_5	14	0	1	0	-1	0	cat_only	d__Archaea;p__Halobacteriota;c__Methanomicrobia;o__Methanomicrobiales;f__Methanoregulaceae;g__Methanoregula;s__
20120800_E1X_9	14	0	1	0	-1	0	cat_only	d__Archaea;p__Halobacteriota;c__Methanomicrobia;o__Methanomicrobiales;f__Methanoregulaceae;g__Methanoregula;s__
PMBL01	35	0.263889	0.160494	0.575617	0.415123	0.263889	un_only	d__Archaea;p__Halobacteriota;c__Methanomicrobia;o__Methanomicrobiales;f__Methanoregulaceae;g__Methanoregula;s__Methanoregula sp003154335
20110800_E1S_5	35	0.261838	0.171309	0.566852	0.395543	0.261838	un_only	d__Archaea;p__Halobacteriota;c__Methanomicrobia;o__Methanomicrobiales;f__Methanoregulaceae;g__Methanoregula;s__Methanoregula sp003154335
PMBL01	21	0.585938	0.196289	0.217773	0.0214844	0.585938	resistant	d__Archaea;p__Halobacteriota;c__Methanomicrobia;o__Methanomicrobiales;f__Methanoregulaceae;g__Methanoregula;s__Methanoregula sp003154335
20110800_E1S_5	21	0.705882	0.154189	0.139929	-0.0142602	0.705882	resistant	d__Archaea;p__Halobacteriota;c__Methanomicrobia;o__Methanomicrobiales;f__Methanoregulaceae;g__Methanoregula;s__Methanoregula sp003154335
PMBL01	7	0.301329	0.369276	0.329394	-0.0398818	0.301329	resistant	d__Archaea;p__Halobacteriota;c__Methanomicrobia;o__Methanomicrobiales;f__Methanoregulaceae;g__Methanoregula;s__Methanoregula sp003154335
20110800_E1S_5	7	0.325428	0.366271	0.3083	-0.057971	0.325428	resistant	d__Archaea;p__Halobacteriota;c__Methanomicrobia;o__Methanomicrobiales;f__Methanoregulaceae;g__Methanoregula;s__Methanoregula sp003154335
20110800_E1S_5	14	0.42705	0.405751	0.167199	-0.238552	0.42705	resistant	d__Archaea;p__Halobacteriota;c__Methanomicrobia;o__Methanomicrobiales;f__Methanoregulaceae;g__Methanoregula;s__Methanoregula sp003154335
PMBL01	14	0.373508	0.458234	0.168258	-0.289976	0.373508	gain_fx	d__Archaea;p__Halobacteriota;c__Methanomicrobia;o__Methanomicrobiales;f__Methanoregulaceae;g__Methanoregula;s__Methanoregula sp003154335
PMKW01	35	0.378947	0.0984962	0.522556	0.42406	0.378947	lost_fx	d__Archaea;p__Halobacteriota;c__Methanomicrobia;o__Methanomicrobiales;f__Methanoregulaceae;g__Methanoregula;s__Methanoregula sp003157895
PMXY01	35	0.363203	0.117255	0.519542	0.402288	0.363203	lost_fx	d__Archaea;p__Halobacteriota;c__Methanomicrobia;o__Methanomicrobiales;f__Methanoregulaceae;g__Methanoregula;s__Methanoregula sp003157895
PMXY01	21	0.59901	0.158416	0.242574	0.0841584	0.59901	resistant	d__Archaea;p__Halobacteriota;c__Methanomicrobia;o__Methanomicrobiales;f__Methanoregulaceae;g__Methanoregula;s__Methanoregula sp003157895
PMKW01	21	0.609293	0.16034	0.230366	0.0700262	0.609293	resistant	d__Archaea;p__Halobacteriota;c__Methanomicrobia;o__Methanomicrobiales;f__Methanoregulaceae;g__Methanoregula;s__Methanoregula sp003157895
PMKW01	7	0.481119	0.227972	0.290909	0.0629371	0.481119	resistant	d__Archaea;p__Halobacteriota;c__Methanomicrobia;o__Methanomicrobiales;f__Methanoregulaceae;g__Methanoregula;s__Methanoregula sp003157895
PMXY01	7	0.480257	0.238751	0.280992	0.0422406	0.480257	resistant	d__Archaea;p__Halobacteriota;c__Methanomicrobia;o__Methanomicrobiales;f__Methanoregulaceae;g__Methanoregula;s__Methanoregula sp003157895
PMKW01	14	0.503689	0.399732	0.0965795	-0.303152	0.503689	gain_fx	d__Archaea;p__Halobacteriota;c__Methanomicrobia;o__Methanomicrobiales;f__Methanoregulaceae;g__Methanoregula;s__Methanoregula sp003157895
PMXY01	14	0.490163	0.411463	0.0983747	-0.313088	0.490163	gain_fx	d__Archaea;p__Halobacteriota;c__Methanomicrobia;o__Methanomicrobiales;f__Methanoregulaceae;g__Methanoregula;s__Methanoregula sp003157895
20140700_E14_1	35	0	0	1	1	0	un_only	d__Archaea;p__Halobacteriota;c__Methanosarcinia;o__Methanosarcinales;f__Methanosarcinaceae;g__Methanosarcina;s__
20120600_E2D_39	21	0	0	1	1	0	un_only	d__Archaea;p__Halobacteriota;c__Methanosarcinia;o__Methanosarcinales;f__Methanosarcinaceae;g__Methanosarcina;s__Methanosarcina sp003157235
PMJC01	35	0.170124	0.0622407	0.767635	0.705394	0.170124	un_only	d__Archaea;p__Halobacteriota;c__Methanosarcinia;o__Methanosarcinales;f__Methanosarcinaceae;g__Methanosarcina;s__Methanosarcina sp003157235
20120600_E2D_39	35	0.141667	0.0916667	0.766667	0.675	0.141667	un_only	d__Archaea;p__Halobacteriota;c__Methanosarcinia;o__Methanosarcinales;f__Methanosarcinaceae;g__Methanosarcina;s__Methanosarcina sp003157235
PMJC01	21	0.277778	0.126984	0.595238	0.468254	0.277778	lost_fx	d__Archaea;p__Halobacteriota;c__Methanosarcinia;o__Methanosarcinales;f__Methanosarcinaceae;g__Methanosarcina;s__Methanosarcina sp003157235
PMJC01	14	0.328244	0.374046	0.29771	-0.0763359	0.328244	resistant	d__Archaea;p__Halobacteriota;c__Methanosarcinia;o__Methanosarcinales;f__Methanosarcinaceae;g__Methanosarcina;s__Methanosarcina sp003157235
PMJC01	7	0.16092	0.471264	0.367816	-0.103448	0.16092	responsive	d__Archaea;p__Halobacteriota;c__Methanosarcinia;o__Methanosarcinales;f__Methanosarcinaceae;g__Methanosarcina;s__Methanosarcina sp003157235
20120600_E2D_39	14	0.147541	0.557377	0.295082	-0.262295	0.147541	cat_only	d__Archaea;p__Halobacteriota;c__Methanosarcinia;o__Methanosarcinales;f__Methanosarcinaceae;g__Methanosarcina;s__Methanosarcina sp003157235
PLUB01	35	0.146497	0.10828	0.745223	0.636943	0.146497	un_only	d__Archaea;p__Halobacteriota;c__Methanosarcinia;o__Methanosarcinales;f__Methanosarcinaceae;g__Methanosarcina;s__Methanosarcina sp003164755
PLUB01	7	0.157233	0.327044	0.515723	0.188679	0.157233	responsive	d__Archaea;p__Halobacteriota;c__Methanosarcinia;o__Methanosarcinales;f__Methanosarcinaceae;g__Methanosarcina;s__Methanosarcina sp003164755
PLUB01	21	0.155556	0.4	0.444444	0.0444444	0.155556	responsive	d__Archaea;p__Halobacteriota;c__Methanosarcinia;o__Methanosarcinales;f__Methanosarcinaceae;g__Methanosarcina;s__Methanosarcina sp003164755
PLUB01	14	0.219178	0.671233	0.109589	-0.561644	0.219178	cat_only	d__Archaea;p__Halobacteriota;c__Methanosarcinia;o__Methanosarcinales;f__Methanosarcinaceae;g__Methanosarcina;s__Methanosarcina sp003164755
PMNG01	35	0.436695	0.160944	0.402361	0.241416	0.436695	resistant	d__Archaea;p__Halobacteriota;c__Methanosarcinia;o__Methanotrichales;f__Methanotrichaceae;g__Fen-7;s__Fen-7 sp003162615
PMIM01	35	0.441176	0.178824	0.38	0.201176	0.441176	resistant	d__Archaea;p__Halobacteriota;c__Methanosarcinia;o__Methanotrichales;f__Methanotrichaceae;g__Fen-7;s__Fen-7 sp003162615
PMNG01	7	0.540048	0.158604	0.301348	0.142744	0.540048	resistant	d__Archaea;p__Halobacteriota;c__Methanosarcinia;o__Methanotrichales;f__Methanotrichaceae;g__Fen-7;s__Fen-7 sp003162615
PMIM01	7	0.532011	0.174932	0.293057	0.118124	0.532011	resistant	d__Archaea;p__Halobacteriota;c__Methanosarcinia;o__Methanotrichales;f__Methanotrichaceae;g__Fen-7;s__Fen-7 sp003162615
PMIM01	21	0.431484	0.301246	0.267271	-0.0339751	0.431484	resistant	d__Archaea;p__Halobacteriota;c__Methanosarcinia;o__Methanotrichales;f__Methanotrichaceae;g__Fen-7;s__Fen-7 sp003162615
PMNG01	21	0.40546	0.318504	0.276036	-0.0424671	0.40546	resistant	d__Archaea;p__Halobacteriota;c__Methanosarcinia;o__Methanotrichales;f__Methanotrichaceae;g__Fen-7;s__Fen-7 sp003162615
PMNG01	14	0.357629	0.538387	0.103984	-0.434402	0.357629	gain_fx	d__Archaea;p__Halobacteriota;c__Methanosarcinia;o__Methanotrichales;f__Methanotrichaceae;g__Fen-7;s__Fen-7 sp003162615
PMIM01	14	0.342679	0.554517	0.102804	-0.451713	0.342679	gain_fx	d__Archaea;p__Halobacteriota;c__Methanosarcinia;o__Methanotrichales;f__Methanotrichaceae;g__Fen-7;s__Fen-7 sp003162615
3300037104_19	35	0.515751	0.0820513	0.402198	0.320147	0.515751	lost_fx	d__Archaea;p__Halobacteriota;c__Methanosarcinia;o__Methanotrichales;f__Methanotrichaceae;g__Methanothrix;s__
20110800_E2M_9	35	0.606691	0.0578662	0.335443	0.277577	0.606691	lost_fx	d__Archaea;p__Halobacteriota;c__Methanosarcinia;o__Methanotrichales;f__Methanotrichaceae;g__Methanothrix;s__
20120600_E1D_57	35	0.638505	0.0503656	0.311129	0.260764	0.638505	lost_fx	d__Archaea;p__Halobacteriota;c__Methanosarcinia;o__Methanotrichales;f__Methanotrichaceae;g__Methanothrix;s__
20110800_E1S_4	35	0.674718	0.037037	0.288245	0.251208	0.674718	lost_fx	d__Archaea;p__Halobacteriota;c__Methanosarcinia;o__Methanotrichales;f__Methanotrichaceae;g__Methanothrix;s__
20110800_E2S_9	35	0.660626	0.0461285	0.293245	0.247117	0.660626	lost_fx	d__Archaea;p__Halobacteriota;c__Methanosarcinia;o__Methanotrichales;f__Methanotrichaceae;g__Methanothrix;s__
3300037104_19	7	0.651535	0.11749	0.230975	0.113485	0.651535	resistant	d__Archaea;p__Halobacteriota;c__Methanosarcinia;o__Methanotrichales;f__Methanotrichaceae;g__Methanothrix;s__
20110800_E2M_9	7	0.736434	0.0766581	0.186908	0.11025	0.736434	resistant	d__Archaea;p__Halobacteriota;c__Methanosarcinia;o__Methanotrichales;f__Methanotrichaceae;g__Methanothrix;s__
3300037104_19	21	0.614035	0.155702	0.230263	0.0745614	0.614035	resistant	d__Archaea;p__Halobacteriota;c__Methanosarcinia;o__Methanotrichales;f__Methanotrichaceae;g__Methanothrix;s__
20120600_E1D_57	21	0.762175	0.0836039	0.154221	0.0706169	0.762175	resistant	d__Archaea;p__Halobacteriota;c__Methanosarcinia;o__Methanotrichales;f__Methanotrichaceae;g__Methanothrix;s__
20120600_E1D_57	7	0.76875	0.0828125	0.148438	0.065625	0.76875	resistant	d__Archaea;p__Halobacteriota;c__Methanosarcinia;o__Methanotrichales;f__Methanotrichaceae;g__Methanothrix;s__
20110800_E2S_9	21	0.815085	0.0640714	0.120843	0.0567721	0.815085	resistant	d__Archaea;p__Halobacteriota;c__Methanosarcinia;o__Methanotrichales;f__Methanotrichaceae;g__Methanothrix;s__
20110800_E2M_9	21	0.707162	0.121487	0.171351	0.049864	0.707162	resistant	d__Archaea;p__Halobacteriota;c__Methanosarcinia;o__Methanotrichales;f__Methanotrichaceae;g__Methanothrix;s__
20110800_E2S_9	7	0.804	0.0736	0.1224	0.0488	0.804	resistant	d__Archaea;p__Halobacteriota;c__Methanosarcinia;o__Methanotrichales;f__Methanotrichaceae;g__Methanothrix;s__
20110800_E1S_4	21	0.836703	0.0583204	0.104977	0.0466563	0.836703	resistant	d__Archaea;p__Halobacteriota;c__Methanosarcinia;o__Methanotrichales;f__Methanotrichaceae;g__Methanothrix;s__
20110800_E1S_4	7	0.814988	0.0702576	0.114754	0.0444965	0.814988	resistant	d__Archaea;p__Halobacteriota;c__Methanosarcinia;o__Methanotrichales;f__Methanotrichaceae;g__Methanothrix;s__
20110800_E1S_4	14	0.739921	0.224506	0.0355731	-0.188933	0.739921	resistant	d__Archaea;p__Halobacteriota;c__Methanosarcinia;o__Methanotrichales;f__Methanotrichaceae;g__Methanothrix;s__
20110800_E2S_9	14	0.701235	0.249383	0.0493827	-0.2	0.701235	resistant	d__Archaea;p__Halobacteriota;c__Methanosarcinia;o__Methanotrichales;f__Methanotrichaceae;g__Methanothrix;s__
20120600_E1D_57	14	0.639411	0.300899	0.0596893	-0.24121	0.639411	resistant	d__Archaea;p__Halobacteriota;c__Methanosarcinia;o__Methanotrichales;f__Methanotrichaceae;g__Methanothrix;s__
20110800_E2M_9	14	0.589169	0.329599	0.0812325	-0.248366	0.589169	resistant	d__Archaea;p__Halobacteriota;c__Methanosarcinia;o__Methanotrichales;f__Methanotrichaceae;g__Methanothrix;s__
3300037104_19	14	0.498485	0.406061	0.0954545	-0.310606	0.498485	gain_fx	d__Archaea;p__Halobacteriota;c__Methanosarcinia;o__Methanotrichales;f__Methanotrichaceae;g__Methanothrix;s__
20100900_E3D_5	35	0.126984	0.0857143	0.787302	0.701587	0.126984	un_only	d__Archaea;p__Methanobacteriota;c__Methanobacteria;o__Methanobacteriales;f__Methanobacteriaceae;g__Methanobacterium_A;s__Methanobacterium_A sp003161815
20100900_E3D_5	21	0.243986	0.0824742	0.67354	0.591065	0.243986	un_only	d__Archaea;p__Methanobacteriota;c__Methanobacteria;o__Methanobacteriales;f__Methanobacteriaceae;g__Methanobacterium_A;s__Methanobacterium_A sp003161815
20100900_E3D_5	14	0.266409	0.243243	0.490347	0.247104	0.266409	lost_fx	d__Archaea;p__Methanobacteriota;c__Methanobacteria;o__Methanobacteriales;f__Methanobacteriaceae;g__Methanobacterium_A;s__Methanobacterium_A sp003161815
20100900_E3D_5	7	0.168831	0.396104	0.435065	0.038961	0.168831	responsive	d__Archaea;p__Methanobacteriota;c__Methanobacteria;o__Methanobacteriales;f__Methanobacteriaceae;g__Methanobacterium_A;s__Methanobacterium_A sp003161815
20110700_S2D_21	14	0	0	1	1	0	un_only	d__Archaea;p__Methanobacteriota;c__Methanobacteria;o__Methanobacteriales;f__Methanobacteriaceae;g__Methanobacterium_A;s__Methanobacterium_A sp003166335
20110700_S2D_21	21	0	0	1	1	0	un_only	d__Archaea;p__Methanobacteriota;c__Methanobacteria;o__Methanobacteriales;f__Methanobacteriaceae;g__Methanobacterium_A;s__Methanobacterium_A sp003166335
20110700_S2D_21	35	0.163743	0.116959	0.719298	0.602339	0.163743	un_only	d__Archaea;p__Methanobacteriota;c__Methanobacteria;o__Methanobacteriales;f__Methanobacteriaceae;g__Methanobacterium_A;s__Methanobacterium_A sp003166335
20110700_S2D_21	7	0.2	0.183333	0.616667	0.433333	0.2	un_only	d__Archaea;p__Methanobacteriota;c__Methanobacteria;o__Methanobacteriales;f__Methanobacteriaceae;g__Methanobacterium_A;s__Methanobacterium_A sp003166335
20160700_E25_7	35	0.392562	0.0764463	0.530992	0.454545	0.392562	lost_fx	d__Archaea;p__Methanobacteriota;c__Methanobacteria;o__Methanobacteriales;f__Methanobacteriaceae;g__Methanobacterium_B;s__
20160700_E25_7	14	0.307359	0.17316	0.519481	0.34632	0.307359	lost_fx	d__Archaea;p__Methanobacteriota;c__Methanobacteria;o__Methanobacteriales;f__Methanobacteriaceae;g__Methanobacterium_B;s__
20160700_E25_7	21	0.336957	0.173913	0.48913	0.315217	0.336957	lost_fx	d__Archaea;p__Methanobacteriota;c__Methanobacteria;o__Methanobacteriales;f__Methanobacteriaceae;g__Methanobacterium_B;s__
20160700_E25_7	7	0.297436	0.348718	0.353846	0.00512821	0.297436	resistant	d__Archaea;p__Methanobacteriota;c__Methanobacteria;o__Methanobacteriales;f__Methanobacteriaceae;g__Methanobacterium_B;s__
20120700_P3D_99	35	0.233333	0.155556	0.611111	0.455556	0.233333	un_only	d__Archaea;p__Methanobacteriota;c__Methanobacteria;o__Methanobacteriales;f__Methanobacteriaceae;g__Methanobacterium_B;s__Methanobacterium_B sp003151535
20120700_P3D_99	21	0.378277	0.0973783	0.524345	0.426966	0.378277	lost_fx	d__Archaea;p__Methanobacteriota;c__Methanobacteria;o__Methanobacteriales;f__Methanobacteriaceae;g__Methanobacterium_B;s__Methanobacterium_B sp003151535
20120700_P3D_99	14	0.400722	0.249097	0.350181	0.101083	0.400722	resistant	d__Archaea;p__Methanobacteriota;c__Methanobacteria;o__Methanobacteriales;f__Methanobacteriaceae;g__Methanobacterium_B;s__Methanobacterium_B sp003151535
20120700_P3D_99	7	0.265432	0.32716	0.407407	0.0802469	0.265432	resistant	d__Archaea;p__Methanobacteriota;c__Methanobacteria;o__Methanobacteriales;f__Methanobacteriaceae;g__Methanobacterium_B;s__Methanobacterium_B sp003151535
20130700_C2M_14	35	0.42	0.0622222	0.517778	0.455556	0.42	lost_fx	d__Archaea;p__Methanobacteriota;c__Methanobacteria;o__Methanobacteriales;f__Methanobacteriaceae;g__Methanobacterium_B;s__Methanobacterium_B sp003158115
20130700_C2M_14	21	0.286307	0.141079	0.572614	0.431535	0.286307	lost_fx	d__Archaea;p__Methanobacteriota;c__Methanobacteria;o__Methanobacteriales;f__Methanobacteriaceae;g__Methanobacterium_B;s__Methanobacterium_B sp003158115
PLKI01	35	0.4879	0.0663544	0.445746	0.379391	0.4879	lost_fx	d__Archaea;p__Methanobacteriota;c__Methanobacteria;o__Methanobacteriales;f__Methanobacteriaceae;g__Methanobacterium_B;s__Methanobacterium_B sp003158115
PLKI01	21	0.329365	0.153439	0.517196	0.363757	0.329365	lost_fx	d__Archaea;p__Methanobacteriota;c__Methanobacteria;o__Methanobacteriales;f__Methanobacteriaceae;g__Methanobacterium_B;s__Methanobacterium_B sp003158115
20130700_C2M_14	14	0.35743	0.176707	0.465863	0.289157	0.35743	lost_fx	d__Archaea;p__Methanobacteriota;c__Methanobacteria;o__Methanobacteriales;f__Methanobacteriaceae;g__Methanobacterium_B;s__Methanobacterium_B sp003158115
PLKI01	14	0.376704	0.23544	0.387856	0.152416	0.376704	resistant	d__Archaea;p__Methanobacteriota;c__Methanobacteria;o__Methanobacteriales;f__Methanobacteriaceae;g__Methanobacterium_B;s__Methanobacterium_B sp003158115
PLKI01	7	0.328909	0.29941	0.371681	0.0722714	0.328909	resistant	d__Archaea;p__Methanobacteriota;c__Methanobacteria;o__Methanobacteriales;f__Methanobacteriaceae;g__Methanobacterium_B;s__Methanobacterium_B sp003158115
20130700_C2M_14	7	0.334842	0.321267	0.343891	0.0226244	0.334842	resistant	d__Archaea;p__Methanobacteriota;c__Methanobacteria;o__Methanobacteriales;f__Methanobacteriaceae;g__Methanobacterium_B;s__Methanobacterium_B sp003158115
STM_0716_E_M_E001_E061_A_bin.46	35	0.482143	0.0482143	0.469643	0.421429	0.482143	lost_fx	d__Archaea;p__Methanobacteriota;c__Methanobacteria;o__Methanobacteriales;f__Methanobacteriaceae;g__Methanobacterium_B;s__Methanobacterium_B sp003162115
PMMV01	35	0.532414	0.0544828	0.413103	0.358621	0.532414	lost_fx	d__Archaea;p__Methanobacteriota;c__Methanobacteria;o__Methanobacteriales;f__Methanobacteriaceae;g__Methanobacterium_B;s__Methanobacterium_B sp003162115
STM_0716_E_M_E065_E061_A_bin.40	35	0.482676	0.0848268	0.432497	0.34767	0.482676	lost_fx	d__Archaea;p__Methanobacteriota;c__Methanobacteria;o__Methanobacteriales;f__Methanobacteriaceae;g__Methanobacterium_B;s__Methanobacterium_B sp003162115
STM_0716_E_M_E001_E061_A_bin.46	21	0.646341	0.054007	0.299652	0.245645	0.646341	lost_fx	d__Archaea;p__Methanobacteriota;c__Methanobacteria;o__Methanobacteriales;f__Methanobacteriaceae;g__Methanobacterium_B;s__Methanobacterium_B sp003162115
STM_0716_E_M_E065_E061_A_bin.40	21	0.53697	0.110303	0.352727	0.242424	0.53697	resistant	d__Archaea;p__Methanobacteriota;c__Methanobacteria;o__Methanobacteriales;f__Methanobacteriaceae;g__Methanobacterium_B;s__Methanobacterium_B sp003162115
PMMV01	21	0.672032	0.0549966	0.272971	0.217975	0.672032	resistant	d__Archaea;p__Methanobacteriota;c__Methanobacteria;o__Methanobacteriales;f__Methanobacteriaceae;g__Methanobacterium_B;s__Methanobacterium_B sp003162115
STM_0716_E_M_E001_E061_A_bin.46	7	0.473923	0.195011	0.331066	0.136054	0.473923	resistant	d__Archaea;p__Methanobacteriota;c__Methanobacteria;o__Methanobacteriales;f__Methanobacteriaceae;g__Methanobacterium_B;s__Methanobacterium_B sp003162115
STM_0716_E_M_E065_E061_A_bin.40	7	0.424765	0.250784	0.324451	0.0736677	0.424765	resistant	d__Archaea;p__Methanobacteriota;c__Methanobacteria;o__Methanobacteriales;f__Methanobacteriaceae;g__Methanobacterium_B;s__Methanobacterium_B sp003162115
STM_0716_E_M_E001_E061_A_bin.46	14	0.684492	0.128342	0.187166	0.0588235	0.684492	resistant	d__Archaea;p__Methanobacteriota;c__Methanobacteria;o__Methanobacteriales;f__Methanobacteriaceae;g__Methanobacterium_B;s__Methanobacterium_B sp003162115
PMMV01	14	0.676572	0.132688	0.190739	0.0580511	0.676572	resistant	d__Archaea;p__Methanobacteriota;c__Methanobacteria;o__Methanobacteriales;f__Methanobacteriaceae;g__Methanobacterium_B;s__Methanobacterium_B sp003162115
STM_0716_E_M_E065_E061_A_bin.40	14	0.607407	0.17037	0.222222	0.0518519	0.607407	resistant	d__Archaea;p__Methanobacteriota;c__Methanobacteria;o__Methanobacteriales;f__Methanobacteriaceae;g__Methanobacterium_B;s__Methanobacterium_B sp003162115
PMMV01	7	0.489362	0.234894	0.275745	0.0408511	0.489362	resistant	d__Archaea;p__Methanobacteriota;c__Methanobacteria;o__Methanobacteriales;f__Methanobacteriaceae;g__Methanobacterium_B;s__Methanobacterium_B sp003162115
Fen.Labelled.R2.T3.F1.trimmomatic.megahit_bin.60_76.58_3.24	35	0.367347	0.102041	0.530612	0.428571	0.367347	lost_fx	d__Archaea;p__Methanobacteriota;c__Methanobacteria;o__Methanobacteriales;f__Methanobacteriaceae;g__Methanobacterium_B;s__Methanobacterium_B sp003162655
PMMY01	35	0.392097	0.0911854	0.516717	0.425532	0.392097	lost_fx	d__Archaea;p__Methanobacteriota;c__Methanobacteria;o__Methanobacteriales;f__Methanobacteriaceae;g__Methanobacterium_B;s__Methanobacterium_B sp003162655
Fen.Unlabelled.R2.T1.F1.trimmomatic.megahit_bin.15_78.99_8.00	35	0.405941	0.0965347	0.497525	0.40099	0.405941	lost_fx	d__Archaea;p__Methanobacteriota;c__Methanobacteria;o__Methanobacteriales;f__Methanobacteriaceae;g__Methanobacterium_B;s__Methanobacterium_B sp003162655
Fen.Labelled.R2.T1.F2.trimmomatic.megahit_bin.33_75.70_4.00	35	0.397059	0.102941	0.5	0.397059	0.397059	lost_fx	d__Archaea;p__Methanobacteriota;c__Methanobacteria;o__Methanobacteriales;f__Methanobacteriaceae;g__Methanobacterium_B;s__Methanobacterium_B sp003162655
Fen.Unlabelled.R2.T3.F1.trimmomatic.megahit_bin.72_79.99_5.64	35	0.399491	0.104326	0.496183	0.391858	0.399491	lost_fx	d__Archaea;p__Methanobacteriota;c__Methanobacteria;o__Methanobacteriales;f__Methanobacteriaceae;g__Methanobacterium_B;s__Methanobacterium_B sp003162655
Fen.Labelled.R1.T2.F1.trimmomatic.metaspades_bin.35_83.86_0.80	35	0.382353	0.123529	0.494118	0.370588	0.382353	lost_fx	d__Archaea;p__Methanobacteriota;c__Methanobacteria;o__Methanobacteriales;f__Methanobacteriaceae;g__Methanobacterium_B;s__Methanobacterium_B sp003162655
Fen.Unlabelled.R1.T2.F1.trimmomatic.megahit_bin.66_73.30_3.47	21	0.530786	0.0615711	0.407643	0.346072	0.530786	lost_fx	d__Archaea;p__Methanobacteriota;c__Methanobacteria;o__Methanobacteriales;f__Methanobacteriaceae;g__Methanobacterium_B;s__Methanobacterium_B sp003162655
Fen.Unlabelled.R1.T2.F1.trimmomatic.megahit_bin.66_73.30_3.47	35	0.376022	0.138965	0.485014	0.346049	0.376022	lost_fx	d__Archaea;p__Methanobacteriota;c__Methanobacteria;o__Methanobacteriales;f__Methanobacteriaceae;g__Methanobacterium_B;s__Methanobacterium_B sp003162655
Fen.Unlabelled.R1.T3.F1.trimmomatic.megahit_bin.70_78.60_1.60	35	0.409548	0.125628	0.464824	0.339196	0.409548	lost_fx	d__Archaea;p__Methanobacteriota;c__Methanobacteria;o__Methanobacteriales;f__Methanobacteriaceae;g__Methanobacterium_B;s__Methanobacterium_B sp003162655
Fen.Unlabelled.R2.T3.F1.trimmomatic.megahit_bin.72_79.99_5.64	21	0.558704	0.0647773	0.376518	0.311741	0.558704	lost_fx	d__Archaea;p__Methanobacteriota;c__Methanobacteria;o__Methanobacteriales;f__Methanobacteriaceae;g__Methanobacterium_B;s__Methanobacterium_B sp003162655
Fen.Unlabelled.R2.T1.F1.trimmomatic.megahit_bin.15_78.99_8.00	21	0.564885	0.0648855	0.370229	0.305344	0.564885	lost_fx	d__Archaea;p__Methanobacteriota;c__Methanobacteria;o__Methanobacteriales;f__Methanobacteriaceae;g__Methanobacterium_B;s__Methanobacterium_B sp003162655
Fen.Labelled.R2.T3.F1.trimmomatic.megahit_bin.60_76.58_3.24	21	0.585513	0.0583501	0.356137	0.297787	0.585513	lost_fx	d__Archaea;p__Methanobacteriota;c__Methanobacteria;o__Methanobacteriales;f__Methanobacteriaceae;g__Methanobacterium_B;s__Methanobacterium_B sp003162655
PMMY01	21	0.615925	0.0468384	0.337237	0.290398	0.615925	lost_fx	d__Archaea;p__Methanobacteriota;c__Methanobacteria;o__Methanobacteriales;f__Methanobacteriaceae;g__Methanobacterium_B;s__Methanobacterium_B sp003162655
Fen.Unlabelled.R1.T3.F1.trimmomatic.megahit_bin.70_78.60_1.60	21	0.632323	0.040404	0.327273	0.286869	0.632323	lost_fx	d__Archaea;p__Methanobacteriota;c__Methanobacteria;o__Methanobacteriales;f__Methanobacteriaceae;g__Methanobacterium_B;s__Methanobacterium_B sp003162655
Fen.Labelled.R1.T2.F1.trimmomatic.metaspades_bin.35_83.86_0.80	21	0.619816	0.0483871	0.331797	0.28341	0.619816	lost_fx	d__Archaea;p__Methanobacteriota;c__Methanobacteria;o__Methanobacteriales;f__Methanobacteriaceae;g__Methanobacterium_B;s__Methanobacterium_B sp003162655
Fen.Labelled.R2.T1.F2.trimmomatic.megahit_bin.33_75.70_4.00	21	0.628483	0.0464396	0.325077	0.278638	0.628483	lost_fx	d__Archaea;p__Methanobacteriota;c__Methanobacteria;o__Methanobacteriales;f__Methanobacteriaceae;g__Methanobacterium_B;s__Methanobacterium_B sp003162655
Fen.Unlabelled.R1.T2.F1.trimmomatic.megahit_bin.66_73.30_3.47	14	0.606977	0.151163	0.24186	0.0906977	0.606977	resistant	d__Archaea;p__Methanobacteriota;c__Methanobacteria;o__Methanobacteriales;f__Methanobacteriaceae;g__Methanobacterium_B;s__Methanobacterium_B sp003162655
Fen.Unlabelled.R2.T1.F1.trimmomatic.megahit_bin.15_78.99_8.00	14	0.573171	0.180894	0.245935	0.0650407	0.573171	resistant	d__Archaea;p__Methanobacteriota;c__Methanobacteria;o__Methanobacteriales;f__Methanobacteriaceae;g__Methanobacterium_B;s__Methanobacterium_B sp003162655
Fen.Labelled.R1.T2.F1.trimmomatic.metaspades_bin.35_83.86_0.80	14	0.64557	0.146835	0.207595	0.0607595	0.64557	resistant	d__Archaea;p__Methanobacteriota;c__Methanobacteria;o__Methanobacteriales;f__Methanobacteriaceae;g__Methanobacterium_B;s__Methanobacterium_B sp003162655
Fen.Labelled.R2.T1.F2.trimmomatic.megahit_bin.33_75.70_4.00	14	0.595469	0.174757	0.229773	0.0550162	0.595469	resistant	d__Archaea;p__Methanobacteriota;c__Methanobacteria;o__Methanobacteriales;f__Methanobacteriaceae;g__Methanobacterium_B;s__Methanobacterium_B sp003162655
Fen.Labelled.R2.T1.F2.trimmomatic.megahit_bin.33_75.70_4.00	7	0.4375	0.254464	0.308036	0.0535714	0.4375	resistant	d__Archaea;p__Methanobacteriota;c__Methanobacteria;o__Methanobacteriales;f__Methanobacteriaceae;g__Methanobacterium_B;s__Methanobacterium_B sp003162655
PMMY01	14	0.619289	0.175127	0.205584	0.0304569	0.619289	resistant	d__Archaea;p__Methanobacteriota;c__Methanobacteria;o__Methanobacteriales;f__Methanobacteriaceae;g__Methanobacterium_B;s__Methanobacterium_B sp003162655
Fen.Unlabelled.R2.T3.F1.trimmomatic.megahit_bin.72_79.99_5.64	14	0.605996	0.182013	0.211991	0.0299786	0.605996	resistant	d__Archaea;p__Methanobacteriota;c__Methanobacteria;o__Methanobacteriales;f__Methanobacteriaceae;g__Methanobacterium_B;s__Methanobacterium_B sp003162655
Fen.Unlabelled.R1.T3.F1.trimmomatic.megahit_bin.70_78.60_1.60	14	0.606383	0.185106	0.208511	0.0234043	0.606383	resistant	d__Archaea;p__Methanobacteriota;c__Methanobacteria;o__Methanobacteriales;f__Methanobacteriaceae;g__Methanobacterium_B;s__Methanobacterium_B sp003162655
Fen.Labelled.R2.T3.F1.trimmomatic.megahit_bin.60_76.58_3.24	14	0.561587	0.210856	0.227557	0.0167015	0.561587	resistant	d__Archaea;p__Methanobacteriota;c__Methanobacteria;o__Methanobacteriales;f__Methanobacteriaceae;g__Methanobacterium_B;s__Methanobacterium_B sp003162655
PMMY01	7	0.440273	0.279863	0.279863	0	0.440273	resistant	d__Archaea;p__Methanobacteriota;c__Methanobacteria;o__Methanobacteriales;f__Methanobacteriaceae;g__Methanobacterium_B;s__Methanobacterium_B sp003162655
Fen.Unlabelled.R1.T2.F1.trimmomatic.megahit_bin.66_73.30_3.47	7	0.391586	0.307443	0.300971	-0.00647249	0.391586	resistant	d__Archaea;p__Methanobacteriota;c__Methanobacteria;o__Methanobacteriales;f__Methanobacteriaceae;g__Methanobacterium_B;s__Methanobacterium_B sp003162655
Fen.Unlabelled.R2.T1.F1.trimmomatic.megahit_bin.15_78.99_8.00	7	0.421053	0.30117	0.277778	-0.0233918	0.421053	resistant	d__Archaea;p__Methanobacteriota;c__Methanobacteria;o__Methanobacteriales;f__Methanobacteriaceae;g__Methanobacterium_B;s__Methanobacterium_B sp003162655
Fen.Unlabelled.R1.T3.F1.trimmomatic.megahit_bin.70_78.60_1.60	7	0.438806	0.301493	0.259701	-0.041791	0.438806	resistant	d__Archaea;p__Methanobacteriota;c__Methanobacteria;o__Methanobacteriales;f__Methanobacteriaceae;g__Methanobacterium_B;s__Methanobacterium_B sp003162655
Fen.Unlabelled.R2.T3.F1.trimmomatic.megahit_bin.72_79.99_5.64	7	0.388554	0.331325	0.28012	-0.0512048	0.388554	resistant	d__Archaea;p__Methanobacteriota;c__Methanobacteria;o__Methanobacteriales;f__Methanobacteriaceae;g__Methanobacterium_B;s__Methanobacterium_B sp003162655
Fen.Labelled.R1.T2.F1.trimmomatic.metaspades_bin.35_83.86_0.80	7	0.369718	0.341549	0.288732	-0.0528169	0.369718	resistant	d__Archaea;p__Methanobacteriota;c__Methanobacteria;o__Methanobacteriales;f__Methanobacteriaceae;g__Methanobacterium_B;s__Methanobacterium_B sp003162655
Fen.Labelled.R2.T3.F1.trimmomatic.megahit_bin.60_76.58_3.24	7	0.386018	0.337386	0.276596	-0.0607903	0.386018	resistant	d__Archaea;p__Methanobacteriota;c__Methanobacteria;o__Methanobacteriales;f__Methanobacteriaceae;g__Methanobacterium_B;s__Methanobacterium_B sp003162655
STM_0716_S_M_E013_A_bin.42	35	0.414242	0.0658499	0.519908	0.454058	0.414242	lost_fx	d__Archaea;p__Methanobacteriota;c__Methanobacteria;o__Methanobacteriales;f__Methanobacteriaceae;g__Methanobacterium_B;s__Methanobacterium_B sp003164415
STM_0716_S_M_E013_A_bin.42	14	0.285962	0.214905	0.499133	0.284229	0.285962	lost_fx	d__Archaea;p__Methanobacteriota;c__Methanobacteria;o__Methanobacteriales;f__Methanobacteriaceae;g__Methanobacterium_B;s__Methanobacterium_B sp003164415
STM_0716_S_M_E013_A_bin.42	21	0.27234	0.251064	0.476596	0.225532	0.27234	resistant	d__Archaea;p__Methanobacteriota;c__Methanobacteria;o__Methanobacteriales;f__Methanobacteriaceae;g__Methanobacterium_B;s__Methanobacterium_B sp003164415
STM_0716_S_M_E013_A_bin.42	7	0.27383	0.35182	0.37435	0.0225303	0.27383	resistant	d__Archaea;p__Methanobacteriota;c__Methanobacteria;o__Methanobacteriales;f__Methanobacteriaceae;g__Methanobacterium_B;s__Methanobacterium_B sp003164415
20110800_E2S_11	35	0.339306	0.129899	0.530795	0.400896	0.339306	lost_fx	d__Archaea;p__Thermoplasmatota;c__Thermoplasmata;o__Methanomassiliicoccales;f__UBA472;g__;s__
20110800_E2S_11	21	0.583485	0.15245	0.264065	0.111615	0.583485	resistant	d__Archaea;p__Thermoplasmatota;c__Thermoplasmata;o__Methanomassiliicoccales;f__UBA472;g__;s__
20110800_E2S_11	7	0.4	0.306522	0.293478	-0.0130435	0.4	resistant	d__Archaea;p__Thermoplasmatota;c__Thermoplasmata;o__Methanomassiliicoccales;f__UBA472;g__;s__
20110800_E2S_11	14	0.385458	0.476096	0.138446	-0.337649	0.385458	gain_fx	d__Archaea;p__Thermoplasmatota;c__Thermoplasmata;o__Methanomassiliicoccales;f__UBA472;g__;s__
PMBU01	35	0.0757576	0.287879	0.636364	0.348485	0.0757576	un_only	d__Archaea;p__Thermoplasmatota;c__Thermoplasmata;o__Methanomassiliicoccales;f__UBA472;g__FEN-33;s__FEN-33 sp003153895
PMBU01	21	0.178723	0.348936	0.47234	0.123404	0.178723	responsive	d__Archaea;p__Thermoplasmatota;c__Thermoplasmata;o__Methanomassiliicoccales;f__UBA472;g__FEN-33;s__FEN-33 sp003153895
PMBU01	7	0.09	0.51	0.4	-0.11	0.09	responsive	d__Archaea;p__Thermoplasmatota;c__Thermoplasmata;o__Methanomassiliicoccales;f__UBA472;g__FEN-33;s__FEN-33 sp003153895
PMBU01	14	0.133028	0.509174	0.357798	-0.151376	0.133028	responsive	d__Archaea;p__Thermoplasmatota;c__Thermoplasmata;o__Methanomassiliicoccales;f__UBA472;g__FEN-33;s__FEN-33 sp003153895
PMBQ01	35	0.128019	0.2343	0.637681	0.403382	0.128019	un_only	d__Archaea;p__Thermoproteota;c__Bathyarchaeia;o__40CM-2-53-6;f__FEN-987;g__FEN-987;s__FEN-987 sp003152955
PMBQ01	7	0.154309	0.300601	0.54509	0.244489	0.154309	responsive	d__Archaea;p__Thermoproteota;c__Bathyarchaeia;o__40CM-2-53-6;f__FEN-987;g__FEN-987;s__FEN-987 sp003152955
PMBQ01	21	0.194937	0.379747	0.425316	0.0455696	0.194937	responsive	d__Archaea;p__Thermoproteota;c__Bathyarchaeia;o__40CM-2-53-6;f__FEN-987;g__FEN-987;s__FEN-987 sp003152955
PMBQ01	14	0.145251	0.541899	0.312849	-0.22905	0.145251	responsive	d__Archaea;p__Thermoproteota;c__Bathyarchaeia;o__40CM-2-53-6;f__FEN-987;g__FEN-987;s__FEN-987 sp003152955
3300038519_6	35	0.179775	0.0786517	0.741573	0.662921	0.179775	un_only	d__Archaea;p__Thermoproteota;c__Bathyarchaeia;o__B26-1;f__UBA233;g__PALSA-986;s__
3300037132_13	35	0.264516	0.183871	0.551613	0.367742	0.264516	un_only	d__Archaea;p__Thermoproteota;c__Bathyarchaeia;o__B26-1;f__UBA233;g__PALSA-986;s__
20170700_S35_8	35	0.453278	0.0969317	0.449791	0.352859	0.453278	lost_fx	d__Archaea;p__Thermoproteota;c__Bathyarchaeia;o__B26-1;f__UBA233;g__PALSA-986;s__
PMAZ01	35	0.394398	0.126419	0.479182	0.352763	0.394398	lost_fx	d__Archaea;p__Thermoproteota;c__Bathyarchaeia;o__B26-1;f__UBA233;g__PALSA-986;s__
3300037155_12	21	0.277551	0.187755	0.534694	0.346939	0.277551	lost_fx	d__Archaea;p__Thermoproteota;c__Bathyarchaeia;o__B26-1;f__UBA233;g__PALSA-986;s__
3300038519_6	21	0.255319	0.202128	0.542553	0.340426	0.255319	un_only	d__Archaea;p__Thermoproteota;c__Bathyarchaeia;o__B26-1;f__UBA233;g__PALSA-986;s__
20120600_E3D_36	35	0.301248	0.187166	0.511586	0.324421	0.301248	lost_fx	d__Archaea;p__Thermoproteota;c__Bathyarchaeia;o__B26-1;f__UBA233;g__PALSA-986;s__
3300037155_12	35	0.271186	0.227119	0.501695	0.274576	0.271186	lost_fx	d__Archaea;p__Thermoproteota;c__Bathyarchaeia;o__B26-1;f__UBA233;g__PALSA-986;s__
20120600_E3D_36	21	0.434726	0.154047	0.411227	0.25718	0.434726	lost_fx	d__Archaea;p__Thermoproteota;c__Bathyarchaeia;o__B26-1;f__UBA233;g__PALSA-986;s__
3300037132_13	21	0.262626	0.282828	0.454545	0.171717	0.262626	responsive	d__Archaea;p__Thermoproteota;c__Bathyarchaeia;o__B26-1;f__UBA233;g__PALSA-986;s__
20170700_S35_8	21	0.394761	0.227642	0.377597	0.149955	0.394761	resistant	d__Archaea;p__Thermoproteota;c__Bathyarchaeia;o__B26-1;f__UBA233;g__PALSA-986;s__
PMAZ01	21	0.546528	0.195139	0.258333	0.0631944	0.546528	resistant	d__Archaea;p__Thermoproteota;c__Bathyarchaeia;o__B26-1;f__UBA233;g__PALSA-986;s__
20170700_S35_8	7	0.481453	0.227975	0.290572	0.0625966	0.481453	resistant	d__Archaea;p__Thermoproteota;c__Bathyarchaeia;o__B26-1;f__UBA233;g__PALSA-986;s__
3300037132_13	7	0.25974	0.34632	0.393939	0.047619	0.25974	responsive	d__Archaea;p__Thermoproteota;c__Bathyarchaeia;o__B26-1;f__UBA233;g__PALSA-986;s__
PMAZ01	7	0.498216	0.24197	0.259814	0.0178444	0.498216	resistant	d__Archaea;p__Thermoproteota;c__Bathyarchaeia;o__B26-1;f__UBA233;g__PALSA-986;s__
20120600_E3D_36	7	0.364597	0.310436	0.324967	0.014531	0.364597	resistant	d__Archaea;p__Thermoproteota;c__Bathyarchaeia;o__B26-1;f__UBA233;g__PALSA-986;s__
3300038519_6	14	0.294118	0.352941	0.352941	0	0.294118	resistant	d__Archaea;p__Thermoproteota;c__Bathyarchaeia;o__B26-1;f__UBA233;g__PALSA-986;s__
3300037155_12	14	0.278689	0.381148	0.340164	-0.0409836	0.278689	resistant	d__Archaea;p__Thermoproteota;c__Bathyarchaeia;o__B26-1;f__UBA233;g__PALSA-986;s__
20170700_S35_8	14	0.453416	0.312112	0.234472	-0.0776398	0.453416	resistant	d__Archaea;p__Thermoproteota;c__Bathyarchaeia;o__B26-1;f__UBA233;g__PALSA-986;s__
3300037155_12	7	0.21	0.435	0.355	-0.08	0.21	responsive	d__Archaea;p__Thermoproteota;c__Bathyarchaeia;o__B26-1;f__UBA233;g__PALSA-986;s__
3300038519_6	7	0.292929	0.414141	0.292929	-0.121212	0.292929	resistant	d__Archaea;p__Thermoproteota;c__Bathyarchaeia;o__B26-1;f__UBA233;g__PALSA-986;s__
3300037132_13	14	0.161905	0.495238	0.342857	-0.152381	0.161905	responsive	d__Archaea;p__Thermoproteota;c__Bathyarchaeia;o__B26-1;f__UBA233;g__PALSA-986;s__
20120600_E3D_36	14	0.43662	0.400768	0.162612	-0.238156	0.43662	resistant	d__Archaea;p__Thermoproteota;c__Bathyarchaeia;o__B26-1;f__UBA233;g__PALSA-986;s__
PMAZ01	14	0.493209	0.378127	0.128663	-0.249464	0.493209	resistant	d__Archaea;p__Thermoproteota;c__Bathyarchaeia;o__B26-1;f__UBA233;g__PALSA-986;s__
PLYI01	35	0.2	0.142857	0.657143	0.514286	0.2	un_only	d__Archaea;p__Thermoproteota;c__Bathyarchaeia;o__B26-1;f__UBA233;g__PALSA-986;s__PALSA-986 sp003151735
PLYI01	21	0.288889	0.2	0.511111	0.311111	0.288889	lost_fx	d__Archaea;p__Thermoproteota;c__Bathyarchaeia;o__B26-1;f__UBA233;g__PALSA-986;s__PALSA-986 sp003151735
PLYI01	7	0.116279	0.418605	0.465116	0.0465116	0.116279	responsive	d__Archaea;p__Thermoproteota;c__Bathyarchaeia;o__B26-1;f__UBA233;g__PALSA-986;s__PALSA-986 sp003151735
PLYI01	14	0.25	0.482143	0.267857	-0.214286	0.25	responsive	d__Archaea;p__Thermoproteota;c__Bathyarchaeia;o__B26-1;f__UBA233;g__PALSA-986;s__PALSA-986 sp003151735
20120700_S1D_70	35	0.30303	0.233766	0.463203	0.229437	0.30303	resistant	d__Archaea;p__Thermoproteota;c__Bathyarchaeia;o__B26-1;f__UBA233;g__PALSA-986;s__PALSA-986 sp003164295
20120700_S1D_70	7	0.246479	0.408451	0.34507	-0.0633803	0.246479	responsive	d__Archaea;p__Thermoproteota;c__Bathyarchaeia;o__B26-1;f__UBA233;g__PALSA-986;s__PALSA-986 sp003164295
20120700_S1D_70	21	0.133333	0.488889	0.377778	-0.111111	0.133333	responsive	d__Archaea;p__Thermoproteota;c__Bathyarchaeia;o__B26-1;f__UBA233;g__PALSA-986;s__PALSA-986 sp003164295
20120700_S1D_70	14	0.260417	0.4375	0.302083	-0.135417	0.260417	responsive	d__Archaea;p__Thermoproteota;c__Bathyarchaeia;o__B26-1;f__UBA233;g__PALSA-986;s__PALSA-986 sp003164295
20110800_E2D_12	35	0.284994	0.171501	0.543506	0.372005	0.284994	lost_fx	d__Archaea;p__Thermoproteota;c__Bathyarchaeia;o__TCS64;f__TCS64;g__UBA8941;s__
20110800_E2D_12	7	0.491658	0.205103	0.303238	0.0981354	0.491658	resistant	d__Archaea;p__Thermoproteota;c__Bathyarchaeia;o__TCS64;f__TCS64;g__UBA8941;s__
20110800_E2D_12	21	0.439866	0.26392	0.296214	0.032294	0.439866	resistant	d__Archaea;p__Thermoproteota;c__Bathyarchaeia;o__TCS64;f__TCS64;g__UBA8941;s__
20110800_E2D_12	14	0.40836	0.472669	0.118971	-0.353698	0.40836	gain_fx	d__Archaea;p__Thermoproteota;c__Bathyarchaeia;o__TCS64;f__TCS64;g__UBA8941;s__
STM_0716_E_M_E026_E030_E034_A_multi_bin.92	35	0.354691	0.1045	0.540809	0.436308	0.354691	lost_fx	d__Bacteria;p__Acidobacteriota;c__Aminicenantia;o__Aminicenantales;f__UBA4085;g__FEN-413;s__
3300038458_11	35	0.420555	0.144714	0.434731	0.290018	0.420555	lost_fx	d__Bacteria;p__Acidobacteriota;c__Aminicenantia;o__Aminicenantales;f__UBA4085;g__FEN-413;s__
STM_0716_E_M_E026_E030_E034_A_multi_bin.92	7	0.561451	0.149093	0.289456	0.140363	0.561451	resistant	d__Bacteria;p__Acidobacteriota;c__Aminicenantia;o__Aminicenantales;f__UBA4085;g__FEN-413;s__
3300038458_11	21	0.488457	0.210207	0.301337	0.09113	0.488457	resistant	d__Bacteria;p__Acidobacteriota;c__Aminicenantia;o__Aminicenantales;f__UBA4085;g__FEN-413;s__
3300038458_11	7	0.526542	0.224129	0.24933	0.0252011	0.526542	resistant	d__Bacteria;p__Acidobacteriota;c__Aminicenantia;o__Aminicenantales;f__UBA4085;g__FEN-413;s__
STM_0716_E_M_E026_E030_E034_A_multi_bin.92	21	0.731753	0.147224	0.121023	-0.0262009	0.731753	resistant	d__Bacteria;p__Acidobacteriota;c__Aminicenantia;o__Aminicenantales;f__UBA4085;g__FEN-413;s__
STM_0716_E_M_E026_E030_E034_A_multi_bin.92	14	0.516971	0.417755	0.0652742	-0.35248	0.516971	gain_fx	d__Bacteria;p__Acidobacteriota;c__Aminicenantia;o__Aminicenantales;f__UBA4085;g__FEN-413;s__
3300038458_11	14	0.422929	0.5096	0.0674712	-0.442128	0.422929	gain_fx	d__Bacteria;p__Acidobacteriota;c__Aminicenantia;o__Aminicenantales;f__UBA4085;g__FEN-413;s__
PLMN01	35	0.549689	0.0576752	0.392635	0.33496	0.549689	lost_fx	d__Bacteria;p__Acidobacteriota;c__Aminicenantia;o__Aminicenantales;f__UBA4085;g__FEN-413;s__FEN-413 sp003141555
PLMN01	21	0.173134	0.347761	0.479104	0.131343	0.173134	responsive	d__Bacteria;p__Acidobacteriota;c__Aminicenantia;o__Aminicenantales;f__UBA4085;g__FEN-413;s__FEN-413 sp003141555
PLMN01	7	0.229853	0.39652	0.373626	-0.0228938	0.229853	responsive	d__Bacteria;p__Acidobacteriota;c__Aminicenantia;o__Aminicenantales;f__UBA4085;g__FEN-413;s__FEN-413 sp003141555
PLMN01	14	0.153509	0.600877	0.245614	-0.355263	0.153509	cat_only	d__Bacteria;p__Acidobacteriota;c__Aminicenantia;o__Aminicenantales;f__UBA4085;g__FEN-413;s__FEN-413 sp003141555
STM_0716_E_M_E026_E030_E034_A_bin.24	35	0.556378	0.0804443	0.363177	0.282733	0.556378	lost_fx	d__Bacteria;p__Acidobacteriota;c__Aminicenantia;o__Aminicenantales;f__UBA4085;g__UBA4085;s__
STM_0716_E_M_E026_E030_E034_A_bin.24	21	0.902542	0.0411622	0.0562954	0.0151332	0.902542	resistant	d__Bacteria;p__Acidobacteriota;c__Aminicenantia;o__Aminicenantales;f__UBA4085;g__UBA4085;s__
STM_0716_E_M_E026_E030_E034_A_bin.24	7	0.630457	0.200413	0.16913	-0.0312822	0.630457	resistant	d__Bacteria;p__Acidobacteriota;c__Aminicenantia;o__Aminicenantales;f__UBA4085;g__UBA4085;s__
STM_0716_E_M_E026_E030_E034_A_bin.24	14	0.658757	0.314081	0.027162	-0.286919	0.658757	gain_fx	d__Bacteria;p__Acidobacteriota;c__Aminicenantia;o__Aminicenantales;f__UBA4085;g__UBA4085;s__
PMCY01	35	0.300995	0.123383	0.575622	0.452239	0.300995	lost_fx	d__Bacteria;p__Acidobacteriota;c__Aminicenantia;o__Aminicenantales;f__UBA4085;g__UBA4085;s__UBA4085 sp003154255
PMCY01	21	0.627119	0.123652	0.24923	0.125578	0.627119	resistant	d__Bacteria;p__Acidobacteriota;c__Aminicenantia;o__Aminicenantales;f__UBA4085;g__UBA4085;s__UBA4085 sp003154255
PMCY01	7	0.388571	0.278571	0.332857	0.0542857	0.388571	resistant	d__Bacteria;p__Acidobacteriota;c__Aminicenantia;o__Aminicenantales;f__UBA4085;g__UBA4085;s__UBA4085 sp003154255
PMCY01	14	0.317778	0.594667	0.0875556	-0.507111	0.317778	gain_fx	d__Bacteria;p__Acidobacteriota;c__Aminicenantia;o__Aminicenantales;f__UBA4085;g__UBA4085;s__UBA4085 sp003154255
Fen.Unlabelled.R3.T2.F3.trimmomatic.metaspades_bin.10_74.46_4.17	7	0.101351	0.692568	0.206081	-0.486486	0.101351	cat_only	d__Bacteria;p__Acidobacteriota;c__Holophagae;o__Holophagales;f__Holophagaceae;g__Geothrix;s__
Fen.Unlabelled.R3.T2.F3.trimmomatic.metaspades_bin.10_74.46_4.17	14	0	1	0	-1	0	cat_only	d__Bacteria;p__Acidobacteriota;c__Holophagae;o__Holophagales;f__Holophagaceae;g__Geothrix;s__
Fen.Unlabelled.R3.T2.F3.trimmomatic.metaspades_bin.10_74.46_4.17	21	0	1	0	-1	0	cat_only	d__Bacteria;p__Acidobacteriota;c__Holophagae;o__Holophagales;f__Holophagaceae;g__Geothrix;s__
Fen.Unlabelled.R3.T2.F3.trimmomatic.metaspades_bin.10_74.46_4.17	35	0	1	0	-1	0	cat_only	d__Bacteria;p__Acidobacteriota;c__Holophagae;o__Holophagales;f__Holophagaceae;g__Geothrix;s__
20120600_E3D_2	35	0.341393	0.24122	0.417386	0.176166	0.341393	resistant	d__Bacteria;p__Acidobacteriota;c__Holophagae;o__Holophagales;f__Holophagaceae;g__Geothrix;s__Geothrix sp003158505
20120600_E3D_2	21	0.310082	0.313887	0.37603	0.0621433	0.310082	resistant	d__Bacteria;p__Acidobacteriota;c__Holophagae;o__Holophagales;f__Holophagaceae;g__Geothrix;s__Geothrix sp003158505
20120600_E3D_2	7	0.489854	0.256725	0.253421	-0.00330345	0.489854	resistant	d__Bacteria;p__Acidobacteriota;c__Holophagae;o__Holophagales;f__Holophagaceae;g__Geothrix;s__Geothrix sp003158505
20120600_E3D_2	14	0.254024	0.496151	0.249825	-0.246326	0.254024	responsive	d__Bacteria;p__Acidobacteriota;c__Holophagae;o__Holophagales;f__Holophagaceae;g__Geothrix;s__Geothrix sp003158505
Bog.Labelled.R1.T3.F3.trimmomatic.metaspades_bin.43_92.84_1.75	7	0	0	1	1	0	un_only	d__Bacteria;p__Acidobacteriota;c__Holophagae;o__Holophagales;f__Holophagaceae;g__Holophaga;s__
STM_0716_S_M_E013_D_bin.53	35	0	0	1	1	0	un_only	d__Bacteria;p__Acidobacteriota;c__Holophagae;o__Holophagales;f__Holophagaceae;g__Holophaga;s__
Bog.Unlabelled.R2.T3.F3.JGI.BFC.metaspades_bin.56_96.49_0.88	35	0.100271	0.0650407	0.834688	0.769648	0.100271	un_only	d__Bacteria;p__Acidobacteriota;c__Holophagae;o__Holophagales;f__Holophagaceae;g__Holophaga;s__
Bog.Labelled.R1.T3.F3.trimmomatic.metaspades_bin.43_92.84_1.75	35	0.0456853	0.177665	0.77665	0.598985	0.0456853	un_only	d__Bacteria;p__Acidobacteriota;c__Holophagae;o__Holophagales;f__Holophagaceae;g__Holophaga;s__
STM_0716_E_M_E069_E061_A_bin.81	35	0.262286	0.185897	0.551816	0.365919	0.262286	un_only	d__Bacteria;p__Acidobacteriota;c__Holophagae;o__Holophagales;f__Holophagaceae;g__Holophaga;s__
STM_0716_S_M_E013_D_bin.53	7	0.0465116	0.360465	0.593023	0.232558	0.0465116	responsive	d__Bacteria;p__Acidobacteriota;c__Holophagae;o__Holophagales;f__Holophagaceae;g__Holophaga;s__
STM_0716_E_M_E069_E061_A_bin.81	7	0.188908	0.323224	0.487868	0.164645	0.188908	responsive	d__Bacteria;p__Acidobacteriota;c__Holophagae;o__Holophagales;f__Holophagaceae;g__Holophaga;s__
Bog.Unlabelled.R2.T3.F3.JGI.BFC.metaspades_bin.56_96.49_0.88	21	0.130435	0.362319	0.507246	0.144928	0.130435	responsive	d__Bacteria;p__Acidobacteriota;c__Holophagae;o__Holophagales;f__Holophagaceae;g__Holophaga;s__
STM_0716_E_M_E069_E061_A_bin.81	21	0.212911	0.345413	0.441676	0.0962627	0.212911	responsive	d__Bacteria;p__Acidobacteriota;c__Holophagae;o__Holophagales;f__Holophagaceae;g__Holophaga;s__
Bog.Unlabelled.R2.T3.F3.JGI.BFC.metaspades_bin.56_96.49_0.88	7	0.177019	0.391304	0.431677	0.0403727	0.177019	responsive	d__Bacteria;p__Acidobacteriota;c__Holophagae;o__Holophagales;f__Holophagaceae;g__Holophaga;s__
STM_0716_E_M_E069_E061_A_bin.81	14	0.130662	0.578397	0.290941	-0.287456	0.130662	cat_only	d__Bacteria;p__Acidobacteriota;c__Holophagae;o__Holophagales;f__Holophagaceae;g__Holophaga;s__
Bog.Unlabelled.R2.T3.F3.JGI.BFC.metaspades_bin.56_96.49_0.88	14	0.0977444	0.680451	0.221805	-0.458647	0.0977444	cat_only	d__Bacteria;p__Acidobacteriota;c__Holophagae;o__Holophagales;f__Holophagaceae;g__Holophaga;s__
STM_0716_S_M_E013_D_bin.53	14	0	1	0	-1	0	cat_only	d__Bacteria;p__Acidobacteriota;c__Holophagae;o__Holophagales;f__Holophagaceae;g__Holophaga;s__
3300037562_7	21	0	0	1	1	0	un_only	d__Bacteria;p__Acidobacteriota;c__Holophagae;o__Holophagales;f__Holophagaceae;g__Holophaga;s__Holophaga sp003165415
3300037562_7	35	0.0687023	0.122137	0.80916	0.687023	0.0687023	un_only	d__Bacteria;p__Acidobacteriota;c__Holophagae;o__Holophagales;f__Holophagaceae;g__Holophaga;s__Holophaga sp003165415
3300037562_7	14	0	1	0	-1	0	cat_only	d__Bacteria;p__Acidobacteriota;c__Holophagae;o__Holophagales;f__Holophagaceae;g__Holophaga;s__Holophaga sp003165415
20120700_P1M_1	35	0	1	0	-1	0	cat_only	d__Bacteria;p__Acidobacteriota;c__Terriglobia;o__Acidoferrales;f__UBA7541;g__Palsa-295;s__
20110800_P3M_6	35	0	1	0	-1	0	cat_only	d__Bacteria;p__Acidobacteriota;c__Terriglobia;o__Acidoferrales;f__UBA7541;g__Palsa-295;s__Palsa-295 sp003167215
3300037147_7	7	0.025974	0.298701	0.675325	0.376623	0.025974	un_only	d__Bacteria;p__Acidobacteriota;c__Terriglobia;o__Acidoferrales;f__UBA7541;g__Palsa-360;s__
3300037147_7	35	0.0725806	0.310484	0.616935	0.306452	0.0725806	un_only	d__Bacteria;p__Acidobacteriota;c__Terriglobia;o__Acidoferrales;f__UBA7541;g__Palsa-360;s__
20130700_C1X_6	35	0.283784	0.147251	0.568966	0.421715	0.283784	lost_fx	d__Bacteria;p__Acidobacteriota;c__Terriglobia;o__Bryobacterales;f__Bryobacteraceae;g__;s__
STM_0716_E_M_E026_E030_E034_A_multi_bin.110	35	0.311631	0.16175	0.526619	0.364869	0.311631	lost_fx	d__Bacteria;p__Acidobacteriota;c__Terriglobia;o__Bryobacterales;f__Bryobacteraceae;g__;s__
20130700_C1X_6	7	0.181638	0.267503	0.550859	0.283355	0.181638	un_only	d__Bacteria;p__Acidobacteriota;c__Terriglobia;o__Bryobacterales;f__Bryobacteraceae;g__;s__
20120600_E1D_55	35	0.342	0.216	0.442	0.226	0.342	resistant	d__Bacteria;p__Acidobacteriota;c__Terriglobia;o__Bryobacterales;f__Bryobacteraceae;g__;s__
STM_0716_E_M_E026_E030_E034_A_multi_bin.110	21	0.569051	0.150845	0.280104	0.129259	0.569051	resistant	d__Bacteria;p__Acidobacteriota;c__Terriglobia;o__Bryobacterales;f__Bryobacteraceae;g__;s__
STM_0716_E_M_E026_E030_E034_A_multi_bin.110	7	0.511058	0.184386	0.304556	0.120171	0.511058	resistant	d__Bacteria;p__Acidobacteriota;c__Terriglobia;o__Bryobacterales;f__Bryobacteraceae;g__;s__
20120600_E1D_55	7	0.542596	0.233678	0.223726	-0.00995223	0.542596	resistant	d__Bacteria;p__Acidobacteriota;c__Terriglobia;o__Bryobacterales;f__Bryobacteraceae;g__;s__
20130700_C1X_6	21	0.109589	0.541857	0.348554	-0.193303	0.109589	responsive	d__Bacteria;p__Acidobacteriota;c__Terriglobia;o__Bryobacterales;f__Bryobacteraceae;g__;s__
20120600_E1D_55	21	0.293852	0.470953	0.235195	-0.235759	0.293852	resistant	d__Bacteria;p__Acidobacteriota;c__Terriglobia;o__Bryobacterales;f__Bryobacteraceae;g__;s__
20120600_E1D_55	14	0.264625	0.5462	0.189174	-0.357026	0.264625	gain_fx	d__Bacteria;p__Acidobacteriota;c__Terriglobia;o__Bryobacterales;f__Bryobacteraceae;g__;s__
20130700_C1X_6	14	0.0688525	0.652459	0.278689	-0.37377	0.0688525	cat_only	d__Bacteria;p__Acidobacteriota;c__Terriglobia;o__Bryobacterales;f__Bryobacteraceae;g__;s__
STM_0716_E_M_E026_E030_E034_A_multi_bin.110	14	0.330251	0.578446	0.0913031	-0.487142	0.330251	gain_fx	d__Bacteria;p__Acidobacteriota;c__Terriglobia;o__Bryobacterales;f__Bryobacteraceae;g__;s__
20140700_S22_6	35	0.075	0.4625	0.4625	0	0.075	responsive	d__Bacteria;p__Acidobacteriota;c__Terriglobia;o__Bryobacterales;f__Bryobacteraceae;g__Bog-159;s__
20140700_S22_6	7	0.0922619	0.464286	0.443452	-0.0208333	0.0922619	responsive	d__Bacteria;p__Acidobacteriota;c__Terriglobia;o__Bryobacterales;f__Bryobacteraceae;g__Bog-159;s__
20140700_S22_6	21	0	1	0	-1	0	cat_only	d__Bacteria;p__Acidobacteriota;c__Terriglobia;o__Bryobacterales;f__Bryobacteraceae;g__Bog-159;s__
20120700_S1D_46	7	0	1	0	-1	0	cat_only	d__Bacteria;p__Acidobacteriota;c__Terriglobia;o__Bryobacterales;f__Bryobacteraceae;g__Bog-159;s__
20160700_S15_15	7	0.0984683	0.459519	0.442013	-0.0175055	0.0984683	responsive	d__Bacteria;p__Acidobacteriota;c__Terriglobia;o__Bryobacterales;f__Bryobacteraceae;g__Bog-159;s__Bog-159 sp003166475
20160700_S15_15	35	0.070922	0.51773	0.411348	-0.106383	0.070922	responsive	d__Bacteria;p__Acidobacteriota;c__Terriglobia;o__Bryobacterales;f__Bryobacteraceae;g__Bog-159;s__Bog-159 sp003166475
20160700_S15_15	14	0.00699301	0.797203	0.195804	-0.601399	0.00699301	cat_only	d__Bacteria;p__Acidobacteriota;c__Terriglobia;o__Bryobacterales;f__Bryobacteraceae;g__Bog-159;s__Bog-159 sp003166475
20160700_S15_15	21	0	1	0	-1	0	cat_only	d__Bacteria;p__Acidobacteriota;c__Terriglobia;o__Bryobacterales;f__Bryobacteraceae;g__Bog-159;s__Bog-159 sp003166475
20130700_C1Y_13	7	0	0	1	1	0	un_only	d__Bacteria;p__Acidobacteriota;c__Terriglobia;o__Bryobacterales;f__Bryobacteraceae;g__BOG-224;s__
20130700_C2M_5	35	0.0675676	0.175676	0.756757	0.581081	0.0675676	un_only	d__Bacteria;p__Acidobacteriota;c__Terriglobia;o__Bryobacterales;f__Bryobacteraceae;g__Bog-375;s__
STM_0716_E_M_E069_E065_A_bin.100	35	0.359933	0.111388	0.528678	0.41729	0.359933	lost_fx	d__Bacteria;p__Acidobacteriota;c__Terriglobia;o__Bryobacterales;f__Bryobacteraceae;g__Bog-375;s__
20130700_C2M_5	7	0.126667	0.246667	0.626667	0.38	0.126667	un_only	d__Bacteria;p__Acidobacteriota;c__Terriglobia;o__Bryobacterales;f__Bryobacteraceae;g__Bog-375;s__
STM_0716_E_M_E069_E065_A_bin.100	7	0.461568	0.125917	0.412514	0.286597	0.461568	lost_fx	d__Bacteria;p__Acidobacteriota;c__Terriglobia;o__Bryobacterales;f__Bryobacteraceae;g__Bog-375;s__
20120600_E1D_20	35	0.121728	0.38089	0.497382	0.116492	0.121728	responsive	d__Bacteria;p__Acidobacteriota;c__Terriglobia;o__Bryobacterales;f__Bryobacteraceae;g__Bog-375;s__
20120600_E1D_20	7	0.294831	0.366305	0.338864	-0.027441	0.294831	resistant	d__Bacteria;p__Acidobacteriota;c__Terriglobia;o__Bryobacterales;f__Bryobacteraceae;g__Bog-375;s__
20120600_E1D_20	21	0.126138	0.538362	0.335501	-0.202861	0.126138	responsive	d__Bacteria;p__Acidobacteriota;c__Terriglobia;o__Bryobacterales;f__Bryobacteraceae;g__Bog-375;s__
STM_0716_E_M_E069_E065_A_bin.100	21	0.19863	0.508562	0.292808	-0.215753	0.19863	responsive	d__Bacteria;p__Acidobacteriota;c__Terriglobia;o__Bryobacterales;f__Bryobacteraceae;g__Bog-375;s__
20120600_E1D_20	14	0.121212	0.652174	0.226614	-0.42556	0.121212	cat_only	d__Bacteria;p__Acidobacteriota;c__Terriglobia;o__Bryobacterales;f__Bryobacteraceae;g__Bog-375;s__
STM_0716_E_M_E069_E065_A_bin.100	14	0.171756	0.645038	0.183206	-0.461832	0.171756	cat_only	d__Bacteria;p__Acidobacteriota;c__Terriglobia;o__Bryobacterales;f__Bryobacteraceae;g__Bog-375;s__
20160700_S23_20	7	0	0	1	1	0	un_only	d__Bacteria;p__Acidobacteriota;c__Terriglobia;o__Bryobacterales;f__Bryobacteraceae;g__Bog-375;s__Bog-375 sp003142185
20120800_E1D_16	7	0.164557	0.379747	0.455696	0.0759494	0.164557	responsive	d__Bacteria;p__Acidobacteriota;c__Terriglobia;o__Bryobacterales;f__Bryobacteraceae;g__Bog-375;s__Bog-375 sp003142185
Bog.None.R2.T0.JGI.BFC.metaspades_bin.84_100.00_0.00	7	0.210526	0.378947	0.410526	0.0315789	0.210526	responsive	d__Bacteria;p__Acidobacteriota;c__Terriglobia;o__Bryobacterales;f__Bryobacteraceae;g__Bog-375;s__Bog-375 sp003142185
Bog.None.R2.T0.JGI.BFC.metaspades_bin.84_100.00_0.00	35	0.139344	0.540984	0.319672	-0.221311	0.139344	responsive	d__Bacteria;p__Acidobacteriota;c__Terriglobia;o__Bryobacterales;f__Bryobacteraceae;g__Bog-375;s__Bog-375 sp003142185
Bog.None.R2.T0.JGI.BFC.metaspades_bin.84_100.00_0.00	21	0.326531	0.469388	0.204082	-0.265306	0.326531	gain_fx	d__Bacteria;p__Acidobacteriota;c__Terriglobia;o__Bryobacterales;f__Bryobacteraceae;g__Bog-375;s__Bog-375 sp003142185
20120800_E1D_16	35	0.091954	0.643678	0.264368	-0.37931	0.091954	cat_only	d__Bacteria;p__Acidobacteriota;c__Terriglobia;o__Bryobacterales;f__Bryobacteraceae;g__Bog-375;s__Bog-375 sp003142185
Bog.None.R2.T0.JGI.BFC.metaspades_bin.84_100.00_0.00	14	0	1	0	-1	0	cat_only	d__Bacteria;p__Acidobacteriota;c__Terriglobia;o__Bryobacterales;f__Bryobacteraceae;g__Bog-375;s__Bog-375 sp003142185
20160700_S23_20	35	0	1	0	-1	0	cat_only	d__Bacteria;p__Acidobacteriota;c__Terriglobia;o__Bryobacterales;f__Bryobacteraceae;g__Bog-375;s__Bog-375 sp003142185
20120600_E1D_6	35	0	0	1	1	0	un_only	d__Bacteria;p__Acidobacteriota;c__Terriglobia;o__Bryobacterales;f__Bryobacteraceae;g__Bog-375;s__Bog-375 sp003157745
20120600_E1D_26	14	0	0	1	1	0	un_only	d__Bacteria;p__Acidobacteriota;c__Terriglobia;o__Bryobacterales;f__Bryobacteraceae;g__CAIVVT01;s__
20120700_P3D_101	14	0	0	1	1	0	un_only	d__Bacteria;p__Acidobacteriota;c__Terriglobia;o__Bryobacterales;f__Bryobacteraceae;g__CAIVVT01;s__
20130700_S2M_6	7	0	0	1	1	0	un_only	d__Bacteria;p__Acidobacteriota;c__Terriglobia;o__Bryobacterales;f__Bryobacteraceae;g__CAIVVT01;s__
20140700_E14_7	7	0	0	1	1	0	un_only	d__Bacteria;p__Acidobacteriota;c__Terriglobia;o__Bryobacterales;f__Bryobacteraceae;g__CAIVVT01;s__
20120700_P3D_101	21	0	0	1	1	0	un_only	d__Bacteria;p__Acidobacteriota;c__Terriglobia;o__Bryobacterales;f__Bryobacteraceae;g__CAIVVT01;s__
Bog.Labelled.R2.T3.F3.trimmomatic.megahit_bin.126_96.49_2.19	21	0	0	1	1	0	un_only	d__Bacteria;p__Acidobacteriota;c__Terriglobia;o__Bryobacterales;f__Bryobacteraceae;g__CAIVVT01;s__
20120700_P3D_101	35	0.0424815	0.00809171	0.949427	0.941335	0.0424815	un_only	d__Bacteria;p__Acidobacteriota;c__Terriglobia;o__Bryobacterales;f__Bryobacteraceae;g__CAIVVT01;s__
STM_0716_E_M_E061_A_bin.23	35	0.164672	0.0017094	0.833618	0.831909	0.164672	un_only	d__Bacteria;p__Acidobacteriota;c__Terriglobia;o__Bryobacterales;f__Bryobacteraceae;g__CAIVVT01;s__
Bog.Labelled.R2.T3.F3.trimmomatic.megahit_bin.126_96.49_2.19	35	0.09839	0.0483005	0.853309	0.805009	0.09839	un_only	d__Bacteria;p__Acidobacteriota;c__Terriglobia;o__Bryobacterales;f__Bryobacteraceae;g__CAIVVT01;s__
STM_0716_E_M_E061_A_bin.23	21	0.165605	0.0488323	0.785563	0.73673	0.165605	un_only	d__Bacteria;p__Acidobacteriota;c__Terriglobia;o__Bryobacterales;f__Bryobacteraceae;g__CAIVVT01;s__
Bog.Labelled.R2.T3.F3.trimmomatic.megahit_bin.126_96.49_2.19	14	0.104651	0.151163	0.744186	0.593023	0.104651	un_only	d__Bacteria;p__Acidobacteriota;c__Terriglobia;o__Bryobacterales;f__Bryobacteraceae;g__CAIVVT01;s__
STM_0716_E_M_E061_A_bin.23	7	0.151292	0.132841	0.715867	0.583026	0.151292	un_only	d__Bacteria;p__Acidobacteriota;c__Terriglobia;o__Bryobacterales;f__Bryobacteraceae;g__CAIVVT01;s__
20120600_S3M_7	35	0.136476	0.248139	0.615385	0.367246	0.136476	un_only	d__Bacteria;p__Acidobacteriota;c__Terriglobia;o__Bryobacterales;f__Bryobacteraceae;g__CAIVVT01;s__
20120700_P3D_101	7	0.0828221	0.291411	0.625767	0.334356	0.0828221	un_only	d__Bacteria;p__Acidobacteriota;c__Terriglobia;o__Bryobacterales;f__Bryobacteraceae;g__CAIVVT01;s__
20120700_S1D_83	35	0.152542	0.261017	0.586441	0.325424	0.152542	un_only	d__Bacteria;p__Acidobacteriota;c__Terriglobia;o__Bryobacterales;f__Bryobacteraceae;g__CAIVVT01;s__
20120600_E1D_26	35	0.140426	0.293617	0.565957	0.27234	0.140426	un_only	d__Bacteria;p__Acidobacteriota;c__Terriglobia;o__Bryobacterales;f__Bryobacteraceae;g__CAIVVT01;s__
20120600_S3M_7	7	0.0420168	0.348739	0.609244	0.260504	0.0420168	un_only	d__Bacteria;p__Acidobacteriota;c__Terriglobia;o__Bryobacterales;f__Bryobacteraceae;g__CAIVVT01;s__
20120600_E1D_26	7	0.0825243	0.349515	0.567961	0.218447	0.0825243	responsive	d__Bacteria;p__Acidobacteriota;c__Terriglobia;o__Bryobacterales;f__Bryobacteraceae;g__CAIVVT01;s__
20120700_S1D_83	7	0.0543478	0.36413	0.581522	0.217391	0.0543478	responsive	d__Bacteria;p__Acidobacteriota;c__Terriglobia;o__Bryobacterales;f__Bryobacteraceae;g__CAIVVT01;s__
STM_0716_E_M_E061_A_bin.23	14	0.243902	0.27439	0.481707	0.207317	0.243902	responsive	d__Bacteria;p__Acidobacteriota;c__Terriglobia;o__Bryobacterales;f__Bryobacteraceae;g__CAIVVT01;s__
Bog.Labelled.R2.T3.F3.trimmomatic.megahit_bin.126_96.49_2.19	7	0.123288	0.356164	0.520548	0.164384	0.123288	responsive	d__Bacteria;p__Acidobacteriota;c__Terriglobia;o__Bryobacterales;f__Bryobacteraceae;g__CAIVVT01;s__
20130700_S2M_6	35	0.0707071	0.393939	0.535354	0.141414	0.0707071	responsive	d__Bacteria;p__Acidobacteriota;c__Terriglobia;o__Bryobacterales;f__Bryobacteraceae;g__CAIVVT01;s__
20140700_E14_7	35	0.0921053	0.473684	0.434211	-0.0394737	0.0921053	responsive	d__Bacteria;p__Acidobacteriota;c__Terriglobia;o__Bryobacterales;f__Bryobacteraceae;g__CAIVVT01;s__
20120600_E1D_26	21	0.0188679	0.566038	0.415094	-0.150943	0.0188679	responsive	d__Bacteria;p__Acidobacteriota;c__Terriglobia;o__Bryobacterales;f__Bryobacteraceae;g__CAIVVT01;s__
20120700_S1D_83	14	0	1	0	-1	0	cat_only	d__Bacteria;p__Acidobacteriota;c__Terriglobia;o__Bryobacterales;f__Bryobacteraceae;g__CAIVVT01;s__
20120700_S1D_83	21	0	1	0	-1	0	cat_only	d__Bacteria;p__Acidobacteriota;c__Terriglobia;o__Bryobacterales;f__Bryobacteraceae;g__CAIVVT01;s__
20110800_S1D_6	35	0.196678	0.314685	0.488636	0.173951	0.196678	responsive	d__Bacteria;p__Acidobacteriota;c__Terriglobia;o__Bryobacterales;f__Bryobacteraceae;g__Fen-178;s__
20130700_C2M_9	35	0.139831	0.364407	0.495763	0.131356	0.139831	responsive	d__Bacteria;p__Acidobacteriota;c__Terriglobia;o__Bryobacterales;f__Bryobacteraceae;g__Fen-178;s__
20110800_S1D_6	7	0.371379	0.254345	0.374276	0.11993	0.371379	resistant	d__Bacteria;p__Acidobacteriota;c__Terriglobia;o__Bryobacterales;f__Bryobacteraceae;g__Fen-178;s__
20110600_S3M_2	35	0.168514	0.392461	0.439024	0.0465632	0.168514	responsive	d__Bacteria;p__Acidobacteriota;c__Terriglobia;o__Bryobacterales;f__Bryobacteraceae;g__Fen-178;s__
20110600_S3M_2	7	0.332928	0.313487	0.353584	0.0400972	0.332928	resistant	d__Bacteria;p__Acidobacteriota;c__Terriglobia;o__Bryobacterales;f__Bryobacteraceae;g__Fen-178;s__
20130700_C2M_9	7	0.28169	0.368209	0.350101	-0.0181087	0.28169	resistant	d__Bacteria;p__Acidobacteriota;c__Terriglobia;o__Bryobacterales;f__Bryobacteraceae;g__Fen-178;s__
20110800_S1D_6	21	0.285114	0.387721	0.327166	-0.0605551	0.285114	resistant	d__Bacteria;p__Acidobacteriota;c__Terriglobia;o__Bryobacterales;f__Bryobacteraceae;g__Fen-178;s__
20130700_C2M_9	21	0.287293	0.400552	0.312155	-0.0883978	0.287293	resistant	d__Bacteria;p__Acidobacteriota;c__Terriglobia;o__Bryobacterales;f__Bryobacteraceae;g__Fen-178;s__
20110600_S3M_2	21	0.259504	0.438017	0.302479	-0.135537	0.259504	responsive	d__Bacteria;p__Acidobacteriota;c__Terriglobia;o__Bryobacterales;f__Bryobacteraceae;g__Fen-178;s__
20130700_C2M_9	14	0.202073	0.588083	0.209845	-0.378238	0.202073	cat_only	d__Bacteria;p__Acidobacteriota;c__Terriglobia;o__Bryobacterales;f__Bryobacteraceae;g__Fen-178;s__
20110600_S3M_2	14	0.221691	0.591707	0.186603	-0.405104	0.221691	cat_only	d__Bacteria;p__Acidobacteriota;c__Terriglobia;o__Bryobacterales;f__Bryobacteraceae;g__Fen-178;s__
20110800_S1D_6	14	0.2224	0.6208	0.1568	-0.464	0.2224	cat_only	d__Bacteria;p__Acidobacteriota;c__Terriglobia;o__Bryobacterales;f__Bryobacteraceae;g__Fen-178;s__
20120800_E3S_6	35	0.238849	0.288489	0.472662	0.184173	0.238849	responsive	d__Bacteria;p__Acidobacteriota;c__Terriglobia;o__Bryobacterales;f__Bryobacteraceae;g__Fen-178;s__Fen-178 sp003142355
20120800_E3S_6	7	0.381481	0.255026	0.363492	0.108466	0.381481	resistant	d__Bacteria;p__Acidobacteriota;c__Terriglobia;o__Bryobacterales;f__Bryobacteraceae;g__Fen-178;s__Fen-178 sp003142355
20120800_E3S_6	21	0.302746	0.390896	0.306358	-0.0845376	0.302746	resistant	d__Bacteria;p__Acidobacteriota;c__Terriglobia;o__Bryobacterales;f__Bryobacteraceae;g__Fen-178;s__Fen-178 sp003142355
20120800_E3S_6	14	0.227946	0.598447	0.173606	-0.424841	0.227946	cat_only	d__Bacteria;p__Acidobacteriota;c__Terriglobia;o__Bryobacterales;f__Bryobacteraceae;g__Fen-178;s__Fen-178 sp003142355
20120700_P3D_102	35	0.178322	0.388112	0.433566	0.0454545	0.178322	responsive	d__Bacteria;p__Acidobacteriota;c__Terriglobia;o__Bryobacterales;f__Bryobacteraceae;g__Fen-178;s__Fen-178 sp003170915
20120700_P3D_102	7	0.395934	0.28364	0.320426	0.0367861	0.395934	resistant	d__Bacteria;p__Acidobacteriota;c__Terriglobia;o__Bryobacterales;f__Bryobacteraceae;g__Fen-178;s__Fen-178 sp003170915
20120700_P3D_102	21	0.325815	0.408521	0.265664	-0.142857	0.325815	resistant	d__Bacteria;p__Acidobacteriota;c__Terriglobia;o__Bryobacterales;f__Bryobacteraceae;g__Fen-178;s__Fen-178 sp003170915
20120700_P3D_102	14	0.270037	0.565968	0.163995	-0.401973	0.270037	gain_fx	d__Bacteria;p__Acidobacteriota;c__Terriglobia;o__Bryobacterales;f__Bryobacteraceae;g__Fen-178;s__Fen-178 sp003170915
20111000_E3D_5	35	0.206731	0.367788	0.425481	0.0576923	0.206731	responsive	d__Bacteria;p__Acidobacteriota;c__Terriglobia;o__Bryobacterales;f__Bryobacteraceae;g__Fen-330;s__Fen-330 sp003137035
20111000_E3D_5	7	0.321194	0.377276	0.301529	-0.0757465	0.321194	resistant	d__Bacteria;p__Acidobacteriota;c__Terriglobia;o__Bryobacterales;f__Bryobacteraceae;g__Fen-330;s__Fen-330 sp003137035
20111000_E3D_5	21	0.323505	0.380835	0.295659	-0.0851761	0.323505	resistant	d__Bacteria;p__Acidobacteriota;c__Terriglobia;o__Bryobacterales;f__Bryobacteraceae;g__Fen-330;s__Fen-330 sp003137035
20111000_E3D_5	14	0.236069	0.530902	0.233029	-0.297872	0.236069	cat_only	d__Bacteria;p__Acidobacteriota;c__Terriglobia;o__Bryobacterales;f__Bryobacteraceae;g__Fen-330;s__Fen-330 sp003137035
20120700_E1D_7	7	0.203611	0.316951	0.479438	0.162487	0.203611	responsive	d__Bacteria;p__Acidobacteriota;c__Terriglobia;o__Bryobacterales;f__Bryobacteraceae;g__Fen-330;s__Fen-330 sp003154855
20120700_E1D_7	35	0.123106	0.36553	0.511364	0.145833	0.123106	responsive	d__Bacteria;p__Acidobacteriota;c__Terriglobia;o__Bryobacterales;f__Bryobacteraceae;g__Fen-330;s__Fen-330 sp003154855
20120700_E1D_7	21	0.13089	0.591623	0.277487	-0.314136	0.13089	cat_only	d__Bacteria;p__Acidobacteriota;c__Terriglobia;o__Bryobacterales;f__Bryobacteraceae;g__Fen-330;s__Fen-330 sp003154855
20120700_E1D_7	14	0.095679	0.635802	0.268519	-0.367284	0.095679	cat_only	d__Bacteria;p__Acidobacteriota;c__Terriglobia;o__Bryobacterales;f__Bryobacteraceae;g__Fen-330;s__Fen-330 sp003154855
20130700_E3Z_5	7	0	0	1	1	0	un_only	d__Bacteria;p__Acidobacteriota;c__Terriglobia;o__Bryobacterales;f__Bryobacteraceae;g__JAIMAR01;s__
20130700_E3Z_5	35	0	0	1	1	0	un_only	d__Bacteria;p__Acidobacteriota;c__Terriglobia;o__Bryobacterales;f__Bryobacteraceae;g__JAIMAR01;s__
20130700_E3Z_5	21	0	0	1	1	0	un_only	d__Bacteria;p__Acidobacteriota;c__Terriglobia;o__Bryobacterales;f__Bryobacteraceae;g__JAIMAR01;s__
20110800_E2D_5	21	0.142857	0.452381	0.404762	-0.047619	0.142857	responsive	d__Bacteria;p__Acidobacteriota;c__Terriglobia;o__Bryobacterales;f__Bryobacteraceae;g__JAIMAR01;s__
20110700_P2D_19	35	0	0	1	1	0	un_only	d__Bacteria;p__Acidobacteriota;c__Terriglobia;o__Bryobacterales;f__Bryobacteraceae;g__JAIQFL01;s__JAIQFL01 sp003167275
20110700_P2D_19	21	0	0	1	1	0	un_only	d__Bacteria;p__Acidobacteriota;c__Terriglobia;o__Bryobacterales;f__Bryobacteraceae;g__JAIQFL01;s__JAIQFL01 sp003167275
20110800_E3D_18	7	0	0	1	1	0	un_only	d__Bacteria;p__Acidobacteriota;c__Terriglobia;o__Bryobacterales;f__Bryobacteraceae;g__PALSA-129;s__
20120800_S1M_10	7	0	0	1	1	0	un_only	d__Bacteria;p__Acidobacteriota;c__Terriglobia;o__Bryobacterales;f__Bryobacteraceae;g__PALSA-129;s__
20120800_S1M_10	35	0.0305677	0.50655	0.462882	-0.0436681	0.0305677	responsive	d__Bacteria;p__Acidobacteriota;c__Terriglobia;o__Bryobacterales;f__Bryobacteraceae;g__PALSA-129;s__
PMTR01	21	0.233766	0.337662	0.428571	0.0909091	0.233766	responsive	d__Bacteria;p__Acidobacteriota;c__Terriglobia;o__Bryobacterales;f__Bryobacteraceae;g__PALSA-129;s__PALSA-129 sp003167255
PMTR01	7	0.210227	0.409091	0.380682	-0.0284091	0.210227	responsive	d__Bacteria;p__Acidobacteriota;c__Terriglobia;o__Bryobacterales;f__Bryobacteraceae;g__PALSA-129;s__PALSA-129 sp003167255
PMTR01	35	0.208955	0.477612	0.313433	-0.164179	0.208955	responsive	d__Bacteria;p__Acidobacteriota;c__Terriglobia;o__Bryobacterales;f__Bryobacteraceae;g__PALSA-129;s__PALSA-129 sp003167255
PMTR01	14	0.1875	0.6875	0.125	-0.5625	0.1875	cat_only	d__Bacteria;p__Acidobacteriota;c__Terriglobia;o__Bryobacterales;f__Bryobacteraceae;g__PALSA-129;s__PALSA-129 sp003167255
20120700_P3D_147	7	0	0	1	1	0	un_only	d__Bacteria;p__Acidobacteriota;c__Terriglobia;o__Bryobacterales;f__Bryobacteraceae;g__Palsa-89;s__Palsa-89 sp003162425
20110600_P1M_17	35	0	0.634921	0.365079	-0.269841	0	cat_only	d__Bacteria;p__Acidobacteriota;c__Terriglobia;o__Bryobacterales;f__Bryobacteraceae;g__Palsa-89;s__Palsa-89 sp003162425
20110600_P1M_17	7	0.016	0.664	0.32	-0.344	0.016	cat_only	d__Bacteria;p__Acidobacteriota;c__Terriglobia;o__Bryobacterales;f__Bryobacteraceae;g__Palsa-89;s__Palsa-89 sp003162425
20120500_P25_14	35	0	1	0	-1	0	cat_only	d__Bacteria;p__Acidobacteriota;c__Terriglobia;o__Bryobacterales;f__Bryobacteraceae;g__Palsa-89;s__Palsa-89 sp003162425
20120500_P25_14	7	0	1	0	-1	0	cat_only	d__Bacteria;p__Acidobacteriota;c__Terriglobia;o__Bryobacterales;f__Bryobacteraceae;g__Palsa-89;s__Palsa-89 sp003162425
20160700_P15_5	35	0	0.489362	0.510638	0.0212766	0	responsive	d__Bacteria;p__Acidobacteriota;c__Terriglobia;o__Bryobacterales;f__Bryobacteraceae;g__Palsa-89;s__Palsa-89 sp003166875
20120700_S1D_102	35	0.183784	0.248649	0.567568	0.318919	0.183784	un_only	d__Bacteria;p__Acidobacteriota;c__Terriglobia;o__Bryobacterales;f__Bryobacteraceae;g__Solibacter;s__
20120700_S1D_102	21	0.202899	0.246377	0.550725	0.304348	0.202899	un_only	d__Bacteria;p__Acidobacteriota;c__Terriglobia;o__Bryobacterales;f__Bryobacteraceae;g__Solibacter;s__
20110700_P2D_21	35	0.197428	0.277814	0.524759	0.246945	0.197428	un_only	d__Bacteria;p__Acidobacteriota;c__Terriglobia;o__Bryobacterales;f__Bryobacteraceae;g__Solibacter;s__
20110800_E2D_9	35	0.207018	0.291228	0.501754	0.210526	0.207018	responsive	d__Bacteria;p__Acidobacteriota;c__Terriglobia;o__Bryobacterales;f__Bryobacteraceae;g__Solibacter;s__
20110800_E2D_9	7	0.257453	0.273713	0.468835	0.195122	0.257453	responsive	d__Bacteria;p__Acidobacteriota;c__Terriglobia;o__Bryobacterales;f__Bryobacteraceae;g__Solibacter;s__
20110700_P2D_21	7	0.242724	0.291641	0.465635	0.173994	0.242724	responsive	d__Bacteria;p__Acidobacteriota;c__Terriglobia;o__Bryobacterales;f__Bryobacteraceae;g__Solibacter;s__
20120700_S1D_102	7	0.294118	0.275735	0.430147	0.154412	0.294118	resistant	d__Bacteria;p__Acidobacteriota;c__Terriglobia;o__Bryobacterales;f__Bryobacteraceae;g__Solibacter;s__
20110800_E2D_9	21	0.255132	0.296188	0.44868	0.152493	0.255132	responsive	d__Bacteria;p__Acidobacteriota;c__Terriglobia;o__Bryobacterales;f__Bryobacteraceae;g__Solibacter;s__
20110700_P2D_21	21	0.247744	0.327317	0.424938	0.097621	0.247744	responsive	d__Bacteria;p__Acidobacteriota;c__Terriglobia;o__Bryobacterales;f__Bryobacteraceae;g__Solibacter;s__
20120700_S1D_102	14	0.185484	0.572581	0.241935	-0.330645	0.185484	cat_only	d__Bacteria;p__Acidobacteriota;c__Terriglobia;o__Bryobacterales;f__Bryobacteraceae;g__Solibacter;s__
20110800_E2D_9	14	0.160256	0.61859	0.221154	-0.397436	0.160256	cat_only	d__Bacteria;p__Acidobacteriota;c__Terriglobia;o__Bryobacterales;f__Bryobacteraceae;g__Solibacter;s__
20110700_P2D_21	14	0.156667	0.641111	0.202222	-0.438889	0.156667	cat_only	d__Bacteria;p__Acidobacteriota;c__Terriglobia;o__Bryobacterales;f__Bryobacteraceae;g__Solibacter;s__
20111000_P2D_4	35	0.25198	0.271418	0.476602	0.205184	0.25198	responsive	d__Bacteria;p__Acidobacteriota;c__Terriglobia;o__Bryobacterales;f__Bryobacteraceae;g__Solibacter;s__Solibacter sp003136215
20111000_P2D_4	7	0.194306	0.366134	0.43956	0.0734266	0.194306	responsive	d__Bacteria;p__Acidobacteriota;c__Terriglobia;o__Bryobacterales;f__Bryobacteraceae;g__Solibacter;s__Solibacter sp003136215
20111000_P2D_4	21	0.110429	0.650307	0.239264	-0.411043	0.110429	cat_only	d__Bacteria;p__Acidobacteriota;c__Terriglobia;o__Bryobacterales;f__Bryobacteraceae;g__Solibacter;s__Solibacter sp003136215
20111000_P2D_4	14	0.0823212	0.697706	0.219973	-0.477733	0.0823212	cat_only	d__Bacteria;p__Acidobacteriota;c__Terriglobia;o__Bryobacterales;f__Bryobacteraceae;g__Solibacter;s__Solibacter sp003136215
STM_0716_E_M_E030_E054_E065_D_bin.5	7	0.684134	0.160532	0.155334	-0.00519859	0.684134	resistant	d__Bacteria;p__Acidobacteriota;c__Terriglobia;o__Bryobacterales;f__Bryobacteraceae;g__Sulfopaludibacter;s__
STM_0716_E_M_E030_E054_E065_D_bin.5	35	0.304213	0.385359	0.310428	-0.0749309	0.304213	resistant	d__Bacteria;p__Acidobacteriota;c__Terriglobia;o__Bryobacterales;f__Bryobacteraceae;g__Sulfopaludibacter;s__
STM_0716_E_M_E030_E054_E065_D_bin.5	21	0.698897	0.245135	0.0559679	-0.189168	0.698897	resistant	d__Bacteria;p__Acidobacteriota;c__Terriglobia;o__Bryobacterales;f__Bryobacteraceae;g__Sulfopaludibacter;s__
STM_0716_E_M_E030_E054_E065_D_bin.5	14	0.511284	0.458761	0.0299549	-0.428806	0.511284	gain_fx	d__Bacteria;p__Acidobacteriota;c__Terriglobia;o__Bryobacterales;f__Bryobacteraceae;g__Sulfopaludibacter;s__
STM_0716_E_M_E054_A_bin.28	35	0.551724	0.151724	0.296552	0.144828	0.551724	resistant	d__Bacteria;p__Acidobacteriota;c__Terriglobia;o__Terriglobales;f__Acidobacteriaceae;g__;s__
STM_0716_E_M_E054_A_bin.28	7	0.43	0.22	0.35	0.13	0.43	resistant	d__Bacteria;p__Acidobacteriota;c__Terriglobia;o__Terriglobales;f__Acidobacteriaceae;g__;s__
STM_0716_E_M_E054_A_bin.28	21	0.704142	0.153846	0.142012	-0.0118343	0.704142	resistant	d__Bacteria;p__Acidobacteriota;c__Terriglobia;o__Terriglobales;f__Acidobacteriaceae;g__;s__
STM_0716_E_M_E054_A_bin.28	14	0.446043	0.503597	0.0503597	-0.453237	0.446043	gain_fx	d__Bacteria;p__Acidobacteriota;c__Terriglobia;o__Terriglobales;f__Acidobacteriaceae;g__;s__
PLPO01	14	0.0508475	0.40678	0.542373	0.135593	0.0508475	responsive	d__Bacteria;p__Acidobacteriota;c__Terriglobia;o__Terriglobales;f__Acidobacteriaceae;g__Palsa-288;s__Palsa-288 sp003142235
PLPO01	7	0.191011	0.363296	0.445693	0.082397	0.191011	responsive	d__Bacteria;p__Acidobacteriota;c__Terriglobia;o__Terriglobales;f__Acidobacteriaceae;g__Palsa-288;s__Palsa-288 sp003142235
PLPO01	35	0.0786517	0.662921	0.258427	-0.404494	0.0786517	cat_only	d__Bacteria;p__Acidobacteriota;c__Terriglobia;o__Terriglobales;f__Acidobacteriaceae;g__Palsa-288;s__Palsa-288 sp003142235
20150700_P15_5	7	0	0	1	1	0	un_only	d__Bacteria;p__Acidobacteriota;c__Terriglobia;o__Terriglobales;f__Acidobacteriaceae;g__Palsa-343;s__
20150700_P15_5	35	0.0730337	0.404494	0.522472	0.117978	0.0730337	responsive	d__Bacteria;p__Acidobacteriota;c__Terriglobia;o__Terriglobales;f__Acidobacteriaceae;g__Palsa-343;s__
20150700_P15_4	35	0	1	0	-1	0	cat_only	d__Bacteria;p__Acidobacteriota;c__Terriglobia;o__Terriglobales;f__Acidobacteriaceae;g__Palsa-343;s__Palsa-343 sp003152415
STM_0716_E_M_E001_E061_D_bin.17	35	0.337858	0.180995	0.481146	0.300151	0.337858	lost_fx	d__Bacteria;p__Acidobacteriota;c__Terriglobia;o__Terriglobales;f__Acidobacteriaceae;g__PALSA-350;s__
STM_0716_E_M_E001_E061_D_bin.17	7	0.423417	0.222386	0.354197	0.131811	0.423417	resistant	d__Bacteria;p__Acidobacteriota;c__Terriglobia;o__Terriglobales;f__Acidobacteriaceae;g__PALSA-350;s__
STM_0716_E_M_E001_E061_D_bin.17	21	0.43554	0.29878	0.265679	-0.033101	0.43554	resistant	d__Bacteria;p__Acidobacteriota;c__Terriglobia;o__Terriglobales;f__Acidobacteriaceae;g__PALSA-350;s__
STM_0716_E_M_E001_E061_D_bin.17	14	0.364173	0.447835	0.187992	-0.259843	0.364173	gain_fx	d__Bacteria;p__Acidobacteriota;c__Terriglobia;o__Terriglobales;f__Acidobacteriaceae;g__PALSA-350;s__
20130700_C2Y_2	7	0	0	1	1	0	un_only	d__Bacteria;p__Acidobacteriota;c__Terriglobia;o__Terriglobales;f__Acidobacteriaceae;g__Terracidiphilus;s__
20130700_C2Y_2	14	0	0	1	1	0	un_only	d__Bacteria;p__Acidobacteriota;c__Terriglobia;o__Terriglobales;f__Acidobacteriaceae;g__Terracidiphilus;s__
20130700_S1Z_5	35	0	0	1	1	0	un_only	d__Bacteria;p__Acidobacteriota;c__Terriglobia;o__Terriglobales;f__Acidobacteriaceae;g__Terracidiphilus;s__
20130700_S2M_1	35	0	0	1	1	0	un_only	d__Bacteria;p__Acidobacteriota;c__Terriglobia;o__Terriglobales;f__Acidobacteriaceae;g__Terracidiphilus;s__
20140700_S11_15	7	0	0	1	1	0	un_only	d__Bacteria;p__Acidobacteriota;c__Terriglobia;o__Terriglobales;f__Acidobacteriaceae;g__Terracidiphilus;s__
20150700_E15_22	35	0	0	1	1	0	un_only	d__Bacteria;p__Acidobacteriota;c__Terriglobia;o__Terriglobales;f__Acidobacteriaceae;g__Terracidiphilus;s__
20150700_E15_4	35	0	0	1	1	0	un_only	d__Bacteria;p__Acidobacteriota;c__Terriglobia;o__Terriglobales;f__Acidobacteriaceae;g__Terracidiphilus;s__
20160700_E25_11	35	0	0	1	1	0	un_only	d__Bacteria;p__Acidobacteriota;c__Terriglobia;o__Terriglobales;f__Acidobacteriaceae;g__Terracidiphilus;s__
20170700_S35_18	7	0	0	1	1	0	un_only	d__Bacteria;p__Acidobacteriota;c__Terriglobia;o__Terriglobales;f__Acidobacteriaceae;g__Terracidiphilus;s__
Bog.Labelled.R1.T2.F2.JGI.BFC.metaspades_bin.66_77.13_3.14	35	0	0	1	1	0	un_only	d__Bacteria;p__Acidobacteriota;c__Terriglobia;o__Terriglobales;f__Acidobacteriaceae;g__Terracidiphilus;s__
Bog.Labelled.R2.T2.F2.JGI.BFC.metaspades_bin.66_91.59_1.20	35	0	0	1	1	0	un_only	d__Bacteria;p__Acidobacteriota;c__Terriglobia;o__Terriglobales;f__Acidobacteriaceae;g__Terracidiphilus;s__
Bog.None.R2.T0.JGI.BFC.metaspades_bin.50_93.75_3.45	7	0	0	1	1	0	un_only	d__Bacteria;p__Acidobacteriota;c__Terriglobia;o__Terriglobales;f__Acidobacteriaceae;g__Terracidiphilus;s__
Bog.Unlabelled.R1.T3.F3.trimmomatic.metaspades_bin.65_71.70_0.05	35	0	0	1	1	0	un_only	d__Bacteria;p__Acidobacteriota;c__Terriglobia;o__Terriglobales;f__Acidobacteriaceae;g__Terracidiphilus;s__
Bog.Unlabelled.R2.T3.F2.JGI.BFC.metaspades_bin.55_93.55_2.59	7	0	0	1	1	0	un_only	d__Bacteria;p__Acidobacteriota;c__Terriglobia;o__Terriglobales;f__Acidobacteriaceae;g__Terracidiphilus;s__
Bog.Unlabelled.R3.T2.F2.trimmomatic.metaspades_bin.36_75.58_8.10	7	0	0	1	1	0	un_only	d__Bacteria;p__Acidobacteriota;c__Terriglobia;o__Terriglobales;f__Acidobacteriaceae;g__Terracidiphilus;s__
Fen.Labelled.R2.T3.F4.trimmomatic.metaspades_bin.51_87.95_0.05	35	0	0	1	1	0	un_only	d__Bacteria;p__Acidobacteriota;c__Terriglobia;o__Terriglobales;f__Acidobacteriaceae;g__Terracidiphilus;s__
20111000_S2M_12	21	0	0	1	1	0	un_only	d__Bacteria;p__Acidobacteriota;c__Terriglobia;o__Terriglobales;f__Acidobacteriaceae;g__Terracidiphilus;s__
20130700_C2Y_2	21	0	0	1	1	0	un_only	d__Bacteria;p__Acidobacteriota;c__Terriglobia;o__Terriglobales;f__Acidobacteriaceae;g__Terracidiphilus;s__
20170700_E15_6	21	0	0	1	1	0	un_only	d__Bacteria;p__Acidobacteriota;c__Terriglobia;o__Terriglobales;f__Acidobacteriaceae;g__Terracidiphilus;s__
Bog.Unlabelled.R2.T3.F1.JGI.BFC.metaspades_bin.55_91.59_1.72	21	0	0	1	1	0	un_only	d__Bacteria;p__Acidobacteriota;c__Terriglobia;o__Terriglobales;f__Acidobacteriaceae;g__Terracidiphilus;s__
Bog.Unlabelled.R2.T3.F2.JGI.BFC.metaspades_bin.69_94.23_0.86	21	0	0	1	1	0	un_only	d__Bacteria;p__Acidobacteriota;c__Terriglobia;o__Terriglobales;f__Acidobacteriaceae;g__Terracidiphilus;s__
20130700_C2Y_2	35	0.0654574	0.0268139	0.907729	0.880915	0.0654574	un_only	d__Bacteria;p__Acidobacteriota;c__Terriglobia;o__Terriglobales;f__Acidobacteriaceae;g__Terracidiphilus;s__
20170700_E15_6	35	0.12332	0.0316206	0.845059	0.813439	0.12332	un_only	d__Bacteria;p__Acidobacteriota;c__Terriglobia;o__Terriglobales;f__Acidobacteriaceae;g__Terracidiphilus;s__
STM_0716_E_M_E026_E030_E034_A_multi_bin.40	21	0.042328	0.0846561	0.873016	0.78836	0.042328	un_only	d__Bacteria;p__Acidobacteriota;c__Terriglobia;o__Terriglobales;f__Acidobacteriaceae;g__Terracidiphilus;s__
Bog.None.R3.T0.JGI.BFC.metaspades_bin.277_97.34_4.31	35	0.205882	0.0147059	0.779412	0.764706	0.205882	un_only	d__Bacteria;p__Acidobacteriota;c__Terriglobia;o__Terriglobales;f__Acidobacteriaceae;g__Terracidiphilus;s__
STM_0716_E_M_E026_E030_E034_A_multi_bin.40	35	0.0536398	0.091954	0.854406	0.762452	0.0536398	un_only	d__Bacteria;p__Acidobacteriota;c__Terriglobia;o__Terriglobales;f__Acidobacteriaceae;g__Terracidiphilus;s__
20111000_S2M_12	35	0.0780488	0.126829	0.795122	0.668293	0.0780488	un_only	d__Bacteria;p__Acidobacteriota;c__Terriglobia;o__Terriglobales;f__Acidobacteriaceae;g__Terracidiphilus;s__
20160700_E25_15	35	0.241379	0.0591133	0.699507	0.640394	0.241379	un_only	d__Bacteria;p__Acidobacteriota;c__Terriglobia;o__Terriglobales;f__Acidobacteriaceae;g__Terracidiphilus;s__
Bog.Unlabelled.R2.T3.F1.JGI.BFC.metaspades_bin.55_91.59_1.72	35	0.148515	0.118812	0.732673	0.613861	0.148515	un_only	d__Bacteria;p__Acidobacteriota;c__Terriglobia;o__Terriglobales;f__Acidobacteriaceae;g__Terracidiphilus;s__
STM_0716_E_M_E065_A_bin.37	7	0.0343348	0.184549	0.781116	0.596567	0.0343348	un_only	d__Bacteria;p__Acidobacteriota;c__Terriglobia;o__Terriglobales;f__Acidobacteriaceae;g__Terracidiphilus;s__
20150700_E15_4	7	0.0820896	0.171642	0.746269	0.574627	0.0820896	un_only	d__Bacteria;p__Acidobacteriota;c__Terriglobia;o__Terriglobales;f__Acidobacteriaceae;g__Terracidiphilus;s__
Bog.Labelled.R1.T1.F1.JGI.BFC.metaspades_bin.151_96.12_0.92	35	0.147275	0.141384	0.71134	0.569956	0.147275	un_only	d__Bacteria;p__Acidobacteriota;c__Terriglobia;o__Terriglobales;f__Acidobacteriaceae;g__Terracidiphilus;s__
Bog.Unlabelled.R2.T3.F2.JGI.BFC.metaspades_bin.69_94.23_0.86	35	0.143443	0.155738	0.70082	0.545082	0.143443	un_only	d__Bacteria;p__Acidobacteriota;c__Terriglobia;o__Terriglobales;f__Acidobacteriaceae;g__Terracidiphilus;s__
20120600_E3D_3	35	0.155902	0.160356	0.683742	0.523385	0.155902	un_only	d__Bacteria;p__Acidobacteriota;c__Terriglobia;o__Terriglobales;f__Acidobacteriaceae;g__Terracidiphilus;s__
20140700_S11_15	35	0.367188	0.0625	0.570312	0.507812	0.367188	lost_fx	d__Bacteria;p__Acidobacteriota;c__Terriglobia;o__Terriglobales;f__Acidobacteriaceae;g__Terracidiphilus;s__
20170700_E15_6	7	0.0571429	0.22449	0.718367	0.493878	0.0571429	un_only	d__Bacteria;p__Acidobacteriota;c__Terriglobia;o__Terriglobales;f__Acidobacteriaceae;g__Terracidiphilus;s__
20120700_S1D_104	35	0.0876289	0.21134	0.701031	0.489691	0.0876289	un_only	d__Bacteria;p__Acidobacteriota;c__Terriglobia;o__Terriglobales;f__Acidobacteriaceae;g__Terracidiphilus;s__
Bog.Unlabelled.R3.T2.F2.trimmomatic.metaspades_bin.36_75.58_8.10	35	0.201183	0.16568	0.633136	0.467456	0.201183	un_only	d__Bacteria;p__Acidobacteriota;c__Terriglobia;o__Terriglobales;f__Acidobacteriaceae;g__Terracidiphilus;s__
20111000_P3M_44	35	0.314802	0.117443	0.567755	0.450313	0.314802	lost_fx	d__Bacteria;p__Acidobacteriota;c__Terriglobia;o__Terriglobales;f__Acidobacteriaceae;g__Terracidiphilus;s__
Bog.None.R3.T0.JGI.BFC.metaspades_bin.199_96.50_2.76	35	0.344828	0.103448	0.551724	0.448276	0.344828	lost_fx	d__Bacteria;p__Acidobacteriota;c__Terriglobia;o__Terriglobales;f__Acidobacteriaceae;g__Terracidiphilus;s__
20120600_E3D_46	7	0.136422	0.214929	0.648649	0.433719	0.136422	un_only	d__Bacteria;p__Acidobacteriota;c__Terriglobia;o__Terriglobales;f__Acidobacteriaceae;g__Terracidiphilus;s__
STM_0716_E_M_E034_E058_A_bin.116	35	0.336827	0.133473	0.5297	0.396226	0.336827	lost_fx	d__Bacteria;p__Acidobacteriota;c__Terriglobia;o__Terriglobales;f__Acidobacteriaceae;g__Terracidiphilus;s__
20160700_E25_13	7	0.0454545	0.287879	0.666667	0.378788	0.0454545	un_only	d__Bacteria;p__Acidobacteriota;c__Terriglobia;o__Terriglobales;f__Acidobacteriaceae;g__Terracidiphilus;s__
20140700_S11_15	14	0.252747	0.186813	0.56044	0.373626	0.252747	un_only	d__Bacteria;p__Acidobacteriota;c__Terriglobia;o__Terriglobales;f__Acidobacteriaceae;g__Terracidiphilus;s__
20120600_E3D_3	21	0.10241	0.26506	0.63253	0.36747	0.10241	un_only	d__Bacteria;p__Acidobacteriota;c__Terriglobia;o__Terriglobales;f__Acidobacteriaceae;g__Terracidiphilus;s__
STM_0716_E_M_E050_E054_E058_A_bin.74	7	0.19849	0.221143	0.580367	0.359223	0.19849	un_only	d__Bacteria;p__Acidobacteriota;c__Terriglobia;o__Terriglobales;f__Acidobacteriaceae;g__Terracidiphilus;s__
20120600_S2D_6	35	0.298791	0.176166	0.525043	0.348877	0.298791	lost_fx	d__Bacteria;p__Acidobacteriota;c__Terriglobia;o__Terriglobales;f__Acidobacteriaceae;g__Terracidiphilus;s__
Bog.None.R2.T0.JGI.BFC.metaspades_bin.50_93.75_3.45	35	0.495413	0.0825688	0.422018	0.33945	0.495413	lost_fx	d__Bacteria;p__Acidobacteriota;c__Terriglobia;o__Terriglobales;f__Acidobacteriaceae;g__Terracidiphilus;s__
Bog.Unlabelled.R2.T3.F2.JGI.BFC.metaspades_bin.69_94.23_0.86	7	0.119718	0.28169	0.598592	0.316901	0.119718	un_only	d__Bacteria;p__Acidobacteriota;c__Terriglobia;o__Terriglobales;f__Acidobacteriaceae;g__Terracidiphilus;s__
20120600_E1D_19	35	0.0571429	0.314286	0.628571	0.314286	0.0571429	un_only	d__Bacteria;p__Acidobacteriota;c__Terriglobia;o__Terriglobales;f__Acidobacteriaceae;g__Terracidiphilus;s__
20111000_S2M_12	7	0.0833333	0.30303	0.613636	0.310606	0.0833333	un_only	d__Bacteria;p__Acidobacteriota;c__Terriglobia;o__Terriglobales;f__Acidobacteriaceae;g__Terracidiphilus;s__
STM_0716_E_M_E026_E030_E034_D_multi_bin.27	7	0.335772	0.182927	0.481301	0.298374	0.335772	lost_fx	d__Bacteria;p__Acidobacteriota;c__Terriglobia;o__Terriglobales;f__Acidobacteriaceae;g__Terracidiphilus;s__
20120600_E3D_46	14	0.358364	0.192646	0.44899	0.256344	0.358364	lost_fx	d__Bacteria;p__Acidobacteriota;c__Terriglobia;o__Terriglobales;f__Acidobacteriaceae;g__Terracidiphilus;s__
Bog.Labelled.R1.T1.F1.JGI.BFC.metaspades_bin.151_96.12_0.92	7	0.207683	0.27491	0.517407	0.242497	0.207683	responsive	d__Bacteria;p__Acidobacteriota;c__Terriglobia;o__Terriglobales;f__Acidobacteriaceae;g__Terracidiphilus;s__
20120700_S1D_104	7	0.0549451	0.357143	0.587912	0.230769	0.0549451	responsive	d__Bacteria;p__Acidobacteriota;c__Terriglobia;o__Terriglobales;f__Acidobacteriaceae;g__Terracidiphilus;s__
20120600_E1D_19	7	0.0675676	0.351351	0.581081	0.22973	0.0675676	responsive	d__Bacteria;p__Acidobacteriota;c__Terriglobia;o__Terriglobales;f__Acidobacteriaceae;g__Terracidiphilus;s__
STM_0716_E_M_E054_A_bin.54	7	0.40699	0.185457	0.407554	0.222097	0.40699	resistant	d__Bacteria;p__Acidobacteriota;c__Terriglobia;o__Terriglobales;f__Acidobacteriaceae;g__Terracidiphilus;s__
20120600_E3D_46	21	0.3208	0.232262	0.446938	0.214676	0.3208	resistant	d__Bacteria;p__Acidobacteriota;c__Terriglobia;o__Terriglobales;f__Acidobacteriaceae;g__Terracidiphilus;s__
20170700_S34_10	35	0.343869	0.221239	0.434893	0.213654	0.343869	resistant	d__Bacteria;p__Acidobacteriota;c__Terriglobia;o__Terriglobales;f__Acidobacteriaceae;g__Terracidiphilus;s__
3300023248_5	35	0.6972	0.0446132	0.258187	0.213574	0.6972	resistant	d__Bacteria;p__Acidobacteriota;c__Terriglobia;o__Terriglobales;f__Acidobacteriaceae;g__Terracidiphilus;s__
20160700_E25_16	7	0.25	0.272727	0.477273	0.204545	0.25	responsive	d__Bacteria;p__Acidobacteriota;c__Terriglobia;o__Terriglobales;f__Acidobacteriaceae;g__Terracidiphilus;s__
Bog.Unlabelled.R2.T3.F2.JGI.BFC.metaspades_bin.55_93.55_2.59	35	0.0943396	0.358491	0.54717	0.188679	0.0943396	responsive	d__Bacteria;p__Acidobacteriota;c__Terriglobia;o__Terriglobales;f__Acidobacteriaceae;g__Terracidiphilus;s__
20120600_S2D_6	7	0.38835	0.212783	0.398867	0.186084	0.38835	resistant	d__Bacteria;p__Acidobacteriota;c__Terriglobia;o__Terriglobales;f__Acidobacteriaceae;g__Terracidiphilus;s__
20111000_P3M_44	7	0.28259	0.26577	0.45164	0.18587	0.28259	resistant	d__Bacteria;p__Acidobacteriota;c__Terriglobia;o__Terriglobales;f__Acidobacteriaceae;g__Terracidiphilus;s__
20160700_E25_15	21	0.3	0.257143	0.442857	0.185714	0.3	resistant	d__Bacteria;p__Acidobacteriota;c__Terriglobia;o__Terriglobales;f__Acidobacteriaceae;g__Terracidiphilus;s__
Bog.Unlabelled.R3.T2.F2.trimmomatic.metaspades_bin.36_75.58_8.10	21	0.206522	0.304348	0.48913	0.184783	0.206522	responsive	d__Bacteria;p__Acidobacteriota;c__Terriglobia;o__Terriglobales;f__Acidobacteriaceae;g__Terracidiphilus;s__
20160700_E25_16	35	0.430328	0.20082	0.368852	0.168033	0.430328	resistant	d__Bacteria;p__Acidobacteriota;c__Terriglobia;o__Terriglobales;f__Acidobacteriaceae;g__Terracidiphilus;s__
STM_0716_E_M_E026_E030_E034_A_multi_bin.40	14	0.0916667	0.375	0.533333	0.158333	0.0916667	responsive	d__Bacteria;p__Acidobacteriota;c__Terriglobia;o__Terriglobales;f__Acidobacteriaceae;g__Terracidiphilus;s__
20120600_E1D_19	21	0.101695	0.372881	0.525424	0.152542	0.101695	responsive	d__Bacteria;p__Acidobacteriota;c__Terriglobia;o__Terriglobales;f__Acidobacteriaceae;g__Terracidiphilus;s__
20160700_E25_13	35	0.321875	0.275	0.403125	0.128125	0.321875	resistant	d__Bacteria;p__Acidobacteriota;c__Terriglobia;o__Terriglobales;f__Acidobacteriaceae;g__Terracidiphilus;s__
STM_0716_E_M_E034_E058_A_bin.58	35	0.773766	0.0493736	0.176861	0.127487	0.773766	resistant	d__Bacteria;p__Acidobacteriota;c__Terriglobia;o__Terriglobales;f__Acidobacteriaceae;g__Terracidiphilus;s__
STM_0716_E_M_E026_E030_E034_D_multi_bin.27	35	0.858083	0.0164474	0.12547	0.109023	0.858083	resistant	d__Bacteria;p__Acidobacteriota;c__Terriglobia;o__Terriglobales;f__Acidobacteriaceae;g__Terracidiphilus;s__
STM_0716_E_M_E050_E054_E058_A_bin.10	7	0.436195	0.229698	0.334107	0.104408	0.436195	resistant	d__Bacteria;p__Acidobacteriota;c__Terriglobia;o__Terriglobales;f__Acidobacteriaceae;g__Terracidiphilus;s__
STM_0716_E_M_E050_E054_E058_A_bin.74	35	0.847988	0.0293095	0.122702	0.0933929	0.847988	resistant	d__Bacteria;p__Acidobacteriota;c__Terriglobia;o__Terriglobales;f__Acidobacteriaceae;g__Terracidiphilus;s__
STM_0716_E_M_E034_E058_A_bin.58	7	0.621429	0.144444	0.234127	0.0896825	0.621429	resistant	d__Bacteria;p__Acidobacteriota;c__Terriglobia;o__Terriglobales;f__Acidobacteriaceae;g__Terracidiphilus;s__
STM_0716_E_M_E050_E054_E058_A_bin.10	35	0.63	0.144762	0.225238	0.0804762	0.63	resistant	d__Bacteria;p__Acidobacteriota;c__Terriglobia;o__Terriglobales;f__Acidobacteriaceae;g__Terracidiphilus;s__
3300023248_5	7	0.621196	0.152676	0.226128	0.0734523	0.621196	resistant	d__Bacteria;p__Acidobacteriota;c__Terriglobia;o__Terriglobales;f__Acidobacteriaceae;g__Terracidiphilus;s__
STM_0716_E_M_E065_A_bin.37	35	0.203509	0.362573	0.433918	0.071345	0.203509	responsive	d__Bacteria;p__Acidobacteriota;c__Terriglobia;o__Terriglobales;f__Acidobacteriaceae;g__Terracidiphilus;s__
STM_0716_E_M_E050_E054_E058_A_bin.10	21	0.584485	0.176549	0.238966	0.0624164	0.584485	resistant	d__Bacteria;p__Acidobacteriota;c__Terriglobia;o__Terriglobales;f__Acidobacteriaceae;g__Terracidiphilus;s__
20160700_E25_13	21	0.308219	0.315068	0.376712	0.0616438	0.308219	resistant	d__Bacteria;p__Acidobacteriota;c__Terriglobia;o__Terriglobales;f__Acidobacteriaceae;g__Terracidiphilus;s__
STM_0716_E_M_E065_A_bin.37	21	0.228137	0.357414	0.414449	0.0570342	0.228137	responsive	d__Bacteria;p__Acidobacteriota;c__Terriglobia;o__Terriglobales;f__Acidobacteriaceae;g__Terracidiphilus;s__
20170700_S34_10	7	0.209431	0.377254	0.413315	0.036061	0.209431	responsive	d__Bacteria;p__Acidobacteriota;c__Terriglobia;o__Terriglobales;f__Acidobacteriaceae;g__Terracidiphilus;s__
STM_0716_E_M_E054_A_bin.54	35	0.76262	0.102119	0.13526	0.0331407	0.76262	resistant	d__Bacteria;p__Acidobacteriota;c__Terriglobia;o__Terriglobales;f__Acidobacteriaceae;g__Terracidiphilus;s__
STM_0716_E_M_E026_E030_E034_D_multi_bin.27	21	0.869315	0.0497846	0.0809	0.0311154	0.869315	resistant	d__Bacteria;p__Acidobacteriota;c__Terriglobia;o__Terriglobales;f__Acidobacteriaceae;g__Terracidiphilus;s__
STM_0716_E_M_E034_E058_A_bin.116	7	0.177711	0.406627	0.415663	0.00903614	0.177711	responsive	d__Bacteria;p__Acidobacteriota;c__Terriglobia;o__Terriglobales;f__Acidobacteriaceae;g__Terracidiphilus;s__
3300023248_5	21	0.615594	0.19193	0.192475	0.000545256	0.615594	resistant	d__Bacteria;p__Acidobacteriota;c__Terriglobia;o__Terriglobales;f__Acidobacteriaceae;g__Terracidiphilus;s__
20170700_S35_18	35	0.0980392	0.45098	0.45098	0	0.0980392	responsive	d__Bacteria;p__Acidobacteriota;c__Terriglobia;o__Terriglobales;f__Acidobacteriaceae;g__Terracidiphilus;s__
STM_0716_E_M_E050_E054_E058_A_bin.74	21	0.910063	0.0495868	0.04035	-0.00923675	0.910063	resistant	d__Bacteria;p__Acidobacteriota;c__Terriglobia;o__Terriglobales;f__Acidobacteriaceae;g__Terracidiphilus;s__
20120600_E3D_46	35	0.408756	0.303	0.288244	-0.0147565	0.408756	resistant	d__Bacteria;p__Acidobacteriota;c__Terriglobia;o__Terriglobales;f__Acidobacteriaceae;g__Terracidiphilus;s__
20140700_S11_15	21	0.45098	0.287582	0.261438	-0.0261438	0.45098	resistant	d__Bacteria;p__Acidobacteriota;c__Terriglobia;o__Terriglobales;f__Acidobacteriaceae;g__Terracidiphilus;s__
Bog.None.R3.T0.JGI.BFC.metaspades_bin.199_96.50_2.76	21	0.472222	0.277778	0.25	-0.0277778	0.472222	resistant	d__Bacteria;p__Acidobacteriota;c__Terriglobia;o__Terriglobales;f__Acidobacteriaceae;g__Terracidiphilus;s__
20160700_E25_16	21	0.394118	0.317647	0.288235	-0.0294118	0.394118	resistant	d__Bacteria;p__Acidobacteriota;c__Terriglobia;o__Terriglobales;f__Acidobacteriaceae;g__Terracidiphilus;s__
20130700_C2D_3	7	0.628848	0.203535	0.167617	-0.0359179	0.628848	resistant	d__Bacteria;p__Acidobacteriota;c__Terriglobia;o__Terriglobales;f__Acidobacteriaceae;g__Terracidiphilus;s__
20120600_E3D_3	7	0.105991	0.465438	0.428571	-0.0368664	0.105991	responsive	d__Bacteria;p__Acidobacteriota;c__Terriglobia;o__Terriglobales;f__Acidobacteriaceae;g__Terracidiphilus;s__
STM_0716_E_M_E054_A_bin.54	21	0.811899	0.115782	0.0723192	-0.0434628	0.811899	resistant	d__Bacteria;p__Acidobacteriota;c__Terriglobia;o__Terriglobales;f__Acidobacteriaceae;g__Terracidiphilus;s__
Bog.None.R2.T0.JGI.BFC.metaspades_bin.50_93.75_3.45	14	0.360656	0.344262	0.295082	-0.0491803	0.360656	resistant	d__Bacteria;p__Acidobacteriota;c__Terriglobia;o__Terriglobales;f__Acidobacteriaceae;g__Terracidiphilus;s__
20170700_S34_10	21	0.373737	0.338384	0.287879	-0.0505051	0.373737	resistant	d__Bacteria;p__Acidobacteriota;c__Terriglobia;o__Terriglobales;f__Acidobacteriaceae;g__Terracidiphilus;s__
STM_0716_E_M_E034_E058_A_bin.58	21	0.64943	0.202281	0.148289	-0.0539924	0.64943	resistant	d__Bacteria;p__Acidobacteriota;c__Terriglobia;o__Terriglobales;f__Acidobacteriaceae;g__Terracidiphilus;s__
20160700_E25_13	14	0.149606	0.456693	0.393701	-0.0629921	0.149606	responsive	d__Bacteria;p__Acidobacteriota;c__Terriglobia;o__Terriglobales;f__Acidobacteriaceae;g__Terracidiphilus;s__
20120600_S2D_6	21	0.118987	0.475949	0.405063	-0.0708861	0.118987	responsive	d__Bacteria;p__Acidobacteriota;c__Terriglobia;o__Terriglobales;f__Acidobacteriaceae;g__Terracidiphilus;s__
STM_0716_E_M_E026_E030_E034_D_multi_bin.27	14	0.587822	0.265808	0.14637	-0.119438	0.587822	resistant	d__Bacteria;p__Acidobacteriota;c__Terriglobia;o__Terriglobales;f__Acidobacteriaceae;g__Terracidiphilus;s__
20130700_C2D_3	21	0.631344	0.263246	0.10541	-0.157836	0.631344	resistant	d__Bacteria;p__Acidobacteriota;c__Terriglobia;o__Terriglobales;f__Acidobacteriaceae;g__Terracidiphilus;s__
20111000_P3M_44	14	0.0466926	0.587549	0.365759	-0.22179	0.0466926	responsive	d__Bacteria;p__Acidobacteriota;c__Terriglobia;o__Terriglobales;f__Acidobacteriaceae;g__Terracidiphilus;s__
Bog.None.R2.T0.JGI.BFC.metaspades_bin.50_93.75_3.45	21	0.453125	0.390625	0.15625	-0.234375	0.453125	resistant	d__Bacteria;p__Acidobacteriota;c__Terriglobia;o__Terriglobales;f__Acidobacteriaceae;g__Terracidiphilus;s__
20130700_C2D_3	35	0.176879	0.542197	0.280925	-0.261272	0.176879	cat_only	d__Bacteria;p__Acidobacteriota;c__Terriglobia;o__Terriglobales;f__Acidobacteriaceae;g__Terracidiphilus;s__
20120600_E3D_3	14	0.0886076	0.588608	0.322785	-0.265823	0.0886076	cat_only	d__Bacteria;p__Acidobacteriota;c__Terriglobia;o__Terriglobales;f__Acidobacteriaceae;g__Terracidiphilus;s__
STM_0716_E_M_E054_A_bin.54	14	0.504681	0.422553	0.072766	-0.349787	0.504681	gain_fx	d__Bacteria;p__Acidobacteriota;c__Terriglobia;o__Terriglobales;f__Acidobacteriaceae;g__Terracidiphilus;s__
20130700_C2D_3	14	0.408442	0.475974	0.115584	-0.36039	0.408442	gain_fx	d__Bacteria;p__Acidobacteriota;c__Terriglobia;o__Terriglobales;f__Acidobacteriaceae;g__Terracidiphilus;s__
20120600_S2D_6	14	0.164721	0.597925	0.237354	-0.360571	0.164721	cat_only	d__Bacteria;p__Acidobacteriota;c__Terriglobia;o__Terriglobales;f__Acidobacteriaceae;g__Terracidiphilus;s__
STM_0716_E_M_E065_A_bin.37	14	0.103306	0.636364	0.260331	-0.376033	0.103306	cat_only	d__Bacteria;p__Acidobacteriota;c__Terriglobia;o__Terriglobales;f__Acidobacteriaceae;g__Terracidiphilus;s__
20120600_E1D_19	14	0.0826446	0.652893	0.264463	-0.38843	0.0826446	cat_only	d__Bacteria;p__Acidobacteriota;c__Terriglobia;o__Terriglobales;f__Acidobacteriaceae;g__Terracidiphilus;s__
20111000_P3M_44	21	0.0911458	0.651042	0.257812	-0.393229	0.0911458	cat_only	d__Bacteria;p__Acidobacteriota;c__Terriglobia;o__Terriglobales;f__Acidobacteriaceae;g__Terracidiphilus;s__
STM_0716_E_M_E050_E054_E058_A_bin.10	14	0.298468	0.56429	0.137242	-0.427049	0.298468	gain_fx	d__Bacteria;p__Acidobacteriota;c__Terriglobia;o__Terriglobales;f__Acidobacteriaceae;g__Terracidiphilus;s__
20160700_E25_16	14	0.253425	0.589041	0.157534	-0.431507	0.253425	cat_only	d__Bacteria;p__Acidobacteriota;c__Terriglobia;o__Terriglobales;f__Acidobacteriaceae;g__Terracidiphilus;s__
STM_0716_E_M_E050_E054_E058_A_bin.74	14	0.450617	0.492705	0.0566779	-0.436027	0.450617	gain_fx	d__Bacteria;p__Acidobacteriota;c__Terriglobia;o__Terriglobales;f__Acidobacteriaceae;g__Terracidiphilus;s__
3300023248_5	14	0.479017	0.480041	0.0409417	-0.439099	0.479017	gain_fx	d__Bacteria;p__Acidobacteriota;c__Terriglobia;o__Terriglobales;f__Acidobacteriaceae;g__Terracidiphilus;s__
STM_0716_E_M_E034_E058_A_bin.58	14	0.456061	0.50303	0.0409091	-0.462121	0.456061	gain_fx	d__Bacteria;p__Acidobacteriota;c__Terriglobia;o__Terriglobales;f__Acidobacteriaceae;g__Terracidiphilus;s__
STM_0716_E_M_E034_E058_A_bin.116	14	0.232596	0.675676	0.0917281	-0.583948	0.232596	cat_only	d__Bacteria;p__Acidobacteriota;c__Terriglobia;o__Terriglobales;f__Acidobacteriaceae;g__Terracidiphilus;s__
STM_0716_E_M_E034_E058_A_bin.116	21	0.261554	0.734383	0.00406298	-0.73032	0.261554	cat_only	d__Bacteria;p__Acidobacteriota;c__Terriglobia;o__Terriglobales;f__Acidobacteriaceae;g__Terracidiphilus;s__
20170700_S34_10	14	0.151471	0.801471	0.0470588	-0.754412	0.151471	cat_only	d__Bacteria;p__Acidobacteriota;c__Terriglobia;o__Terriglobales;f__Acidobacteriaceae;g__Terracidiphilus;s__
20111000_S2M_12	14	0	1	0	-1	0	cat_only	d__Bacteria;p__Acidobacteriota;c__Terriglobia;o__Terriglobales;f__Acidobacteriaceae;g__Terracidiphilus;s__
20150700_E15_4	14	0	1	0	-1	0	cat_only	d__Bacteria;p__Acidobacteriota;c__Terriglobia;o__Terriglobales;f__Acidobacteriaceae;g__Terracidiphilus;s__
Bog.Labelled.R1.T1.F1.JGI.BFC.metaspades_bin.151_96.12_0.92	14	0	1	0	-1	0	cat_only	d__Bacteria;p__Acidobacteriota;c__Terriglobia;o__Terriglobales;f__Acidobacteriaceae;g__Terracidiphilus;s__
Bog.Unlabelled.R2.T3.F2.JGI.BFC.metaspades_bin.69_94.23_0.86	14	0	1	0	-1	0	cat_only	d__Bacteria;p__Acidobacteriota;c__Terriglobia;o__Terriglobales;f__Acidobacteriaceae;g__Terracidiphilus;s__
Bog.Unlabelled.R3.T2.F2.trimmomatic.metaspades_bin.36_75.58_8.10	14	0	1	0	-1	0	cat_only	d__Bacteria;p__Acidobacteriota;c__Terriglobia;o__Terriglobales;f__Acidobacteriaceae;g__Terracidiphilus;s__
STM_0716_E_M_E058_A_bin.10	7	0.103359	0.348837	0.547804	0.198966	0.103359	responsive	d__Bacteria;p__Acidobacteriota;c__Terriglobia;o__Terriglobales;f__Acidobacteriaceae;g__Terracidiphilus;s__Terracidiphilus sp002307235
STM_0716_E_M_E058_A_bin.10	35	0.75215	0.165234	0.0826168	-0.0826168	0.75215	resistant	d__Bacteria;p__Acidobacteriota;c__Terriglobia;o__Terriglobales;f__Acidobacteriaceae;g__Terracidiphilus;s__Terracidiphilus sp002307235
STM_0716_E_M_E058_A_bin.10	21	0.834679	0.160407	0.004914	-0.155493	0.834679	resistant	d__Bacteria;p__Acidobacteriota;c__Terriglobia;o__Terriglobales;f__Acidobacteriaceae;g__Terracidiphilus;s__Terracidiphilus sp002307235
STM_0716_E_M_E058_A_bin.10	14	0.457596	0.405896	0.136508	-0.269388	0.457596	gain_fx	d__Bacteria;p__Acidobacteriota;c__Terriglobia;o__Terriglobales;f__Acidobacteriaceae;g__Terracidiphilus;s__Terracidiphilus sp002307235
20120500_P26_5	35	0.365627	0.11549	0.518883	0.403394	0.365627	lost_fx	d__Bacteria;p__Acidobacteriota;c__Terriglobia;o__Terriglobales;f__Acidobacteriaceae;g__Terracidiphilus;s__Terracidiphilus sp003133425
20120500_P26_5	7	0.306347	0.25	0.443653	0.193653	0.306347	resistant	d__Bacteria;p__Acidobacteriota;c__Terriglobia;o__Terriglobales;f__Acidobacteriaceae;g__Terracidiphilus;s__Terracidiphilus sp003133425
20120500_P26_5	14	0.0428212	0.632242	0.324937	-0.307305	0.0428212	cat_only	d__Bacteria;p__Acidobacteriota;c__Terriglobia;o__Terriglobales;f__Acidobacteriaceae;g__Terracidiphilus;s__Terracidiphilus sp003133425
20120500_P26_5	21	0.0818898	0.637795	0.280315	-0.35748	0.0818898	cat_only	d__Bacteria;p__Acidobacteriota;c__Terriglobia;o__Terriglobales;f__Acidobacteriaceae;g__Terracidiphilus;s__Terracidiphilus sp003133425
PLCS01	7	0	0	1	1	0	un_only	d__Bacteria;p__Acidobacteriota;c__Terriglobia;o__Terriglobales;f__Acidobacteriaceae;g__Terracidiphilus;s__Terracidiphilus sp003134855
PLCS01	21	0	0	1	1	0	un_only	d__Bacteria;p__Acidobacteriota;c__Terriglobia;o__Terriglobales;f__Acidobacteriaceae;g__Terracidiphilus;s__Terracidiphilus sp003134855
PLCS01	35	0.0925926	0.351852	0.555556	0.203704	0.0925926	responsive	d__Bacteria;p__Acidobacteriota;c__Terriglobia;o__Terriglobales;f__Acidobacteriaceae;g__Terracidiphilus;s__Terracidiphilus sp003134855
PLCS01	14	0	1	0	-1	0	cat_only	d__Bacteria;p__Acidobacteriota;c__Terriglobia;o__Terriglobales;f__Acidobacteriaceae;g__Terracidiphilus;s__Terracidiphilus sp003134855
20110600_S1D_1	35	0	0	1	1	0	un_only	d__Bacteria;p__Acidobacteriota;c__Terriglobia;o__Terriglobales;f__Acidobacteriaceae;g__Terracidiphilus;s__Terracidiphilus sp003139795
20150700_P35_1	7	0.0658915	0.527132	0.406977	-0.120155	0.0658915	responsive	d__Bacteria;p__Acidobacteriota;c__Terriglobia;o__Terriglobales;f__Acidobacteriaceae;g__Terracidiphilus;s__Terracidiphilus sp003140705
20150700_P35_1	14	0.03125	0.59375	0.375	-0.21875	0.03125	responsive	d__Bacteria;p__Acidobacteriota;c__Terriglobia;o__Terriglobales;f__Acidobacteriaceae;g__Terracidiphilus;s__Terracidiphilus sp003140705
20150700_P35_1	21	0.0625	0.600962	0.336538	-0.264423	0.0625	cat_only	d__Bacteria;p__Acidobacteriota;c__Terriglobia;o__Terriglobales;f__Acidobacteriaceae;g__Terracidiphilus;s__Terracidiphilus sp003140705
20150700_P35_1	35	0.0796813	0.593625	0.326693	-0.266932	0.0796813	cat_only	d__Bacteria;p__Acidobacteriota;c__Terriglobia;o__Terriglobales;f__Acidobacteriaceae;g__Terracidiphilus;s__Terracidiphilus sp003140705
20120800_E1D_18	35	0.205825	0.273786	0.520388	0.246602	0.205825	un_only	d__Bacteria;p__Acidobacteriota;c__Terriglobia;o__Terriglobales;f__Acidobacteriaceae;g__Terracidiphilus;s__Terracidiphilus sp003142935
20120800_E1D_18	7	0.134247	0.320548	0.545205	0.224658	0.134247	responsive	d__Bacteria;p__Acidobacteriota;c__Terriglobia;o__Terriglobales;f__Acidobacteriaceae;g__Terracidiphilus;s__Terracidiphilus sp003142935
20120800_E1D_18	21	0.014218	0.701422	0.28436	-0.417062	0.014218	cat_only	d__Bacteria;p__Acidobacteriota;c__Terriglobia;o__Terriglobales;f__Acidobacteriaceae;g__Terracidiphilus;s__Terracidiphilus sp003142935
20120800_E1D_18	14	0.0075188	0.75188	0.240602	-0.511278	0.0075188	cat_only	d__Bacteria;p__Acidobacteriota;c__Terriglobia;o__Terriglobales;f__Acidobacteriaceae;g__Terracidiphilus;s__Terracidiphilus sp003142935
20120700_P3D_93	35	0	0	1	1	0	un_only	d__Bacteria;p__Acidobacteriota;c__Terriglobia;o__Terriglobales;f__Acidobacteriaceae;g__Terracidiphilus;s__Terracidiphilus sp003151435
PMGP01	35	0.303571	0.196429	0.5	0.303571	0.303571	lost_fx	d__Bacteria;p__Acidobacteriota;c__Terriglobia;o__Terriglobales;f__Acidobacteriaceae;g__Terracidiphilus;s__Terracidiphilus sp003156235
PMGP01	7	0.213415	0.29878	0.487805	0.189024	0.213415	responsive	d__Bacteria;p__Acidobacteriota;c__Terriglobia;o__Terriglobales;f__Acidobacteriaceae;g__Terracidiphilus;s__Terracidiphilus sp003156235
PMGP01	21	0.290909	0.527273	0.181818	-0.345455	0.290909	gain_fx	d__Bacteria;p__Acidobacteriota;c__Terriglobia;o__Terriglobales;f__Acidobacteriaceae;g__Terracidiphilus;s__Terracidiphilus sp003156235
PMGP01	14	0.148148	0.654321	0.197531	-0.45679	0.148148	cat_only	d__Bacteria;p__Acidobacteriota;c__Terriglobia;o__Terriglobales;f__Acidobacteriaceae;g__Terracidiphilus;s__Terracidiphilus sp003156235
STM_0716_E_M_E050_E054_E058_A_bin.69	7	0.204301	0.296188	0.499511	0.203324	0.204301	responsive	d__Bacteria;p__Acidobacteriota;c__Terriglobia;o__Terriglobales;f__Acidobacteriaceae;g__Terracidiphilus;s__Terracidiphilus sp003156495
STM_0716_E_M_E050_E054_E058_A_bin.69	35	0.515695	0.151968	0.332337	0.180369	0.515695	resistant	d__Bacteria;p__Acidobacteriota;c__Terriglobia;o__Terriglobales;f__Acidobacteriaceae;g__Terracidiphilus;s__Terracidiphilus sp003156495
STM_0716_E_M_E050_E054_E058_A_bin.69	21	0.606158	0.270221	0.123621	-0.146599	0.606158	resistant	d__Bacteria;p__Acidobacteriota;c__Terriglobia;o__Terriglobales;f__Acidobacteriaceae;g__Terracidiphilus;s__Terracidiphilus sp003156495
STM_0716_E_M_E050_E054_E058_A_bin.69	14	0.2086	0.748983	0.0424172	-0.706566	0.2086	cat_only	d__Bacteria;p__Acidobacteriota;c__Terriglobia;o__Terriglobales;f__Acidobacteriaceae;g__Terracidiphilus;s__Terracidiphilus sp003156495
20120600_S1D_7	7	0	0	1	1	0	un_only	d__Bacteria;p__Acidobacteriota;c__Terriglobia;o__Terriglobales;f__Acidobacteriaceae;g__Terracidiphilus;s__Terracidiphilus sp003159355
20120600_S1D_7	35	0	0	1	1	0	un_only	d__Bacteria;p__Acidobacteriota;c__Terriglobia;o__Terriglobales;f__Acidobacteriaceae;g__Terracidiphilus;s__Terracidiphilus sp003159355
20170700_S25_9	35	0	0	1	1	0	un_only	d__Bacteria;p__Acidobacteriota;c__Terriglobia;o__Terriglobales;f__Acidobacteriaceae;g__Terracidiphilus;s__Terracidiphilus sp003161045
20170700_S24_14	7	0	0	1	1	0	un_only	d__Bacteria;p__Acidobacteriota;c__Terriglobia;o__Terriglobales;f__Acidobacteriaceae;g__Terracidiphilus;s__Terracidiphilus sp003164255
20170700_S24_14	35	0.153846	0.353846	0.492308	0.138462	0.153846	responsive	d__Bacteria;p__Acidobacteriota;c__Terriglobia;o__Terriglobales;f__Acidobacteriaceae;g__Terracidiphilus;s__Terracidiphilus sp003164255
20120700_S1D_114	35	0	0	1	1	0	un_only	d__Bacteria;p__Acidobacteriota;c__Terriglobia;o__Terriglobales;f__Acidobacteriaceae;g__Terracidiphilus;s__Terracidiphilus sp003165075
20120700_S1D_114	7	0.0503597	0.374101	0.57554	0.201439	0.0503597	responsive	d__Bacteria;p__Acidobacteriota;c__Terriglobia;o__Terriglobales;f__Acidobacteriaceae;g__Terracidiphilus;s__Terracidiphilus sp003165075
20120800_E3X_27	35	0.0363636	0.572727	0.390909	-0.181818	0.0363636	responsive	d__Bacteria;p__Acidobacteriota;c__Terriglobia;o__Terriglobales;f__Acidobacteriaceae;g__Terracidiphilus;s__Terracidiphilus sp003170825
20120800_E3X_27	7	0.0787037	0.592593	0.328704	-0.263889	0.0787037	cat_only	d__Bacteria;p__Acidobacteriota;c__Terriglobia;o__Terriglobales;f__Acidobacteriaceae;g__Terracidiphilus;s__Terracidiphilus sp003170825
20120800_E3X_27	14	0	1	0	-1	0	cat_only	d__Bacteria;p__Acidobacteriota;c__Terriglobia;o__Terriglobales;f__Acidobacteriaceae;g__Terracidiphilus;s__Terracidiphilus sp003170825
20120800_E3X_27	21	0	1	0	-1	0	cat_only	d__Bacteria;p__Acidobacteriota;c__Terriglobia;o__Terriglobales;f__Acidobacteriaceae;g__Terracidiphilus;s__Terracidiphilus sp003170825
20110700_S3M_12	21	0	0	1	1	0	un_only	d__Bacteria;p__Acidobacteriota;c__Terriglobia;o__Terriglobales;f__Koribacteraceae;g__;s__
20110700_S3M_12	35	0.184211	0.171053	0.644737	0.473684	0.184211	un_only	d__Bacteria;p__Acidobacteriota;c__Terriglobia;o__Terriglobales;f__Koribacteraceae;g__;s__
20120700_S1D_41	35	0.235294	0.196078	0.568627	0.372549	0.235294	un_only	d__Bacteria;p__Acidobacteriota;c__Terriglobia;o__Terriglobales;f__Koribacteraceae;g__;s__
20110800_E2S_12	21	0.300692	0.261128	0.43818	0.177052	0.300692	resistant	d__Bacteria;p__Acidobacteriota;c__Terriglobia;o__Terriglobales;f__Koribacteraceae;g__;s__
20110700_S3M_12	7	0.25	0.293103	0.456897	0.163793	0.25	responsive	d__Bacteria;p__Acidobacteriota;c__Terriglobia;o__Terriglobales;f__Koribacteraceae;g__;s__
20110800_E2S_12	7	0.0890411	0.694064	0.216895	-0.477169	0.0890411	cat_only	d__Bacteria;p__Acidobacteriota;c__Terriglobia;o__Terriglobales;f__Koribacteraceae;g__;s__
20110800_E2S_12	35	0.03125	0.727679	0.241071	-0.486607	0.03125	cat_only	d__Bacteria;p__Acidobacteriota;c__Terriglobia;o__Terriglobales;f__Koribacteraceae;g__;s__
20110700_S3M_12	14	0.234375	0.65625	0.109375	-0.546875	0.234375	cat_only	d__Bacteria;p__Acidobacteriota;c__Terriglobia;o__Terriglobales;f__Koribacteraceae;g__;s__
20110800_E2S_12	14	0.0815603	0.787234	0.131206	-0.656028	0.0815603	cat_only	d__Bacteria;p__Acidobacteriota;c__Terriglobia;o__Terriglobales;f__Koribacteraceae;g__;s__
20111000_P3M_10	21	0.162162	0.27027	0.567568	0.297297	0.162162	un_only	d__Bacteria;p__Acidobacteriota;c__Terriglobia;o__Terriglobales;f__Koribacteraceae;g__Bog-257;s__Bog-257 sp003135475
20111000_P3M_10	7	0.156977	0.436047	0.406977	-0.0290698	0.156977	responsive	d__Bacteria;p__Acidobacteriota;c__Terriglobia;o__Terriglobales;f__Koribacteraceae;g__Bog-257;s__Bog-257 sp003135475
20111000_P3M_10	35	0.05	0.5	0.45	-0.05	0.05	responsive	d__Bacteria;p__Acidobacteriota;c__Terriglobia;o__Terriglobales;f__Koribacteraceae;g__Bog-257;s__Bog-257 sp003135475
20111000_P3M_10	14	0.188119	0.569307	0.242574	-0.326733	0.188119	cat_only	d__Bacteria;p__Acidobacteriota;c__Terriglobia;o__Terriglobales;f__Koribacteraceae;g__Bog-257;s__Bog-257 sp003135475
20120700_P3D_61	21	0.121495	0.341121	0.537383	0.196262	0.121495	responsive	d__Bacteria;p__Acidobacteriota;c__Terriglobia;o__Terriglobales;f__Koribacteraceae;g__Bog-257;s__Bog-257 sp003151335
20110700_P2D_4	7	0.0634921	0.388889	0.547619	0.15873	0.0634921	responsive	d__Bacteria;p__Acidobacteriota;c__Terriglobia;o__Terriglobales;f__Koribacteraceae;g__Bog-257;s__Bog-257 sp003151335
20110700_P2D_4	21	0.0697674	0.406977	0.523256	0.116279	0.0697674	responsive	d__Bacteria;p__Acidobacteriota;c__Terriglobia;o__Terriglobales;f__Koribacteraceae;g__Bog-257;s__Bog-257 sp003151335
20120700_P3D_61	35	0.019802	0.435644	0.544554	0.108911	0.019802	responsive	d__Bacteria;p__Acidobacteriota;c__Terriglobia;o__Terriglobales;f__Koribacteraceae;g__Bog-257;s__Bog-257 sp003151335
20120700_P3D_61	7	0.117857	0.446429	0.435714	-0.0107143	0.117857	responsive	d__Bacteria;p__Acidobacteriota;c__Terriglobia;o__Terriglobales;f__Koribacteraceae;g__Bog-257;s__Bog-257 sp003151335
20110700_P2D_4	35	0.0172414	0.534483	0.448276	-0.0862069	0.0172414	responsive	d__Bacteria;p__Acidobacteriota;c__Terriglobia;o__Terriglobales;f__Koribacteraceae;g__Bog-257;s__Bog-257 sp003151335
20110700_P2D_4	14	0.177914	0.521472	0.300613	-0.220859	0.177914	responsive	d__Bacteria;p__Acidobacteriota;c__Terriglobia;o__Terriglobales;f__Koribacteraceae;g__Bog-257;s__Bog-257 sp003151335
20120700_P3D_61	14	0.167116	0.58221	0.250674	-0.331536	0.167116	cat_only	d__Bacteria;p__Acidobacteriota;c__Terriglobia;o__Terriglobales;f__Koribacteraceae;g__Bog-257;s__Bog-257 sp003151335
PLYW01	21	0.144828	0.37931	0.475862	0.0965517	0.144828	responsive	d__Bacteria;p__Acidobacteriota;c__Terriglobia;o__Terriglobales;f__Koribacteraceae;g__Bog-257;s__Bog-257 sp003151875
PLYW01	7	0.0971429	0.417143	0.485714	0.0685714	0.0971429	responsive	d__Bacteria;p__Acidobacteriota;c__Terriglobia;o__Terriglobales;f__Koribacteraceae;g__Bog-257;s__Bog-257 sp003151875
PLYW01	14	0.141129	0.637097	0.221774	-0.415323	0.141129	cat_only	d__Bacteria;p__Acidobacteriota;c__Terriglobia;o__Terriglobales;f__Koribacteraceae;g__Bog-257;s__Bog-257 sp003151875
PLYW01	35	0	1	0	-1	0	cat_only	d__Bacteria;p__Acidobacteriota;c__Terriglobia;o__Terriglobales;f__Koribacteraceae;g__Bog-257;s__Bog-257 sp003151875
PMAT01	21	0.109244	0.310924	0.579832	0.268908	0.109244	un_only	d__Bacteria;p__Acidobacteriota;c__Terriglobia;o__Terriglobales;f__Koribacteraceae;g__Bog-257;s__Bog-257 sp003152695
PMAT01	7	0.0914286	0.468571	0.44	-0.0285714	0.0914286	responsive	d__Bacteria;p__Acidobacteriota;c__Terriglobia;o__Terriglobales;f__Koribacteraceae;g__Bog-257;s__Bog-257 sp003152695
PMAT01	14	0.171315	0.609562	0.219124	-0.390438	0.171315	cat_only	d__Bacteria;p__Acidobacteriota;c__Terriglobia;o__Terriglobales;f__Koribacteraceae;g__Bog-257;s__Bog-257 sp003152695
PMAT01	35	0	1	0	-1	0	cat_only	d__Bacteria;p__Acidobacteriota;c__Terriglobia;o__Terriglobales;f__Koribacteraceae;g__Bog-257;s__Bog-257 sp003152695
20111000_P2D_7	35	0	0	1	1	0	un_only	d__Bacteria;p__Acidobacteriota;c__Terriglobia;o__Terriglobales;f__Koribacteraceae;g__Bog-257;s__Bog-257 sp003160215
20120700_S1X_12	21	0.192982	0.250627	0.556391	0.305764	0.192982	un_only	d__Bacteria;p__Acidobacteriota;c__Terriglobia;o__Terriglobales;f__Koribacteraceae;g__Bog-257;s__Bog-257 sp003160215
20111000_P2D_7	21	0.174242	0.265152	0.560606	0.295455	0.174242	un_only	d__Bacteria;p__Acidobacteriota;c__Terriglobia;o__Terriglobales;f__Koribacteraceae;g__Bog-257;s__Bog-257 sp003160215
20120700_S1X_12	35	0.0172414	0.413793	0.568966	0.155172	0.0172414	responsive	d__Bacteria;p__Acidobacteriota;c__Terriglobia;o__Terriglobales;f__Koribacteraceae;g__Bog-257;s__Bog-257 sp003160215
20120700_S1X_12	7	0.0837438	0.458128	0.458128	0	0.0837438	responsive	d__Bacteria;p__Acidobacteriota;c__Terriglobia;o__Terriglobales;f__Koribacteraceae;g__Bog-257;s__Bog-257 sp003160215
20111000_P2D_7	7	0.0483871	0.604839	0.346774	-0.258065	0.0483871	cat_only	d__Bacteria;p__Acidobacteriota;c__Terriglobia;o__Terriglobales;f__Koribacteraceae;g__Bog-257;s__Bog-257 sp003160215
20111000_P2D_7	14	0.129771	0.603053	0.267176	-0.335878	0.129771	cat_only	d__Bacteria;p__Acidobacteriota;c__Terriglobia;o__Terriglobales;f__Koribacteraceae;g__Bog-257;s__Bog-257 sp003160215
20120700_S1X_12	14	0.150142	0.634561	0.215297	-0.419263	0.150142	cat_only	d__Bacteria;p__Acidobacteriota;c__Terriglobia;o__Terriglobales;f__Koribacteraceae;g__Bog-257;s__Bog-257 sp003160215
20120700_P3D_15	21	0	0	1	1	0	un_only	d__Bacteria;p__Acidobacteriota;c__Terriglobia;o__Terriglobales;f__Koribacteraceae;g__Koribacter;s__Koribacter sp003151155
20120700_P3D_15	14	0.0784314	0.431373	0.490196	0.0588235	0.0784314	responsive	d__Bacteria;p__Acidobacteriota;c__Terriglobia;o__Terriglobales;f__Koribacteraceae;g__Koribacter;s__Koribacter sp003151155
20120700_S1D_63	35	0	0	1	1	0	un_only	d__Bacteria;p__Acidobacteriota;c__Terriglobia;o__Terriglobales;f__Koribacteraceae;g__TOLSYN;s__
20150700_E23_6	35	0	0	1	1	0	un_only	d__Bacteria;p__Acidobacteriota;c__Terriglobia;o__Terriglobales;f__Koribacteraceae;g__TOLSYN;s__
20120700_S1D_63	21	0	0	1	1	0	un_only	d__Bacteria;p__Acidobacteriota;c__Terriglobia;o__Terriglobales;f__Koribacteraceae;g__TOLSYN;s__
3300022861_2	35	0.481996	0.0980477	0.419957	0.321909	0.481996	lost_fx	d__Bacteria;p__Acidobacteriota;c__Terriglobia;o__Terriglobales;f__Koribacteraceae;g__TOLSYN;s__
3300022861_2	7	0.204208	0.30198	0.493812	0.191832	0.204208	responsive	d__Bacteria;p__Acidobacteriota;c__Terriglobia;o__Terriglobales;f__Koribacteraceae;g__TOLSYN;s__
3300022861_2	21	0.498834	0.314685	0.18648	-0.128205	0.498834	resistant	d__Bacteria;p__Acidobacteriota;c__Terriglobia;o__Terriglobales;f__Koribacteraceae;g__TOLSYN;s__
3300022861_2	14	0.288303	0.557661	0.154036	-0.403624	0.288303	gain_fx	d__Bacteria;p__Acidobacteriota;c__Terriglobia;o__Terriglobales;f__Koribacteraceae;g__TOLSYN;s__
20120800_S1M_7	7	0	0	1	1	0	un_only	d__Bacteria;p__Acidobacteriota;c__Terriglobia;o__Terriglobales;f__SbA1;g__Bog-209;s__
20120800_S1M_7	35	0.03125	0.3125	0.65625	0.34375	0.03125	un_only	d__Bacteria;p__Acidobacteriota;c__Terriglobia;o__Terriglobales;f__SbA1;g__Bog-209;s__
20160700_E25_27	35	0.0989011	0.340659	0.56044	0.21978	0.0989011	responsive	d__Bacteria;p__Acidobacteriota;c__Terriglobia;o__Terriglobales;f__SbA1;g__Bog-209;s__
STM_0716_E_M_E026_E050_A_bin.21	35	0.279635	0.285714	0.43465	0.148936	0.279635	resistant	d__Bacteria;p__Acidobacteriota;c__Terriglobia;o__Terriglobales;f__SbA1;g__Bog-209;s__
20160700_E25_27	7	0.117117	0.387387	0.495495	0.108108	0.117117	responsive	d__Bacteria;p__Acidobacteriota;c__Terriglobia;o__Terriglobales;f__SbA1;g__Bog-209;s__
STM_0716_E_M_E026_E050_A_bin.21	21	0.669579	0.111415	0.219006	0.107591	0.669579	resistant	d__Bacteria;p__Acidobacteriota;c__Terriglobia;o__Terriglobales;f__SbA1;g__Bog-209;s__
STM_0716_E_M_E054_A_bin.79	35	0.264519	0.318692	0.416789	0.0980966	0.264519	responsive	d__Bacteria;p__Acidobacteriota;c__Terriglobia;o__Terriglobales;f__SbA1;g__Bog-209;s__
STM_0716_E_M_E054_A_bin.79	21	0.920807	0.0346072	0.044586	0.00997877	0.920807	resistant	d__Bacteria;p__Acidobacteriota;c__Terriglobia;o__Terriglobales;f__SbA1;g__Bog-209;s__
STM_0716_E_M_E054_A_bin.79	14	0.758909	0.221073	0.0200176	-0.201056	0.758909	resistant	d__Bacteria;p__Acidobacteriota;c__Terriglobia;o__Terriglobales;f__SbA1;g__Bog-209;s__
STM_0716_E_M_E026_E050_A_bin.21	7	0.18854	0.528651	0.28281	-0.245841	0.18854	responsive	d__Bacteria;p__Acidobacteriota;c__Terriglobia;o__Terriglobales;f__SbA1;g__Bog-209;s__
STM_0716_E_M_E054_A_bin.79	7	0.338694	0.479344	0.181962	-0.297383	0.338694	gain_fx	d__Bacteria;p__Acidobacteriota;c__Terriglobia;o__Terriglobales;f__SbA1;g__Bog-209;s__
STM_0716_E_M_E026_E050_A_bin.21	14	0.235709	0.646045	0.118246	-0.5278	0.235709	cat_only	d__Bacteria;p__Acidobacteriota;c__Terriglobia;o__Terriglobales;f__SbA1;g__Bog-209;s__
20120600_P2M_5	35	0	1	0	-1	0	cat_only	d__Bacteria;p__Acidobacteriota;c__Terriglobia;o__Terriglobales;f__SbA1;g__Bog-209;s__
20160700_E25_27	21	0	1	0	-1	0	cat_only	d__Bacteria;p__Acidobacteriota;c__Terriglobia;o__Terriglobales;f__SbA1;g__Bog-209;s__
PMBA01	35	0.186134	0.310431	0.503435	0.193004	0.186134	responsive	d__Bacteria;p__Acidobacteriota;c__Terriglobia;o__Terriglobales;f__SbA1;g__Bog-209;s__Bog-209 sp003152795
PMBA01	21	0.68292	0.140289	0.176791	0.0365023	0.68292	resistant	d__Bacteria;p__Acidobacteriota;c__Terriglobia;o__Terriglobales;f__SbA1;g__Bog-209;s__Bog-209 sp003152795
PMBA01	7	0.42256	0.333098	0.244342	-0.0887553	0.42256	resistant	d__Bacteria;p__Acidobacteriota;c__Terriglobia;o__Terriglobales;f__SbA1;g__Bog-209;s__Bog-209 sp003152795
PMBA01	14	0.468217	0.459388	0.0723955	-0.386992	0.468217	gain_fx	d__Bacteria;p__Acidobacteriota;c__Terriglobia;o__Terriglobales;f__SbA1;g__Bog-209;s__Bog-209 sp003152795
20100900_E1D_10	21	0.0413223	0.297521	0.661157	0.363636	0.0413223	un_only	d__Bacteria;p__Acidobacteriota;c__Terriglobia;o__Terriglobales;f__SbA1;g__Bog-209;s__Bog-209 sp003162255
20100900_E1D_10	35	0.0687023	0.290076	0.641221	0.351145	0.0687023	un_only	d__Bacteria;p__Acidobacteriota;c__Terriglobia;o__Terriglobales;f__SbA1;g__Bog-209;s__Bog-209 sp003162255
20100900_E1D_10	7	0.0803324	0.393352	0.526316	0.132964	0.0803324	responsive	d__Bacteria;p__Acidobacteriota;c__Terriglobia;o__Terriglobales;f__SbA1;g__Bog-209;s__Bog-209 sp003162255
20100900_E1D_10	14	0.0619469	0.654867	0.283186	-0.371681	0.0619469	cat_only	d__Bacteria;p__Acidobacteriota;c__Terriglobia;o__Terriglobales;f__SbA1;g__Bog-209;s__Bog-209 sp003162255
Bog.Labelled.R2.T3.F1.trimmomatic.metaspades_bin.5_97.74_0.00	35	0	1	0	-1	0	cat_only	d__Bacteria;p__Acidobacteriota;c__Terriglobia;o__Terriglobales;f__SbA1;g__Bog-209;s__Bog-209 sp003162935
20120700_P3D_35	35	0.0934343	0.34596	0.560606	0.214646	0.0934343	responsive	d__Bacteria;p__Acidobacteriota;c__Terriglobia;o__Terriglobales;f__SbA1;g__PALSA-270;s__
20120700_P3D_35	7	0.134393	0.390173	0.475434	0.0852601	0.134393	responsive	d__Bacteria;p__Acidobacteriota;c__Terriglobia;o__Terriglobales;f__SbA1;g__PALSA-270;s__
20120700_P3D_35	21	0.0659898	0.467005	0.467005	0	0.0659898	responsive	d__Bacteria;p__Acidobacteriota;c__Terriglobia;o__Terriglobales;f__SbA1;g__PALSA-270;s__
20120700_P3D_35	14	0.0610169	0.613559	0.325424	-0.288136	0.0610169	cat_only	d__Bacteria;p__Acidobacteriota;c__Terriglobia;o__Terriglobales;f__SbA1;g__PALSA-270;s__
20110800_E3M_6	35	0.216905	0.314481	0.468614	0.154133	0.216905	responsive	d__Bacteria;p__Acidobacteriota;c__Terriglobia;o__Terriglobales;f__SbA1;g__QIAJ01;s__QIAJ01 sp003154055
20110800_E3M_6	21	0.814179	0.0334166	0.152405	0.118988	0.814179	resistant	d__Bacteria;p__Acidobacteriota;c__Terriglobia;o__Terriglobales;f__SbA1;g__QIAJ01;s__QIAJ01 sp003154055
20110800_E3M_6	7	0.33125	0.449038	0.219712	-0.229327	0.33125	resistant	d__Bacteria;p__Acidobacteriota;c__Terriglobia;o__Terriglobales;f__SbA1;g__QIAJ01;s__QIAJ01 sp003154055
20110800_E3M_6	14	0.734519	0.250153	0.015328	-0.234825	0.734519	resistant	d__Bacteria;p__Acidobacteriota;c__Terriglobia;o__Terriglobales;f__SbA1;g__QIAJ01;s__QIAJ01 sp003154055
20110700_P2D_7	7	0	0.489362	0.510638	0.0212766	0	responsive	d__Bacteria;p__Acidobacteriota;c__Terriglobia;o__Terriglobales;f__SbA1;g__Sulfotelmatobacter;s__
20160700_P15_18	35	0	1	0	-1	0	cat_only	d__Bacteria;p__Acidobacteriota;c__Terriglobia;o__Terriglobales;f__SbA1;g__Sulfotelmatobacter;s__
PLCU01	21	0.240609	0.24264	0.516751	0.274112	0.240609	un_only	d__Bacteria;p__Acidobacteriota;c__Terriglobia;o__Terriglobales;f__SbA1;g__Sulfotelmatobacter;s__Sulfotelmatobacter sp003134655
PLCU01	35	0.0534351	0.435115	0.51145	0.0763359	0.0534351	responsive	d__Bacteria;p__Acidobacteriota;c__Terriglobia;o__Terriglobales;f__SbA1;g__Sulfotelmatobacter;s__Sulfotelmatobacter sp003134655
PLCU01	7	0.0676923	0.529231	0.403077	-0.126154	0.0676923	responsive	d__Bacteria;p__Acidobacteriota;c__Terriglobia;o__Terriglobales;f__SbA1;g__Sulfotelmatobacter;s__Sulfotelmatobacter sp003134655
PLCU01	14	0.172055	0.564665	0.263279	-0.301386	0.172055	cat_only	d__Bacteria;p__Acidobacteriota;c__Terriglobia;o__Terriglobales;f__SbA1;g__Sulfotelmatobacter;s__Sulfotelmatobacter sp003134655
20120600_P3M_11	7	0	0	1	1	0	un_only	d__Bacteria;p__Acidobacteriota;c__Terriglobia;o__Terriglobales;f__SbA1;g__Sulfotelmatobacter;s__Sulfotelmatobacter sp003156615
20120600_P3M_11	35	0.0555556	0.592593	0.351852	-0.240741	0.0555556	responsive	d__Bacteria;p__Acidobacteriota;c__Terriglobia;o__Terriglobales;f__SbA1;g__Sulfotelmatobacter;s__Sulfotelmatobacter sp003156615
20160700_S23_19	35	0.218154	0.187726	0.594121	0.406395	0.218154	un_only	d__Bacteria;p__Acidobacteriota;c__Terriglobia;o__Terriglobales;f__SbA1;g__Sulfotelmatobacter;s__Sulfotelmatobacter sp003165855
20160700_S23_19	7	0.147248	0.225876	0.626876	0.401001	0.147248	un_only	d__Bacteria;p__Acidobacteriota;c__Terriglobia;o__Terriglobales;f__SbA1;g__Sulfotelmatobacter;s__Sulfotelmatobacter sp003165855
20160700_S23_19	21	0.0378549	0.753943	0.208202	-0.545741	0.0378549	cat_only	d__Bacteria;p__Acidobacteriota;c__Terriglobia;o__Terriglobales;f__SbA1;g__Sulfotelmatobacter;s__Sulfotelmatobacter sp003165855
20160700_S23_19	14	0.0180723	0.783133	0.198795	-0.584337	0.0180723	cat_only	d__Bacteria;p__Acidobacteriota;c__Terriglobia;o__Terriglobales;f__SbA1;g__Sulfotelmatobacter;s__Sulfotelmatobacter sp003165855
20110700_P3D_11	21	0.0601504	0.165414	0.774436	0.609023	0.0601504	un_only	d__Bacteria;p__Acidobacteriota;c__Terriglobia;o__Terriglobales;f__SbA1;g__Sulfotelmatobacter;s__Sulfotelmatobacter sp003166855
20110700_P3D_11	14	0.09	0.5	0.41	-0.09	0.09	responsive	d__Bacteria;p__Acidobacteriota;c__Terriglobia;o__Terriglobales;f__SbA1;g__Sulfotelmatobacter;s__Sulfotelmatobacter sp003166855
20120700_P3D_90	21	0	0	1	1	0	un_only	d__Bacteria;p__Acidobacteriota;c__Terriglobia;o__UBA7540;f__UBA7540;g__Bog-366;s__
20120700_P3D_142	35	0.0465116	0.372093	0.581395	0.209302	0.0465116	responsive	d__Bacteria;p__Acidobacteriota;c__Terriglobia;o__UBA7540;f__UBA7540;g__Bog-366;s__
20120700_P3D_90	35	0.0333333	0.455556	0.511111	0.0555556	0.0333333	responsive	d__Bacteria;p__Acidobacteriota;c__Terriglobia;o__UBA7540;f__UBA7540;g__Bog-366;s__
20120700_P3D_142	21	0.296875	0.34375	0.359375	0.015625	0.296875	resistant	d__Bacteria;p__Acidobacteriota;c__Terriglobia;o__UBA7540;f__UBA7540;g__Bog-366;s__
20120700_P3D_90	7	0.0447761	0.514925	0.440299	-0.0746269	0.0447761	responsive	d__Bacteria;p__Acidobacteriota;c__Terriglobia;o__UBA7540;f__UBA7540;g__Bog-366;s__
20120700_P3D_142	7	0.135294	0.470588	0.394118	-0.0764706	0.135294	responsive	d__Bacteria;p__Acidobacteriota;c__Terriglobia;o__UBA7540;f__UBA7540;g__Bog-366;s__
20120700_P3D_142	14	0.161017	0.508475	0.330508	-0.177966	0.161017	responsive	d__Bacteria;p__Acidobacteriota;c__Terriglobia;o__UBA7540;f__UBA7540;g__Bog-366;s__
20120700_P3D_90	14	0	1	0	-1	0	cat_only	d__Bacteria;p__Acidobacteriota;c__Terriglobia;o__UBA7540;f__UBA7540;g__Bog-366;s__
PLWR01	35	0	0	1	1	0	un_only	d__Bacteria;p__Acidobacteriota;c__Terriglobia;o__UBA7540;f__UBA7540;g__Bog-366;s__Bog-366 sp003165615
20120700_P3D_12	7	0.0680851	0.348936	0.582979	0.234043	0.0680851	responsive	d__Bacteria;p__Acidobacteriota;c__Terriglobia;o__UBA7540;f__UBA7540;g__Bog-366;s__Bog-366 sp003171295
20110800_E2D_14	7	0.0844156	0.402597	0.512987	0.11039	0.0844156	responsive	d__Bacteria;p__Acidobacteriota;c__Terriglobia;o__UBA7540;f__UBA7540;g__Bog-366;s__Bog-366 sp003171295
20120700_P3D_12	35	0.0687023	0.496183	0.435115	-0.0610687	0.0687023	responsive	d__Bacteria;p__Acidobacteriota;c__Terriglobia;o__UBA7540;f__UBA7540;g__Bog-366;s__Bog-366 sp003171295
20110800_E2D_14	35	0.0309278	0.56701	0.402062	-0.164948	0.0309278	responsive	d__Bacteria;p__Acidobacteriota;c__Terriglobia;o__UBA7540;f__UBA7540;g__Bog-366;s__Bog-366 sp003171295
STM_0716_E_M_E065_A_bin.21	35	0.518707	0.123583	0.35771	0.234127	0.518707	resistant	d__Bacteria;p__Acidobacteriota;c__Thermoanaerobaculia;o__Thermoanaerobaculales;f__Thermoanaerobaculaceae;g__RBG-13-68-16;s__
STM_0716_E_M_E065_A_bin.21	7	0.64036	0.159428	0.200212	0.0407839	0.64036	resistant	d__Bacteria;p__Acidobacteriota;c__Thermoanaerobaculia;o__Thermoanaerobaculales;f__Thermoanaerobaculaceae;g__RBG-13-68-16;s__
STM_0716_E_M_E065_A_bin.21	21	0.324263	0.490552	0.185185	-0.305367	0.324263	gain_fx	d__Bacteria;p__Acidobacteriota;c__Thermoanaerobaculia;o__Thermoanaerobaculales;f__Thermoanaerobaculaceae;g__RBG-13-68-16;s__
STM_0716_E_M_E065_A_bin.21	14	0.44725	0.473064	0.0796857	-0.393378	0.44725	gain_fx	d__Bacteria;p__Acidobacteriota;c__Thermoanaerobaculia;o__Thermoanaerobaculales;f__Thermoanaerobaculaceae;g__RBG-13-68-16;s__
20120500_P19_8	35	0.0350877	0.491228	0.473684	-0.0175439	0.0350877	responsive	d__Bacteria;p__Acidobacteriota;c__Thermoanaerobaculia;o__Thermoanaerobaculales;f__Thermoanaerobaculaceae;g__RBG-13-68-16;s__RBG-13-68-16 sp003133645
20120600_E2D_11	35	0.260504	0.180349	0.559147	0.378798	0.260504	un_only	d__Bacteria;p__Acidobacteriota;c__Thermoanaerobaculia;o__Thermoanaerobaculales;f__Thermoanaerobaculaceae;g__RBG-13-68-16;s__RBG-13-68-16 sp003158745
20120600_E2D_11	7	0.189213	0.340407	0.47038	0.129973	0.189213	responsive	d__Bacteria;p__Acidobacteriota;c__Thermoanaerobaculia;o__Thermoanaerobaculales;f__Thermoanaerobaculaceae;g__RBG-13-68-16;s__RBG-13-68-16 sp003158745
20120600_E2D_11	21	0.10683	0.469352	0.423818	-0.0455342	0.10683	responsive	d__Bacteria;p__Acidobacteriota;c__Thermoanaerobaculia;o__Thermoanaerobaculales;f__Thermoanaerobaculaceae;g__RBG-13-68-16;s__RBG-13-68-16 sp003158745
20120600_E2D_11	14	0.0747664	0.68785	0.237383	-0.450467	0.0747664	cat_only	d__Bacteria;p__Acidobacteriota;c__Thermoanaerobaculia;o__Thermoanaerobaculales;f__Thermoanaerobaculaceae;g__RBG-13-68-16;s__RBG-13-68-16 sp003158745
STM_0716_E_M_E050_E054_E058_A_bin.105	21	0.545455	0.179405	0.275141	0.0957361	0.545455	resistant	d__Bacteria;p__Acidobacteriota;c__Thermoanaerobaculia;o__UBA5066;f__Gp7-AA6;g__Gp7-AA6;s__
STM_0716_E_M_E050_E054_E058_A_bin.105	35	0.0866667	0.446667	0.466667	0.02	0.0866667	responsive	d__Bacteria;p__Acidobacteriota;c__Thermoanaerobaculia;o__UBA5066;f__Gp7-AA6;g__Gp7-AA6;s__
STM_0716_E_M_E050_E054_E058_A_bin.105	7	0.122744	0.566787	0.310469	-0.256318	0.122744	cat_only	d__Bacteria;p__Acidobacteriota;c__Thermoanaerobaculia;o__UBA5066;f__Gp7-AA6;g__Gp7-AA6;s__
STM_0716_E_M_E050_E054_E058_A_bin.105	14	0.127946	0.739057	0.132997	-0.606061	0.127946	cat_only	d__Bacteria;p__Acidobacteriota;c__Thermoanaerobaculia;o__UBA5066;f__Gp7-AA6;g__Gp7-AA6;s__
STM_0716_E_M_E050_E054_E058_A_bin.78	21	0.317391	0.229565	0.453043	0.223478	0.317391	resistant	d__Bacteria;p__Acidobacteriota;c__Thermoanaerobaculia;o__UBA5066;f__UBA5066;g__;s__
STM_0716_E_M_E050_E054_E058_A_bin.78	35	0.0115607	0.508671	0.479769	-0.0289017	0.0115607	responsive	d__Bacteria;p__Acidobacteriota;c__Thermoanaerobaculia;o__UBA5066;f__UBA5066;g__;s__
STM_0716_E_M_E050_E054_E058_A_bin.78	7	0.135628	0.544534	0.319838	-0.224696	0.135628	responsive	d__Bacteria;p__Acidobacteriota;c__Thermoanaerobaculia;o__UBA5066;f__UBA5066;g__;s__
STM_0716_E_M_E050_E054_E058_A_bin.78	14	0.269384	0.664269	0.0663469	-0.597922	0.269384	gain_fx	d__Bacteria;p__Acidobacteriota;c__Thermoanaerobaculia;o__UBA5066;f__UBA5066;g__;s__
STM_0716_E_M_E026_E050_A_bin.105	21	0.586014	0.147552	0.266434	0.118881	0.586014	resistant	d__Bacteria;p__Acidobacteriota;c__Thermoanaerobaculia;o__UBA5066;f__UBA5066;g__Fen-183;s__
STM_0716_E_M_E026_E030_E034_A_bin.119	21	0.776708	0.0537267	0.169565	0.115839	0.776708	resistant	d__Bacteria;p__Acidobacteriota;c__Thermoanaerobaculia;o__UBA5066;f__UBA5066;g__Fen-183;s__
STM_0716_E_M_E026_E030_E034_A_bin.119	35	0.193754	0.378992	0.427253	0.0482612	0.193754	responsive	d__Bacteria;p__Acidobacteriota;c__Thermoanaerobaculia;o__UBA5066;f__UBA5066;g__Fen-183;s__
STM_0716_E_M_E026_E050_A_bin.105	35	0.1	0.44186	0.45814	0.0162791	0.1	responsive	d__Bacteria;p__Acidobacteriota;c__Thermoanaerobaculia;o__UBA5066;f__UBA5066;g__Fen-183;s__
STM_0716_E_M_E026_E050_A_bin.105	7	0.206235	0.447242	0.346523	-0.100719	0.206235	responsive	d__Bacteria;p__Acidobacteriota;c__Thermoanaerobaculia;o__UBA5066;f__UBA5066;g__Fen-183;s__
STM_0716_E_M_E026_E030_E034_A_bin.119	7	0.317222	0.481933	0.200845	-0.281089	0.317222	gain_fx	d__Bacteria;p__Acidobacteriota;c__Thermoanaerobaculia;o__UBA5066;f__UBA5066;g__Fen-183;s__
STM_0716_E_M_E026_E030_E034_A_bin.119	14	0.606196	0.363143	0.0306611	-0.332482	0.606196	gain_fx	d__Bacteria;p__Acidobacteriota;c__Thermoanaerobaculia;o__UBA5066;f__UBA5066;g__Fen-183;s__
STM_0716_E_M_E026_E050_A_bin.105	14	0.35626	0.551005	0.0927357	-0.458269	0.35626	gain_fx	d__Bacteria;p__Acidobacteriota;c__Thermoanaerobaculia;o__UBA5066;f__UBA5066;g__Fen-183;s__
20110800_E2D_20	14	0	0	1	1	0	un_only	d__Bacteria;p__Acidobacteriota;c__Thermoanaerobaculia;o__UBA5066;f__UBA5066;g__Fen-183;s__Fen-183 sp003152095
20110800_E2D_20	35	0.0208333	0.520833	0.458333	-0.0625	0.0208333	responsive	d__Bacteria;p__Acidobacteriota;c__Thermoanaerobaculia;o__UBA5066;f__UBA5066;g__Fen-183;s__Fen-183 sp003152095
20110800_E2D_20	7	0.0714286	0.5	0.428571	-0.0714286	0.0714286	responsive	d__Bacteria;p__Acidobacteriota;c__Thermoanaerobaculia;o__UBA5066;f__UBA5066;g__Fen-183;s__Fen-183 sp003152095
STM_0716_E_M_E069_E065_A_bin.42	35	0.459036	0.0457831	0.495181	0.449398	0.459036	lost_fx	d__Bacteria;p__Acidobacteriota;c__UBA4820;o__UBA4820;f__DSQY01;g__;s__
STM_0716_E_M_E026_E030_E034_A_bin.34	35	0.422719	0.0679702	0.509311	0.441341	0.422719	lost_fx	d__Bacteria;p__Acidobacteriota;c__UBA4820;o__UBA4820;f__DSQY01;g__;s__
STM_0716_E_M_E026_E030_E034_A_bin.34	7	0.554004	0.17784	0.268156	0.0903166	0.554004	resistant	d__Bacteria;p__Acidobacteriota;c__UBA4820;o__UBA4820;f__DSQY01;g__;s__
STM_0716_E_M_E069_E065_A_bin.42	7	0.584158	0.169554	0.246287	0.0767327	0.584158	resistant	d__Bacteria;p__Acidobacteriota;c__UBA4820;o__UBA4820;f__DSQY01;g__;s__
STM_0716_E_M_E069_E065_A_bin.42	21	0.639904	0.217496	0.1426	-0.0748951	0.639904	resistant	d__Bacteria;p__Acidobacteriota;c__UBA4820;o__UBA4820;f__DSQY01;g__;s__
STM_0716_E_M_E026_E030_E034_A_bin.34	21	0.622365	0.233731	0.143905	-0.0898258	0.622365	resistant	d__Bacteria;p__Acidobacteriota;c__UBA4820;o__UBA4820;f__DSQY01;g__;s__
STM_0716_E_M_E069_E065_A_bin.42	14	0.558704	0.399075	0.0422209	-0.356854	0.558704	gain_fx	d__Bacteria;p__Acidobacteriota;c__UBA4820;o__UBA4820;f__DSQY01;g__;s__
STM_0716_E_M_E026_E030_E034_A_bin.34	14	0.519582	0.424717	0.0557006	-0.369017	0.519582	gain_fx	d__Bacteria;p__Acidobacteriota;c__UBA4820;o__UBA4820;f__DSQY01;g__;s__
20120600_E3D_30	35	0.439464	0.0614603	0.499076	0.437616	0.439464	lost_fx	d__Bacteria;p__Acidobacteriota;c__Vicinamibacteria;o__Fen-336;f__Fen-336;g__FEN-336;s__FEN-336 sp003155335
PMCG01	35	0.271981	0.164127	0.563892	0.399766	0.271981	lost_fx	d__Bacteria;p__Acidobacteriota;c__Vicinamibacteria;o__Fen-336;f__Fen-336;g__FEN-336;s__FEN-336 sp003155335
20120600_E3D_30	7	0.48479	0.109609	0.405601	0.295992	0.48479	lost_fx	d__Bacteria;p__Acidobacteriota;c__Vicinamibacteria;o__Fen-336;f__Fen-336;g__FEN-336;s__FEN-336 sp003155335
PMCG01	7	0.334816	0.21802	0.447164	0.229143	0.334816	resistant	d__Bacteria;p__Acidobacteriota;c__Vicinamibacteria;o__Fen-336;f__Fen-336;g__FEN-336;s__FEN-336 sp003155335
PMCG01	21	0.13494	0.539759	0.325301	-0.214458	0.13494	responsive	d__Bacteria;p__Acidobacteriota;c__Vicinamibacteria;o__Fen-336;f__Fen-336;g__FEN-336;s__FEN-336 sp003155335
20120600_E3D_30	21	0.13318	0.56946	0.297359	-0.272101	0.13318	cat_only	d__Bacteria;p__Acidobacteriota;c__Vicinamibacteria;o__Fen-336;f__Fen-336;g__FEN-336;s__FEN-336 sp003155335
PMCG01	14	0.0732484	0.652866	0.273885	-0.378981	0.0732484	cat_only	d__Bacteria;p__Acidobacteriota;c__Vicinamibacteria;o__Fen-336;f__Fen-336;g__FEN-336;s__FEN-336 sp003155335
20120600_E3D_30	14	0.0794702	0.687086	0.233444	-0.453642	0.0794702	cat_only	d__Bacteria;p__Acidobacteriota;c__Vicinamibacteria;o__Fen-336;f__Fen-336;g__FEN-336;s__FEN-336 sp003155335
20120600_E2D_12	35	0.220143	0.293226	0.486631	0.193405	0.220143	responsive	d__Bacteria;p__Acidobacteriota;c__Vicinamibacteria;o__Vicinamibacterales;f__Fen-181;g__FEN-299;s__FEN-299 sp003157675
20120600_E2D_12	7	0.1998	0.352647	0.447552	0.0949051	0.1998	responsive	d__Bacteria;p__Acidobacteriota;c__Vicinamibacteria;o__Vicinamibacterales;f__Fen-181;g__FEN-299;s__FEN-299 sp003157675
20120600_E2D_12	21	0.0915493	0.561033	0.347418	-0.213615	0.0915493	responsive	d__Bacteria;p__Acidobacteriota;c__Vicinamibacteria;o__Vicinamibacterales;f__Fen-181;g__FEN-299;s__FEN-299 sp003157675
20120600_E2D_12	14	0.120388	0.631068	0.248544	-0.382524	0.120388	cat_only	d__Bacteria;p__Acidobacteriota;c__Vicinamibacteria;o__Vicinamibacterales;f__Fen-181;g__FEN-299;s__FEN-299 sp003157675
20120600_E2D_28	7	0.313377	0.196445	0.490178	0.293732	0.313377	lost_fx	d__Bacteria;p__Actinomycetota;c__Acidimicrobiia;o__Acidimicrobiales;f__Bog-793;g__Fen-455;s__
STM_0716_E_M_E069_D_bin.7	7	0.378493	0.171888	0.449619	0.277731	0.378493	lost_fx	d__Bacteria;p__Actinomycetota;c__Acidimicrobiia;o__Acidimicrobiales;f__Bog-793;g__Fen-455;s__
STM_0716_E_M_E069_D_bin.7	35	0.487699	0.145441	0.36686	0.221418	0.487699	resistant	d__Bacteria;p__Actinomycetota;c__Acidimicrobiia;o__Acidimicrobiales;f__Bog-793;g__Fen-455;s__
20120600_E2D_28	35	0.432237	0.175621	0.392141	0.21652	0.432237	resistant	d__Bacteria;p__Actinomycetota;c__Acidimicrobiia;o__Acidimicrobiales;f__Bog-793;g__Fen-455;s__
20120700_P3D_97	35	0.0578512	0.429752	0.512397	0.0826446	0.0578512	responsive	d__Bacteria;p__Actinomycetota;c__Acidimicrobiia;o__Acidimicrobiales;f__Bog-793;g__Fen-455;s__
20120700_P3D_97	7	0.0892857	0.416667	0.494048	0.077381	0.0892857	responsive	d__Bacteria;p__Actinomycetota;c__Acidimicrobiia;o__Acidimicrobiales;f__Bog-793;g__Fen-455;s__
STM_0716_E_M_E069_D_bin.7	14	0.139535	0.596899	0.263566	-0.333333	0.139535	cat_only	d__Bacteria;p__Actinomycetota;c__Acidimicrobiia;o__Acidimicrobiales;f__Bog-793;g__Fen-455;s__
STM_0716_E_M_E069_D_bin.7	21	0.122078	0.631169	0.246753	-0.384416	0.122078	cat_only	d__Bacteria;p__Actinomycetota;c__Acidimicrobiia;o__Acidimicrobiales;f__Bog-793;g__Fen-455;s__
20120600_E2D_28	14	0.0789474	0.678947	0.242105	-0.436842	0.0789474	cat_only	d__Bacteria;p__Actinomycetota;c__Acidimicrobiia;o__Acidimicrobiales;f__Bog-793;g__Fen-455;s__
20120600_E2D_28	21	0.0627178	0.728223	0.209059	-0.519164	0.0627178	cat_only	d__Bacteria;p__Actinomycetota;c__Acidimicrobiia;o__Acidimicrobiales;f__Bog-793;g__Fen-455;s__
20140700_E14_11	35	0.0555556	0.574074	0.37037	-0.203704	0.0555556	responsive	d__Bacteria;p__Actinomycetota;c__Acidimicrobiia;o__Acidimicrobiales;f__Bog-793;g__Fen-455;s__Fen-455 sp003140595
PMJZ01	7	0.17603	0.355805	0.468165	0.11236	0.17603	responsive	d__Bacteria;p__Actinomycetota;c__Acidimicrobiia;o__Acidimicrobiales;f__Bog-793;g__Fen-455;s__Fen-455 sp003170375
PMJZ01	35	0.185345	0.362069	0.452586	0.0905172	0.185345	responsive	d__Bacteria;p__Actinomycetota;c__Acidimicrobiia;o__Acidimicrobiales;f__Bog-793;g__Fen-455;s__Fen-455 sp003170375
PMXK01	7	0.168142	0.393805	0.438053	0.0442478	0.168142	responsive	d__Bacteria;p__Actinomycetota;c__Acidimicrobiia;o__Acidimicrobiales;f__Bog-793;g__Fen-455;s__Fen-455 sp003170375
PMRO01	7	0.151832	0.413613	0.434555	0.0209424	0.151832	responsive	d__Bacteria;p__Actinomycetota;c__Acidimicrobiia;o__Acidimicrobiales;f__Bog-793;g__Fen-455;s__Fen-455 sp003170375
20120800_E2D_17	7	0.209677	0.413978	0.376344	-0.0376344	0.209677	responsive	d__Bacteria;p__Actinomycetota;c__Acidimicrobiia;o__Acidimicrobiales;f__Bog-793;g__Fen-455;s__Fen-455 sp003170375
PMRO01	35	0.088	0.496	0.416	-0.08	0.088	responsive	d__Bacteria;p__Actinomycetota;c__Acidimicrobiia;o__Acidimicrobiales;f__Bog-793;g__Fen-455;s__Fen-455 sp003170375
20120700_P3D_52	35	0.0634921	0.52381	0.412698	-0.111111	0.0634921	responsive	d__Bacteria;p__Actinomycetota;c__Acidimicrobiia;o__Acidimicrobiales;f__Bog-793;g__Fen-455;s__Fen-455 sp003170375
PMXK01	35	0.125	0.495	0.38	-0.115	0.125	responsive	d__Bacteria;p__Actinomycetota;c__Acidimicrobiia;o__Acidimicrobiales;f__Bog-793;g__Fen-455;s__Fen-455 sp003170375
20120800_E2D_17	35	0.125926	0.525926	0.348148	-0.177778	0.125926	responsive	d__Bacteria;p__Actinomycetota;c__Acidimicrobiia;o__Acidimicrobiales;f__Bog-793;g__Fen-455;s__Fen-455 sp003170375
20120700_P3D_52	7	0.0133333	0.666667	0.32	-0.346667	0.0133333	cat_only	d__Bacteria;p__Actinomycetota;c__Acidimicrobiia;o__Acidimicrobiales;f__Bog-793;g__Fen-455;s__Fen-455 sp003170375
20120800_E2D_17	21	0	1	0	-1	0	cat_only	d__Bacteria;p__Actinomycetota;c__Acidimicrobiia;o__Acidimicrobiales;f__Bog-793;g__Fen-455;s__Fen-455 sp003170375
PMJZ01	21	0	1	0	-1	0	cat_only	d__Bacteria;p__Actinomycetota;c__Acidimicrobiia;o__Acidimicrobiales;f__Bog-793;g__Fen-455;s__Fen-455 sp003170375
PMCN01	35	0.0238095	0.515873	0.460317	-0.0555556	0.0238095	responsive	d__Bacteria;p__Actinomycetota;c__Acidimicrobiia;o__Acidimicrobiales;f__Ilumatobacteraceae;g__UBA668;s__UBA668 sp003154135
PMCN01	21	0.353093	0.381443	0.265464	-0.115979	0.353093	resistant	d__Bacteria;p__Actinomycetota;c__Acidimicrobiia;o__Acidimicrobiales;f__Ilumatobacteraceae;g__UBA668;s__UBA668 sp003154135
PMCN01	7	0.0926573	0.547203	0.36014	-0.187063	0.0926573	responsive	d__Bacteria;p__Actinomycetota;c__Acidimicrobiia;o__Acidimicrobiales;f__Ilumatobacteraceae;g__UBA668;s__UBA668 sp003154135
PMCN01	14	0.0339426	0.770235	0.195822	-0.574413	0.0339426	cat_only	d__Bacteria;p__Actinomycetota;c__Acidimicrobiia;o__Acidimicrobiales;f__Ilumatobacteraceae;g__UBA668;s__UBA668 sp003154135
20120600_E1D_41	7	0.114286	0.317143	0.568571	0.251429	0.114286	un_only	d__Bacteria;p__Actinomycetota;c__Acidimicrobiia;o__Acidimicrobiales;f__Palsa-688;g__Fen-671;s__Fen-671 sp003158835
20120600_E1D_41	35	0.0772358	0.365854	0.556911	0.191057	0.0772358	responsive	d__Bacteria;p__Actinomycetota;c__Acidimicrobiia;o__Acidimicrobiales;f__Palsa-688;g__Fen-671;s__Fen-671 sp003158835
20120600_E1D_41	21	0	1	0	-1	0	cat_only	d__Bacteria;p__Actinomycetota;c__Acidimicrobiia;o__Acidimicrobiales;f__Palsa-688;g__Fen-671;s__Fen-671 sp003158835
20120600_E1D_41	14	0	1	0	-1	0	cat_only	d__Bacteria;p__Actinomycetota;c__Acidimicrobiia;o__Acidimicrobiales;f__Palsa-688;g__Fen-671;s__Fen-671 sp003158835
20120700_P3D_141	14	0.106383	0.43617	0.457447	0.0212766	0.106383	responsive	d__Bacteria;p__Actinomycetota;c__Acidimicrobiia;o__Acidimicrobiales;f__RAAP-2;g__RAAP-2;s__
20111000_P1D_8	7	0.336667	0.383333	0.28	-0.103333	0.336667	resistant	d__Bacteria;p__Actinomycetota;c__Acidimicrobiia;o__Acidimicrobiales;f__RAAP-2;g__RAAP-2;s__
20120700_P3D_141	7	0.283626	0.429825	0.28655	-0.143275	0.283626	resistant	d__Bacteria;p__Actinomycetota;c__Acidimicrobiia;o__Acidimicrobiales;f__RAAP-2;g__RAAP-2;s__
20111000_P1D_8	14	0.05	0.7	0.25	-0.45	0.05	cat_only	d__Bacteria;p__Actinomycetota;c__Acidimicrobiia;o__Acidimicrobiales;f__RAAP-2;g__RAAP-2;s__
20120700_P3D_141	35	0.0480769	0.75	0.201923	-0.548077	0.0480769	cat_only	d__Bacteria;p__Actinomycetota;c__Acidimicrobiia;o__Acidimicrobiales;f__RAAP-2;g__RAAP-2;s__
20111000_P1D_8	35	0.0480769	0.778846	0.173077	-0.605769	0.0480769	cat_only	d__Bacteria;p__Actinomycetota;c__Acidimicrobiia;o__Acidimicrobiales;f__RAAP-2;g__RAAP-2;s__
20111000_P1D_8	21	0	1	0	-1	0	cat_only	d__Bacteria;p__Actinomycetota;c__Acidimicrobiia;o__Acidimicrobiales;f__RAAP-2;g__RAAP-2;s__
20140700_S15_2	35	0	0	1	1	0	un_only	d__Bacteria;p__Actinomycetota;c__Acidimicrobiia;o__Acidimicrobiales;f__RAAP-2;g__RAAP-2;s__RAAP-2 sp003138815
20120600_E1D_42	7	0.175238	0.293333	0.531429	0.238095	0.175238	responsive	d__Bacteria;p__Actinomycetota;c__Acidimicrobiia;o__Acidimicrobiales;f__RAAP-2;g__RAAP-2;s__RAAP-2 sp003158855
20120600_E1D_42	35	0.09375	0.453125	0.453125	0	0.09375	responsive	d__Bacteria;p__Actinomycetota;c__Acidimicrobiia;o__Acidimicrobiales;f__RAAP-2;g__RAAP-2;s__RAAP-2 sp003158855
Fen.Unlabelled.R2.T1.F4.trimmomatic.megahit_bin.24_71.35_4.87	21	0.273016	0.193651	0.533333	0.339683	0.273016	lost_fx	d__Bacteria;p__Actinomycetota;c__Acidimicrobiia;o__IMCC26256;f__Chersky-534;g__;s__
Fen.Unlabelled.R2.T1.F4.trimmomatic.megahit_bin.24_71.35_4.87	14	0.242424	0.493939	0.263636	-0.230303	0.242424	responsive	d__Bacteria;p__Actinomycetota;c__Acidimicrobiia;o__IMCC26256;f__Chersky-534;g__;s__
Fen.Unlabelled.R2.T1.F4.trimmomatic.megahit_bin.24_71.35_4.87	7	0.0828402	0.674556	0.242604	-0.431953	0.0828402	cat_only	d__Bacteria;p__Actinomycetota;c__Acidimicrobiia;o__IMCC26256;f__Chersky-534;g__;s__
Fen.Unlabelled.R2.T1.F4.trimmomatic.megahit_bin.24_71.35_4.87	35	0.0614035	0.72807	0.210526	-0.517544	0.0614035	cat_only	d__Bacteria;p__Actinomycetota;c__Acidimicrobiia;o__IMCC26256;f__Chersky-534;g__;s__
Fen.Unlabelled.R1.T3.F4.trimmomatic.megahit_bin.27_72.03_1.57	21	0.129555	0.186235	0.684211	0.497976	0.129555	un_only	d__Bacteria;p__Actinomycetota;c__Acidimicrobiia;o__IMCC26256;f__PALSA-555;g__;s__
Fen.Unlabelled.R4.T1.F4.trimmomatic.megahit_bin.7_72.31_2.78	21	0.177778	0.214815	0.607407	0.392593	0.177778	un_only	d__Bacteria;p__Actinomycetota;c__Acidimicrobiia;o__IMCC26256;f__PALSA-555;g__;s__
STM_0716_E_M_E030_E054_E065_D_bin.15	21	0.25	0.179054	0.570946	0.391892	0.25	un_only	d__Bacteria;p__Actinomycetota;c__Acidimicrobiia;o__IMCC26256;f__PALSA-555;g__;s__
Fen.Labelled.R3.T2.F4.trimmomatic.megahit_bin.32_77.56_5.98	21	0.230263	0.190789	0.578947	0.388158	0.230263	un_only	d__Bacteria;p__Actinomycetota;c__Acidimicrobiia;o__IMCC26256;f__PALSA-555;g__;s__
Fen.Unlabelled.R1.T2.F4.trimmomatic.megahit_bin.64_75.74_4.44	21	0.25	0.191327	0.558673	0.367347	0.25	un_only	d__Bacteria;p__Actinomycetota;c__Acidimicrobiia;o__IMCC26256;f__PALSA-555;g__;s__
Fen.Unlabelled.R1.T1.F4.trimmomatic.megahit_bin.8_74.27_5.16	21	0.197183	0.246479	0.556338	0.309859	0.197183	un_only	d__Bacteria;p__Actinomycetota;c__Acidimicrobiia;o__IMCC26256;f__PALSA-555;g__;s__
Fen.Unlabelled.R4.T3.F4.trimmomatic.megahit_bin.58_70.30_1.71	21	0.214286	0.258929	0.526786	0.267857	0.214286	un_only	d__Bacteria;p__Actinomycetota;c__Acidimicrobiia;o__IMCC26256;f__PALSA-555;g__;s__
Fen.Unlabelled.R1.T2.F4.trimmomatic.megahit_bin.64_75.74_4.44	35	0.0396825	0.571429	0.388889	-0.18254	0.0396825	responsive	d__Bacteria;p__Actinomycetota;c__Acidimicrobiia;o__IMCC26256;f__PALSA-555;g__;s__
Fen.Unlabelled.R1.T1.F4.trimmomatic.megahit_bin.8_74.27_5.16	14	0.205224	0.488806	0.30597	-0.182836	0.205224	responsive	d__Bacteria;p__Actinomycetota;c__Acidimicrobiia;o__IMCC26256;f__PALSA-555;g__;s__
Fen.Labelled.R3.T2.F4.trimmomatic.megahit_bin.32_77.56_5.98	35	0.0866142	0.551181	0.362205	-0.188976	0.0866142	responsive	d__Bacteria;p__Actinomycetota;c__Acidimicrobiia;o__IMCC26256;f__PALSA-555;g__;s__
Fen.Unlabelled.R1.T1.F4.trimmomatic.megahit_bin.8_74.27_5.16	35	0.0681818	0.575758	0.356061	-0.219697	0.0681818	responsive	d__Bacteria;p__Actinomycetota;c__Acidimicrobiia;o__IMCC26256;f__PALSA-555;g__;s__
Fen.Unlabelled.R4.T3.F4.trimmomatic.megahit_bin.58_70.30_1.71	35	0.0601504	0.586466	0.353383	-0.233083	0.0601504	responsive	d__Bacteria;p__Actinomycetota;c__Acidimicrobiia;o__IMCC26256;f__PALSA-555;g__;s__
STM_0716_E_M_E030_E054_E065_D_bin.15	35	0.117647	0.558824	0.323529	-0.235294	0.117647	responsive	d__Bacteria;p__Actinomycetota;c__Acidimicrobiia;o__IMCC26256;f__PALSA-555;g__;s__
Fen.Unlabelled.R1.T3.F4.trimmomatic.megahit_bin.27_72.03_1.57	35	0.064	0.6	0.336	-0.264	0.064	cat_only	d__Bacteria;p__Actinomycetota;c__Acidimicrobiia;o__IMCC26256;f__PALSA-555;g__;s__
Fen.Unlabelled.R4.T1.F4.trimmomatic.megahit_bin.7_72.31_2.78	35	0.0470588	0.611765	0.341176	-0.270588	0.0470588	cat_only	d__Bacteria;p__Actinomycetota;c__Acidimicrobiia;o__IMCC26256;f__PALSA-555;g__;s__
Fen.Unlabelled.R1.T2.F4.trimmomatic.megahit_bin.64_75.74_4.44	14	0.203608	0.53866	0.257732	-0.280928	0.203608	cat_only	d__Bacteria;p__Actinomycetota;c__Acidimicrobiia;o__IMCC26256;f__PALSA-555;g__;s__
Fen.Unlabelled.R4.T1.F4.trimmomatic.megahit_bin.7_72.31_2.78	14	0.210145	0.547101	0.242754	-0.304348	0.210145	cat_only	d__Bacteria;p__Actinomycetota;c__Acidimicrobiia;o__IMCC26256;f__PALSA-555;g__;s__
Fen.Unlabelled.R1.T3.F4.trimmomatic.megahit_bin.27_72.03_1.57	14	0.21831	0.552817	0.228873	-0.323944	0.21831	cat_only	d__Bacteria;p__Actinomycetota;c__Acidimicrobiia;o__IMCC26256;f__PALSA-555;g__;s__
Fen.Unlabelled.R4.T3.F4.trimmomatic.megahit_bin.58_70.30_1.71	14	0.207207	0.570571	0.222222	-0.348348	0.207207	cat_only	d__Bacteria;p__Actinomycetota;c__Acidimicrobiia;o__IMCC26256;f__PALSA-555;g__;s__
Fen.Labelled.R3.T2.F4.trimmomatic.megahit_bin.32_77.56_5.98	14	0.165625	0.6125	0.221875	-0.390625	0.165625	cat_only	d__Bacteria;p__Actinomycetota;c__Acidimicrobiia;o__IMCC26256;f__PALSA-555;g__;s__
Fen.Unlabelled.R1.T2.F4.trimmomatic.megahit_bin.64_75.74_4.44	7	0.106742	0.657303	0.235955	-0.421348	0.106742	cat_only	d__Bacteria;p__Actinomycetota;c__Acidimicrobiia;o__IMCC26256;f__PALSA-555;g__;s__
STM_0716_E_M_E030_E054_E065_D_bin.15	14	0.27027	0.581081	0.148649	-0.432432	0.27027	gain_fx	d__Bacteria;p__Actinomycetota;c__Acidimicrobiia;o__IMCC26256;f__PALSA-555;g__;s__
Fen.Unlabelled.R4.T3.F4.trimmomatic.megahit_bin.58_70.30_1.71	7	0.0853659	0.682927	0.231707	-0.45122	0.0853659	cat_only	d__Bacteria;p__Actinomycetota;c__Acidimicrobiia;o__IMCC26256;f__PALSA-555;g__;s__
Fen.Labelled.R3.T2.F4.trimmomatic.megahit_bin.32_77.56_5.98	7	0.0422535	0.809859	0.147887	-0.661972	0.0422535	cat_only	d__Bacteria;p__Actinomycetota;c__Acidimicrobiia;o__IMCC26256;f__PALSA-555;g__;s__
Fen.Unlabelled.R1.T3.F4.trimmomatic.megahit_bin.27_72.03_1.57	7	0.0364964	0.817518	0.145985	-0.671533	0.0364964	cat_only	d__Bacteria;p__Actinomycetota;c__Acidimicrobiia;o__IMCC26256;f__PALSA-555;g__;s__
Fen.Unlabelled.R1.T1.F4.trimmomatic.megahit_bin.8_74.27_5.16	7	0.024	0.824	0.152	-0.672	0.024	cat_only	d__Bacteria;p__Actinomycetota;c__Acidimicrobiia;o__IMCC26256;f__PALSA-555;g__;s__
Fen.Unlabelled.R4.T1.F4.trimmomatic.megahit_bin.7_72.31_2.78	7	0.028777	0.834532	0.136691	-0.697842	0.028777	cat_only	d__Bacteria;p__Actinomycetota;c__Acidimicrobiia;o__IMCC26256;f__PALSA-555;g__;s__
STM_0716_E_M_E030_E054_E065_D_bin.15	7	0	1	0	-1	0	cat_only	d__Bacteria;p__Actinomycetota;c__Acidimicrobiia;o__IMCC26256;f__PALSA-555;g__;s__
STM_0716_E_M_E050_E054_E058_A_bin.34	21	0.565714	0.103571	0.330714	0.227143	0.565714	resistant	d__Bacteria;p__Actinomycetota;c__Acidimicrobiia;o__IMCC26256;f__PALSA-610;g__;s__
STM_0716_E_M_E050_E054_E058_A_bin.34	35	0.0119048	0.60119	0.386905	-0.214286	0.0119048	responsive	d__Bacteria;p__Actinomycetota;c__Acidimicrobiia;o__IMCC26256;f__PALSA-610;g__;s__
STM_0716_E_M_E050_E054_E058_A_bin.34	7	0.0410678	0.644764	0.314168	-0.330595	0.0410678	cat_only	d__Bacteria;p__Actinomycetota;c__Acidimicrobiia;o__IMCC26256;f__PALSA-610;g__;s__
STM_0716_E_M_E050_E054_E058_A_bin.34	14	0.176043	0.742483	0.0814743	-0.661009	0.176043	cat_only	d__Bacteria;p__Actinomycetota;c__Acidimicrobiia;o__IMCC26256;f__PALSA-610;g__;s__
20111000_P1D_6	35	0	0	1	1	0	un_only	d__Bacteria;p__Actinomycetota;c__Actinomycetia;o__Actinomycetales;f__Dermatophilaceae;g__UBA4719;s__
20111000_P1D_6	7	0.363636	0.409091	0.227273	-0.181818	0.363636	resistant	d__Bacteria;p__Actinomycetota;c__Actinomycetia;o__Actinomycetales;f__Dermatophilaceae;g__UBA4719;s__
20120500_P28_16	7	0.210526	0.368421	0.421053	0.0526316	0.210526	responsive	d__Bacteria;p__Actinomycetota;c__Actinomycetia;o__Actinomycetales;f__Dermatophilaceae;g__UBA4719;s__UBA4719 sp003132125
20120600_E2D_33	35	0.602223	0.123248	0.274529	0.151281	0.602223	resistant	d__Bacteria;p__Actinomycetota;c__Actinomycetia;o__Actinomycetales;f__Dermatophilaceae;g__UBA4719;s__UBA4719 sp003157445
20120600_E2D_33	7	0.867941	0.0534318	0.0786273	0.0251955	0.867941	resistant	d__Bacteria;p__Actinomycetota;c__Actinomycetia;o__Actinomycetales;f__Dermatophilaceae;g__UBA4719;s__UBA4719 sp003157445
20120600_E2D_33	21	0.307692	0.434911	0.257396	-0.177515	0.307692	resistant	d__Bacteria;p__Actinomycetota;c__Actinomycetia;o__Actinomycetales;f__Dermatophilaceae;g__UBA4719;s__UBA4719 sp003157445
20120600_E2D_33	14	0.372914	0.467266	0.15982	-0.307445	0.372914	gain_fx	d__Bacteria;p__Actinomycetota;c__Actinomycetia;o__Actinomycetales;f__Dermatophilaceae;g__UBA4719;s__UBA4719 sp003157445
STM_0716_E_M_E054_A_bin.73	21	0.346116	0.0870206	0.566863	0.479843	0.346116	lost_fx	d__Bacteria;p__Actinomycetota;c__Actinomycetia;o__Actinomycetales;f__Kineosporiaceae;g__;s__
20120600_E3D_33	35	0.101237	0.251969	0.646794	0.394826	0.101237	un_only	d__Bacteria;p__Actinomycetota;c__Actinomycetia;o__Actinomycetales;f__Kineosporiaceae;g__;s__
STM_0716_E_M_E054_A_bin.73	35	0.0473684	0.394737	0.557895	0.163158	0.0473684	responsive	d__Bacteria;p__Actinomycetota;c__Actinomycetia;o__Actinomycetales;f__Kineosporiaceae;g__;s__
20120600_E3D_33	7	0.179573	0.38251	0.437917	0.0554072	0.179573	responsive	d__Bacteria;p__Actinomycetota;c__Actinomycetia;o__Actinomycetales;f__Kineosporiaceae;g__;s__
20120600_E3D_33	21	0.127292	0.497303	0.375405	-0.121899	0.127292	responsive	d__Bacteria;p__Actinomycetota;c__Actinomycetia;o__Actinomycetales;f__Kineosporiaceae;g__;s__
STM_0716_E_M_E054_A_bin.73	7	0.0889831	0.612288	0.298729	-0.313559	0.0889831	cat_only	d__Bacteria;p__Actinomycetota;c__Actinomycetia;o__Actinomycetales;f__Kineosporiaceae;g__;s__
20120600_E3D_33	14	0.124161	0.718121	0.157718	-0.560403	0.124161	cat_only	d__Bacteria;p__Actinomycetota;c__Actinomycetia;o__Actinomycetales;f__Kineosporiaceae;g__;s__
STM_0716_E_M_E054_A_bin.73	14	0.222222	0.72763	0.0501475	-0.677483	0.222222	cat_only	d__Bacteria;p__Actinomycetota;c__Actinomycetia;o__Actinomycetales;f__Kineosporiaceae;g__;s__
Fen.Unlabelled.R1.T3.F4.trimmomatic.metaspades_bin.21_89.90_0.79	21	0.706503	0.064587	0.22891	0.164323	0.706503	resistant	d__Bacteria;p__Actinomycetota;c__Actinomycetia;o__Mycobacteriales;f__Frankiaceae;g__JADGOW01;s__JADGOW01 sp017882765
Fen.Unlabelled.R1.T3.F4.trimmomatic.metaspades_bin.21_89.90_0.79	35	0.152913	0.377427	0.46966	0.092233	0.152913	responsive	d__Bacteria;p__Actinomycetota;c__Actinomycetia;o__Mycobacteriales;f__Frankiaceae;g__JADGOW01;s__JADGOW01 sp017882765
Fen.Unlabelled.R1.T3.F4.trimmomatic.metaspades_bin.21_89.90_0.79	7	0.222321	0.523214	0.254464	-0.26875	0.222321	cat_only	d__Bacteria;p__Actinomycetota;c__Actinomycetia;o__Mycobacteriales;f__Frankiaceae;g__JADGOW01;s__JADGOW01 sp017882765
Fen.Unlabelled.R1.T3.F4.trimmomatic.metaspades_bin.21_89.90_0.79	14	0.434217	0.518828	0.0469549	-0.471874	0.434217	gain_fx	d__Bacteria;p__Actinomycetota;c__Actinomycetia;o__Mycobacteriales;f__Frankiaceae;g__JADGOW01;s__JADGOW01 sp017882765
STM_0716_E_M_E026_E030_E034_A_multi_bin.105	21	0.438849	0.229017	0.332134	0.103118	0.438849	resistant	d__Bacteria;p__Actinomycetota;c__Actinomycetia;o__Mycobacteriales;f__JADGOU01;g__JADGOU01;s__JADGOU01 sp017882835
STM_0716_E_M_E026_E030_E034_A_multi_bin.105	35	0.11194	0.422886	0.465174	0.0422886	0.11194	responsive	d__Bacteria;p__Actinomycetota;c__Actinomycetia;o__Mycobacteriales;f__JADGOU01;g__JADGOU01;s__JADGOU01 sp017882835
STM_0716_E_M_E026_E030_E034_A_multi_bin.105	7	0.158824	0.601471	0.239706	-0.361765	0.158824	cat_only	d__Bacteria;p__Actinomycetota;c__Actinomycetia;o__Mycobacteriales;f__JADGOU01;g__JADGOU01;s__JADGOU01 sp017882835
STM_0716_E_M_E026_E030_E034_A_multi_bin.105	14	0.420656	0.471221	0.108123	-0.363098	0.420656	gain_fx	d__Bacteria;p__Actinomycetota;c__Actinomycetia;o__Mycobacteriales;f__JADGOU01;g__JADGOU01;s__JADGOU01 sp017882835
Fen.Unlabelled.R3.T3.F4.trimmomatic.metaspades_bin.10_87.51_4.28	21	0.432073	0.112045	0.455882	0.343838	0.432073	lost_fx	d__Bacteria;p__Actinomycetota;c__Actinomycetia;o__Mycobacteriales;f__JADGOV01;g__JADGOV01;s__JADGOV01 sp017882785
Fen.Unlabelled.R3.T3.F4.trimmomatic.metaspades_bin.10_87.51_4.28	35	0.0251572	0.553459	0.421384	-0.132075	0.0251572	responsive	d__Bacteria;p__Actinomycetota;c__Actinomycetia;o__Mycobacteriales;f__JADGOV01;g__JADGOV01;s__JADGOV01 sp017882785
Fen.Unlabelled.R3.T3.F4.trimmomatic.metaspades_bin.10_87.51_4.28	7	0.0931677	0.649068	0.257764	-0.391304	0.0931677	cat_only	d__Bacteria;p__Actinomycetota;c__Actinomycetia;o__Mycobacteriales;f__JADGOV01;g__JADGOV01;s__JADGOV01 sp017882785
Fen.Unlabelled.R3.T3.F4.trimmomatic.metaspades_bin.10_87.51_4.28	14	0.203483	0.648029	0.148488	-0.499542	0.203483	cat_only	d__Bacteria;p__Actinomycetota;c__Actinomycetia;o__Mycobacteriales;f__JADGOV01;g__JADGOV01;s__JADGOV01 sp017882785
20170700_S25_36	35	0	0	1	1	0	un_only	d__Bacteria;p__Actinomycetota;c__Actinomycetia;o__Mycobacteriales;f__Mycobacteriaceae;g__Mycobacterium;s__
20111000_S1D_14	35	0.155256	0.19407	0.650674	0.456604	0.155256	un_only	d__Bacteria;p__Actinomycetota;c__Actinomycetia;o__Mycobacteriales;f__Mycobacteriaceae;g__Mycobacterium;s__
Bog.Unlabelled.R1.T2.F3.JGI.BFC.metaspades_bin.31_85.09_2.29	35	0.0375	0.291667	0.670833	0.379167	0.0375	un_only	d__Bacteria;p__Actinomycetota;c__Actinomycetia;o__Mycobacteriales;f__Mycobacteriaceae;g__Mycobacterium;s__
STM_0716_E_M_E026_E030_E034_A_multi_bin.97	35	0.241304	0.243478	0.515217	0.271739	0.241304	un_only	d__Bacteria;p__Actinomycetota;c__Actinomycetia;o__Mycobacteriales;f__Mycobacteriaceae;g__Mycobacterium;s__
STM_0716_E_M_E026_E030_E034_A_multi_bin.178	35	0.110262	0.315502	0.574236	0.258734	0.110262	un_only	d__Bacteria;p__Actinomycetota;c__Actinomycetia;o__Mycobacteriales;f__Mycobacteriaceae;g__Mycobacterium;s__
STM_0716_E_M_E030_A_bin.50	35	0.226858	0.258149	0.514993	0.256845	0.226858	un_only	d__Bacteria;p__Actinomycetota;c__Actinomycetia;o__Mycobacteriales;f__Mycobacteriaceae;g__Mycobacterium;s__
STM_0716_E_M_E050_E054_E058_A_bin.70	35	0.240642	0.256684	0.502674	0.245989	0.240642	un_only	d__Bacteria;p__Actinomycetota;c__Actinomycetia;o__Mycobacteriales;f__Mycobacteriaceae;g__Mycobacterium;s__
Bog.Unlabelled.R1.T2.F3.JGI.BFC.metaspades_bin.31_85.09_2.29	21	0.121951	0.341463	0.536585	0.195122	0.121951	responsive	d__Bacteria;p__Actinomycetota;c__Actinomycetia;o__Mycobacteriales;f__Mycobacteriaceae;g__Mycobacterium;s__
STM_0716_E_M_E050_E054_E058_A_bin.70	21	0.685113	0.0748872	0.24	0.165113	0.685113	resistant	d__Bacteria;p__Actinomycetota;c__Actinomycetia;o__Mycobacteriales;f__Mycobacteriaceae;g__Mycobacterium;s__
STM_0716_E_M_E030_A_bin.50	21	0.645974	0.096313	0.257713	0.1614	0.645974	resistant	d__Bacteria;p__Actinomycetota;c__Actinomycetia;o__Mycobacteriales;f__Mycobacteriaceae;g__Mycobacterium;s__
STM_0716_E_M_E026_E030_E034_A_multi_bin.97	21	0.675793	0.0833852	0.240821	0.157436	0.675793	resistant	d__Bacteria;p__Actinomycetota;c__Actinomycetia;o__Mycobacteriales;f__Mycobacteriaceae;g__Mycobacterium;s__
STM_0716_E_M_E026_E030_E034_A_multi_bin.178	21	0.44055	0.203079	0.356371	0.153292	0.44055	resistant	d__Bacteria;p__Actinomycetota;c__Actinomycetia;o__Mycobacteriales;f__Mycobacteriaceae;g__Mycobacterium;s__
20111000_S1D_14	21	0.505338	0.189502	0.30516	0.115658	0.505338	resistant	d__Bacteria;p__Actinomycetota;c__Actinomycetia;o__Mycobacteriales;f__Mycobacteriaceae;g__Mycobacterium;s__
STM_0716_E_M_E030_A_bin.50	7	0.295052	0.38485	0.320098	-0.0647526	0.295052	resistant	d__Bacteria;p__Actinomycetota;c__Actinomycetia;o__Mycobacteriales;f__Mycobacteriaceae;g__Mycobacterium;s__
STM_0716_E_M_E026_E030_E034_A_multi_bin.97	7	0.286066	0.391925	0.322009	-0.0699163	0.286066	resistant	d__Bacteria;p__Actinomycetota;c__Actinomycetia;o__Mycobacteriales;f__Mycobacteriaceae;g__Mycobacterium;s__
STM_0716_E_M_E050_E054_E058_A_bin.70	7	0.29454	0.390805	0.314655	-0.0761494	0.29454	resistant	d__Bacteria;p__Actinomycetota;c__Actinomycetia;o__Mycobacteriales;f__Mycobacteriaceae;g__Mycobacterium;s__
20111000_S1D_14	7	0.162546	0.47775	0.359703	-0.118047	0.162546	responsive	d__Bacteria;p__Actinomycetota;c__Actinomycetia;o__Mycobacteriales;f__Mycobacteriaceae;g__Mycobacterium;s__
STM_0716_E_M_E026_E030_E034_A_multi_bin.178	7	0.177474	0.487201	0.335324	-0.151877	0.177474	responsive	d__Bacteria;p__Actinomycetota;c__Actinomycetia;o__Mycobacteriales;f__Mycobacteriaceae;g__Mycobacterium;s__
Bog.Unlabelled.R1.T2.F3.JGI.BFC.metaspades_bin.31_85.09_2.29	7	0.0608108	0.567568	0.371622	-0.195946	0.0608108	responsive	d__Bacteria;p__Actinomycetota;c__Actinomycetia;o__Mycobacteriales;f__Mycobacteriaceae;g__Mycobacterium;s__
Bog.Unlabelled.R1.T2.F3.JGI.BFC.metaspades_bin.31_85.09_2.29	14	0.135537	0.603306	0.261157	-0.342149	0.135537	cat_only	d__Bacteria;p__Actinomycetota;c__Actinomycetia;o__Mycobacteriales;f__Mycobacteriaceae;g__Mycobacterium;s__
STM_0716_E_M_E050_E054_E058_A_bin.70	14	0.515068	0.443419	0.0415129	-0.401907	0.515068	gain_fx	d__Bacteria;p__Actinomycetota;c__Actinomycetia;o__Mycobacteriales;f__Mycobacteriaceae;g__Mycobacterium;s__
STM_0716_E_M_E026_E030_E034_A_multi_bin.97	14	0.52523	0.43986	0.0349096	-0.404951	0.52523	gain_fx	d__Bacteria;p__Actinomycetota;c__Actinomycetia;o__Mycobacteriales;f__Mycobacteriaceae;g__Mycobacterium;s__
STM_0716_E_M_E030_A_bin.50	14	0.500565	0.456087	0.0433472	-0.41274	0.500565	gain_fx	d__Bacteria;p__Actinomycetota;c__Actinomycetia;o__Mycobacteriales;f__Mycobacteriaceae;g__Mycobacterium;s__
20111000_S1D_14	14	0.392975	0.516962	0.090063	-0.426899	0.392975	gain_fx	d__Bacteria;p__Actinomycetota;c__Actinomycetia;o__Mycobacteriales;f__Mycobacteriaceae;g__Mycobacterium;s__
STM_0716_E_M_E026_E030_E034_A_multi_bin.178	14	0.25254	0.63455	0.112909	-0.521641	0.25254	cat_only	d__Bacteria;p__Actinomycetota;c__Actinomycetia;o__Mycobacteriales;f__Mycobacteriaceae;g__Mycobacterium;s__
20170700_S25_36	14	0	1	0	-1	0	cat_only	d__Bacteria;p__Actinomycetota;c__Actinomycetia;o__Mycobacteriales;f__Mycobacteriaceae;g__Mycobacterium;s__
20170700_S25_36	21	0	1	0	-1	0	cat_only	d__Bacteria;p__Actinomycetota;c__Actinomycetia;o__Mycobacteriales;f__Mycobacteriaceae;g__Mycobacterium;s__
20120700_S1D_43	7	0	0	1	1	0	un_only	d__Bacteria;p__Actinomycetota;c__Actinomycetia;o__Mycobacteriales;f__Mycobacteriaceae;g__Mycobacterium;s__Mycobacterium sp003165155
20120700_S1D_43	35	0.0549451	0.208791	0.736264	0.527473	0.0549451	un_only	d__Bacteria;p__Actinomycetota;c__Actinomycetia;o__Mycobacteriales;f__Mycobacteriaceae;g__Mycobacterium;s__Mycobacterium sp003165155
20120700_S1D_43	21	0.142857	0.280788	0.576355	0.295567	0.142857	un_only	d__Bacteria;p__Actinomycetota;c__Actinomycetia;o__Mycobacteriales;f__Mycobacteriaceae;g__Mycobacterium;s__Mycobacterium sp003165155
20120700_S1D_43	14	0.137931	0.626437	0.235632	-0.390805	0.137931	cat_only	d__Bacteria;p__Actinomycetota;c__Actinomycetia;o__Mycobacteriales;f__Mycobacteriaceae;g__Mycobacterium;s__Mycobacterium sp003165155
STM_0716_E_M_E050_E054_E058_A_bin.185	21	0.908081	0.0357804	0.0561382	0.0203578	0.908081	resistant	d__Bacteria;p__Actinomycetota;c__Actinomycetia;o__Mycobacteriales;f__Nakamurellaceae;g__Nakamurella;s__
STM_0716_E_M_E054_A_bin.69	21	0.90964	0.0362246	0.0541356	0.017911	0.90964	resistant	d__Bacteria;p__Actinomycetota;c__Actinomycetia;o__Mycobacteriales;f__Nakamurellaceae;g__Nakamurella;s__
STM_0716_E_M_E054_A_bin.69	35	0.263181	0.431019	0.3058	-0.12522	0.263181	responsive	d__Bacteria;p__Actinomycetota;c__Actinomycetia;o__Mycobacteriales;f__Nakamurellaceae;g__Nakamurella;s__
STM_0716_E_M_E050_E054_E058_A_bin.185	35	0.248954	0.449791	0.301255	-0.148536	0.248954	responsive	d__Bacteria;p__Actinomycetota;c__Actinomycetia;o__Mycobacteriales;f__Nakamurellaceae;g__Nakamurella;s__
STM_0716_E_M_E054_A_bin.69	7	0.501004	0.392122	0.106874	-0.285248	0.501004	gain_fx	d__Bacteria;p__Actinomycetota;c__Actinomycetia;o__Mycobacteriales;f__Nakamurellaceae;g__Nakamurella;s__
STM_0716_E_M_E050_E054_E058_A_bin.185	7	0.467583	0.414538	0.117878	-0.29666	0.467583	gain_fx	d__Bacteria;p__Actinomycetota;c__Actinomycetia;o__Mycobacteriales;f__Nakamurellaceae;g__Nakamurella;s__
STM_0716_E_M_E050_E054_E058_A_bin.185	14	0.5951	0.3804	0.0245003	-0.355899	0.5951	gain_fx	d__Bacteria;p__Actinomycetota;c__Actinomycetia;o__Mycobacteriales;f__Nakamurellaceae;g__Nakamurella;s__
STM_0716_E_M_E054_A_bin.69	14	0.598273	0.385928	0.0157995	-0.370129	0.598273	gain_fx	d__Bacteria;p__Actinomycetota;c__Actinomycetia;o__Mycobacteriales;f__Nakamurellaceae;g__Nakamurella;s__
Fen.Unlabelled.R4.T3.F4.trimmomatic.megahit_bin.1_91.07_1.12	21	0.140845	0.302817	0.556338	0.253521	0.140845	un_only	d__Bacteria;p__Actinomycetota;c__Actinomycetia;o__Propionibacteriales;f__Nocardioidaceae;g__Nocardioides;s__
Fen.Unlabelled.R4.T3.F4.trimmomatic.megahit_bin.1_91.07_1.12	7	0.0150376	0.804511	0.180451	-0.62406	0.0150376	cat_only	d__Bacteria;p__Actinomycetota;c__Actinomycetia;o__Propionibacteriales;f__Nocardioidaceae;g__Nocardioides;s__
Fen.Unlabelled.R4.T3.F4.trimmomatic.megahit_bin.1_91.07_1.12	14	0	1	0	-1	0	cat_only	d__Bacteria;p__Actinomycetota;c__Actinomycetia;o__Propionibacteriales;f__Nocardioidaceae;g__Nocardioides;s__
Fen.Unlabelled.R4.T3.F4.trimmomatic.megahit_bin.1_91.07_1.12	35	0	1	0	-1	0	cat_only	d__Bacteria;p__Actinomycetota;c__Actinomycetia;o__Propionibacteriales;f__Nocardioidaceae;g__Nocardioides;s__
STM_0716_E_M_E050_E054_E058_A_bin.176	35	0.173109	0.139496	0.687395	0.547899	0.173109	un_only	d__Bacteria;p__Actinomycetota;c__Actinomycetia;o__Propionibacteriales;f__Propionibacteriaceae;g__Fen-668;s__
STM_0716_E_M_E026_E030_E034_A_multi_bin.12	35	0.186199	0.142388	0.671413	0.529025	0.186199	un_only	d__Bacteria;p__Actinomycetota;c__Actinomycetia;o__Propionibacteriales;f__Propionibacteriaceae;g__Fen-668;s__
STM_0716_E_M_E026_E030_E034_A_multi_bin.12	21	0.36126	0.107909	0.530831	0.422922	0.36126	lost_fx	d__Bacteria;p__Actinomycetota;c__Actinomycetia;o__Propionibacteriales;f__Propionibacteriaceae;g__Fen-668;s__
STM_0716_E_M_E050_E054_E058_A_bin.176	21	0.360927	0.129139	0.509934	0.380795	0.360927	lost_fx	d__Bacteria;p__Actinomycetota;c__Actinomycetia;o__Propionibacteriales;f__Propionibacteriaceae;g__Fen-668;s__
STM_0716_E_M_E065_E061_D_bin.47	35	0.545655	0.0616062	0.392739	0.331133	0.545655	lost_fx	d__Bacteria;p__Actinomycetota;c__Actinomycetia;o__Propionibacteriales;f__Propionibacteriaceae;g__Fen-668;s__
STM_0716_E_M_E069_E065_D_bin.71	35	0.577626	0.0643836	0.357991	0.293607	0.577626	lost_fx	d__Bacteria;p__Actinomycetota;c__Actinomycetia;o__Propionibacteriales;f__Propionibacteriaceae;g__Fen-668;s__
STM_0716_E_M_E026_E030_E034_A_multi_bin.12	14	0.301476	0.205128	0.493395	0.288267	0.301476	lost_fx	d__Bacteria;p__Actinomycetota;c__Actinomycetia;o__Propionibacteriales;f__Propionibacteriaceae;g__Fen-668;s__
STM_0716_E_M_E050_E054_E058_A_bin.176	14	0.279642	0.263982	0.456376	0.192394	0.279642	resistant	d__Bacteria;p__Actinomycetota;c__Actinomycetia;o__Propionibacteriales;f__Propionibacteriaceae;g__Fen-668;s__
STM_0716_E_M_E065_E061_D_bin.47	7	0.692432	0.0660225	0.241546	0.175523	0.692432	resistant	d__Bacteria;p__Actinomycetota;c__Actinomycetia;o__Propionibacteriales;f__Propionibacteriaceae;g__Fen-668;s__
STM_0716_E_M_E069_E065_D_bin.71	21	0.450288	0.190202	0.35951	0.169308	0.450288	resistant	d__Bacteria;p__Actinomycetota;c__Actinomycetia;o__Propionibacteriales;f__Propionibacteriaceae;g__Fen-668;s__
STM_0716_E_M_E069_E065_D_bin.71	7	0.698624	0.0710164	0.23036	0.159343	0.698624	resistant	d__Bacteria;p__Actinomycetota;c__Actinomycetia;o__Propionibacteriales;f__Propionibacteriaceae;g__Fen-668;s__
STM_0716_E_M_E065_E061_D_bin.47	21	0.479741	0.183144	0.337115	0.153971	0.479741	resistant	d__Bacteria;p__Actinomycetota;c__Actinomycetia;o__Propionibacteriales;f__Propionibacteriaceae;g__Fen-668;s__
STM_0716_E_M_E050_E054_E058_A_bin.176	7	0.230435	0.346377	0.423188	0.0768116	0.230435	responsive	d__Bacteria;p__Actinomycetota;c__Actinomycetia;o__Propionibacteriales;f__Propionibacteriaceae;g__Fen-668;s__
STM_0716_E_M_E026_E030_E034_A_multi_bin.12	7	0.300412	0.317901	0.381687	0.063786	0.300412	resistant	d__Bacteria;p__Actinomycetota;c__Actinomycetia;o__Propionibacteriales;f__Propionibacteriaceae;g__Fen-668;s__
STM_0716_E_M_E069_E065_D_bin.71	14	0.397495	0.387607	0.214898	-0.172709	0.397495	resistant	d__Bacteria;p__Actinomycetota;c__Actinomycetia;o__Propionibacteriales;f__Propionibacteriaceae;g__Fen-668;s__
STM_0716_E_M_E065_E061_D_bin.47	14	0.438735	0.368379	0.192885	-0.175494	0.438735	resistant	d__Bacteria;p__Actinomycetota;c__Actinomycetia;o__Propionibacteriales;f__Propionibacteriaceae;g__Fen-668;s__
STM_0716_E_M_E069_E061_A_bin.67	35	0.529137	0.0514675	0.419396	0.367929	0.529137	lost_fx	d__Bacteria;p__Actinomycetota;c__Actinomycetia;o__Propionibacteriales;f__Propionibacteriaceae;g__Fen-668;s__Fen-668 sp003153855
STM_0716_E_M_E034_E058_A_bin.79	35	0.577356	0.0456739	0.37697	0.331296	0.577356	lost_fx	d__Bacteria;p__Actinomycetota;c__Actinomycetia;o__Propionibacteriales;f__Propionibacteriaceae;g__Fen-668;s__Fen-668 sp003153855
STM_0716_E_M_E069_E061_A_bin.67	21	0.703243	0.0510884	0.245669	0.19458	0.703243	resistant	d__Bacteria;p__Actinomycetota;c__Actinomycetia;o__Propionibacteriales;f__Propionibacteriaceae;g__Fen-668;s__Fen-668 sp003153855
STM_0716_E_M_E034_E058_A_bin.79	21	0.782233	0.0293029	0.188464	0.159161	0.782233	resistant	d__Bacteria;p__Actinomycetota;c__Actinomycetia;o__Propionibacteriales;f__Propionibacteriaceae;g__Fen-668;s__Fen-668 sp003153855
STM_0716_E_M_E069_E061_A_bin.67	7	0.761692	0.0626271	0.175681	0.113054	0.761692	resistant	d__Bacteria;p__Actinomycetota;c__Actinomycetia;o__Propionibacteriales;f__Propionibacteriaceae;g__Fen-668;s__Fen-668 sp003153855
STM_0716_E_M_E034_E058_A_bin.79	7	0.822133	0.0505549	0.127312	0.0767571	0.822133	resistant	d__Bacteria;p__Actinomycetota;c__Actinomycetia;o__Propionibacteriales;f__Propionibacteriaceae;g__Fen-668;s__Fen-668 sp003153855
STM_0716_E_M_E034_E058_A_bin.79	14	0.700065	0.222366	0.0775695	-0.144796	0.700065	resistant	d__Bacteria;p__Actinomycetota;c__Actinomycetia;o__Propionibacteriales;f__Propionibacteriaceae;g__Fen-668;s__Fen-668 sp003153855
STM_0716_E_M_E069_E061_A_bin.67	14	0.619699	0.26311	0.117191	-0.145919	0.619699	resistant	d__Bacteria;p__Actinomycetota;c__Actinomycetia;o__Propionibacteriales;f__Propionibacteriaceae;g__Fen-668;s__Fen-668 sp003153855
PMLO01	35	0.258427	0.0436954	0.697878	0.654182	0.258427	un_only	d__Bacteria;p__Actinomycetota;c__Actinomycetia;o__Propionibacteriales;f__Propionibacteriaceae;g__Fen-668;s__Fen-668 sp003158895
PMLO01	7	0.32012	0.123432	0.556448	0.433016	0.32012	lost_fx	d__Bacteria;p__Actinomycetota;c__Actinomycetia;o__Propionibacteriales;f__Propionibacteriaceae;g__Fen-668;s__Fen-668 sp003158895
PMLO01	21	0.157522	0.240708	0.60177	0.361062	0.157522	un_only	d__Bacteria;p__Actinomycetota;c__Actinomycetia;o__Propionibacteriales;f__Propionibacteriaceae;g__Fen-668;s__Fen-668 sp003158895
PMLO01	14	0.162116	0.380546	0.457338	0.0767918	0.162116	responsive	d__Bacteria;p__Actinomycetota;c__Actinomycetia;o__Propionibacteriales;f__Propionibacteriaceae;g__Fen-668;s__Fen-668 sp003158895
STM_0716_E_M_E065_A_bin.30	35	0.716307	0.0331348	0.250558	0.217424	0.716307	resistant	d__Bacteria;p__Actinomycetota;c__Actinomycetia;o__Propionibacteriales;f__Propionibacteriaceae;g__Fen-668;s__Fen-668 sp017882655
STM_0716_E_M_E065_A_bin.30	7	0.807806	0.0430781	0.149116	0.106038	0.807806	resistant	d__Bacteria;p__Actinomycetota;c__Actinomycetia;o__Propionibacteriales;f__Propionibacteriaceae;g__Fen-668;s__Fen-668 sp017882655
STM_0716_E_M_E065_A_bin.30	21	0.297845	0.326584	0.375572	0.0489876	0.297845	resistant	d__Bacteria;p__Actinomycetota;c__Actinomycetia;o__Propionibacteriales;f__Propionibacteriaceae;g__Fen-668;s__Fen-668 sp017882655
STM_0716_E_M_E065_A_bin.30	14	0.370163	0.418396	0.211441	-0.206955	0.370163	resistant	d__Bacteria;p__Actinomycetota;c__Actinomycetia;o__Propionibacteriales;f__Propionibacteriaceae;g__Fen-668;s__Fen-668 sp017882655
20120600_E1D_25	35	0.262357	0.02218	0.715463	0.693283	0.262357	un_only	d__Bacteria;p__Actinomycetota;c__Actinomycetia;o__Propionibacteriales;f__Propionibacteriaceae;g__Propionicimonas;s__
20120600_E1D_25	7	0.225541	0.207003	0.567456	0.360453	0.225541	un_only	d__Bacteria;p__Actinomycetota;c__Actinomycetia;o__Propionibacteriales;f__Propionibacteriaceae;g__Propionicimonas;s__
20120600_E1D_25	21	0.0758621	0.348276	0.575862	0.227586	0.0758621	responsive	d__Bacteria;p__Actinomycetota;c__Actinomycetia;o__Propionibacteriales;f__Propionibacteriaceae;g__Propionicimonas;s__
Fen.Unlabelled.R1.T1.F4.trimmomatic.metaspades_bin.21_75.31_0.26	21	0.456946	0.226177	0.316877	0.0907003	0.456946	resistant	d__Bacteria;p__Actinomycetota;c__Actinomycetia;o__Propionibacteriales;f__Propionibacteriaceae;g__Propionicimonas;s__
20120600_E1D_25	14	0.0481481	0.451852	0.5	0.0481481	0.0481481	responsive	d__Bacteria;p__Actinomycetota;c__Actinomycetia;o__Propionibacteriales;f__Propionibacteriaceae;g__Propionicimonas;s__
Fen.Unlabelled.R1.T1.F4.trimmomatic.metaspades_bin.21_75.31_0.26	35	0.160969	0.525641	0.31339	-0.212251	0.160969	responsive	d__Bacteria;p__Actinomycetota;c__Actinomycetia;o__Propionibacteriales;f__Propionibacteriaceae;g__Propionicimonas;s__
Fen.Unlabelled.R1.T1.F4.trimmomatic.metaspades_bin.21_75.31_0.26	14	0.196326	0.53961	0.264064	-0.275545	0.196326	cat_only	d__Bacteria;p__Actinomycetota;c__Actinomycetia;o__Propionibacteriales;f__Propionibacteriaceae;g__Propionicimonas;s__
Fen.Unlabelled.R1.T1.F4.trimmomatic.metaspades_bin.21_75.31_0.26	7	0.357612	0.504478	0.13791	-0.366567	0.357612	gain_fx	d__Bacteria;p__Actinomycetota;c__Actinomycetia;o__Propionibacteriales;f__Propionibacteriaceae;g__Propionicimonas;s__
STM_0716_E_M_E050_E054_E058_A_bin.201	21	0.431373	0.257516	0.311111	0.0535948	0.431373	resistant	d__Bacteria;p__Actinomycetota;c__Actinomycetia;o__Streptomycetales;f__;g__;s__
STM_0716_E_M_E050_E054_E058_A_bin.201	7	0.11399	0.518135	0.367876	-0.150259	0.11399	responsive	d__Bacteria;p__Actinomycetota;c__Actinomycetia;o__Streptomycetales;f__;g__;s__
STM_0716_E_M_E050_E054_E058_A_bin.201	35	0.0566038	0.54717	0.396226	-0.150943	0.0566038	responsive	d__Bacteria;p__Actinomycetota;c__Actinomycetia;o__Streptomycetales;f__;g__;s__
STM_0716_E_M_E050_E054_E058_A_bin.201	14	0.105769	0.772436	0.121795	-0.650641	0.105769	cat_only	d__Bacteria;p__Actinomycetota;c__Actinomycetia;o__Streptomycetales;f__;g__;s__
20160700_S34_5	14	0.03125	0.515625	0.453125	-0.0625	0.03125	responsive	d__Bacteria;p__Actinomycetota;c__Actinomycetia;o__Streptosporangiales;f__Streptosporangiaceae;g__;s__
20140700_S32_4	7	0.160584	0.233577	0.605839	0.372263	0.160584	un_only	d__Bacteria;p__Actinomycetota;c__Actinomycetia;o__Streptosporangiales;f__Streptosporangiaceae;g__Bog-532;s__
Bog.Unlabelled.R3.T2.F3.trimmomatic.megahit_bin.120_77.70_4.90	35	0.436917	0.10142	0.461663	0.360243	0.436917	lost_fx	d__Bacteria;p__Actinomycetota;c__Actinomycetia;o__Streptosporangiales;f__Streptosporangiaceae;g__Bog-532;s__
Bog.Unlabelled.R3.T2.F3.trimmomatic.megahit_bin.120_77.70_4.90	7	0.185827	0.235433	0.57874	0.343307	0.185827	un_only	d__Bacteria;p__Actinomycetota;c__Actinomycetia;o__Streptosporangiales;f__Streptosporangiaceae;g__Bog-532;s__
20130700_C2M_2	7	0.211429	0.227619	0.560952	0.333333	0.211429	un_only	d__Bacteria;p__Actinomycetota;c__Actinomycetia;o__Streptosporangiales;f__Streptosporangiaceae;g__Bog-532;s__
20130700_C2M_2	35	0.533991	0.0742873	0.391721	0.317434	0.533991	lost_fx	d__Bacteria;p__Actinomycetota;c__Actinomycetia;o__Streptosporangiales;f__Streptosporangiaceae;g__Bog-532;s__
20140700_S32_4	35	0.328358	0.182836	0.488806	0.30597	0.328358	lost_fx	d__Bacteria;p__Actinomycetota;c__Actinomycetia;o__Streptosporangiales;f__Streptosporangiaceae;g__Bog-532;s__
20140700_S32_4	21	0.140625	0.304688	0.554688	0.25	0.140625	un_only	d__Bacteria;p__Actinomycetota;c__Actinomycetia;o__Streptosporangiales;f__Streptosporangiaceae;g__Bog-532;s__
Bog.Unlabelled.R3.T2.F3.trimmomatic.megahit_bin.120_77.70_4.90	21	0.147097	0.379355	0.473548	0.0941935	0.147097	responsive	d__Bacteria;p__Actinomycetota;c__Actinomycetia;o__Streptosporangiales;f__Streptosporangiaceae;g__Bog-532;s__
20130700_C2M_2	21	0.177905	0.38594	0.436155	0.0502152	0.177905	responsive	d__Bacteria;p__Actinomycetota;c__Actinomycetia;o__Streptosporangiales;f__Streptosporangiaceae;g__Bog-532;s__
20140700_S32_4	14	0.0597015	0.477612	0.462687	-0.0149254	0.0597015	responsive	d__Bacteria;p__Actinomycetota;c__Actinomycetia;o__Streptosporangiales;f__Streptosporangiaceae;g__Bog-532;s__
20130700_C2M_2	14	0.136247	0.653813	0.20994	-0.443873	0.136247	cat_only	d__Bacteria;p__Actinomycetota;c__Actinomycetia;o__Streptosporangiales;f__Streptosporangiaceae;g__Bog-532;s__
Bog.Unlabelled.R3.T2.F3.trimmomatic.megahit_bin.120_77.70_4.90	14	0.0844444	0.696296	0.219259	-0.477037	0.0844444	cat_only	d__Bacteria;p__Actinomycetota;c__Actinomycetia;o__Streptosporangiales;f__Streptosporangiaceae;g__Bog-532;s__
20110700_S3M_18	7	0	0	1	1	0	un_only	d__Bacteria;p__Actinomycetota;c__Actinomycetia;o__Streptosporangiales;f__Streptosporangiaceae;g__Bog-532;s__Bog-532 sp003164955
20110700_S3M_18	35	0.234848	0.181818	0.583333	0.401515	0.234848	un_only	d__Bacteria;p__Actinomycetota;c__Actinomycetia;o__Streptosporangiales;f__Streptosporangiaceae;g__Bog-532;s__Bog-532 sp003164955
20110700_S3M_18	21	0.307692	0.153846	0.538462	0.384615	0.307692	lost_fx	d__Bacteria;p__Actinomycetota;c__Actinomycetia;o__Streptosporangiales;f__Streptosporangiaceae;g__Bog-532;s__Bog-532 sp003164955
20110700_S3M_18	14	0.131148	0.52459	0.344262	-0.180328	0.131148	responsive	d__Bacteria;p__Actinomycetota;c__Actinomycetia;o__Streptosporangiales;f__Streptosporangiaceae;g__Bog-532;s__Bog-532 sp003164955
Palsa.Labelled.R3.T1.F3.JGI.BFC.metaspades_bin.68_75.40_6.88	35	0.336735	0.142857	0.520408	0.377551	0.336735	lost_fx	d__Bacteria;p__Actinomycetota;c__Actinomycetia;o__Streptosporangiales;f__Streptosporangiaceae;g__Palsa-504;s__
Palsa.Labelled.R3.T1.F3.JGI.BFC.metaspades_bin.68_75.40_6.88	7	0.0571429	0.3	0.642857	0.342857	0.0571429	un_only	d__Bacteria;p__Actinomycetota;c__Actinomycetia;o__Streptosporangiales;f__Streptosporangiaceae;g__Palsa-504;s__
Palsa.Labelled.R3.T1.F3.JGI.BFC.metaspades_bin.68_75.40_6.88	14	0	1	0	-1	0	cat_only	d__Bacteria;p__Actinomycetota;c__Actinomycetia;o__Streptosporangiales;f__Streptosporangiaceae;g__Palsa-504;s__
Palsa.Labelled.R3.T1.F3.JGI.BFC.metaspades_bin.68_75.40_6.88	21	0	1	0	-1	0	cat_only	d__Bacteria;p__Actinomycetota;c__Actinomycetia;o__Streptosporangiales;f__Streptosporangiaceae;g__Palsa-504;s__
STM_0716_E_M_E026_E030_E034_A_bin.12	21	0.921907	0.0775862	0.000507099	-0.0770791	0.921907	resistant	d__Bacteria;p__Actinomycetota;c__Coriobacteriia;o__Coriobacteriales;f__Eggerthellaceae;g__JAEXAI01;s__
STM_0716_E_M_E026_E030_E034_A_bin.12	35	0.908815	0.0896657	0.00151976	-0.0881459	0.908815	resistant	d__Bacteria;p__Actinomycetota;c__Coriobacteriia;o__Coriobacteriales;f__Eggerthellaceae;g__JAEXAI01;s__
STM_0716_E_M_E026_E030_E034_A_bin.12	14	0.844557	0.155443	0	-0.155443	0.844557	resistant	d__Bacteria;p__Actinomycetota;c__Coriobacteriia;o__Coriobacteriales;f__Eggerthellaceae;g__JAEXAI01;s__
STM_0716_E_M_E026_E030_E034_A_bin.12	7	0.363462	0.562821	0.0737179	-0.489103	0.363462	gain_fx	d__Bacteria;p__Actinomycetota;c__Coriobacteriia;o__Coriobacteriales;f__Eggerthellaceae;g__JAEXAI01;s__
STM_0716_E_M_E058_A_bin.18	35	0.92459	0.0721311	0.00327869	-0.0688525	0.92459	resistant	d__Bacteria;p__Actinomycetota;c__Coriobacteriia;o__Coriobacteriales;f__RUG033;g__JAATFL01;s__
STM_0716_E_M_E058_A_bin.18	21	0.769832	0.220112	0.0100559	-0.210056	0.769832	resistant	d__Bacteria;p__Actinomycetota;c__Coriobacteriia;o__Coriobacteriales;f__RUG033;g__JAATFL01;s__
STM_0716_E_M_E058_A_bin.18	7	0.225301	0.520482	0.254217	-0.266265	0.225301	cat_only	d__Bacteria;p__Actinomycetota;c__Coriobacteriia;o__Coriobacteriales;f__RUG033;g__JAATFL01;s__
STM_0716_E_M_E058_A_bin.18	14	0.666851	0.325388	0.00776053	-0.317627	0.666851	gain_fx	d__Bacteria;p__Actinomycetota;c__Coriobacteriia;o__Coriobacteriales;f__RUG033;g__JAATFL01;s__
STM_0716_E_M_E069_A_bin.18	21	0.554487	0.397436	0.0480769	-0.349359	0.554487	gain_fx	d__Bacteria;p__Actinomycetota;c__Coriobacteriia;o__Coriobacteriales;f__RUG844;g__;s__
STM_0716_E_M_E058_A_bin.44	21	0.431298	0.561832	0.00687023	-0.554962	0.431298	gain_fx	d__Bacteria;p__Actinomycetota;c__Coriobacteriia;o__Coriobacteriales;f__RUG844;g__;s__
STM_0716_E_M_E069_A_bin.18	14	0.195233	0.786606	0.0181612	-0.768445	0.195233	cat_only	d__Bacteria;p__Actinomycetota;c__Coriobacteriia;o__Coriobacteriales;f__RUG844;g__;s__
STM_0716_E_M_E058_A_bin.44	14	0.195634	0.79513	0.00923594	-0.785894	0.195634	cat_only	d__Bacteria;p__Actinomycetota;c__Coriobacteriia;o__Coriobacteriales;f__RUG844;g__;s__
STM_0716_E_M_E058_A_bin.44	35	0.130798	0.853432	0.0157699	-0.837662	0.130798	cat_only	d__Bacteria;p__Actinomycetota;c__Coriobacteriia;o__Coriobacteriales;f__RUG844;g__;s__
STM_0716_E_M_E069_A_bin.18	35	0.116226	0.867664	0.0161105	-0.851554	0.116226	cat_only	d__Bacteria;p__Actinomycetota;c__Coriobacteriia;o__Coriobacteriales;f__RUG844;g__;s__
STM_0716_E_M_E058_A_bin.44	7	0	1	0	-1	0	cat_only	d__Bacteria;p__Actinomycetota;c__Coriobacteriia;o__Coriobacteriales;f__RUG844;g__;s__
STM_0716_E_M_E069_A_bin.18	7	0	1	0	-1	0	cat_only	d__Bacteria;p__Actinomycetota;c__Coriobacteriia;o__Coriobacteriales;f__RUG844;g__;s__
STM_0716_E_M_E026_E050_E061_D_bin.15	35	0.255957	0.0507302	0.693313	0.642583	0.255957	un_only	d__Bacteria;p__Actinomycetota;c__Coriobacteriia;o__OPB41;f__JAAXUF01;g__;s__
STM_0716_E_M_E026_E050_E061_D_bin.15	21	0.283505	0.0648012	0.651694	0.586892	0.283505	lost_fx	d__Bacteria;p__Actinomycetota;c__Coriobacteriia;o__OPB41;f__JAAXUF01;g__;s__
STM_0716_E_M_E026_E050_E061_D_bin.15	7	0.274791	0.158901	0.566308	0.407407	0.274791	lost_fx	d__Bacteria;p__Actinomycetota;c__Coriobacteriia;o__OPB41;f__JAAXUF01;g__;s__
STM_0716_E_M_E026_E030_E034_A_bin.136	35	0.424694	0.116551	0.458755	0.342203	0.424694	lost_fx	d__Bacteria;p__Actinomycetota;c__Coriobacteriia;o__OPB41;f__JAAXUF01;g__;s__
STM_0716_E_M_E026_E030_E034_A_bin.136	21	0.590068	0.133398	0.276534	0.143135	0.590068	resistant	d__Bacteria;p__Actinomycetota;c__Coriobacteriia;o__OPB41;f__JAAXUF01;g__;s__
STM_0716_E_M_E026_E030_E034_A_bin.136	7	0.705993	0.129306	0.1647	0.0353941	0.705993	resistant	d__Bacteria;p__Actinomycetota;c__Coriobacteriia;o__OPB41;f__JAAXUF01;g__;s__
STM_0716_E_M_E026_E050_E061_D_bin.15	14	0.292017	0.345588	0.362395	0.0168067	0.292017	resistant	d__Bacteria;p__Actinomycetota;c__Coriobacteriia;o__OPB41;f__JAAXUF01;g__;s__
STM_0716_E_M_E026_E030_E034_A_bin.136	14	0.567948	0.3791	0.0529522	-0.326148	0.567948	gain_fx	d__Bacteria;p__Actinomycetota;c__Coriobacteriia;o__OPB41;f__JAAXUF01;g__;s__
20120600_E2D_16	35	0	0	1	1	0	un_only	d__Bacteria;p__Actinomycetota;c__Geothermincolia;o__Fen-727;f__Anoxymicrobiaceae;g__FEN-680;s__FEN-680 sp003157385
PMDX01	35	0.0666667	0.183333	0.75	0.566667	0.0666667	un_only	d__Bacteria;p__Actinomycetota;c__Geothermincolia;o__Fen-727;f__Anoxymicrobiaceae;g__FEN-727;s__FEN-727 sp003154635
PMDX01	7	0.1875	0.296875	0.515625	0.21875	0.1875	responsive	d__Bacteria;p__Actinomycetota;c__Geothermincolia;o__Fen-727;f__Anoxymicrobiaceae;g__FEN-727;s__FEN-727 sp003154635
PMDX01	14	0.109589	0.589041	0.30137	-0.287671	0.109589	cat_only	d__Bacteria;p__Actinomycetota;c__Geothermincolia;o__Fen-727;f__Anoxymicrobiaceae;g__FEN-727;s__FEN-727 sp003154635
PMDX01	21	0.107692	0.646154	0.246154	-0.4	0.107692	cat_only	d__Bacteria;p__Actinomycetota;c__Geothermincolia;o__Fen-727;f__Anoxymicrobiaceae;g__FEN-727;s__FEN-727 sp003154635
PMDQ01	35	0	0	1	1	0	un_only	d__Bacteria;p__Actinomycetota;c__Humimicrobiia;o__Humimicrobiales;f__Humimicrobiaceae;g__Fen731;s__Fen731 sp003155275
PMDQ01	7	0.046729	0.168224	0.785047	0.616822	0.046729	un_only	d__Bacteria;p__Actinomycetota;c__Humimicrobiia;o__Humimicrobiales;f__Humimicrobiaceae;g__Fen731;s__Fen731 sp003155275
PMDQ01	21	0.106195	0.247788	0.646018	0.39823	0.106195	un_only	d__Bacteria;p__Actinomycetota;c__Humimicrobiia;o__Humimicrobiales;f__Humimicrobiaceae;g__Fen731;s__Fen731 sp003155275
PMCC01	7	0.0659898	0.274112	0.659898	0.385787	0.0659898	un_only	d__Bacteria;p__Actinomycetota;c__Humimicrobiia;o__Humimicrobiales;f__Humimicrobiaceae;g__Fen731;s__Fen731 sp003155275
PMCC01	21	0.122222	0.266667	0.611111	0.344444	0.122222	un_only	d__Bacteria;p__Actinomycetota;c__Humimicrobiia;o__Humimicrobiales;f__Humimicrobiaceae;g__Fen731;s__Fen731 sp003155275
PMCC01	35	0.0806452	0.33871	0.580645	0.241935	0.0806452	responsive	d__Bacteria;p__Actinomycetota;c__Humimicrobiia;o__Humimicrobiales;f__Humimicrobiaceae;g__Fen731;s__Fen731 sp003155275
PMCC01	14	0.0520833	0.760417	0.1875	-0.572917	0.0520833	cat_only	d__Bacteria;p__Actinomycetota;c__Humimicrobiia;o__Humimicrobiales;f__Humimicrobiaceae;g__Fen731;s__Fen731 sp003155275
PMDQ01	14	0	1	0	-1	0	cat_only	d__Bacteria;p__Actinomycetota;c__Humimicrobiia;o__Humimicrobiales;f__Humimicrobiaceae;g__Fen731;s__Fen731 sp003155275
STM_0716_E_M_E050_E054_E058_D_bin.20	21	0.641566	0.118675	0.239759	0.121084	0.641566	resistant	d__Bacteria;p__Actinomycetota;c__Thermoleophilia;o__Gaiellales;f__;g__;s__
STM_0716_E_M_E050_E054_E058_D_bin.20	35	0.108303	0.411552	0.480144	0.0685921	0.108303	responsive	d__Bacteria;p__Actinomycetota;c__Thermoleophilia;o__Gaiellales;f__;g__;s__
STM_0716_E_M_E050_E054_E058_D_bin.20	7	0.163804	0.524439	0.311757	-0.212682	0.163804	responsive	d__Bacteria;p__Actinomycetota;c__Thermoleophilia;o__Gaiellales;f__;g__;s__
STM_0716_E_M_E050_E054_E058_D_bin.20	14	0.303908	0.640162	0.0559299	-0.584232	0.303908	gain_fx	d__Bacteria;p__Actinomycetota;c__Thermoleophilia;o__Gaiellales;f__;g__;s__
20130700_C1M_4	35	0.135593	0.144068	0.720339	0.576271	0.135593	un_only	d__Bacteria;p__Actinomycetota;c__Thermoleophilia;o__Gaiellales;f__Gaiellaceae;g__Fen-549;s__
20130700_C1M_4	7	0.0759494	0.227848	0.696203	0.468354	0.0759494	un_only	d__Bacteria;p__Actinomycetota;c__Thermoleophilia;o__Gaiellales;f__Gaiellaceae;g__Fen-549;s__
20120500_P19_1	35	0	0	1	1	0	un_only	d__Bacteria;p__Actinomycetota;c__Thermoleophilia;o__Gaiellales;f__Gaiellaceae;g__Fen-549;s__Fen-549 sp003132665
20130700_C2X_8	35	0.630372	0.0154728	0.354155	0.338682	0.630372	lost_fx	d__Bacteria;p__Actinomycetota;c__Thermoleophilia;o__Gaiellales;f__Gaiellaceae;g__Fen-549;s__Fen-549 sp003162055
20100900_E3D_12	35	0.632107	0.0278707	0.340022	0.312152	0.632107	lost_fx	d__Bacteria;p__Actinomycetota;c__Thermoleophilia;o__Gaiellales;f__Gaiellaceae;g__Fen-549;s__Fen-549 sp003162055
STM_0716_E_M_E069_E065_A_bin.53	35	0.577495	0.0647558	0.357749	0.292994	0.577495	lost_fx	d__Bacteria;p__Actinomycetota;c__Thermoleophilia;o__Gaiellales;f__Gaiellaceae;g__Fen-549;s__Fen-549 sp003162055
STM_0716_E_M_E065_E061_A_bin.35	35	0.566421	0.0738007	0.359779	0.285978	0.566421	lost_fx	d__Bacteria;p__Actinomycetota;c__Thermoleophilia;o__Gaiellales;f__Gaiellaceae;g__Fen-549;s__Fen-549 sp003162055
STM_0716_E_M_E069_E065_A_bin.53	7	0.429814	0.154037	0.416149	0.262112	0.429814	lost_fx	d__Bacteria;p__Actinomycetota;c__Thermoleophilia;o__Gaiellales;f__Gaiellaceae;g__Fen-549;s__Fen-549 sp003162055
20100900_E3D_12	7	0.518754	0.137953	0.343293	0.20534	0.518754	resistant	d__Bacteria;p__Actinomycetota;c__Thermoleophilia;o__Gaiellales;f__Gaiellaceae;g__Fen-549;s__Fen-549 sp003162055
20130700_C2X_8	7	0.579116	0.115951	0.304933	0.188981	0.579116	resistant	d__Bacteria;p__Actinomycetota;c__Thermoleophilia;o__Gaiellales;f__Gaiellaceae;g__Fen-549;s__Fen-549 sp003162055
STM_0716_E_M_E065_E061_A_bin.35	7	0.428105	0.215686	0.356209	0.140523	0.428105	resistant	d__Bacteria;p__Actinomycetota;c__Thermoleophilia;o__Gaiellales;f__Gaiellaceae;g__Fen-549;s__Fen-549 sp003162055
20130700_C2X_8	21	0.279727	0.304094	0.416179	0.112086	0.279727	resistant	d__Bacteria;p__Actinomycetota;c__Thermoleophilia;o__Gaiellales;f__Gaiellaceae;g__Fen-549;s__Fen-549 sp003162055
STM_0716_E_M_E069_E065_A_bin.53	21	0.170306	0.395197	0.434498	0.0393013	0.170306	responsive	d__Bacteria;p__Actinomycetota;c__Thermoleophilia;o__Gaiellales;f__Gaiellaceae;g__Fen-549;s__Fen-549 sp003162055
20100900_E3D_12	21	0.19715	0.414489	0.388361	-0.0261283	0.19715	responsive	d__Bacteria;p__Actinomycetota;c__Thermoleophilia;o__Gaiellales;f__Gaiellaceae;g__Fen-549;s__Fen-549 sp003162055
STM_0716_E_M_E065_E061_A_bin.35	21	0.206501	0.416826	0.376673	-0.040153	0.206501	responsive	d__Bacteria;p__Actinomycetota;c__Thermoleophilia;o__Gaiellales;f__Gaiellaceae;g__Fen-549;s__Fen-549 sp003162055
20130700_C2X_8	14	0.166205	0.555402	0.278393	-0.277008	0.166205	cat_only	d__Bacteria;p__Actinomycetota;c__Thermoleophilia;o__Gaiellales;f__Gaiellaceae;g__Fen-549;s__Fen-549 sp003162055
STM_0716_E_M_E065_E061_A_bin.35	14	0.123209	0.587393	0.289398	-0.297994	0.123209	cat_only	d__Bacteria;p__Actinomycetota;c__Thermoleophilia;o__Gaiellales;f__Gaiellaceae;g__Fen-549;s__Fen-549 sp003162055
STM_0716_E_M_E069_E065_A_bin.53	14	0.122186	0.594855	0.282958	-0.311897	0.122186	cat_only	d__Bacteria;p__Actinomycetota;c__Thermoleophilia;o__Gaiellales;f__Gaiellaceae;g__Fen-549;s__Fen-549 sp003162055
20100900_E3D_12	14	0.119449	0.623277	0.257274	-0.366003	0.119449	cat_only	d__Bacteria;p__Actinomycetota;c__Thermoleophilia;o__Gaiellales;f__Gaiellaceae;g__Fen-549;s__Fen-549 sp003162055
20100900_E1D_13	35	0.447887	0.0908451	0.461268	0.370423	0.447887	lost_fx	d__Bacteria;p__Actinomycetota;c__Thermoleophilia;o__Gaiellales;f__Gaiellaceae;g__Fen-549;s__Fen-549 sp003162235
20100900_E1D_13	7	0.623265	0.124917	0.251818	0.1269	0.623265	resistant	d__Bacteria;p__Actinomycetota;c__Thermoleophilia;o__Gaiellales;f__Gaiellaceae;g__Fen-549;s__Fen-549 sp003162235
20100900_E1D_13	21	0.480597	0.289552	0.229851	-0.0597015	0.480597	resistant	d__Bacteria;p__Actinomycetota;c__Thermoleophilia;o__Gaiellales;f__Gaiellaceae;g__Fen-549;s__Fen-549 sp003162235
20100900_E1D_13	14	0.237092	0.575342	0.187566	-0.387777	0.237092	cat_only	d__Bacteria;p__Actinomycetota;c__Thermoleophilia;o__Gaiellales;f__Gaiellaceae;g__Fen-549;s__Fen-549 sp003162235
20110800_E3D_5	35	0.57277	0.127431	0.299799	0.172368	0.57277	resistant	d__Bacteria;p__Actinomycetota;c__Thermoleophilia;o__Gaiellales;f__Gaiellaceae;g__Fen-549;s__Fen-549 sp003170155
20110800_E3D_5	7	0.392887	0.304384	0.30273	-0.00165426	0.392887	resistant	d__Bacteria;p__Actinomycetota;c__Thermoleophilia;o__Gaiellales;f__Gaiellaceae;g__Fen-549;s__Fen-549 sp003170155
20110800_E3D_5	21	0.258727	0.477413	0.26386	-0.213552	0.258727	responsive	d__Bacteria;p__Actinomycetota;c__Thermoleophilia;o__Gaiellales;f__Gaiellaceae;g__Fen-549;s__Fen-549 sp003170155
20110800_E3D_5	14	0.143581	0.597973	0.258446	-0.339527	0.143581	cat_only	d__Bacteria;p__Actinomycetota;c__Thermoleophilia;o__Gaiellales;f__Gaiellaceae;g__Fen-549;s__Fen-549 sp003170155
20110800_E1D_2	35	0.0980392	0.205882	0.696078	0.490196	0.0980392	un_only	d__Bacteria;p__Actinomycetota;c__Thermoleophilia;o__Gaiellales;f__Gaiellaceae;g__Fen-549;s__Fen-549 sp003170995
20110800_E1D_2	7	0.104072	0.235294	0.660633	0.425339	0.104072	un_only	d__Bacteria;p__Actinomycetota;c__Thermoleophilia;o__Gaiellales;f__Gaiellaceae;g__Fen-549;s__Fen-549 sp003170995
20110800_E1D_2	21	0.0833333	0.4375	0.479167	0.0416667	0.0833333	responsive	d__Bacteria;p__Actinomycetota;c__Thermoleophilia;o__Gaiellales;f__Gaiellaceae;g__Fen-549;s__Fen-549 sp003170995
STM_0716_E_M_E026_E030_E034_A_bin.129	21	0.723077	0.0521978	0.224725	0.172527	0.723077	resistant	d__Bacteria;p__Actinomycetota;c__Thermoleophilia;o__Miltoncostaeales;f__Miltoncostaeaceae;g__CAITWD01;s__
STM_0716_E_M_E026_E030_E034_A_bin.129	35	0.177253	0.381093	0.441654	0.0605613	0.177253	responsive	d__Bacteria;p__Actinomycetota;c__Thermoleophilia;o__Miltoncostaeales;f__Miltoncostaeaceae;g__CAITWD01;s__
STM_0716_E_M_E026_E030_E034_A_bin.129	7	0.358034	0.343214	0.298752	-0.0444618	0.358034	resistant	d__Bacteria;p__Actinomycetota;c__Thermoleophilia;o__Miltoncostaeales;f__Miltoncostaeaceae;g__CAITWD01;s__
STM_0716_E_M_E026_E030_E034_A_bin.129	14	0.561167	0.402357	0.0364759	-0.365881	0.561167	gain_fx	d__Bacteria;p__Actinomycetota;c__Thermoleophilia;o__Miltoncostaeales;f__Miltoncostaeaceae;g__CAITWD01;s__
20120600_E1D_54	35	0.406584	0.0862989	0.507117	0.420819	0.406584	lost_fx	d__Bacteria;p__Actinomycetota;c__Thermoleophilia;o__RBG-16-64-13;f__RBG-16-64-13;g__CAIQPS01;s__
20120600_E1D_54	7	0.614868	0.108358	0.276774	0.168417	0.614868	resistant	d__Bacteria;p__Actinomycetota;c__Thermoleophilia;o__RBG-16-64-13;f__RBG-16-64-13;g__CAIQPS01;s__
20120600_E1D_54	21	0.258667	0.358	0.383333	0.0253333	0.258667	responsive	d__Bacteria;p__Actinomycetota;c__Thermoleophilia;o__RBG-16-64-13;f__RBG-16-64-13;g__CAIQPS01;s__
20120600_E1D_54	14	0.317408	0.515651	0.166941	-0.34871	0.317408	gain_fx	d__Bacteria;p__Actinomycetota;c__Thermoleophilia;o__RBG-16-64-13;f__RBG-16-64-13;g__CAIQPS01;s__
20120600_E1D_9	35	0.192053	0.197729	0.610218	0.412488	0.192053	un_only	d__Bacteria;p__Actinomycetota;c__Thermoleophilia;o__RBG-16-64-13;f__RBG-16-64-13;g__Chersky-299;s__
20120600_E1D_9	7	0.317111	0.262951	0.419937	0.156986	0.317111	resistant	d__Bacteria;p__Actinomycetota;c__Thermoleophilia;o__RBG-16-64-13;f__RBG-16-64-13;g__Chersky-299;s__
20120600_E1D_9	21	0.327044	0.271339	0.401617	0.130279	0.327044	resistant	d__Bacteria;p__Actinomycetota;c__Thermoleophilia;o__RBG-16-64-13;f__RBG-16-64-13;g__Chersky-299;s__
STM_0716_E_M_E050_E054_E058_A_bin.148	21	0.696658	0.142674	0.160668	0.0179949	0.696658	resistant	d__Bacteria;p__Actinomycetota;c__Thermoleophilia;o__RBG-16-64-13;f__RBG-16-64-13;g__Chersky-299;s__
STM_0716_E_M_E050_E054_E058_A_bin.148	35	0.19837	0.432065	0.369565	-0.0625	0.19837	responsive	d__Bacteria;p__Actinomycetota;c__Thermoleophilia;o__RBG-16-64-13;f__RBG-16-64-13;g__Chersky-299;s__
STM_0716_E_M_E050_E054_E058_A_bin.148	7	0.384252	0.373228	0.24252	-0.130709	0.384252	resistant	d__Bacteria;p__Actinomycetota;c__Thermoleophilia;o__RBG-16-64-13;f__RBG-16-64-13;g__Chersky-299;s__
20120600_E1D_9	14	0.282322	0.534741	0.182938	-0.351803	0.282322	gain_fx	d__Bacteria;p__Actinomycetota;c__Thermoleophilia;o__RBG-16-64-13;f__RBG-16-64-13;g__Chersky-299;s__
STM_0716_E_M_E050_E054_E058_A_bin.148	14	0.41255	0.493992	0.0934579	-0.400534	0.41255	gain_fx	d__Bacteria;p__Actinomycetota;c__Thermoleophilia;o__RBG-16-64-13;f__RBG-16-64-13;g__Chersky-299;s__
20120600_E3D_41	35	0.456621	0.053653	0.489726	0.436073	0.456621	lost_fx	d__Bacteria;p__Actinomycetota;c__Thermoleophilia;o__RBG-16-64-13;f__RBG-16-64-13;g__RBG-16-64-13;s__RBG-16-64-13 sp003157225
20120600_E3D_41	7	0.733476	0.0839586	0.182565	0.0986066	0.733476	resistant	d__Bacteria;p__Actinomycetota;c__Thermoleophilia;o__RBG-16-64-13;f__RBG-16-64-13;g__RBG-16-64-13;s__RBG-16-64-13 sp003157225
20120600_E3D_41	21	0.471788	0.238281	0.289931	0.0516493	0.471788	resistant	d__Bacteria;p__Actinomycetota;c__Thermoleophilia;o__RBG-16-64-13;f__RBG-16-64-13;g__RBG-16-64-13;s__RBG-16-64-13 sp003157225
20120600_E3D_41	14	0.442704	0.481451	0.075845	-0.405606	0.442704	gain_fx	d__Bacteria;p__Actinomycetota;c__Thermoleophilia;o__RBG-16-64-13;f__RBG-16-64-13;g__RBG-16-64-13;s__RBG-16-64-13 sp003157225
Palsa.Labelled.R3.T1.F3.JGI.BFC.metaspades_bin.75_85.15_2.19	35	0.0140845	0.295775	0.690141	0.394366	0.0140845	un_only	d__Bacteria;p__Actinomycetota;c__Thermoleophilia;o__Solirubrobacterales;f__Solirubrobacteraceae;g__Palsa-465;s__
3300037239_6	21	0.102857	0.205714	0.691429	0.485714	0.102857	un_only	d__Bacteria;p__Actinomycetota;c__Thermoleophilia;o__Solirubrobacterales;f__Solirubrobacteraceae;g__Palsa-744;s__
STM_0716_E_M_E026_E030_E034_A_bin.156	21	0.303473	0.209324	0.487203	0.277879	0.303473	lost_fx	d__Bacteria;p__Actinomycetota;c__Thermoleophilia;o__Solirubrobacterales;f__Solirubrobacteraceae;g__Palsa-744;s__
STM_0716_E_M_E026_E030_E034_A_bin.156	35	0.189189	0.475676	0.335135	-0.140541	0.189189	responsive	d__Bacteria;p__Actinomycetota;c__Thermoleophilia;o__Solirubrobacterales;f__Solirubrobacteraceae;g__Palsa-744;s__
STM_0716_E_M_E026_E030_E034_A_bin.156	7	0.157175	0.580866	0.261959	-0.318907	0.157175	cat_only	d__Bacteria;p__Actinomycetota;c__Thermoleophilia;o__Solirubrobacterales;f__Solirubrobacteraceae;g__Palsa-744;s__
STM_0716_E_M_E026_E030_E034_A_bin.156	14	0.267255	0.599518	0.133226	-0.466292	0.267255	gain_fx	d__Bacteria;p__Actinomycetota;c__Thermoleophilia;o__Solirubrobacterales;f__Solirubrobacteraceae;g__Palsa-744;s__
3300037239_6	14	0.267135	0.643234	0.0896309	-0.553603	0.267135	gain_fx	d__Bacteria;p__Actinomycetota;c__Thermoleophilia;o__Solirubrobacterales;f__Solirubrobacteraceae;g__Palsa-744;s__
3300037239_6	7	0	1	0	-1	0	cat_only	d__Bacteria;p__Actinomycetota;c__Thermoleophilia;o__Solirubrobacterales;f__Solirubrobacteraceae;g__Palsa-744;s__
20120600_E2D_38	35	0.354951	0.143023	0.502027	0.359004	0.354951	lost_fx	d__Bacteria;p__Actinomycetota;c__Thermoleophilia;o__UBA2241;f__UBA2241;g__;s__
20120600_E3D_49	35	0.140787	0.273292	0.585921	0.312629	0.140787	un_only	d__Bacteria;p__Actinomycetota;c__Thermoleophilia;o__UBA2241;f__UBA2241;g__;s__
STM_0716_E_M_E026_E030_E034_D_bin.98	35	0.357488	0.213768	0.428744	0.214976	0.357488	resistant	d__Bacteria;p__Actinomycetota;c__Thermoleophilia;o__UBA2241;f__UBA2241;g__;s__
STM_0716_E_M_E050_E054_E058_A_bin.118	35	0.430976	0.177609	0.391414	0.213805	0.430976	resistant	d__Bacteria;p__Actinomycetota;c__Thermoleophilia;o__UBA2241;f__UBA2241;g__;s__
20120600_E2D_38	7	0.480087	0.193126	0.326787	0.133661	0.480087	resistant	d__Bacteria;p__Actinomycetota;c__Thermoleophilia;o__UBA2241;f__UBA2241;g__;s__
20120600_E3D_49	7	0.180741	0.365926	0.453333	0.0874074	0.180741	responsive	d__Bacteria;p__Actinomycetota;c__Thermoleophilia;o__UBA2241;f__UBA2241;g__;s__
STM_0716_E_M_E026_E030_E034_D_bin.98	21	0.453704	0.233333	0.312963	0.0796296	0.453704	resistant	d__Bacteria;p__Actinomycetota;c__Thermoleophilia;o__UBA2241;f__UBA2241;g__;s__
STM_0716_E_M_E050_E054_E058_A_bin.118	21	0.719902	0.116708	0.163391	0.046683	0.719902	resistant	d__Bacteria;p__Actinomycetota;c__Thermoleophilia;o__UBA2241;f__UBA2241;g__;s__
STM_0716_E_M_E026_E030_E034_D_bin.98	7	0.417815	0.294804	0.287381	-0.00742312	0.417815	resistant	d__Bacteria;p__Actinomycetota;c__Thermoleophilia;o__UBA2241;f__UBA2241;g__;s__
20120600_E3D_49	21	0.196468	0.428256	0.375276	-0.0529801	0.196468	responsive	d__Bacteria;p__Actinomycetota;c__Thermoleophilia;o__UBA2241;f__UBA2241;g__;s__
STM_0716_E_M_E050_E054_E058_A_bin.118	7	0.494118	0.292647	0.213235	-0.0794118	0.494118	resistant	d__Bacteria;p__Actinomycetota;c__Thermoleophilia;o__UBA2241;f__UBA2241;g__;s__
20120600_E2D_38	21	0.313591	0.404708	0.281701	-0.123007	0.313591	resistant	d__Bacteria;p__Actinomycetota;c__Thermoleophilia;o__UBA2241;f__UBA2241;g__;s__
STM_0716_E_M_E050_E054_E058_A_bin.118	14	0.468833	0.454244	0.0769231	-0.377321	0.468833	gain_fx	d__Bacteria;p__Actinomycetota;c__Thermoleophilia;o__UBA2241;f__UBA2241;g__;s__
STM_0716_E_M_E026_E030_E034_D_bin.98	14	0.314607	0.536261	0.149132	-0.38713	0.314607	gain_fx	d__Bacteria;p__Actinomycetota;c__Thermoleophilia;o__UBA2241;f__UBA2241;g__;s__
20120600_E3D_49	14	0.138249	0.631336	0.230415	-0.400922	0.138249	cat_only	d__Bacteria;p__Actinomycetota;c__Thermoleophilia;o__UBA2241;f__UBA2241;g__;s__
20120600_E2D_38	14	0.23991	0.581465	0.178625	-0.40284	0.23991	cat_only	d__Bacteria;p__Actinomycetota;c__Thermoleophilia;o__UBA2241;f__UBA2241;g__;s__
Bog.None.R3.T0.trimmomatic.megahit_bin.55_94.74_3.88	35	0.28464	0.152524	0.562836	0.410311	0.28464	lost_fx	d__Bacteria;p__Actinomycetota;c__Thermoleophilia;o__UBA2241;f__UBA2241;g__Bog-752;s__
Bog.None.R3.T0.trimmomatic.megahit_bin.55_94.74_3.88	7	0.331787	0.230858	0.437355	0.206497	0.331787	resistant	d__Bacteria;p__Actinomycetota;c__Thermoleophilia;o__UBA2241;f__UBA2241;g__Bog-752;s__
20130700_C1D_14	35	0.515935	0.148527	0.335538	0.187011	0.515935	resistant	d__Bacteria;p__Actinomycetota;c__Thermoleophilia;o__UBA2241;f__UBA2241;g__Bog-752;s__
20130700_C1D_14	21	0.586741	0.16171	0.251549	0.0898389	0.586741	resistant	d__Bacteria;p__Actinomycetota;c__Thermoleophilia;o__UBA2241;f__UBA2241;g__Bog-752;s__
20130700_C1D_14	7	0.512244	0.238253	0.249504	0.0112508	0.512244	resistant	d__Bacteria;p__Actinomycetota;c__Thermoleophilia;o__UBA2241;f__UBA2241;g__Bog-752;s__
Bog.None.R3.T0.trimmomatic.megahit_bin.55_94.74_3.88	21	0.181208	0.473154	0.345638	-0.127517	0.181208	responsive	d__Bacteria;p__Actinomycetota;c__Thermoleophilia;o__UBA2241;f__UBA2241;g__Bog-752;s__
Bog.None.R3.T0.trimmomatic.megahit_bin.55_94.74_3.88	14	0.181548	0.511905	0.306548	-0.205357	0.181548	responsive	d__Bacteria;p__Actinomycetota;c__Thermoleophilia;o__UBA2241;f__UBA2241;g__Bog-752;s__
20130700_C1D_14	14	0.467699	0.422611	0.10969	-0.312921	0.467699	gain_fx	d__Bacteria;p__Actinomycetota;c__Thermoleophilia;o__UBA2241;f__UBA2241;g__Bog-752;s__
20120700_P3D_138	21	0.425101	0.175439	0.39946	0.224022	0.425101	resistant	d__Bacteria;p__Actinomycetota;c__Thermoleophilia;o__UBA2241;f__UBA2241;g__Bog-752;s__Bog-752 sp003132645
20110800_E2D_31	21	0.399395	0.192133	0.408472	0.216339	0.399395	resistant	d__Bacteria;p__Actinomycetota;c__Thermoleophilia;o__UBA2241;f__UBA2241;g__Bog-752;s__Bog-752 sp003132645
20120500_P19_5	21	0.418398	0.198813	0.382789	0.183976	0.418398	resistant	d__Bacteria;p__Actinomycetota;c__Thermoleophilia;o__UBA2241;f__UBA2241;g__Bog-752;s__Bog-752 sp003132645
20110800_E2D_31	35	0.357027	0.250404	0.392569	0.142165	0.357027	resistant	d__Bacteria;p__Actinomycetota;c__Thermoleophilia;o__UBA2241;f__UBA2241;g__Bog-752;s__Bog-752 sp003132645
20120500_P19_5	35	0.368585	0.247278	0.384137	0.136858	0.368585	resistant	d__Bacteria;p__Actinomycetota;c__Thermoleophilia;o__UBA2241;f__UBA2241;g__Bog-752;s__Bog-752 sp003132645
20120700_P3D_138	35	0.365821	0.256342	0.377837	0.121495	0.365821	resistant	d__Bacteria;p__Actinomycetota;c__Thermoleophilia;o__UBA2241;f__UBA2241;g__Bog-752;s__Bog-752 sp003132645
20120700_P3D_138	7	0.370753	0.298375	0.330871	0.0324963	0.370753	resistant	d__Bacteria;p__Actinomycetota;c__Thermoleophilia;o__UBA2241;f__UBA2241;g__Bog-752;s__Bog-752 sp003132645
20120500_P19_5	7	0.383959	0.296928	0.319113	0.0221843	0.383959	resistant	d__Bacteria;p__Actinomycetota;c__Thermoleophilia;o__UBA2241;f__UBA2241;g__Bog-752;s__Bog-752 sp003132645
20110800_E2D_31	7	0.372213	0.313894	0.313894	0	0.372213	resistant	d__Bacteria;p__Actinomycetota;c__Thermoleophilia;o__UBA2241;f__UBA2241;g__Bog-752;s__Bog-752 sp003132645
20120500_P19_5	14	0.32562	0.500826	0.173554	-0.327273	0.32562	gain_fx	d__Bacteria;p__Actinomycetota;c__Thermoleophilia;o__UBA2241;f__UBA2241;g__Bog-752;s__Bog-752 sp003132645
20120700_P3D_138	14	0.345821	0.495677	0.158501	-0.337176	0.345821	gain_fx	d__Bacteria;p__Actinomycetota;c__Thermoleophilia;o__UBA2241;f__UBA2241;g__Bog-752;s__Bog-752 sp003132645
20110800_E2D_31	14	0.347222	0.5	0.152778	-0.347222	0.347222	gain_fx	d__Bacteria;p__Actinomycetota;c__Thermoleophilia;o__UBA2241;f__UBA2241;g__Bog-752;s__Bog-752 sp003132645
PMKK01	35	0.259259	0.279835	0.460905	0.18107	0.259259	responsive	d__Bacteria;p__Actinomycetota;c__Thermoleophilia;o__UBA2241;f__UBA2241;g__Bog-752;s__Bog-752 sp003157715
PMKK01	21	0.357692	0.234615	0.407692	0.173077	0.357692	resistant	d__Bacteria;p__Actinomycetota;c__Thermoleophilia;o__UBA2241;f__UBA2241;g__Bog-752;s__Bog-752 sp003157715
PMKK01	7	0.303704	0.337037	0.359259	0.0222222	0.303704	resistant	d__Bacteria;p__Actinomycetota;c__Thermoleophilia;o__UBA2241;f__UBA2241;g__Bog-752;s__Bog-752 sp003157715
PMKK01	14	0.330544	0.456067	0.213389	-0.242678	0.330544	resistant	d__Bacteria;p__Actinomycetota;c__Thermoleophilia;o__UBA2241;f__UBA2241;g__Bog-752;s__Bog-752 sp003157715
PLTW01	35	0.237316	0.273322	0.489362	0.216039	0.237316	responsive	d__Bacteria;p__Actinomycetota;c__Thermoleophilia;o__UBA2241;f__UBA2241;g__Bog-752;s__Bog-752 sp003164655
PLTW01	7	0.17321	0.351039	0.475751	0.124711	0.17321	responsive	d__Bacteria;p__Actinomycetota;c__Thermoleophilia;o__UBA2241;f__UBA2241;g__Bog-752;s__Bog-752 sp003164655
PLTW01	21	0.163934	0.415301	0.420765	0.00546448	0.163934	responsive	d__Bacteria;p__Actinomycetota;c__Thermoleophilia;o__UBA2241;f__UBA2241;g__Bog-752;s__Bog-752 sp003164655
PLTW01	14	0.195	0.62	0.185	-0.435	0.195	cat_only	d__Bacteria;p__Actinomycetota;c__Thermoleophilia;o__UBA2241;f__UBA2241;g__Bog-752;s__Bog-752 sp003164655
20120600_E3D_25	35	0.286528	0.211575	0.501898	0.290323	0.286528	lost_fx	d__Bacteria;p__Actinomycetota;c__Thermoleophilia;o__UBA2241;f__UBA2241;g__CAIXSE01;s__
20110800_E2D_6	21	0.278947	0.252632	0.468421	0.215789	0.278947	resistant	d__Bacteria;p__Actinomycetota;c__Thermoleophilia;o__UBA2241;f__UBA2241;g__CAIXSE01;s__
20110800_E2D_6	35	0.0746269	0.425373	0.5	0.0746269	0.0746269	responsive	d__Bacteria;p__Actinomycetota;c__Thermoleophilia;o__UBA2241;f__UBA2241;g__CAIXSE01;s__
20120600_E3D_25	21	0.661866	0.141975	0.196159	0.0541838	0.661866	resistant	d__Bacteria;p__Actinomycetota;c__Thermoleophilia;o__UBA2241;f__UBA2241;g__CAIXSE01;s__
20110800_E2D_6	7	0.159292	0.393805	0.446903	0.0530973	0.159292	responsive	d__Bacteria;p__Actinomycetota;c__Thermoleophilia;o__UBA2241;f__UBA2241;g__CAIXSE01;s__
20120600_E3D_25	7	0.406277	0.343511	0.250212	-0.0932994	0.406277	resistant	d__Bacteria;p__Actinomycetota;c__Thermoleophilia;o__UBA2241;f__UBA2241;g__CAIXSE01;s__
20110800_E2D_6	14	0.296875	0.526042	0.177083	-0.348958	0.296875	gain_fx	d__Bacteria;p__Actinomycetota;c__Thermoleophilia;o__UBA2241;f__UBA2241;g__CAIXSE01;s__
20120600_E3D_25	14	0.387122	0.510334	0.102544	-0.40779	0.387122	gain_fx	d__Bacteria;p__Actinomycetota;c__Thermoleophilia;o__UBA2241;f__UBA2241;g__CAIXSE01;s__
20120600_E3D_20	21	0.546245	0.251383	0.202372	-0.0490119	0.546245	resistant	d__Bacteria;p__Actinomycetota;c__Thermoleophilia;o__UBA2241;f__UBA2241;g__FEN-672;s__FEN-672 sp003158705
20120600_E3D_20	35	0.162246	0.452418	0.385335	-0.0670827	0.162246	responsive	d__Bacteria;p__Actinomycetota;c__Thermoleophilia;o__UBA2241;f__UBA2241;g__FEN-672;s__FEN-672 sp003158705
20120600_E3D_20	7	0.330595	0.443532	0.225873	-0.217659	0.330595	resistant	d__Bacteria;p__Actinomycetota;c__Thermoleophilia;o__UBA2241;f__UBA2241;g__FEN-672;s__FEN-672 sp003158705
20120600_E3D_20	14	0.264609	0.575524	0.159868	-0.415656	0.264609	gain_fx	d__Bacteria;p__Actinomycetota;c__Thermoleophilia;o__UBA2241;f__UBA2241;g__FEN-672;s__FEN-672 sp003158705
20110800_E3D_3	7	0.0393701	0.173228	0.787402	0.614173	0.0393701	un_only	d__Bacteria;p__Armatimonadota;c__UBA5377;o__UBA5377;f__FEN-943;g__FEN-943;s__FEN-943 sp003170595
20110800_E3D_3	35	0.0677966	0.542373	0.389831	-0.152542	0.0677966	responsive	d__Bacteria;p__Armatimonadota;c__UBA5377;o__UBA5377;f__FEN-943;g__FEN-943;s__FEN-943 sp003170595
20110800_E3D_3	14	0	1	0	-1	0	cat_only	d__Bacteria;p__Armatimonadota;c__UBA5377;o__UBA5377;f__FEN-943;g__FEN-943;s__FEN-943 sp003170595
STM_0716_E_M_E026_E030_E034_A_multi_bin.55	21	0.0377551	0.0556122	0.906633	0.85102	0.0377551	un_only	d__Bacteria;p__Bacillota_A;c__Clostridia;o__Clostridiales;f__Caloramatoraceae;g__;s__
STM_0716_E_M_E026_E030_E034_A_multi_bin.55	14	0.13611	0.0386432	0.825247	0.786604	0.13611	un_only	d__Bacteria;p__Bacillota_A;c__Clostridia;o__Clostridiales;f__Caloramatoraceae;g__;s__
STM_0716_E_M_E026_E030_E034_A_multi_bin.55	35	0.0703206	0.0754912	0.854188	0.778697	0.0703206	un_only	d__Bacteria;p__Bacillota_A;c__Clostridia;o__Clostridiales;f__Caloramatoraceae;g__;s__
STM_0716_E_M_E026_E030_E034_A_multi_bin.55	7	0.169433	0.0560962	0.774471	0.718374	0.169433	un_only	d__Bacteria;p__Bacillota_A;c__Clostridia;o__Clostridiales;f__Caloramatoraceae;g__;s__
STM_0716_E_M_E069_E061_E_bin.45	7	0.568	0.168	0.264	0.096	0.568	resistant	d__Bacteria;p__Bacillota_A;c__Clostridia;o__Clostridiales;f__Clostridiaceae;g__Clostridium_AM;s__
STM_0716_E_M_E069_E061_E_bin.45	35	0.465116	0.27907	0.255814	-0.0232558	0.465116	resistant	d__Bacteria;p__Bacillota_A;c__Clostridia;o__Clostridiales;f__Clostridiaceae;g__Clostridium_AM;s__
STM_0716_E_M_E069_E061_E_bin.45	14	0.444444	0.350427	0.205128	-0.145299	0.444444	resistant	d__Bacteria;p__Bacillota_A;c__Clostridia;o__Clostridiales;f__Clostridiaceae;g__Clostridium_AM;s__
STM_0716_E_M_E069_E061_E_bin.45	21	0.337838	0.445946	0.216216	-0.22973	0.337838	resistant	d__Bacteria;p__Bacillota_A;c__Clostridia;o__Clostridiales;f__Clostridiaceae;g__Clostridium_AM;s__
3300026366_1	14	0.402527	0.17509	0.422383	0.247292	0.402527	lost_fx	d__Bacteria;p__Bacillota_A;c__Clostridia;o__Clostridiales;f__Clostridiaceae;g__Clostridium_I;s__Clostridium_I akagii
3300026366_1	35	0.466667	0.196667	0.336667	0.14	0.466667	resistant	d__Bacteria;p__Bacillota_A;c__Clostridia;o__Clostridiales;f__Clostridiaceae;g__Clostridium_I;s__Clostridium_I akagii
3300026366_1	7	0.41841	0.424686	0.156904	-0.267782	0.41841	gain_fx	d__Bacteria;p__Bacillota_A;c__Clostridia;o__Clostridiales;f__Clostridiaceae;g__Clostridium_I;s__Clostridium_I akagii
3300026366_1	21	0.363144	0.525745	0.111111	-0.414634	0.363144	gain_fx	d__Bacteria;p__Bacillota_A;c__Clostridia;o__Clostridiales;f__Clostridiaceae;g__Clostridium_I;s__Clostridium_I akagii
STM_0716_E_M_E026_E030_E034_D_multi_bin.57	35	0.42489	0.145285	0.429825	0.284539	0.42489	lost_fx	d__Bacteria;p__Bacillota_A;c__Clostridia;o__Clostridiales;f__Clostridiaceae;g__Clostridium;s__
STM_0716_E_M_E026_E030_E034_D_multi_bin.57	7	0.643774	0.0988679	0.257358	0.158491	0.643774	resistant	d__Bacteria;p__Bacillota_A;c__Clostridia;o__Clostridiales;f__Clostridiaceae;g__Clostridium;s__
STM_0716_E_M_E054_A_bin.52	14	0.700108	0.0837243	0.216167	0.132443	0.700108	resistant	d__Bacteria;p__Bacillota_A;c__Clostridia;o__Clostridiales;f__Clostridiaceae;g__Clostridium;s__
STM_0716_E_M_E054_A_bin.52	21	0.736334	0.079314	0.184352	0.105038	0.736334	resistant	d__Bacteria;p__Bacillota_A;c__Clostridia;o__Clostridiales;f__Clostridiaceae;g__Clostridium;s__
STM_0716_E_M_E026_A_bin.32	7	0.598192	0.154445	0.247363	0.0929181	0.598192	resistant	d__Bacteria;p__Bacillota_A;c__Clostridia;o__Clostridiales;f__Clostridiaceae;g__Clostridium;s__
STM_0716_E_M_E026_E050_A_bin.98	35	0.494624	0.21147	0.293907	0.0824373	0.494624	resistant	d__Bacteria;p__Bacillota_A;c__Clostridia;o__Clostridiales;f__Clostridiaceae;g__Clostridium;s__
STM_0716_E_M_E026_E050_A_bin.98	7	0.705379	0.106876	0.187745	0.0808693	0.705379	resistant	d__Bacteria;p__Bacillota_A;c__Clostridia;o__Clostridiales;f__Clostridiaceae;g__Clostridium;s__
Fen.Labelled.R2.T1.F2.JGI.BFC.metaspades_bin.6_87.76_3.48	35	0.497053	0.229208	0.273739	0.0445318	0.497053	resistant	d__Bacteria;p__Bacillota_A;c__Clostridia;o__Clostridiales;f__Clostridiaceae;g__Clostridium;s__
STM_0716_E_M_E054_A_bin.52	7	0.913617	0.0234092	0.062974	0.0395648	0.913617	resistant	d__Bacteria;p__Bacillota_A;c__Clostridia;o__Clostridiales;f__Clostridiaceae;g__Clostridium;s__
STM_0716_E_M_E050_E054_E058_A_bin.156	7	0.767314	0.134291	0.0983953	-0.0358953	0.767314	resistant	d__Bacteria;p__Bacillota_A;c__Clostridia;o__Clostridiales;f__Clostridiaceae;g__Clostridium;s__
STM_0716_E_M_E069_E061_E_bin.70	35	0.458	0.29	0.252	-0.038	0.458	resistant	d__Bacteria;p__Bacillota_A;c__Clostridia;o__Clostridiales;f__Clostridiaceae;g__Clostridium;s__
Bog.Labelled.R1.T1.F1.JGI.BFC.metaspades_bin.64_100.00_1.08	7	0.816622	0.112382	0.070996	-0.0413863	0.816622	resistant	d__Bacteria;p__Bacillota_A;c__Clostridia;o__Clostridiales;f__Clostridiaceae;g__Clostridium;s__
STM_0716_E_M_E034_E058_A_bin.128	7	0.773483	0.140482	0.0860349	-0.0544472	0.773483	resistant	d__Bacteria;p__Bacillota_A;c__Clostridia;o__Clostridiales;f__Clostridiaceae;g__Clostridium;s__
Fen.Labelled.R3.T1.F2.JGI.BFC.metaspades_bin.26_80.66_5.49	35	0.588144	0.236349	0.175507	-0.0608424	0.588144	resistant	d__Bacteria;p__Bacillota_A;c__Clostridia;o__Clostridiales;f__Clostridiaceae;g__Clostridium;s__
Bog.Labelled.R1.T1.F1.JGI.BFC.metaspades_bin.64_100.00_1.08	35	0.772453	0.146448	0.0810992	-0.0653485	0.772453	resistant	d__Bacteria;p__Bacillota_A;c__Clostridia;o__Clostridiales;f__Clostridiaceae;g__Clostridium;s__
STM_0716_E_M_E026_E030_E034_D_multi_bin.57	14	0.806016	0.134167	0.0598175	-0.0743494	0.806016	resistant	d__Bacteria;p__Bacillota_A;c__Clostridia;o__Clostridiales;f__Clostridiaceae;g__Clostridium;s__
STM_0716_E_M_E069_E061_E_bin.70	7	0.614723	0.229821	0.155456	-0.0743647	0.614723	resistant	d__Bacteria;p__Bacillota_A;c__Clostridia;o__Clostridiales;f__Clostridiaceae;g__Clostridium;s__
Fen.Labelled.R3.T1.F2.JGI.BFC.metaspades_bin.26_80.66_5.49	7	0.72601	0.183081	0.0909091	-0.0921717	0.72601	resistant	d__Bacteria;p__Bacillota_A;c__Clostridia;o__Clostridiales;f__Clostridiaceae;g__Clostridium;s__
Fen.Labelled.R2.T1.F2.JGI.BFC.metaspades_bin.6_87.76_3.48	7	0.738359	0.177384	0.0842572	-0.0931264	0.738359	resistant	d__Bacteria;p__Bacillota_A;c__Clostridia;o__Clostridiales;f__Clostridiaceae;g__Clostridium;s__
3300023232_1	7	0.571352	0.268306	0.160342	-0.107964	0.571352	resistant	d__Bacteria;p__Bacillota_A;c__Clostridia;o__Clostridiales;f__Clostridiaceae;g__Clostridium;s__
STM_0716_E_M_E026_E050_A_bin.98	14	0.790151	0.164994	0.0448557	-0.120138	0.790151	resistant	d__Bacteria;p__Bacillota_A;c__Clostridia;o__Clostridiales;f__Clostridiaceae;g__Clostridium;s__
STM_0716_E_M_E034_E058_A_bin.128	35	0.593735	0.265077	0.141187	-0.12389	0.593735	resistant	d__Bacteria;p__Bacillota_A;c__Clostridia;o__Clostridiales;f__Clostridiaceae;g__Clostridium;s__
STM_0716_E_M_E054_A_bin.52	35	0.57834	0.274745	0.146915	-0.12783	0.57834	resistant	d__Bacteria;p__Bacillota_A;c__Clostridia;o__Clostridiales;f__Clostridiaceae;g__Clostridium;s__
STM_0716_E_M_E026_A_bin.32	35	0.340143	0.398366	0.261491	-0.136874	0.340143	resistant	d__Bacteria;p__Bacillota_A;c__Clostridia;o__Clostridiales;f__Clostridiaceae;g__Clostridium;s__
STM_0716_E_M_E050_E054_E058_A_bin.156	35	0.596201	0.272284	0.131515	-0.14077	0.596201	resistant	d__Bacteria;p__Bacillota_A;c__Clostridia;o__Clostridiales;f__Clostridiaceae;g__Clostridium;s__
STM_0716_E_M_E026_E030_E034_D_multi_bin.57	21	0.520108	0.319024	0.160868	-0.158156	0.520108	resistant	d__Bacteria;p__Bacillota_A;c__Clostridia;o__Clostridiales;f__Clostridiaceae;g__Clostridium;s__
Fen.Labelled.R3.T1.F2.JGI.BFC.metaspades_bin.26_80.66_5.49	21	0.579628	0.301536	0.118836	-0.1827	0.579628	resistant	d__Bacteria;p__Bacillota_A;c__Clostridia;o__Clostridiales;f__Clostridiaceae;g__Clostridium;s__
STM_0716_E_M_E069_E061_E_bin.70	14	0.685521	0.250445	0.0640342	-0.186411	0.685521	resistant	d__Bacteria;p__Bacillota_A;c__Clostridia;o__Clostridiales;f__Clostridiaceae;g__Clostridium;s__
STM_0716_E_M_E026_E050_A_bin.98	21	0.606459	0.295156	0.0983853	-0.196771	0.606459	resistant	d__Bacteria;p__Bacillota_A;c__Clostridia;o__Clostridiales;f__Clostridiaceae;g__Clostridium;s__
STM_0716_E_M_E050_E054_E058_A_bin.156	14	0.707134	0.247931	0.044935	-0.202996	0.707134	resistant	d__Bacteria;p__Bacillota_A;c__Clostridia;o__Clostridiales;f__Clostridiaceae;g__Clostridium;s__
3300023232_1	35	0.402597	0.402597	0.194805	-0.207792	0.402597	resistant	d__Bacteria;p__Bacillota_A;c__Clostridia;o__Clostridiales;f__Clostridiaceae;g__Clostridium;s__
STM_0716_E_M_E026_E030_E034_D_multi_bin.46	35	0.586937	0.31068	0.102383	-0.208297	0.586937	resistant	d__Bacteria;p__Bacillota_A;c__Clostridia;o__Clostridiales;f__Clostridiaceae;g__Clostridium;s__
STM_0716_E_M_E069_E065_A_bin.5	7	0.64292	0.284363	0.0727165	-0.211646	0.64292	resistant	d__Bacteria;p__Bacillota_A;c__Clostridia;o__Clostridiales;f__Clostridiaceae;g__Clostridium;s__
STM_0716_E_M_E050_E054_E058_A_bin.156	21	0.66625	0.273333	0.0604167	-0.212917	0.66625	resistant	d__Bacteria;p__Bacillota_A;c__Clostridia;o__Clostridiales;f__Clostridiaceae;g__Clostridium;s__
STM_0716_E_M_E034_E058_A_bin.128	14	0.721591	0.257197	0.0212121	-0.235985	0.721591	resistant	d__Bacteria;p__Bacillota_A;c__Clostridia;o__Clostridiales;f__Clostridiaceae;g__Clostridium;s__
STM_0716_E_M_E069_E065_A_bin.5	35	0.520862	0.358136	0.121001	-0.237135	0.520862	resistant	d__Bacteria;p__Bacillota_A;c__Clostridia;o__Clostridiales;f__Clostridiaceae;g__Clostridium;s__
Fen.Labelled.R3.T1.F2.JGI.BFC.metaspades_bin.26_80.66_5.49	14	0.610381	0.31406	0.0755585	-0.238502	0.610381	resistant	d__Bacteria;p__Bacillota_A;c__Clostridia;o__Clostridiales;f__Clostridiaceae;g__Clostridium;s__
STM_0716_E_M_E034_E058_A_bin.128	21	0.673131	0.284444	0.0424242	-0.24202	0.673131	resistant	d__Bacteria;p__Bacillota_A;c__Clostridia;o__Clostridiales;f__Clostridiaceae;g__Clostridium;s__
Bog.Labelled.R1.T1.F1.JGI.BFC.metaspades_bin.64_100.00_1.08	21	0.623313	0.321589	0.0550975	-0.266492	0.623313	gain_fx	d__Bacteria;p__Bacillota_A;c__Clostridia;o__Clostridiales;f__Clostridiaceae;g__Clostridium;s__
Fen.Labelled.R2.T1.F2.JGI.BFC.metaspades_bin.6_87.76_3.48	14	0.51963	0.374711	0.105658	-0.269053	0.51963	gain_fx	d__Bacteria;p__Bacillota_A;c__Clostridia;o__Clostridiales;f__Clostridiaceae;g__Clostridium;s__
Fen.Unlabelled.R1.T1.F1.JGI.BFC.metaspades_bin.15_79.61_4.68	35	0.388403	0.444797	0.166799	-0.277998	0.388403	gain_fx	d__Bacteria;p__Bacillota_A;c__Clostridia;o__Clostridiales;f__Clostridiaceae;g__Clostridium;s__
Fen.Labelled.R2.T1.F2.JGI.BFC.metaspades_bin.6_87.76_3.48	21	0.492982	0.398246	0.108772	-0.289474	0.492982	gain_fx	d__Bacteria;p__Bacillota_A;c__Clostridia;o__Clostridiales;f__Clostridiaceae;g__Clostridium;s__
STM_0716_E_M_E069_E061_E_bin.70	21	0.457269	0.41674	0.125991	-0.290749	0.457269	gain_fx	d__Bacteria;p__Bacillota_A;c__Clostridia;o__Clostridiales;f__Clostridiaceae;g__Clostridium;s__
STM_0716_E_M_E069_E065_A_bin.5	21	0.469439	0.414828	0.115732	-0.299096	0.469439	gain_fx	d__Bacteria;p__Bacillota_A;c__Clostridia;o__Clostridiales;f__Clostridiaceae;g__Clostridium;s__
Bog.Labelled.R1.T1.F1.JGI.BFC.metaspades_bin.64_100.00_1.08	14	0.628713	0.347949	0.023338	-0.324611	0.628713	gain_fx	d__Bacteria;p__Bacillota_A;c__Clostridia;o__Clostridiales;f__Clostridiaceae;g__Clostridium;s__
STM_0716_E_M_E026_E030_E034_D_multi_bin.46	7	0.616794	0.356489	0.0267176	-0.329771	0.616794	gain_fx	d__Bacteria;p__Bacillota_A;c__Clostridia;o__Clostridiales;f__Clostridiaceae;g__Clostridium;s__
STM_0716_E_M_E069_D_bin.56	7	0.512195	0.41311	0.0746951	-0.338415	0.512195	gain_fx	d__Bacteria;p__Bacillota_A;c__Clostridia;o__Clostridiales;f__Clostridiaceae;g__Clostridium;s__
STM_0716_E_M_E026_A_bin.32	14	0.561376	0.388939	0.0496853	-0.339254	0.561376	gain_fx	d__Bacteria;p__Bacillota_A;c__Clostridia;o__Clostridiales;f__Clostridiaceae;g__Clostridium;s__
Fen.Unlabelled.R1.T1.F1.JGI.BFC.metaspades_bin.15_79.61_4.68	7	0.489613	0.425604	0.0847838	-0.34082	0.489613	gain_fx	d__Bacteria;p__Bacillota_A;c__Clostridia;o__Clostridiales;f__Clostridiaceae;g__Clostridium;s__
STM_0716_E_M_E026_A_bin.32	21	0.35221	0.494337	0.153453	-0.340884	0.35221	gain_fx	d__Bacteria;p__Bacillota_A;c__Clostridia;o__Clostridiales;f__Clostridiaceae;g__Clostridium;s__
STM_0716_E_M_E069_D_bin.56	35	0.357248	0.51941	0.123342	-0.396069	0.357248	gain_fx	d__Bacteria;p__Bacillota_A;c__Clostridia;o__Clostridiales;f__Clostridiaceae;g__Clostridium;s__
STM_0716_E_M_E069_I_bin.13	35	0.401028	0.498715	0.100257	-0.398458	0.401028	gain_fx	d__Bacteria;p__Bacillota_A;c__Clostridia;o__Clostridiales;f__Clostridiaceae;g__Clostridium;s__
STM_0716_E_M_E069_E065_A_bin.5	14	0.470443	0.47199	0.0575673	-0.414423	0.470443	gain_fx	d__Bacteria;p__Bacillota_A;c__Clostridia;o__Clostridiales;f__Clostridiaceae;g__Clostridium;s__
STM_0716_E_M_E069_I_bin.13	7	0.490488	0.462211	0.0473008	-0.41491	0.490488	gain_fx	d__Bacteria;p__Bacillota_A;c__Clostridia;o__Clostridiales;f__Clostridiaceae;g__Clostridium;s__
Fen.Unlabelled.R1.T1.F1.JGI.BFC.metaspades_bin.15_79.61_4.68	21	0.345536	0.551786	0.102679	-0.449107	0.345536	gain_fx	d__Bacteria;p__Bacillota_A;c__Clostridia;o__Clostridiales;f__Clostridiaceae;g__Clostridium;s__
STM_0716_E_M_E069_D_bin.56	14	0.413906	0.520245	0.0658487	-0.454397	0.413906	gain_fx	d__Bacteria;p__Bacillota_A;c__Clostridia;o__Clostridiales;f__Clostridiaceae;g__Clostridium;s__
3300023232_1	21	0.335503	0.563991	0.100506	-0.463485	0.335503	gain_fx	d__Bacteria;p__Bacillota_A;c__Clostridia;o__Clostridiales;f__Clostridiaceae;g__Clostridium;s__
STM_0716_E_M_E026_E030_E034_D_multi_bin.46	21	0.430819	0.524294	0.0448866	-0.479408	0.430819	gain_fx	d__Bacteria;p__Bacillota_A;c__Clostridia;o__Clostridiales;f__Clostridiaceae;g__Clostridium;s__
STM_0716_E_M_E069_I_bin.13	14	0.424895	0.536239	0.0388655	-0.497374	0.424895	gain_fx	d__Bacteria;p__Bacillota_A;c__Clostridia;o__Clostridiales;f__Clostridiaceae;g__Clostridium;s__
3300023232_1	14	0.458085	0.522447	0.0194676	-0.50298	0.458085	gain_fx	d__Bacteria;p__Bacillota_A;c__Clostridia;o__Clostridiales;f__Clostridiaceae;g__Clostridium;s__
Fen.Unlabelled.R1.T1.F1.JGI.BFC.metaspades_bin.15_79.61_4.68	14	0.395137	0.558055	0.0468085	-0.511246	0.395137	gain_fx	d__Bacteria;p__Bacillota_A;c__Clostridia;o__Clostridiales;f__Clostridiaceae;g__Clostridium;s__
STM_0716_E_M_E026_E030_E034_D_multi_bin.46	14	0.428286	0.542149	0.0295645	-0.512585	0.428286	gain_fx	d__Bacteria;p__Bacillota_A;c__Clostridia;o__Clostridiales;f__Clostridiaceae;g__Clostridium;s__
STM_0716_E_M_E069_D_bin.56	21	0.274436	0.635808	0.0897556	-0.546053	0.274436	gain_fx	d__Bacteria;p__Bacillota_A;c__Clostridia;o__Clostridiales;f__Clostridiaceae;g__Clostridium;s__
STM_0716_E_M_E069_I_bin.13	21	0.234146	0.716463	0.0493902	-0.667073	0.234146	cat_only	d__Bacteria;p__Bacillota_A;c__Clostridia;o__Clostridiales;f__Clostridiaceae;g__Clostridium;s__
STM_0716_E_M_E034_E058_A_bin.85	7	0.448136	0.46718	0.084684	-0.382496	0.448136	gain_fx	d__Bacteria;p__Bacillota_A;c__Clostridia;o__Clostridiales;f__Clostridiaceae;g__JACMJL01;s__
STM_0716_E_M_E034_E058_A_bin.85	21	0.277133	0.676056	0.0468103	-0.629246	0.277133	gain_fx	d__Bacteria;p__Bacillota_A;c__Clostridia;o__Clostridiales;f__Clostridiaceae;g__JACMJL01;s__
STM_0716_E_M_E034_E058_A_bin.85	35	0.174688	0.793939	0.0313725	-0.762567	0.174688	cat_only	d__Bacteria;p__Bacillota_A;c__Clostridia;o__Clostridiales;f__Clostridiaceae;g__JACMJL01;s__
STM_0716_E_M_E034_E058_A_bin.85	14	0.109149	0.859818	0.0310326	-0.828785	0.109149	cat_only	d__Bacteria;p__Bacillota_A;c__Clostridia;o__Clostridiales;f__Clostridiaceae;g__JACMJL01;s__
STM_0716_E_M_E034_E058_A_bin.33	35	0.218798	0.466872	0.31433	-0.152542	0.218798	responsive	d__Bacteria;p__Bacillota_A;c__Clostridia;o__Clostridiales;f__Clostridiaceae;g__UBA699;s__
STM_0716_E_M_E034_E058_A_bin.33	21	0.725031	0.237361	0.0376079	-0.199753	0.725031	resistant	d__Bacteria;p__Bacillota_A;c__Clostridia;o__Clostridiales;f__Clostridiaceae;g__UBA699;s__
STM_0716_E_M_E034_E058_A_bin.33	14	0.684783	0.291063	0.0241546	-0.266908	0.684783	gain_fx	d__Bacteria;p__Bacillota_A;c__Clostridia;o__Clostridiales;f__Clostridiaceae;g__UBA699;s__
STM_0716_E_M_E034_E058_A_bin.33	7	0.329043	0.621078	0.0498793	-0.571199	0.329043	gain_fx	d__Bacteria;p__Bacillota_A;c__Clostridia;o__Clostridiales;f__Clostridiaceae;g__UBA699;s__
STM_0716_E_M_E061_D_bin.2	35	0.329738	0.0400616	0.6302	0.590139	0.329738	lost_fx	d__Bacteria;p__Bacillota_A;c__Clostridia;o__HGM11514;f__;g__;s__
STM_0716_E_M_E061_D_bin.2	21	0.391863	0.132762	0.475375	0.342612	0.391863	lost_fx	d__Bacteria;p__Bacillota_A;c__Clostridia;o__HGM11514;f__;g__;s__
Fen.Labelled.R3.T2.F2.trimmomatic.megahit_bin.3_95.51_0.77	21	0.277056	0.363636	0.359307	-0.004329	0.277056	resistant	d__Bacteria;p__Bacillota_A;c__Clostridia;o__Lachnospirales;f__Lachnospiraceae;g__;s__
Fen.Labelled.R3.T2.F2.trimmomatic.megahit_bin.3_95.51_0.77	35	0.134021	0.546392	0.319588	-0.226804	0.134021	responsive	d__Bacteria;p__Bacillota_A;c__Clostridia;o__Lachnospirales;f__Lachnospiraceae;g__;s__
Fen.Labelled.R3.T2.F2.trimmomatic.megahit_bin.3_95.51_0.77	14	0.0864865	0.881081	0.0324324	-0.848649	0.0864865	cat_only	d__Bacteria;p__Bacillota_A;c__Clostridia;o__Lachnospirales;f__Lachnospiraceae;g__;s__
Fen.Labelled.R3.T1.F2.JGI.BFC.metaspades_bin.27_91.57_1.74	35	0.169231	0.261538	0.569231	0.307692	0.169231	un_only	d__Bacteria;p__Bacillota_A;c__Clostridia;o__Lachnospirales;f__Lachnospiraceae;g__Clostridium_N;s__
Fen.Labelled.R3.T1.F2.JGI.BFC.metaspades_bin.27_91.57_1.74	14	0.456376	0.120805	0.422819	0.302013	0.456376	lost_fx	d__Bacteria;p__Bacillota_A;c__Clostridia;o__Lachnospirales;f__Lachnospiraceae;g__Clostridium_N;s__
Fen.Labelled.R3.T1.F2.JGI.BFC.metaspades_bin.27_91.57_1.74	21	0.449541	0.192661	0.357798	0.165138	0.449541	resistant	d__Bacteria;p__Bacillota_A;c__Clostridia;o__Lachnospirales;f__Lachnospiraceae;g__Clostridium_N;s__
Fen.Labelled.R2.T3.F3.trimmomatic.megahit_bin.61_79.72_3.54	35	0.40146	0.175182	0.423358	0.248175	0.40146	lost_fx	d__Bacteria;p__Bacillota_A;c__Clostridia;o__Oscillospirales;f__Acutalibacteraceae;g__Caproiciproducens;s__
Fen.Labelled.R2.T3.F3.trimmomatic.megahit_bin.61_79.72_3.54	14	0.422907	0.207048	0.370044	0.162996	0.422907	resistant	d__Bacteria;p__Bacillota_A;c__Clostridia;o__Oscillospirales;f__Acutalibacteraceae;g__Caproiciproducens;s__
Fen.Labelled.R2.T3.F3.trimmomatic.megahit_bin.61_79.72_3.54	7	0.426966	0.348315	0.224719	-0.123596	0.426966	resistant	d__Bacteria;p__Bacillota_A;c__Clostridia;o__Oscillospirales;f__Acutalibacteraceae;g__Caproiciproducens;s__
Fen.Labelled.R2.T3.F3.trimmomatic.megahit_bin.61_79.72_3.54	21	0.457576	0.369697	0.172727	-0.19697	0.457576	resistant	d__Bacteria;p__Bacillota_A;c__Clostridia;o__Oscillospirales;f__Acutalibacteraceae;g__Caproiciproducens;s__
Fen.Labelled.R1.T2.F3.trimmomatic.megahit_bin.4_83.95_1.23	35	0	0	1	1	0	un_only	d__Bacteria;p__Bacillota_A;c__Clostridia;o__Oscillospirales;f__Acutalibacteraceae;g__JAEWYE01;s__
Fen.Labelled.R1.T2.F3.trimmomatic.megahit_bin.4_83.95_1.23	21	0.264865	0.378378	0.356757	-0.0216216	0.264865	resistant	d__Bacteria;p__Bacillota_A;c__Clostridia;o__Oscillospirales;f__Acutalibacteraceae;g__JAEWYE01;s__
Fen.Labelled.R1.T2.F3.trimmomatic.megahit_bin.4_83.95_1.23	14	0.119205	0.84106	0.0397351	-0.801325	0.119205	cat_only	d__Bacteria;p__Bacillota_A;c__Clostridia;o__Oscillospirales;f__Acutalibacteraceae;g__JAEWYE01;s__
20120500_P28_3	35	0	0	1	1	0	un_only	d__Bacteria;p__Bacillota_A;c__Clostridia;o__Oscillospirales;f__Ethanoligenenaceae;g__;s__
STM_0716_E_M_E034_E058_E069_D_bin.77	7	0	0	1	1	0	un_only	d__Bacteria;p__Bacillota_A;c__Clostridia;o__Oscillospirales;f__Ethanoligenenaceae;g__;s__
20120500_P28_9	35	0.325843	0.123596	0.550562	0.426966	0.325843	lost_fx	d__Bacteria;p__Bacillota_A;c__Clostridia;o__Oscillospirales;f__Ethanoligenenaceae;g__;s__
STM_0716_E_M_E034_E058_E069_D_bin.77	35	0.625592	0.194313	0.180095	-0.014218	0.625592	resistant	d__Bacteria;p__Bacillota_A;c__Clostridia;o__Oscillospirales;f__Ethanoligenenaceae;g__;s__
STM_0716_E_M_E034_E058_E069_D_bin.77	21	0.589786	0.247117	0.163097	-0.0840198	0.589786	resistant	d__Bacteria;p__Bacillota_A;c__Clostridia;o__Oscillospirales;f__Ethanoligenenaceae;g__;s__
STM_0716_E_M_E050_E054_E058_A_bin.141	35	0.408893	0.365301	0.225806	-0.139494	0.408893	resistant	d__Bacteria;p__Bacillota_A;c__Clostridia;o__Oscillospirales;f__Ethanoligenenaceae;g__;s__
STM_0716_E_M_E050_E054_E058_A_bin.141	14	0.305882	0.478824	0.215294	-0.263529	0.305882	gain_fx	d__Bacteria;p__Bacillota_A;c__Clostridia;o__Oscillospirales;f__Ethanoligenenaceae;g__;s__
STM_0716_E_M_E050_E054_E058_A_bin.141	21	0.625397	0.36381	0.0107937	-0.353016	0.625397	gain_fx	d__Bacteria;p__Bacillota_A;c__Clostridia;o__Oscillospirales;f__Ethanoligenenaceae;g__;s__
STM_0716_E_M_E034_E058_E069_D_bin.77	14	0.336842	0.583158	0.08	-0.503158	0.336842	gain_fx	d__Bacteria;p__Bacillota_A;c__Clostridia;o__Oscillospirales;f__Ethanoligenenaceae;g__;s__
STM_0716_E_M_E034_E058_A_bin.89	7	0.295181	0.343373	0.361446	0.0180723	0.295181	resistant	d__Bacteria;p__Bacillota_A;c__Clostridia;o__Oscillospirales;f__Ethanoligenenaceae;g__Ruminiclostridium_D;s__
STM_0716_E_M_E034_E058_A_bin.89	35	0.25	0.695026	0.0549738	-0.640052	0.25	cat_only	d__Bacteria;p__Bacillota_A;c__Clostridia;o__Oscillospirales;f__Ethanoligenenaceae;g__Ruminiclostridium_D;s__
STM_0716_E_M_E034_E058_A_bin.89	14	0.253121	0.724177	0.0227015	-0.701476	0.253121	cat_only	d__Bacteria;p__Bacillota_A;c__Clostridia;o__Oscillospirales;f__Ethanoligenenaceae;g__Ruminiclostridium_D;s__
STM_0716_E_M_E034_E058_A_bin.89	21	0.237624	0.735974	0.0264026	-0.709571	0.237624	cat_only	d__Bacteria;p__Bacillota_A;c__Clostridia;o__Oscillospirales;f__Ethanoligenenaceae;g__Ruminiclostridium_D;s__
STM_0716_E_M_E034_A_bin.10	21	0.0564122	0.943588	0	-0.943588	0.0564122	cat_only	d__Bacteria;p__Bacillota_A;c__Clostridia;o__Oscillospirales;f__Oscillospiraceae;g__JAGFXR01;s__
STM_0716_E_M_E034_A_bin.1	21	0.0138138	0.986186	0	-0.986186	0.0138138	cat_only	d__Bacteria;p__Bacillota_A;c__Clostridia;o__Oscillospirales;f__Oscillospiraceae;g__JAGFXR01;s__
STM_0716_E_M_E034_A_bin.1	14	0	1	0	-1	0	cat_only	d__Bacteria;p__Bacillota_A;c__Clostridia;o__Oscillospirales;f__Oscillospiraceae;g__JAGFXR01;s__
STM_0716_E_M_E034_A_bin.10	14	0	1	0	-1	0	cat_only	d__Bacteria;p__Bacillota_A;c__Clostridia;o__Oscillospirales;f__Oscillospiraceae;g__JAGFXR01;s__
STM_0716_E_M_E034_A_bin.1	35	0	1	0	-1	0	cat_only	d__Bacteria;p__Bacillota_A;c__Clostridia;o__Oscillospirales;f__Oscillospiraceae;g__JAGFXR01;s__
STM_0716_E_M_E034_A_bin.10	35	0	1	0	-1	0	cat_only	d__Bacteria;p__Bacillota_A;c__Clostridia;o__Oscillospirales;f__Oscillospiraceae;g__JAGFXR01;s__
STM_0716_E_M_E034_A_bin.1	7	0	1	0	-1	0	cat_only	d__Bacteria;p__Bacillota_A;c__Clostridia;o__Oscillospirales;f__Oscillospiraceae;g__JAGFXR01;s__
STM_0716_E_M_E034_A_bin.10	7	0	1	0	-1	0	cat_only	d__Bacteria;p__Bacillota_A;c__Clostridia;o__Oscillospirales;f__Oscillospiraceae;g__JAGFXR01;s__
STM_0716_E_M_E034_E058_E069_D_bin.93	7	0.146423	0.798669	0.0549085	-0.74376	0.146423	cat_only	d__Bacteria;p__Bacillota_A;c__Clostridia;o__UBA1381;f__CALYAR01;g__;s__
STM_0716_E_M_E034_E058_E069_D_bin.93	35	0.0823529	0.882353	0.0352941	-0.847059	0.0823529	cat_only	d__Bacteria;p__Bacillota_A;c__Clostridia;o__UBA1381;f__CALYAR01;g__;s__
STM_0716_E_M_E034_E058_E069_D_bin.93	14	0.111221	0.879841	0.00893744	-0.870904	0.111221	cat_only	d__Bacteria;p__Bacillota_A;c__Clostridia;o__UBA1381;f__CALYAR01;g__;s__
STM_0716_E_M_E034_E058_E069_D_bin.93	21	0.0846774	0.896505	0.0188172	-0.877688	0.0846774	cat_only	d__Bacteria;p__Bacillota_A;c__Clostridia;o__UBA1381;f__CALYAR01;g__;s__
STM_0716_E_M_E069_D_bin.35	7	0.0808383	0.0538922	0.865269	0.811377	0.0808383	un_only	d__Bacteria;p__Bacillota_B;c__Desulfitobacteriia;o__Desulfitobacteriales;f__Desulfitobacteriaceae;g__Desulfitobacterium_A;s__
STM_0716_E_M_E069_A_bin.22	14	0.168421	0.298246	0.533333	0.235088	0.168421	responsive	d__Bacteria;p__Bacillota_B;c__Desulfitobacteriia;o__Desulfitobacteriales;f__Desulfitobacteriaceae;g__Desulfitobacterium_A;s__
STM_0716_E_M_E069_D_bin.35	14	0.264151	0.339623	0.396226	0.0566038	0.264151	responsive	d__Bacteria;p__Bacillota_B;c__Desulfitobacteriia;o__Desulfitobacteriales;f__Desulfitobacteriaceae;g__Desulfitobacterium_A;s__
STM_0716_E_M_E069_A_bin.22	7	0.0740741	0.462963	0.462963	0	0.0740741	responsive	d__Bacteria;p__Bacillota_B;c__Desulfitobacteriia;o__Desulfitobacteriales;f__Desulfitobacteriaceae;g__Desulfitobacterium_A;s__
STM_0716_E_M_E069_D_bin.35	35	0.44664	0.360474	0.192885	-0.167589	0.44664	resistant	d__Bacteria;p__Bacillota_B;c__Desulfitobacteriia;o__Desulfitobacteriales;f__Desulfitobacteriaceae;g__Desulfitobacterium_A;s__
STM_0716_E_M_E069_D_bin.35	21	0.235176	0.693467	0.0713568	-0.622111	0.235176	cat_only	d__Bacteria;p__Bacillota_B;c__Desulfitobacteriia;o__Desulfitobacteriales;f__Desulfitobacteriaceae;g__Desulfitobacterium_A;s__
STM_0716_E_M_E069_A_bin.22	35	0.23461	0.754197	0.0111924	-0.743005	0.23461	cat_only	d__Bacteria;p__Bacillota_B;c__Desulfitobacteriia;o__Desulfitobacteriales;f__Desulfitobacteriaceae;g__Desulfitobacterium_A;s__
STM_0716_E_M_E069_A_bin.22	21	0.103896	0.845083	0.0510204	-0.794063	0.103896	cat_only	d__Bacteria;p__Bacillota_B;c__Desulfitobacteriia;o__Desulfitobacteriales;f__Desulfitobacteriaceae;g__Desulfitobacterium_A;s__
3300022824_1	7	0	0	1	1	0	un_only	d__Bacteria;p__Bacillota_C;c__Negativicutes;o__Propionisporales;f__DSM-13327;g__CTSoil-075;s__
3300022824_1	14	0	0	1	1	0	un_only	d__Bacteria;p__Bacillota_C;c__Negativicutes;o__Propionisporales;f__DSM-13327;g__CTSoil-075;s__
3300022824_1	35	0	0	1	1	0	un_only	d__Bacteria;p__Bacillota_C;c__Negativicutes;o__Propionisporales;f__DSM-13327;g__CTSoil-075;s__
3300022824_1	21	0	0	1	1	0	un_only	d__Bacteria;p__Bacillota_C;c__Negativicutes;o__Propionisporales;f__DSM-13327;g__CTSoil-075;s__
STM_0716_E_M_E054_A_bin.21	14	0.0502216	0.00886263	0.940916	0.932053	0.0502216	un_only	d__Bacteria;p__Bacillota_C;c__Negativicutes;o__Propionisporales;f__DSM-13327;g__CTSoil-075;s__
STM_0716_E_M_E054_A_bin.21	21	0.0835487	0.00904393	0.907407	0.898363	0.0835487	un_only	d__Bacteria;p__Bacillota_C;c__Negativicutes;o__Propionisporales;f__DSM-13327;g__CTSoil-075;s__
STM_0716_E_M_E054_A_bin.21	35	0.179887	0.023135	0.796978	0.773843	0.179887	un_only	d__Bacteria;p__Bacillota_C;c__Negativicutes;o__Propionisporales;f__DSM-13327;g__CTSoil-075;s__
STM_0716_E_M_E054_A_bin.21	7	0.234362	0.0192802	0.746358	0.727078	0.234362	un_only	d__Bacteria;p__Bacillota_C;c__Negativicutes;o__Propionisporales;f__DSM-13327;g__CTSoil-075;s__
Bog.Unlabelled.R2.T1.F1.trimmomatic.metaspades_bin.5_99.59_0.63	35	0.409836	0.229508	0.360656	0.131148	0.409836	resistant	d__Bacteria;p__Bacillota_C;c__Negativicutes;o__Selenomonadales;f__Selenomonadaceae;g__Propionispira;s__
Bog.Unlabelled.R2.T1.F1.trimmomatic.metaspades_bin.5_99.59_0.63	21	0.417722	0.232068	0.350211	0.118143	0.417722	resistant	d__Bacteria;p__Bacillota_C;c__Negativicutes;o__Selenomonadales;f__Selenomonadaceae;g__Propionispira;s__
Bog.Unlabelled.R2.T1.F1.trimmomatic.metaspades_bin.5_99.59_0.63	7	0.376093	0.262391	0.361516	0.0991254	0.376093	resistant	d__Bacteria;p__Bacillota_C;c__Negativicutes;o__Selenomonadales;f__Selenomonadaceae;g__Propionispira;s__
Bog.Unlabelled.R2.T1.F1.trimmomatic.metaspades_bin.5_99.59_0.63	14	0.303835	0.60177	0.0943953	-0.507375	0.303835	gain_fx	d__Bacteria;p__Bacillota_C;c__Negativicutes;o__Selenomonadales;f__Selenomonadaceae;g__Propionispira;s__
STM_0716_E_M_E069_A_bin.67	7	0.426501	0.310559	0.26294	-0.047619	0.426501	resistant	d__Bacteria;p__Bacillota_C;c__Negativicutes;o__Sporomusales_B;f__CTSoil-080;g__;s__
STM_0716_E_M_E069_A_bin.67	21	0.435435	0.435435	0.129129	-0.306306	0.435435	gain_fx	d__Bacteria;p__Bacillota_C;c__Negativicutes;o__Sporomusales_B;f__CTSoil-080;g__;s__
STM_0716_E_M_E069_A_bin.67	14	0.464427	0.434783	0.100791	-0.333992	0.464427	gain_fx	d__Bacteria;p__Bacillota_C;c__Negativicutes;o__Sporomusales_B;f__CTSoil-080;g__;s__
STM_0716_E_M_E069_A_bin.67	35	0.0960433	0.837673	0.0662834	-0.77139	0.0960433	cat_only	d__Bacteria;p__Bacillota_C;c__Negativicutes;o__Sporomusales_B;f__CTSoil-080;g__;s__
STM_0716_E_M_E030_E054_E065_D_bin.82	35	0.0950704	0.0457746	0.859155	0.81338	0.0950704	un_only	d__Bacteria;p__Bacillota_C;c__Negativicutes;o__UMGS1260;f__UMGS1260;g__Pelorhabdus;s__
STM_0716_E_M_E030_E054_E065_D_bin.82	14	0.106209	0.0743464	0.819444	0.745098	0.106209	un_only	d__Bacteria;p__Bacillota_C;c__Negativicutes;o__UMGS1260;f__UMGS1260;g__Pelorhabdus;s__
STM_0716_E_M_E030_E054_E065_D_bin.82	21	0.232429	0.0470393	0.720531	0.673492	0.232429	un_only	d__Bacteria;p__Bacillota_C;c__Negativicutes;o__UMGS1260;f__UMGS1260;g__Pelorhabdus;s__
STM_0716_E_M_E030_E054_E065_D_bin.82	7	0.28481	0.092827	0.622363	0.529536	0.28481	lost_fx	d__Bacteria;p__Bacillota_C;c__Negativicutes;o__UMGS1260;f__UMGS1260;g__Pelorhabdus;s__
STM_0716_E_M_E034_E058_A_bin.12	35	0.5135	0.195275	0.291225	0.0959499	0.5135	resistant	d__Bacteria;p__Bacillota_C;c__Negativicutes;o__UMGS1260;f__UMGS1260;g__Pelorhabdus;s__
STM_0716_E_M_E034_E058_A_bin.12	7	0.534759	0.295187	0.170053	-0.125134	0.534759	resistant	d__Bacteria;p__Bacillota_C;c__Negativicutes;o__UMGS1260;f__UMGS1260;g__Pelorhabdus;s__
STM_0716_E_M_E034_E058_A_bin.12	21	0.586752	0.301709	0.111538	-0.190171	0.586752	resistant	d__Bacteria;p__Bacillota_C;c__Negativicutes;o__UMGS1260;f__UMGS1260;g__Pelorhabdus;s__
STM_0716_E_M_E034_E058_A_bin.12	14	0.493715	0.463806	0.0424794	-0.421326	0.493715	gain_fx	d__Bacteria;p__Bacillota_C;c__Negativicutes;o__UMGS1260;f__UMGS1260;g__Pelorhabdus;s__
20130700_C2D_7	35	0.19375	0.24375	0.5625	0.31875	0.19375	un_only	d__Bacteria;p__Bacillota;c__Bacilli;o__RFN20;f__CAG-826;g__UBA4951;s__
3300023254_8	21	0.457227	0.122419	0.420354	0.297935	0.457227	lost_fx	d__Bacteria;p__Bacillota;c__Bacilli;o__RFN20;f__CAG-826;g__UBA4951;s__
3300023254_8	35	0.547097	0.285161	0.167742	-0.117419	0.547097	resistant	d__Bacteria;p__Bacillota;c__Bacilli;o__RFN20;f__CAG-826;g__UBA4951;s__
STM_0716_E_M_E061_A_bin.1	7	0.18529	0.115983	0.698727	0.582744	0.18529	un_only	d__Bacteria;p__Bacteroidota;c__Bacteroidia;o__Bacteroidales;f__Bacteroidaceae;g__JAAYUD01;s__
STM_0716_E_M_E058_A_bin.13	7	0.175379	0.129848	0.694772	0.564924	0.175379	un_only	d__Bacteria;p__Bacteroidota;c__Bacteroidia;o__Bacteroidales;f__Bacteroidaceae;g__JAAYUD01;s__
STM_0716_E_M_E058_A_bin.13	14	0.80659	0.0382044	0.155205	0.117001	0.80659	resistant	d__Bacteria;p__Bacteroidota;c__Bacteroidia;o__Bacteroidales;f__Bacteroidaceae;g__JAAYUD01;s__
STM_0716_E_M_E061_A_bin.1	14	0.818792	0.0559284	0.12528	0.0693512	0.818792	resistant	d__Bacteria;p__Bacteroidota;c__Bacteroidia;o__Bacteroidales;f__Bacteroidaceae;g__JAAYUD01;s__
STM_0716_E_M_E061_A_bin.1	35	0.932696	0.0211882	0.0461155	0.0249273	0.932696	resistant	d__Bacteria;p__Bacteroidota;c__Bacteroidia;o__Bacteroidales;f__Bacteroidaceae;g__JAAYUD01;s__
STM_0716_E_M_E061_A_bin.1	21	0.940628	0.0322307	0.0271416	-0.00508906	0.940628	resistant	d__Bacteria;p__Bacteroidota;c__Bacteroidia;o__Bacteroidales;f__Bacteroidaceae;g__JAAYUD01;s__
STM_0716_E_M_E058_A_bin.13	21	0.954185	0.0290749	0.0167401	-0.0123348	0.954185	resistant	d__Bacteria;p__Bacteroidota;c__Bacteroidia;o__Bacteroidales;f__Bacteroidaceae;g__JAAYUD01;s__
STM_0716_E_M_E058_A_bin.13	35	0.885298	0.0814747	0.0332271	-0.0482476	0.885298	resistant	d__Bacteria;p__Bacteroidota;c__Bacteroidia;o__Bacteroidales;f__Bacteroidaceae;g__JAAYUD01;s__
Fen.Unlabelled.R1.T3.F1.trimmomatic.metaspades_bin.78_98.51_0.37	35	0	0	1	1	0	un_only	d__Bacteria;p__Bacteroidota;c__Bacteroidia;o__Bacteroidales;f__Bacteroidaceae;g__Prevotella;s__
Fen.Unlabelled.R1.T3.F1.trimmomatic.metaspades_bin.78_98.51_0.37	21	0.231343	0.0597015	0.708955	0.649254	0.231343	un_only	d__Bacteria;p__Bacteroidota;c__Bacteroidia;o__Bacteroidales;f__Bacteroidaceae;g__Prevotella;s__
Fen.Unlabelled.R1.T3.F1.trimmomatic.metaspades_bin.78_98.51_0.37	14	0	1	0	-1	0	cat_only	d__Bacteria;p__Bacteroidota;c__Bacteroidia;o__Bacteroidales;f__Bacteroidaceae;g__Prevotella;s__
STM_0716_E_M_E050_A_bin.43	7	0.220825	0.044724	0.734451	0.689727	0.220825	un_only	d__Bacteria;p__Bacteroidota;c__Bacteroidia;o__Bacteroidales;f__Bacteroidaceae;g__UBA1794;s__
STM_0716_E_M_E069_A_bin.25	7	0.211246	0.0706687	0.718085	0.647416	0.211246	un_only	d__Bacteria;p__Bacteroidota;c__Bacteroidia;o__Bacteroidales;f__Bacteroidaceae;g__UBA1794;s__
STM_0716_E_M_E026_E030_E034_D_multi_bin.73	7	0.429075	0.0546256	0.5163	0.461674	0.429075	lost_fx	d__Bacteria;p__Bacteroidota;c__Bacteroidia;o__Bacteroidales;f__Bacteroidaceae;g__UBA1794;s__
STM_0716_E_M_E050_A_bin.43	21	0.699559	0.0370044	0.263436	0.226432	0.699559	resistant	d__Bacteria;p__Bacteroidota;c__Bacteroidia;o__Bacteroidales;f__Bacteroidaceae;g__UBA1794;s__
STM_0716_E_M_E050_A_bin.43	14	0.507345	0.188136	0.30452	0.116384	0.507345	resistant	d__Bacteria;p__Bacteroidota;c__Bacteroidia;o__Bacteroidales;f__Bacteroidaceae;g__UBA1794;s__
STM_0716_E_M_E050_A_bin.43	35	0.590734	0.222008	0.187259	-0.034749	0.590734	resistant	d__Bacteria;p__Bacteroidota;c__Bacteroidia;o__Bacteroidales;f__Bacteroidaceae;g__UBA1794;s__
STM_0716_E_M_E026_E030_E034_D_multi_bin.73	14	0.852782	0.109905	0.0373134	-0.0725916	0.852782	resistant	d__Bacteria;p__Bacteroidota;c__Bacteroidia;o__Bacteroidales;f__Bacteroidaceae;g__UBA1794;s__
STM_0716_E_M_E069_A_bin.25	21	0.708429	0.186089	0.105481	-0.080608	0.708429	resistant	d__Bacteria;p__Bacteroidota;c__Bacteroidia;o__Bacteroidales;f__Bacteroidaceae;g__UBA1794;s__
STM_0716_E_M_E026_E030_E034_D_multi_bin.73	21	0.783227	0.157783	0.0589908	-0.0987918	0.783227	resistant	d__Bacteria;p__Bacteroidota;c__Bacteroidia;o__Bacteroidales;f__Bacteroidaceae;g__UBA1794;s__
STM_0716_E_M_E069_A_bin.25	14	0.553268	0.313948	0.132784	-0.181163	0.553268	resistant	d__Bacteria;p__Bacteroidota;c__Bacteroidia;o__Bacteroidales;f__Bacteroidaceae;g__UBA1794;s__
STM_0716_E_M_E026_E030_E034_D_multi_bin.73	35	0.789717	0.202373	0.00791035	-0.194463	0.789717	resistant	d__Bacteria;p__Bacteroidota;c__Bacteroidia;o__Bacteroidales;f__Bacteroidaceae;g__UBA1794;s__
STM_0716_E_M_E069_A_bin.25	35	0.604009	0.335412	0.0605791	-0.274833	0.604009	gain_fx	d__Bacteria;p__Bacteroidota;c__Bacteroidia;o__Bacteroidales;f__Bacteroidaceae;g__UBA1794;s__
STM_0716_E_M_E069_A_bin.9	7	0.357483	0.0179799	0.624537	0.606557	0.357483	lost_fx	d__Bacteria;p__Bacteroidota;c__Bacteroidia;o__Bacteroidales;f__Bacteroidaceae;g__UBA1794;s__UBA1794 sp002315435
STM_0716_E_M_E069_D_bin.24	7	0.341779	0.0585586	0.599662	0.541104	0.341779	lost_fx	d__Bacteria;p__Bacteroidota;c__Bacteroidia;o__Bacteroidales;f__Bacteroidaceae;g__UBA1794;s__UBA1794 sp002315435
Fen.Unlabelled.R1.T1.F1.trimmomatic.metaspades_bin.60_98.50_0.75	7	0.4004	0.0515516	0.548048	0.496496	0.4004	lost_fx	d__Bacteria;p__Bacteroidota;c__Bacteroidia;o__Bacteroidales;f__Bacteroidaceae;g__UBA1794;s__UBA1794 sp002315435
STM_0716_E_M_E058_A_bin.72	7	0.502497	0.0481162	0.449387	0.401271	0.502497	lost_fx	d__Bacteria;p__Bacteroidota;c__Bacteroidia;o__Bacteroidales;f__Bacteroidaceae;g__UBA1794;s__UBA1794 sp002315435
STM_0716_E_M_E069_D_bin.24	14	0.788214	0.0815241	0.130261	0.0487373	0.788214	resistant	d__Bacteria;p__Bacteroidota;c__Bacteroidia;o__Bacteroidales;f__Bacteroidaceae;g__UBA1794;s__UBA1794 sp002315435
Fen.Unlabelled.R1.T1.F1.trimmomatic.metaspades_bin.60_98.50_0.75	21	0.809133	0.0804059	0.110461	0.0300546	0.809133	resistant	d__Bacteria;p__Bacteroidota;c__Bacteroidia;o__Bacteroidales;f__Bacteroidaceae;g__UBA1794;s__UBA1794 sp002315435
STM_0716_E_M_E058_A_bin.72	14	0.914779	0.0348795	0.0503416	0.0154621	0.914779	resistant	d__Bacteria;p__Bacteroidota;c__Bacteroidia;o__Bacteroidales;f__Bacteroidaceae;g__UBA1794;s__UBA1794 sp002315435
STM_0716_E_M_E069_D_bin.24	21	0.714286	0.139568	0.146147	0.00657895	0.714286	resistant	d__Bacteria;p__Bacteroidota;c__Bacteroidia;o__Bacteroidales;f__Bacteroidaceae;g__UBA1794;s__UBA1794 sp002315435
STM_0716_E_M_E058_A_bin.72	35	0.947678	0.0370755	0.015246	-0.0218295	0.947678	resistant	d__Bacteria;p__Bacteroidota;c__Bacteroidia;o__Bacteroidales;f__Bacteroidaceae;g__UBA1794;s__UBA1794 sp002315435
STM_0716_E_M_E069_A_bin.9	21	0.715173	0.159503	0.125324	-0.0341792	0.715173	resistant	d__Bacteria;p__Bacteroidota;c__Bacteroidia;o__Bacteroidales;f__Bacteroidaceae;g__UBA1794;s__UBA1794 sp002315435
STM_0716_E_M_E069_A_bin.9	14	0.796744	0.122842	0.0804144	-0.0424272	0.796744	resistant	d__Bacteria;p__Bacteroidota;c__Bacteroidia;o__Bacteroidales;f__Bacteroidaceae;g__UBA1794;s__UBA1794 sp002315435
Fen.Unlabelled.R1.T1.F1.trimmomatic.metaspades_bin.60_98.50_0.75	14	0.858742	0.104979	0.0362794	-0.0686993	0.858742	resistant	d__Bacteria;p__Bacteroidota;c__Bacteroidia;o__Bacteroidales;f__Bacteroidaceae;g__UBA1794;s__UBA1794 sp002315435
STM_0716_E_M_E058_A_bin.72	21	0.841315	0.147963	0.0107219	-0.137241	0.841315	resistant	d__Bacteria;p__Bacteroidota;c__Bacteroidia;o__Bacteroidales;f__Bacteroidaceae;g__UBA1794;s__UBA1794 sp002315435
STM_0716_E_M_E069_A_bin.9	35	0.651221	0.312407	0.0363727	-0.276034	0.651221	gain_fx	d__Bacteria;p__Bacteroidota;c__Bacteroidia;o__Bacteroidales;f__Bacteroidaceae;g__UBA1794;s__UBA1794 sp002315435
STM_0716_E_M_E069_D_bin.24	35	0.611399	0.343853	0.044748	-0.299105	0.611399	gain_fx	d__Bacteria;p__Bacteroidota;c__Bacteroidia;o__Bacteroidales;f__Bacteroidaceae;g__UBA1794;s__UBA1794 sp002315435
Fen.Unlabelled.R1.T1.F1.trimmomatic.metaspades_bin.60_98.50_0.75	35	0.654941	0.335178	0.00988142	-0.325296	0.654941	gain_fx	d__Bacteria;p__Bacteroidota;c__Bacteroidia;o__Bacteroidales;f__Bacteroidaceae;g__UBA1794;s__UBA1794 sp002315435
STM_0716_E_M_E061_A_bin.22	14	0	0	1	1	0	un_only	d__Bacteria;p__Bacteroidota;c__Bacteroidia;o__Bacteroidales;f__Cfx3-03;g__Cfx3-03;s__
STM_0716_E_M_E061_A_bin.30	21	0.0155987	0.00632378	0.978078	0.971754	0.0155987	un_only	d__Bacteria;p__Bacteroidota;c__Bacteroidia;o__Bacteroidales;f__Cfx3-03;g__Cfx3-03;s__
STM_0716_E_M_E061_A_bin.30	7	0.0265487	0.0230088	0.950442	0.927434	0.0265487	un_only	d__Bacteria;p__Bacteroidota;c__Bacteroidia;o__Bacteroidales;f__Cfx3-03;g__Cfx3-03;s__
STM_0716_E_M_E061_A_bin.30	14	0.0414684	0.0156356	0.942896	0.92726	0.0414684	un_only	d__Bacteria;p__Bacteroidota;c__Bacteroidia;o__Bacteroidales;f__Cfx3-03;g__Cfx3-03;s__
STM_0716_E_M_E061_A_bin.22	35	0.0660377	0.0377358	0.896226	0.858491	0.0660377	un_only	d__Bacteria;p__Bacteroidota;c__Bacteroidia;o__Bacteroidales;f__Cfx3-03;g__Cfx3-03;s__
STM_0716_E_M_E061_A_bin.30	35	0.209112	0.00184356	0.789044	0.7872	0.209112	un_only	d__Bacteria;p__Bacteroidota;c__Bacteroidia;o__Bacteroidales;f__Cfx3-03;g__Cfx3-03;s__
STM_0716_E_M_E061_A_bin.22	21	0.333333	0.015873	0.650794	0.634921	0.333333	lost_fx	d__Bacteria;p__Bacteroidota;c__Bacteroidia;o__Bacteroidales;f__Cfx3-03;g__Cfx3-03;s__
STM_0716_E_M_E026_E050_E061_D_bin.84	7	0.19544	0.14658	0.65798	0.511401	0.19544	un_only	d__Bacteria;p__Bacteroidota;c__Bacteroidia;o__Bacteroidales;f__Cfx3-03;g__Cfx3-03;s__
STM_0716_E_M_E026_E050_E061_D_bin.84	35	0.327103	0.0955348	0.577362	0.481828	0.327103	lost_fx	d__Bacteria;p__Bacteroidota;c__Bacteroidia;o__Bacteroidales;f__Cfx3-03;g__Cfx3-03;s__
STM_0716_E_M_E026_E050_E061_D_bin.84	21	0.462483	0.0968622	0.440655	0.343793	0.462483	lost_fx	d__Bacteria;p__Bacteroidota;c__Bacteroidia;o__Bacteroidales;f__Cfx3-03;g__Cfx3-03;s__
STM_0716_E_M_E026_E050_E061_D_bin.84	14	0.317804	0.402662	0.279534	-0.123128	0.317804	resistant	d__Bacteria;p__Bacteroidota;c__Bacteroidia;o__Bacteroidales;f__Cfx3-03;g__Cfx3-03;s__
20120600_E3D_27	35	0.41116	0.151982	0.436858	0.284875	0.41116	lost_fx	d__Bacteria;p__Bacteroidota;c__Bacteroidia;o__Bacteroidales;f__FEN-979;g__CAIRDP01;s__
20120600_E3D_50	35	0.227338	0.297842	0.47482	0.176978	0.227338	responsive	d__Bacteria;p__Bacteroidota;c__Bacteroidia;o__Bacteroidales;f__FEN-979;g__CAIRDP01;s__
20120600_E3D_27	7	0.419894	0.240699	0.339408	0.0987092	0.419894	resistant	d__Bacteria;p__Bacteroidota;c__Bacteroidia;o__Bacteroidales;f__FEN-979;g__CAIRDP01;s__
20120600_E3D_50	7	0.296727	0.347413	0.355861	0.00844773	0.296727	resistant	d__Bacteria;p__Bacteroidota;c__Bacteroidia;o__Bacteroidales;f__FEN-979;g__CAIRDP01;s__
20120600_E3D_27	21	0.383346	0.38099	0.235664	-0.145326	0.383346	resistant	d__Bacteria;p__Bacteroidota;c__Bacteroidia;o__Bacteroidales;f__FEN-979;g__CAIRDP01;s__
20120600_E3D_50	21	0.190141	0.5	0.309859	-0.190141	0.190141	responsive	d__Bacteria;p__Bacteroidota;c__Bacteroidia;o__Bacteroidales;f__FEN-979;g__CAIRDP01;s__
20120600_E3D_27	14	0.294699	0.487871	0.21743	-0.27044	0.294699	gain_fx	d__Bacteria;p__Bacteroidota;c__Bacteroidia;o__Bacteroidales;f__FEN-979;g__CAIRDP01;s__
20120600_E3D_50	14	0.17953	0.629195	0.191275	-0.437919	0.17953	cat_only	d__Bacteria;p__Bacteroidota;c__Bacteroidia;o__Bacteroidales;f__FEN-979;g__CAIRDP01;s__
20170700_S35_19	35	0	0	1	1	0	un_only	d__Bacteria;p__Bacteroidota;c__Bacteroidia;o__Bacteroidales;f__FEN-979;g__FEN-979;s__
3300023254_4	35	0.35489	0.123028	0.522082	0.399054	0.35489	lost_fx	d__Bacteria;p__Bacteroidota;c__Bacteroidia;o__Bacteroidales;f__FEN-979;g__FEN-979;s__
3300023254_4	7	0.33112	0.263757	0.405123	0.141366	0.33112	resistant	d__Bacteria;p__Bacteroidota;c__Bacteroidia;o__Bacteroidales;f__FEN-979;g__FEN-979;s__
20170700_S35_19	7	0.12069	0.373563	0.505747	0.132184	0.12069	responsive	d__Bacteria;p__Bacteroidota;c__Bacteroidia;o__Bacteroidales;f__FEN-979;g__FEN-979;s__
3300037076_11	35	0.192661	0.431193	0.376147	-0.0550459	0.192661	responsive	d__Bacteria;p__Bacteroidota;c__Bacteroidia;o__Bacteroidales;f__FEN-979;g__FEN-979;s__
3300037076_11	7	0.216312	0.429078	0.35461	-0.0744681	0.216312	responsive	d__Bacteria;p__Bacteroidota;c__Bacteroidia;o__Bacteroidales;f__FEN-979;g__FEN-979;s__
3300023254_4	21	0.258137	0.424242	0.317621	-0.106622	0.258137	responsive	d__Bacteria;p__Bacteroidota;c__Bacteroidia;o__Bacteroidales;f__FEN-979;g__FEN-979;s__
3300037076_11	14	0.152381	0.533333	0.314286	-0.219048	0.152381	responsive	d__Bacteria;p__Bacteroidota;c__Bacteroidia;o__Bacteroidales;f__FEN-979;g__FEN-979;s__
3300023254_4	14	0.234323	0.548955	0.216722	-0.332233	0.234323	cat_only	d__Bacteria;p__Bacteroidota;c__Bacteroidia;o__Bacteroidales;f__FEN-979;g__FEN-979;s__
3300037076_11	21	0	1	0	-1	0	cat_only	d__Bacteria;p__Bacteroidota;c__Bacteroidia;o__Bacteroidales;f__FEN-979;g__FEN-979;s__
20130700_E1Z_4	35	0.2375	0.1875	0.575	0.3875	0.2375	un_only	d__Bacteria;p__Bacteroidota;c__Bacteroidia;o__Bacteroidales;f__FEN-979;g__FEN-979;s__FEN-979 sp003142515
20130700_E1Z_4	7	0.142857	0.452381	0.404762	-0.047619	0.142857	responsive	d__Bacteria;p__Bacteroidota;c__Bacteroidia;o__Bacteroidales;f__FEN-979;g__FEN-979;s__FEN-979 sp003142515
Fen.Labelled.R2.T3.F3.JGI.BFC.metaspades_bin.31_81.88_4.50	21	0	0	1	1	0	un_only	d__Bacteria;p__Bacteroidota;c__Bacteroidia;o__Bacteroidales;f__Paludibacteraceae;g__Paludibacter;s__
Fen.Labelled.R3.T2.F2.JGI.BFC.metaspades_bin.29_70.49_8.96	21	0	0	1	1	0	un_only	d__Bacteria;p__Bacteroidota;c__Bacteroidia;o__Bacteroidales;f__Paludibacteraceae;g__Paludibacter;s__
Fen.Labelled.R2.T3.F3.JGI.BFC.metaspades_bin.31_81.88_4.50	14	0	0	1	1	0	un_only	d__Bacteria;p__Bacteroidota;c__Bacteroidia;o__Bacteroidales;f__Paludibacteraceae;g__Paludibacter;s__
Fen.Labelled.R2.T3.F3.JGI.BFC.metaspades_bin.31_81.88_4.50	35	0	0	1	1	0	un_only	d__Bacteria;p__Bacteroidota;c__Bacteroidia;o__Bacteroidales;f__Paludibacteraceae;g__Paludibacter;s__
Fen.Labelled.R3.T2.F2.JGI.BFC.metaspades_bin.29_70.49_8.96	35	0	0	1	1	0	un_only	d__Bacteria;p__Bacteroidota;c__Bacteroidia;o__Bacteroidales;f__Paludibacteraceae;g__Paludibacter;s__
STM_0716_E_M_E026_A_bin.3	35	0.030582	0.00361723	0.965801	0.962183	0.030582	un_only	d__Bacteria;p__Bacteroidota;c__Bacteroidia;o__Bacteroidales;f__Paludibacteraceae;g__Paludibacter;s__
STM_0716_E_M_E026_A_bin.3	21	0.0337655	0.00331625	0.962918	0.959602	0.0337655	un_only	d__Bacteria;p__Bacteroidota;c__Bacteroidia;o__Bacteroidales;f__Paludibacteraceae;g__Paludibacter;s__
Bog.Unlabelled.R1.T2.F1.trimmomatic.megahit_bin.52_97.85_0.54	21	0.193662	0.00880282	0.797535	0.788732	0.193662	un_only	d__Bacteria;p__Bacteroidota;c__Bacteroidia;o__Bacteroidales;f__Paludibacteraceae;g__Paludibacter;s__
Fen.Unlabelled.R2.T3.F1.trimmomatic.metaspades_bin.3_78.82_2.42	35	0.186484	0.0147358	0.79878	0.784045	0.186484	un_only	d__Bacteria;p__Bacteroidota;c__Bacteroidia;o__Bacteroidales;f__Paludibacteraceae;g__Paludibacter;s__
STM_0716_E_M_E026_A_bin.3	14	0.0946237	0.0731183	0.832258	0.75914	0.0946237	un_only	d__Bacteria;p__Bacteroidota;c__Bacteroidia;o__Bacteroidales;f__Paludibacteraceae;g__Paludibacter;s__
Fen.Labelled.R1.T2.F4.trimmomatic.megahit_bin.28_71.94_3.29	14	0.230769	0.0156454	0.753585	0.73794	0.230769	un_only	d__Bacteria;p__Bacteroidota;c__Bacteroidia;o__Bacteroidales;f__Paludibacteraceae;g__Paludibacter;s__
Fen.Unlabelled.R2.T1.F2.trimmomatic.megahit_bin.43_70.99_3.05	14	0.212909	0.026975	0.760116	0.733141	0.212909	un_only	d__Bacteria;p__Bacteroidota;c__Bacteroidia;o__Bacteroidales;f__Paludibacteraceae;g__Paludibacter;s__
Fen.Labelled.R1.T1.F2.trimmomatic.metaspades_bin.12_82.96_1.12	14	0.235842	0.0178433	0.746315	0.728472	0.235842	un_only	d__Bacteria;p__Bacteroidota;c__Bacteroidia;o__Bacteroidales;f__Paludibacteraceae;g__Paludibacter;s__
Fen.Unlabelled.R1.T3.F1.trimmomatic.metaspades_bin.55_85.86_0.54	14	0.212903	0.0370968	0.75	0.712903	0.212903	un_only	d__Bacteria;p__Bacteroidota;c__Bacteroidia;o__Bacteroidales;f__Paludibacteraceae;g__Paludibacter;s__
Fen.Labelled.R2.T3.F4.JGI.BFC.metaspades_bin.34_100.00_0.54	21	0.257463	0.0164179	0.726119	0.709701	0.257463	un_only	d__Bacteria;p__Bacteroidota;c__Bacteroidia;o__Bacteroidales;f__Paludibacteraceae;g__Paludibacter;s__
Fen.Unlabelled.R2.T1.F2.trimmomatic.megahit_bin.43_70.99_3.05	21	0.226371	0.0361727	0.737456	0.701284	0.226371	un_only	d__Bacteria;p__Bacteroidota;c__Bacteroidia;o__Bacteroidales;f__Paludibacteraceae;g__Paludibacter;s__
Fen.Labelled.R1.T2.F2.JGI.BFC.metaspades_bin.20_72.04_6.06	14	0.244747	0.0309023	0.724351	0.693449	0.244747	un_only	d__Bacteria;p__Bacteroidota;c__Bacteroidia;o__Bacteroidales;f__Paludibacteraceae;g__Paludibacter;s__
Bog.Unlabelled.R1.T2.F1.trimmomatic.megahit_bin.52_97.85_0.54	35	0.258876	0.0266272	0.714497	0.68787	0.258876	un_only	d__Bacteria;p__Bacteroidota;c__Bacteroidia;o__Bacteroidales;f__Paludibacteraceae;g__Paludibacter;s__
Fen.Labelled.R3.T2.F4.JGI.BFC.metaspades_bin.31_95.16_0.72	35	0.231579	0.0421053	0.726316	0.684211	0.231579	un_only	d__Bacteria;p__Bacteroidota;c__Bacteroidia;o__Bacteroidales;f__Paludibacteraceae;g__Paludibacter;s__
Fen.Labelled.R1.T1.F2.trimmomatic.metaspades_bin.12_82.96_1.12	21	0.23436	0.0420168	0.723623	0.681606	0.23436	un_only	d__Bacteria;p__Bacteroidota;c__Bacteroidia;o__Bacteroidales;f__Paludibacteraceae;g__Paludibacter;s__
Fen.Labelled.R1.T2.F4.trimmomatic.megahit_bin.28_71.94_3.29	21	0.230061	0.0460123	0.723926	0.677914	0.230061	un_only	d__Bacteria;p__Bacteroidota;c__Bacteroidia;o__Bacteroidales;f__Paludibacteraceae;g__Paludibacter;s__
Fen.Unlabelled.R1.T3.F1.trimmomatic.metaspades_bin.55_85.86_0.54	21	0.225806	0.0483871	0.725806	0.677419	0.225806	un_only	d__Bacteria;p__Bacteroidota;c__Bacteroidia;o__Bacteroidales;f__Paludibacteraceae;g__Paludibacter;s__
Fen.Labelled.R2.T3.F4.JGI.BFC.metaspades_bin.34_100.00_0.54	35	0.34214	0.00554468	0.652316	0.646771	0.34214	lost_fx	d__Bacteria;p__Bacteroidota;c__Bacteroidia;o__Bacteroidales;f__Paludibacteraceae;g__Paludibacter;s__
Fen.Labelled.R3.T1.F2.trimmomatic.metaspades_bin.42_94.61_1.08	35	0.228464	0.0636704	0.707865	0.644195	0.228464	un_only	d__Bacteria;p__Bacteroidota;c__Bacteroidia;o__Bacteroidales;f__Paludibacteraceae;g__Paludibacter;s__
Fen.Labelled.R1.T2.F2.JGI.BFC.metaspades_bin.20_72.04_6.06	21	0.271408	0.0507983	0.677794	0.626996	0.271408	lost_fx	d__Bacteria;p__Bacteroidota;c__Bacteroidia;o__Bacteroidales;f__Paludibacteraceae;g__Paludibacter;s__
Bog.Unlabelled.R1.T2.F1.trimmomatic.megahit_bin.52_97.85_0.54	14	0.277778	0.0530303	0.669192	0.616162	0.277778	lost_fx	d__Bacteria;p__Bacteroidota;c__Bacteroidia;o__Bacteroidales;f__Paludibacteraceae;g__Paludibacter;s__
Fen.Unlabelled.R2.T3.F1.trimmomatic.metaspades_bin.3_78.82_2.42	21	0.257447	0.0744681	0.668085	0.593617	0.257447	un_only	d__Bacteria;p__Bacteroidota;c__Bacteroidia;o__Bacteroidales;f__Paludibacteraceae;g__Paludibacter;s__
Fen.Labelled.R1.T1.F2.trimmomatic.metaspades_bin.12_82.96_1.12	7	0.28436	0.0625592	0.653081	0.590521	0.28436	lost_fx	d__Bacteria;p__Bacteroidota;c__Bacteroidia;o__Bacteroidales;f__Paludibacteraceae;g__Paludibacter;s__
Fen.Unlabelled.R2.T1.F2.trimmomatic.megahit_bin.43_70.99_3.05	7	0.263855	0.0746988	0.661446	0.586747	0.263855	un_only	d__Bacteria;p__Bacteroidota;c__Bacteroidia;o__Bacteroidales;f__Paludibacteraceae;g__Paludibacter;s__
Fen.Labelled.R3.T2.F3.JGI.BFC.metaspades_bin.16_91.25_5.29	21	0.240196	0.0931373	0.666667	0.573529	0.240196	un_only	d__Bacteria;p__Bacteroidota;c__Bacteroidia;o__Bacteroidales;f__Paludibacteraceae;g__Paludibacter;s__
Fen.Labelled.R1.T2.F2.JGI.BFC.metaspades_bin.20_72.04_6.06	7	0.306428	0.064275	0.629297	0.565022	0.306428	lost_fx	d__Bacteria;p__Bacteroidota;c__Bacteroidia;o__Bacteroidales;f__Paludibacteraceae;g__Paludibacter;s__
Fen.Labelled.R3.T2.F4.JGI.BFC.metaspades_bin.26_72.46_2.96	35	0.345161	0.0532258	0.601613	0.548387	0.345161	lost_fx	d__Bacteria;p__Bacteroidota;c__Bacteroidia;o__Bacteroidales;f__Paludibacteraceae;g__Paludibacter;s__
Fen.Labelled.R1.T2.F4.trimmomatic.megahit_bin.28_71.94_3.29	7	0.27707	0.0875796	0.63535	0.547771	0.27707	lost_fx	d__Bacteria;p__Bacteroidota;c__Bacteroidia;o__Bacteroidales;f__Paludibacteraceae;g__Paludibacter;s__
Fen.Labelled.R1.T2.F4.trimmomatic.megahit_bin.28_71.94_3.29	35	0.185874	0.133829	0.680297	0.546468	0.185874	un_only	d__Bacteria;p__Bacteroidota;c__Bacteroidia;o__Bacteroidales;f__Paludibacteraceae;g__Paludibacter;s__
Fen.Unlabelled.R1.T3.F1.trimmomatic.metaspades_bin.55_85.86_0.54	35	0.12987	0.164502	0.705628	0.541126	0.12987	un_only	d__Bacteria;p__Bacteroidota;c__Bacteroidia;o__Bacteroidales;f__Paludibacteraceae;g__Paludibacter;s__
Fen.Unlabelled.R1.T3.F1.trimmomatic.metaspades_bin.55_85.86_0.54	7	0.278455	0.0934959	0.628049	0.534553	0.278455	lost_fx	d__Bacteria;p__Bacteroidota;c__Bacteroidia;o__Bacteroidales;f__Paludibacteraceae;g__Paludibacter;s__
Fen.Labelled.R3.T2.F3.JGI.BFC.metaspades_bin.16_91.25_5.29	35	0.130435	0.173913	0.695652	0.521739	0.130435	un_only	d__Bacteria;p__Bacteroidota;c__Bacteroidia;o__Bacteroidales;f__Paludibacteraceae;g__Paludibacter;s__
Fen.Unlabelled.R2.T1.F2.trimmomatic.megahit_bin.43_70.99_3.05	35	0.143631	0.186992	0.669377	0.482385	0.143631	un_only	d__Bacteria;p__Bacteroidota;c__Bacteroidia;o__Bacteroidales;f__Paludibacteraceae;g__Paludibacter;s__
Fen.Labelled.R1.T1.F2.trimmomatic.metaspades_bin.12_82.96_1.12	35	0.164835	0.184615	0.650549	0.465934	0.164835	un_only	d__Bacteria;p__Bacteroidota;c__Bacteroidia;o__Bacteroidales;f__Paludibacteraceae;g__Paludibacter;s__
STM_0716_E_M_E026_A_bin.3	7	0.236906	0.15552	0.607575	0.452055	0.236906	un_only	d__Bacteria;p__Bacteroidota;c__Bacteroidia;o__Bacteroidales;f__Paludibacteraceae;g__Paludibacter;s__
Fen.Labelled.R1.T2.F2.JGI.BFC.metaspades_bin.20_72.04_6.06	35	0.193353	0.178248	0.628399	0.450151	0.193353	un_only	d__Bacteria;p__Bacteroidota;c__Bacteroidia;o__Bacteroidales;f__Paludibacteraceae;g__Paludibacter;s__
Fen.Labelled.R3.T2.F3.JGI.BFC.metaspades_bin.16_91.25_5.29	14	0.209524	0.180952	0.609524	0.428571	0.209524	un_only	d__Bacteria;p__Bacteroidota;c__Bacteroidia;o__Bacteroidales;f__Paludibacteraceae;g__Paludibacter;s__
Fen.Unlabelled.R2.T1.F1.trimmomatic.metaspades_bin.34_86.94_0.54	35	0.329463	0.129173	0.541364	0.412192	0.329463	lost_fx	d__Bacteria;p__Bacteroidota;c__Bacteroidia;o__Bacteroidales;f__Paludibacteraceae;g__Paludibacter;s__
Fen.Labelled.R3.T2.F4.JGI.BFC.metaspades_bin.31_95.16_0.72	21	0.477064	0.0642202	0.458716	0.394495	0.477064	lost_fx	d__Bacteria;p__Bacteroidota;c__Bacteroidia;o__Bacteroidales;f__Paludibacteraceae;g__Paludibacter;s__
Fen.Unlabelled.R2.T1.F1.JGI.BFC.metaspades_bin.11_89.30_5.73	35	0.439798	0.0957179	0.464484	0.368766	0.439798	lost_fx	d__Bacteria;p__Bacteroidota;c__Bacteroidia;o__Bacteroidales;f__Paludibacteraceae;g__Paludibacter;s__
STM_0716_E_M_E034_A_bin.60	35	0.635608	0.00286697	0.361525	0.358658	0.635608	lost_fx	d__Bacteria;p__Bacteroidota;c__Bacteroidia;o__Bacteroidales;f__Paludibacteraceae;g__Paludibacter;s__
Fen.Labelled.R3.T1.F2.trimmomatic.metaspades_bin.42_94.61_1.08	21	0.512304	0.0671141	0.420582	0.353468	0.512304	lost_fx	d__Bacteria;p__Bacteroidota;c__Bacteroidia;o__Bacteroidales;f__Paludibacteraceae;g__Paludibacter;s__
Fen.Labelled.R3.T1.F2.trimmomatic.metaspades_bin.42_94.61_1.08	14	0.524548	0.113695	0.361757	0.248062	0.524548	lost_fx	d__Bacteria;p__Bacteroidota;c__Bacteroidia;o__Bacteroidales;f__Paludibacteraceae;g__Paludibacter;s__
Fen.Labelled.R2.T3.F4.JGI.BFC.metaspades_bin.34_100.00_0.54	7	0.392413	0.194428	0.413159	0.218731	0.392413	resistant	d__Bacteria;p__Bacteroidota;c__Bacteroidia;o__Bacteroidales;f__Paludibacteraceae;g__Paludibacter;s__
Fen.Labelled.R3.T1.F2.trimmomatic.metaspades_bin.42_94.61_1.08	7	0.434978	0.174888	0.390135	0.215247	0.434978	resistant	d__Bacteria;p__Bacteroidota;c__Bacteroidia;o__Bacteroidales;f__Paludibacteraceae;g__Paludibacter;s__
Fen.Labelled.R3.T2.F4.JGI.BFC.metaspades_bin.26_72.46_2.96	7	0.595685	0.108818	0.295497	0.186679	0.595685	resistant	d__Bacteria;p__Bacteroidota;c__Bacteroidia;o__Bacteroidales;f__Paludibacteraceae;g__Paludibacter;s__
Fen.Unlabelled.R2.T1.F1.JGI.BFC.metaspades_bin.11_89.30_5.73	21	0.733797	0.0421923	0.22401	0.181818	0.733797	resistant	d__Bacteria;p__Bacteroidota;c__Bacteroidia;o__Bacteroidales;f__Paludibacteraceae;g__Paludibacter;s__
Fen.Labelled.R3.T2.F4.JGI.BFC.metaspades_bin.26_72.46_2.96	21	0.761905	0.0330688	0.205026	0.171958	0.761905	resistant	d__Bacteria;p__Bacteroidota;c__Bacteroidia;o__Bacteroidales;f__Paludibacteraceae;g__Paludibacter;s__
Fen.Labelled.R3.T2.F4.JGI.BFC.metaspades_bin.26_72.46_2.96	14	0.701642	0.0642398	0.234118	0.169879	0.701642	resistant	d__Bacteria;p__Bacteroidota;c__Bacteroidia;o__Bacteroidales;f__Paludibacteraceae;g__Paludibacter;s__
Fen.Unlabelled.R2.T1.F1.JGI.BFC.metaspades_bin.11_89.30_5.73	14	0.674827	0.0910059	0.234167	0.143161	0.674827	resistant	d__Bacteria;p__Bacteroidota;c__Bacteroidia;o__Bacteroidales;f__Paludibacteraceae;g__Paludibacter;s__
Fen.Unlabelled.R2.T1.F1.trimmomatic.metaspades_bin.34_86.94_0.54	7	0.193939	0.337374	0.468687	0.131313	0.193939	responsive	d__Bacteria;p__Bacteroidota;c__Bacteroidia;o__Bacteroidales;f__Paludibacteraceae;g__Paludibacter;s__
Fen.Unlabelled.R1.T2.F1.JGI.BFC.metaspades_bin.79_78.95_1.72	35	0.175439	0.350877	0.473684	0.122807	0.175439	responsive	d__Bacteria;p__Bacteroidota;c__Bacteroidia;o__Bacteroidales;f__Paludibacteraceae;g__Paludibacter;s__
Fen.Unlabelled.R2.T3.F1.trimmomatic.metaspades_bin.3_78.82_2.42	7	0.244514	0.321317	0.434169	0.112853	0.244514	responsive	d__Bacteria;p__Bacteroidota;c__Bacteroidia;o__Bacteroidales;f__Paludibacteraceae;g__Paludibacter;s__
STM_0716_E_M_E034_A_bin.60	7	0.814312	0.0391733	0.146514	0.107341	0.814312	resistant	d__Bacteria;p__Bacteroidota;c__Bacteroidia;o__Bacteroidales;f__Paludibacteraceae;g__Paludibacter;s__
Fen.Unlabelled.R2.T1.F1.JGI.BFC.metaspades_bin.11_89.30_5.73	7	0.554435	0.176075	0.269489	0.093414	0.554435	resistant	d__Bacteria;p__Bacteroidota;c__Bacteroidia;o__Bacteroidales;f__Paludibacteraceae;g__Paludibacter;s__
Bog.Unlabelled.R1.T2.F1.trimmomatic.megahit_bin.52_97.85_0.54	7	0.446602	0.237864	0.315534	0.0776699	0.446602	resistant	d__Bacteria;p__Bacteroidota;c__Bacteroidia;o__Bacteroidales;f__Paludibacteraceae;g__Paludibacter;s__
Fen.Unlabelled.R2.T1.F1.trimmomatic.metaspades_bin.34_86.94_0.54	21	0.438636	0.243939	0.317424	0.0734848	0.438636	resistant	d__Bacteria;p__Bacteroidota;c__Bacteroidia;o__Bacteroidales;f__Paludibacteraceae;g__Paludibacter;s__
Fen.Labelled.R3.T2.F4.JGI.BFC.metaspades_bin.31_95.16_0.72	7	0.225	0.3625	0.4125	0.05	0.225	responsive	d__Bacteria;p__Bacteroidota;c__Bacteroidia;o__Bacteroidales;f__Paludibacteraceae;g__Paludibacter;s__
Fen.Unlabelled.R2.T3.F1.trimmomatic.metaspades_bin.3_78.82_2.42	14	0.207607	0.377179	0.415214	0.0380349	0.207607	responsive	d__Bacteria;p__Bacteroidota;c__Bacteroidia;o__Bacteroidales;f__Paludibacteraceae;g__Paludibacter;s__
STM_0716_E_M_E034_A_bin.60	14	0.936785	0.0143021	0.048913	0.034611	0.936785	resistant	d__Bacteria;p__Bacteroidota;c__Bacteroidia;o__Bacteroidales;f__Paludibacteraceae;g__Paludibacter;s__
STM_0716_E_M_E034_A_bin.60	21	0.965884	0.00223714	0.0318792	0.0296421	0.965884	resistant	d__Bacteria;p__Bacteroidota;c__Bacteroidia;o__Bacteroidales;f__Paludibacteraceae;g__Paludibacter;s__
Fen.Labelled.R2.T3.F4.JGI.BFC.metaspades_bin.34_100.00_0.54	14	0.439599	0.273183	0.287218	0.0140351	0.439599	resistant	d__Bacteria;p__Bacteroidota;c__Bacteroidia;o__Bacteroidales;f__Paludibacteraceae;g__Paludibacter;s__
Fen.Labelled.R1.T1.F2.trimmomatic.metaspades_bin.20_82.87_0.54	35	0.236842	0.394737	0.368421	-0.0263158	0.236842	responsive	d__Bacteria;p__Bacteroidota;c__Bacteroidia;o__Bacteroidales;f__Paludibacteraceae;g__Paludibacter;s__
Fen.Labelled.R3.T2.F3.JGI.BFC.metaspades_bin.16_91.25_5.29	7	0.2	0.418182	0.381818	-0.0363636	0.2	responsive	d__Bacteria;p__Bacteroidota;c__Bacteroidia;o__Bacteroidales;f__Paludibacteraceae;g__Paludibacter;s__
Fen.Unlabelled.R3.T2.F3.trimmomatic.metaspades_bin.14_70.54_1.79	35	0.238095	0.404762	0.357143	-0.047619	0.238095	responsive	d__Bacteria;p__Bacteroidota;c__Bacteroidia;o__Bacteroidales;f__Paludibacteraceae;g__Paludibacter;s__
Fen.Labelled.R1.T1.F1.trimmomatic.metaspades_bin.3_75.84_2.35	35	0.217391	0.434783	0.347826	-0.0869565	0.217391	responsive	d__Bacteria;p__Bacteroidota;c__Bacteroidia;o__Bacteroidales;f__Paludibacteraceae;g__Paludibacter;s__
Fen.Unlabelled.R2.T1.F3.trimmomatic.metaspades_bin.31_80.65_2.69	35	0.173913	0.478261	0.347826	-0.130435	0.173913	responsive	d__Bacteria;p__Bacteroidota;c__Bacteroidia;o__Bacteroidales;f__Paludibacteraceae;g__Paludibacter;s__
Fen.Labelled.R3.T2.F4.JGI.BFC.metaspades_bin.31_95.16_0.72	14	0.392857	0.369048	0.238095	-0.130952	0.392857	resistant	d__Bacteria;p__Bacteroidota;c__Bacteroidia;o__Bacteroidales;f__Paludibacteraceae;g__Paludibacter;s__
Fen.Unlabelled.R1.T2.F1.JGI.BFC.metaspades_bin.83_76.02_7.93	35	0.238411	0.470199	0.291391	-0.178808	0.238411	responsive	d__Bacteria;p__Bacteroidota;c__Bacteroidia;o__Bacteroidales;f__Paludibacteraceae;g__Paludibacter;s__
Fen.Unlabelled.R1.T2.F1.JGI.BFC.metaspades_bin.83_76.02_7.93	21	0.209091	0.5	0.290909	-0.209091	0.209091	responsive	d__Bacteria;p__Bacteroidota;c__Bacteroidia;o__Bacteroidales;f__Paludibacteraceae;g__Paludibacter;s__
Fen.Unlabelled.R1.T2.F3.trimmomatic.metaspades_bin.12_80.43_0.99	35	0.210526	0.508772	0.280702	-0.22807	0.210526	responsive	d__Bacteria;p__Bacteroidota;c__Bacteroidia;o__Bacteroidales;f__Paludibacteraceae;g__Paludibacter;s__
Fen.Unlabelled.R1.T2.F1.JGI.BFC.metaspades_bin.83_76.02_7.93	7	0.327511	0.471616	0.200873	-0.270742	0.327511	gain_fx	d__Bacteria;p__Bacteroidota;c__Bacteroidia;o__Bacteroidales;f__Paludibacteraceae;g__Paludibacter;s__
Fen.Labelled.R1.T2.F4.trimmomatic.metaspades_bin.31_76.52_2.24	35	0.178571	0.553571	0.267857	-0.285714	0.178571	cat_only	d__Bacteria;p__Bacteroidota;c__Bacteroidia;o__Bacteroidales;f__Paludibacteraceae;g__Paludibacter;s__
Fen.Unlabelled.R2.T1.F1.trimmomatic.metaspades_bin.34_86.94_0.54	14	0.21	0.602	0.188	-0.414	0.21	cat_only	d__Bacteria;p__Bacteroidota;c__Bacteroidia;o__Bacteroidales;f__Paludibacteraceae;g__Paludibacter;s__
Fen.Unlabelled.R1.T2.F4.trimmomatic.metaspades_bin.55_83.98_0.54	35	0.169492	0.627119	0.20339	-0.423729	0.169492	cat_only	d__Bacteria;p__Bacteroidota;c__Bacteroidia;o__Bacteroidales;f__Paludibacteraceae;g__Paludibacter;s__
Fen.Labelled.R2.T2.F4.trimmomatic.metaspades_bin.18_74.78_2.15	7	0.291339	0.582677	0.125984	-0.456693	0.291339	gain_fx	d__Bacteria;p__Bacteroidota;c__Bacteroidia;o__Bacteroidales;f__Paludibacteraceae;g__Paludibacter;s__
Fen.Unlabelled.R1.T2.F1.JGI.BFC.metaspades_bin.79_78.95_1.72	7	0.140187	0.682243	0.17757	-0.504673	0.140187	cat_only	d__Bacteria;p__Bacteroidota;c__Bacteroidia;o__Bacteroidales;f__Paludibacteraceae;g__Paludibacter;s__
Fen.Labelled.R1.T2.F1.trimmomatic.metaspades_bin.30_82.87_1.08	7	0.234375	0.65625	0.109375	-0.546875	0.234375	cat_only	d__Bacteria;p__Bacteroidota;c__Bacteroidia;o__Bacteroidales;f__Paludibacteraceae;g__Paludibacter;s__
Fen.Labelled.R3.T2.F3.trimmomatic.metaspades_bin.20_86.01_1.88	7	0.293478	0.630435	0.076087	-0.554348	0.293478	gain_fx	d__Bacteria;p__Bacteroidota;c__Bacteroidia;o__Bacteroidales;f__Paludibacteraceae;g__Paludibacter;s__
Fen.Labelled.R1.T1.F1.trimmomatic.metaspades_bin.3_75.84_2.35	7	0.256198	0.652893	0.0909091	-0.561983	0.256198	cat_only	d__Bacteria;p__Bacteroidota;c__Bacteroidia;o__Bacteroidales;f__Paludibacteraceae;g__Paludibacter;s__
Fen.Unlabelled.R2.T1.F3.trimmomatic.metaspades_bin.31_80.65_2.69	7	0.261682	0.654206	0.0841121	-0.570093	0.261682	cat_only	d__Bacteria;p__Bacteroidota;c__Bacteroidia;o__Bacteroidales;f__Paludibacteraceae;g__Paludibacter;s__
Fen.Unlabelled.R1.T2.F4.trimmomatic.metaspades_bin.55_83.98_0.54	7	0.242188	0.664062	0.09375	-0.570312	0.242188	cat_only	d__Bacteria;p__Bacteroidota;c__Bacteroidia;o__Bacteroidales;f__Paludibacteraceae;g__Paludibacter;s__
Fen.Unlabelled.R1.T2.F1.JGI.BFC.metaspades_bin.83_76.02_7.93	14	0.152174	0.710145	0.137681	-0.572464	0.152174	cat_only	d__Bacteria;p__Bacteroidota;c__Bacteroidia;o__Bacteroidales;f__Paludibacteraceae;g__Paludibacter;s__
Fen.Unlabelled.R1.T2.F3.trimmomatic.metaspades_bin.12_80.43_0.99	7	0.247863	0.666667	0.0854701	-0.581197	0.247863	cat_only	d__Bacteria;p__Bacteroidota;c__Bacteroidia;o__Bacteroidales;f__Paludibacteraceae;g__Paludibacter;s__
Fen.Labelled.R1.T2.F4.trimmomatic.metaspades_bin.31_76.52_2.24	7	0.207207	0.693694	0.0990991	-0.594595	0.207207	cat_only	d__Bacteria;p__Bacteroidota;c__Bacteroidia;o__Bacteroidales;f__Paludibacteraceae;g__Paludibacter;s__
Fen.Unlabelled.R3.T2.F3.trimmomatic.metaspades_bin.14_70.54_1.79	7	0.276786	0.660714	0.0625	-0.598214	0.276786	gain_fx	d__Bacteria;p__Bacteroidota;c__Bacteroidia;o__Bacteroidales;f__Paludibacteraceae;g__Paludibacter;s__
Fen.Labelled.R3.T2.F4.trimmomatic.metaspades_bin.4_74.00_1.30	7	0.22093	0.709302	0.0697674	-0.639535	0.22093	cat_only	d__Bacteria;p__Bacteroidota;c__Bacteroidia;o__Bacteroidales;f__Paludibacteraceae;g__Paludibacter;s__
Fen.Labelled.R1.T1.F2.trimmomatic.metaspades_bin.20_82.87_0.54	7	0.239583	0.708333	0.0520833	-0.65625	0.239583	cat_only	d__Bacteria;p__Bacteroidota;c__Bacteroidia;o__Bacteroidales;f__Paludibacteraceae;g__Paludibacter;s__
Fen.Labelled.R1.T1.F3.trimmomatic.metaspades_bin.23_70.57_1.61	7	0.184874	0.756303	0.0588235	-0.697479	0.184874	cat_only	d__Bacteria;p__Bacteroidota;c__Bacteroidia;o__Bacteroidales;f__Paludibacteraceae;g__Paludibacter;s__
Fen.Labelled.R1.T1.F1.trimmomatic.metaspades_bin.3_75.84_2.35	14	0	1	0	-1	0	cat_only	d__Bacteria;p__Bacteroidota;c__Bacteroidia;o__Bacteroidales;f__Paludibacteraceae;g__Paludibacter;s__
Fen.Labelled.R1.T1.F2.trimmomatic.metaspades_bin.20_82.87_0.54	14	0	1	0	-1	0	cat_only	d__Bacteria;p__Bacteroidota;c__Bacteroidia;o__Bacteroidales;f__Paludibacteraceae;g__Paludibacter;s__
Fen.Labelled.R1.T1.F3.trimmomatic.metaspades_bin.23_70.57_1.61	14	0	1	0	-1	0	cat_only	d__Bacteria;p__Bacteroidota;c__Bacteroidia;o__Bacteroidales;f__Paludibacteraceae;g__Paludibacter;s__
Fen.Labelled.R1.T2.F4.trimmomatic.metaspades_bin.31_76.52_2.24	14	0	1	0	-1	0	cat_only	d__Bacteria;p__Bacteroidota;c__Bacteroidia;o__Bacteroidales;f__Paludibacteraceae;g__Paludibacter;s__
Fen.Labelled.R2.T2.F4.trimmomatic.metaspades_bin.18_74.78_2.15	14	0	1	0	-1	0	cat_only	d__Bacteria;p__Bacteroidota;c__Bacteroidia;o__Bacteroidales;f__Paludibacteraceae;g__Paludibacter;s__
Fen.Labelled.R2.T3.F4.trimmomatic.metaspades_bin.56_80.91_1.08	14	0	1	0	-1	0	cat_only	d__Bacteria;p__Bacteroidota;c__Bacteroidia;o__Bacteroidales;f__Paludibacteraceae;g__Paludibacter;s__
Fen.Labelled.R3.T2.F3.trimmomatic.metaspades_bin.20_86.01_1.88	14	0	1	0	-1	0	cat_only	d__Bacteria;p__Bacteroidota;c__Bacteroidia;o__Bacteroidales;f__Paludibacteraceae;g__Paludibacter;s__
Fen.Labelled.R3.T2.F4.trimmomatic.metaspades_bin.4_74.00_1.30	14	0	1	0	-1	0	cat_only	d__Bacteria;p__Bacteroidota;c__Bacteroidia;o__Bacteroidales;f__Paludibacteraceae;g__Paludibacter;s__
Fen.Unlabelled.R1.T2.F1.JGI.BFC.metaspades_bin.79_78.95_1.72	14	0	1	0	-1	0	cat_only	d__Bacteria;p__Bacteroidota;c__Bacteroidia;o__Bacteroidales;f__Paludibacteraceae;g__Paludibacter;s__
Fen.Unlabelled.R1.T2.F3.trimmomatic.metaspades_bin.12_80.43_0.99	14	0	1	0	-1	0	cat_only	d__Bacteria;p__Bacteroidota;c__Bacteroidia;o__Bacteroidales;f__Paludibacteraceae;g__Paludibacter;s__
Fen.Unlabelled.R1.T2.F4.trimmomatic.metaspades_bin.55_83.98_0.54	14	0	1	0	-1	0	cat_only	d__Bacteria;p__Bacteroidota;c__Bacteroidia;o__Bacteroidales;f__Paludibacteraceae;g__Paludibacter;s__
Fen.Unlabelled.R2.T1.F3.trimmomatic.metaspades_bin.31_80.65_2.69	14	0	1	0	-1	0	cat_only	d__Bacteria;p__Bacteroidota;c__Bacteroidia;o__Bacteroidales;f__Paludibacteraceae;g__Paludibacter;s__
Fen.Unlabelled.R3.T1.F1.trimmomatic.metaspades_bin.79_77.74_1.08	14	0	1	0	-1	0	cat_only	d__Bacteria;p__Bacteroidota;c__Bacteroidia;o__Bacteroidales;f__Paludibacteraceae;g__Paludibacter;s__
Fen.Unlabelled.R3.T2.F3.trimmomatic.metaspades_bin.14_70.54_1.79	14	0	1	0	-1	0	cat_only	d__Bacteria;p__Bacteroidota;c__Bacteroidia;o__Bacteroidales;f__Paludibacteraceae;g__Paludibacter;s__
Fen.Labelled.R1.T1.F1.trimmomatic.metaspades_bin.3_75.84_2.35	21	0	1	0	-1	0	cat_only	d__Bacteria;p__Bacteroidota;c__Bacteroidia;o__Bacteroidales;f__Paludibacteraceae;g__Paludibacter;s__
Fen.Labelled.R1.T1.F2.trimmomatic.metaspades_bin.20_82.87_0.54	21	0	1	0	-1	0	cat_only	d__Bacteria;p__Bacteroidota;c__Bacteroidia;o__Bacteroidales;f__Paludibacteraceae;g__Paludibacter;s__
Fen.Labelled.R1.T1.F3.trimmomatic.metaspades_bin.23_70.57_1.61	21	0	1	0	-1	0	cat_only	d__Bacteria;p__Bacteroidota;c__Bacteroidia;o__Bacteroidales;f__Paludibacteraceae;g__Paludibacter;s__
Fen.Labelled.R1.T2.F4.trimmomatic.metaspades_bin.31_76.52_2.24	21	0	1	0	-1	0	cat_only	d__Bacteria;p__Bacteroidota;c__Bacteroidia;o__Bacteroidales;f__Paludibacteraceae;g__Paludibacter;s__
Fen.Labelled.R2.T2.F4.trimmomatic.metaspades_bin.18_74.78_2.15	21	0	1	0	-1	0	cat_only	d__Bacteria;p__Bacteroidota;c__Bacteroidia;o__Bacteroidales;f__Paludibacteraceae;g__Paludibacter;s__
Fen.Labelled.R2.T3.F4.trimmomatic.metaspades_bin.56_80.91_1.08	21	0	1	0	-1	0	cat_only	d__Bacteria;p__Bacteroidota;c__Bacteroidia;o__Bacteroidales;f__Paludibacteraceae;g__Paludibacter;s__
Fen.Labelled.R3.T2.F3.trimmomatic.metaspades_bin.20_86.01_1.88	21	0	1	0	-1	0	cat_only	d__Bacteria;p__Bacteroidota;c__Bacteroidia;o__Bacteroidales;f__Paludibacteraceae;g__Paludibacter;s__
Fen.Labelled.R3.T2.F4.trimmomatic.metaspades_bin.4_74.00_1.30	21	0	1	0	-1	0	cat_only	d__Bacteria;p__Bacteroidota;c__Bacteroidia;o__Bacteroidales;f__Paludibacteraceae;g__Paludibacter;s__
Fen.Unlabelled.R1.T2.F3.trimmomatic.metaspades_bin.12_80.43_0.99	21	0	1	0	-1	0	cat_only	d__Bacteria;p__Bacteroidota;c__Bacteroidia;o__Bacteroidales;f__Paludibacteraceae;g__Paludibacter;s__
Fen.Unlabelled.R1.T2.F4.trimmomatic.metaspades_bin.55_83.98_0.54	21	0	1	0	-1	0	cat_only	d__Bacteria;p__Bacteroidota;c__Bacteroidia;o__Bacteroidales;f__Paludibacteraceae;g__Paludibacter;s__
Fen.Unlabelled.R2.T1.F3.trimmomatic.metaspades_bin.31_80.65_2.69	21	0	1	0	-1	0	cat_only	d__Bacteria;p__Bacteroidota;c__Bacteroidia;o__Bacteroidales;f__Paludibacteraceae;g__Paludibacter;s__
Fen.Unlabelled.R3.T1.F1.trimmomatic.metaspades_bin.79_77.74_1.08	21	0	1	0	-1	0	cat_only	d__Bacteria;p__Bacteroidota;c__Bacteroidia;o__Bacteroidales;f__Paludibacteraceae;g__Paludibacter;s__
Fen.Unlabelled.R3.T1.F1.trimmomatic.metaspades_bin.79_77.74_1.08	35	0	1	0	-1	0	cat_only	d__Bacteria;p__Bacteroidota;c__Bacteroidia;o__Bacteroidales;f__Paludibacteraceae;g__Paludibacter;s__
Fen.Unlabelled.R3.T2.F3.trimmomatic.metaspades_bin.14_70.54_1.79	21	0	1	0	-1	0	cat_only	d__Bacteria;p__Bacteroidota;c__Bacteroidia;o__Bacteroidales;f__Paludibacteraceae;g__Paludibacter;s__
Fen.Labelled.R2.T3.F4.trimmomatic.metaspades_bin.56_80.91_1.08	7	0	1	0	-1	0	cat_only	d__Bacteria;p__Bacteroidota;c__Bacteroidia;o__Bacteroidales;f__Paludibacteraceae;g__Paludibacter;s__
Fen.Unlabelled.R3.T1.F1.trimmomatic.metaspades_bin.79_77.74_1.08	7	0	1	0	-1	0	cat_only	d__Bacteria;p__Bacteroidota;c__Bacteroidia;o__Bacteroidales;f__Paludibacteraceae;g__Paludibacter;s__
Fen.Labelled.R2.T3.F3.JGI.BFC.metaspades_bin.38_80.01_9.95	35	0.294118	0.282353	0.423529	0.141176	0.294118	resistant	d__Bacteria;p__Bacteroidota;c__Bacteroidia;o__Bacteroidales;f__Prolixibacteraceae;g__JAAFHB01;s__
Fen.Labelled.R2.T3.F3.JGI.BFC.metaspades_bin.38_80.01_9.95	21	0.280702	0.578947	0.140351	-0.438596	0.280702	gain_fx	d__Bacteria;p__Bacteroidota;c__Bacteroidia;o__Bacteroidales;f__Prolixibacteraceae;g__JAAFHB01;s__
Fen.Labelled.R2.T3.F3.JGI.BFC.metaspades_bin.38_80.01_9.95	7	0.317308	0.567308	0.115385	-0.451923	0.317308	gain_fx	d__Bacteria;p__Bacteroidota;c__Bacteroidia;o__Bacteroidales;f__Prolixibacteraceae;g__JAAFHB01;s__
Fen.Labelled.R2.T3.F3.JGI.BFC.metaspades_bin.38_80.01_9.95	14	0	1	0	-1	0	cat_only	d__Bacteria;p__Bacteroidota;c__Bacteroidia;o__Bacteroidales;f__Prolixibacteraceae;g__JAAFHB01;s__
Fen.Labelled.R2.T3.F3.JGI.BFC.metaspades_bin.50_82.72_4.92	35	0.198795	0.325301	0.475904	0.150602	0.198795	responsive	d__Bacteria;p__Bacteroidota;c__Bacteroidia;o__Bacteroidales;f__Prolixibacteraceae;g__UBA6024;s__
Fen.Unlabelled.R2.T3.F1.JGI.BFC.metaspades_bin.57_85.17_9.86	35	0.106383	0.510638	0.382979	-0.12766	0.106383	responsive	d__Bacteria;p__Bacteroidota;c__Bacteroidia;o__Bacteroidales;f__Prolixibacteraceae;g__UBA6024;s__
Fen.Labelled.R2.T3.F3.JGI.BFC.metaspades_bin.50_82.72_4.92	21	0.169231	0.630769	0.2	-0.430769	0.169231	cat_only	d__Bacteria;p__Bacteroidota;c__Bacteroidia;o__Bacteroidales;f__Prolixibacteraceae;g__UBA6024;s__
Fen.Labelled.R2.T3.F3.JGI.BFC.metaspades_bin.50_82.72_4.92	7	0.181467	0.671815	0.146718	-0.525097	0.181467	cat_only	d__Bacteria;p__Bacteroidota;c__Bacteroidia;o__Bacteroidales;f__Prolixibacteraceae;g__UBA6024;s__
Fen.Labelled.R2.T3.F3.JGI.BFC.metaspades_bin.50_82.72_4.92	14	0.0833333	0.796296	0.12037	-0.675926	0.0833333	cat_only	d__Bacteria;p__Bacteroidota;c__Bacteroidia;o__Bacteroidales;f__Prolixibacteraceae;g__UBA6024;s__
Fen.Unlabelled.R2.T3.F1.JGI.BFC.metaspades_bin.57_85.17_9.86	7	0.141104	0.785276	0.0736196	-0.711656	0.141104	cat_only	d__Bacteria;p__Bacteroidota;c__Bacteroidia;o__Bacteroidales;f__Prolixibacteraceae;g__UBA6024;s__
Fen.Unlabelled.R2.T3.F1.JGI.BFC.metaspades_bin.57_85.17_9.86	14	0	1	0	-1	0	cat_only	d__Bacteria;p__Bacteroidota;c__Bacteroidia;o__Bacteroidales;f__Prolixibacteraceae;g__UBA6024;s__
Fen.Unlabelled.R2.T3.F1.JGI.BFC.metaspades_bin.57_85.17_9.86	21	0	1	0	-1	0	cat_only	d__Bacteria;p__Bacteroidota;c__Bacteroidia;o__Bacteroidales;f__Prolixibacteraceae;g__UBA6024;s__
20120800_E2D_4	7	0	0	1	1	0	un_only	d__Bacteria;p__Bacteroidota;c__Bacteroidia;o__Bacteroidales;f__UBA10428;g__UBA10428;s__
Fen.Unlabelled.R2.T3.F1.trimmomatic.megahit_bin.15_98.39_0.27	7	0.222865	0.273517	0.503618	0.230101	0.222865	responsive	d__Bacteria;p__Bacteroidota;c__Bacteroidia;o__Bacteroidales;f__UBA1402;g__UBA8389;s__
STM_0716_E_M_E069_J_bin.19	35	0.632196	0.0948827	0.272921	0.178038	0.632196	resistant	d__Bacteria;p__Bacteroidota;c__Bacteroidia;o__Bacteroidales;f__UBA1402;g__UBA8389;s__
Fen.Unlabelled.R2.T3.F1.trimmomatic.megahit_bin.15_98.39_0.27	35	0.750673	0.0529148	0.196413	0.143498	0.750673	resistant	d__Bacteria;p__Bacteroidota;c__Bacteroidia;o__Bacteroidales;f__UBA1402;g__UBA8389;s__
STM_0716_E_M_E069_J_bin.19	7	0.315942	0.275362	0.408696	0.133333	0.315942	resistant	d__Bacteria;p__Bacteroidota;c__Bacteroidia;o__Bacteroidales;f__UBA1402;g__UBA8389;s__
Fen.Unlabelled.R2.T3.F1.trimmomatic.megahit_bin.15_98.39_0.27	14	0.810811	0.0296854	0.159504	0.129818	0.810811	resistant	d__Bacteria;p__Bacteroidota;c__Bacteroidia;o__Bacteroidales;f__UBA1402;g__UBA8389;s__
STM_0716_E_M_E069_J_bin.19	14	0.599398	0.159639	0.240964	0.0813253	0.599398	resistant	d__Bacteria;p__Bacteroidota;c__Bacteroidia;o__Bacteroidales;f__UBA1402;g__UBA8389;s__
STM_0716_E_M_E069_J_bin.19	21	0.725113	0.105204	0.169683	0.0644796	0.725113	resistant	d__Bacteria;p__Bacteroidota;c__Bacteroidia;o__Bacteroidales;f__UBA1402;g__UBA8389;s__
Fen.Unlabelled.R2.T3.F1.trimmomatic.megahit_bin.15_98.39_0.27	21	0.863872	0.0375972	0.0985307	0.0609334	0.863872	resistant	d__Bacteria;p__Bacteroidota;c__Bacteroidia;o__Bacteroidales;f__UBA1402;g__UBA8389;s__
Fen.Labelled.R1.T2.F3.trimmomatic.metaspades_bin.30_79.47_0.07	14	0	1	0	-1	0	cat_only	d__Bacteria;p__Bacteroidota;c__Bacteroidia;o__Bacteroidales;f__UBA1402;g__UBA8389;s__
Fen.Unlabelled.R1.T2.F1.trimmomatic.metaspades_bin.22_94.77_0.27	14	0	1	0	-1	0	cat_only	d__Bacteria;p__Bacteroidota;c__Bacteroidia;o__Bacteroidales;f__UBA1402;g__UBA8389;s__
Fen.Unlabelled.R1.T3.F2.JGI.BFC.metaspades_bin.1_98.39_0.54	14	0	1	0	-1	0	cat_only	d__Bacteria;p__Bacteroidota;c__Bacteroidia;o__Bacteroidales;f__UBA1402;g__UBA8389;s__
Fen.Labelled.R1.T2.F3.trimmomatic.metaspades_bin.30_79.47_0.07	7	0	1	0	-1	0	cat_only	d__Bacteria;p__Bacteroidota;c__Bacteroidia;o__Bacteroidales;f__UBA1402;g__UBA8389;s__
Fen.Unlabelled.R1.T2.F1.trimmomatic.metaspades_bin.22_94.77_0.27	7	0	1	0	-1	0	cat_only	d__Bacteria;p__Bacteroidota;c__Bacteroidia;o__Bacteroidales;f__UBA1402;g__UBA8389;s__
20130700_C2X_5	35	0.278505	0.0797508	0.641745	0.561994	0.278505	lost_fx	d__Bacteria;p__Bacteroidota;c__Bacteroidia;o__Bacteroidales;f__VadinHA17;g__LD21;s__
20130700_C1D_3	35	0.394767	0.0561244	0.549109	0.492984	0.394767	lost_fx	d__Bacteria;p__Bacteroidota;c__Bacteroidia;o__Bacteroidales;f__VadinHA17;g__LD21;s__
20130700_C2X_5	21	0.222535	0.181221	0.596244	0.415023	0.222535	un_only	d__Bacteria;p__Bacteroidota;c__Bacteroidia;o__Bacteroidales;f__VadinHA17;g__LD21;s__
20130700_C1D_3	21	0.256727	0.250182	0.493091	0.242909	0.256727	responsive	d__Bacteria;p__Bacteroidota;c__Bacteroidia;o__Bacteroidales;f__VadinHA17;g__LD21;s__
PMDY01	35	0.224267	0.269257	0.506476	0.237219	0.224267	responsive	d__Bacteria;p__Bacteroidota;c__Bacteroidia;o__Bacteroidales;f__VadinHA17;g__LD21;s__
20130700_C1D_3	7	0.273998	0.260632	0.465371	0.204739	0.273998	resistant	d__Bacteria;p__Bacteroidota;c__Bacteroidia;o__Bacteroidales;f__VadinHA17;g__LD21;s__
20130700_C2X_5	7	0.332344	0.242582	0.425074	0.182493	0.332344	resistant	d__Bacteria;p__Bacteroidota;c__Bacteroidia;o__Bacteroidales;f__VadinHA17;g__LD21;s__
PMDY01	21	0.276482	0.308461	0.415057	0.106596	0.276482	resistant	d__Bacteria;p__Bacteroidota;c__Bacteroidia;o__Bacteroidales;f__VadinHA17;g__LD21;s__
PMDY01	7	0.331641	0.291032	0.377327	0.0862944	0.331641	resistant	d__Bacteria;p__Bacteroidota;c__Bacteroidia;o__Bacteroidales;f__VadinHA17;g__LD21;s__
PMDY01	14	0.317881	0.410596	0.271523	-0.139073	0.317881	resistant	d__Bacteria;p__Bacteroidota;c__Bacteroidia;o__Bacteroidales;f__VadinHA17;g__LD21;s__
20130700_C1D_3	14	0.149677	0.505806	0.344516	-0.16129	0.149677	responsive	d__Bacteria;p__Bacteroidota;c__Bacteroidia;o__Bacteroidales;f__VadinHA17;g__LD21;s__
20130700_C2X_5	14	0.192069	0.498141	0.309789	-0.188352	0.192069	responsive	d__Bacteria;p__Bacteroidota;c__Bacteroidia;o__Bacteroidales;f__VadinHA17;g__LD21;s__
20120800_E2X_16	35	0	0	1	1	0	un_only	d__Bacteria;p__Bacteroidota;c__Bacteroidia;o__Bacteroidales;f__VadinHA17;g__LD21;s__LD21 sp003141415
20120800_E2X_16	7	0.154762	0.357143	0.488095	0.130952	0.154762	responsive	d__Bacteria;p__Bacteroidota;c__Bacteroidia;o__Bacteroidales;f__VadinHA17;g__LD21;s__LD21 sp003141415
20120800_E3S_15	35	0.268722	0.127753	0.603524	0.475771	0.268722	lost_fx	d__Bacteria;p__Bacteroidota;c__Bacteroidia;o__Bacteroidales;f__VadinHA17;g__LD21;s__LD21 sp003141495
20160700_E11_1	21	0.338812	0.108723	0.552465	0.443742	0.338812	lost_fx	d__Bacteria;p__Bacteroidota;c__Bacteroidia;o__Bacteroidales;f__VadinHA17;g__LD21;s__LD21 sp003141495
20130700_E3Z_7	35	0.362381	0.0992235	0.538395	0.439172	0.362381	lost_fx	d__Bacteria;p__Bacteroidota;c__Bacteroidia;o__Bacteroidales;f__VadinHA17;g__LD21;s__LD21 sp003141495
20130700_E2M_1	35	0.380952	0.0962099	0.522838	0.426628	0.380952	lost_fx	d__Bacteria;p__Bacteroidota;c__Bacteroidia;o__Bacteroidales;f__VadinHA17;g__LD21;s__LD21 sp003141495
20150700_E21_1	21	0.354628	0.109518	0.535854	0.426336	0.354628	lost_fx	d__Bacteria;p__Bacteroidota;c__Bacteroidia;o__Bacteroidales;f__VadinHA17;g__LD21;s__LD21 sp003141495
20160700_E11_1	35	0.382863	0.0976139	0.519523	0.421909	0.382863	lost_fx	d__Bacteria;p__Bacteroidota;c__Bacteroidia;o__Bacteroidales;f__VadinHA17;g__LD21;s__LD21 sp003141495
20150700_E21_1	35	0.397924	0.0922722	0.509804	0.417532	0.397924	lost_fx	d__Bacteria;p__Bacteroidota;c__Bacteroidia;o__Bacteroidales;f__VadinHA17;g__LD21;s__LD21 sp003141495
20110700_E2S_1	35	0.443656	0.0732861	0.483058	0.409771	0.443656	lost_fx	d__Bacteria;p__Bacteroidota;c__Bacteroidia;o__Bacteroidales;f__VadinHA17;g__LD21;s__LD21 sp003141495
20120800_E2M_2	35	0.394275	0.10157	0.504155	0.402585	0.394275	lost_fx	d__Bacteria;p__Bacteroidota;c__Bacteroidia;o__Bacteroidales;f__VadinHA17;g__LD21;s__LD21 sp003141495
20130700_E3Z_7	21	0.364991	0.11825	0.51676	0.39851	0.364991	lost_fx	d__Bacteria;p__Bacteroidota;c__Bacteroidia;o__Bacteroidales;f__VadinHA17;g__LD21;s__LD21 sp003141495
20120800_E2M_2	21	0.327004	0.138186	0.53481	0.396624	0.327004	lost_fx	d__Bacteria;p__Bacteroidota;c__Bacteroidia;o__Bacteroidales;f__VadinHA17;g__LD21;s__LD21 sp003141495
20160700_E35_7	35	0.401031	0.102062	0.496907	0.394845	0.401031	lost_fx	d__Bacteria;p__Bacteroidota;c__Bacteroidia;o__Bacteroidales;f__VadinHA17;g__LD21;s__LD21 sp003141495
20160700_E35_7	21	0.358604	0.127557	0.513839	0.386282	0.358604	lost_fx	d__Bacteria;p__Bacteroidota;c__Bacteroidia;o__Bacteroidales;f__VadinHA17;g__LD21;s__LD21 sp003141495
20170700_E33_1	35	0.381443	0.116495	0.502062	0.385567	0.381443	lost_fx	d__Bacteria;p__Bacteroidota;c__Bacteroidia;o__Bacteroidales;f__VadinHA17;g__LD21;s__LD21 sp003141495
20120800_E3S_15	21	0.246835	0.189873	0.563291	0.373418	0.246835	un_only	d__Bacteria;p__Bacteroidota;c__Bacteroidia;o__Bacteroidales;f__VadinHA17;g__LD21;s__LD21 sp003141495
20130700_E2M_1	21	0.366246	0.135476	0.498278	0.362801	0.366246	lost_fx	d__Bacteria;p__Bacteroidota;c__Bacteroidia;o__Bacteroidales;f__VadinHA17;g__LD21;s__LD21 sp003141495
20170700_E33_1	21	0.350898	0.14491	0.504192	0.359281	0.350898	lost_fx	d__Bacteria;p__Bacteroidota;c__Bacteroidia;o__Bacteroidales;f__VadinHA17;g__LD21;s__LD21 sp003141495
20110700_E2S_1	21	0.36795	0.143241	0.488809	0.345568	0.36795	lost_fx	d__Bacteria;p__Bacteroidota;c__Bacteroidia;o__Bacteroidales;f__VadinHA17;g__LD21;s__LD21 sp003141495
20120800_E3S_15	7	0.277045	0.316623	0.406332	0.0897098	0.277045	resistant	d__Bacteria;p__Bacteroidota;c__Bacteroidia;o__Bacteroidales;f__VadinHA17;g__LD21;s__LD21 sp003141495
20170700_E33_1	7	0.448598	0.239486	0.311916	0.0724299	0.448598	resistant	d__Bacteria;p__Bacteroidota;c__Bacteroidia;o__Bacteroidales;f__VadinHA17;g__LD21;s__LD21 sp003141495
20130700_E2M_1	7	0.452539	0.242826	0.304636	0.0618102	0.452539	resistant	d__Bacteria;p__Bacteroidota;c__Bacteroidia;o__Bacteroidales;f__VadinHA17;g__LD21;s__LD21 sp003141495
20150700_E21_1	7	0.468831	0.235065	0.296104	0.061039	0.468831	resistant	d__Bacteria;p__Bacteroidota;c__Bacteroidia;o__Bacteroidales;f__VadinHA17;g__LD21;s__LD21 sp003141495
20130700_E3Z_7	7	0.407262	0.270854	0.321884	0.0510304	0.407262	resistant	d__Bacteria;p__Bacteroidota;c__Bacteroidia;o__Bacteroidales;f__VadinHA17;g__LD21;s__LD21 sp003141495
20160700_E11_1	7	0.420922	0.268991	0.310087	0.0410959	0.420922	resistant	d__Bacteria;p__Bacteroidota;c__Bacteroidia;o__Bacteroidales;f__VadinHA17;g__LD21;s__LD21 sp003141495
20160700_E35_7	7	0.435366	0.270732	0.293902	0.0231707	0.435366	resistant	d__Bacteria;p__Bacteroidota;c__Bacteroidia;o__Bacteroidales;f__VadinHA17;g__LD21;s__LD21 sp003141495
20110700_E2S_1	7	0.492105	0.244737	0.263158	0.0184211	0.492105	resistant	d__Bacteria;p__Bacteroidota;c__Bacteroidia;o__Bacteroidales;f__VadinHA17;g__LD21;s__LD21 sp003141495
20120800_E2M_2	7	0.417017	0.286765	0.296218	0.00945378	0.417017	resistant	d__Bacteria;p__Bacteroidota;c__Bacteroidia;o__Bacteroidales;f__VadinHA17;g__LD21;s__LD21 sp003141495
20150700_E21_1	14	0.4125	0.35	0.2375	-0.1125	0.4125	resistant	d__Bacteria;p__Bacteroidota;c__Bacteroidia;o__Bacteroidales;f__VadinHA17;g__LD21;s__LD21 sp003141495
20160700_E11_1	14	0.409214	0.369919	0.220867	-0.149051	0.409214	resistant	d__Bacteria;p__Bacteroidota;c__Bacteroidia;o__Bacteroidales;f__VadinHA17;g__LD21;s__LD21 sp003141495
20120800_E3S_15	14	0.308475	0.420339	0.271186	-0.149153	0.308475	resistant	d__Bacteria;p__Bacteroidota;c__Bacteroidia;o__Bacteroidales;f__VadinHA17;g__LD21;s__LD21 sp003141495
20110700_E2S_1	14	0.422787	0.372881	0.204331	-0.16855	0.422787	resistant	d__Bacteria;p__Bacteroidota;c__Bacteroidia;o__Bacteroidales;f__VadinHA17;g__LD21;s__LD21 sp003141495
20160700_E35_7	14	0.386852	0.39823	0.214918	-0.183312	0.386852	resistant	d__Bacteria;p__Bacteroidota;c__Bacteroidia;o__Bacteroidales;f__VadinHA17;g__LD21;s__LD21 sp003141495
20120800_E2M_2	14	0.408117	0.391206	0.200676	-0.19053	0.408117	resistant	d__Bacteria;p__Bacteroidota;c__Bacteroidia;o__Bacteroidales;f__VadinHA17;g__LD21;s__LD21 sp003141495
20130700_E3Z_7	14	0.393154	0.409751	0.197095	-0.212656	0.393154	resistant	d__Bacteria;p__Bacteroidota;c__Bacteroidia;o__Bacteroidales;f__VadinHA17;g__LD21;s__LD21 sp003141495
20130700_E2M_1	14	0.385902	0.415771	0.198327	-0.217443	0.385902	resistant	d__Bacteria;p__Bacteroidota;c__Bacteroidia;o__Bacteroidales;f__VadinHA17;g__LD21;s__LD21 sp003141495
20170700_E33_1	14	0.386852	0.424779	0.188369	-0.23641	0.386852	resistant	d__Bacteria;p__Bacteroidota;c__Bacteroidia;o__Bacteroidales;f__VadinHA17;g__LD21;s__LD21 sp003141495
20120800_E3D_4	35	0	0	1	1	0	un_only	d__Bacteria;p__Bacteroidota;c__Bacteroidia;o__Bacteroidales;f__VadinHA17;g__LD21;s__LD21 sp003141525
20120800_E2D_10	7	0	0	1	1	0	un_only	d__Bacteria;p__Bacteroidota;c__Bacteroidia;o__Bacteroidales;f__VadinHA17;g__LD21;s__LD21 sp003141715
20120800_E2D_10	35	0	0	1	1	0	un_only	d__Bacteria;p__Bacteroidota;c__Bacteroidia;o__Bacteroidales;f__VadinHA17;g__LD21;s__LD21 sp003141715
PLNT01	7	0	0	1	1	0	un_only	d__Bacteria;p__Bacteroidota;c__Bacteroidia;o__Bacteroidales;f__VadinHA17;g__LD21;s__LD21 sp003141895
PLNT01	35	0	0	1	1	0	un_only	d__Bacteria;p__Bacteroidota;c__Bacteroidia;o__Bacteroidales;f__VadinHA17;g__LD21;s__LD21 sp003141895
20120800_E3X_14	35	0.213389	0.439331	0.34728	-0.0920502	0.213389	responsive	d__Bacteria;p__Bacteroidota;c__Bacteroidia;o__Bacteroidales;f__VadinHA17;g__LD21;s__LD21 sp003142255
20120800_E3X_14	7	0.1875	0.533654	0.278846	-0.254808	0.1875	responsive	d__Bacteria;p__Bacteroidota;c__Bacteroidia;o__Bacteroidales;f__VadinHA17;g__LD21;s__LD21 sp003142255
20120800_E3X_14	21	0	1	0	-1	0	cat_only	d__Bacteria;p__Bacteroidota;c__Bacteroidia;o__Bacteroidales;f__VadinHA17;g__LD21;s__LD21 sp003142255
20120800_E3X_14	14	0	1	0	-1	0	cat_only	d__Bacteria;p__Bacteroidota;c__Bacteroidia;o__Bacteroidales;f__VadinHA17;g__LD21;s__LD21 sp003142255
20110800_E3M_4	35	0.764208	0.0665054	0.169287	0.102781	0.764208	resistant	d__Bacteria;p__Bacteroidota;c__Bacteroidia;o__Bacteroidales;f__VadinHA17;g__LD21;s__LD21 sp003152835
20110800_E3M_4	7	0.653659	0.125942	0.220399	0.0944568	0.653659	resistant	d__Bacteria;p__Bacteroidota;c__Bacteroidia;o__Bacteroidales;f__VadinHA17;g__LD21;s__LD21 sp003152835
20110800_E3M_4	21	0.269048	0.430952	0.3	-0.130952	0.269048	resistant	d__Bacteria;p__Bacteroidota;c__Bacteroidia;o__Bacteroidales;f__VadinHA17;g__LD21;s__LD21 sp003152835
20110800_E3M_4	14	0.207234	0.585533	0.207234	-0.378299	0.207234	cat_only	d__Bacteria;p__Bacteroidota;c__Bacteroidia;o__Bacteroidales;f__VadinHA17;g__LD21;s__LD21 sp003152835
PMEC01	21	0.316327	0.273243	0.410431	0.137188	0.316327	resistant	d__Bacteria;p__Bacteroidota;c__Bacteroidia;o__Bacteroidales;f__VadinHA17;g__LD21;s__LD21 sp003155705
20150700_E35_7	21	0.272099	0.296961	0.430939	0.133978	0.272099	resistant	d__Bacteria;p__Bacteroidota;c__Bacteroidia;o__Bacteroidales;f__VadinHA17;g__LD21;s__LD21 sp003155705
PMEC01	35	0.411668	0.262942	0.32539	0.0624486	0.411668	resistant	d__Bacteria;p__Bacteroidota;c__Bacteroidia;o__Bacteroidales;f__VadinHA17;g__LD21;s__LD21 sp003155705
20150700_E35_7	35	0.391473	0.287791	0.320736	0.0329457	0.391473	resistant	d__Bacteria;p__Bacteroidota;c__Bacteroidia;o__Bacteroidales;f__VadinHA17;g__LD21;s__LD21 sp003155705
20150700_E35_7	7	0.441176	0.278493	0.280331	0.00183824	0.441176	resistant	d__Bacteria;p__Bacteroidota;c__Bacteroidia;o__Bacteroidales;f__VadinHA17;g__LD21;s__LD21 sp003155705
PMEC01	7	0.465909	0.268939	0.265152	-0.00378788	0.465909	resistant	d__Bacteria;p__Bacteroidota;c__Bacteroidia;o__Bacteroidales;f__VadinHA17;g__LD21;s__LD21 sp003155705
20150700_E35_7	14	0.285166	0.480818	0.234015	-0.246803	0.285166	resistant	d__Bacteria;p__Bacteroidota;c__Bacteroidia;o__Bacteroidales;f__VadinHA17;g__LD21;s__LD21 sp003155705
PMEC01	14	0.323988	0.477674	0.198339	-0.279335	0.323988	gain_fx	d__Bacteria;p__Bacteroidota;c__Bacteroidia;o__Bacteroidales;f__VadinHA17;g__LD21;s__LD21 sp003155705
20120600_E3D_38	21	0.214447	0.155756	0.629797	0.474041	0.214447	un_only	d__Bacteria;p__Bacteroidota;c__Bacteroidia;o__Bacteroidales;f__VadinHA17;g__LD21;s__LD21 sp003157015
20120600_E3D_38	35	0.189744	0.176923	0.633333	0.45641	0.189744	un_only	d__Bacteria;p__Bacteroidota;c__Bacteroidia;o__Bacteroidales;f__VadinHA17;g__LD21;s__LD21 sp003157015
20120600_E3D_38	7	0.206434	0.356568	0.436997	0.080429	0.206434	responsive	d__Bacteria;p__Bacteroidota;c__Bacteroidia;o__Bacteroidales;f__VadinHA17;g__LD21;s__LD21 sp003157015
20120600_E3D_38	14	0.219718	0.425352	0.35493	-0.0704225	0.219718	responsive	d__Bacteria;p__Bacteroidota;c__Bacteroidia;o__Bacteroidales;f__VadinHA17;g__LD21;s__LD21 sp003157015
20120600_E3D_29	35	0.417979	0.177165	0.404856	0.22769	0.417979	resistant	d__Bacteria;p__Bacteroidota;c__Bacteroidia;o__Bacteroidales;f__VadinHA17;g__LD21;s__LD21 sp003157055
20120600_E3D_29	21	0.502384	0.165673	0.331943	0.166269	0.502384	resistant	d__Bacteria;p__Bacteroidota;c__Bacteroidia;o__Bacteroidales;f__VadinHA17;g__LD21;s__LD21 sp003157055
20120600_E3D_29	7	0.496705	0.227681	0.275614	0.0479329	0.496705	resistant	d__Bacteria;p__Bacteroidota;c__Bacteroidia;o__Bacteroidales;f__VadinHA17;g__LD21;s__LD21 sp003157055
20120600_E3D_29	14	0.329851	0.467164	0.202985	-0.264179	0.329851	gain_fx	d__Bacteria;p__Bacteroidota;c__Bacteroidia;o__Bacteroidales;f__VadinHA17;g__LD21;s__LD21 sp003157055
20120600_E3D_13	35	0.300738	0.201107	0.498155	0.297048	0.300738	lost_fx	d__Bacteria;p__Bacteroidota;c__Bacteroidia;o__Bacteroidales;f__VadinHA17;g__LD21;s__LD21 sp003157075
20120600_E3D_13	21	0.519857	0.117805	0.362338	0.244534	0.519857	resistant	d__Bacteria;p__Bacteroidota;c__Bacteroidia;o__Bacteroidales;f__VadinHA17;g__LD21;s__LD21 sp003157075
20120600_E3D_13	7	0.382835	0.278938	0.338227	0.0592885	0.382835	resistant	d__Bacteria;p__Bacteroidota;c__Bacteroidia;o__Bacteroidales;f__VadinHA17;g__LD21;s__LD21 sp003157075
20120600_E3D_13	14	0.340588	0.486398	0.173014	-0.313384	0.340588	gain_fx	d__Bacteria;p__Bacteroidota;c__Bacteroidia;o__Bacteroidales;f__VadinHA17;g__LD21;s__LD21 sp003157075
20140700_E15_6	35	0.266789	0.162833	0.570377	0.407544	0.266789	lost_fx	d__Bacteria;p__Bacteroidota;c__Bacteroidia;o__Bacteroidales;f__VadinHA17;g__LD21;s__LD21 sp003162595
20140700_E15_6	7	0.311861	0.355828	0.332311	-0.0235174	0.311861	resistant	d__Bacteria;p__Bacteroidota;c__Bacteroidia;o__Bacteroidales;f__VadinHA17;g__LD21;s__LD21 sp003162595
20140700_E15_6	21	0.368062	0.348588	0.28335	-0.0652386	0.368062	resistant	d__Bacteria;p__Bacteroidota;c__Bacteroidia;o__Bacteroidales;f__VadinHA17;g__LD21;s__LD21 sp003162595
20140700_E15_6	14	0.213483	0.456929	0.329588	-0.127341	0.213483	responsive	d__Bacteria;p__Bacteroidota;c__Bacteroidia;o__Bacteroidales;f__VadinHA17;g__LD21;s__LD21 sp003162595
20140700_E15_7	35	0	0	1	1	0	un_only	d__Bacteria;p__Bacteroidota;c__Ignavibacteria;o__Ignavibacteriales;f__Ignavibacteriaceae;g__Fen-1301;s__
20130700_E1Y_1	35	0.164948	0.260309	0.574742	0.314433	0.164948	un_only	d__Bacteria;p__Bacteroidota;c__Ignavibacteria;o__Ignavibacteriales;f__Ignavibacteriaceae;g__Fen-1301;s__
20130700_E1Y_1	21	0.0309278	0.350515	0.618557	0.268041	0.0309278	un_only	d__Bacteria;p__Bacteroidota;c__Ignavibacteria;o__Ignavibacteriales;f__Ignavibacteriaceae;g__Fen-1301;s__
20130700_E1Y_1	7	0.179931	0.33564	0.484429	0.148789	0.179931	responsive	d__Bacteria;p__Bacteroidota;c__Ignavibacteria;o__Ignavibacteriales;f__Ignavibacteriaceae;g__Fen-1301;s__
20130700_E1Y_1	14	0.0545455	0.454545	0.490909	0.0363636	0.0545455	responsive	d__Bacteria;p__Bacteroidota;c__Ignavibacteria;o__Ignavibacteriales;f__Ignavibacteriaceae;g__Fen-1301;s__
20130700_E2Y_3	7	0	0	1	1	0	un_only	d__Bacteria;p__Bacteroidota;c__Ignavibacteria;o__Ignavibacteriales;f__Ignavibacteriaceae;g__Fen-1301;s__Fen-1301 sp003141435
20130700_E2Y_3	35	0	0	1	1	0	un_only	d__Bacteria;p__Bacteroidota;c__Ignavibacteria;o__Ignavibacteriales;f__Ignavibacteriaceae;g__Fen-1301;s__Fen-1301 sp003141435
20120800_E3X_2	7	0	0	1	1	0	un_only	d__Bacteria;p__Bacteroidota;c__Ignavibacteria;o__Ignavibacteriales;f__Melioribacteraceae;g__Fen-1258;s__
20120800_E2X_13	7	0.15493	0.422535	0.422535	0	0.15493	responsive	d__Bacteria;p__Bacteroidota;c__Ignavibacteria;o__Ignavibacteriales;f__Melioribacteraceae;g__Fen-1258;s__
20120800_E2X_13	35	0.0735294	0.588235	0.338235	-0.25	0.0735294	responsive	d__Bacteria;p__Bacteroidota;c__Ignavibacteria;o__Ignavibacteriales;f__Melioribacteraceae;g__Fen-1258;s__
PMDS01	21	0.40303	0.233333	0.363636	0.130303	0.40303	resistant	d__Bacteria;p__Bacteroidota;c__Ignavibacteria;o__Ignavibacteriales;f__Melioribacteraceae;g__Fen-1258;s__Fen-1258 sp003155655
PMDS01	35	0.240678	0.349153	0.410169	0.0610169	0.240678	responsive	d__Bacteria;p__Bacteroidota;c__Ignavibacteria;o__Ignavibacteriales;f__Melioribacteraceae;g__Fen-1258;s__Fen-1258 sp003155655
PMDS01	7	0.317857	0.417857	0.264286	-0.153571	0.317857	resistant	d__Bacteria;p__Bacteroidota;c__Ignavibacteria;o__Ignavibacteriales;f__Melioribacteraceae;g__Fen-1258;s__Fen-1258 sp003155655
PMDS01	14	0.292553	0.486702	0.220745	-0.265957	0.292553	gain_fx	d__Bacteria;p__Bacteroidota;c__Ignavibacteria;o__Ignavibacteriales;f__Melioribacteraceae;g__Fen-1258;s__Fen-1258 sp003155655
20100900_E2D_7	21	0.263768	0.175362	0.56087	0.385507	0.263768	un_only	d__Bacteria;p__Bacteroidota;c__Ignavibacteria;o__SJA-28;f__B-1AR;g__FEN-1257;s__FEN-1257 sp003135995
20100900_E2D_7	35	0.330595	0.143737	0.525667	0.38193	0.330595	lost_fx	d__Bacteria;p__Bacteroidota;c__Ignavibacteria;o__SJA-28;f__B-1AR;g__FEN-1257;s__FEN-1257 sp003135995
20100900_E2D_7	7	0.28291	0.250577	0.466513	0.215935	0.28291	resistant	d__Bacteria;p__Bacteroidota;c__Ignavibacteria;o__SJA-28;f__B-1AR;g__FEN-1257;s__FEN-1257 sp003135995
20100900_E2D_7	14	0.245763	0.449153	0.305085	-0.144068	0.245763	responsive	d__Bacteria;p__Bacteroidota;c__Ignavibacteria;o__SJA-28;f__B-1AR;g__FEN-1257;s__FEN-1257 sp003135995
20120600_E3D_42	35	0.226933	0.197007	0.57606	0.379052	0.226933	un_only	d__Bacteria;p__Bacteroidota;c__Ignavibacteria;o__SJA-28;f__B-1AR;g__FEN-1279;s__FEN-1279 sp003158365
20120600_E3D_42	7	0.205128	0.364103	0.430769	0.0666667	0.205128	responsive	d__Bacteria;p__Bacteroidota;c__Ignavibacteria;o__SJA-28;f__B-1AR;g__FEN-1279;s__FEN-1279 sp003158365
20120600_E3D_42	21	0.203065	0.37931	0.417625	0.0383142	0.203065	responsive	d__Bacteria;p__Bacteroidota;c__Ignavibacteria;o__SJA-28;f__B-1AR;g__FEN-1279;s__FEN-1279 sp003158365
20120600_E3D_42	14	0.167331	0.49004	0.342629	-0.14741	0.167331	responsive	d__Bacteria;p__Bacteroidota;c__Ignavibacteria;o__SJA-28;f__B-1AR;g__FEN-1279;s__FEN-1279 sp003158365
20100900_E1D_8	35	0.171537	0.114358	0.714104	0.599746	0.171537	un_only	d__Bacteria;p__Bacteroidota;c__UBA10030;o__UBA10030;f__UBA10030;g__Fen-1254;s__Fen-1254 sp003162695
20120600_E1D_35	35	0.168675	0.153184	0.678141	0.524957	0.168675	un_only	d__Bacteria;p__Bacteroidota;c__UBA10030;o__UBA10030;f__UBA10030;g__Fen-1254;s__Fen-1254 sp003162695
PMNH01	35	0.140523	0.218954	0.640523	0.421569	0.140523	un_only	d__Bacteria;p__Bacteroidota;c__UBA10030;o__UBA10030;f__UBA10030;g__Fen-1254;s__Fen-1254 sp003162695
20100900_E1D_8	7	0.241603	0.171181	0.587216	0.416035	0.241603	un_only	d__Bacteria;p__Bacteroidota;c__UBA10030;o__UBA10030;f__UBA10030;g__Fen-1254;s__Fen-1254 sp003162695
PMNH01	7	0.237838	0.191892	0.57027	0.378378	0.237838	un_only	d__Bacteria;p__Bacteroidota;c__UBA10030;o__UBA10030;f__UBA10030;g__Fen-1254;s__Fen-1254 sp003162695
20120600_E1D_35	7	0.236842	0.207602	0.555556	0.347953	0.236842	un_only	d__Bacteria;p__Bacteroidota;c__UBA10030;o__UBA10030;f__UBA10030;g__Fen-1254;s__Fen-1254 sp003162695
20100900_E1D_8	21	0.241287	0.391421	0.367292	-0.0241287	0.241287	responsive	d__Bacteria;p__Bacteroidota;c__UBA10030;o__UBA10030;f__UBA10030;g__Fen-1254;s__Fen-1254 sp003162695
PMNH01	14	0.0756303	0.563025	0.361345	-0.201681	0.0756303	responsive	d__Bacteria;p__Bacteroidota;c__UBA10030;o__UBA10030;f__UBA10030;g__Fen-1254;s__Fen-1254 sp003162695
PMNH01	21	0.320276	0.451613	0.228111	-0.223502	0.320276	resistant	d__Bacteria;p__Bacteroidota;c__UBA10030;o__UBA10030;f__UBA10030;g__Fen-1254;s__Fen-1254 sp003162695
20120600_E1D_35	21	0.390805	0.441379	0.167816	-0.273563	0.390805	gain_fx	d__Bacteria;p__Bacteroidota;c__UBA10030;o__UBA10030;f__UBA10030;g__Fen-1254;s__Fen-1254 sp003162695
20120600_E1D_35	14	0.113014	0.678082	0.208904	-0.469178	0.113014	cat_only	d__Bacteria;p__Bacteroidota;c__UBA10030;o__UBA10030;f__UBA10030;g__Fen-1254;s__Fen-1254 sp003162695
20100900_E1D_8	14	0.0586207	0.72069	0.22069	-0.5	0.0586207	cat_only	d__Bacteria;p__Bacteroidota;c__UBA10030;o__UBA10030;f__UBA10030;g__Fen-1254;s__Fen-1254 sp003162695
20111000_E3D_7	7	0	0	1	1	0	un_only	d__Bacteria;p__Bacteroidota;c__UBA10030;o__UBA10030;f__UBA10030;g__Fen-1298;s__
20160700_E15_10	35	0.0759494	0.275316	0.648734	0.373418	0.0759494	un_only	d__Bacteria;p__Bacteroidota;c__UBA10030;o__UBA10030;f__UBA10030;g__Fen-1298;s__
20130700_C1D_13	35	0.104738	0.269327	0.625935	0.356608	0.104738	un_only	d__Bacteria;p__Bacteroidota;c__UBA10030;o__UBA10030;f__UBA10030;g__Fen-1298;s__
20120600_E2D_27	35	0.184828	0.255172	0.56	0.304828	0.184828	un_only	d__Bacteria;p__Bacteroidota;c__UBA10030;o__UBA10030;f__UBA10030;g__Fen-1298;s__
20120600_E2D_27	21	0.473041	0.168224	0.358735	0.19051	0.473041	resistant	d__Bacteria;p__Bacteroidota;c__UBA10030;o__UBA10030;f__UBA10030;g__Fen-1298;s__
20120600_E2D_27	7	0.238967	0.315393	0.44564	0.130248	0.238967	responsive	d__Bacteria;p__Bacteroidota;c__UBA10030;o__UBA10030;f__UBA10030;g__Fen-1298;s__
20130700_C1D_13	7	0.200321	0.394231	0.405449	0.0112179	0.200321	responsive	d__Bacteria;p__Bacteroidota;c__UBA10030;o__UBA10030;f__UBA10030;g__Fen-1298;s__
20160700_E15_10	7	0.239198	0.398148	0.362654	-0.0354938	0.239198	responsive	d__Bacteria;p__Bacteroidota;c__UBA10030;o__UBA10030;f__UBA10030;g__Fen-1298;s__
20111000_E3D_9	7	0.115385	0.472527	0.412088	-0.0604396	0.115385	responsive	d__Bacteria;p__Bacteroidota;c__UBA10030;o__UBA10030;f__UBA10030;g__Fen-1298;s__
20160700_E15_10	21	0.303852	0.405136	0.291013	-0.114123	0.303852	resistant	d__Bacteria;p__Bacteroidota;c__UBA10030;o__UBA10030;f__UBA10030;g__Fen-1298;s__
20160700_E15_10	14	0.128272	0.507853	0.363874	-0.143979	0.128272	responsive	d__Bacteria;p__Bacteroidota;c__UBA10030;o__UBA10030;f__UBA10030;g__Fen-1298;s__
20130700_C1D_13	21	0.483175	0.338223	0.178602	-0.15962	0.483175	resistant	d__Bacteria;p__Bacteroidota;c__UBA10030;o__UBA10030;f__UBA10030;g__Fen-1298;s__
20130700_C1D_13	14	0.115294	0.56	0.324706	-0.235294	0.115294	responsive	d__Bacteria;p__Bacteroidota;c__UBA10030;o__UBA10030;f__UBA10030;g__Fen-1298;s__
20111000_E3D_9	21	0.133333	0.562963	0.303704	-0.259259	0.133333	cat_only	d__Bacteria;p__Bacteroidota;c__UBA10030;o__UBA10030;f__UBA10030;g__Fen-1298;s__
20120600_E2D_27	14	0.293019	0.591721	0.11526	-0.476461	0.293019	gain_fx	d__Bacteria;p__Bacteroidota;c__UBA10030;o__UBA10030;f__UBA10030;g__Fen-1298;s__
20111000_E3D_9	35	0	1	0	-1	0	cat_only	d__Bacteria;p__Bacteroidota;c__UBA10030;o__UBA10030;f__UBA10030;g__Fen-1298;s__
20111000_E3D_9	14	0	1	0	-1	0	cat_only	d__Bacteria;p__Bacteroidota;c__UBA10030;o__UBA10030;f__UBA10030;g__Fen-1298;s__
20130700_E3Z_15	7	0.235075	0.298507	0.466418	0.16791	0.235075	responsive	d__Bacteria;p__Bacteroidota;c__UBA10030;o__UBA10030;f__UBA10030;g__Fen-1298;s__Fen-1298 sp003142575
20130700_E3Z_15	35	0.154303	0.367953	0.477745	0.109792	0.154303	responsive	d__Bacteria;p__Bacteroidota;c__UBA10030;o__UBA10030;f__UBA10030;g__Fen-1298;s__Fen-1298 sp003142575
20130700_E3Z_15	21	0.187675	0.42577	0.386555	-0.0392157	0.187675	responsive	d__Bacteria;p__Bacteroidota;c__UBA10030;o__UBA10030;f__UBA10030;g__Fen-1298;s__Fen-1298 sp003142575
20130700_E3Z_15	14	0.0976562	0.667969	0.234375	-0.433594	0.0976562	cat_only	d__Bacteria;p__Bacteroidota;c__UBA10030;o__UBA10030;f__UBA10030;g__Fen-1298;s__Fen-1298 sp003142575
PMDB01	21	0.22576	0.263386	0.510854	0.247467	0.22576	un_only	d__Bacteria;p__Bacteroidota;c__UBA10030;o__UBA10030;f__UBA10030;g__Fen-1298;s__Fen-1298 sp003155495
PMDB01	35	0.0962567	0.331551	0.572193	0.240642	0.0962567	responsive	d__Bacteria;p__Bacteroidota;c__UBA10030;o__UBA10030;f__UBA10030;g__Fen-1298;s__Fen-1298 sp003155495
PMDB01	7	0.181269	0.388218	0.430514	0.0422961	0.181269	responsive	d__Bacteria;p__Bacteroidota;c__UBA10030;o__UBA10030;f__UBA10030;g__Fen-1298;s__Fen-1298 sp003155495
PMDB01	14	0.133981	0.667961	0.198058	-0.469903	0.133981	cat_only	d__Bacteria;p__Bacteroidota;c__UBA10030;o__UBA10030;f__UBA10030;g__Fen-1298;s__Fen-1298 sp003155495
PMZI01	35	0.162162	0.261526	0.576312	0.314785	0.162162	un_only	d__Bacteria;p__Bacteroidota;c__UBA10030;o__UBA10030;f__UBA10030;g__UBA9647;s__UBA9647 sp003170475
PMZI01	21	0.631038	0.124762	0.244199	0.119437	0.631038	resistant	d__Bacteria;p__Bacteroidota;c__UBA10030;o__UBA10030;f__UBA10030;g__UBA9647;s__UBA9647 sp003170475
PMZI01	7	0.343975	0.339856	0.316169	-0.0236869	0.343975	resistant	d__Bacteria;p__Bacteroidota;c__UBA10030;o__UBA10030;f__UBA10030;g__UBA9647;s__UBA9647 sp003170475
PMZI01	14	0.392623	0.529508	0.0778689	-0.451639	0.392623	gain_fx	d__Bacteria;p__Bacteroidota;c__UBA10030;o__UBA10030;f__UBA10030;g__UBA9647;s__UBA9647 sp003170475
PMCM01	35	0.0735294	0.294118	0.632353	0.338235	0.0735294	un_only	d__Bacteria;p__Bacteroidota;c__UBA10030;o__UBA10030;f__UBA6906;g__Fen-1255;s__Fen-1255 sp003154155
PMCM01	7	0.136126	0.434555	0.429319	-0.0052356	0.136126	responsive	d__Bacteria;p__Bacteroidota;c__UBA10030;o__UBA10030;f__UBA6906;g__Fen-1255;s__Fen-1255 sp003154155
PMCM01	21	0.192	0.472	0.336	-0.136	0.192	responsive	d__Bacteria;p__Bacteroidota;c__UBA10030;o__UBA10030;f__UBA6906;g__Fen-1255;s__Fen-1255 sp003154155
PMCM01	14	0	1	0	-1	0	cat_only	d__Bacteria;p__Bacteroidota;c__UBA10030;o__UBA10030;f__UBA6906;g__Fen-1255;s__Fen-1255 sp003154155
20130700_E3M_6	7	0.523934	0.227154	0.248912	0.0217581	0.523934	resistant	d__Bacteria;p__Bacteroidota;c__UBA10030;o__UBA10030;f__UBA6906;g__Fen-1255;s__Fen-1255 sp003162215
20130700_E3M_6	35	0.166034	0.412713	0.421252	0.0085389	0.166034	responsive	d__Bacteria;p__Bacteroidota;c__UBA10030;o__UBA10030;f__UBA6906;g__Fen-1255;s__Fen-1255 sp003162215
20130700_E3M_6	21	0.503515	0.376977	0.119508	-0.257469	0.503515	gain_fx	d__Bacteria;p__Bacteroidota;c__UBA10030;o__UBA10030;f__UBA6906;g__Fen-1255;s__Fen-1255 sp003162215
20130700_E3M_6	14	0.246592	0.611144	0.142264	-0.46888	0.246592	cat_only	d__Bacteria;p__Bacteroidota;c__UBA10030;o__UBA10030;f__UBA6906;g__Fen-1255;s__Fen-1255 sp003162215
20100900_E1D_16	7	0.247191	0.303371	0.449438	0.146067	0.247191	responsive	d__Bacteria;p__Bacteroidota;c__UBA10030;o__UBA10030;f__UBA6906;g__Fen-1260;s__Fen-1260 sp003162635
PLEJ01	7	0.328947	0.315789	0.355263	0.0394737	0.328947	resistant	d__Bacteria;p__Bacteroidota;c__UBA10030;o__UBA10030;f__UBA6906;g__Fen-1260;s__Fen-1260 sp003162635
20160700_E14_9	7	0.539363	0.211055	0.249581	0.038526	0.539363	resistant	d__Bacteria;p__Bacteroidota;c__UBA10030;o__UBA10030;f__UBA6906;g__Fen-1260;s__Fen-1260 sp003162635
STM_0716_E_M_E050_E054_E058_A_bin.28	7	0.754931	0.128205	0.116864	-0.0113412	0.754931	resistant	d__Bacteria;p__Bacteroidota;c__UBA10030;o__UBA10030;f__UBA6906;g__Fen-1260;s__Fen-1260 sp003162635
20160700_E33_6	7	0.512422	0.25	0.237578	-0.0124224	0.512422	resistant	d__Bacteria;p__Bacteroidota;c__UBA10030;o__UBA10030;f__UBA6906;g__Fen-1260;s__Fen-1260 sp003162635
20150700_E25_12	7	0.59707	0.208791	0.194139	-0.014652	0.59707	resistant	d__Bacteria;p__Bacteroidota;c__UBA10030;o__UBA10030;f__UBA6906;g__Fen-1260;s__Fen-1260 sp003162635
STM_0716_E_M_E050_E054_E058_A_bin.28	21	0.885619	0.0697674	0.0446132	-0.0251542	0.885619	resistant	d__Bacteria;p__Bacteroidota;c__UBA10030;o__UBA10030;f__UBA6906;g__Fen-1260;s__Fen-1260 sp003162635
20150700_E24_5	7	0.569745	0.227898	0.202358	-0.0255403	0.569745	resistant	d__Bacteria;p__Bacteroidota;c__UBA10030;o__UBA10030;f__UBA6906;g__Fen-1260;s__Fen-1260 sp003162635
20150700_E24_5	21	0.737615	0.146789	0.115596	-0.0311927	0.737615	resistant	d__Bacteria;p__Bacteroidota;c__UBA10030;o__UBA10030;f__UBA6906;g__Fen-1260;s__Fen-1260 sp003162635
20120700_E2D_2	7	0.399602	0.32008	0.280318	-0.0397614	0.399602	resistant	d__Bacteria;p__Bacteroidota;c__UBA10030;o__UBA10030;f__UBA6906;g__Fen-1260;s__Fen-1260 sp003162635
20160700_E33_6	21	0.646325	0.198336	0.15534	-0.0429958	0.646325	resistant	d__Bacteria;p__Bacteroidota;c__UBA10030;o__UBA10030;f__UBA6906;g__Fen-1260;s__Fen-1260 sp003162635
20120700_E2D_2	21	0.61985	0.21161	0.168539	-0.0430712	0.61985	resistant	d__Bacteria;p__Bacteroidota;c__UBA10030;o__UBA10030;f__UBA6906;g__Fen-1260;s__Fen-1260 sp003162635
20150700_E25_12	21	0.727582	0.16118	0.111237	-0.0499432	0.727582	resistant	d__Bacteria;p__Bacteroidota;c__UBA10030;o__UBA10030;f__UBA6906;g__Fen-1260;s__Fen-1260 sp003162635
PLEJ01	21	0.448718	0.301282	0.25	-0.0512821	0.448718	resistant	d__Bacteria;p__Bacteroidota;c__UBA10030;o__UBA10030;f__UBA6906;g__Fen-1260;s__Fen-1260 sp003162635
20160700_E14_9	21	0.668666	0.194903	0.136432	-0.0584708	0.668666	resistant	d__Bacteria;p__Bacteroidota;c__UBA10030;o__UBA10030;f__UBA6906;g__Fen-1260;s__Fen-1260 sp003162635
PLEJ01	14	0.319328	0.411765	0.268908	-0.142857	0.319328	resistant	d__Bacteria;p__Bacteroidota;c__UBA10030;o__UBA10030;f__UBA6906;g__Fen-1260;s__Fen-1260 sp003162635
20120700_E2D_2	35	0.139738	0.510917	0.349345	-0.161572	0.139738	responsive	d__Bacteria;p__Bacteroidota;c__UBA10030;o__UBA10030;f__UBA6906;g__Fen-1260;s__Fen-1260 sp003162635
STM_0716_E_M_E050_E054_E058_A_bin.28	35	0.339056	0.41917	0.241774	-0.177396	0.339056	resistant	d__Bacteria;p__Bacteroidota;c__UBA10030;o__UBA10030;f__UBA6906;g__Fen-1260;s__Fen-1260 sp003162635
STM_0716_E_M_E050_E054_E058_A_bin.28	14	0.654944	0.263507	0.0815494	-0.181957	0.654944	resistant	d__Bacteria;p__Bacteroidota;c__UBA10030;o__UBA10030;f__UBA6906;g__Fen-1260;s__Fen-1260 sp003162635
20150700_E25_12	14	0.477124	0.363399	0.159477	-0.203922	0.477124	resistant	d__Bacteria;p__Bacteroidota;c__UBA10030;o__UBA10030;f__UBA6906;g__Fen-1260;s__Fen-1260 sp003162635
20150700_E24_5	14	0.471413	0.368932	0.159655	-0.209277	0.471413	resistant	d__Bacteria;p__Bacteroidota;c__UBA10030;o__UBA10030;f__UBA6906;g__Fen-1260;s__Fen-1260 sp003162635
20100900_E1D_16	21	0.344444	0.433333	0.222222	-0.211111	0.344444	resistant	d__Bacteria;p__Bacteroidota;c__UBA10030;o__UBA10030;f__UBA6906;g__Fen-1260;s__Fen-1260 sp003162635
20160700_E33_6	14	0.40949	0.40246	0.188049	-0.214411	0.40949	resistant	d__Bacteria;p__Bacteroidota;c__UBA10030;o__UBA10030;f__UBA6906;g__Fen-1260;s__Fen-1260 sp003162635
20120700_E2D_2	14	0.351852	0.43287	0.215278	-0.217593	0.351852	resistant	d__Bacteria;p__Bacteroidota;c__UBA10030;o__UBA10030;f__UBA6906;g__Fen-1260;s__Fen-1260 sp003162635
20160700_E14_9	14	0.404719	0.411978	0.183303	-0.228675	0.404719	resistant	d__Bacteria;p__Bacteroidota;c__UBA10030;o__UBA10030;f__UBA6906;g__Fen-1260;s__Fen-1260 sp003162635
20150700_E24_5	35	0.207407	0.512963	0.27963	-0.233333	0.207407	responsive	d__Bacteria;p__Bacteroidota;c__UBA10030;o__UBA10030;f__UBA6906;g__Fen-1260;s__Fen-1260 sp003162635
20160700_E14_9	35	0.129693	0.56314	0.307167	-0.255973	0.129693	responsive	d__Bacteria;p__Bacteroidota;c__UBA10030;o__UBA10030;f__UBA6906;g__Fen-1260;s__Fen-1260 sp003162635
PLEJ01	35	0.132075	0.566038	0.301887	-0.264151	0.132075	cat_only	d__Bacteria;p__Bacteroidota;c__UBA10030;o__UBA10030;f__UBA6906;g__Fen-1260;s__Fen-1260 sp003162635
20160700_E33_6	35	0.160535	0.558528	0.280936	-0.277592	0.160535	cat_only	d__Bacteria;p__Bacteroidota;c__UBA10030;o__UBA10030;f__UBA6906;g__Fen-1260;s__Fen-1260 sp003162635
20150700_E25_12	35	0.184579	0.584112	0.231308	-0.352804	0.184579	cat_only	d__Bacteria;p__Bacteroidota;c__UBA10030;o__UBA10030;f__UBA6906;g__Fen-1260;s__Fen-1260 sp003162635
20100900_E1D_16	35	0	1	0	-1	0	cat_only	d__Bacteria;p__Bacteroidota;c__UBA10030;o__UBA10030;f__UBA6906;g__Fen-1260;s__Fen-1260 sp003162635
20100900_E1D_16	14	0	1	0	-1	0	cat_only	d__Bacteria;p__Bacteroidota;c__UBA10030;o__UBA10030;f__UBA6906;g__Fen-1260;s__Fen-1260 sp003162635
STM_0716_E_M_E050_E054_E058_A_bin.183	35	0.324847	0.216904	0.458248	0.241344	0.324847	resistant	d__Bacteria;p__Bacteroidota;c__UBA10030;o__UBA10030;f__UBA6906;g__Fen-1262;s__Fen-1262 sp003152875
STM_0716_E_M_E050_E054_E058_A_bin.183	7	0.631755	0.153932	0.214312	0.0603802	0.631755	resistant	d__Bacteria;p__Bacteroidota;c__UBA10030;o__UBA10030;f__UBA6906;g__Fen-1262;s__Fen-1262 sp003152875
STM_0716_E_M_E050_E054_E058_A_bin.183	21	0.872191	0.0731298	0.0546796	-0.0184502	0.872191	resistant	d__Bacteria;p__Bacteroidota;c__UBA10030;o__UBA10030;f__UBA6906;g__Fen-1262;s__Fen-1262 sp003152875
STM_0716_E_M_E050_E054_E058_A_bin.183	14	0.463315	0.491248	0.0454376	-0.44581	0.463315	gain_fx	d__Bacteria;p__Bacteroidota;c__UBA10030;o__UBA10030;f__UBA6906;g__Fen-1262;s__Fen-1262 sp003152875
PMNP01	35	0.0509915	0.308782	0.640227	0.331445	0.0509915	un_only	d__Bacteria;p__Bacteroidota;c__UBA10030;o__UBA10030;f__UBA6906;g__Fen-1262;s__Fen-1262 sp003161755
STM_0716_E_M_E050_E054_E058_A_bin.146	35	0.124267	0.287222	0.588511	0.30129	0.124267	un_only	d__Bacteria;p__Bacteroidota;c__UBA10030;o__UBA10030;f__UBA6906;g__Fen-1262;s__Fen-1262 sp003161755
PMNP01	7	0.163265	0.385034	0.451701	0.0666667	0.163265	responsive	d__Bacteria;p__Bacteroidota;c__UBA10030;o__UBA10030;f__UBA6906;g__Fen-1262;s__Fen-1262 sp003161755
STM_0716_E_M_E050_E054_E058_A_bin.146	7	0.292221	0.330063	0.377715	0.0476524	0.292221	resistant	d__Bacteria;p__Bacteroidota;c__UBA10030;o__UBA10030;f__UBA6906;g__Fen-1262;s__Fen-1262 sp003161755
STM_0716_E_M_E050_E054_E058_A_bin.146	21	0.781811	0.156128	0.0620609	-0.0940671	0.781811	resistant	d__Bacteria;p__Bacteroidota;c__UBA10030;o__UBA10030;f__UBA6906;g__Fen-1262;s__Fen-1262 sp003161755
PMNP01	21	0.675709	0.22873	0.095561	-0.133169	0.675709	resistant	d__Bacteria;p__Bacteroidota;c__UBA10030;o__UBA10030;f__UBA6906;g__Fen-1262;s__Fen-1262 sp003161755
PMNP01	14	0.103387	0.613191	0.283422	-0.329768	0.103387	cat_only	d__Bacteria;p__Bacteroidota;c__UBA10030;o__UBA10030;f__UBA6906;g__Fen-1262;s__Fen-1262 sp003161755
STM_0716_E_M_E050_E054_E058_A_bin.146	14	0.223473	0.569936	0.206592	-0.363344	0.223473	cat_only	d__Bacteria;p__Bacteroidota;c__UBA10030;o__UBA10030;f__UBA6906;g__Fen-1262;s__Fen-1262 sp003161755
PMDK01	7	0	0	1	1	0	un_only	d__Bacteria;p__Bacteroidota;c__UBA10030;o__UBA10030;f__UBA6906;g__Fen-1273;s__Fen-1273 sp003154425
PMDK01	21	0.151163	0.476744	0.372093	-0.104651	0.151163	responsive	d__Bacteria;p__Bacteroidota;c__UBA10030;o__UBA10030;f__UBA6906;g__Fen-1273;s__Fen-1273 sp003154425
PMDK01	14	0	1	0	-1	0	cat_only	d__Bacteria;p__Bacteroidota;c__UBA10030;o__UBA10030;f__UBA6906;g__Fen-1273;s__Fen-1273 sp003154425
20120600_E2D_2	21	0.168224	0.331108	0.500668	0.169559	0.168224	responsive	d__Bacteria;p__Bacteroidota;c__UBA10030;o__UBA10030;f__UBA6906;g__Fen-1273;s__Fen-1273 sp003157485
20120600_E2D_2	35	0.112957	0.377076	0.509967	0.13289	0.112957	responsive	d__Bacteria;p__Bacteroidota;c__UBA10030;o__UBA10030;f__UBA6906;g__Fen-1273;s__Fen-1273 sp003157485
20120600_E2D_2	7	0.251941	0.341674	0.406385	0.064711	0.251941	responsive	d__Bacteria;p__Bacteroidota;c__UBA10030;o__UBA10030;f__UBA6906;g__Fen-1273;s__Fen-1273 sp003157485
20120600_E2D_2	14	0.0801887	0.698113	0.221698	-0.476415	0.0801887	cat_only	d__Bacteria;p__Bacteroidota;c__UBA10030;o__UBA10030;f__UBA6906;g__Fen-1273;s__Fen-1273 sp003157485
PMJR01	7	0.657431	0.183519	0.15905	-0.0244692	0.657431	resistant	d__Bacteria;p__Bacteroidota;c__UBA10030;o__UBA10030;f__UBA6906;g__Fen-1273;s__Fen-1273 sp003158475
PMJR01	21	0.778505	0.123665	0.0978298	-0.0258353	0.778505	resistant	d__Bacteria;p__Bacteroidota;c__UBA10030;o__UBA10030;f__UBA6906;g__Fen-1273;s__Fen-1273 sp003158475
PMJR01	35	0.298777	0.370414	0.33081	-0.039604	0.298777	resistant	d__Bacteria;p__Bacteroidota;c__UBA10030;o__UBA10030;f__UBA6906;g__Fen-1273;s__Fen-1273 sp003158475
PMJR01	14	0.606674	0.336173	0.057153	-0.27902	0.606674	gain_fx	d__Bacteria;p__Bacteroidota;c__UBA10030;o__UBA10030;f__UBA6906;g__Fen-1273;s__Fen-1273 sp003158475
20150700_E34_4	35	0.464365	0.180168	0.355467	0.175299	0.464365	resistant	d__Bacteria;p__Bacteroidota;c__UBA10030;o__UBA10030;f__UBA6906;g__Fen-1273;s__Fen-1273 sp003161955
20150700_E34_4	7	0.761232	0.111232	0.127536	0.0163043	0.761232	resistant	d__Bacteria;p__Bacteroidota;c__UBA10030;o__UBA10030;f__UBA6906;g__Fen-1273;s__Fen-1273 sp003161955
20150700_E34_4	21	0.808865	0.115603	0.0755319	-0.0400709	0.808865	resistant	d__Bacteria;p__Bacteroidota;c__UBA10030;o__UBA10030;f__UBA6906;g__Fen-1273;s__Fen-1273 sp003161955
20150700_E34_4	14	0.598974	0.355938	0.045088	-0.31085	0.598974	gain_fx	d__Bacteria;p__Bacteroidota;c__UBA10030;o__UBA10030;f__UBA6906;g__Fen-1273;s__Fen-1273 sp003161955
20110800_E3D_15	21	0	0	1	1	0	un_only	d__Bacteria;p__Bacteroidota;c__UBA10030;o__UBA10030;f__UBA8401;g__;s__
20160700_E14_7	35	0.140969	0.255507	0.603524	0.348018	0.140969	un_only	d__Bacteria;p__Bacteroidota;c__UBA10030;o__UBA10030;f__UBA8401;g__JAGVPT01;s__
20110700_E1D_5	35	0.143737	0.275154	0.581109	0.305955	0.143737	un_only	d__Bacteria;p__Bacteroidota;c__UBA10030;o__UBA10030;f__UBA8401;g__JAGVPT01;s__
20120600_E2D_17	35	0.116071	0.309524	0.574405	0.264881	0.116071	un_only	d__Bacteria;p__Bacteroidota;c__UBA10030;o__UBA10030;f__UBA8401;g__JAGVPT01;s__
20120600_E2D_17	7	0.275676	0.284685	0.43964	0.154955	0.275676	resistant	d__Bacteria;p__Bacteroidota;c__UBA10030;o__UBA10030;f__UBA8401;g__JAGVPT01;s__
20110700_E1D_5	7	0.303529	0.287059	0.409412	0.122353	0.303529	resistant	d__Bacteria;p__Bacteroidota;c__UBA10030;o__UBA10030;f__UBA8401;g__JAGVPT01;s__
20160700_E14_7	7	0.256614	0.328042	0.415344	0.0873016	0.256614	responsive	d__Bacteria;p__Bacteroidota;c__UBA10030;o__UBA10030;f__UBA8401;g__JAGVPT01;s__
20160700_E14_7	21	0.301266	0.35443	0.344304	-0.0101266	0.301266	resistant	d__Bacteria;p__Bacteroidota;c__UBA10030;o__UBA10030;f__UBA8401;g__JAGVPT01;s__
20110700_E1D_5	21	0.319549	0.354637	0.325815	-0.0288221	0.319549	resistant	d__Bacteria;p__Bacteroidota;c__UBA10030;o__UBA10030;f__UBA8401;g__JAGVPT01;s__
20120600_E2D_17	21	0.335	0.36	0.305	-0.055	0.335	resistant	d__Bacteria;p__Bacteroidota;c__UBA10030;o__UBA10030;f__UBA8401;g__JAGVPT01;s__
20160700_E14_7	14	0.141264	0.624535	0.234201	-0.390335	0.141264	cat_only	d__Bacteria;p__Bacteroidota;c__UBA10030;o__UBA10030;f__UBA8401;g__JAGVPT01;s__
20120600_E2D_17	14	0.138958	0.645161	0.215881	-0.42928	0.138958	cat_only	d__Bacteria;p__Bacteroidota;c__UBA10030;o__UBA10030;f__UBA8401;g__JAGVPT01;s__
20110700_E1D_5	14	0.168784	0.644283	0.186933	-0.45735	0.168784	cat_only	d__Bacteria;p__Bacteroidota;c__UBA10030;o__UBA10030;f__UBA8401;g__JAGVPT01;s__
20130700_C2X_3	35	0.801966	0.0133427	0.184691	0.171348	0.801966	resistant	d__Bacteria;p__Caldisericota;c__Caldisericia;o__Cryosericales;f__Cryosericaceae;g__Cryosericum;s__
20130700_C2X_3	21	0.343169	0.319126	0.337705	0.0185792	0.343169	resistant	d__Bacteria;p__Caldisericota;c__Caldisericia;o__Cryosericales;f__Cryosericaceae;g__Cryosericum;s__
20130700_C2X_3	14	0.204846	0.444934	0.35022	-0.0947137	0.204846	responsive	d__Bacteria;p__Caldisericota;c__Caldisericia;o__Cryosericales;f__Cryosericaceae;g__Cryosericum;s__
20130700_C2X_3	7	0.26875	0.42	0.31125	-0.10875	0.26875	resistant	d__Bacteria;p__Caldisericota;c__Caldisericia;o__Cryosericales;f__Cryosericaceae;g__Cryosericum;s__
20110800_E3D_26	35	0.178082	0.136986	0.684932	0.547945	0.178082	un_only	d__Bacteria;p__Caldisericota;c__Caldisericia;o__Cryosericales;f__Cryosericaceae;g__Cryosericum;s__Cryosericum hinesii
3300037076_20	35	0.148148	0.12037	0.731481	0.611111	0.148148	un_only	d__Bacteria;p__Caldisericota;c__Caldisericia;o__Cryosericales;f__Cryosericaceae;g__Cryosericum;s__Cryosericum odellii
20120800_E3X_6	7	0	0	1	1	0	un_only	d__Bacteria;p__Caldisericota;c__Caldisericia;o__Cryosericales;f__Cryosericaceae;g__Cryosericum;s__Cryosericum terrychapinii
20120800_E3X_6	35	0.137405	0.312977	0.549618	0.236641	0.137405	responsive	d__Bacteria;p__Caldisericota;c__Caldisericia;o__Cryosericales;f__Cryosericaceae;g__Cryosericum;s__Cryosericum terrychapinii
Fen.Unlabelled.R2.T1.F1.trimmomatic.metaspades_bin.11_81.20_0.61	7	0	1	0	-1	0	cat_only	d__Bacteria;p__Campylobacterota;c__Campylobacteria;o__Campylobacterales;f__Arcobacteraceae;g__Aliarcobacter;s__
Fen.Labelled.R2.T3.F3.trimmomatic.megahit_bin.35_81.52_0.00	7	0.139241	0.164557	0.696203	0.531646	0.139241	un_only	d__Bacteria;p__Campylobacterota;c__Campylobacteria;o__Campylobacterales;f__Sulfurospirillaceae;g__Sulfurospirillum;s__
Fen.Labelled.R2.T3.F3.trimmomatic.megahit_bin.35_81.52_0.00	21	0.0945946	0.459459	0.445946	-0.0135135	0.0945946	responsive	d__Bacteria;p__Campylobacterota;c__Campylobacteria;o__Campylobacterales;f__Sulfurospirillaceae;g__Sulfurospirillum;s__
Fen.Labelled.R2.T3.F3.trimmomatic.megahit_bin.35_81.52_0.00	35	0.0833333	0.597222	0.319444	-0.277778	0.0833333	cat_only	d__Bacteria;p__Campylobacterota;c__Campylobacteria;o__Campylobacterales;f__Sulfurospirillaceae;g__Sulfurospirillum;s__
Fen.Labelled.R2.T3.F3.trimmomatic.megahit_bin.35_81.52_0.00	14	0.0896552	0.806897	0.103448	-0.703448	0.0896552	cat_only	d__Bacteria;p__Campylobacterota;c__Campylobacteria;o__Campylobacterales;f__Sulfurospirillaceae;g__Sulfurospirillum;s__
STM_0716_E_M_E069_E061_A_bin.34	35	0.555757	0.0290118	0.415231	0.386219	0.555757	lost_fx	d__Bacteria;p__Chloroflexota;c__Anaerolineae;o__Anaerolineales;f__Anaerolineaceae;g__UBA6107;s__
3300036932_11	35	0.589644	0.0261693	0.384187	0.358018	0.589644	lost_fx	d__Bacteria;p__Chloroflexota;c__Anaerolineae;o__Anaerolineales;f__Anaerolineaceae;g__UBA6107;s__
STM_0716_E_M_E069_E061_A_bin.34	7	0.199575	0.309979	0.490446	0.180467	0.199575	responsive	d__Bacteria;p__Chloroflexota;c__Anaerolineae;o__Anaerolineales;f__Anaerolineaceae;g__UBA6107;s__
3300036932_11	7	0.278856	0.293156	0.427988	0.134831	0.278856	resistant	d__Bacteria;p__Chloroflexota;c__Anaerolineae;o__Anaerolineales;f__Anaerolineaceae;g__UBA6107;s__
STM_0716_E_M_E069_E061_A_bin.34	21	0.102439	0.541463	0.356098	-0.185366	0.102439	responsive	d__Bacteria;p__Chloroflexota;c__Anaerolineae;o__Anaerolineales;f__Anaerolineaceae;g__UBA6107;s__
3300036932_11	21	0.172708	0.535181	0.292111	-0.24307	0.172708	responsive	d__Bacteria;p__Chloroflexota;c__Anaerolineae;o__Anaerolineales;f__Anaerolineaceae;g__UBA6107;s__
STM_0716_E_M_E069_E061_A_bin.34	14	0.0625	0.64375	0.29375	-0.35	0.0625	cat_only	d__Bacteria;p__Chloroflexota;c__Anaerolineae;o__Anaerolineales;f__Anaerolineaceae;g__UBA6107;s__
3300036932_11	14	0.139942	0.612245	0.247813	-0.364431	0.139942	cat_only	d__Bacteria;p__Chloroflexota;c__Anaerolineae;o__Anaerolineales;f__Anaerolineaceae;g__UBA6107;s__
Fen.Unlabelled.R3.T1.F2.trimmomatic.metaspades_bin.17_87.24_2.27	21	0.224689	0.0381883	0.737123	0.698934	0.224689	un_only	d__Bacteria;p__Chloroflexota;c__Anaerolineae;o__Anaerolineales;f__Anaerolineaceae;g__UBA6107;s__UBA6107 sp003158355
Fen.Unlabelled.R3.T1.F2.trimmomatic.metaspades_bin.17_87.24_2.27	35	0.185225	0.0974304	0.717345	0.619914	0.185225	un_only	d__Bacteria;p__Chloroflexota;c__Anaerolineae;o__Anaerolineales;f__Anaerolineaceae;g__UBA6107;s__UBA6107 sp003158355
Fen.Unlabelled.R3.T1.F2.trimmomatic.metaspades_bin.17_87.24_2.27	7	0.0707071	0.525253	0.40404	-0.121212	0.0707071	responsive	d__Bacteria;p__Chloroflexota;c__Anaerolineae;o__Anaerolineales;f__Anaerolineaceae;g__UBA6107;s__UBA6107 sp003158355
Fen.Unlabelled.R3.T1.F2.trimmomatic.metaspades_bin.17_87.24_2.27	14	0.207071	0.572391	0.220539	-0.351852	0.207071	cat_only	d__Bacteria;p__Chloroflexota;c__Anaerolineae;o__Anaerolineales;f__Anaerolineaceae;g__UBA6107;s__UBA6107 sp003158355
3300037076_10	7	0.162162	0.135135	0.702703	0.567568	0.162162	un_only	d__Bacteria;p__Chloroflexota;c__Anaerolineae;o__Anaerolineales;f__Anaerolineaceae;g__UBA700;s__
3300037076_10	35	0.25	0.118421	0.631579	0.513158	0.25	un_only	d__Bacteria;p__Chloroflexota;c__Anaerolineae;o__Anaerolineales;f__Anaerolineaceae;g__UBA700;s__
3300037076_10	21	0.19697	0.181818	0.621212	0.439394	0.19697	un_only	d__Bacteria;p__Chloroflexota;c__Anaerolineae;o__Anaerolineales;f__Anaerolineaceae;g__UBA700;s__
3300037076_10	14	0	1	0	-1	0	cat_only	d__Bacteria;p__Chloroflexota;c__Anaerolineae;o__Anaerolineales;f__Anaerolineaceae;g__UBA700;s__
20120600_E1D_38	35	0.0537634	0.322581	0.623656	0.301075	0.0537634	un_only	d__Bacteria;p__Chloroflexota;c__Anaerolineae;o__Anaerolineales;f__EnvOPS12;g__Fen-1038;s__
20120600_E1D_38	21	0.267442	0.354651	0.377907	0.0232558	0.267442	resistant	d__Bacteria;p__Chloroflexota;c__Anaerolineae;o__Anaerolineales;f__EnvOPS12;g__Fen-1038;s__
STM_0716_E_M_E050_E054_E058_D_bin.37	21	0.57775	0.21871	0.20354	-0.0151707	0.57775	resistant	d__Bacteria;p__Chloroflexota;c__Anaerolineae;o__Anaerolineales;f__EnvOPS12;g__Fen-1038;s__
20120600_E1D_38	7	0.172794	0.466912	0.360294	-0.106618	0.172794	responsive	d__Bacteria;p__Chloroflexota;c__Anaerolineae;o__Anaerolineales;f__EnvOPS12;g__Fen-1038;s__
STM_0716_E_M_E050_E054_E058_D_bin.37	7	0.373676	0.367625	0.258699	-0.108926	0.373676	resistant	d__Bacteria;p__Chloroflexota;c__Anaerolineae;o__Anaerolineales;f__EnvOPS12;g__Fen-1038;s__
STM_0716_E_M_E050_E054_E058_D_bin.37	35	0.103604	0.572072	0.324324	-0.247748	0.103604	responsive	d__Bacteria;p__Chloroflexota;c__Anaerolineae;o__Anaerolineales;f__EnvOPS12;g__Fen-1038;s__
20120600_E1D_38	14	0.153333	0.56	0.286667	-0.273333	0.153333	cat_only	d__Bacteria;p__Chloroflexota;c__Anaerolineae;o__Anaerolineales;f__EnvOPS12;g__Fen-1038;s__
STM_0716_E_M_E050_E054_E058_D_bin.37	14	0.318444	0.554755	0.126801	-0.427954	0.318444	gain_fx	d__Bacteria;p__Chloroflexota;c__Anaerolineae;o__Anaerolineales;f__EnvOPS12;g__Fen-1038;s__
20140700_E15_11	35	0.122222	0.333333	0.544444	0.211111	0.122222	responsive	d__Bacteria;p__Chloroflexota;c__Anaerolineae;o__Anaerolineales;f__EnvOPS12;g__Fen-1038;s__Fen-1038 sp003158885
20140700_E15_11	7	0.192727	0.4	0.407273	0.00727273	0.192727	responsive	d__Bacteria;p__Chloroflexota;c__Anaerolineae;o__Anaerolineales;f__EnvOPS12;g__Fen-1038;s__Fen-1038 sp003158885
20140700_E15_11	21	0.218978	0.474453	0.306569	-0.167883	0.218978	responsive	d__Bacteria;p__Chloroflexota;c__Anaerolineae;o__Anaerolineales;f__EnvOPS12;g__Fen-1038;s__Fen-1038 sp003158885
20140700_E15_11	14	0.115385	0.682692	0.201923	-0.480769	0.115385	cat_only	d__Bacteria;p__Chloroflexota;c__Anaerolineae;o__Anaerolineales;f__EnvOPS12;g__Fen-1038;s__Fen-1038 sp003158885
20110800_E3D_30	7	0	0	1	1	0	un_only	d__Bacteria;p__Chloroflexota;c__Anaerolineae;o__Anaerolineales;f__EnvOPS12;g__UBA877;s__
20130700_C2M_17	35	0.212346	0.259259	0.528395	0.269136	0.212346	un_only	d__Bacteria;p__Chloroflexota;c__Anaerolineae;o__Anaerolineales;f__EnvOPS12;g__UBA877;s__
20110800_E3D_17	35	0.349188	0.196056	0.454756	0.258701	0.349188	lost_fx	d__Bacteria;p__Chloroflexota;c__Anaerolineae;o__Anaerolineales;f__EnvOPS12;g__UBA877;s__
20120600_E3D_18	35	0.687589	0.062292	0.250119	0.187827	0.687589	resistant	d__Bacteria;p__Chloroflexota;c__Anaerolineae;o__Anaerolineales;f__EnvOPS12;g__UBA877;s__
20130700_C2M_17	21	0.393382	0.224265	0.382353	0.158088	0.393382	resistant	d__Bacteria;p__Chloroflexota;c__Anaerolineae;o__Anaerolineales;f__EnvOPS12;g__UBA877;s__
STM_0716_E_M_E069_A_bin.61	35	0.751971	0.0525486	0.195481	0.142932	0.751971	resistant	d__Bacteria;p__Chloroflexota;c__Anaerolineae;o__Anaerolineales;f__EnvOPS12;g__UBA877;s__
20110800_E3D_17	21	0.471492	0.202281	0.326227	0.123946	0.471492	resistant	d__Bacteria;p__Chloroflexota;c__Anaerolineae;o__Anaerolineales;f__EnvOPS12;g__UBA877;s__
20120600_E3D_18	21	0.672211	0.10274	0.225049	0.122309	0.672211	resistant	d__Bacteria;p__Chloroflexota;c__Anaerolineae;o__Anaerolineales;f__EnvOPS12;g__UBA877;s__
STM_0716_E_M_E069_A_bin.61	21	0.613387	0.133295	0.253318	0.120023	0.613387	resistant	d__Bacteria;p__Chloroflexota;c__Anaerolineae;o__Anaerolineales;f__EnvOPS12;g__UBA877;s__
20130700_C2M_17	7	0.253086	0.324074	0.42284	0.0987654	0.253086	responsive	d__Bacteria;p__Chloroflexota;c__Anaerolineae;o__Anaerolineales;f__EnvOPS12;g__UBA877;s__
20120600_E3D_18	7	0.694405	0.131994	0.173601	0.0416069	0.694405	resistant	d__Bacteria;p__Chloroflexota;c__Anaerolineae;o__Anaerolineales;f__EnvOPS12;g__UBA877;s__
STM_0716_E_M_E069_A_bin.61	7	0.796933	0.0819672	0.1211	0.0391327	0.796933	resistant	d__Bacteria;p__Chloroflexota;c__Anaerolineae;o__Anaerolineales;f__EnvOPS12;g__UBA877;s__
20110800_E3D_17	7	0.404341	0.292277	0.303382	0.0111055	0.404341	resistant	d__Bacteria;p__Chloroflexota;c__Anaerolineae;o__Anaerolineales;f__EnvOPS12;g__UBA877;s__
STM_0716_E_M_E069_A_bin.61	14	0.64986	0.286835	0.0633053	-0.223529	0.64986	resistant	d__Bacteria;p__Chloroflexota;c__Anaerolineae;o__Anaerolineales;f__EnvOPS12;g__UBA877;s__
20130700_C2M_17	14	0.301508	0.482412	0.21608	-0.266332	0.301508	gain_fx	d__Bacteria;p__Chloroflexota;c__Anaerolineae;o__Anaerolineales;f__EnvOPS12;g__UBA877;s__
20120600_E3D_18	14	0.55814	0.36764	0.0742207	-0.293419	0.55814	gain_fx	d__Bacteria;p__Chloroflexota;c__Anaerolineae;o__Anaerolineales;f__EnvOPS12;g__UBA877;s__
20110800_E3D_17	14	0.33592	0.506098	0.157982	-0.348115	0.33592	gain_fx	d__Bacteria;p__Chloroflexota;c__Anaerolineae;o__Anaerolineales;f__EnvOPS12;g__UBA877;s__
PLND01	35	0.758502	0.0305639	0.210934	0.18037	0.758502	resistant	d__Bacteria;p__Chloroflexota;c__Anaerolineae;o__Anaerolineales;f__RBG-16-64-43;g__FEN-1073;s__FEN-1073 sp003141675
PLND01	7	0.676311	0.073689	0.25	0.176311	0.676311	resistant	d__Bacteria;p__Chloroflexota;c__Anaerolineae;o__Anaerolineales;f__RBG-16-64-43;g__FEN-1073;s__FEN-1073 sp003141675
PLND01	21	0.312458	0.424916	0.262626	-0.16229	0.312458	resistant	d__Bacteria;p__Chloroflexota;c__Anaerolineae;o__Anaerolineales;f__RBG-16-64-43;g__FEN-1073;s__FEN-1073 sp003141675
PLND01	14	0.188762	0.601405	0.209833	-0.391572	0.188762	cat_only	d__Bacteria;p__Chloroflexota;c__Anaerolineae;o__Anaerolineales;f__RBG-16-64-43;g__FEN-1073;s__FEN-1073 sp003141675
PMCF01	21	0.136253	0.377129	0.486618	0.109489	0.136253	responsive	d__Bacteria;p__Chloroflexota;c__Anaerolineae;o__Fen-1058;f__Fen-1058;g__Fen-1058;s__Fen-1058 sp003154115
PMCF01	7	0.104895	0.433566	0.461538	0.027972	0.104895	responsive	d__Bacteria;p__Chloroflexota;c__Anaerolineae;o__Fen-1058;f__Fen-1058;g__Fen-1058;s__Fen-1058 sp003154115
PMCF01	35	0.0756757	0.567568	0.356757	-0.210811	0.0756757	responsive	d__Bacteria;p__Chloroflexota;c__Anaerolineae;o__Fen-1058;f__Fen-1058;g__Fen-1058;s__Fen-1058 sp003154115
PMCF01	14	0.0624025	0.864275	0.0733229	-0.790952	0.0624025	cat_only	d__Bacteria;p__Chloroflexota;c__Anaerolineae;o__Fen-1058;f__Fen-1058;g__Fen-1058;s__Fen-1058 sp003154115
20130700_C1D_6	35	0.319239	0.343904	0.336857	-0.00704722	0.319239	resistant	d__Bacteria;p__Chloroflexota;c__Dehalococcoidia;o__Dehalococcoidales;f__Fen-1064;g__Fen-1064;s__
20130700_C1D_6	21	0.880835	0.0671581	0.0520066	-0.0151515	0.880835	resistant	d__Bacteria;p__Chloroflexota;c__Dehalococcoidia;o__Dehalococcoidales;f__Fen-1064;g__Fen-1064;s__
20111000_E3D_3	35	0.15	0.435714	0.414286	-0.0214286	0.15	responsive	d__Bacteria;p__Chloroflexota;c__Dehalococcoidia;o__Dehalococcoidales;f__Fen-1064;g__Fen-1064;s__
20130700_C1D_6	7	0.705128	0.163572	0.1313	-0.0322723	0.705128	resistant	d__Bacteria;p__Chloroflexota;c__Dehalococcoidia;o__Dehalococcoidales;f__Fen-1064;g__Fen-1064;s__
20111000_E3D_3	7	0.459378	0.287864	0.252758	-0.0351053	0.459378	resistant	d__Bacteria;p__Chloroflexota;c__Dehalococcoidia;o__Dehalococcoidales;f__Fen-1064;g__Fen-1064;s__
20130700_E2M_4	7	0.805734	0.114687	0.0795787	-0.0351083	0.805734	resistant	d__Bacteria;p__Chloroflexota;c__Dehalococcoidia;o__Dehalococcoidales;f__Fen-1064;g__Fen-1064;s__
20120700_E2D_6	7	0.413374	0.319149	0.267477	-0.0516717	0.413374	resistant	d__Bacteria;p__Chloroflexota;c__Dehalococcoidia;o__Dehalococcoidales;f__Fen-1064;g__Fen-1064;s__
20130700_E2M_4	21	0.753988	0.152147	0.093865	-0.0582822	0.753988	resistant	d__Bacteria;p__Chloroflexota;c__Dehalococcoidia;o__Dehalococcoidales;f__Fen-1064;g__Fen-1064;s__
20130700_E2M_4	35	0.381686	0.352675	0.265639	-0.0870354	0.381686	resistant	d__Bacteria;p__Chloroflexota;c__Dehalococcoidia;o__Dehalococcoidales;f__Fen-1064;g__Fen-1064;s__
20111000_E3D_3	21	0.409884	0.34157	0.248547	-0.0930233	0.409884	resistant	d__Bacteria;p__Chloroflexota;c__Dehalococcoidia;o__Dehalococcoidales;f__Fen-1064;g__Fen-1064;s__
20120700_E2D_6	14	0.25964	0.455013	0.285347	-0.169666	0.25964	responsive	d__Bacteria;p__Chloroflexota;c__Dehalococcoidia;o__Dehalococcoidales;f__Fen-1064;g__Fen-1064;s__
20130700_E2M_4	14	0.698125	0.240169	0.061706	-0.178463	0.698125	resistant	d__Bacteria;p__Chloroflexota;c__Dehalococcoidia;o__Dehalococcoidales;f__Fen-1064;g__Fen-1064;s__
20130700_C1D_6	14	0.677841	0.259904	0.0622551	-0.197649	0.677841	resistant	d__Bacteria;p__Chloroflexota;c__Dehalococcoidia;o__Dehalococcoidales;f__Fen-1064;g__Fen-1064;s__
20120700_E2D_6	21	0.288591	0.46085	0.250559	-0.210291	0.288591	resistant	d__Bacteria;p__Chloroflexota;c__Dehalococcoidia;o__Dehalococcoidales;f__Fen-1064;g__Fen-1064;s__
20111000_E3D_3	14	0.341055	0.464607	0.194337	-0.27027	0.341055	gain_fx	d__Bacteria;p__Chloroflexota;c__Dehalococcoidia;o__Dehalococcoidales;f__Fen-1064;g__Fen-1064;s__
20120700_E2D_6	35	0.128571	0.571429	0.3	-0.271429	0.128571	cat_only	d__Bacteria;p__Chloroflexota;c__Dehalococcoidia;o__Dehalococcoidales;f__Fen-1064;g__Fen-1064;s__
PMBW01	7	0.175	0.425	0.4	-0.025	0.175	responsive	d__Bacteria;p__Chloroflexota;c__Dehalococcoidia;o__Dehalococcoidales;f__Fen-1064;g__Fen-1064;s__Fen-1064 sp003153075
PMBW01	21	0.460674	0.348315	0.191011	-0.157303	0.460674	resistant	d__Bacteria;p__Chloroflexota;c__Dehalococcoidia;o__Dehalococcoidales;f__Fen-1064;g__Fen-1064;s__Fen-1064 sp003153075
PMBW01	14	0.271186	0.542373	0.186441	-0.355932	0.271186	gain_fx	d__Bacteria;p__Chloroflexota;c__Dehalococcoidia;o__Dehalococcoidales;f__Fen-1064;g__Fen-1064;s__Fen-1064 sp003153075
PMCB01	21	0.857443	0.0773277	0.0652288	-0.0120989	0.857443	resistant	d__Bacteria;p__Chloroflexota;c__Dehalococcoidia;o__Dehalococcoidales;f__Fen-1064;g__Fen-1064;s__Fen-1064 sp003153955
PMCB01	7	0.787155	0.116773	0.0960722	-0.0207006	0.787155	resistant	d__Bacteria;p__Chloroflexota;c__Dehalococcoidia;o__Dehalococcoidales;f__Fen-1064;g__Fen-1064;s__Fen-1064 sp003153955
PMCB01	35	0.349458	0.345288	0.305254	-0.0400334	0.349458	resistant	d__Bacteria;p__Chloroflexota;c__Dehalococcoidia;o__Dehalococcoidales;f__Fen-1064;g__Fen-1064;s__Fen-1064 sp003153955
PMCB01	14	0.662459	0.299671	0.0378705	-0.2618	0.662459	gain_fx	d__Bacteria;p__Chloroflexota;c__Dehalococcoidia;o__Dehalococcoidales;f__Fen-1064;g__Fen-1064;s__Fen-1064 sp003153955
20160700_E33_2	21	0.56543	0.226074	0.208496	-0.0175781	0.56543	resistant	d__Bacteria;p__Chloroflexota;c__Dehalococcoidia;o__Dehalococcoidales;f__Fen-1064;g__Fen-1064;s__Fen-1064 sp003162335
20160700_E33_2	7	0.688073	0.179554	0.132372	-0.0471822	0.688073	resistant	d__Bacteria;p__Chloroflexota;c__Dehalococcoidia;o__Dehalococcoidales;f__Fen-1064;g__Fen-1064;s__Fen-1064 sp003162335
20160700_E33_2	35	0.253279	0.42623	0.320492	-0.105738	0.253279	responsive	d__Bacteria;p__Chloroflexota;c__Dehalococcoidia;o__Dehalococcoidales;f__Fen-1064;g__Fen-1064;s__Fen-1064 sp003162335
20160700_E33_2	14	0.581081	0.353604	0.0653153	-0.288288	0.581081	gain_fx	d__Bacteria;p__Chloroflexota;c__Dehalococcoidia;o__Dehalococcoidales;f__Fen-1064;g__Fen-1064;s__Fen-1064 sp003162335
3300037104_22	35	0	0	1	1	0	un_only	d__Bacteria;p__Chloroflexota;c__Dehalococcoidia;o__Dehalococcoidales;f__UBA1222;g__SURF-27;s__
3300037225_15	35	0.104693	0.151625	0.743682	0.592058	0.104693	un_only	d__Bacteria;p__Chloroflexota;c__Dehalococcoidia;o__GIF9;f__UBA5629;g__JAFGLP01;s__
3300037225_15	7	0.233333	0.335556	0.431111	0.0955556	0.233333	responsive	d__Bacteria;p__Chloroflexota;c__Dehalococcoidia;o__GIF9;f__UBA5629;g__JAFGLP01;s__
3300037225_15	14	0.144615	0.547692	0.307692	-0.24	0.144615	responsive	d__Bacteria;p__Chloroflexota;c__Dehalococcoidia;o__GIF9;f__UBA5629;g__JAFGLP01;s__
3300037225_15	21	0.140288	0.564748	0.294964	-0.269784	0.140288	cat_only	d__Bacteria;p__Chloroflexota;c__Dehalococcoidia;o__GIF9;f__UBA5629;g__JAFGLP01;s__
20111000_P3M_22	7	0	0	1	1	0	un_only	d__Bacteria;p__Chloroflexota;c__Limnocylindria;o__Limnocylindrales;f__CSP1-4;g__;s__
20110800_P1D_16	7	0.147368	0.136842	0.715789	0.578947	0.147368	un_only	d__Bacteria;p__Chloroflexota;c__Limnocylindria;o__Limnocylindrales;f__CSP1-4;g__;s__
20110800_E3D_16	35	0.192593	0.185185	0.622222	0.437037	0.192593	un_only	d__Bacteria;p__Chloroflexota;c__Limnocylindria;o__Limnocylindrales;f__CSP1-4;g__;s__
20111000_P3M_22	21	0.0943396	0.245283	0.660377	0.415094	0.0943396	un_only	d__Bacteria;p__Chloroflexota;c__Limnocylindria;o__Limnocylindrales;f__CSP1-4;g__;s__
20120800_E3D_7	7	0.408451	0.0985915	0.492958	0.394366	0.408451	lost_fx	d__Bacteria;p__Chloroflexota;c__Limnocylindria;o__Limnocylindrales;f__CSP1-4;g__;s__
20120600_E1D_32	35	0.306228	0.152249	0.541522	0.389273	0.306228	lost_fx	d__Bacteria;p__Chloroflexota;c__Limnocylindria;o__Limnocylindrales;f__CSP1-4;g__;s__
20120600_E1D_32	7	0.254269	0.198292	0.547438	0.349146	0.254269	un_only	d__Bacteria;p__Chloroflexota;c__Limnocylindria;o__Limnocylindrales;f__CSP1-4;g__;s__
20110800_E2S_4	35	0.521978	0.0769231	0.401099	0.324176	0.521978	lost_fx	d__Bacteria;p__Chloroflexota;c__Limnocylindria;o__Limnocylindrales;f__CSP1-4;g__;s__
20120800_E3X_22	35	0.191667	0.242857	0.565476	0.322619	0.191667	un_only	d__Bacteria;p__Chloroflexota;c__Limnocylindria;o__Limnocylindrales;f__CSP1-4;g__;s__
20110800_E3D_16	21	0.381201	0.156658	0.462141	0.305483	0.381201	lost_fx	d__Bacteria;p__Chloroflexota;c__Limnocylindria;o__Limnocylindrales;f__CSP1-4;g__;s__
20110800_P1D_16	21	0.191489	0.255319	0.553191	0.297872	0.191489	un_only	d__Bacteria;p__Chloroflexota;c__Limnocylindria;o__Limnocylindrales;f__CSP1-4;g__;s__
STM_0716_E_M_E026_E030_E034_A_multi_bin.75	35	0.165803	0.298791	0.535406	0.236615	0.165803	responsive	d__Bacteria;p__Chloroflexota;c__Limnocylindria;o__Limnocylindrales;f__CSP1-4;g__;s__
20110800_E3D_16	7	0.314126	0.228625	0.457249	0.228625	0.314126	resistant	d__Bacteria;p__Chloroflexota;c__Limnocylindria;o__Limnocylindrales;f__CSP1-4;g__;s__
20120800_E3D_7	35	0.244898	0.285714	0.469388	0.183673	0.244898	responsive	d__Bacteria;p__Chloroflexota;c__Limnocylindria;o__Limnocylindrales;f__CSP1-4;g__;s__
STM_0716_E_M_E026_E030_E034_A_multi_bin.75	21	0.536	0.145333	0.318667	0.173333	0.536	resistant	d__Bacteria;p__Chloroflexota;c__Limnocylindria;o__Limnocylindrales;f__CSP1-4;g__;s__
20120800_E3X_22	7	0.263158	0.289474	0.447368	0.157895	0.263158	responsive	d__Bacteria;p__Chloroflexota;c__Limnocylindria;o__Limnocylindrales;f__CSP1-4;g__;s__
20120800_E3D_7	21	0.288889	0.288889	0.422222	0.133333	0.288889	resistant	d__Bacteria;p__Chloroflexota;c__Limnocylindria;o__Limnocylindrales;f__CSP1-4;g__;s__
20110800_E2S_4	7	0.728805	0.0823004	0.188894	0.106594	0.728805	resistant	d__Bacteria;p__Chloroflexota;c__Limnocylindria;o__Limnocylindrales;f__CSP1-4;g__;s__
20110800_E2S_4	21	0.818916	0.0446768	0.136407	0.09173	0.818916	resistant	d__Bacteria;p__Chloroflexota;c__Limnocylindria;o__Limnocylindrales;f__CSP1-4;g__;s__
20110800_P1D_16	14	0.12987	0.38961	0.480519	0.0909091	0.12987	responsive	d__Bacteria;p__Chloroflexota;c__Limnocylindria;o__Limnocylindrales;f__CSP1-4;g__;s__
20120800_E3X_22	21	0.674544	0.123565	0.201891	0.0783255	0.674544	resistant	d__Bacteria;p__Chloroflexota;c__Limnocylindria;o__Limnocylindrales;f__CSP1-4;g__;s__
20120600_E1D_32	21	0.178977	0.409091	0.411932	0.00284091	0.178977	responsive	d__Bacteria;p__Chloroflexota;c__Limnocylindria;o__Limnocylindrales;f__CSP1-4;g__;s__
STM_0716_E_M_E026_E030_E034_A_multi_bin.75	7	0.294748	0.395498	0.309753	-0.0857449	0.294748	resistant	d__Bacteria;p__Chloroflexota;c__Limnocylindria;o__Limnocylindrales;f__CSP1-4;g__;s__
20110800_E2S_4	14	0.552535	0.37219	0.0752744	-0.296916	0.552535	gain_fx	d__Bacteria;p__Chloroflexota;c__Limnocylindria;o__Limnocylindrales;f__CSP1-4;g__;s__
20120600_E1D_32	14	0.114625	0.596838	0.288538	-0.3083	0.114625	cat_only	d__Bacteria;p__Chloroflexota;c__Limnocylindria;o__Limnocylindrales;f__CSP1-4;g__;s__
20110800_E3D_16	14	0.239394	0.557576	0.20303	-0.354545	0.239394	cat_only	d__Bacteria;p__Chloroflexota;c__Limnocylindria;o__Limnocylindrales;f__CSP1-4;g__;s__
20111000_P3M_22	14	0.173913	0.608696	0.217391	-0.391304	0.173913	cat_only	d__Bacteria;p__Chloroflexota;c__Limnocylindria;o__Limnocylindrales;f__CSP1-4;g__;s__
20120800_E3X_22	14	0.2625	0.566071	0.171429	-0.394643	0.2625	cat_only	d__Bacteria;p__Chloroflexota;c__Limnocylindria;o__Limnocylindrales;f__CSP1-4;g__;s__
STM_0716_E_M_E026_E030_E034_A_multi_bin.75	14	0.361472	0.530303	0.108225	-0.422078	0.361472	gain_fx	d__Bacteria;p__Chloroflexota;c__Limnocylindria;o__Limnocylindrales;f__CSP1-4;g__;s__
20111000_P3M_22	35	0	1	0	-1	0	cat_only	d__Bacteria;p__Chloroflexota;c__Limnocylindria;o__Limnocylindrales;f__CSP1-4;g__;s__
20120800_E3D_7	14	0	1	0	-1	0	cat_only	d__Bacteria;p__Chloroflexota;c__Limnocylindria;o__Limnocylindrales;f__CSP1-4;g__;s__
Fen.Unlabelled.R2.T1.F3.trimmomatic.megahit_bin.38_73.55_6.79	35	0	0	1	1	0	un_only	d__Bacteria;p__Chloroflexota;c__Limnocylindria;o__Limnocylindrales;f__CSP1-4;g__CAIXZV01;s__
Fen.Unlabelled.R2.T1.F3.trimmomatic.megahit_bin.38_73.55_6.79	21	0.544503	0.104712	0.350785	0.246073	0.544503	lost_fx	d__Bacteria;p__Chloroflexota;c__Limnocylindria;o__Limnocylindrales;f__CSP1-4;g__CAIXZV01;s__
Fen.Unlabelled.R2.T1.F3.trimmomatic.megahit_bin.38_73.55_6.79	14	0.327957	0.516129	0.155914	-0.360215	0.327957	gain_fx	d__Bacteria;p__Chloroflexota;c__Limnocylindria;o__Limnocylindrales;f__CSP1-4;g__CAIXZV01;s__
Fen.Unlabelled.R2.T1.F3.trimmomatic.megahit_bin.38_73.55_6.79	7	0.0804598	0.655172	0.264368	-0.390805	0.0804598	cat_only	d__Bacteria;p__Chloroflexota;c__Limnocylindria;o__Limnocylindrales;f__CSP1-4;g__CAIXZV01;s__
20110800_E2D_35	35	0.173469	0.204082	0.622449	0.418367	0.173469	un_only	d__Bacteria;p__Chloroflexota;c__Limnocylindria;o__Limnocylindrales;f__CSP1-4;g__CTSoil-043;s__
20130700_E2Y_18	35	0.418216	0.152416	0.429368	0.276952	0.418216	lost_fx	d__Bacteria;p__Chloroflexota;c__Limnocylindria;o__Limnocylindrales;f__CSP1-4;g__CTSoil-043;s__
20120800_E2D_18	35	0.390459	0.190813	0.418728	0.227915	0.390459	resistant	d__Bacteria;p__Chloroflexota;c__Limnocylindria;o__Limnocylindrales;f__CSP1-4;g__CTSoil-043;s__
STM_0716_E_M_E026_E050_A_bin.50	35	0.58075	0.101142	0.318108	0.216966	0.58075	resistant	d__Bacteria;p__Chloroflexota;c__Limnocylindria;o__Limnocylindrales;f__CSP1-4;g__CTSoil-043;s__
STM_0716_E_M_E026_E050_E061_D_bin.59	35	0.496289	0.14564	0.358071	0.21243	0.496289	resistant	d__Bacteria;p__Chloroflexota;c__Limnocylindria;o__Limnocylindrales;f__CSP1-4;g__CTSoil-043;s__
20120800_E2D_18	7	0.482143	0.155844	0.362013	0.206169	0.482143	resistant	d__Bacteria;p__Chloroflexota;c__Limnocylindria;o__Limnocylindrales;f__CSP1-4;g__CTSoil-043;s__
20110800_E2S_1	35	0.617265	0.0883234	0.294411	0.206088	0.617265	resistant	d__Bacteria;p__Chloroflexota;c__Limnocylindria;o__Limnocylindrales;f__CSP1-4;g__CTSoil-043;s__
20130700_C1M_6	35	0.686352	0.0545906	0.259057	0.204467	0.686352	resistant	d__Bacteria;p__Chloroflexota;c__Limnocylindria;o__Limnocylindrales;f__CSP1-4;g__CTSoil-043;s__
20130700_E2Y_18	7	0.481481	0.169082	0.349436	0.180354	0.481481	resistant	d__Bacteria;p__Chloroflexota;c__Limnocylindria;o__Limnocylindrales;f__CSP1-4;g__CTSoil-043;s__
20110800_E2D_35	21	0.461538	0.192308	0.346154	0.153846	0.461538	resistant	d__Bacteria;p__Chloroflexota;c__Limnocylindria;o__Limnocylindrales;f__CSP1-4;g__CTSoil-043;s__
20110800_E2D_35	7	0.303887	0.289753	0.40636	0.116608	0.303887	resistant	d__Bacteria;p__Chloroflexota;c__Limnocylindria;o__Limnocylindrales;f__CSP1-4;g__CTSoil-043;s__
STM_0716_E_M_E026_E050_A_bin.50	7	0.713553	0.100366	0.186081	0.0857143	0.713553	resistant	d__Bacteria;p__Chloroflexota;c__Limnocylindria;o__Limnocylindrales;f__CSP1-4;g__CTSoil-043;s__
STM_0716_E_M_E026_E050_E061_D_bin.59	7	0.636829	0.14578	0.217391	0.0716113	0.636829	resistant	d__Bacteria;p__Chloroflexota;c__Limnocylindria;o__Limnocylindrales;f__CSP1-4;g__CTSoil-043;s__
20130700_C1M_6	7	0.845936	0.0458412	0.108223	0.0623819	0.845936	resistant	d__Bacteria;p__Chloroflexota;c__Limnocylindria;o__Limnocylindrales;f__CSP1-4;g__CTSoil-043;s__
20120700_P3D_100	7	0.0597015	0.447761	0.492537	0.0447761	0.0597015	responsive	d__Bacteria;p__Chloroflexota;c__Limnocylindria;o__Limnocylindrales;f__CSP1-4;g__CTSoil-043;s__
20110800_E2S_1	7	0.768382	0.0983456	0.133272	0.0349265	0.768382	resistant	d__Bacteria;p__Chloroflexota;c__Limnocylindria;o__Limnocylindrales;f__CSP1-4;g__CTSoil-043;s__
STM_0716_E_M_E026_E050_A_bin.50	21	0.746854	0.113249	0.139896	0.0266469	0.746854	resistant	d__Bacteria;p__Chloroflexota;c__Limnocylindria;o__Limnocylindrales;f__CSP1-4;g__CTSoil-043;s__
STM_0716_E_M_E026_E050_E061_D_bin.59	21	0.708048	0.132705	0.159247	0.0265411	0.708048	resistant	d__Bacteria;p__Chloroflexota;c__Limnocylindria;o__Limnocylindrales;f__CSP1-4;g__CTSoil-043;s__
20120800_E2D_18	21	0.32783	0.325472	0.346698	0.0212264	0.32783	resistant	d__Bacteria;p__Chloroflexota;c__Limnocylindria;o__Limnocylindrales;f__CSP1-4;g__CTSoil-043;s__
20130700_C1M_6	21	0.777014	0.105108	0.117878	0.0127701	0.777014	resistant	d__Bacteria;p__Chloroflexota;c__Limnocylindria;o__Limnocylindrales;f__CSP1-4;g__CTSoil-043;s__
20110800_E2S_1	21	0.912025	0.0424403	0.0455349	0.00309461	0.912025	resistant	d__Bacteria;p__Chloroflexota;c__Limnocylindria;o__Limnocylindrales;f__CSP1-4;g__CTSoil-043;s__
20130700_E2Y_18	21	0.352217	0.332512	0.315271	-0.0172414	0.352217	resistant	d__Bacteria;p__Chloroflexota;c__Limnocylindria;o__Limnocylindrales;f__CSP1-4;g__CTSoil-043;s__
20120700_P3D_100	35	0.0714286	0.47619	0.452381	-0.0238095	0.0714286	responsive	d__Bacteria;p__Chloroflexota;c__Limnocylindria;o__Limnocylindrales;f__CSP1-4;g__CTSoil-043;s__
20110800_E3S_2	21	0.333333	0.352657	0.31401	-0.0386473	0.333333	resistant	d__Bacteria;p__Chloroflexota;c__Limnocylindria;o__Limnocylindrales;f__CSP1-4;g__CTSoil-043;s__
20110800_E2S_1	14	0.828965	0.151488	0.0195469	-0.131941	0.828965	resistant	d__Bacteria;p__Chloroflexota;c__Limnocylindria;o__Limnocylindrales;f__CSP1-4;g__CTSoil-043;s__
20130700_C1M_6	14	0.711501	0.244152	0.044347	-0.199805	0.711501	resistant	d__Bacteria;p__Chloroflexota;c__Limnocylindria;o__Limnocylindrales;f__CSP1-4;g__CTSoil-043;s__
STM_0716_E_M_E026_E050_A_bin.50	14	0.654412	0.282353	0.0632353	-0.219118	0.654412	resistant	d__Bacteria;p__Chloroflexota;c__Limnocylindria;o__Limnocylindrales;f__CSP1-4;g__CTSoil-043;s__
STM_0716_E_M_E026_E050_E061_D_bin.59	14	0.602694	0.33165	0.0656566	-0.265993	0.602694	gain_fx	d__Bacteria;p__Chloroflexota;c__Limnocylindria;o__Limnocylindrales;f__CSP1-4;g__CTSoil-043;s__
20110800_E2D_35	14	0.31058	0.484642	0.204778	-0.279863	0.31058	gain_fx	d__Bacteria;p__Chloroflexota;c__Limnocylindria;o__Limnocylindrales;f__CSP1-4;g__CTSoil-043;s__
20110800_E3S_2	7	0.14978	0.577093	0.273128	-0.303965	0.14978	cat_only	d__Bacteria;p__Chloroflexota;c__Limnocylindria;o__Limnocylindrales;f__CSP1-4;g__CTSoil-043;s__
20120800_E2D_18	14	0.267773	0.530806	0.201422	-0.329384	0.267773	gain_fx	d__Bacteria;p__Chloroflexota;c__Limnocylindria;o__Limnocylindrales;f__CSP1-4;g__CTSoil-043;s__
20110800_E3S_2	35	0.0648148	0.638889	0.296296	-0.342593	0.0648148	cat_only	d__Bacteria;p__Chloroflexota;c__Limnocylindria;o__Limnocylindrales;f__CSP1-4;g__CTSoil-043;s__
20130700_E2Y_18	14	0.243056	0.5625	0.194444	-0.368056	0.243056	cat_only	d__Bacteria;p__Chloroflexota;c__Limnocylindria;o__Limnocylindrales;f__CSP1-4;g__CTSoil-043;s__
20110800_E3S_2	14	0.121076	0.721973	0.156951	-0.565022	0.121076	cat_only	d__Bacteria;p__Chloroflexota;c__Limnocylindria;o__Limnocylindrales;f__CSP1-4;g__CTSoil-043;s__
20120700_P3D_100	21	0	1	0	-1	0	cat_only	d__Bacteria;p__Chloroflexota;c__Limnocylindria;o__Limnocylindrales;f__CSP1-4;g__CTSoil-043;s__
20130700_C2M_16	7	0	0	1	1	0	un_only	d__Bacteria;p__Chloroflexota;c__Limnocylindria;o__Limnocylindrales;f__CSP1-4;g__Fen-1039;s__
20120600_E1D_48	21	0.0343348	0.0944206	0.871245	0.776824	0.0343348	un_only	d__Bacteria;p__Chloroflexota;c__Limnocylindria;o__Limnocylindrales;f__CSP1-4;g__Fen-1039;s__
20120600_E1D_48	35	0.0671378	0.109541	0.823322	0.713781	0.0671378	un_only	d__Bacteria;p__Chloroflexota;c__Limnocylindria;o__Limnocylindrales;f__CSP1-4;g__Fen-1039;s__
20120600_E2D_36	35	0.0814815	0.155556	0.762963	0.607407	0.0814815	un_only	d__Bacteria;p__Chloroflexota;c__Limnocylindria;o__Limnocylindrales;f__CSP1-4;g__Fen-1039;s__
20120600_E2D_57	35	0.157603	0.147614	0.694784	0.54717	0.157603	un_only	d__Bacteria;p__Chloroflexota;c__Limnocylindria;o__Limnocylindrales;f__CSP1-4;g__Fen-1039;s__
STM_0716_E_M_E069_E065_E_bin.105	35	0.458068	0.048583	0.493349	0.444766	0.458068	lost_fx	d__Bacteria;p__Chloroflexota;c__Limnocylindria;o__Limnocylindrales;f__CSP1-4;g__Fen-1039;s__
20130700_C2Y_6	35	0.30303	0.142968	0.554002	0.411033	0.30303	lost_fx	d__Bacteria;p__Chloroflexota;c__Limnocylindria;o__Limnocylindrales;f__CSP1-4;g__Fen-1039;s__
20120600_E1D_51	35	0.119403	0.256716	0.623881	0.367164	0.119403	un_only	d__Bacteria;p__Chloroflexota;c__Limnocylindria;o__Limnocylindrales;f__CSP1-4;g__Fen-1039;s__
STM_0716_E_M_E050_E054_E058_A_bin.24	35	0.217593	0.21412	0.568287	0.354167	0.217593	un_only	d__Bacteria;p__Chloroflexota;c__Limnocylindria;o__Limnocylindrales;f__CSP1-4;g__Fen-1039;s__
20120600_E2D_36	7	0.0609756	0.304878	0.634146	0.329268	0.0609756	un_only	d__Bacteria;p__Chloroflexota;c__Limnocylindria;o__Limnocylindrales;f__CSP1-4;g__Fen-1039;s__
20120600_E2D_57	7	0.315508	0.187166	0.497326	0.31016	0.315508	lost_fx	d__Bacteria;p__Chloroflexota;c__Limnocylindria;o__Limnocylindrales;f__CSP1-4;g__Fen-1039;s__
20130700_C2Y_6	7	0.353774	0.172956	0.47327	0.300314	0.353774	lost_fx	d__Bacteria;p__Chloroflexota;c__Limnocylindria;o__Limnocylindrales;f__CSP1-4;g__Fen-1039;s__
PKWP01	7	0.169231	0.276923	0.553846	0.276923	0.169231	un_only	d__Bacteria;p__Chloroflexota;c__Limnocylindria;o__Limnocylindrales;f__CSP1-4;g__Fen-1039;s__
20120600_E1D_51	7	0.18146	0.274162	0.544379	0.270217	0.18146	un_only	d__Bacteria;p__Chloroflexota;c__Limnocylindria;o__Limnocylindrales;f__CSP1-4;g__Fen-1039;s__
20130700_E1Y_3	7	0.451939	0.144182	0.403879	0.259696	0.451939	lost_fx	d__Bacteria;p__Chloroflexota;c__Limnocylindria;o__Limnocylindrales;f__CSP1-4;g__Fen-1039;s__
PKWP01	35	0.117647	0.313725	0.568627	0.254902	0.117647	un_only	d__Bacteria;p__Chloroflexota;c__Limnocylindria;o__Limnocylindrales;f__CSP1-4;g__Fen-1039;s__
20130700_C2M_3	35	0.337909	0.222809	0.439282	0.216473	0.337909	resistant	d__Bacteria;p__Chloroflexota;c__Limnocylindria;o__Limnocylindrales;f__CSP1-4;g__Fen-1039;s__
20130700_E1Y_3	35	0.467213	0.160656	0.372131	0.211475	0.467213	resistant	d__Bacteria;p__Chloroflexota;c__Limnocylindria;o__Limnocylindrales;f__CSP1-4;g__Fen-1039;s__
20130700_E3Z_10	35	0.0878378	0.351351	0.560811	0.209459	0.0878378	responsive	d__Bacteria;p__Chloroflexota;c__Limnocylindria;o__Limnocylindrales;f__CSP1-4;g__Fen-1039;s__
20110800_E2D_28	21	0.555556	0.121528	0.322917	0.201389	0.555556	resistant	d__Bacteria;p__Chloroflexota;c__Limnocylindria;o__Limnocylindrales;f__CSP1-4;g__Fen-1039;s__
20130700_C2M_3	7	0.364979	0.226793	0.408228	0.181435	0.364979	resistant	d__Bacteria;p__Chloroflexota;c__Limnocylindria;o__Limnocylindrales;f__CSP1-4;g__Fen-1039;s__
PKWP01	21	0.321429	0.25	0.428571	0.178571	0.321429	resistant	d__Bacteria;p__Chloroflexota;c__Limnocylindria;o__Limnocylindrales;f__CSP1-4;g__Fen-1039;s__
STM_0716_E_M_E069_E065_A_bin.111	35	0.650794	0.0888889	0.260317	0.171429	0.650794	resistant	d__Bacteria;p__Chloroflexota;c__Limnocylindria;o__Limnocylindrales;f__CSP1-4;g__Fen-1039;s__
STM_0716_E_M_E069_E065_E_bin.105	7	0.649241	0.0933108	0.257448	0.164137	0.649241	resistant	d__Bacteria;p__Chloroflexota;c__Limnocylindria;o__Limnocylindrales;f__CSP1-4;g__Fen-1039;s__
20130700_E1Y_3	21	0.294974	0.277778	0.427249	0.149471	0.294974	resistant	d__Bacteria;p__Chloroflexota;c__Limnocylindria;o__Limnocylindrales;f__CSP1-4;g__Fen-1039;s__
20120700_P3D_108	21	0.545455	0.157025	0.297521	0.140496	0.545455	resistant	d__Bacteria;p__Chloroflexota;c__Limnocylindria;o__Limnocylindrales;f__CSP1-4;g__Fen-1039;s__
20110800_E2D_28	35	0.215054	0.322581	0.462366	0.139785	0.215054	responsive	d__Bacteria;p__Chloroflexota;c__Limnocylindria;o__Limnocylindrales;f__CSP1-4;g__Fen-1039;s__
20120600_E1D_48	7	0.0952381	0.4	0.504762	0.104762	0.0952381	responsive	d__Bacteria;p__Chloroflexota;c__Limnocylindria;o__Limnocylindrales;f__CSP1-4;g__Fen-1039;s__
20130700_E3Z_10	7	0.125	0.385417	0.489583	0.104167	0.125	responsive	d__Bacteria;p__Chloroflexota;c__Limnocylindria;o__Limnocylindrales;f__CSP1-4;g__Fen-1039;s__
20120600_E2D_57	21	0.151767	0.372141	0.476091	0.10395	0.151767	responsive	d__Bacteria;p__Chloroflexota;c__Limnocylindria;o__Limnocylindrales;f__CSP1-4;g__Fen-1039;s__
20110800_E3D_28	35	0.648228	0.132653	0.219119	0.0864662	0.648228	resistant	d__Bacteria;p__Chloroflexota;c__Limnocylindria;o__Limnocylindrales;f__CSP1-4;g__Fen-1039;s__
20130700_C2X_12	7	0.876518	0.0214575	0.102024	0.0805668	0.876518	resistant	d__Bacteria;p__Chloroflexota;c__Limnocylindria;o__Limnocylindrales;f__CSP1-4;g__Fen-1039;s__
STM_0716_E_M_E069_E065_A_bin.111	7	0.83818	0.0454884	0.116331	0.0708427	0.83818	resistant	d__Bacteria;p__Chloroflexota;c__Limnocylindria;o__Limnocylindrales;f__CSP1-4;g__Fen-1039;s__
Fen.Labelled.R3.T2.F4.JGI.BFC.metaspades_bin.9_70.09_1.38	21	0.911313	0.00966458	0.0790222	0.0693576	0.911313	resistant	d__Bacteria;p__Chloroflexota;c__Limnocylindria;o__Limnocylindrales;f__CSP1-4;g__Fen-1039;s__
Fen.Labelled.R3.T2.F4.JGI.BFC.metaspades_bin.9_70.09_1.38	35	0.168558	0.384117	0.447326	0.0632091	0.168558	responsive	d__Bacteria;p__Chloroflexota;c__Limnocylindria;o__Limnocylindrales;f__CSP1-4;g__Fen-1039;s__
20130700_C2X_12	35	0.929143	0.0060048	0.0648519	0.0588471	0.929143	resistant	d__Bacteria;p__Chloroflexota;c__Limnocylindria;o__Limnocylindrales;f__CSP1-4;g__Fen-1039;s__
20110800_E3D_40	35	0.406855	0.269747	0.323398	0.0536513	0.406855	resistant	d__Bacteria;p__Chloroflexota;c__Limnocylindria;o__Limnocylindrales;f__CSP1-4;g__Fen-1039;s__
STM_0716_E_M_E069_E065_A_bin.111	21	0.781565	0.0867545	0.131681	0.0449264	0.781565	resistant	d__Bacteria;p__Chloroflexota;c__Limnocylindria;o__Limnocylindrales;f__CSP1-4;g__Fen-1039;s__
20130700_C2M_16	35	0.0833333	0.4375	0.479167	0.0416667	0.0833333	responsive	d__Bacteria;p__Chloroflexota;c__Limnocylindria;o__Limnocylindrales;f__CSP1-4;g__Fen-1039;s__
STM_0716_E_M_E050_E054_E058_A_bin.24	21	0.895889	0.0331565	0.0709549	0.0377984	0.895889	resistant	d__Bacteria;p__Chloroflexota;c__Limnocylindria;o__Limnocylindrales;f__CSP1-4;g__Fen-1039;s__
20110800_E3D_28	7	0.60122	0.181364	0.217415	0.036051	0.60122	resistant	d__Bacteria;p__Chloroflexota;c__Limnocylindria;o__Limnocylindrales;f__CSP1-4;g__Fen-1039;s__
20130700_C2M_3	21	0.286119	0.345609	0.368272	0.0226629	0.286119	resistant	d__Bacteria;p__Chloroflexota;c__Limnocylindria;o__Limnocylindrales;f__CSP1-4;g__Fen-1039;s__
20120700_P3D_108	35	0.128571	0.428571	0.442857	0.0142857	0.128571	responsive	d__Bacteria;p__Chloroflexota;c__Limnocylindria;o__Limnocylindrales;f__CSP1-4;g__Fen-1039;s__
20130700_E2M_2	21	0.532156	0.226986	0.240858	0.0138714	0.532156	resistant	d__Bacteria;p__Chloroflexota;c__Limnocylindria;o__Limnocylindrales;f__CSP1-4;g__Fen-1039;s__
20130700_C2D_5	35	0.362637	0.312088	0.325275	0.0131868	0.362637	resistant	d__Bacteria;p__Chloroflexota;c__Limnocylindria;o__Limnocylindrales;f__CSP1-4;g__Fen-1039;s__
20120600_E2D_57	14	0.137615	0.431193	0.431193	0	0.137615	responsive	d__Bacteria;p__Chloroflexota;c__Limnocylindria;o__Limnocylindrales;f__CSP1-4;g__Fen-1039;s__
20130700_E2M_2	7	0.801407	0.102814	0.0957792	-0.00703463	0.801407	resistant	d__Bacteria;p__Chloroflexota;c__Limnocylindria;o__Limnocylindrales;f__CSP1-4;g__Fen-1039;s__
20110800_E3D_40	7	0.408824	0.302941	0.288235	-0.0147059	0.408824	resistant	d__Bacteria;p__Chloroflexota;c__Limnocylindria;o__Limnocylindrales;f__CSP1-4;g__Fen-1039;s__
20130700_C2D_5	7	0.373225	0.332657	0.294118	-0.0385396	0.373225	resistant	d__Bacteria;p__Chloroflexota;c__Limnocylindria;o__Limnocylindrales;f__CSP1-4;g__Fen-1039;s__
20120600_E1D_51	21	0.160584	0.445255	0.394161	-0.0510949	0.160584	responsive	d__Bacteria;p__Chloroflexota;c__Limnocylindria;o__Limnocylindrales;f__CSP1-4;g__Fen-1039;s__
20110800_E2D_28	7	0.255319	0.398936	0.345745	-0.0531915	0.255319	responsive	d__Bacteria;p__Chloroflexota;c__Limnocylindria;o__Limnocylindrales;f__CSP1-4;g__Fen-1039;s__
20120600_E1D_52	7	0.163265	0.446429	0.390306	-0.0561224	0.163265	responsive	d__Bacteria;p__Chloroflexota;c__Limnocylindria;o__Limnocylindrales;f__CSP1-4;g__Fen-1039;s__
STM_0716_E_M_E050_E054_E058_A_bin.24	7	0.473859	0.294606	0.231535	-0.0630705	0.473859	resistant	d__Bacteria;p__Chloroflexota;c__Limnocylindria;o__Limnocylindrales;f__CSP1-4;g__Fen-1039;s__
STM_0716_E_M_E069_E065_E_bin.105	14	0.19437	0.451743	0.353887	-0.0978552	0.19437	responsive	d__Bacteria;p__Chloroflexota;c__Limnocylindria;o__Limnocylindrales;f__CSP1-4;g__Fen-1039;s__
20130700_C1D_19	7	0.566265	0.266328	0.167406	-0.098922	0.566265	resistant	d__Bacteria;p__Chloroflexota;c__Limnocylindria;o__Limnocylindrales;f__CSP1-4;g__Fen-1039;s__
20130700_C2D_5	21	0.311765	0.408824	0.279412	-0.129412	0.311765	resistant	d__Bacteria;p__Chloroflexota;c__Limnocylindria;o__Limnocylindrales;f__CSP1-4;g__Fen-1039;s__
20130700_E3Z_10	21	0.2	0.466667	0.333333	-0.133333	0.2	responsive	d__Bacteria;p__Chloroflexota;c__Limnocylindria;o__Limnocylindrales;f__CSP1-4;g__Fen-1039;s__
20120600_E1D_48	14	0.0352941	0.552941	0.411765	-0.141176	0.0352941	responsive	d__Bacteria;p__Chloroflexota;c__Limnocylindria;o__Limnocylindrales;f__CSP1-4;g__Fen-1039;s__
20110800_E3D_28	21	0.404503	0.38199	0.213508	-0.168482	0.404503	resistant	d__Bacteria;p__Chloroflexota;c__Limnocylindria;o__Limnocylindrales;f__CSP1-4;g__Fen-1039;s__
20120700_P3D_108	7	0.302632	0.434211	0.263158	-0.171053	0.302632	resistant	d__Bacteria;p__Chloroflexota;c__Limnocylindria;o__Limnocylindrales;f__CSP1-4;g__Fen-1039;s__
20110800_E3D_40	21	0.257576	0.458874	0.28355	-0.175325	0.257576	responsive	d__Bacteria;p__Chloroflexota;c__Limnocylindria;o__Limnocylindrales;f__CSP1-4;g__Fen-1039;s__
20130700_C1D_19	21	0.529565	0.322937	0.147498	-0.175439	0.529565	resistant	d__Bacteria;p__Chloroflexota;c__Limnocylindria;o__Limnocylindrales;f__CSP1-4;g__Fen-1039;s__
20120600_E1D_52	35	0.0629921	0.559055	0.377953	-0.181102	0.0629921	responsive	d__Bacteria;p__Chloroflexota;c__Limnocylindria;o__Limnocylindrales;f__CSP1-4;g__Fen-1039;s__
20110800_E2D_28	14	0.345528	0.422764	0.231707	-0.191057	0.345528	resistant	d__Bacteria;p__Chloroflexota;c__Limnocylindria;o__Limnocylindrales;f__CSP1-4;g__Fen-1039;s__
20130700_C2M_3	14	0.219269	0.488372	0.292359	-0.196013	0.219269	responsive	d__Bacteria;p__Chloroflexota;c__Limnocylindria;o__Limnocylindrales;f__CSP1-4;g__Fen-1039;s__
20130700_E2M_2	14	0.36357	0.41624	0.22019	-0.19605	0.36357	resistant	d__Bacteria;p__Chloroflexota;c__Limnocylindria;o__Limnocylindrales;f__CSP1-4;g__Fen-1039;s__
Fen.Labelled.R3.T2.F4.JGI.BFC.metaspades_bin.9_70.09_1.38	7	0.319253	0.443026	0.237721	-0.205305	0.319253	resistant	d__Bacteria;p__Chloroflexota;c__Limnocylindria;o__Limnocylindrales;f__CSP1-4;g__Fen-1039;s__
STM_0716_E_M_E069_E065_A_bin.111	14	0.639175	0.295797	0.0650278	-0.230769	0.639175	resistant	d__Bacteria;p__Chloroflexota;c__Limnocylindria;o__Limnocylindrales;f__CSP1-4;g__Fen-1039;s__
20120700_P3D_108	14	0.377778	0.426667	0.195556	-0.231111	0.377778	resistant	d__Bacteria;p__Chloroflexota;c__Limnocylindria;o__Limnocylindrales;f__CSP1-4;g__Fen-1039;s__
20130700_C2D_5	14	0.197368	0.517544	0.285088	-0.232456	0.197368	responsive	d__Bacteria;p__Chloroflexota;c__Limnocylindria;o__Limnocylindrales;f__CSP1-4;g__Fen-1039;s__
20120600_E1D_52	21	0.0820896	0.58209	0.335821	-0.246269	0.0820896	responsive	d__Bacteria;p__Chloroflexota;c__Limnocylindria;o__Limnocylindrales;f__CSP1-4;g__Fen-1039;s__
20130700_C2Y_6	14	0.0954907	0.578249	0.32626	-0.251989	0.0954907	responsive	d__Bacteria;p__Chloroflexota;c__Limnocylindria;o__Limnocylindrales;f__CSP1-4;g__Fen-1039;s__
STM_0716_E_M_E069_E065_E_bin.105	21	0.258706	0.500498	0.240796	-0.259701	0.258706	cat_only	d__Bacteria;p__Chloroflexota;c__Limnocylindria;o__Limnocylindrales;f__CSP1-4;g__Fen-1039;s__
20130700_E2M_2	35	0.369504	0.453901	0.176596	-0.277305	0.369504	gain_fx	d__Bacteria;p__Chloroflexota;c__Limnocylindria;o__Limnocylindrales;f__CSP1-4;g__Fen-1039;s__
20130700_C1D_19	35	0.247639	0.516264	0.236097	-0.280168	0.247639	cat_only	d__Bacteria;p__Chloroflexota;c__Limnocylindria;o__Limnocylindrales;f__CSP1-4;g__Fen-1039;s__
20130700_C2X_12	14	0.197302	0.555649	0.247049	-0.3086	0.197302	cat_only	d__Bacteria;p__Chloroflexota;c__Limnocylindria;o__Limnocylindrales;f__CSP1-4;g__Fen-1039;s__
20120600_E1D_51	14	0.14218	0.587678	0.270142	-0.317536	0.14218	cat_only	d__Bacteria;p__Chloroflexota;c__Limnocylindria;o__Limnocylindrales;f__CSP1-4;g__Fen-1039;s__
20110800_E3D_28	14	0.249482	0.538302	0.212215	-0.326087	0.249482	cat_only	d__Bacteria;p__Chloroflexota;c__Limnocylindria;o__Limnocylindrales;f__CSP1-4;g__Fen-1039;s__
PKWP01	14	0.232143	0.553571	0.214286	-0.339286	0.232143	cat_only	d__Bacteria;p__Chloroflexota;c__Limnocylindria;o__Limnocylindrales;f__CSP1-4;g__Fen-1039;s__
20110800_E3D_40	14	0.161074	0.590604	0.248322	-0.342282	0.161074	cat_only	d__Bacteria;p__Chloroflexota;c__Limnocylindria;o__Limnocylindrales;f__CSP1-4;g__Fen-1039;s__
20130700_C1D_19	14	0.315913	0.519501	0.164587	-0.354914	0.315913	gain_fx	d__Bacteria;p__Chloroflexota;c__Limnocylindria;o__Limnocylindrales;f__CSP1-4;g__Fen-1039;s__
STM_0716_E_M_E050_E054_E058_A_bin.24	14	0.57476	0.391632	0.0336077	-0.358025	0.57476	gain_fx	d__Bacteria;p__Chloroflexota;c__Limnocylindria;o__Limnocylindrales;f__CSP1-4;g__Fen-1039;s__
20130700_C2Y_6	21	0.138067	0.61144	0.250493	-0.360947	0.138067	cat_only	d__Bacteria;p__Chloroflexota;c__Limnocylindria;o__Limnocylindrales;f__CSP1-4;g__Fen-1039;s__
20120600_E1D_52	14	0.0526316	0.671053	0.276316	-0.394737	0.0526316	cat_only	d__Bacteria;p__Chloroflexota;c__Limnocylindria;o__Limnocylindrales;f__CSP1-4;g__Fen-1039;s__
Fen.Labelled.R3.T2.F4.JGI.BFC.metaspades_bin.9_70.09_1.38	14	0.552047	0.439181	0.00877193	-0.430409	0.552047	gain_fx	d__Bacteria;p__Chloroflexota;c__Limnocylindria;o__Limnocylindrales;f__CSP1-4;g__Fen-1039;s__
20130700_E1Y_3	14	0.147705	0.644711	0.207585	-0.437126	0.147705	cat_only	d__Bacteria;p__Chloroflexota;c__Limnocylindria;o__Limnocylindrales;f__CSP1-4;g__Fen-1039;s__
20130700_C2X_12	21	0.290829	0.573492	0.135678	-0.437814	0.290829	gain_fx	d__Bacteria;p__Chloroflexota;c__Limnocylindria;o__Limnocylindrales;f__CSP1-4;g__Fen-1039;s__
20130700_E3Z_10	14	0	1	0	-1	0	cat_only	d__Bacteria;p__Chloroflexota;c__Limnocylindria;o__Limnocylindrales;f__CSP1-4;g__Fen-1039;s__
PLLE01	35	0.41843	0.209556	0.372014	0.162457	0.41843	resistant	d__Bacteria;p__Chloroflexota;c__Limnocylindria;o__Limnocylindrales;f__CSP1-4;g__Fen-1039;s__Fen-1039 sp003141245
PLLE01	7	0.562105	0.183158	0.254737	0.0715789	0.562105	resistant	d__Bacteria;p__Chloroflexota;c__Limnocylindria;o__Limnocylindrales;f__CSP1-4;g__Fen-1039;s__Fen-1039 sp003141245
STM_0716_E_M_E026_E030_E034_A_multi_bin.58	7	0.885947	0.0665309	0.0475221	-0.0190088	0.885947	resistant	d__Bacteria;p__Chloroflexota;c__Limnocylindria;o__Limnocylindrales;f__CSP1-4;g__Fen-1039;s__Fen-1039 sp003141245
STM_0716_E_M_E026_E030_E034_A_multi_bin.58	21	0.931955	0.0493662	0.0186791	-0.0306871	0.931955	resistant	d__Bacteria;p__Chloroflexota;c__Limnocylindria;o__Limnocylindrales;f__CSP1-4;g__Fen-1039;s__Fen-1039 sp003141245
PLLE01	21	0.590361	0.254618	0.15502	-0.0995984	0.590361	resistant	d__Bacteria;p__Chloroflexota;c__Limnocylindria;o__Limnocylindrales;f__CSP1-4;g__Fen-1039;s__Fen-1039 sp003141245
STM_0716_E_M_E026_E030_E034_A_multi_bin.58	14	0.814196	0.153097	0.032707	-0.12039	0.814196	resistant	d__Bacteria;p__Chloroflexota;c__Limnocylindria;o__Limnocylindrales;f__CSP1-4;g__Fen-1039;s__Fen-1039 sp003141245
PLLE01	14	0.473788	0.36004	0.166172	-0.193867	0.473788	resistant	d__Bacteria;p__Chloroflexota;c__Limnocylindria;o__Limnocylindrales;f__CSP1-4;g__Fen-1039;s__Fen-1039 sp003141245
STM_0716_E_M_E026_E030_E034_A_multi_bin.58	35	0.553241	0.340278	0.106481	-0.233796	0.553241	resistant	d__Bacteria;p__Chloroflexota;c__Limnocylindria;o__Limnocylindrales;f__CSP1-4;g__Fen-1039;s__Fen-1039 sp003141245
PLMA01	7	0.402128	0.261702	0.33617	0.0744681	0.402128	resistant	d__Bacteria;p__Chloroflexota;c__Limnocylindria;o__Limnocylindrales;f__CSP1-4;g__Fen-1039;s__Fen-1039 sp003141455
PLMA01	21	0.302632	0.315789	0.381579	0.0657895	0.302632	resistant	d__Bacteria;p__Chloroflexota;c__Limnocylindria;o__Limnocylindrales;f__CSP1-4;g__Fen-1039;s__Fen-1039 sp003141455
PLMA01	35	0.257764	0.36646	0.375776	0.00931677	0.257764	responsive	d__Bacteria;p__Chloroflexota;c__Limnocylindria;o__Limnocylindrales;f__CSP1-4;g__Fen-1039;s__Fen-1039 sp003141455
[truncated: 1,333 more rows]
