# Supplementary material for: Polyphenol rewiring of the microbiome reduces methane emissions
Source: ISME J. 2025 May 29;19(1):wraf108. doi: 10.1093/ismejo/wraf108 (PMC12203004; doi:10.1093/ismejo/wraf108)
Supplement: Supplementary_Data_5_wraf108 [file supplementary_data_5_wraf108.xlsx]

## Sheet: README
Tab	Description
Metadata	Sample codes and associated treatment and timepoints.
HILIC LC-MS MS	Feature table obtained from HILIC LC-MS MS
RP LC-MS MS	Feature table obtained from RP LC-MS MS
NMR	Feature table obtained from NMR

## Sheet: Metadata
sample	treatment	day
STM_0716_E_M_E001	unamended	0
STM_0716_E_M_E002	unamended	0
STM_0716_E_M_E003	unamended	0
STM_0716_E_M_E004	unamended	0
STM_0716_E_M_E009	catechin	0
STM_0716_E_M_E010	catechin	0
STM_0716_E_M_E011	catechin	0
STM_0716_E_M_E025	unamended	14
STM_0716_E_M_E026	unamended	14
STM_0716_E_M_E027	unamended	14
STM_0716_E_M_E033	catechin	14
STM_0716_E_M_E034	catechin	14
STM_0716_E_M_E035	catechin	14
STM_0716_E_M_E049	unamended	21
STM_0716_E_M_E050	unamended	21
STM_0716_E_M_E051	unamended	21
STM_0716_E_M_E052	unamended	21
STM_0716_E_M_E057	catechin	21
STM_0716_E_M_E058	catechin	21
STM_0716_E_M_E059	catechin	21
STM_0716_E_M_E060	catechin	21
STM_0716_E_M_E061	unamended	35
STM_0716_E_M_E062	unamended	35
STM_0716_E_M_E063	unamended	35
STM_0716_E_M_E064	unamended	35
STM_0716_E_M_E069	catechin	35
STM_0716_E_M_E070	catechin	35
STM_0716_E_M_E071	catechin	35
STM_0716_E_M_E072	catechin	35
STM_0716_E_M_E121	unamended	7
STM_0716_E_M_E122	unamended	7
STM_0716_E_M_E123	unamended	7
STM_0716_E_M_E129	catechin	7
STM_0716_E_M_E130	catechin	7
STM_0716_E_M_E131	catechin	7

## Sheet: HILIC LC-MS MS
metabolite number	Name	Alternative Name	Figure 3	Level	Formula	Calc. MW	m/z	RT [min]	mzCloud Best Match	mzCloud Best Match Confidence	mzCloud Best Sim. Match	mzVault Best Match	KEGG ID	MS2	Reference Ion	metabolite	STM_0716_E_M_E001	STM_0716_E_M_E002	STM_0716_E_M_E003	STM_0716_E_M_E009	STM_0716_E_M_E010	STM_0716_E_M_E011	STM_0716_E_M_E025	STM_0716_E_M_E026	STM_0716_E_M_E027	STM_0716_E_M_E033	STM_0716_E_M_E034	STM_0716_E_M_E035	STM_0716_E_M_E049	STM_0716_E_M_E050	STM_0716_E_M_E051	STM_0716_E_M_E057	STM_0716_E_M_E058	STM_0716_E_M_E059	STM_0716_E_M_E061	STM_0716_E_M_E062	STM_0716_E_M_E063	STM_0716_E_M_E069	STM_0716_E_M_E070	STM_0716_E_M_E071	STM_0716_E_M_E121	STM_0716_E_M_E122	STM_0716_E_M_E123	STM_0716_E_M_E129	STM_0716_E_M_E130	STM_0716_E_M_E131
1	Succinic acid			Level 1	C4 H6 O4	72.0212	71.0139	3.814	79.8	9		85.3		DDA for preferred ion	[M-H]-1	1_hilic_Succinic acid	2.23108e+06	4.57839e+06	6.06785e+06	5.73731e+06	5.24478e+06	1.75134e+06	2.1025e+06	2.40847e+06	2.19442e+06	1.37842e+06	1.44576e+06	1.45145e+06	2.03517e+06	2.28036e+06	2.08447e+06	1.32124e+06	1.27456e+06	1.40399e+06	2.06716e+06	2.19323e+06	1.93063e+06	1.47334e+06	1.48498e+06	1.42113e+06	1.76497e+06	1.74935e+06	1.78072e+06	1.39055e+06	1.36071e+06	1.503e+06
2	Adipic acid			Level 1	C6 H10 O4	100.052	99.0452	2.179	84.7	71.1		94.6		DDA for preferred ion	[M-H]-1	2_hilic_Adipic acid	867188	1.45419e+06	3.33316e+06	8.21111e+06	8.16548e+06	6.65088e+06	973347	1.02341e+06	1.00113e+06	3.78964e+06	4.9395e+06	5.38742e+06	1.01144e+06	1.02767e+06	1.0997e+06	4.39777e+06	4.47625e+06	6.55286e+06	1.05165e+06	1.04057e+06	1.00128e+06	4.32369e+06	4.43683e+06	3.94762e+06	973443	1.62156e+06	4.94125e+06	2.61729e+06	3.92915e+06	3.83849e+06
3	2-Ketobutyric acid			Level 1	C4 H6 O3	102.032	101.024	3.736				75.3		DDA for preferred ion	[M-H]-1	3_hilic_2-Ketobutyric acid	1.25676e+07	1.2373e+07	1.16498e+07	4.23829e+06	4.5589e+06	5.99682e+06	2.48216e+07	2.73815e+07	2.39944e+07	2.34938e+06	2.58554e+06	2.46862e+06	2.12719e+07	2.92303e+07	2.42194e+07	2.4884e+06	7.96392e+06	2.64378e+06	1.78385e+07	1.3494e+07	1.84225e+07	4.98812e+06	1.0473e+07	2.80197e+06	9.89944e+06	7.19909e+06	8.10691e+06	3.36947e+06	3.58668e+06	3.53223e+06
4	3-hydroxybutyric acid			Level 1	C4 H8 O3	104.047	103.04	2.312	94.1	9.7		96.5		DDA for preferred ion	[M-H]-1	4_hilic_3-hydroxybutyric acid	5.9852e+08	7.19655e+08	8.67528e+08	8.84236e+08	643658704	8.35939e+08	5.56101e+07	6.34279e+07	5.73033e+07	8.77998e+07	2.60723e+08	1.71132e+08	4.79439e+07	5.41988e+07	3.59415e+07	9.75671e+08	6.76361e+08	1.92318e+08	2.93446e+07	2.27912e+07	2.98723e+07	6.92057e+08	7.87365e+08	1.45845e+08	2.26324e+07	1.8624e+07	2.09156e+07	7.46377e+07	4.48739e+07	1.25318e+08
5	DL-2-Hydroxybutyric acid			Level 1	C4 H8 O3	104.047	103.04	3.205	87.1	9.4		85.7		DDA for preferred ion	[M-H]-1	5_hilic_DL-2-Hydroxybutyric acid	1.81898e+07	1.25874e+07	2.91367e+07	5.18978e+07	3.66614e+07	4.08173e+07	1.1797e+08	1.38274e+08	1.17146e+08	3.7079e+07	4.80241e+07	3.91397e+07	1.11399e+08	1.2891e+08	9.4431e+07	9.43553e+07	9.25029e+07	6.89719e+07	8.04742e+07	5.45357e+07	9.53258e+07	7.77923e+07	7.74132e+07	5.99815e+07	5.05187e+07	3.69748e+07	4.34353e+07	2.52417e+07	3.28549e+07	3.68065e+07
6	L-Serine			Level 1	C3 H7 N O3	105.043	104.035	11.703	83.3	9.2		97.7	C00065	DDA for preferred ion	[M-H]-1	6_hilic_L-Serine	7.06736e+07	9.36999e+07	1.03521e+08	1.23735e+08	1.09944e+08	1.07472e+08	1.86067e+06	1.62981e+06	1.76313e+06	1.21255e+06	1.73806e+06	1.16374e+06	1.92291e+06	1.78243e+06	1.77804e+06	1.2844e+06	1.16933e+06	1.2198e+06	1.8191e+06	1.82554e+06	1.73646e+06	1.08907e+06	1.19208e+06	1.23611e+06	2.54839e+06	2.35407e+06	1.86971e+06	2.84927e+06	1.38327e+06	1.59581e+06
7	Succinic acid			Level 1	C4 H6 O4	118.027	117.019	3.666	98.7	9.9		99.1		DDA for preferred ion	[M-H]-1	7_hilic_Succinic acid	2711854395	2999939923	2729840321	5358899103	5803904587	4936200800	5.26113e+08	5.79035e+08	4.88484e+08	2.46714e+08	4.36622e+08	2.42134e+08	4.5742e+08	4.6763e+08	4.02175e+08	4.75177e+08	5.76914e+08	4.99314e+08	5.78282e+08	4.88443e+08	5.22759e+08	7.15325e+08	7.8084e+08	9.15609e+08	2.05766e+08	1.55252e+08	2.35719e+08	111909447	1.53816e+08	1.12879e+08
8	2-Hydroxy-3-methylbutyric acid			Level 1	C5 H10 O3	118.063	117.056	2.452	86.2	9.3		95		DDA for preferred ion	[M-H]-1	8_hilic_2-Hydroxy-3-methylbutyric acid	1.11158e+08	1.34739e+08	1.40522e+08	208367695	1.67095e+08	1.68027e+08	1.70066e+08	1.1686e+08	5.32011e+07	1.45663e+08	6.61931e+07	1.66088e+08	6.39413e+07	4.67282e+07	5.58445e+06	3.6591e+07	6.96977e+07	6.48655e+07	1.01094e+07	4.01831e+07	1.17424e+07	1.71432e+07	3.53078e+07	2.8734e+07	1.44288e+08	2.38437e+08	113325246	2.58374e+08	1.82713e+08	3.65445e+08
9	D-Threonine			Level 1	C4 H9 N O3	119.058	118.051	10.916	81	9.1		93.5		DDA for preferred ion	[M-H]-1	9_hilic_D-Threonine	9.45139e+07	1.18502e+08	1.35795e+08	1.42712e+08	1.14378e+08	1.11805e+08	1.77647e+06	1.72296e+06	1.81725e+06	1.26177e+06	1.41229e+06	1.24323e+06	1.56786e+06	1.59285e+06	1.8994e+06	1.11835e+06	1.2143e+06	1.20107e+06	2.00288e+06	1.83202e+06	1.75116e+06	1.15385e+06	1.18111e+06	1.25032e+06	1.65223e+06	1.68593e+06	1.62921e+06	1.30977e+06	1.25209e+06	1.34196e+06
11	4-Hydroxybenzaldehyde			Level 1	C7 H6 O2	122.037	121.03	1.257	99.9	10		84.5	C00633	DDA for preferred ion	[M-H]-1	11_hilic_4-Hydroxybenzaldehyde	3.71886e+07	3.48118e+07	3.84839e+07	2.89686e+07	3.51196e+07	3.03797e+07	2.69154e+07	3.1756e+07	3.221e+07	8.0913e+06	7.13624e+06	7.63377e+06	3.57079e+07	6.07095e+07	4.09452e+07	1.01651e+07	1.74208e+07	1.1834e+07	3.72853e+07	4.54745e+07	2.6057e+07	1.18609e+07	2.1797e+07	2.06416e+07	2.46969e+07	1.91895e+07	1.77591e+07	7.44953e+06	7.88575e+06	5.47221e+06
12	Citraconic acid			Level 1	C5 H6 O4	130.027	129.019	1.813	99.5	10		96.5	C01732	DDA for preferred ion	[M-H]-1	12_hilic_Citraconic acid	2.80865e+07	2.59973e+07	3.60029e+07	8.60771e+07	8.58841e+07	5.50135e+07	1.59246e+07	1.23243e+07	8.43309e+06	1.46993e+07	1.86192e+07	1.67442e+07	1.61343e+07	1.07539e+07	1.64277e+07	9.71881e+07	1.29658e+07	1.32949e+07	1.69476e+07	1.76842e+07	1.32444e+07	8.16013e+06	9.12722e+06	1.51318e+07	1.61184e+07	5.78474e+07	2.62656e+07	2.40377e+07	4.78577e+07	3.05926e+07
13	Itaconic acid			Level 1	C5 H6 O4	130.027	129.019	3.13	94.3	9.7		81.5	C00490	DDA for preferred ion	[M-H]-1	13_hilic_Itaconic acid	7.2576e+06	4.28584e+06	1.29523e+07	1.63313e+07	1.04833e+07	7.94954e+06	9.53244e+06	8.19803e+06	8.15126e+06	7.40734e+06	5.98664e+06	5.40053e+06	9.94564e+06	7.91092e+06	4.21203e+06	6.07509e+06	6.75981e+06	6.05467e+06	5.96632e+06	2.98874e+06	1.69866e+06	1.1138e+07	1.18076e+07	1.13025e+07	1.10839e+07	1.27081e+07	1.07277e+07	6.36877e+06	8.29284e+06	9.74567e+06
14	N-Acetyl-L-alanine			Level 1	C5 H9 N O3	131.058	130.051	5.572	92.2	9.6		91		DDA for preferred ion	[M-H]-1	14_hilic_N-Acetyl-L-alanine	2.87131e+07	3.65642e+07	7.63524e+07	2.19852e+07	1.71651e+07	1.88368e+07	4.98138e+06	9.64349e+06	2.50353e+06	5.90674e+06	4.12658e+06	6.15178e+06	2.42746e+06	2.48145e+06	2.48912e+06	3.9422e+06	5.98769e+06	7.24074e+06	2.54518e+06	2.64606e+06	2.41781e+06	2.78331e+06	3.59892e+06	3.8619e+06	1.01486e+07	8.14806e+06	1.13511e+07	8.67637e+06	1.10202e+07	1.01343e+07
15	2-Methylsuccinic acid			Level 1	C5 H8 O4	132.042	131.035	2.51	68.8	8.4		64.1		DDA for preferred ion	[M-H]-1	15_hilic_2-Methylsuccinic acid	2.59397e+06	1.3231e+06	1.11318e+06	5.69654e+06	1.37525e+06	2.65048e+06	1.32877e+06	3.58987e+06	1.84376e+06	2.64991e+06	1.60729e+06	4.32611e+06	4.21857e+06	1.67976e+06	1.48818e+06	2.83912e+06	2.85594e+06	1.29402e+06	1.81664e+06	1.50719e+06	1.32047e+06	2.69021e+06	2.23943e+06	1.47353e+06	2.34028e+06	3.00707e+06	2.17821e+06	1.59923e+06	3.06378e+06	2.22566e+06
16	Glutaric acid			Level 1	C5 H8 O4	132.042	131.035	2.786	97.6	9.9		99.5	C00489	DDA for preferred ion	[M-H]-1	16_hilic_Glutaric acid	4.98805e+07	5.74501e+07	4.70351e+07	9.39671e+07	8.04495e+07	7.54724e+07	1587525792	1160804527	1653117874	6.72748e+08	1110580444	764356310	1671032794	2270682863	8.45222e+08	1379483424	1328846067	1367044667	199055611	1.55996e+08	2.463e+08	1345069727	1592896708	1722825482	1.09639e+08	2.57447e+08	9.80984e+07	1.4959e+08	3.03331e+08	2.00507e+08
18	L-Leucic acid			Level 1	C6 H12 O3	132.079	131.071	2.08	95	9.8		90.3		DDA for preferred ion	[M-H]-1	18_hilic_L-Leucic acid	1.7268e+08	1.93985e+08	2.18049e+08	2.972e+08	2.4832e+08	2.5608e+08	5.34729e+07	3.9989e+07	2.00543e+07	4.38402e+07	9.244e+06	5.22507e+07	4.80638e+07	2.90791e+07	3.06311e+07	1.90399e+07	3.03861e+07	3.08862e+07	1.40918e+07	4.12052e+07	1.38072e+07	7.36867e+06	2.39719e+07	1.98704e+07	4.72596e+07	7.69321e+07	3.88749e+07	7.57504e+07	7.15549e+07	1.00732e+08
19	Adenine			Level 1	C5 H5 N5	135.055	134.047	3.468	97.1	9.9		96.1	C00147	DDA for preferred ion	[M-H]-1	19_hilic_Adenine	7.15365e+07	8.29373e+07	5.95377e+07	106289849	8.85806e+07	9.37771e+07	2.67657e+06	2.89017e+06	3.01606e+06	1.84074e+06	2.07065e+06	2.14408e+06	2.7244e+06	2.81282e+06	2.96199e+06	1.82934e+06	1.70876e+06	1.95625e+06	2.94977e+06	2.86211e+06	2.71499e+06	2.03165e+06	2.16608e+06	2.01426e+06	2.7481e+06	2.69493e+06	2.63405e+06	2.23821e+06	2.12399e+06	1.90461e+06
20	Salicylate			Level 1	C7 H5 O3	138.032	137.024	1.733	94.5	9.7		93		DDA for preferred ion	[M-H]-1	20_hilic_Salicylate	4.29857e+08	3.69214e+08	2.95374e+08	3.14434e+08	3.07527e+08	2.82942e+08	3.794e+08	3.38648e+08	3.53932e+08	3.70802e+08	2.65178e+08	1.35375e+08	470294458	5.69702e+08	5.48238e+08	2.01078e+08	230149265	2.51228e+08	3.90164e+08	3.81208e+08	3.92004e+08	1.40372e+08	3.36814e+08	1.55127e+08	2.68937e+08	2.21801e+08	2.44336e+08	5.54139e+08	4.13224e+08	1.70404e+08
21	Salicylate			Level 1	C7 H5 O3	138.032	137.024	1.564	97.9	9.9		92.8		DDA for preferred ion	[M-H]-1	21_hilic_Salicylate	6.07346e+07	6.73454e+07	6.7229e+07	1.22167e+08	1.42335e+08	1.19189e+08	1.33106e+08	105220094	6.57168e+07	1.3964e+08	1.52093e+08	1.38388e+08	1.44981e+07	1.1641e+07	1.065e+07	116995698	1.55962e+08	1.74098e+08	4.19432e+06	3.11156e+06	5.2399e+06	5.53636e+07	1.94355e+08	1.33039e+08	1.37442e+08	1.29503e+08	1.21445e+08	140003486	1.41424e+08	1.57596e+08
22	Adipic acid			Level 1	C6 H10 O4	146.058	145.051	2.177	84.7	71.1		94.6	C06104	DDA for preferred ion	[M-H]-1	22_hilic_Adipic acid	1.20266e+07	1.60965e+07	2.48598e+07	2.19248e+07	1.66369e+07	2.05601e+07	4.8293e+07	3.66694e+07	5.04358e+07	2.32449e+07	2.13434e+07	1.90719e+07	113119540	8.51284e+07	9.97787e+07	3.38654e+07	5.2716e+07	3.14579e+07	2.1977e+08	2.03238e+08	9.50309e+07	4.82289e+07	5.04388e+07	5.30011e+07	2.42271e+07	2.9525e+07	2.87608e+07	1.63077e+07	2.56477e+07	2.55152e+07
23	Adipic acid			Level 1	C6 H10 O4	146.058	145.051	2.314	63.1	44.9		85.7		DDA for preferred ion	[M-H]-1	23_hilic_Adipic acid	5.03679e+06	5.56933e+06	6.39574e+06	8.26637e+06	6.58035e+06	7.33564e+06	2.65047e+07	2.71886e+07	3.05891e+07	1.495e+07	1.53759e+07	1.71327e+07	4.78225e+07	4.0393e+07	4.17415e+07	1.62483e+07	1.55847e+07	2.29269e+07	6.02563e+07	4.76909e+07	4.29152e+07	2.32249e+07	2.65093e+07	2.73643e+07	1.65372e+07	1.82045e+07	1.26327e+07	1.26761e+07	1.27159e+07	1.31785e+07
24	L-Glutamic acid			Level 1	C5 H9 N O4	147.053	146.046	12.199	97.4	65.1		86.2	C00025	DDA for preferred ion	[M-H]-1	24_hilic_L-Glutamic acid	1.46529e+08	1.69888e+08	2.46195e+08	2.50961e+08	2.31687e+08	2.23554e+08	3.70969e+06	3.03707e+06	2.65469e+06	3.7224e+07	2.7163e+07	1.46716e+06	1.07578e+07	5.19606e+06	7.65034e+06	2.77488e+07	2.94713e+07	2.80869e+07	1.95109e+06	3.03252e+06	2.40096e+06	1.03786e+07	1.46758e+07	1.21367e+07	6.1565e+06	1.51085e+06	1.5783e+07	2.15779e+07	2.61871e+07	2.77023e+07
25	Xanthine			Level 1	C5 H4 N4 O2	152.033	151.026	4.787	97.7	9.9		91.1	C00385	DDA for preferred ion	[M-H]-1	25_hilic_Xanthine	1.43337e+08	1.42794e+08	1.57116e+08	2.75858e+08	1.9577e+08	2.88803e+08	2.37969e+06	4.70772e+06	2.54639e+06	1.63111e+06	1.79051e+06	1.20343e+07	2.48054e+06	2.58424e+06	3.13413e+06	1.74843e+06	1.84879e+06	3.00516e+06	2.69973e+06	2.5968e+06	2.47332e+06	1.91583e+06	6.42473e+06	1.7815e+06	2.59617e+06	2.61078e+06	2.61402e+06	1.7644e+07	5.38608e+06	9.58877e+06
26	2,3-Dihydroxybenzoic acid			Level 1	C7 H6 O4	154.027	153.019	1.924	96.8	9.8		99	C00196	DDA for preferred ion	[M-H]-1	26_hilic_2,3-Dihydroxybenzoic acid	1.06487e+08	8.8871e+07	3.73116e+07	3476088015	7067313885	6118219141	4.47366e+08	5.94899e+08	3.44447e+08	2.20625e+08	3.75308e+08	1.08211e+08	8.76446e+07	8.76459e+07	6.30046e+07	4.10042e+08	4.78189e+08	3.85814e+08	6.99778e+07	6.921e+07	6.70275e+07	1.7133e+08	3113466317	3.2318e+08	5.38815e+08	4.04144e+08	457450308	2.50131e+08	1.35545e+08	3.11697e+08
27	2,4-Dihydroxybenzoic Acid			Level 1	C7 H6 O4	154.027	153.019	2.663	95.2	9.8		80.9		DDA for preferred ion	[M-H]-1	27_hilic_2,4-Dihydroxybenzoic Acid	1.3567e+07	1.46965e+07	1.58795e+07	6.30126e+07	6.60895e+07	3.1679e+07	7.5806e+07	5.26473e+07	5.99315e+07	3.92704e+07	4.72162e+07	4.58165e+07	9.64347e+07	1.61796e+08	4.37871e+07	4.47062e+07	7.92784e+07	7.34254e+07	1.87278e+06	1.88802e+06	2.08759e+07	3.70116e+07	4.59878e+07	3.60327e+07	2.96867e+07	3.42761e+07	2.6085e+07	2.94848e+07	2.83775e+07	3.41761e+07
28	Gentisic acid			Level 1	C7 H6 O4	154.027	153.019	2.843	94	59.8		89	C00628	DDA for preferred ion	[M-H]-1	28_hilic_Gentisic acid	3.23463e+06	4.1248e+06	1.56392e+07	6.54624e+07	1.23418e+08	7.83388e+07	1.06005e+08	7.93294e+07	1.23098e+08	5.28943e+07	1.15438e+08	6.04424e+07	1.45301e+08	2.20756e+08	1.53181e+08	8.19355e+07	1.01015e+08	1.54518e+08	7.71747e+07	6.82151e+07	5.8045e+07	5.63268e+07	1.49191e+08	4.20896e+07	3.54068e+07	2.37656e+07	2.43126e+07	4.10239e+07	3.56694e+07	2.57474e+07
29	Orotic acid			Level 1	C5 H4 N2 O4	156.017	155.01	8.461				81		DDA for preferred ion	[M-H]-1	29_hilic_Orotic acid	2.29339e+07	2.74079e+07	4.15594e+07	4.45447e+07	3.51924e+07	4.57474e+07	649703	1.31004e+06	1.35988e+06	988852	1.25466e+06	1.49775e+06	1.29451e+06	1.28112e+06	1.05069e+06	897527	863715	966898	1.41646e+06	1.43402e+06	1.32264e+06	895412	1.23535e+06	4.03824e+06	1.271e+06	4.95023e+06	1.2331e+06	964344	990450	987598
30	4-Hydroxycoumarin			Level 1	C9 H6 O3	162.032	161.024	1.403				56		DDA for preferred ion	[M-H]-1	30_hilic_4-Hydroxycoumarin	3.44254e+06	3.15473e+06	4.64257e+06	4.28455e+06	4.05601e+06	6.30565e+06	1.36342e+07	8.24353e+06	6.5708e+06	3.5604e+06	5.4232e+06	7.55494e+06	1.38244e+07	1.97788e+07	8.67715e+06	8.04479e+06	1.77341e+07	9.42934e+06	1.5981e+06	1.97579e+06	1.48075e+06	2.0633e+06	3.48763e+06	3.08765e+06	2.84516e+06	3.5983e+06	3.41356e+06	5.05229e+06	6.23689e+06	4.41899e+06
31	DL-Benzylsuccinic acid			Level 1	C11 H12 O4	162.068	161.061	1.327	64.2	65.9		67.4		DDA for preferred ion	[M-H]-1	31_hilic_DL-Benzylsuccinic acid	974000	910178	814257	3.92272e+06	5.72127e+06	5.91234e+06	1.08179e+06	2.45264e+06	1.12284e+06	1.78577e+08	7.05718e+07	1.46852e+08	1.23629e+06	1.27982e+06	1.3072e+06	2.10483e+08	1.00875e+08	2.20149e+08	1.11204e+06	1.1377e+06	1.07376e+06	2.05548e+08	1.22393e+08	6.23603e+07	1.05368e+06	1.05837e+06	1.0451e+06	1.7984e+08	1.4581e+08	1.67069e+08
32	p-Coumaric acid			Level 1	C9 H8 O3	164.047	163.04	1.202				54.7		DDA for preferred ion	[M-H]-1	32_hilic_p-Coumaric acid	1.9683e+06	1.72211e+06	1.6961e+06	2.01705e+06	8.24291e+06	1.12552e+06	9.57143e+06	1.55336e+07	1.57818e+07	682948	823516	854715	1.24871e+07	2.27253e+07	1.71895e+07	775597	1.66451e+07	1.73093e+06	9.50043e+06	9.4605e+06	1.7917e+06	978309	3.96688e+06	2.76468e+06	9.7008e+06	6.73699e+06	829881	9.29809e+06	692423	9.60366e+06
33	trans-3-Hydroxycinnamic acid		yes	Level 1	C9 H8 O3	164.047	163.04	1.49	99.8	10		97.6		DDA for preferred ion	[M-H]-1	33_hilic_trans-3-Hydroxycinnamic acid	4.13639e+07	5.15041e+07	4.87506e+07	5.6556e+07	5.37551e+07	6.90487e+07	3.4548e+06	3.03481e+06	2.96287e+06	4.34552e+06	1.78432e+07	1.37265e+07	4.78805e+06	2.65024e+06	3.4469e+06	5.71525e+06	9.43896e+06	1.74518e+07	1.79504e+06	1.17545e+06	1.37437e+06	1.78796e+07	1.64864e+07	1.85799e+07	3.3522e+06	2.69166e+06	2.07148e+06	1.92797e+06	1.6963e+06	1.86832e+06
34	p-Coumaric acid			Level 1	C9 H8 O3	164.047	163.04	1.252				63		DDA for preferred ion	[M-H]-1	34_hilic_p-Coumaric acid	6.36702e+06	6.28629e+06	5.13754e+06	4.54285e+06	8.79675e+06	4.01294e+06	9.99624e+06	1.61967e+07	1.10705e+07	1.08691e+07	1.61227e+07	9.08004e+06	8.23246e+06	1.63679e+07	1.36283e+07	4.61214e+06	1.67399e+07	9.73852e+06	9.45648e+06	8.86433e+06	8.11432e+06	6.21268e+06	6.86383e+06	1.37592e+07	5.58404e+06	4.66329e+06	5.88006e+06	8.56944e+06	9.61397e+06	8.72501e+06
35	Terephthalic acid			Level 1	C8 H6 O4	166.027	165.019	6.144	83.4	9.2		94.8	C06337	DDA for preferred ion	[M-H]-1	35_hilic_Terephthalic acid	8.02616e+07	69661005	4.19553e+07	6.57756e+07	3.86288e+07	8.50266e+07	7.09903e+07	1.15228e+08	8.84504e+07	5.33992e+07	6.54856e+07	6.29113e+07	1.47213e+08	8.85549e+07	1.47794e+08	7.75767e+07	7.0375e+07	8.55015e+07	1.80825e+08	1.27669e+08	1.20112e+08	8.68644e+07	1.02586e+08	1.02839e+08	8.83597e+07	9.16314e+07	8.01221e+07	5.93435e+07	5.71312e+07	4.92026e+07
36	3-(3-Hydroxyphenyl)propionic Acid			Level 1	C9 H10 O3	166.063	165.056	1.444	91.1	9.6		99.2		DDA for preferred ion	[M-H]-1	36_hilic_3-(3-Hydroxyphenyl)propionic Acid	4.58992e+07	6.12951e+07	4.59863e+07	7.39028e+07	6.10185e+07	4.72411e+07	15474109477	11935499003	14334882371	6783484028	25530872184	12949144437	18749320141	12169265820	10298158547	48088858000	60520228975	45873046852	4.10961e+08	2.67482e+08	10362599643	33629492059	85732615051	78833196525	9.41035e+08	9.65194e+08	1224412685	1.54943e+08	1130640869	2.08145e+08
37	L-(‚àí)-3-Phenyllactic acid			Level 1	C9 H10 O3	166.063	165.056	2.267	78.2	68.2		71.7		DDA for preferred ion	[M-H]-1	37_hilic_L-(‚àí)-3-Phenyllactic acid	9.46984e+07	8.22275e+07	1.03805e+08	1.3558e+08	1.33325e+08	1.40348e+08	8.21774e+07	6.20844e+07	4.82471e+07	8.4069e+07	432595237	2.01437e+08	9.79405e+07	5.32042e+07	7.29738e+07	4.08037e+08	5.57261e+08	7.19124e+08	3.34642e+06	1.20533e+07	4.2503e+07	4.68704e+07	8.10829e+08	7.36272e+08	28098310	2.18648e+07	2.34815e+07	7.09133e+07	2.64104e+07	8.02396e+07
38	Uric acid			Level 1	C5 H4 N4 O3	168.028	167.021	9.433	93.6	58.9		84.2	C00366	DDA for preferred ion	[M-H]-1	38_hilic_Uric acid	1.91803e+07	2.44625e+07	1.75735e+07	2.73203e+07	2.58352e+07	3.38033e+07	3.72512e+06	3.3544e+06	8.30581e+06	5.70918e+06	2.40557e+06	6.52731e+06	3.82258e+06	1.29464e+06	1.26424e+06	6.2488e+06	7.99023e+06	5.3516e+06	1.69922e+06	1.70661e+06	2.65532e+06	1.40741e+06	6.87933e+06	5.97704e+06	2.74468e+06	1.5623e+06	2.77057e+06	3.53756e+07	3.43467e+07	3.53068e+07
39	Vanillic acid			Level 1	C8 H8 O4	122.037	167.035	1.43	72.4	46.5		54.3		DDA for preferred ion	[M+FA-H]-1	39_hilic_Vanillic acid	1.43927e+07	1.80142e+07	2.17083e+07	2.52109e+07	2.57367e+07	3.0354e+07	6.58197e+07	3.8435e+07	2.17851e+07	2.78325e+07	3.26643e+07	4.42861e+07	6.80328e+07	5.04481e+07	2.15177e+07	3.09824e+07	6.27163e+07	8.38384e+07	1.36011e+06	1.25999e+06	1.50366e+07	1.44388e+07	1.85773e+07	2.28116e+07	2.3312e+07	1.80359e+07	1.89783e+07	2.46206e+07	2.47252e+07	2.51209e+07
40	Vanillic acid			Level 1	C8 H8 O4	168.042	167.035	1.435	72.4	46.5		54.3		DDA for preferred ion	[M-H]-1	40_hilic_Vanillic acid	1.43927e+07	1.80142e+07	2.17083e+07	2.52109e+07	2.57367e+07	3.0354e+07	6.58197e+07	3.8435e+07	2.17851e+07	2.78325e+07	3.26643e+07	4.42861e+07	6.80328e+07	5.04481e+07	2.15177e+07	3.09824e+07	6.27163e+07	8.38384e+07	1.36011e+06	1.25999e+06	1.50366e+07	1.44388e+07	1.85773e+07	2.28116e+07	2.3312e+07	1.80359e+07	1.89783e+07	2.46206e+07	2.47252e+07	2.51209e+07
41	Homogentisic acid			Level 1	C8 H8 O4	168.042	167.035	2.618	90.8	9.5		89.5	C00544	DDA for preferred ion	[M-H]-1	41_hilic_Homogentisic acid	2.95151e+06	2.96343e+06	2.49886e+06	3.08848e+06	2.22644e+06	2.29327e+06	8.22189e+07	8.24032e+07	1.0028e+08	5.97266e+07	9.97772e+07	7.0121e+07	7.79364e+07	250945172	1.15114e+08	106073071	1.06866e+08	1.19655e+08	8.41566e+06	6.44925e+06	6.44355e+07	7.33006e+07	5.04754e+07	6.6575e+07	1.44182e+07	2.52536e+06	7.15774e+06	2.85837e+07	5.7059e+07	5.72132e+07
42	L-Cysteic acid			Level 1	C3 H7 N O5 S	169.004	167.997	12.44	85.8	50.2		93.2	C00506	DDA for preferred ion	[M-H]-1	42_hilic_L-Cysteic acid	1.33732e+06	5.80226e+06	8.27443e+06	9.15553e+06	1.0091e+07	6.25566e+06	2.03792e+06	1.20176e+06	1.23584e+06	2.75061e+06	1.22332e+06	2.16711e+06	1.11605e+06	1.47627e+06	1.76259e+06	3.14494e+06	5.60697e+06	4.2946e+06	8.0202e+06	4.70264e+06	1.23851e+06	5.37285e+06	1.94419e+06	4.12554e+06	1.22732e+06	3.03064e+06	1.16231e+06	2.42402e+06	3.43851e+06	2.264e+06
43	2,3,4-Trihydroxybenzoic acid			Level 1	C7 H6 O5	170.021	169.014	4.308	71	65		72.1		DDA for preferred ion	[M-H]-1	43_hilic_2,3,4-Trihydroxybenzoic acid	6.59234e+06	5.13793e+06	4.92323e+06	1.2637e+07	2.21965e+07	2.13452e+07	1.09441e+08	5.77328e+07	6.70588e+07	9.71433e+07	1.40299e+08	1.45017e+08	5.83924e+06	8.66547e+06	9.29687e+06	4.36196e+06	5.4445e+07	4.35958e+06	6.27587e+06	6.43009e+06	5.99496e+06	4.92749e+06	4.42208e+07	2.27914e+07	6.89793e+06	6.7214e+06	6.75079e+06	5.07466e+07	1.01055e+07	54956520
44	Suberic acid			Level 1	C8 H14 O4	174.089	173.082	1.631	96.4	63.8		89.9		DDA for preferred ion	[M-H]-1	44_hilic_Suberic acid	4.51413e+07	4.38737e+07	75408464	8.3599e+07	6.4813e+07	8.5873e+07	2.00965e+08	1.68818e+08	1.77096e+08	108121460	116936631	8.99078e+07	5.69979e+08	396283829	4.60186e+08	2.11011e+08	3.17395e+08	2.5806e+08	1156542362	8.18891e+08	5.89644e+08	4.81483e+08	452173325	6.26246e+08	9.53861e+07	1.60119e+08	1.0807e+08	8.43714e+07	1.43356e+08	1.11339e+08
45	D-Arginine			Level 1	C6 H14 N4 O2	174.112	173.104	13.492	95.3	62.2		83.1		DDA for preferred ion	[M-H]-1	45_hilic_D-Arginine	2.67705e+06	3.30889e+06	4.17877e+06	4.115e+06	5.35977e+06	2.20532e+06	2.45301e+06	2.15996e+06	2.20164e+06	1.74173e+06	1.78749e+06	1.58257e+06	1.9689e+06	2.13111e+06	2.069e+06	1.33055e+06	1.40382e+06	1.55328e+06	2.3949e+06	2.45806e+06	2.35468e+06	1.42588e+06	1.37322e+06	1.58913e+06	2.0533e+06	2.04916e+06	2.10041e+06	1.59192e+06	1.47628e+06	1.53786e+06
46	N-Acetyl-L-aspartic acid			Level 1	C6 H9 N O5	175.048	174.041	9.788	80.5	67		66.1		DDA for preferred ion	[M-H]-1	46_hilic_N-Acetyl-L-aspartic acid	8.03067e+06	1.36088e+07	1.42238e+07	1.83545e+07	1.4802e+07	1.48801e+07	1.08401e+06	1.00436e+06	1.07561e+06	758462	833167	738835	993891	820615	809829	683472	1.26915e+06	756137	1.13666e+06	1.06955e+06	1.04641e+06	719488	1.21757e+06	769361	1.00205e+06	1.01357e+06	1.05359e+06	807748	772738	831192
47	Caffeic acid		yes	Level 1	C9 H8 O4	180.042	179.035	1.726	92.8	9.6		78	C01197	DDA for preferred ion	[M-H]-1	47_hilic_Caffeic acid	7.46023e+08	1119568964	5.42463e+08	7.84278e+08	9.25704e+08	4.6693e+08	9.39102e+07	9.943e+07	1.08374e+08	787474575	3.46038e+08	1528842970	1.26283e+08	1.17012e+08	1.0397e+08	2574941180	2843105357	3029118313	1.14438e+08	1.32034e+08	9.70771e+07	4142291721	4381808981	4049858259	183682072	2.1984e+08	1.38851e+08	1.73105e+08	1.48374e+08	2.68901e+08
48	Caffeic acid			Level 1	C9 H8 O4	180.042	179.035	1.658	89.9	9.5		74.3	C01197	DDA for preferred ion	[M-H]-1	48_hilic_Caffeic acid	5.79379e+06	3.95973e+06	4.13462e+06	4.73885e+06	1.98937e+06	1.82485e+06	1.08566e+07	7.55124e+06	7.70206e+06	3.84942e+07	1202959097	5.55408e+07	1.7437e+07	1.55535e+07	1.246e+07	9.75421e+07	1.26172e+08	1.62731e+08	1.65619e+07	1.60106e+07	1.43279e+07	1.73224e+08	2.26012e+08	2.42684e+08	8.15996e+06	8.24089e+06	6.62324e+06	8.17629e+06	9.20451e+06	3.24362e+06
49	4-Hydroxy-3-methoxyphenylacetic acid			Level 1	C9 H10 O4	182.058	181.051	1.531	70.5	45.9		57		DDA for preferred ion	[M-H]-1	49_hilic_4-Hydroxy-3-methoxyphenylacetic acid	7.27108e+06	1.29258e+06	1.04133e+06	7.06219e+07	9.30381e+07	6.51096e+07	1.81003e+07	1.23007e+07	2.08102e+07	1.98757e+07	1.83731e+07	2.53975e+07	1.33148e+07	1.74499e+07	9.67468e+06	9.44009e+07	1.57983e+08	7.19964e+07	1.96657e+06	2.55833e+06	1.24847e+07	6.00885e+07	5.16011e+06	7.66369e+07	9.31521e+06	9.09033e+06	4.08635e+06	1.85019e+07	8.96596e+06	8.75906e+06
50	Mannitol			Level 1	C6 H14 O6	182.079	181.072	9.006	83.1	70.4		60.4		DDA for preferred ion	[M-H]-1	50_hilic_Mannitol	5.40605e+07	2.45107e+07	3.96977e+07	1.43596e+08	1.03094e+08	1.63499e+08	3.57232e+06	3.57861e+06	3.76993e+06	2.57177e+06	1.869e+07	1.34682e+07	3.63279e+06	3.86927e+06	3.26023e+06	2.40736e+06	2.38677e+06	2.5846e+06	4.0644e+06	4.33552e+06	3.68335e+06	2.67415e+06	2.71721e+06	2.58891e+06	3.73526e+06	3.96624e+06	3.82559e+06	5.55026e+06	1.18028e+07	3.33416e+06
51	Azelaic acid			Level 1	C9 H16 O4	188.105	187.098	1.503	99.3	10		97.8	C08261	DDA for preferred ion	[M-H]-1	51_hilic_Azelaic acid	1.13851e+08	104015961	1.44053e+08	2.40115e+08	2.20365e+08	2.71971e+08	6.36498e+08	6.72966e+08	6.90521e+08	3.54425e+08	3.50763e+08	2.13406e+08	2454325247	1903327107	1735814828	7.09985e+08	1031685973	5.78601e+08	2344116830	1096523982	2346492545	1330963293	1023134172	1553193315	2.74511e+08	4.66214e+08	2.78686e+08	2.45125e+08	3.69317e+08	2.96343e+08
52	N-Acetylglutamic acid			Level 1	C7 H11 N O5	189.064	188.056	9.834	66.5	66.3		57.2		DDA for preferred ion	[M-H]-1	52_hilic_N-Acetylglutamic acid	2.4397e+07	2.92471e+07	4.55956e+07	5.9097e+07	4.646e+07	5.01315e+07	907158	918171	1.27778e+06	1.86231e+06	1.13955e+06	662606	1.32799e+06	862857	717065	3.87147e+06	4.79186e+06	2.63837e+06	1.0676e+06	946367	970166	1.00508e+06	1.66744e+06	1.74654e+06	892453	1.35273e+06	893566	709529	906347	787982
53	Ferulic acid			Level 1	C10 H10 O4	194.058	193.051	1.732				51.7		DDA for preferred ion	[M-H]-1	53_hilic_Ferulic acid	6.39487e+06	8.12306e+06	6.81082e+06	8.05709e+06	7.66181e+06	7.34667e+06	6.15718e+06	4.77374e+06	6.43405e+06	2.19466e+07	2.31086e+07	2.18876e+07	1.29616e+07	9.49108e+06	6.90686e+06	2.09439e+07	4.53968e+07	2.48394e+07	9.01372e+06	1.01361e+07	8.84028e+06	5.77031e+07	3.40739e+08	3.4099e+08	2.60023e+06	5.04307e+06	3.99158e+06	1.8653e+07	1.69909e+07	1.77209e+07
54	Ferulic acid			Level 1	C10 H10 O4	194.058	193.051	1.57				53.5		DDA for preferred ion	[M-H]-1	54_hilic_Ferulic acid	3.19152e+06	5.57777e+06	6.35766e+06	9.51116e+06	7.40192e+06	1.0178e+07	2.2281e+07	2.08869e+07	2.60375e+07	8.65955e+06	1.70461e+07	7.54898e+06	4.47e+07	3.54981e+07	3.85094e+07	2.1622e+07	2.98708e+07	3.31126e+07	1.69806e+07	2.45789e+07	1.73912e+07	1.93426e+07	2.10828e+07	2.88453e+07	1.02838e+07	1.06219e+07	1.14083e+07	9.99543e+06	1.28295e+07	9.50249e+06
55	Sebacic acid			Level 1	C10 H18 O4	202.12	201.113	1.43	80	69		75		DDA for preferred ion	[M-H]-1	55_hilic_Sebacic acid	2.05675e+07	1.26076e+07	2.42688e+07	3.72089e+07	2.85556e+07	4.1496e+07	1.8025e+08	1.406e+08	1.76867e+08	8.51219e+07	8.9381e+07	7.06537e+07	1497559614	1129962899	9.32488e+08	2.09466e+08	3.27393e+08	2.36596e+08	1256003566	7.72184e+08	1155319054	3.4692e+08	2.70601e+08	5.89469e+08	5.20623e+07	8.68439e+07	4.67044e+07	5.52609e+07	9.88751e+07	5.76679e+07
56	DL-Benzylsuccinic acid			Level 1	C11 H12 O4	208.073	207.066	1.438	64.4	65.9		65.5		DDA for preferred ion	[M-H]-1	56_hilic_DL-Benzylsuccinic acid	4.83684e+06	1.15686e+06	4.42508e+06	2.51737e+06	977030	1.07439e+06	7.99388e+06	1.55407e+07	7.4787e+06	4885979228	6061191355	1650645925	9.55408e+06	6.74344e+06	8.34692e+07	3562904588	3407122084	2127805894	2.07294e+06	1.77278e+06	6.72843e+06	3914621799	6944152566	2272332156	1.35451e+07	8.2356e+06	6.02694e+06	7378388073	6884246503	7765854281
57	3-(3-Hydroxyphenyl)propionic Acid			Level 1	C9 H10 O3	166.063	211.061	1.281				50.7		DDA for preferred ion	[M+FA-H]-1	57_hilic_3-(3-Hydroxyphenyl)propionic Acid	651752	605002	522655	569803	518741	577695	1.30581e+06	817085	817707	621495	710836	728516	1.95608e+06	3.62251e+06	857301	1.02301e+06	2.00243e+06	1.62224e+06	1.01362e+06	974867	777485	1.29185e+06	1.24805e+06	1.29361e+06	855129	836635	914789	740437	1.25382e+06	861424
58	Mannitol			Level 1	C6 H14 O6	182.079	217.048	9.211	96.7	90.3		95.1		DDA for preferred ion	[M+Cl]-1	58_hilic_Mannitol	9.3858e+07	1.02134e+08	1.55364e+08	2.97996e+08	2.22894e+08	2.95248e+08	2.07204e+06	2.01944e+06	2.2704e+06	3.03584e+07	2.19029e+07	4.27478e+07	1.94494e+06	1.70746e+06	1.63055e+06	2.05873e+06	2.47816e+06	1.09584e+06	2.41154e+06	2.20577e+06	2.13407e+06	1.41935e+06	1.54971e+06	1.48627e+06	6.87621e+06	6.01413e+06	1.6838e+07	5.02182e+07	1.948e+07	3.25317e+07
59	D-Pantothenic acid			Level 1	C9 H17 N O5	219.111	218.103	3.447	94.9	61.7		100		DDA for preferred ion	[M-H]-1	59_hilic_D-Pantothenic acid	200449213	3.0849e+08	3.59993e+08	4.51852e+08	3.61824e+08	3.68446e+08	6.95812e+06	1.30461e+07	1.22491e+07	1.3284e+08	2.56556e+08	3.10554e+08	1.34767e+07	3.18013e+06	5.16972e+06	242675764	2.21346e+07	1.74152e+07	1.2571e+07	4.58481e+06	2.84001e+06	1.03466e+07	2.08905e+07	8.51091e+06	1.19184e+08	3.28862e+08	2.612e+08	209795867	2.656e+08	2.3334e+08
60	Dodecanedioic acid			Level 1	C12 H22 O4	230.152	229.145	1.331				52.6		DDA for preferred ion	[M-H]-1	60_hilic_Dodecanedioic acid	8.00416e+06	7.73902e+06	5.65117e+06	1.14934e+07	8.02765e+06	1.26532e+07	2.76191e+07	2.80273e+07	3.13521e+07	2.40939e+07	2.56766e+07	2.03935e+07	157687373	8.8153e+07	78063034	1.95749e+07	2.11723e+07	2.09089e+07	1.40446e+08	1.36922e+08	5.94228e+07	2.53553e+07	2.61894e+07	2.13233e+07	1.13603e+07	1.98215e+07	1.19236e+07	2.32392e+07	2.21377e+07	2.35541e+07
61	Lauryl sulfate			Level 1	C12 H26 O4 S	266.155	265.148	1.257	98.9	9.9		89.9		DDA for preferred ion	[M-H]-1	61_hilic_Lauryl sulfate	4.45005e+07	5.27234e+07	4.79166e+07	5.70262e+07	9.42784e+07	6.66841e+07	3.04283e+07	2.09047e+07	2.64253e+07	1.64891e+07	1.95742e+07	2.11552e+07	3.25841e+07	5.61035e+07	2.11639e+07	2.70159e+07	2.24068e+07	1.47311e+07	3.8674e+07	4.39802e+07	2.16872e+07	4.33658e+07	1.85278e+07	4.17801e+08	4.51692e+07	2.45397e+07	3.8506e+07	3.52759e+07	2.24494e+07	31062562
62	(+)-Catechin			Level 1	C15 H14 O6	290.079	289.072	1.747	98.5	96.6	70.6	90	C06562	DDA for preferred ion	[M-H]-1	62_hilic_(+)-Catechin	2.60446e+06	1.83156e+06	1.21397e+06	1.15601e+08	1.37614e+08	1.25982e+08	8.25286e+08	2.14065e+07	4.9571e+07	115803000000	100800000000	124113000000	1.49174e+07	1.13444e+07	1.11462e+07	44358082626	33849211440	59706631234	5.56217e+06	6.31e+06	1.81077e+06	24724562903	1338423408	9087542883	1.30596e+07	7.3247e+06	3.92458e+06	203066000000	148366000000	148006000000
63	(¬±)-Taxifolin		yes	Level 1	C15 H12 O7	304.058	303.051	1.55				87		DDA for preferred ion	[M-H]-1	63_hilic_(¬±)-Taxifolin	1.11958e+06	1.07509e+06	941333	31742132	4.19564e+07	4.03703e+07	1.17545e+06	1.23311e+06	1.16638e+06	1.79609e+08	1.21252e+08	3.96215e+08	1.41693e+06	1.56188e+06	1.21598e+06	3.88068e+08	2.65496e+08	9.56116e+08	1.07774e+06	1.05156e+06	1.03985e+06	6.33946e+07	1.03922e+07	1.71259e+08	1.02834e+06	1.16177e+06	1.13648e+06	1137740717	8.18036e+07	1.76426e+08
64	Adenosine cyclophosphate			Level 1	C10 H12 N5 O6 P	329.053	328.045	9.376	77.9	8.9		80.8		DDA for preferred ion	[M-H]-1	64_hilic_Adenosine cyclophosphate	2.16495e+06	2.05255e+06	2.88359e+06	2.27783e+06	2.38914e+06	3.01062e+06	1.62349e+06	1.49866e+06	1.64987e+06	1.15247e+06	1.32547e+06	1.13943e+06	1.47983e+06	1.25364e+06	1.22224e+06	1.06926e+06	1.03303e+06	1.15503e+06	1.69868e+06	1.73107e+06	1.60193e+06	1.05831e+06	1.07751e+06	1.10634e+06	1.44447e+06	1.41292e+06	1.46245e+06	1.20864e+06	1.11884e+06	1.16016e+06
65	Sucrose			Level 1	C12 H22 O11	342.116	341.109	11.295	96.1	87.8		95.9	C00089	DDA for preferred ion	[M-H]-1	65_hilic_Sucrose	1.5694e+06	1.06616e+07	1.56513e+06	1.31082e+06	4.92173e+06	6.09848e+06	1.59421e+06	1.57809e+06	1.61173e+06	1.08528e+06	1.17332e+06	1.08011e+06	1.45743e+06	1.62e+06	1.46684e+06	992325	970952	1.11252e+06	1.62975e+06	1.58553e+06	1.51331e+06	1.01482e+06	1.03205e+06	1.15344e+06	1.40997e+06	1.35292e+06	1.4064e+06	1.11423e+06	1.02442e+06	1.19402e+06
66	D-(+)-Turanose			Level 1	C12 H22 O11	388.122	387.115	11.863	79.2	67		52.9		DDA for preferred ion	[M-H]-1	66_hilic_D-(+)-Turanose	5.98849e+07	83014664	9.43262e+07	9.77598e+07	8.81679e+07	8.38999e+07	3.00418e+06	2.70708e+06	2.94058e+06	1.94467e+06	2.15888e+06	1.94224e+06	2.52582e+06	2.8037e+06	2.81638e+06	1.74285e+06	1.75785e+06	1.94932e+06	2.98868e+06	2.91048e+06	2.84615e+06	1.64924e+06	1.79213e+06	2.08054e+06	3.03294e+06	2.60454e+06	2.6092e+06	4.01157e+06	2.1168e+06	2.04545e+06
68	Glycolic acid			Level 2	C2 H4 O3	76.016	75.0088	6.868	99.8	10			C00160	DDA for preferred ion	[M-H]-1	68_hilic_Glycolic acid	9.30358e+07	2.91811e+07	1.98917e+07	6.60173e+07	7.09829e+07	6.0793e+07	1.26265e+08	9.8954e+07	1.47737e+08	9.75591e+07	9.86979e+07	9.1256e+07	1.88489e+07	1.66387e+08	1.20487e+07	5.23811e+07	6.83942e+07	4.36701e+07	1.42884e+07	1.22624e+07	6.81132e+07	2.28801e+07	3.67715e+07	4.15096e+07	1.33625e+08	1.46327e+08	1.22592e+08	8.81057e+07	9.0436e+07	8.80701e+07
69	Glycolic acid			Level 2	C2 H4 O3	76.0161	75.0088	4.528	99.6	10			C00160	DDA for preferred ion	[M-H]-1	69_hilic_Glycolic acid	3.10228e+07	2.76242e+07	2.17573e+07	6.82783e+07	2.4135e+07	6.58911e+07	2.53558e+07	2.89943e+07	2.41003e+07	1.7833e+07	2.10948e+07	1.74812e+07	2.55356e+07	2.30166e+07	2.39432e+07	1.14198e+07	1.65013e+07	1.82405e+07	1.04107e+08	4.45665e+07	4.72115e+07	2.112e+06	2.02385e+07	1.71267e+07	4.56894e+07	3.83792e+07	3.53714e+07	2.08049e+07	2.06238e+07	2.2759e+07
70	Crotonic acid			Level 2	C4 H6 O2	86.0368	85.0295	1.814	82.6	9.1			C01771	DDA for preferred ion	[M-H]-1	70_hilic_Crotonic acid	1.567e+06	1.8398e+06	1.27494e+06	4.14521e+06	2.10138e+06	1.86348e+06	1.72837e+06	1.78438e+06	1.77233e+06	7.03481e+06	5.87303e+06	6.38805e+06	1.87657e+06	1.98975e+06	1.97109e+06	5.88152e+06	5.60839e+06	6.04272e+06	1.93525e+06	1.90329e+06	1.83596e+06	6.40918e+06	6.09169e+06	5.8905e+06	2.10424e+06	2.62982e+06	2.17714e+06	1.12904e+07	8.6656e+06	6.97253e+06
71	Pyruvic acid			Level 2	C3 H4 O3	88.016	87.0088	4.85	100	10			C00022	DDA for preferred ion	[M-H]-1	71_hilic_Pyruvic acid	7.92086e+08	8.87615e+08	1070688333	4.45201e+08	2.90955e+08	4.58435e+08	7.55921e+07	1.54867e+08	5.51567e+07	8.52613e+07	9.25721e+07	3.22766e+07	1.57394e+08	1.42419e+08	6.99078e+07	6.23949e+07	6.8578e+07	7.64749e+07	1.26533e+08	7.46602e+07	1.07917e+08	3.73252e+07	3.20213e+08	2.80853e+08	1.55791e+08	1.4029e+08	1.4642e+08	3.50987e+08	1.65034e+08	5.28456e+07
72	L-(+)-Lactic acid			Level 2	C3 H6 O3	90.0317	89.0244	4.455	99.9	10			C00186	DDA for preferred ion	[M-H]-1	72_hilic_L-(+)-Lactic acid	7023672011	6974146953	7078688422	11432344915	9587996796	10370325497	2.3613e+08	184434057	1.40058e+08	8.00026e+07	110566282	9.3617e+07	2.67825e+08	218376020	1.9921e+08	1.86986e+08	1.23984e+08	1.26181e+08	6.98296e+06	1.97599e+08	1.63721e+08	192784462	9.62811e+07	1.19603e+08	1.96609e+08	1.18331e+08	1.34403e+08	9.31328e+07	5.96153e+07	6.96859e+07
73	DL-Lactic Acid			Level 2	C3 H6 O3	90.0317	89.0244	9.098	97.5	9.9			C01432	DDA for preferred ion	[M-H]-1	73_hilic_DL-Lactic Acid	1.19734e+08	1.45917e+08	1.5708e+08	1.86025e+08	1.60819e+08	1.63222e+08	1.8526e+07	6.15169e+06	1.67561e+07	1.09261e+07	1.26227e+07	4.46947e+06	6.48036e+06	1.29684e+07	1.48458e+07	4.51946e+06	1.06924e+07	4.95708e+06	1.65665e+07	1.58828e+07	6.80148e+06	8.0836e+07	9.22967e+07	1.10473e+07	9.22662e+06	2.19046e+07	2.25699e+07	1.68833e+07	1.3882e+07	5.98191e+06
75	Malonic acid			Level 2	C3 H4 O4	104.011	103.004	9.848	86.6	9.3			C00383	DDA for preferred ion	[M-H]-1	75_hilic_Malonic acid	8.76376e+07	9.09e+07	1.54567e+08	5.85987e+08	6.81282e+08	5.49212e+08	8.19316e+07	8.30566e+07	5.9213e+06	4.12262e+06	6.36386e+07	1.23649e+07	7.96069e+07	4.49257e+07	5.62168e+07	5.6063e+07	5.10388e+07	5.85584e+07	7.92122e+07	7.94528e+07	5.69585e+06	1.1315e+07	5.10169e+06	5.29156e+07	6.64082e+07	5.28197e+06	7.11385e+07	1.7765e+07	1.61281e+08	6.52091e+07
76	(2R)-2,3-Dihydroxypropanoic acid			Level 2	C3 H6 O4	106.027	105.019	9.576	96.8	9.8			C00258	DDA for preferred ion	[M-H]-1	76_hilic_(2R)-2,3-Dihydroxypropanoic acid	2.09524e+08	2.00003e+08	4.46147e+08	2603804240	2954737639	2557956243	1.24731e+07	5.84186e+06	1.4023e+07	5.63683e+06	6.7624e+06	3.93156e+06	1.10418e+07	5.17545e+06	5.50718e+06	8.68938e+06	1.03383e+07	1.24658e+07	6.36672e+06	1.28153e+07	9.19971e+06	1.09602e+07	9.92915e+06	7.75805e+06	9.74493e+06	7.51362e+06	7.90859e+06	8.99894e+06	6.48613e+06	6.31658e+06
77	Fumaric acid			Level 2	C4 H4 O4	116.011	115.004	10.094	95.9	9.8			D02308	DDA for preferred ion	[M-H]-1	77_hilic_Fumaric acid	6.67396e+07	5.62659e+07	1.26432e+08	8.71107e+07	7.09308e+07	1.25841e+08	1.01361e+08	5.34331e+08	2.84121e+07	6.94618e+07	7.41486e+07	6.55774e+07	2.95599e+07	3.13187e+07	3.53132e+07	5.34411e+07	4.10042e+07	6.55985e+07	9.35931e+07	4.72257e+07	1.01414e+08	1.17954e+08	2.55353e+07	3.79554e+07	3.66215e+07	3.67929e+07	5.66029e+07	2.91207e+07	2.12912e+07	2.94715e+07
78	Methylmalonic acid			Level 2	C4 H6 O4	118.027	117.019	3.057	66.3	8.3			C02170	DDA for preferred ion	[M-H]-1	78_hilic_Methylmalonic acid	5.0321e+07	4.52601e+07	7.04117e+07	7.26737e+07	6.42968e+07	6.79391e+07	1.38478e+07	9.31585e+06	1.62803e+07	2.05258e+06	1.60276e+06	1.58358e+06	2.21884e+07	1.47332e+07	2.66664e+07	1.00644e+07	1.25794e+07	6.71495e+06	1.96182e+07	1.82544e+07	3.29736e+07	8.85813e+06	1.13908e+07	1.65394e+07	3.6013e+06	2.5037e+06	2.5072e+06	2.21633e+06	2.11686e+06	4.42817e+06
79	3-Hydroxyvaleric acid			Level 2	C5 H10 O3	118.063	117.056	1.899	70.2	8.5				DDA for preferred ion	[M-H]-1	79_hilic_3-Hydroxyvaleric acid	1.6416e+08	1.71292e+08	1.84443e+08	2.50146e+08	1.6336e+08	2.21766e+08	1.63403e+07	5.69381e+06	1.03935e+07	1.00223e+07	4.06231e+07	9.55661e+06	1.2278e+07	5.83163e+06	4.24249e+07	8.76516e+07	8.63165e+07	3.11249e+07	6.36457e+06	2.41999e+06	1.71727e+06	4.03963e+07	4.61091e+07	2.65448e+07	3.1785e+06	1.18654e+07	5.008e+06	4.66258e+06	3.40384e+06	6.01589e+06
80	Purine			Level 2	C5 H4 N4	120.042	119.035	8.201	95.7	9.8				DDA for preferred ion	[M-H]-1	80_hilic_Purine	1.43223e+08	2.69587e+08	3.09884e+08	4.87798e+08	4.08333e+08	2.73671e+08	3.50046e+06	1.48414e+07	3.75965e+06	4.12236e+07	2.84555e+07	3.95599e+07	4.38008e+06	3.48618e+06	2.91144e+06	2.84429e+07	2.0346e+07	2.87128e+07	3.95597e+06	3.79125e+06	8.77618e+06	8.81725e+06	7.5609e+06	6.58977e+06	4.30738e+07	2.9621e+07	6.75659e+07	6.09169e+07	7.25564e+07	5.18147e+07
81	Purine			Level 2	C5 H4 N4	120.042	119.035	7.501	88.3	9.4				DDA for preferred ion	[M-H]-1	81_hilic_Purine	6.89309e+06	2.03837e+07	2.56034e+07	3.15431e+07	2.76687e+07	2.85573e+07	1.79385e+07	1.3471e+07	1.8933e+07	2.50023e+07	18705874	2.20965e+07	2.19608e+07	3.89598e+06	1.09256e+07	2.35799e+07	2.91282e+07	2.99503e+07	9.00991e+06	2.01042e+07	1.5453e+07	2.77826e+07	2.76003e+07	2.2582e+07	2.02261e+07	4.19984e+06	2.60029e+07	23665742	1.76753e+07	2.10118e+07
82	Phenylacetaldehyde			Level 2	C8 H8 O	120.058	119.05	1.49	97.5	9.9			C00601	DDA for preferred ion	[M-H]-1	82_hilic_Phenylacetaldehyde	1.97087e+06	3.38894e+06	3.46713e+06	3.8984e+06	4.14302e+06	5.04289e+06	2.25398e+07	1.06231e+08	2.24999e+07	7.28671e+06	3.25172e+07	1.35153e+07	3.2024e+07	1.9716e+07	2.18562e+07	8.34065e+07	9.5932e+07	5.67599e+07	1.47585e+06	1.15476e+06	1.84856e+07	3.86462e+07	1.2117e+08	1.49379e+08	1.06648e+06	1.56788e+06	1.97659e+06	1.93945e+06	1.80201e+06	1.98649e+06
83	Benzoic acid			Level 2	C7 H6 O2	122.037	121.03	1.837	98.3	9.9			C00180	DDA for preferred ion	[M-H]-1	83_hilic_Benzoic acid	1.51948e+07	1.54394e+07	2.02459e+07	5.20488e+07	5.40347e+07	5.2651e+07	2.00769e+07	2.8924e+07	1.88145e+07	1.49433e+07	3.4828e+07	2.16665e+07	3.1619e+07	4.98752e+07	2.46187e+07	5.01221e+07	5.26972e+07	5.00301e+07	3.46742e+07	2.38928e+07	3.03951e+07	5.94275e+07	7.6959e+07	6.41223e+07	1.80671e+07	1.50709e+07	5.35708e+06	9.33913e+06	3.23167e+07	7.50316e+06
85	Picolinic acid			Level 2	C6 H5 N O2	123.032	122.025	1.382	99.2	10			C10164	DDA for preferred ion	[M-H]-1	85_hilic_Picolinic acid	4.3835e+07	6.2831e+07	1.10233e+08	1.44573e+07	1.41362e+07	1.86918e+07	1.24475e+07	1.17503e+07	1.47866e+07	3.07692e+06	3.54529e+06	2.14568e+06	8.25732e+06	1.22918e+07	8.13259e+06	4.00556e+06	4.60243e+06	3.71231e+06	1.66397e+07	1.76623e+07	1.17506e+07	4.58914e+06	4.68636e+06	4.08035e+06	4.75616e+07	6.17683e+07	4.86177e+07	7.51366e+06	2.08199e+06	2.26871e+06
86	Pyrogallol		yes	Level 2	C6 H6 O3	126.032	125.024	1.511	96.7	9.8			C01108	DDA for preferred ion	[M-H]-1	86_hilic_Pyrogallol	805410	827091	716510	652883	653675	695705	5.79987e+07	6.38351e+07	4.42507e+07	1.54459e+08	1.58364e+08	1.91916e+08	1.47302e+06	2.83814e+07	1.31882e+06	1.83131e+07	3.82301e+07	7.27515e+06	1.48908e+06	3.80286e+06	1.43024e+06	4.56388e+06	1.88944e+07	1.63738e+07	6.58208e+06	1.03151e+06	1.02081e+06	6.10867e+07	4.28803e+07	4.72062e+07
87	Pyrogallol			Level 2	C6 H6 O3	126.032	125.024	3.983	90.2	9.5			C01108	DDA for preferred ion	[M-H]-1	87_hilic_Pyrogallol	1.66491e+06	3.28249e+06	7.19735e+06	6.35501e+06	4.90217e+06	6.77105e+06	3.2211e+06	1.94749e+06	1.97413e+06	2.99648e+06	3.17092e+06	2.84524e+06	4.65718e+06	3.52509e+06	3.4137e+06	1.3086e+07	2.27928e+07	1.83968e+07	5.96046e+06	3.32105e+06	5.45047e+06	3.53014e+07	8.48988e+07	5.26115e+07	2.10501e+07	2.46306e+07	2.42235e+07	1.26188e+07	1.50389e+07	1.29156e+07
88	Pyrogallol			Level 2	C6 H6 O3	126.032	125.024	2.924	89.9	9.5			C01108	DDA for preferred ion	[M-H]-1	88_hilic_Pyrogallol	1.44105e+06	1.48103e+06	1.26191e+06	1.13256e+06	1.2385e+06	1.23016e+06	1.52814e+06	1.70831e+06	1.59288e+06	1.19736e+06	1.1646e+06	1.20916e+06	1.49828e+06	1.56967e+06	1.614e+06	1.09697e+06	982467	1.08624e+06	1.56746e+06	1.59537e+06	1.48434e+06	1.31236e+06	1.38077e+06	2.09826e+06	1.52361e+06	1.41202e+06	1.50579e+06	2.17165e+06	1.40777e+06	1.34711e+06
89	[Similar to: Disuccinimidyl suberate (DSS); ŒîMass: -240.1287 Da]			Level 2		127.993	126.986	1.623			65.5			DDA for preferred ion	[M-H]-1	89_hilic_[Similar to: Disuccinimidyl suberate (DSS); ŒîMass: -240.1287 Da]	4.00536e+06	7.24619e+06	1.09299e+06	1.17564e+07	9.40975e+06	1.05725e+07	1.42619e+06	1.57397e+06	1.61157e+06	2.38223e+07	2.33089e+07	1.51951e+07	3.31032e+06	1.56442e+06	2.48745e+06	3.82204e+07	1.54156e+06	1.95627e+06	2.24686e+06	2.76053e+06	5.9594e+06	3.35363e+07	1.77766e+06	1.76951e+06	2.8323e+07	2.28446e+06	3.7983e+07	1.57658e+07	2.56363e+06	1.76928e+06
90	Cyanuric acid			Level 2	C3 H3 N3 O3	129.017	128.01	1.45	99.5	10			C06554	DDA for preferred ion	[M-H]-1	90_hilic_Cyanuric acid	3036667959	2839097868	2604911653	2360591511	2195433506	2332128612	3035475114	3429448408	4086347251	1146460267	1317133891	1054457356	3684443179	3970893084	3869850133	9.63095e+08	1026588099	9.80051e+08	3165253857	3765066225	17604632219	1029685688	1134523420	840522827	2787639546	2752382409	2719301614	1219280353	1171662312	2789121950
91	4-Oxoproline			Level 2	C5 H7 N O3	129.043	128.035	8.993	77.6	8.9			C01877	DDA for preferred ion	[M-H]-1	91_hilic_4-Oxoproline	3.01352e+07	3.57162e+07	3.67361e+07	6.65657e+07	5.41366e+07	5.75626e+07	6.71288e+07	54222284	1.60767e+08	1.194e+08	1.14911e+08	1.11365e+08	3.81585e+07	7.51259e+07	2.40072e+07	9.93602e+07	1.06422e+08	1.33639e+08	3.23658e+06	3.13243e+06	2.87533e+06	1.96484e+07	2.7702e+07	4.31124e+07	3.51449e+07	3.91173e+07	4.01535e+07	7.11493e+07	5.8886e+07	7.3026e+07
92	Citraconic acid			Level 2	C5 H6 O4	130.027	129.019	6.094	90.3	9.5			C01732	DDA for preferred ion	[M-H]-1	92_hilic_Citraconic acid	4.60474e+07	6.42033e+07	6.50533e+07	9.87134e+07	8.59926e+07	8.43512e+07	6.30091e+07	4.16713e+07	3.07711e+07	7.98797e+07	3.34399e+07	1.08616e+08	1.81962e+07	2.90968e+07	8.31601e+06	2.63342e+07	2.73596e+07	2.66907e+07	2.53823e+06	2.58531e+06	2.96254e+06	1.70025e+07	2.28842e+07	1.76728e+07	8.1689e+07	179041786	1.21222e+08	1.0599e+08	9.15194e+07	1.20439e+08
93	L-Aspartic acid			Level 2	C4 H7 N O4	133.038	132.03	12.975	95.8	62.9			C00049	DDA for preferred ion	[M-H]-1	93_hilic_L-Aspartic acid	8.42266e+06	1.1448e+07	1.29527e+07	2.49301e+07	1.85525e+07	2.38438e+07	2.93505e+06	2.6476e+06	2.61059e+06	2.11162e+06	2.32492e+06	2.07056e+06	2.47581e+06	2.5166e+06	2.90901e+06	2.57591e+06	1.68076e+06	2.09136e+06	3.04971e+06	3.62022e+06	3.50064e+06	1.84886e+06	1.40789e+06	1.75098e+06	4.93842e+06	4.74717e+06	4.17684e+06	4.15885e+06	3.75481e+06	4.13495e+06
94	D-(+)-Malic acid			Level 2	C4 H6 O5	134.022	133.014	9.833	82.6	49.3			C00497	DDA for preferred ion	[M-H]-1	94_hilic_D-(+)-Malic acid	8.82181e+08	9.28417e+08	2789084950	1259458976	1946058806	3344384289	9.87068e+06	1.1375e+07	1.06974e+07	1.1572e+07	8.31051e+06	7.49007e+06	2.0102e+07	8.057e+06	9.37197e+06	7.64065e+06	7.73078e+06	8.01079e+06	1.08129e+07	1.34411e+07	1.06927e+07	8.24046e+06	7.17606e+06	7.82863e+06	1.58791e+07	1.3573e+07	1.00082e+07	8.56652e+06	7.67606e+06	8.86211e+06
95	D-(+)-Malic acid			Level 2	C4 H6 O5	134.022	133.014	10.466	74.6	47.1			C00497	DDA for preferred ion	[M-H]-1	95_hilic_D-(+)-Malic acid	7.3216e+08	2.81766e+08	6.91201e+08	6.51762e+08	6.06406e+08	8.6998e+08	1.25939e+07	4.95558e+06	5.57926e+06	4.00051e+06	4.1603e+06	3.67102e+06	1.42718e+07	4.46155e+06	6.14238e+06	3.61724e+06	3.66498e+06	4.07277e+06	5.89392e+06	6.02113e+06	5.80185e+06	3.81893e+06	3.97979e+06	4.3779e+06	6.26993e+06	2.05307e+07	6.39857e+06	5.19219e+06	5.01271e+06	5.25284e+06
96	L-Threonic acid			Level 2	C4 H8 O5	136.037	135.03	10.458	89.8	9.5			C01620	DDA for preferred ion	[M-H]-1	96_hilic_L-Threonic acid	137926745	5.18395e+07	2.32147e+08	4381228499	5572138256	4766214116	6.1105e+06	3.60607e+06	4.82597e+06	1.41504e+07	1.23851e+07	1.71668e+07	3.58333e+06	3.12106e+06	3.95713e+06	2.47634e+06	2.53259e+06	1.06502e+07	4.0357e+06	3.97941e+06	3.98054e+06	2.58863e+06	2.69215e+06	2.95402e+06	1.78361e+07	3.86304e+06	2.43161e+07	3.34561e+07	3.39749e+07	2.77382e+07
97	3,4-Dihydroxyphenylpropionic acid			Level 2	C9 H10 O4	136.052	135.045	1.26	77.7	8.9				DDA for preferred ion	[M-H]-1	97_hilic_3,4-Dihydroxyphenylpropionic acid	1.76446e+06	2.26558e+06	1.46223e+06	4.09244e+06	2.67705e+06	3.52611e+06	2.91982e+06	6.31466e+06	5.71752e+06	1.28956e+07	2.45943e+07	2.30533e+07	3.95396e+06	7.83304e+06	5.79266e+06	4.59959e+07	100094564	6.98574e+07	5.37899e+06	5.19884e+06	3.23296e+06	8.2515e+07	5.75223e+07	1.17623e+08	5.29185e+06	6.08124e+06	3.74666e+06	3.64979e+06	2.97857e+06	2.31318e+06
98	Salicylic acid			Level 2	C7 H6 O3	138.032	137.024	1.39	98.2	9.9			C00805	DDA for preferred ion	[M-H]-1	98_hilic_Salicylic acid	1.48726e+07	9.42195e+06	9.76541e+06	6.16226e+08	814108748	7.34333e+08	3.46881e+07	3.06786e+07	3.18682e+07	1.02538e+08	1.12861e+08	9.51965e+07	3.58907e+07	4.08366e+07	1.7203e+07	2.2068e+08	359052717	553087023	1.82926e+07	1.91511e+07	1.96072e+07	393661720	1498180808	1619935400	1.7926e+07	1.48263e+07	1.2086e+07	1.44964e+08	1.39192e+08	9.64557e+07
100	4-Indolecarbaldehyde			Level 2	C9 H7 N O	145.053	144.046	1.247	93.7	9.7				DDA for preferred ion	[M-H]-1	100_hilic_4-Indolecarbaldehyde	5.47183e+06	3.52281e+06	6.40752e+06	8.30271e+06	5.89517e+06	9.59452e+06	4.16077e+06	2.99114e+06	1.75849e+06	2.20704e+06	1.21423e+06	908533	2.12031e+06	8.4425e+06	2.38707e+06	1.73833e+06	5.62487e+06	4.44635e+06	871455	1.22289e+06	1.00114e+06	2.63865e+06	7.64144e+06	6.30446e+06	2.51057e+06	4.9657e+06	3.40045e+06	4.91453e+06	6.74368e+06	5.12043e+06
101	D-(-)-Glutamine			Level 2	C5 H10 N2 O3	146.069	145.062	11.621	67.8	63.9			C00819	DDA for preferred ion	[M-H]-1	101_hilic_D-(-)-Glutamine	1.24872e+07	1.63813e+07	2.49813e+07	1.87707e+07	1.73714e+07	1.78602e+07	1.54438e+06	1.45485e+06	1.51193e+06	1.07629e+06	1.17447e+06	1.02375e+06	1.35919e+06	1.64615e+06	1.51103e+06	1.03694e+06	947878	1.05113e+06	1.58747e+06	1.57494e+06	1.60652e+06	953502	989844	1.12215e+06	1.44733e+06	1.49963e+06	1.53891e+06	1.24173e+06	1.12922e+06	1.18685e+06
102	D-Œ±-Hydroxyglutaric acid			Level 2	C5 H8 O5	148.037	147.03	8.845	60.9	61.5			C01087	DDA for preferred ion	[M-H]-1	102_hilic_D-Œ±-Hydroxyglutaric acid	2.00928e+06	1.52422e+06	1.45107e+06	2.09134e+07	1.50187e+07	2.49936e+07	1.63094e+06	1.59999e+06	1.74578e+06	1.2023e+06	1.31726e+06	1.08784e+06	1.43044e+06	1.54056e+06	1.22065e+06	998082	995763	1.08117e+06	1.52489e+06	1.53089e+06	1.41348e+06	965739	1.01286e+06	1.01048e+06	1.16579e+06	1.11472e+06	1.17159e+06	849697	825183	826822
103	Œ¥-Ribono-1,4-lactone			Level 2	C5 H8 O5	148.037	147.03	2.457	64.5	65.9				DDA for preferred ion	[M-H]-1	103_hilic_Œ¥-Ribono-1,4-lactone	1.89586e+06	6.82485e+06	2.65425e+06	6.4942e+07	7.7318e+07	9.54878e+07	1.78903e+06	1.99856e+06	1.88257e+06	1.71252e+06	1.7209e+06	4.96933e+06	1.85023e+06	1.96861e+06	1.87975e+06	1760591	1.68057e+06	1.80705e+06	1.85376e+06	1.83308e+06	1.74219e+06	2.07977e+06	1.98776e+06	1.79125e+06	4.00561e+06	2.79211e+06	5.7995e+06	3.48401e+06	5.14803e+06	5.02739e+06
104	Œ¥-Ribono-1,4-lactone			Level 2	C5 H8 O5	148.037	147.03	2.955	64.8	45.1				DDA for preferred ion	[M-H]-1	104_hilic_Œ¥-Ribono-1,4-lactone	2.09516e+06	2.64978e+06	3.38733e+06	1.24493e+06	1.19229e+06	1.27951e+06	9.22191e+06	1.28862e+07	1.34772e+07	8.21886e+06	1.3207e+07	2.65065e+07	2.38747e+06	3.94152e+06	7.0261e+06	9.94463e+06	2.51249e+07	1.49278e+07	1.80569e+06	1.76337e+06	1.65398e+06	1.31355e+06	1.7877e+06	1.36506e+06	2.06169e+07	3.27633e+07	1.56044e+07	2.90852e+06	5.06639e+06	8.04701e+06
105	6-Methyl[1,2,4]triazolo[4,3-b]pyridazin-8-ol			Level 2	C6 H6 N4 O	150.053	149.046	9.934	82.2	9.1				DDA for preferred ion	[M-H]-1	105_hilic_6-Methyl[1,2,4]triazolo[4,3-b]pyridazin-8-ol	1.41315e+07	2.50973e+07	3.56163e+07	5.43976e+07	4.57221e+07	3.72311e+07	5.6013e+06	3.41103e+06	3.75078e+06	1.15991e+08	2.5279e+07	1.04596e+08	1.135e+07	2.82089e+06	4.74334e+06	3.35802e+07	7.28779e+06	3.33314e+07	3.78362e+06	5.86582e+06	3.74101e+06	6.86451e+06	2.50941e+06	3.58412e+06	4.12911e+07	8.79475e+07	2.14287e+08	1.49163e+08	1.91328e+08	1.89574e+08
106	D-(+)-Xylose			Level 2	C5 H10 O5	150.053	149.046	6.653	74.9	66.8			C00181	DDA for preferred ion	[M-H]-1	106_hilic_D-(+)-Xylose	1.03362e+08	1.02372e+08	9.34699e+07	8.23827e+07	8.52645e+07	8.23798e+07	1.03528e+08	1.09786e+08	1.05998e+08	6.70797e+07	8.30215e+07	6.61113e+07	9.28298e+07	113217180	1.06277e+08	5.69819e+07	6.32034e+07	6.90058e+07	109890797	107463519	1.27501e+08	7.94206e+07	8.26622e+07	8.0745e+07	9.07416e+07	8.71197e+07	8.46758e+07	7.20983e+07	6.86857e+07	7.0341e+07
107	4-Hydroxyphenylacetic acid		yes	Level 2	C8 H8 O3	152.047	151.04	1.388	94.5	9.7			C00642	DDA for preferred ion	[M-H]-1	107_hilic_4-Hydroxyphenylacetic acid	9.10119e+06	1.16452e+07	6.67014e+06	2.54629e+07	3.30048e+07	4.35289e+07	4.25281e+07	3.89054e+07	3.21002e+07	1.27982e+08	2.54585e+08	281335217	3.01019e+07	3.04331e+07	2.0936e+07	410736306	3.973e+08	4.04437e+08	1.12086e+07	1.01764e+07	1.47218e+07	7.98546e+08	3.36332e+08	4.28879e+08	1.9781e+07	1.52643e+07	1.56256e+07	3.22111e+07	3.62809e+07	3.18057e+07
108	4-Hydroxyphenylacetic acid			Level 2	C8 H8 O3	152.047	151.04	1.691	86.9	9.3			C00642	DDA for preferred ion	[M-H]-1	108_hilic_4-Hydroxyphenylacetic acid	2.63485e+06	3.5367e+06	5.02769e+06	6.19843e+06	7.47834e+06	6.71842e+06	4.57538e+07	4.13521e+07	4.7275e+07	1.90963e+07	3.56786e+07	2.35096e+07	9.67772e+07	9.7479e+07	8.5799e+07	3.53967e+07	3.69617e+07	4.05649e+07	7.39256e+07	5.35414e+07	6.03214e+07	4.32411e+07	5.04292e+07	6.87401e+07	2.63509e+07	2.01984e+07	2.02957e+07	1.15452e+07	1.88695e+07	1.56767e+07
110	3-Methyladipic acid			Level 2	C7 H12 O4	160.074	159.066	2.915	84.7	49.9				DDA for preferred ion	[M-H]-1	110_hilic_3-Methyladipic acid	7.29046e+07	8.93553e+07	9.53335e+07	1.47477e+08	1.28337e+08	1.30621e+08	5.60201e+07	1.01778e+08	4.98047e+07	3.94807e+07	1.70674e+08	4.59294e+07	2.25707e+07	2.60865e+07	1.89218e+07	9.37237e+07	8.90794e+07	1.06524e+08	3.40371e+07	2.64488e+07	3.29543e+07	7.52221e+07	6.20921e+07	7.17708e+07	4.17723e+07	4.01457e+07	7.95842e+07	1.02036e+08	2.79636e+08	6.01605e+07
111	D-Alanyl-D-alanine			Level 2	C6 H12 N2 O3	160.085	159.077	11.365	92.6	56.9			C00993	DDA for preferred ion	[M-H]-1	111_hilic_D-Alanyl-D-alanine	1.67744e+07	2.32903e+07	3.20058e+07	2.83147e+07	2.41065e+07	2.50061e+07	1.50852e+06	1.44261e+06	1.56993e+06	1.07592e+06	1.1331e+06	5.97473e+06	1.36991e+06	1.43464e+06	1.47077e+06	955801	1.0039e+06	1.04038e+06	1.54217e+06	1.58203e+06	1.52876e+06	954605	1.03284e+06	1.07844e+06	19004708	1.08428e+07	1.83536e+07	2.99828e+07	2.08373e+07	2.45106e+07
112	NP-018661			Level 2	C8 H16 O3	160.11	159.103	1.452	91	9.5				DDA for preferred ion	[M-H]-1	112_hilic_NP-018661	5.4057e+07	5.17577e+07	4.73524e+07	9.2868e+07	5.7058e+07	7.77112e+07	1.78869e+08	5.94354e+07	2.58353e+07	3.2055e+08	2.82152e+08	2.97015e+08	4.97261e+07	9.16054e+06	7.44558e+06	2.81257e+07	8.90596e+07	1.21443e+08	7.37137e+06	4.50359e+06	3.71219e+06	1.20424e+07	3.74196e+07	1.51253e+07	7.77437e+07	1.82491e+08	9.89633e+07	9.57381e+07	1.15312e+08	8.2666e+07
113	3-Hydroxy-3-methylglutaric acid			Level 2	C6 H10 O5	162.053	161.045	8.785	78	48			C03761	DDA for preferred ion	[M-H]-1	113_hilic_3-Hydroxy-3-methylglutaric acid	9.81041e+06	4.65879e+06	2.00049e+07	1.0136e+07	2.13372e+07	1.34104e+07	7.32737e+06	4.6318e+06	1.65234e+06	9.4123e+06	8.40438e+06	8.69976e+06	8.61496e+06	9.94813e+06	4.01171e+06	5.12006e+06	1.36316e+07	8.4232e+06	2.11092e+06	3.54627e+06	2.47581e+06	2.95359e+06	7.30481e+06	8.21394e+06	9.39519e+06	1.40831e+07	9.69349e+06	6.67073e+06	1.06715e+07	7.52942e+06
114	3-Hydroxy-3-methylglutaric acid			Level 2	C6 H10 O5	162.053	161.046	5.824	70.6	46			C03761	DDA for preferred ion	[M-H]-1	114_hilic_3-Hydroxy-3-methylglutaric acid	2.07132e+07	2.76078e+07	3.49997e+07	3.98767e+07	4.93031e+07	7.13852e+07	2.96502e+06	3.4076e+06	3.55175e+06	2.14868e+06	2.25877e+06	4.70084e+06	1.62607e+07	3.45908e+06	3.3929e+06	1.08453e+07	6.99788e+06	4.54101e+06	3.44206e+06	2.33345e+07	3.22172e+06	2.42033e+06	1.14342e+07	8.2413e+06	6.592e+06	7.69666e+06	3.36048e+06	8.51394e+06	5.54787e+06	2.8732e+06
117	Isophthalic acid			Level 2	C8 H6 O4	166.027	165.019	1.683	88	9.4				DDA for preferred ion	[M-H]-1	117_hilic_Isophthalic acid	2.25312e+07	1.53249e+07	2.12592e+07	2.77509e+07	2.99668e+07	3.71212e+07	1.83169e+07	1.86876e+07	1.61421e+07	5.42548e+06	7.15569e+06	4.17673e+06	2.62887e+07	2.42869e+07	2.13836e+07	4.08586e+06	1.30755e+07	9.7918e+06	2.8403e+07	2.80639e+07	1.58976e+07	9.91844e+06	1.51037e+07	1.6574e+07	1.22482e+07	1.12822e+07	1.25228e+07	7.46887e+06	6.86941e+06	7.65135e+06
118	1-Methylxanthine			Level 2	C6 H6 N4 O2	166.048	165.04	11.361	72.9	8.6				DDA for preferred ion	[M-H]-1	118_hilic_1-Methylxanthine	2163589675	2142004769	3822269233	5641646987	7001627836	5359149284	3.59148e+07	1.65777e+07	2.21322e+07	1.20514e+08	5.95873e+07	2.60836e+08	3.79669e+07	8.31471e+06	2.80719e+07	4.23395e+07	3.1375e+07	4.64947e+07	2.29533e+07	1.95448e+07	1.89421e+07	1.41353e+07	1.42302e+07	5.52185e+06	175995415	7.50286e+07	3.52399e+08	1600112267	6.50024e+08	1722305901
119	3-(4-Hydroxyphenyl)propionic acid		yes	Level 2	C9 H10 O3	166.063	165.056	3.194	89.1	73			C01744	DDA for preferred ion	[M-H]-1	119_hilic_3-(4-Hydroxyphenyl)propionic acid	2.12879e+06	2.07227e+06	1.8696e+06	1.5674e+06	1.64004e+06	1.63536e+06	4.04602e+07	1.44386e+07	2.23004e+07	2.1384e+07	2.74777e+08	4.5084e+07	4.01075e+07	2.49693e+07	2.15308e+07	1.42719e+08	1.81312e+08	2.55722e+08	1.5163e+07	9.15525e+06	1.28855e+07	2.97263e+08	2.86148e+08	1552485157	5.79781e+06	4.90172e+06	7.43233e+06	5.20734e+06	4.42832e+06	2.82915e+06
120	Quinolinic acid			Level 2	C7 H5 N O4	167.022	166.015	6.018	96.6	64.1			C03722	DDA for preferred ion	[M-H]-1	120_hilic_Quinolinic acid	3.1964e+06	2.24492e+06	3.98947e+06	1.55838e+06	6.28465e+06	6.0115e+06	1.18955e+07	1.0592e+06	4.2729e+06	6.20312e+06	1.68102e+06	5.99477e+06	1.99868e+07	1.14919e+07	1.03323e+07	1.07192e+07	1.0296e+07	7.58794e+06	2.99889e+07	4.55439e+07	2.69117e+07	2.3204e+07	1.51611e+07	2.01261e+07	1.26231e+07	1.60246e+07	9.76348e+06	2.01489e+06	3.85282e+06	6.83711e+06
121	[Similar to: (1Œæ)-1,5-Anhydro-1-[(2R,3R)-3,5,7-trihydroxy-2-(4-hydroxyphenyl)-4-oxo-3,4-dihydro-2H-chromen-6-yl]-D-glucitol; ŒîMass: -282.0928 Da]			Level 2		168.023	167.016	1.724			62.8			DDA for preferred ion	[M-H]-1	121_hilic_[Similar to: (1Œæ)-1,5-Anhydro-1-[(2R,3R)-3,5,7-trihydroxy-2-(4-hydroxyphenyl)-4-oxo-3,4-dihydro-2H-chromen-6-yl]-D-glucitol; ŒîMass: -282.0928 Da]	1.38349e+07	2.08194e+07	1.88475e+07	1.0112e+06	2.07281e+06	1.83251e+06	3.3354e+07	2.79661e+07	3.68673e+07	1.94851e+08	1.94757e+08	1.26291e+08	1.30087e+08	647924	5.22626e+07	1.87971e+08	1.97818e+08	1.35578e+08	2.45253e+07	3.09697e+07	2.8644e+07	1.67137e+08	9.65404e+07	1.63083e+08	2.48241e+07	2.86102e+07	2.02527e+07	8.32067e+07	7.95601e+07	7.75725e+07
122	Homogentisic acid			Level 2	C8 H8 O4	168.04	167.033	2.176	92.8	9.6				DDA for preferred ion	[M-H]-1	122_hilic_Homogentisic acid	1.11548e+06	2.94129e+06	2.37577e+06	6.31768e+06	5.53088e+06	2.8273e+06	6.01872e+06	7.09592e+06	8.2183e+06	2.85597e+06	2.63467e+06	1.82909e+06	1.68746e+07	1.28822e+07	1.26119e+07	4.43697e+06	5.92777e+06	4.3548e+06	3.59966e+07	3.28964e+07	1.69762e+07	8.37145e+06	2.43604e+06	7.34132e+06	4.48116e+06	5.0274e+06	4.29045e+06	1.90445e+06	2.90344e+06	2.99124e+06
123	Vanillic acid			Level 2	C8 H8 O4	168.042	167.035	4.801	87.4	50.6			C06672	DDA for preferred ion	[M-H]-1	123_hilic_Vanillic acid	3.84224e+06	8.48466e+06	1.2048e+07	3.27737e+07	3.4565e+07	3.76239e+07	4.46551e+07	2.56012e+07	1.25429e+07	4.34951e+07	2.50815e+07	4.45481e+07	2.30281e+07	1.17858e+07	2.43549e+07	9.59298e+06	2.11591e+07	1.95851e+07	6.91944e+06	3.78959e+06	3.58603e+06	3.50791e+06	5.95405e+06	8.49753e+06	1.34047e+07	2.15794e+07	7.89967e+06	4.71888e+07	4.65386e+07	2.77234e+07
124	4-Hydroxymandelic acid			Level 2	C8 H8 O4	168.042	167.035	3.183	83.7	9.2			C11527	DDA for preferred ion	[M-H]-1	124_hilic_4-Hydroxymandelic acid	2.3115e+06	2.25055e+06	2.03082e+06	2.17408e+06	2.66474e+06	1.7784e+06	2.37334e+06	2.70347e+06	3.5154e+06	1.26459e+07	2.11008e+07	1.4626e+07	2.41274e+06	2.55275e+06	2.62609e+06	2.69547e+06	8.55109e+06	3.14676e+06	2.49338e+06	3.55922e+06	3.47013e+06	3.58512e+06	5.78777e+06	7.23551e+06	2.36645e+06	2.33149e+06	2.35531e+06	2.40349e+07	5.43887e+06	2.98465e+06
125	Gallic acid			Level 2	C7 H6 O5	170.021	169.014	3.33	96.2	88.3	64.4		C01424	DDA for preferred ion	[M-H]-1	125_hilic_Gallic acid	5.99202e+06	2.98204e+06	8.56395e+06	5.70375e+07	6.69516e+07	7.55838e+07	6.2032e+08	3.92284e+08	3.22516e+08	602503894	9.44083e+08	9.97934e+08	2.11999e+07	6.73169e+07	2.81081e+06	1.64179e+08	3.03331e+08	7.17797e+07	1.06038e+07	6.07492e+06	3.736e+06	1.89646e+07	3.52104e+08	1.46169e+08	1.45708e+08	86667555	9.76854e+07	2.80257e+08	2.12816e+08	2.59076e+08
126	Gallic acid			Level 2	C7 H6 O5	170.022	169.014	3.985	95.3	84.9			C01424	DDA for preferred ion	[M-H]-1	126_hilic_Gallic acid	7.01589e+06	4.78224e+06	1.00739e+07	1.60828e+07	1.81063e+07	2.01871e+07	7.02945e+07	5.45414e+07	9.52089e+07	7.63156e+07	118197732	1.18557e+08	8.43692e+06	1.22254e+07	5.12156e+06	3.0293e+07	8.00213e+07	2.85039e+07	1.01806e+07	7.65915e+06	1.11274e+07	4.94991e+07	1.45445e+08	1.07503e+08	5.70289e+07	4.25189e+07	3.9901e+07	3.4739e+07	3.33784e+07	75016711
127	trans-Aconitic acid			Level 2	C6 H6 O6	174.016	173.009	7.161	70.8	65			C02341	DDA for preferred ion	[M-H]-1	127_hilic_trans-Aconitic acid	5.99001e+07	5.79613e+07	8.89277e+07	3.59733e+08	4.6718e+08	3.17858e+08	2.66375e+06	2.99199e+06	3.65111e+06	2.13643e+06	5.24775e+06	1.91287e+06	6.65923e+06	5.137e+06	6.34446e+06	8.45851e+06	1.27456e+07	9.2498e+06	3.72595e+06	1.0667e+07	3.39423e+06	1.01544e+07	1.00288e+07	6.75736e+06	5.89427e+06	3.0807e+06	3.24987e+06	2.35259e+06	6.3941e+06	8.39191e+06
128	N-Acetylaspartic acid			Level 2	C6 H9 N O5	175.048	174.041	11.416	87	50.5			C01042	DDA for preferred ion	[M-H]-1	128_hilic_N-Acetylaspartic acid	1.09968e+07	1.58754e+07	1.98138e+07	2.35107e+07	1.80354e+07	1.62259e+07	2.18966e+06	3.4852e+06	4.01837e+06	769671	1.8354e+06	753634	2.80606e+06	3.20185e+07	1.09078e+06	1.23535e+07	2.38622e+07	6.72436e+06	1.16187e+06	1.22189e+06	1.56787e+07	2.51837e+06	7.77165e+06	1.1807e+07	3.41995e+06	2.76375e+08	1.07271e+06	3.24943e+08	2.67921e+08	1.7818e+07
129	Glucuronic acid-3,6-lactone			Level 2	C6 H8 O6	176.032	175.025	9.997	70.1	64.6			D01800	DDA for preferred ion	[M-H]-1	129_hilic_Glucuronic acid-3,6-lactone	1.6325e+07	2.21168e+07	2.78995e+07	3.27104e+07	3.17582e+07	3.40416e+07	4.47928e+06	4.40985e+06	5.09746e+06	3.49806e+06	3.79908e+06	3.48586e+06	4.49327e+06	3.80249e+06	4.33324e+06	3.21293e+06	3.20706e+06	3.51486e+06	5.17081e+06	5.12562e+06	5.03271e+06	3.2786e+06	3.38082e+06	3.73157e+06	4.69622e+06	4.85725e+06	4.96702e+06	4.20936e+06	4.92791e+06	4.32577e+06
130	4-Methylumbelliferone			Level 2	C10 H8 O3	176.047	175.04	1.272	92	9.6			C03081	DDA for preferred ion	[M-H]-1	130_hilic_4-Methylumbelliferone	4.27812e+06	4.46201e+06	3.76734e+06	6.03314e+06	5.94205e+06	5.7766e+06	1.42101e+07	1.54716e+07	1.85293e+07	1.20133e+07	1.47342e+07	1.23669e+07	1.23938e+07	2.12772e+07	1.71616e+07	1.88865e+07	2.00544e+07	2.22802e+07	3.79259e+06	4.7965e+06	4.40062e+06	8.16846e+06	6.39788e+06	7.14445e+06	5.8148e+06	3.95401e+06	5.19734e+06	1.25405e+07	1.33298e+07	1.1079e+07
131	3-Isopropylmalic acid			Level 2	C7 H12 O5	176.068	175.061	7.635	77.2	8.9				DDA for preferred ion	[M-H]-1	131_hilic_3-Isopropylmalic acid	8.83678e+07	1.03494e+08	1.25536e+08	1.57031e+08	1.26908e+08	114296839	1.75562e+07	9.57477e+06	5.9937e+06	8.24977e+06	1.24528e+07	1.50997e+07	3.51022e+06	2.24232e+06	2.50435e+06	2.1888e+07	1.25825e+07	4.2559e+06	2.33688e+06	2.1504e+06	2.04851e+06	1.25736e+07	1.72231e+07	1.27172e+07	1.44435e+07	1.94334e+07	1.33272e+07	1.19631e+07	1.00985e+07	4.55693e+06
132	Œ¥-Gluconic acid Œ¥-lactone			Level 2	C6 H10 O6	178.048	177.04	3.736	69.6	66.9			C00198	DDA for preferred ion	[M-H]-1	132_hilic_Œ¥-Gluconic acid Œ¥-lactone	1.19526e+08	103205436	1.02493e+08	6.13836e+07	3.98182e+07	7.67185e+07	2.04813e+06	2.28276e+06	2.18838e+06	1.24413e+07	2.65541e+06	2.58362e+07	2.09336e+06	2.37157e+06	2.17698e+06	1.46174e+06	1.38906e+06	1.52194e+06	2.3163e+06	2.21984e+06	2.05685e+06	1.57918e+06	1.61728e+06	1.55087e+06	2.04049e+06	1.99187e+06	2.04572e+06	4.00067e+07	2.68758e+07	3.2616e+07
133	3-Allyl-2-hydroxybenzoic acid			Level 2	C10 H10 O3	178.063	177.056	2.438	91.6	9.6				DDA for preferred ion	[M-H]-1	133_hilic_3-Allyl-2-hydroxybenzoic acid	3.88676e+06	4.85893e+06	5.03353e+06	8.01235e+06	1.87557e+07	7.47028e+06	3.99285e+07	2.69921e+07	3.3815e+07	1.41164e+08	1.8798e+08	8.61359e+07	2.34529e+07	1.29714e+07	4.00169e+07	4.01423e+08	5.65918e+08	7.21768e+08	3.42459e+06	3.94749e+06	9.85175e+06	1.05231e+08	2.28204e+08	210867557	3.40243e+07	3.31469e+07	3.79217e+07	9.27521e+07	1.56184e+08	9.14317e+07
135	Theophylline			Level 2	C7 H8 N4 O2	180.063	179.056	10.799	77.7	8.9				DDA for preferred ion	[M-H]-1	135_hilic_Theophylline	1.5686e+08	1.80691e+08	2.70554e+08	3.49761e+08	2.28318e+08	2.75034e+08	4.74271e+07	3.59583e+07	2.6366e+07	5.3009e+07	2.33435e+07	9.13387e+07	5.52503e+07	4.82638e+06	2.13801e+07	3.21629e+07	4.16567e+07	3.12962e+07	4.68339e+06	3.45658e+07	3.28306e+07	2.42683e+07	1.27535e+07	2.91027e+06	8.00395e+07	1.10205e+08	8.09906e+07	2.55208e+08	2.00245e+08	2.46253e+08
136	Theophylline			Level 2	C7 H8 N4 O2	180.063	179.056	10.358	65.8	8.3				DDA for preferred ion	[M-H]-1	136_hilic_Theophylline	4.1868e+07	4.60203e+07	7.83325e+07	9.57319e+07	8.09015e+07	8.56489e+07	2.7424e+07	3.68413e+06	4.09205e+06	2.52791e+07	2.65037e+07	2.41795e+07	3.66763e+06	3.04475e+06	1.35832e+07	2.76343e+07	42880860	3.21186e+07	4.68954e+06	6.3215e+06	1.21945e+07	1.15482e+07	1.5045e+07	1.3392e+07	4.87619e+07	3.95893e+07	8.44214e+07	7.81988e+07	7.26781e+07	7.67266e+07
137	3,4-Dihydroxyphenylpropionic acid		yes	Level 2	C9 H10 O4	182.058	181.051	1.712	93	64.6			C10447	DDA for preferred ion	[M-H]-1	137_hilic_3,4-Dihydroxyphenylpropionic acid	2.54831e+07	4.08369e+06	6.63364e+06	1.23471e+07	3.74935e+07	5.32725e+06	3400358012	3199779439	8.44237e+08	92461296496	146887000000	180120000000	3690292685	2954263962	1576747373	224603000000	229846000000	234103000000	5.13151e+07	4.84483e+07	2403049025	309356000000	278483000000	259357000000	2788289575	3489966719	1598268029	9574514638	10313778327	6881477926
138	1-(Carboxymethyl)cyclohexanecarboxylic acid			Level 2	C9 H14 O4	186.089	185.082	1.395	72.6	8.6				DDA for preferred ion	[M-H]-1	138_hilic_1-(Carboxymethyl)cyclohexanecarboxylic acid	973410	2.30379e+06	1.17021e+06	1.9674e+06	1.32649e+06	3.81191e+06	2.44416e+06	3.5328e+06	3.86451e+06	2.37427e+06	2.7339e+06	2.01687e+06	1.26223e+07	8.93811e+06	1.04115e+07	3.85042e+06	2.93408e+06	3.08123e+06	2.25587e+07	1.72597e+07	1.32581e+07	3.76956e+06	3.62768e+06	2.49696e+06	1.66486e+06	5.14617e+06	2.29387e+06	2.57471e+06	2.45446e+06	2.98865e+06
139	Glycyl-L-leucine			Level 2	C8 H16 N2 O3	188.116	187.109	10.101	88.5	50.9			C02155	DDA for preferred ion	[M-H]-1	139_hilic_Glycyl-L-leucine	3.00514e+07	4.28165e+07	58041221	5.88187e+07	5.12376e+07	4.92927e+07	1.53347e+06	1.49308e+06	1.63494e+06	1.10141e+06	1.2326e+06	1.09004e+06	1.42147e+06	1.25247e+06	1.45801e+06	1.03047e+06	1.05481e+06	1.11311e+06	1.63514e+06	1.61059e+06	1.61028e+06	1.08416e+06	1.05103e+06	1.12795e+06	1.43208e+06	1.43898e+06	1.44008e+06	1.12478e+06	1.10392e+06	1.13883e+06
140	3-Hydroxydecanoic acid			Level 2	C10 H20 O3	188.141	187.134	1.357	72.5	8.6				DDA for preferred ion	[M-H]-1	140_hilic_3-Hydroxydecanoic acid	3.53016e+06	3.44616e+06	5.29157e+06	7.13669e+06	2.3156e+06	5.15535e+06	1.13778e+07	7.4151e+06	2.47271e+06	9.85153e+06	1.359e+07	1.00309e+07	5.73656e+06	4.8488e+06	7.56777e+06	9.71996e+06	8.50989e+06	1.10831e+07	4.03685e+06	2.0156e+06	2.65982e+06	1.29282e+07	1.39463e+07	1.12248e+07	1.56698e+07	1.61136e+07	1.15558e+07	7.11862e+06	6.34044e+06	7.59812e+06
141	N-Acetyl-DL-glutamic acid			Level 2	C7 H11 N O5	189.064	188.056	8.034	64.8	62.8				DDA for preferred ion	[M-H]-1	141_hilic_N-Acetyl-DL-glutamic acid	1.84904e+08	2.15892e+08	4.96764e+08	7.24666e+08	526605416	8.98776e+08	3.60336e+08	1.18798e+08	1.4574e+08	1.09122e+08	7.37248e+07	5.88649e+07	4.54496e+08	3.281e+08	2.19441e+08	5.63926e+08	5.11532e+08	4.59749e+08	1.79106e+07	8.41143e+07	1.1377e+08	1.2402e+08	1.82204e+08	2.23443e+08	8.05763e+07	1.66394e+08	1.1217e+08	9.15378e+07	1.28986e+08	1.55428e+08
142	3,4-Dihydroxybenzenesulfonic acid			Level 2	C6 H6 O5 S	189.994	188.986	1.811	75.6	8.8			C06674	DDA for preferred ion	[M-H]-1	142_hilic_3,4-Dihydroxybenzenesulfonic acid	1.97961e+06	1.89484e+06	1.58932e+06	2.62994e+06	2.17016e+06	1.52886e+06	3.84249e+06	3.53798e+06	8.95411e+06	8.71723e+06	7.00876e+06	9.02062e+06	1.18457e+07	1.70775e+07	2.33703e+07	6.77298e+06	9.11808e+06	7.84865e+06	5.12744e+06	6.67028e+06	4.44642e+06	7.29858e+06	7.02311e+06	6.43549e+06	6.13212e+06	3.0831e+06	2.42377e+06	1.21181e+07	8.96947e+06	7.77635e+06
143	D-(-)-Quinic acid			Level 2	C7 H12 O6	192.063	191.056	10.871	99.7	88.6	73.8		C00296	DDA for preferred ion	[M-H]-1	143_hilic_D-(-)-Quinic acid	3086360794	3697632510	5546201150	5721354374	3848888164	4850452915	1.10566e+08	5.82805e+07	7.91498e+07	5.69348e+07	1.36604e+08	8.47704e+07	1.14494e+08	4.91643e+07	7.53555e+07	1.92687e+08	1.79168e+08	180557046	4.0011e+07	4.67923e+07	3.87948e+07	5.32568e+07	5.94526e+07	5.39513e+07	8.47194e+07	7.66174e+07	5.97126e+07	1.11448e+08	9.5765e+07	7.40711e+07
147	Œ≤-D-Glucopyranuronic acid			Level 2	C6 H10 O7	194.043	193.035	11.283	95.6	100			C08350	DDA for preferred ion	[M-H]-1	147_hilic_Œ≤-D-Glucopyranuronic acid	1.26416e+08	1.66773e+08	2.57846e+08	2.69626e+08	229995766	2.08209e+08	1.93823e+07	1.13003e+07	2.77027e+06	2.48841e+07	1.63828e+07	1.2271e+07	2.56434e+06	2.85374e+06	2.64236e+06	1.77861e+07	1.45393e+07	1.10134e+07	2.9525e+06	5.01785e+06	5.30506e+06	3.06441e+06	1.85846e+06	4.90548e+06	3.12478e+07	3.92231e+07	2.72802e+07	146960071	8.48093e+07	1.328e+08
148	Œ≤-D-Glucopyranuronic acid			Level 2	C6 H10 O7	194.043	193.035	12.76	95.8	100			C08350	DDA for preferred ion	[M-H]-1	148_hilic_Œ≤-D-Glucopyranuronic acid	6.58338e+08	1181934773	1614910048	1540013095	1238103043	1028475603	1.00313e+08	3.28478e+07	4.69613e+07	2.13875e+07	2.59477e+07	2.00636e+07	4.01721e+07	2.16794e+07	2.61755e+07	2.55183e+07	1.24987e+07	2.47474e+07	3.07815e+07	3.3429e+07	2.91443e+07	1.54504e+07	7.72432e+06	8.55721e+06	2.06285e+08	172677666	167701028	1.53575e+08	1.58593e+08	1.30998e+08
149	Butylparaben			Level 2	C11 H14 O3	194.094	193.087	1.324	72.2	46.4			D01420	DDA for preferred ion	[M-H]-1	149_hilic_Butylparaben	7.35891e+06	1.16434e+07	5.62707e+06	1.3398e+07	5.19003e+06	5.92709e+06	1.71697e+07	21337375	3.56887e+07	2.34296e+07	6.26845e+07	1.22279e+08	3.24723e+07	5.85274e+07	3.03505e+07	2.6791e+08	4352115633	4.03708e+08	1.17542e+08	4.96479e+07	6.93015e+07	5279065973	1991074324	4651719193	1.37002e+07	1.15156e+07	1.83785e+07	2.28815e+07	2.17998e+07	2.31977e+07
151	Gluconic acid			Level 2	C6 H12 O7	196.058	195.051	11.464	94.1	83.4			C08038	DDA for preferred ion	[M-H]-1	151_hilic_Gluconic acid	9.87274e+08	1169958070	1495492380	1933118704	1892120451	1798982097	1.82812e+08	7.58882e+07	4.16466e+07	1.76328e+08	3.38595e+06	1.18386e+08	5.06597e+07	3.87566e+07	3.85983e+07	6.0416e+07	1.36887e+08	7.22846e+07	2.66687e+07	1.79252e+07	2.88938e+07	1.68218e+07	1.11874e+07	2.18013e+07	2.23213e+08	4.07786e+06	9.27736e+07	3.3547e+08	8.33648e+07	2.76184e+08
152	D-(+)-Xylose			Level 2	C5 H10 O5	196.058	195.051	6.663	74.9	66.8				DDA for preferred ion	[M-H]-1	152_hilic_D-(+)-Xylose	1.18225e+08	1.18911e+08	147589528	1.59068e+08	1.3154e+08	1.15248e+08	1.17702e+08	1.2478e+08	1.20439e+08	7.60844e+07	9.41388e+07	7.49423e+07	1.04867e+08	1.27862e+08	1.19989e+08	6.42614e+07	7.12575e+07	7.77776e+07	1.23825e+08	1.21056e+08	143587434	8.92921e+07	9.29109e+07	9.0731e+07	1.00806e+08	9.67575e+07	9.40193e+07	7.98312e+07	7.60337e+07	7.78466e+07
153	[Similar to: 7-(Hydroxymethyl)-2,5a,11,11,13a-pentamethyl-3a,5a,6,8,12,13a,13b,13c-octahydrofuro[4,3,2-ij]pyrano[4',3':4,5]cyclohepta[1,2-f]isochromene-1,5,9,13(2H,11H)-tetrone; ŒîMass: -236.3165 Da]			Level 2		207.862	206.855	1.423			73.4			DDA for preferred ion	[M-H]-1	153_hilic_[Similar to: 7-(Hydroxymethyl)-2,5a,11,11,13a-pentamethyl-3a,5a,6,8,12,13a,13b,13c-octahydrofuro[4,3,2-ij]pyrano[4',3':4,5]cyclohepta[1,2-f]isochromene-1,5,9,13(2H,11H)-tetrone; ŒîMass: -236.3165 Da]	1.64197e+06	1.05995e+06	920725	808507	818832	834928	2.26e+06	3.42306e+06	4.06286e+06	1.52258e+06	2.33679e+06	1.33966e+06	5.38268e+06	1.78609e+07	8.14697e+06	2.35734e+06	2.52316e+06	2.02791e+06	1.06336e+06	7.07807e+06	987527	1.74203e+06	4.39901e+06	4.421e+06	2.04536e+06	4.3148e+06	2.04987e+07	896620	781661	963139
154	1,2,4-Benzenetricarboxylic acid			Level 2	C9 H6 O6	210.016	209.009	1.165	70.9	65				DDA for preferred ion	[M-H]-1	154_hilic_1,2,4-Benzenetricarboxylic acid	1.00919e+06	1.5716e+06	2.03639e+06	1.29762e+06	1.00416e+06	2.21652e+06	5.21094e+06	3.12325e+06	3.77853e+06	2.53894e+06	2.34173e+06	1.87611e+06	7.33095e+06	6.84974e+06	5.64437e+06	4.22758e+06	6.388e+06	3.98854e+06	9.13698e+06	1.53754e+06	8.45952e+06	1.63022e+07	8.98819e+06	1.44237e+07	865350	868859	910486	3.58817e+06	3.04913e+06	4.27132e+06
155	N-(2-hydroxyethyl)-N'-propylthiourea			Level 2	C6 H14 N2 O S	212.08	211.072	6.1	62.2	8.1				DDA for preferred ion	[M-H]-1	155_hilic_N-(2-hydroxyethyl)-N'-propylthiourea	2.19265e+06	2.23752e+06	1.86078e+06	3.20253e+06	2.11545e+06	3.2538e+06	2.33148e+06	4.92394e+06	4.0131e+06	1.13329e+07	1.07932e+07	1.01285e+07	2.36591e+06	2.50609e+06	2.49842e+06	7.0326e+06	5.33371e+06	5.70768e+06	2.38294e+06	2.42697e+06	2.28191e+06	1.67554e+06	1.72514e+06	1.75372e+06	2.19255e+06	2.31664e+06	2.21505e+06	2.46454e+06	1.6274e+06	2.23271e+06
157	NP-018716			Level 2	C11 H20 O4	216.136	215.129	1.373	69.9	64.6				DDA for preferred ion	[M-H]-1	157_hilic_NP-018716	9.15874e+06	5.78834e+06	9.55872e+06	2.56964e+07	1.43832e+07	2.86411e+07	1.15567e+08	8.10109e+07	1.08219e+08	5.04975e+07	4.70225e+07	3.66971e+07	4.10592e+08	2.77607e+08	2.73333e+08	1.20195e+08	2.01706e+08	1.32935e+08	5.53687e+08	3.80382e+08	2.19411e+08	9.53496e+07	9.16675e+07	1.56913e+08	3.34088e+07	6.18284e+07	3.45287e+07	3.41771e+07	6.19215e+07	4.305e+07
158	5-Sulfosalicylic acid			Level 2	C7 H6 O6 S	217.988	216.981	3.673	63.5	45			D02477	DDA for preferred ion	[M-H]-1	158_hilic_5-Sulfosalicylic acid	1.49481e+06	2.9555e+06	1.39943e+06	4.64825e+06	1.70269e+06	1.53557e+06	1.38828e+07	1.31264e+07	1.6456e+07	1.04703e+07	1.23423e+07	1.20104e+07	2.84934e+07	1.52444e+07	3.05699e+07	1.73189e+07	1.6479e+07	1.70656e+07	1.02637e+07	1.07787e+07	1.22584e+07	8.41195e+06	5.51573e+06	1.23255e+07	6.42932e+06	9.87242e+06	3.67789e+06	6.10584e+06	4.06424e+06	5.55792e+06
159	2,5-di-tert-Butylhydroquinone			Level 2	C14 H22 O2	222.162	221.155	1.223	69.2	45.7				DDA for preferred ion	[M-H]-1	159_hilic_2,5-di-tert-Butylhydroquinone	5.16472e+07	3.87465e+07	2.79512e+07	2.35247e+07	2.43398e+07	5.00051e+07	7.4532e+07	4.81071e+07	3.28455e+07	3.47659e+07	8.25047e+07	5.07759e+07	3.2948e+07	6.04731e+07	4.35577e+07	5.79094e+07	3.77218e+07	3.18607e+07	3.45917e+07	3.42563e+07	3.21967e+07	8.66131e+07	6.86251e+07	7.26701e+07	3.97517e+07	4.06816e+07	6.29352e+07	2.9953e+07	4.14598e+07	2.98654e+07
160	Trinexapac			Level 2	C11 H12 O5	224.068	223.061	1.525	87	50.5				DDA for preferred ion	[M-H]-1	160_hilic_Trinexapac	1.11441e+06	1.12073e+06	943319	9.24771e+06	8.28144e+06	6.48331e+06	4.14373e+06	1.40079e+06	1.67623e+06	2585853760	3588937125	1063014678	4.26898e+06	3.58351e+06	2.57278e+06	2347917936	1094269737	1947419762	4.45256e+06	9.14123e+06	8.07295e+06	2477835696	1163132453	1336161428	2.5395e+06	3.6198e+06	5.5221e+06	9.86827e+08	1345220348	1191559756
161	D-(+)-Glucose			Level 2	C6 H12 O6	226.069	225.062	9.662	93.7	81.2				DDA for preferred ion	[M-H]-1	161_hilic_D-(+)-Glucose	2921467301	3866018709	1093917497	1292455832	4749864324	1173228133	1.54633e+07	1.55724e+07	1.69038e+07	1.17031e+07	1.29858e+07	1.13514e+07	1.42357e+07	1.28742e+07	1.18017e+07	9.83857e+06	1.01006e+07	1.07498e+07	1.58812e+07	1.52538e+07	1.48447e+07	9.47231e+06	1.00079e+07	9.94704e+06	1.15591e+07	1.2157e+07	1.13634e+07	9.10516e+06	8.4457e+06	8.89339e+06
162	2'-Deoxyuridine			Level 2	C9 H12 N2 O5	228.075	227.067	8.699	83.2	9.2			C00526	DDA for preferred ion	[M-H]-1	162_hilic_2'-Deoxyuridine	1.27679e+06	1.10385e+06	1.09883e+06	2.32091e+06	3.3952e+06	2.72657e+06	1.3905e+06	1.41869e+06	1.46914e+06	1.0986e+06	1.16818e+06	988297	1.37046e+06	1.5672e+06	1.16493e+06	921563	960960	1.02412e+06	1.62982e+06	1.54398e+06	1.36938e+06	1.50488e+06	1.18824e+06	2.43066e+06	1.34457e+06	1.3775e+06	1.37517e+06	1.07811e+06	1.01863e+06	1.10322e+06
165	Piceatannol			Level 2	C14 H12 O4	244.07	243.062	10.682	60.8	8				DDA for preferred ion	[M-H]-1	165_hilic_Piceatannol	5.05024e+06	4.98944e+06	9.78993e+06	7.92929e+06	6.96308e+06	7.23328e+06	1.54915e+06	1.42352e+06	1.55512e+06	1.34099e+06	2.88173e+06	3.29197e+06	1.33675e+06	1.12791e+06	1.68195e+06	994948	955743	1.09613e+06	1.61634e+06	1.6118e+06	1.48161e+06	991382	1.00246e+06	1.07365e+06	1.35239e+06	1.36065e+06	1.34246e+06	4.68707e+06	4.30507e+06	7.73591e+06
166	3,8,9-trihydroxy-10-propyl-3,4,5,8,9,10-hexahydro-2H-oxecin-2-one			Level 2	C12 H20 O5	244.131	243.124	1.545	64.1	62.6				DDA for preferred ion	[M-H]-1	166_hilic_3,8,9-trihydroxy-10-propyl-3,4,5,8,9,10-hexahydro-2H-oxecin-2-one	1.04703e+07	8.23183e+06	1.80803e+07	1.81661e+07	1.59605e+07	2.7472e+07	2.98623e+07	5.13545e+07	4.35581e+07	1.50934e+07	1.29859e+07	1.24929e+07	4.5758e+08	4.07996e+08	2.13579e+08	3.68695e+07	5.08726e+07	3.82383e+07	1.69024e+07	2.96257e+07	9.14287e+07	8.67375e+07	6.62582e+07	2.68232e+08	1.18032e+07	2.21127e+07	1.40409e+07	1.16492e+07	2.17747e+07	1.51913e+07
168	NP-004768			Level 2	C13 H12 O6	246.05	245.043	11.706	66.5	8.3				DDA for preferred ion	[M-H]-1	168_hilic_NP-004768	1.41421e+07	1.89463e+07	2.6409e+07	1.60758e+07	8.3917e+06	1.33397e+07	1.3864e+06	1.30062e+06	1.38018e+06	7.79323e+06	6.11405e+06	8.98786e+06	1.21895e+06	1.39446e+06	1.30974e+06	851276	1.71265e+06	1.36204e+06	1.41277e+06	2.36658e+06	1.33581e+06	839595	918156	951184	4.89286e+06	2.47858e+06	5.56689e+06	1.10938e+07	5.79637e+06	2.67602e+06
171	Naringenin		yes	Level 2	C15 H12 O5	272.069	271.061	1.697	79.6	9				DDA for preferred ion	[M-H]-1	171_hilic_Naringenin	1.24693e+06	1.66874e+06	2.21733e+06	2.59366e+06	2.63821e+06	1.98731e+06	7.20827e+06	5.18169e+06	5.12759e+06	1.02747e+07	1.45481e+07	1.39407e+07	1.58414e+07	9.47457e+06	1.11168e+07	2.66472e+07	1.55182e+07	1.7459e+07	7.42783e+06	8.55642e+06	6.4326e+06	1.90892e+07	1.75448e+07	1.64445e+07	3.02933e+06	2.1361e+06	1.81424e+06	6.94411e+06	3.39417e+07	6.16524e+06
172	Phloretin			Level 2	C15 H14 O5	274.084	273.077	1.38	61.7	8.1			C00774	DDA for preferred ion	[M-H]-1	172_hilic_Phloretin	836058	817317	690013	657614	719363	747867	3.09967e+06	2.71489e+06	2.19519e+06	4.22204e+06	3.83095e+06	2.33878e+06	4.77928e+06	1.46136e+06	1.37268e+06	2.87754e+07	4.99086e+06	4.89754e+06	1.20457e+06	1.1066e+06	1.1653e+06	4.13086e+07	6.48659e+06	6.56059e+06	1.1737e+06	1.19553e+06	1.25431e+06	4.41804e+06	3.84807e+06	1.22799e+07
173	Phloretin		yes	Level 2	C15 H14 O5	274.084	273.077	1.544	79	9			C00774	DDA for preferred ion	[M-H]-1	173_hilic_Phloretin	1.07235e+06	1.0826e+06	947740	1.00433e+06	929599	988222	1.94509e+06	1.23738e+06	2.80878e+06	1.1263e+08	6.29956e+07	3.55098e+07	1.41668e+06	1.56133e+06	2.21685e+06	5.8816e+07	8.66588e+07	5.76237e+07	1.07588e+06	1.05813e+06	1.03771e+06	2.55785e+07	4.669e+06	4.7059e+07	1.01744e+06	1.14927e+06	1.12407e+06	1.29742e+07	4.6059e+07	5.94928e+07
174	Murrangatin			Level 2	C15 H16 O5	276.1	275.093	1.59	71.5	67				DDA for preferred ion	[M-H]-1	174_hilic_Murrangatin	841000	866575	728051	651827	651319	671084	5.46641e+06	1.04753e+06	1.03107e+06	8148204570	2338396801	8951661789	1.0115e+06	1.17478e+06	1.06374e+06	17874572475	1.86883e+08	1.15156e+08	1.03244e+06	961231	952761	7824121735	6.00351e+07	1.81247e+07	953244	923993	950722	2.12527e+07	5.06147e+07	3.0805e+07
175	Glycitein			Level 2	C16 H12 O5	284.069	283.061	1.238	67.9	8.4			C14536	DDA for preferred ion	[M-H]-1	175_hilic_Glycitein	971211	975195	751459	706625	700701	801319	1.0331e+06	1.04746e+06	1.09534e+06	1.18561e+06	1.26113e+06	1.15491e+06	1.06633e+06	1.26315e+06	1.12677e+06	2.15107e+06	1.16009e+06	1.04164e+06	1.01638e+06	1.05027e+06	970916	2.56213e+06	1.89369e+06	1.22513e+06	1.01386e+06	973787	1.09288e+06	835035	814483	903312
176	2,4,6-Trihydroxy-2-(4-hydroxybenzyl)-1-benzofuran-3(2H)-one	Maesopsin	yes	Level 2	C15 H12 O6	288.063	287.056	1.753	73.4	67				DDA for preferred ion	[M-H]-1	176_hilic_2,4,6-Trihydroxy-2-(4-hydroxybenzyl)-1-benzofuran-3(2H)-one	1.11515e+07	7.79186e+06	9.33445e+06	1.0333e+07	7.70507e+06	1.7245e+07	3.16954e+07	1.60502e+07	1.18647e+07	8.40836e+08	7.99951e+08	8.83147e+08	4.34564e+07	3.27767e+07	2.23563e+07	858314439	9.37579e+07	136048194	3.72816e+06	5.0954e+06	6.86983e+06	8.73347e+08	1.46574e+07	1.41016e+07	5.36402e+06	1.03489e+07	1.02985e+07	8.8847e+08	9.09356e+08	2.75702e+08
177	4-morpholino-3-nitrobenzene-1-sulfonamide			Level 2	C10 H13 N3 O5 S	288.063	287.056	4.462	76.3	67				DDA for preferred ion	[M-H]-1	177_hilic_4-morpholino-3-nitrobenzene-1-sulfonamide	9.06159e+06	9.2724e+06	8.59884e+06	9.06613e+06	8.40499e+06	9.24889e+06	5.46691e+06	6.17563e+06	5.99993e+06	5514366362	4284242868	4722106633	5.23775e+06	4.91285e+06	5.18662e+06	7534408678	1.08154e+08	7.94453e+07	4.8391e+06	4.69525e+06	4.49221e+06	5715235835	6.50542e+06	3.20765e+06	3.10869e+06	3.1546e+06	3.10246e+06	2206418889	2233729569	1462067647
178	(5-Amino[1,2,3]triazolo[1,5-a]quinazolin-3-yl)(morpholino)methanone			Level 2	C14 H14 N6 O2	298.121	297.113	1.217	76.6	67.5				DDA for preferred ion	[M-H]-1	178_hilic_(5-Amino[1,2,3]triazolo[1,5-a]quinazolin-3-yl)(morpholino)methanone	1.22194e+06	2.46394e+06	1.64334e+06	3.61432e+06	1.06486e+06	1.80594e+06	4.08799e+07	7.44327e+07	5.81188e+07	2.64504e+07	1.9056e+07	6.2652e+06	416900712	6.82314e+08	2.69074e+08	2.42278e+06	2.16686e+07	1.98046e+07	1.32919e+08	1.15168e+08	1.97942e+08	1.55096e+06	8.30551e+06	1.90213e+07	1.60701e+06	3.47288e+06	1.05984e+06	5.18595e+06	3.30736e+06	2.57691e+06
179	Ostruthin			Level 2	C19 H22 O3	298.16	297.153	1.364	80.9	48.8				DDA for preferred ion	[M-H]-1	179_hilic_Ostruthin	7.30455e+07	5.2713e+07	3.32734e+07	8.21897e+07	8.37779e+07	9.38103e+07	5.83832e+07	3.1661e+07	2.83796e+07	2.2832e+07	2.25836e+07	1.68517e+07	3.53353e+07	3.98145e+07	3.09718e+07	2.17323e+07	4.60456e+07	1.92713e+07	3.39122e+07	3.36825e+07	2.63145e+07	2.82503e+07	3.65482e+07	2.6045e+07	4.45493e+07	3.50268e+07	5.26417e+07	4.09606e+07	3.75453e+07	3.85934e+07
182	Thymidine 5'-monophosphate			Level 2	C10 H15 N2 O8 P	322.057	321.05	11.412	83.8	67			C00364	DDA for preferred ion	[M-H]-1	182_hilic_Thymidine 5'-monophosphate	3.57265e+06	3.68992e+06	3.11018e+06	2.93154e+06	2.92577e+06	2.85532e+06	3.54246e+06	3.21366e+06	3.29488e+06	2.23432e+06	2.51927e+06	2.31587e+06	2.88132e+06	3.17824e+06	3.09019e+06	2.05068e+06	2.10844e+06	2.13024e+06	3.23034e+06	3.37847e+06	3.18996e+06	1.92028e+06	2.13578e+06	2.28608e+06	2.64841e+06	2.7638e+06	2.72085e+06	2.13958e+06	2.14304e+06	2.16906e+06
183	Corchorifatty acid F			Level 2	C18 H32 O5	328.225	327.218	1.294	73.8	67				DDA for preferred ion	[M-H]-1	183_hilic_Corchorifatty acid F	1.85525e+07	1.88528e+07	30159648	3.89141e+07	3.08979e+07	6.57734e+07	1.03442e+08	6.40072e+07	6.60851e+07	1.49799e+08	1.4187e+08	1.30926e+08	3.10621e+07	3.17125e+07	3.0221e+07	2.84779e+08	4.00949e+08	235401221	1.02228e+08	7.98981e+07	3.44314e+07	139026497	9.26571e+07	1.53309e+08	1.23771e+07	3.38421e+07	1.98705e+07	5.06669e+07	5.49907e+07	1.5462e+07
184	Corchorifatty acid F			Level 2	C18 H32 O5	328.225	327.218	1.443	92.9	61.5				DDA for preferred ion	[M-H]-1	184_hilic_Corchorifatty acid F	5.7922e+07	7.22214e+07	8.24885e+07	9.83756e+07	1.03508e+08	1.33595e+08	3.1212e+08	1.67629e+08	1.9555e+08	9.28866e+07	1.05936e+08	5.27049e+07	3.81165e+07	6.5578e+07	7.71722e+06	1.87502e+08	156268181	4.48166e+07	3.15202e+06	2.48432e+06	2.62428e+07	3.20835e+07	4.20773e+07	3.46859e+07	5.00891e+07	7.70575e+07	5.53352e+07	2.10478e+08	6.32326e+07	7.83813e+07
186	(15Z)-9,12,13-Trihydroxy-15-octadecenoic acid			Level 2	C18 H34 O5	330.241	329.234	1.285	74	8.7				DDA for preferred ion	[M-H]-1	186_hilic_(15Z)-9,12,13-Trihydroxy-15-octadecenoic acid	4.02801e+07	4.15429e+07	4.42656e+07	8.9647e+07	6.06695e+07	1.14053e+08	2.78679e+08	1.77397e+08	1.83819e+08	2.18556e+08	1.96481e+08	195800729	8.42142e+06	1.28622e+07	3.99359e+06	4.08013e+08	4.21751e+08	3.51453e+08	1.65886e+06	1.86194e+06	4.41166e+06	1.72544e+08	1.52379e+08	8.28349e+07	6.67562e+07	1.29282e+08	8.09914e+07	1.4945e+08	1.58458e+08	9.10854e+07
187	N-[3-(aminosulfonyl)phenyl]-2,3-dihydro-1,4-benzodioxine-2-carboxamide			Level 2	C15 H14 N2 O5 S	334.067	333.06	14.739	60.5	44.6				DDA for preferred ion	[M-H]-1	187_hilic_N-[3-(aminosulfonyl)phenyl]-2,3-dihydro-1,4-benzodioxine-2-carboxamide	1.57065e+07	3.24493e+07	3.48344e+07	2.86418e+07	2.96059e+07	1.73521e+07	1.1779e+06	1.00763e+06	1.03641e+06	4.28765e+06	4.67779e+06	8.14029e+06	1.06213e+06	1.01668e+06	1.06048e+06	742199	738868	814051	1.23521e+06	1.28384e+06	1.21601e+06	650649	765381	872216	3.9059e+06	3.32705e+06	4.13424e+06	1.0592e+07	6.07285e+06	5.84956e+06
188	Catechin			Level 2	C15 H14 O6	336.085	335.077	1.757	96	100	75.8			DDA for preferred ion	[M-H]-1	188_hilic_Catechin	1.24513e+06	1.43268e+06	1.02781e+06	1.12025e+06	1.54374e+06	1.88777e+06	9.58423e+06	1.69201e+06	1.61587e+06	1495514099	1077017288	1594569481	2.41963e+06	1.72385e+06	1.715e+06	5.33459e+08	3.36079e+08	6.56444e+08	1.59313e+06	2.06552e+06	1.59294e+06	2.52073e+08	1.47485e+07	9.26821e+07	1.18263e+06	1.22272e+06	1.29338e+06	2556307225	1952239814	1881969602
189	D-(+)-Maltose			Level 2	C12 H22 O11	342.116	341.109	12.338	63.6	65.8	81.2		C01971	DDA for preferred ion	[M-H]-1	189_hilic_D-(+)-Maltose	2.73039e+07	3.27742e+07	3.81827e+07	4.66235e+07	3.62378e+07	3.6223e+07	2.41382e+06	2.17464e+06	2.4069e+06	2.11436e+06	1.84326e+06	1.61313e+06	2.0849e+06	2.29688e+06	2.18962e+06	1.76829e+06	1.47103e+06	1.57853e+06	2.47915e+06	2.40447e+06	2.18636e+06	1.35591e+06	1.54453e+06	1.62942e+06	1.95285e+06	1.95969e+06	1.44361e+06	4.10555e+06	3.14483e+06	2.4742e+06
193	Neochlorogenic acid			Level 2	C16 H18 O9	354.095	353.088	7.778	95.5	85.5			C17147	DDA for preferred ion	[M-H]-1	193_hilic_Neochlorogenic acid	2.7788e+07	4.59481e+07	4.67207e+07	1.10802e+08	131675894	6.72655e+07	2.25427e+06	2.25072e+06	2.4481e+06	4.29061e+06	5.12363e+06	1.03769e+07	2.16631e+06	2.38412e+06	1.86976e+06	6.22766e+06	1.56863e+06	2.22061e+06	2.52128e+06	2.38718e+06	2.26336e+06	6.04826e+06	4.60857e+06	4.54684e+06	2.21124e+06	2.23777e+06	2.2399e+06	9.7059e+06	4.80597e+06	3.00392e+06
195	ethyl 3-{[2-(1-benzo[b]furan-2-ylethylidene)(methylthio)carbohydrazonoyl]amino}-2-cyanoacrylate			Level 2	C18 H18 N4 O3 S	370.111	369.104	11.675	66.2	66.3				DDA for preferred ion	[M-H]-1	195_hilic_ethyl 3-{[2-(1-benzo[b]furan-2-ylethylidene)(methylthio)carbohydrazonoyl]amino}-2-cyanoacrylate	1.37571e+06	1.20239e+06	1.19126e+06	1.17551e+06	1.10028e+06	1.15672e+06	1.35796e+06	1.2024e+06	1.36313e+06	940561	1.0031e+06	902278	1.18583e+06	1.31895e+06	1.30038e+06	857696	839626	926039	1.35836e+06	1.35464e+06	1.29523e+06	808441	833434	923685	1.18517e+06	1.203e+06	1.23367e+06	935051	863218	976184
196	S-Adenosylhomocysteine			Level 2	C14 H20 N6 O5 S	384.127	383.12	12.266	63.8	8.2				DDA for preferred ion	[M-H]-1	196_hilic_S-Adenosylhomocysteine	1.8815e+06	1.96042e+06	1.67353e+06	1.54992e+06	1.6676e+06	1.54994e+06	1.56455e+06	1.4323e+06	1.58005e+06	1.06343e+06	1.12062e+06	1045374	1.34766e+06	1.47936e+06	1.40824e+06	932804	939387	1.00496e+06	1.53136e+06	1.47719e+06	1.48101e+06	928930	942126	1.00507e+06	1.22616e+06	1.20495e+06	1.2052e+06	984448	928348	954568
197	D-(+)-Maltose			Level 2	C12 H22 O11	388.122	387.115	12.315	63.6	65.8	81.2			DDA for preferred ion	[M-H]-1	197_hilic_D-(+)-Maltose	1.60074e+08	1.73323e+08	2.08107e+08	2.62544e+08	2.11437e+08	2.14278e+08	7.97077e+06	4.08549e+06	1.00061e+07	9.90133e+06	8.43548e+06	6.67722e+06	1.04589e+07	9.62083e+06	1.14398e+07	1.49368e+07	8.09341e+06	1.10845e+07	2.95977e+06	2.22113e+06	2.97897e+06	4.70523e+06	1.43761e+07	3.94655e+06	8.24402e+06	6.46804e+06	1.27384e+07	2.62113e+07	2.09889e+07	4.06489e+06
200	ethyl 1-phenyl-5-[(2-{[5-(4-pyridinyl)-1,3,4-oxadiazol-2-yl]sulfanyl}acetyl)amino]-1H-pyrazole-4-carboxylate			Level 2	C21 H18 N6 O4 S	450.114	449.107	10.252	75	66.8				DDA for preferred ion	[M-H]-1	200_hilic_ethyl 1-phenyl-5-[(2-{[5-(4-pyridinyl)-1,3,4-oxadiazol-2-yl]sulfanyl}acetyl)amino]-1H-pyrazole-4-carboxylate	2.18805e+06	1.89756e+06	1.94434e+06	1.85212e+06	1.76855e+06	1.7803e+06	2.28394e+06	2.48171e+06	2.37706e+06	1.66702e+06	1.77089e+06	1.61579e+06	2.0239e+06	1.71589e+06	2.28702e+06	1.48171e+06	1.51018e+06	1.61774e+06	2.36698e+06	2.28779e+06	2.2109e+06	1.52939e+06	1.49697e+06	1.60503e+06	1.88086e+06	1.96907e+06	2.05333e+06	1.5593e+06	1.45892e+06	1.56201e+06
201	ethyl 1-phenyl-5-[(2-{[5-(4-pyridinyl)-1,3,4-oxadiazol-2-yl]sulfanyl}acetyl)amino]-1H-pyrazole-4-carboxylate			Level 2	C21 H18 N6 O4 S	450.114	449.107	12.247	61.3	61.7				DDA for preferred ion	[M-H]-1	201_hilic_ethyl 1-phenyl-5-[(2-{[5-(4-pyridinyl)-1,3,4-oxadiazol-2-yl]sulfanyl}acetyl)amino]-1H-pyrazole-4-carboxylate	3.66975e+06	3.74539e+06	3.83561e+06	3.67508e+06	3.62694e+06	3.6886e+06	3.1797e+06	2.91324e+06	3.06939e+06	2.26941e+06	2.27257e+06	2.12744e+06	2.68789e+06	2.95435e+06	2.86588e+06	1.95118e+06	1.9412e+06	2.10104e+06	3.08953e+06	3.0774e+06	2.99548e+06	1.89296e+06	1.9363e+06	2.09256e+06	2.69835e+06	2.65477e+06	2.59582e+06	2.14637e+06	2.02628e+06	2.11772e+06
202	1,6-Bis-O-[(2E)-3-(4-hydroxyphenyl)-2-propenoyl]-Œ≤-D-glucopyranose			Level 2	C24 H24 O10	472.143	471.136	13.842	72	65.5				DDA for preferred ion	[M-H]-1	202_hilic_1,6-Bis-O-[(2E)-3-(4-hydroxyphenyl)-2-propenoyl]-Œ≤-D-glucopyranose	3.33794e+06	6.68449e+06	8.20556e+06	1.04129e+07	6.84496e+06	4.8142e+06	1.59026e+06	1.35508e+06	1.46095e+06	1.10078e+06	1.1514e+06	1.07665e+06	1.30101e+06	1.34834e+06	1.37829e+06	926328	927758	1.02819e+06	1.5376e+06	1.57781e+06	1.52002e+06	899985	933634	1.00813e+06	1.39319e+06	1.24718e+06	1.37354e+06	4.50381e+06	2.48825e+06	2.22647e+06
204	3-[2-(1,3-Benzodioxol-5-yl)-7-methoxy-1-benzofuran-5-yl]-3-hydroxypropyl hexopyranoside			Level 2	C25 H28 O11	550.175	549.167	14.194	65.7	63.1				DDA for preferred ion	[M-H]-1	204_hilic_3-[2-(1,3-Benzodioxol-5-yl)-7-methoxy-1-benzofuran-5-yl]-3-hydroxypropyl hexopyranoside	7.53387e+06	1.83653e+07	2.44255e+07	3.01689e+07	2.62655e+07	3.09987e+07	1.66831e+06	1.41123e+06	1.49502e+06	1.12568e+06	1.23769e+06	1.18169e+06	1.45084e+06	1.4652e+06	1.59836e+06	1.00837e+06	987834	1.08278e+06	1.71987e+06	1.67027e+06	1.56649e+06	946516	1.00119e+06	1.10335e+06	1.4285e+06	1.37744e+06	1.43782e+06	6.31948e+06	4.18301e+06	6.26799e+06
206	Unknown				Unknown	79.9262	78.9189	3.594						DDA for preferred ion	[M-H]-1		4.54274e+07	2.8986e+07	3.00595e+07	4.71697e+07	2.84474e+07	3.3887e+07	1.18801e+08	1.25915e+08	1.06745e+08	5.20795e+07	7.44673e+07	4.07168e+07	1.73589e+08	1.48499e+08	1.285e+08	9.22338e+07	1.01782e+08	9.10638e+07	9.4588e+07	1.2887e+08	1.32737e+08	7.31572e+07	1.0151e+08	1.04419e+08	8.62414e+07	5.27759e+07	4.65257e+07	3.58006e+07	4.3044e+07	4.5957e+07
208					C5 H8 O	84.0575	83.0503	2.557						DDA for preferred ion	[M-H]-1		1.56919e+06	2.28907e+06	2.46117e+06	4.50459e+06	3.36866e+06	3.97141e+06	1.6669e+06	1.32943e+06	1.2865e+06	2.12466e+07	8.27563e+06	2.59508e+07	1.21282e+06	1.27709e+06	1.37179e+06	3.58597e+07	2.92467e+07	3.11785e+07	1.37641e+06	1.34826e+06	1.2361e+06	9.2505e+06	8.78667e+06	8.53066e+06	1.87764e+06	2.68462e+06	2.8117e+06	1.63493e+07	1.17306e+07	8.11153e+06
209	Unknown				Unknown	93.9353	92.928	6.88						DDA for preferred ion	[M-H]-1		289486069	265339474	2.48396e+08	2.22984e+08	2.28636e+08	247772562	2.80742e+08	3.05015e+08	2.50021e+08	1.96415e+08	1.92053e+08	2.05405e+08	2.62101e+08	239182957	2.80727e+08	1.71962e+08	1.84359e+08	1.90869e+08	269488009	290901566	2.47988e+08	1.64759e+08	2.00555e+08	1.79908e+08	2.77507e+08	2.53832e+08	2.81887e+08	2.17199e+08	2.09164e+08	2.12251e+08
210	Unknown				Unknown	93.9353	92.928	7.005						DDA for preferred ion	[M-H]-1		222642706	2.91057e+08	2.50621e+08	1.98236e+08	2.40286e+08	2.12149e+08	2.93564e+08	3.15437e+08	2.29479e+08	1.77632e+08	1.91771e+08	1.90308e+08	3.06692e+08	3.11352e+08	2.1205e+08	1.55728e+08	156232812	1.74118e+08	2.69674e+08	2.8194e+08	253651987	188113390	2.18174e+08	190619559	233644904	2.59921e+08	2.81353e+08	1.95499e+08	1.77795e+08	1.81431e+08
211	Unknown				Unknown	97.9674	96.9601	15.155						DDA for preferred ion	[M-H]-1		3821792818	4844769675	5043934630	5518373932	4805873938	4603814799	2143312927	1738652870	4789030681	3668347811	3862721226	3829160017	1389572509	1051620112	1549930828	2048655338	2499672570	1809507812	1166389470	1169992787	1107417538	2.94154e+08	3.4733e+08	3.14979e+08	6244018728	6830111270	7544185647	5783199755	6746460060	6146753001
213					C5 H6 O2	98.0368	97.0295	2.543						No MS2	[M-H]-1		1.38216e+06	1.39971e+06	1.15687e+06	1.06384e+06	1.24895e+06	1.6685e+06	1.32201e+06	1.45353e+06	1.46144e+06	1.06446e+06	1.20226e+06	1.09464e+06	1.34013e+06	1.39524e+06	1.47906e+06	1.84096e+06	2.42823e+06	8.25765e+06	1.49338e+06	1.40677e+06	1.32015e+06	1.20933e+06	1.3312e+06	1.56734e+06	1.28704e+06	1.25647e+06	1.34079e+06	1.17432e+06	1.02896e+06	1.00759e+06
214	Unknown				Unknown	99.9141	98.9068	6.965						DDA for preferred ion	[M-H]-1		274504115	2.47399e+08	2.04804e+08	1.61008e+08	1.70392e+08	1.35242e+08	2.057e+08	2.08357e+08	2.14254e+08	1.38195e+08	1.45636e+08	1.43544e+08	1.71699e+08	2.1134e+08	2.1948e+08	129355786	1.22834e+08	1.03198e+08	2.07628e+08	2.38631e+08	1.8268e+08	1.64717e+08	1.47183e+08	1.58347e+08	2.18926e+08	2.21594e+08	2.37251e+08	1.76121e+08	1.67705e+08	175701617
215	Unknown				Unknown	99.9564	98.9491	1.133						DDA for preferred ion	[M-H]-1		1.40789e+07	1.01609e+07	5.57083e+06	1341412327	1481452622	1317363716	1.2889e+07	3.20539e+07	2.055e+07	5.36369e+06	2.35464e+06	2.98941e+06	989614	1.00209e+06	998782	603022	1.90417e+06	675494	2.07783e+07	8.76487e+06	5.27698e+06	3.75797e+06	2.45892e+06	3.79998e+06	1.11184e+07	1.68998e+07	7.19939e+06	1.35117e+07	5.66507e+06	9.97936e+06
216					C4 H4 O3	100.016	99.0088	3.681						DDA for preferred ion	[M-H]-1		4.79358e+07	4.31686e+07	3.62099e+07	5.97177e+07	7.25024e+07	6.23181e+07	6.94418e+06	1.0419e+07	8.32263e+06	3.18423e+06	3.0341e+06	7.22082e+06	1.09594e+07	7.82352e+06	8.56046e+06	7.55001e+06	7.04781e+06	6.89931e+06	9.36926e+06	7.76327e+06	7.62064e+06	8.50116e+06	5.49875e+06	1.28913e+07	6.36897e+06	4.65958e+06	4.47219e+06	1.81249e+06	2.39192e+06	3.77207e+06
217					C4 H6 O3	102.032	101.024	7.801						DDA for preferred ion	[M-H]-1		4.38792e+07	5.60516e+07	7.85528e+07	8.32213e+07	3.69741e+07	5.1004e+07	4.67214e+06	2.90691e+06	3.18767e+06	2.21756e+06	2.24455e+06	2.11511e+06	2.76459e+06	3.62266e+06	4.14573e+06	1.8381e+06	2.03328e+06	2.0947e+06	3.18875e+06	4.19092e+06	2.85683e+06	2.09375e+06	2.71686e+06	2.09946e+06	2.65363e+06	2.55825e+06	2.68276e+06	1.99157e+06	1.95243e+06	2.07079e+06
218					C3 H4 O4	104.011	103.004	11.907						No MS2	[M-H]-1		5.46585e+08	710675002	1149078112	9.07742e+08	8.54942e+08	9.16389e+08	1.60562e+08	1.56872e+08	1.18647e+08	1.12491e+08	7.76035e+07	1.11505e+08	1.44738e+08	102864361	1.40318e+08	1.03325e+08	9.68609e+07	6.89363e+07	144147138	1.53998e+08	3.57577e+07	1.5863e+07	7.5352e+07	1.99947e+07	1.36232e+08	1.32577e+08	1.33221e+08	1.11063e+08	100383983	1.02544e+08
219					C4 H8 O3	104.047	103.04	2.945						No MS2	[M-H]-1		2.02929e+06	6.27092e+06	1.08652e+07	2.08163e+07	7.85303e+06	1.9191e+06	1.92758e+07	3.45708e+07	5.57068e+07	1.02365e+07	1.8491e+07	8.66832e+06	5.48927e+07	8.50433e+07	9.2897e+07	6.40805e+07	4.77192e+07	4.36376e+07	4.81015e+07	3.6608e+07	7.89326e+07	6.02126e+07	6.84211e+07	6.3399e+07	1.06588e+07	8.42426e+06	6.72152e+06	2.14133e+06	6.75463e+06	6.56616e+06
220					C7 H8 O	108.058	107.05	1.679						No MS2	[M-H]-1		1.04213e+06	1.02885e+06	922042	926293	818575	1.01833e+06	1.6386e+07	1.41118e+07	1.52431e+07	3.68365e+06	8.45338e+06	2.25876e+06	3.56144e+07	3.32881e+07	2.20653e+07	3.64504e+06	7.46856e+06	8.30999e+06	2.0576e+07	1.09699e+07	1.50124e+07	7.91765e+06	5.52254e+06	8.92518e+06	4.20052e+06	3.01784e+06	3.31019e+06	1.04348e+06	2.08512e+06	1.87604e+06
221	Unknown				Unknown	110.018	109.011	1.245						DDA for preferred ion	[M-H]-1		730263	839563	636791	641377	644514	735730	1.22911e+06	1.13816e+06	804082	1.485e+06	851134	796875	1.41937e+06	1.29023e+06	853582	1.66173e+06	913427	826163	787060	833084	770176	4.1908e+06	1.50265e+06	4.19261e+06	3.78621e+06	806728	2.85888e+06	789995	1.54691e+06	1.46389e+06
222					C6 H6 O2	110.037	109.03	1.903						No MS2	[M-H]-1		3.256e+06	3.24947e+06	2.62492e+06	1.04059e+08	1.27855e+08	1.88129e+08	6.01496e+06	1.08027e+07	3.21082e+06	2.63879e+07	5.47507e+06	6.20536e+06	2.82474e+06	3.06533e+06	2.85255e+06	5.1447e+06	2.82015e+07	5.80503e+06	2.67101e+06	3.52719e+06	2.54671e+06	1.20946e+07	1.38376e+08	3.4045e+07	8.01254e+06	6.8107e+06	1.23349e+07	5.79097e+06	2.16881e+07	4.14134e+06
223					C H4 O2 S2	111.965	110.958	2.288						DDA for preferred ion	[M-H]-1		2.46908e+07	2.8512e+07	1.69005e+07	1.28559e+07	8.37854e+06	4.61097e+06	8.54692e+07	6.9986e+07	1.34781e+08	3.16207e+08	4.73625e+08	3.3671e+08	1.30315e+08	1.13317e+08	1.02901e+08	3.95758e+08	3.63349e+08	3.12182e+08	1.19856e+07	9.09782e+06	8.47484e+07	6.36709e+08	4.00765e+08	390164567	8.13025e+07	136939279	7.72485e+07	2.63379e+08	3.58691e+08	1.82637e+08
224					C5 H4 O3	112.016	111.009	1.714						DDA for preferred ion	[M-H]-1		1.95277e+06	2.3717e+06	3.35107e+06	4.79115e+06	4.27217e+06	3.78244e+06	9.16845e+06	7.44833e+06	5.55629e+06	1.4849e+07	1.81159e+07	1.82074e+07	6.80631e+06	4.17167e+06	1.40766e+06	1.77555e+07	1.75297e+07	2.25179e+07	920675	3.30617e+06	1.87666e+06	2.22894e+07	2.21537e+07	2.07054e+07	1.54117e+07	1.69107e+07	1.58342e+07	1.37818e+07	1.96144e+07	9.77386e+06
225					C5 H4 O3	112.016	111.009	3.358						No MS2	[M-H]-1		2.09722e+06	1.6398e+06	1.05467e+06	1.65717e+06	1.51708e+06	1.84008e+06	1.99118e+06	1.88359e+06	1.94015e+06	1.27554e+06	1.34077e+06	1.38561e+06	1.77225e+06	2.0101e+06	1.88961e+06	1.18596e+06	1.17384e+06	1.31306e+06	1.88157e+06	1.93275e+06	1787427	1.32934e+06	1.41062e+06	1.33951e+06	1.77781e+06	1.76787e+06	1.7646e+06	1.42291e+06	1.41106e+06	1.43197e+06
226					C5 H4 O3	112.016	111.009	4.169						No MS2	[M-H]-1		3.01885e+06	3.06715e+06	3.14521e+06	2.09088e+06	2.20389e+06	2.63527e+06	2.65169e+06	2.97219e+06	2.87731e+06	3.2065e+06	1.93191e+06	1.86664e+06	2.40355e+06	2.58899e+06	2.83707e+06	1.51406e+06	2.72266e+06	3.42381e+06	2.51849e+06	2.52341e+06	3.78774e+06	3.92658e+06	7.82371e+06	7.63951e+06	2.23472e+06	1.76317e+06	1.80716e+06	1.40276e+06	1.31714e+06	1.28271e+06
227					C4 H4 N2 O2	112.027	111.02	2.353						DDA for preferred ion	[M-H]-1		2.1165e+07	2.80364e+07	3.37474e+07	4.50346e+07	3.42861e+07	4.19711e+07	2.43764e+06	2.59565e+06	2.7275e+06	4.91835e+06	6.10882e+06	3.77242e+06	2.54592e+06	2.72953e+06	2.75692e+06	6.81249e+06	6.58615e+06	1.63167e+07	2.68402e+06	2.58726e+06	2.52807e+06	6.69466e+06	7.96533e+06	5.0283e+06	2.40561e+06	3.21881e+06	2.47919e+06	3.5912e+07	3.07526e+07	2.05492e+07
228	Unknown				Unknown	113.945	112.937	2.319						DDA for preferred ion	[M-H]-1		1.85195e+06	1.96722e+06	1.61873e+06	1.57487e+06	1.45024e+06	1.64779e+06	1.70779e+06	1.98263e+06	1.85671e+06	4.31181e+06	4.63417e+06	2.90035e+06	2.0505e+06	1.95817e+06	1.98325e+06	5.88851e+06	5.32641e+06	5.94165e+06	1.9095e+06	1.94793e+06	1.88309e+06	5.97282e+06	6.81526e+06	4.24295e+06	2.05592e+06	2.01566e+06	2.03712e+06	3.76825e+06	4.40733e+06	4.47598e+06
229	Unknown				Unknown	113.993	112.986	1.619						DDA for preferred ion	[M-H]-1		5.46261e+08	4.95711e+08	4.29708e+08	8.04799e+08	8.29929e+08	834945771	9.61568e+08	5.75533e+08	4.84523e+08	5.46458e+08	6.02497e+08	4.9094e+08	8.71581e+08	4.38771e+08	5.27476e+08	1.98934e+08	2.32651e+08	2.62499e+08	4.96631e+08	2866440807	5.50435e+08	5.45992e+08	5.5807e+08	5.32495e+08	4.23334e+08	5.31699e+08	5.41549e+08	5.9571e+08	3.26007e+08	1.57536e+08
230	Unknown				Unknown	113.993	112.986	9.028						DDA for preferred ion	[M-H]-1		24335780551	19491452194	13276038511	12055181897	15505688550	11176667062	15740272186	19123820971	16443977104	10804165894	11347735174	10440420336	15068614307	17730003079	16781161772	9716355998	11659440395	12816852951	20466648672	19136749644	15764497043	10816190342	13398146601	13171450620	17140867451	15935785273	14740242431	10799362459	11557871010	12365956758
231					C5 H6 O3	114.032	113.024	11.28						DDA for preferred ion	[M-H]-1		3.66391e+06	1.48766e+07	8.88724e+06	8.04428e+06	3.75718e+07	1.36192e+07	2.29413e+06	2.17899e+06	2.19106e+06	1.50579e+06	1.66302e+06	1.5612e+06	2.0506e+06	2.28331e+06	2.10607e+06	1.43264e+06	1.48903e+06	1.93743e+06	2.37314e+06	2.32512e+06	3.34951e+06	2.08011e+06	1.49898e+06	1.67829e+06	2.25825e+06	3.97325e+06	2.22274e+06	4.66839e+06	1.66495e+06	2.09021e+06
232					C5 H6 O3	114.032	113.024	3.137						DDA for preferred ion	[M-H]-1		1.83033e+07	3.46079e+07	3.24885e+07	3.65095e+07	2.33249e+07	4.52756e+07	7.82448e+06	1.17126e+07	9.57633e+06	2.98344e+06	1.98645e+06	1.96844e+06	4.64349e+06	4.69705e+06	7.76187e+06	1.86508e+06	6.27216e+06	1.94988e+06	9.0556e+06	5.46221e+06	4.96395e+06	2.08517e+06	2.20711e+06	5.09987e+06	2.00043e+07	4.17054e+07	2.67398e+07	1.20851e+07	3.59185e+07	3.23621e+07
233					C5 H6 O3	114.032	113.024	7.819						DDA for preferred ion	[M-H]-1		5.92308e+07	1.22684e+08	1.35785e+08	1.16196e+08	1.40911e+08	120118956	2.37415e+06	1.07402e+06	1.38482e+06	951197	982237	627077	1.64599e+06	2.30744e+06	1.10257e+06	936566	889527	1.34584e+06	1.55885e+06	1.36276e+06	2.74788e+06	1.6096e+06	1.29731e+06	918228	1.30999e+06	1.46883e+06	1.45056e+06	983146	988320	1.09721e+06
235					C5 H6 O3	114.032	113.024	3.818						DDA for preferred ion	[M-H]-1		1.69478e+07	6.78476e+06	8.67532e+06	7.13924e+06	2.61126e+06	9.45884e+06	2.50277e+06	2.87307e+06	2.78441e+06	1.73829e+06	2.01621e+06	2.06723e+06	2.53691e+06	2.84843e+06	2.60912e+06	1.66747e+06	1.64347e+06	1.77919e+06	2.62496e+06	2.79075e+06	3.41447e+06	1.90166e+06	2.04129e+06	1.84173e+06	2.49068e+06	2.47343e+06	2.52266e+06	2.02294e+06	1.97268e+06	2.18313e+06
236					C5 H6 O3	114.032	113.024	5.374						DDA for preferred ion	[M-H]-1		1.0465e+07	8.43252e+06	2.48886e+07	8.50615e+06	1.10758e+07	4.24323e+06	7.65857e+07	5.20738e+07	6.46724e+07	1.00294e+07	6.81766e+06	4.2511e+06	7.68369e+07	6.39909e+07	4.96943e+07	3.56389e+07	6.10052e+07	5.84993e+07	2.99914e+07	7.35755e+07	8.25393e+07	5.59559e+07	1.26045e+08	1.88428e+08	5.47489e+07	3.75604e+07	5.1165e+07	3.56925e+06	8.79671e+06	8.79527e+06
237					C5 H6 O3	114.032	113.024	9.418						DDA for preferred ion	[M-H]-1		4.74957e+08	4.94863e+08	5.48822e+08	8.46533e+08	5.52196e+08	5.2981e+08	1.87883e+07	1.6794e+07	1.53234e+07	9.12459e+06	1.01771e+07	8.94231e+06	1.5078e+07	1.41123e+07	1.32851e+07	8.47146e+06	1.06433e+07	1.111e+07	1.42722e+07	1.47621e+07	1.35572e+07	9.82658e+06	1.4707e+07	9.16398e+06	2.68349e+07	1.43995e+07	2.34073e+07	1.39843e+07	1.25099e+07	1.57553e+07
238					C5 H6 O3	114.032	113.025	2.844						DDA for preferred ion	[M-H]-1		7.38034e+06	6.96115e+06	5.62445e+06	5.01954e+06	5.44589e+06	5.51122e+06	1.52455e+07	1.1558e+07	1.97972e+07	7.23599e+06	1.09558e+07	6.39258e+06	1.64538e+07	2.88566e+07	1.33385e+07	11615976	9.05495e+06	9.35906e+06	6.82208e+06	7.04424e+06	6.449e+06	1.00248e+07	6.4507e+06	1.25562e+07	8.86544e+06	6.01673e+06	6.3465e+06	5.2435e+06	5.26004e+06	5.58587e+06
239	Unknown				Unknown	115.996	114.989	14.908						DDA for preferred ion	[M-H]-1		1.76884e+08	1.99501e+08	1.37451e+08	1.14753e+08	1.14006e+08	9.44036e+07	1.31881e+08	1.13337e+08	1.61957e+08	2.83619e+08	3.87363e+08	3.09938e+08	3.21841e+07	9.12072e+07	3.04473e+07	4.04786e+08	3.50055e+08	3.24478e+08	1.50193e+08	149617042	1.40801e+08	3.9153e+08	462700507	4.71951e+08	1.3603e+08	7.75838e+07	1.39772e+08	1.47216e+08	1.6317e+08	2.01242e+08
240					C4 H4 O4	116.011	115.004	9.465						No MS2	[M-H]-1		7.83006e+07	7.3995e+07	7.73209e+07	7.61199e+07	7.34825e+07	7.48077e+07	6.37438e+07	63963418	4.21572e+07	5.1989e+07	5.35938e+07	4.78065e+07	6.03159e+07	5.0973e+07	5.26736e+07	4.60728e+07	4.4854e+07	4.6725e+07	7.36567e+07	6.87662e+07	6.45991e+07	4.52595e+07	4.65889e+07	4.6656e+07	5.90028e+07	58439719	5.46186e+07	4.1115e+07	4.10308e+07	4.19785e+07
241	Unknown				Unknown	116.028	115.021	4.458						DDA for preferred ion	[M-H]-1		8.90313e+07	8.00463e+07	8.73686e+07	1.13213e+08	1.04842e+08	1.23239e+08	3.07422e+06	3.45255e+06	3.33212e+06	3.43787e+06	3.05546e+06	3.25584e+06	3.13357e+06	3.24425e+06	3.44668e+06	4.17745e+06	2.09091e+06	2.27497e+06	3.35624e+06	3.26145e+06	3.15261e+06	3.59988e+06	2.46868e+06	2.3558e+06	2.80602e+06	2.85936e+06	2.82378e+06	2.89751e+06	3.05995e+06	2.78577e+06
242					C5 H8 O3	116.047	115.04	2.992						DDA for preferred ion	[M-H]-1		4.89856e+07	6.52481e+07	7.97277e+07	7.82921e+07	4.12135e+07	9.23133e+07	2.3017e+06	2.62005e+06	2.57636e+06	1.56684e+06	1.72103e+06	1.76436e+06	4.07226e+06	2.64276e+06	2.6468e+06	1.75543e+06	1.69487e+06	1.82651e+06	3.76882e+06	3.61458e+06	2.53917e+06	1.86383e+06	3.03819e+06	1.88471e+06	2.50339e+06	2.42986e+06	2.43789e+06	2.13191e+06	1.94071e+06	1.95466e+06
243					C5 H10 O3	118.063	117.056	1.999						DDA for preferred ion	[M-H]-1		1.12168e+07	2.56536e+07	2.97842e+07	2.84944e+07	2.31331e+07	2.61597e+07	5.96636e+07	4.94336e+07	4.24266e+07	1.6552e+07	2.78152e+07	2.12193e+07	1.24296e+08	1.0238e+08	8.86396e+07	5.0913e+07	4.88878e+07	5.78596e+07	5.66601e+07	5.72679e+07	5.17445e+07	4.78529e+07	5.60092e+07	6.28918e+07	3.26261e+07	1.99864e+07	3.43627e+07	9.48759e+06	1.12798e+07	1.83361e+07
244					C4 H8 O4	120.042	119.035	5.65						DDA for preferred ion	[M-H]-1		2.36043e+06	6.61587e+06	8.19935e+06	3.06705e+07	3.78368e+07	2.91692e+07	2.26177e+06	2.66852e+06	2.55679e+06	8.96883e+06	2.18662e+07	1.78578e+07	2.38712e+06	2.53825e+06	2.63106e+06	7.63318e+07	2.1779e+07	2.20718e+08	2.60847e+06	2.677e+06	3.28986e+06	1.73516e+07	1.88936e+07	2.11452e+07	9.86257e+06	3.59785e+06	17881234	6.25062e+06	1.62153e+07	1.51518e+07
245					C8 H8 O	120.058	119.05	4.823						No MS2	[M-H]-1		1.82189e+06	1.82278e+06	1.57766e+06	1.52603e+06	1.44303e+06	1.58648e+06	1.85319e+06	2.0673e+06	2.01669e+06	1.43498e+06	1.47739e+06	1.49967e+06	2.0044e+06	2.07001e+06	2.27457e+06	1.43216e+06	1.29808e+06	1.44086e+06	2.21185e+06	2.17409e+06	2.0603e+06	1.63212e+06	1.67171e+06	1.5526e+06	2.3872e+06	2.33426e+06	2.44237e+06	2.12219e+06	1.99712e+06	2.25127e+06
246	Unknown				Unknown	122.002	120.994	12.835						No MS2	[M-H]-1		1.50819e+07	6.26136e+07	1.22351e+07	6.05137e+07	1.19145e+07	1.8063e+07	1.83082e+07	1.34925e+07	1.2669e+07	1.79622e+07	1.19385e+07	9.35825e+06	2.48426e+07	1.25374e+07	1.13961e+07	1.12063e+08	1.47641e+08	1.28779e+07	2.22448e+07	1.55616e+07	1.69661e+07	1.6751e+07	7.09136e+06	1.30054e+07	2.40689e+07	7.17331e+06	1.18458e+07	1.0118e+07	1.4018e+07	1.20124e+08
247					C6 H5 N O2	123.032	122.025	6.019						No MS2	[M-H]-1		2.02949e+06	1.95422e+06	1.70862e+06	1.58101e+06	1.60377e+06	1.64425e+06	2.06303e+06	2.33065e+06	2.22919e+06	1.56134e+06	1.75049e+06	1.78981e+06	2.25049e+06	2.44709e+06	2.59255e+06	1.5615e+06	1.59101e+06	1.88889e+06	2.49369e+06	2.42759e+06	2.36898e+06	2.07394e+06	1.85262e+06	1.80845e+06	2.64682e+06	2.38735e+06	2.40748e+06	2.14181e+06	1.90781e+06	2.0755e+06
248					C7 H8 O2	124.052	123.045	3.907						No MS2	[M-H]-1		2.25668e+06	2.33625e+06	1.98355e+06	1.74226e+06	1.79775e+06	1.82846e+06	2.58192e+06	2.82037e+06	2.8095e+06	1.99594e+06	2.1408e+06	2.25618e+06	2.85318e+06	3.05914e+06	3.25058e+06	6.5405e+06	1.16728e+07	7.96073e+06	3.10591e+06	3.31329e+06	2.96991e+06	1.34615e+07	1.78935e+07	2.22008e+07	4.0752e+06	4.15919e+06	4.23206e+06	3.80806e+06	3.70498e+06	4.33479e+06
249					C7 H8 O2	124.053	123.045	2.132						No MS2	[M-H]-1		3.36878e+06	3.17685e+06	2.75309e+06	3.39135e+07	4.66611e+07	3.75924e+07	6.6482e+07	5.0463e+07	7.27123e+07	2.91717e+07	4.68869e+07	7.49639e+07	1.42585e+07	8.12358e+06	1.01355e+07	2.28082e+08	168387117	2.4735e+08	3.80243e+06	3.04232e+06	5.17539e+06	1.0103e+08	9.81068e+07	265898912	3.78291e+06	2.50313e+06	2.51493e+06	1.4405e+07	1.42962e+07	9.50154e+06
250					C7 H8 O2	124.052	123.045	1.636						No MS2	[M-H]-1		939356	896116	751785	1.37312e+06	4.71962e+06	5.30883e+06	4.3993e+06	1.06613e+06	1.09515e+06	1.14505e+06	1.06247e+06	128548873	1.03374e+06	1.08424e+06	1.11507e+06	2.44554e+06	965518	1.00768e+06	1.27186e+06	1.05068e+06	1.0681e+06	1.89884e+06	1.24741e+06	1.09518e+06	904737	865537	879702	816141	849799	3.6344e+07
251					C5 H2 O4	125.995	124.988	3.45						DDA for preferred ion	[M-H]-1		1.8504e+07	1.84119e+07	1.92838e+07	1.3348e+07	3.58142e+07	3.37536e+07	1.6571e+07	2.65823e+07	1.86319e+07	1.09462e+07	1.20652e+07	1.4575e+07	1.91037e+07	2.79356e+07	1.9673e+07	9.53651e+06	3.59628e+07	1.27394e+07	1.46027e+07	1.45415e+07	1.35929e+07	2.22835e+07	2.34297e+07	2.55342e+07	1.20356e+07	1.04956e+07	1.04344e+07	8.32557e+06	8.82448e+06	8.39099e+06
252					C6 H6 O3	126.032	125.024	1.752						No MS2	[M-H]-1		751841	718700	947678	762424	586348	1.07075e+06	874408	933775	988143	5.64213e+07	3.81824e+07	6.90314e+07	5.83366e+06	1.11116e+06	865750	1.37588e+07	8.24672e+06	1.12234e+07	1.49664e+06	706080	868210	1.32819e+07	7.03164e+06	7.17653e+06	489981	830987	445839	7.70406e+07	4.01252e+07	6.14952e+07
253					C6 H6 O3	126.032	125.024	3.325						DDA for preferred ion	[M-H]-1		1.66413e+06	1.5022e+06	1.3087e+06	1.19947e+06	1.23386e+06	1.21921e+06	7.05004e+06	1.78409e+06	1.81393e+06	6.66241e+06	1.69647e+07	1.65215e+07	1.59686e+06	1.87136e+06	1.70546e+06	1.0917e+06	3.47563e+06	1.15818e+06	1.73352e+06	1.70868e+06	1.57632e+06	1.26857e+06	3.36883e+06	2.17491e+06	1.67599e+06	1.63443e+06	1.70307e+06	7.66413e+06	1.33415e+06	4.30408e+06
254					C6 H6 O3	126.032	125.024	5.112						DDA for preferred ion	[M-H]-1		2.38719e+06	1.96951e+06	2.08528e+06	1.54188e+06	1.66205e+06	3.33972e+06	2.10083e+06	2.31878e+06	2.17756e+06	2.40695e+06	1.62496e+06	3.09944e+06	2.03737e+06	2.20901e+06	2.26804e+06	1.35644e+07	4.53449e+07	1.01516e+07	2.18252e+06	2.3147e+06	2.04319e+06	3.33047e+07	5.23901e+07	8.07072e+07	2.03731e+06	2.09139e+06	2.01036e+06	1.71719e+06	1.63235e+06	1.62791e+06
255					C6 H6 O3	126.032	125.024	7.51						DDA for preferred ion	[M-H]-1		1.44698e+06	1.33119e+06	1.33818e+06	1.17358e+06	1.17362e+06	1.1322e+06	1.47708e+06	1.57901e+06	1.78911e+06	1.71979e+06	1.88506e+06	1.12862e+06	1.61356e+06	1.8347e+06	1.67592e+06	1.10509e+06	3.37154e+06	1.48231e+06	1.8518e+06	1.73541e+06	1.64835e+06	1.26228e+06	1.76626e+06	2.14158e+06	2.26492e+06	6.66626e+06	1.89656e+06	2.40933e+06	5.52759e+06	3.56972e+06
256					C7 H10 O2	126.068	125.061	1.607						DDA for preferred ion	[M-H]-1		1.05327e+06	984122	819765	771110	785859	815701	1.11606e+06	1.22207e+06	1.30538e+06	2.78756e+06	1.51134e+06	3.35395e+06	3.20688e+06	1.77253e+06	1.36436e+06	5.46079e+06	1.22854e+06	1.55537e+06	1.42564e+06	2.63699e+06	1.96573e+06	2.98717e+06	2.21355e+06	2.01598e+06	1.0547e+06	1.03499e+06	1.15278e+06	1.07525e+06	964286	1.71614e+06
257					C8 H14 O	126.105	125.097	1.504						DDA for preferred ion	[M-H]-1		696468	675416	609783	1.32585e+06	554395	1.37141e+06	2.44014e+06	3.43082e+06	3.70389e+06	1.27215e+06	1.33154e+06	4.81725e+06	1.37398e+07	9.58426e+06	9.17919e+06	6.00213e+06	3.05113e+06	7.58154e+06	1.41253e+07	5.15378e+06	1.08075e+07	4.56637e+06	8.56566e+06	7.81251e+06	743206	2.19889e+06	1.25809e+06	909446	1.99743e+06	901393
258	Unknown				Unknown	127.888	126.881	14.954						No MS2	[M-H]-1		7.8687e+06	8.2128e+06	7.59044e+06	3.92935e+06	4.20882e+06	5.08646e+06	7.87398e+06	1.18391e+06	1.38969e+07	6.79415e+06	1.03195e+07	5.96494e+06	1.09163e+06	7.26599e+06	1.15196e+06	7.85646e+06	9.01192e+06	9.0213e+06	8.1746e+06	6.00474e+06	4.18645e+06	9.14526e+06	8.02456e+06	2.91293e+07	1.08905e+07	1.02389e+07	7.60437e+06	6.38558e+06	1.25317e+07	9.27864e+06
259	Unknown				Unknown	127.912	126.905	1.597						DDA for preferred ion	[M-H]-1		2.21625e+07	1.80738e+07	2.3621e+07	2.14652e+07	2.47726e+07	2.02374e+07	2.03451e+08	1.44821e+08	1.55987e+08	1.84652e+08	1.89487e+08	1.61618e+08	6.74701e+08	3.85417e+08	409959075	3.1603e+08	3.87767e+08	3.37817e+08	2.3863e+08	2.3171e+08	1.86026e+08	3.8582e+08	2.58354e+08	3.35447e+08	7.65453e+07	1.25412e+08	8.1305e+07	9.33664e+07	2.28624e+08	1.90679e+08
260					C H4 O3 S2	127.96	126.953	1.744						No MS2	[M-H]-1		1.97404e+07	2.13864e+07	1.52167e+07	2.86254e+07	1.76745e+07	1.20823e+07	1.58951e+07	1.59476e+07	1.03801e+07	1.87121e+07	1.96905e+07	1.83885e+07	1.8838e+07	1.49463e+07	1.05173e+07	1.44513e+07	1.43462e+07	1.58965e+07	5.49616e+06	9.3191e+06	4.43332e+07	4.4954e+07	1.64721e+08	8.76761e+07	1.27302e+07	1.44149e+07	1.33664e+07	1.54401e+07	1.41311e+07	1.45026e+07
262					C5 H7 N O3	129.043	128.035	9.242						DDA for preferred ion	[M-H]-1		2.14065e+07	3.30992e+07	3.39848e+07	6.67257e+07	5.22292e+07	4.90926e+07	4.12192e+07	3.15e+07	9.85344e+07	9.04367e+07	8.59649e+07	8.10156e+07	2.29868e+07	3.89205e+07	1.32606e+07	8.37233e+07	8.31234e+07	9.6909e+07	1.80015e+06	1.71568e+06	1.67244e+06	1.40572e+07	1.8891e+07	26452309	2.11396e+07	2.11266e+07	2.55979e+07	4.18806e+07	3.34647e+07	4.95403e+07
264					C5 H6 O4	130.027	129.019	10.15						No MS2	[M-H]-1		1.40222e+07	4.55222e+07	5.24511e+07	4.76523e+07	4.10403e+07	4.79188e+07	1.98912e+07	1.60024e+07	7.49233e+06	5.53235e+06	8.5557e+06	4.80088e+06	3.05359e+06	1.59003e+06	1.68389e+06	8.05953e+06	4.7682e+06	7.92106e+06	2.06719e+06	2.01906e+06	2.53031e+06	1.00363e+07	1.1566e+07	4.82021e+06	2.36708e+07	2.37309e+07	7.48147e+06	4.63544e+06	4.48509e+06	5.95571e+06
266					C5 H6 O4	130.027	129.019	2.982						DDA for preferred ion	[M-H]-1		2.75334e+07	3.62975e+07	7.98484e+07	6.58766e+07	4.16596e+07	1.09268e+08	1.54729e+06	1.77785e+06	2.17405e+06	2.12609e+06	2.26437e+06	1.31336e+06	1.72761e+06	2.5961e+06	3.94532e+06	1.29501e+06	1.56631e+06	1.32933e+06	2.0448e+06	1.84097e+06	1.82663e+06	2.65587e+06	1.22112e+07	1.34646e+06	2.03113e+06	2.02154e+06	3.24692e+06	7.37453e+06	9.6352e+06	1.58153e+06
267					C5 H6 O4	130.027	129.019	3.819						No MS2	[M-H]-1		2.44246e+07	2.66509e+07	1.30651e+07	1.65336e+07	1.40791e+07	1.68314e+07	6.87447e+06	2.23207e+06	3.24583e+06	1.3683e+06	1.59941e+06	7.46323e+06	2.05163e+06	4.55765e+06	4.14224e+06	1.36853e+06	1.34774e+06	5.06674e+06	6.63479e+06	2.30248e+06	2.03508e+06	1.59161e+06	1.71119e+06	2.79053e+06	6.73519e+06	2.29348e+06	5.49252e+06	3.36014e+06	5.11285e+06	2.09513e+06
269					C6 H10 O3	130.063	129.056	2.504						DDA for preferred ion	[M-H]-1		1.27526e+08	1.41806e+08	190964151	2.35816e+08	1.38005e+08	2.71542e+08	4.05338e+06	4.57228e+06	4.3555e+06	3.91789e+06	3.8353e+06	3.96952e+06	5.41682e+06	4.72861e+06	4.6454e+06	4.19727e+06	4.01469e+06	4.104e+06	4.60073e+06	6.08599e+06	4.19594e+06	5.0703e+06	4.85581e+06	1.14984e+06	4.27994e+06	4.39955e+06	4.39932e+06	4.12369e+06	3.79118e+06	3.97021e+06
270					C7 H5 N3	131.048	130.041	11.842						No MS2	[M-H]-1		1.57197e+06	3.72131e+06	4.33891e+06	4.64712e+06	5.34395e+06	3.67613e+06	1.55942e+06	1.40625e+06	1.52869e+06	981399	1.12824e+06	1.0158e+06	1.33311e+06	1.40424e+06	1.48875e+06	928416	909840	1.02207e+06	1.58835e+06	1.50646e+06	1.51493e+06	881937	959095	1.11431e+06	1.34848e+06	1.44467e+06	1.44843e+06	1.11404e+06	1.04016e+06	1.09475e+06
271	Unknown				Unknown	131.965	130.958	7.885						DDA for preferred ion	[M-H]-1		3.67025e+08	3.25044e+08	2.6693e+08	2.89213e+08	3.11278e+08	2.56825e+08	3.80844e+08	3.82467e+08	3.97612e+08	2.669e+08	2.93546e+08	2.69024e+08	4.05717e+08	4.31403e+08	3.75106e+08	2.52609e+08	262058719	2.88368e+08	3.57759e+08	3.62269e+08	3.40654e+08	2.54325e+08	2.93268e+08	2.67451e+08	3.41389e+08	3.07287e+08	335875183	253247772	2.38417e+08	2.47819e+08
272					C3 H5 N2 P S	131.991	130.984	14.909						DDA for preferred ion	[M-H]-1		1.36142e+08	1.54663e+08	1.38341e+08	7.81673e+07	7.39118e+07	6.42646e+07	1.09855e+08	9.09455e+07	1.32064e+08	1.6633e+08	2.76462e+08	2.25203e+08	2.31427e+07	7.29767e+07	1.94363e+07	2.4187e+08	221672463	2.07467e+08	1.0354e+08	1.01912e+08	6.86171e+07	3.0121e+08	3.7556e+08	1.52409e+08	8.43798e+07	8.31432e+07	7.6418e+07	1.31657e+08	1.2426e+08	1.8697e+08
273					C5 H8 O4	132.042	131.035	11.281						DDA for preferred ion	[M-H]-1		2.83791e+06	2.41138e+06	3.92665e+06	4.43798e+06	3.19265e+06	2.35061e+06	3.03549e+06	2.8284e+06	2.88806e+06	2.02337e+06	2.16278e+06	2.02645e+06	2.60032e+06	2.88975e+06	2.67197e+06	1.7954e+06	1.8624e+06	1.98154e+06	2.95648e+06	2.89092e+06	2.69786e+06	1.80406e+06	1.8343e+06	2.04961e+06	2.48292e+06	2.41608e+06	2.47561e+06	1.95686e+06	1.80592e+06	1.98666e+06
274					C5 H8 O4	132.042	131.035	11.006						DDA for preferred ion	[M-H]-1		2.31255e+06	2.23235e+06	2.17299e+06	1.98213e+06	1.95049e+06	1.98567e+06	2.28727e+06	2.14859e+06	2.32669e+06	1.63442e+06	1.68267e+06	1.59057e+06	2.03006e+06	2.41051e+06	2.36849e+06	1.43855e+06	1.39118e+06	1.54805e+06	2.3769e+06	2.28405e+06	2.13535e+06	1.44013e+06	1.51487e+06	1.70053e+06	2.07467e+06	2.07774e+06	2.0863e+06	1.62865e+06	1.48427e+06	1.62978e+06
275					C4 H6 O2	86.0368	131.035	3.816						DDA for preferred ion	[M+FA-H]-1		2.24602e+06	2.31824e+06	1.78269e+06	1.63238e+06	1.61343e+06	1.77246e+06	2.14441e+06	2.45803e+06	2.27389e+06	1.47181e+06	1.49282e+06	1.48968e+06	2.10409e+06	2.359e+06	2.15764e+06	1.37086e+06	1.34915e+06	1.45843e+06	2.14858e+06	2.28094e+06	2.00901e+06	1.72939e+06	1.62647e+06	1.48566e+06	1.88853e+06	1.87278e+06	1.90734e+06	1.49771e+06	1.4663e+06	1.62044e+06
276					C5 H8 O4	132.042	131.035	2.145						DDA for preferred ion	[M-H]-1		2.31934e+06	1.8179e+06	2.91048e+06	1.82127e+06	1.44181e+06	1.47666e+06	2.3385e+06	2.17592e+06	2.09731e+06	3.28276e+06	2.55371e+06	2.95111e+06	3.24234e+06	2.96266e+06	3.49555e+06	2.32738e+06	2.51664e+06	2.27991e+06	3.31697e+06	2.18041e+06	2.92208e+06	2.27882e+06	3.65442e+06	3.5361e+06	3.93414e+06	2.20077e+06	2.301e+06	4.25355e+06	3.21583e+06	3.23487e+06
277					C5 H8 O4	132.042	131.035	5.383						No MS2	[M-H]-1		1.17612e+07	9.6453e+06	2.17434e+07	5.72809e+06	2.51827e+06	5.02784e+06	8.0759e+07	7.7156e+07	5.83054e+07	9.79728e+06	1.19998e+07	1.10972e+07	8.44826e+07	7.55615e+07	5.3729e+07	4.73732e+07	8.4655e+07	8.45272e+07	4.23224e+07	9.51697e+07	9.65307e+07	7.38301e+07	1.6541e+08	2.47695e+08	71431510	4.56177e+07	7.19598e+07	1.03031e+07	7.77248e+06	1.06564e+07
278					C6 H12 O3	132.079	131.071	1.682						DDA for preferred ion	[M-H]-1		4.47268e+08	4.40003e+08	4.14705e+08	8.34475e+08	5.26267e+08	7.06367e+08	1.4525e+08	1.55569e+07	1.80981e+08	2057216512	2103016766	1894559097	7.93734e+07	6.2061e+07	8.20376e+07	6.07928e+08	1034684181	1643660953	2.78653e+06	3.38081e+06	3.81066e+06	162510254	147704895	1.05162e+07	3.38981e+08	5.37658e+08	3.77866e+08	6.47446e+08	6.0566e+08	7.38371e+08
279					C5 H10 O4	134.058	133.051	4.176						DDA for preferred ion	[M-H]-1		7.21847e+07	9.71634e+07	1.4743e+08	1.18637e+08	9.93492e+07	100917810	2.2516e+06	2.54244e+06	2.47949e+06	1.57676e+06	3.02175e+06	5.25776e+06	2.39e+06	2.59239e+06	6.58259e+06	2.06755e+06	2.45509e+06	3.44824e+06	2.66491e+06	2.68843e+06	2.44043e+06	2.57593e+06	2.82433e+06	1.84297e+06	2.7253e+06	2.65545e+06	2.73893e+06	6.96638e+07	5.32461e+07	5.13215e+07
280					C9 H10 O	134.073	133.066	2.308						DDA for preferred ion	[M-H]-1		2.51194e+06	2.66556e+06	2.19112e+06	2.12294e+06	1.95292e+06	2.21661e+06	2.26817e+06	2.63034e+06	2.4606e+06	5.67659e+06	6.16126e+06	3.80987e+06	2.65693e+06	2.53436e+06	2.56381e+06	7.57654e+06	7.13486e+06	3.33688e+07	2.50025e+06	2.56107e+06	2.41241e+06	8.23157e+06	8.64279e+06	5.41064e+06	2.45909e+06	2.40747e+06	2.4296e+06	4.7338e+06	5.41829e+06	5.76903e+06
281					C9 H10 O	134.073	133.066	2.438						DDA for preferred ion	[M-H]-1		2.51161e+06	2.46635e+06	1.90105e+06	1.81226e+06	1.76671e+06	1.92643e+06	2.33883e+06	2.60318e+06	2.52712e+06	2.28226e+06	2.30094e+06	2.31789e+06	2.48991e+06	2.75588e+06	2.62201e+06	4.3721e+06	7.07066e+06	3.28378e+07	2.66441e+06	2.64341e+06	2.56141e+06	3.06934e+06	2.94329e+06	2.66112e+06	2.73378e+06	2.76708e+06	2.78808e+06	2.78487e+06	2.63666e+06	2.75683e+06
282					C3 H4 O4 S	135.983	134.976	6.944						DDA for preferred ion	[M-H]-1		3.49239e+06	3.15769e+06	3.29969e+06	2.92067e+06	5.36763e+06	3.09983e+06	7.24326e+06	5.34313e+06	6.49411e+06	4.43741e+06	4.81269e+06	2.79832e+06	4.01836e+06	5.17173e+06	4.41543e+06	2.38331e+06	3.23714e+06	3.28664e+06	4.33911e+06	4.45936e+06	8.42063e+06	3.49938e+06	3.43594e+06	3.1924e+06	8.23906e+06	1.11346e+07	6.61356e+06	4.70325e+06	5.27173e+06	4.26865e+06
283	Unknown				Unknown	136.017	135.01	9.979						DDA for preferred ion	[M-H]-1		8.64513e+06	7.10356e+06	7.44528e+06	5.95367e+06	7.15261e+06	8.20659e+06	7.26245e+06	5.39512e+06	1.09269e+07	4.64492e+06	5.51743e+06	3.47681e+06	1.0168e+07	7.29954e+06	4.65382e+06	6.96718e+06	7.64558e+06	8.20983e+06	3.91847e+06	6.6322e+06	5.52095e+06	6.80892e+06	6.37364e+06	6.68079e+06	4.10371e+06	5.29434e+06	6.16482e+06	3.61446e+06	6.27228e+06	3.9186e+06
284	Unknown				Unknown	136.017	135.01	10.087						DDA for preferred ion	[M-H]-1		1.85251e+07	1.75374e+07	2.00395e+07	2.32815e+07	2.19777e+07	2.0663e+07	1.54007e+07	1.6143e+07	1.53042e+07	1.19309e+07	1.8963e+07	1.3924e+07	2.26492e+07	1.29155e+07	1.32593e+07	1.28506e+07	1.66571e+07	1.39401e+07	1.79523e+07	2.43501e+07	1.92419e+07	1.48549e+07	13429459	1.68214e+07	1.06191e+07	1.44735e+07	1.59552e+07	1.1157e+07	1.14579e+07	1.29355e+07
285					C4 H8 O3 S	136.019	135.012	6.603						DDA for preferred ion	[M-H]-1		2.00646e+06	2.53971e+06	4.88413e+06	9.26625e+06	7.94293e+06	6.10002e+06	4.50706e+07	3.86726e+07	4.24442e+07	3.40232e+07	2.75782e+07	2.26442e+07	1.17037e+08	6.8549e+07	4.30553e+07	3.24789e+07	45289338	5.29021e+07	1.83409e+07	1.49892e+07	2.68974e+07	3.72217e+07	3.26742e+07	4.557e+07	1.61419e+07	2.08583e+07	1.6233e+07	2.18635e+07	3.44606e+07	1.80385e+07
286					C5 H4 N4 O	136.039	135.031	3.99						DDA for preferred ion	[M-H]-1		2.33922e+07	2.2884e+07	1.91735e+07	3.7239e+07	3.33008e+07	3.9717e+07	3.23861e+06	7.38021e+06	2.86199e+07	2.05279e+06	4.30715e+06	3.67786e+06	2.66509e+07	2.57909e+07	2.23155e+07	1.06823e+07	2.87361e+07	3.16001e+06	1.80013e+08	2.87012e+07	3.76075e+06	1.39709e+07	9.58827e+06	3.80452e+07	2.62205e+07	2.58174e+07	2.75274e+07	1.8846e+07	5.50012e+06	1.81842e+07
287					C8 H8 O2	136.053	135.045	3.566						DDA for preferred ion	[M-H]-1		2.29231e+06	2.32351e+06	1.7811e+06	1.65512e+06	1.7195e+06	1.81908e+06	2.45246e+06	2.65452e+06	2.80073e+06	3.53639e+07	9.39227e+07	8.42078e+07	2.69008e+06	3.13888e+06	2.94205e+06	3.05978e+08	4.19267e+08	3.21543e+08	2.63726e+06	2.64612e+06	2.56004e+06	4.61523e+08	228654862	2.91253e+08	2.73457e+06	2.65576e+06	2.70856e+06	4.28199e+06	2.77774e+06	2.14709e+06
288	Unknown				Unknown	137.885	136.878	3.594						No MS2	[M-H]-1		918923	886918	709116	921782	676273	714622	1.4552e+06	4.0836e+06	1.0662e+06	610551	716815	685245	7.33229e+06	1.13894e+06	2.08215e+06	591139	588446	660266	1.69728e+06	2.16056e+06	2.00376e+06	711209	1.00801e+06	698737	931534	813185	845174	653436	638688	648469
289					C3 H6 O4 S	137.999	136.991	3.013						DDA for preferred ion	[M-H]-1		1.37748e+06	1.46149e+06	1.3359e+06	1.64308e+06	1.7296e+06	1.27977e+06	4.84606e+06	3.34152e+06	3.50166e+06	4.13875e+06	4.17024e+06	3.19257e+06	6.19322e+06	8.51539e+06	6.38687e+06	5.67097e+06	6.76067e+06	6.04478e+06	4.03245e+06	4.72577e+06	9.85004e+06	1.31499e+07	1.59332e+07	1.3962e+07	3.92843e+06	5.17572e+06	3.38572e+06	2.55202e+06	4.67064e+06	4.67078e+06
290					C7 H6 O3	138.032	137.024	2.036						DDA for preferred ion	[M-H]-1		2.43695e+06	2.53821e+06	2.09163e+06	3.49417e+07	4.33573e+07	4.24488e+07	2.8925e+07	1.62885e+07	2.87234e+06	2.63068e+08	2.08082e+08	2.04306e+08	4.93777e+06	2.87201e+06	4.38415e+06	5.95432e+07	5.74614e+07	8.38067e+07	2.67959e+06	2.66769e+06	2.61347e+06	4.12355e+07	6.36303e+07	6.37218e+07	2.14747e+07	2.52112e+06	2.52813e+06	3.38419e+08	2.3139e+08	2.23862e+08
291					C7 H6 O3	138.032	137.024	1.243						No MS2	[M-H]-1		826057	1.14722e+06	9.38777e+06	2.56373e+06	8.22483e+06	6.4301e+06	1.15874e+06	7.45152e+06	892961	1.03798e+06	1.99173e+06	1.52309e+06	882452	2.22986e+06	1.07454e+06	1.80491e+06	943892	895798	4.41365e+06	2.36293e+06	1.94262e+07	5.52084e+07	3.9572e+07	955023	5.05701e+06	1.27847e+06	1.31009e+06	2.91599e+06	1.55999e+06	1.62587e+06
292					C6 H5 N O3	139.027	138.02	3.725						No MS2	[M-H]-1		2.31361e+06	3.80902e+06	4.80796e+06	2.75672e+06	1.86719e+06	1.9042e+06	3.88229e+06	2.28235e+06	3.44181e+06	2.67729e+06	1.61319e+06	1.53705e+06	2.15297e+06	2.7128e+06	2.21355e+06	2.70319e+06	1.41763e+06	2.36176e+06	2.36746e+06	2.22315e+06	2.10541e+06	1.62372e+06	1.66413e+06	1.62966e+06	2.76947e+06	2.22244e+06	2.15181e+06	2.08617e+06	1.70782e+06	2.90668e+06
293					C2 H4 O5 S	139.978	138.971	11.366						DDA for preferred ion	[M-H]-1		2.2335e+07	3.88075e+07	5.94642e+07	7.08419e+07	6.22937e+07	5.9193e+07	8.59986e+07	2.51788e+07	6.39115e+07	5.3484e+07	6.06215e+07	5.10394e+07	1.0656e+08	7.11191e+07	1.77806e+07	6.99821e+07	6.78025e+07	6.75154e+07	2.47534e+07	1.53781e+07	1.40954e+08	8.767e+07	8.74706e+07	8.51444e+07	7.84191e+07	9.77245e+07	8.68161e+07	5.35456e+07	6.97201e+07	6.82782e+07
294	Unknown				Unknown	140.009	139.001	17.687						No MS2	[M-H]-1		770688	603919	1.2458e+06	510094	527921	531472	723301	1.14473e+06	598394	505953	698066	2.87855e+06	1.42157e+06	818521	670306	514197	468736	499573	777184	5.61837e+06	1.01882e+06	396724	525763	500282	608827	620787	662826	622210	484321	507041
295					C6 H4 O4	140.011	139.004	5.447						No MS2	[M-H]-1		2.66117e+06	2.67142e+06	2.23168e+06	2.04778e+06	2.7258e+06	2.2679e+06	4.9322e+06	4.05408e+06	3.08449e+06	1.85349e+06	2.12387e+06	2.09682e+06	3.18303e+06	3.38499e+06	3.28536e+06	2.04414e+06	2.17112e+06	2.72602e+06	3.65671e+06	3.46161e+06	3.31816e+06	2.47775e+06	3.25962e+06	2.66267e+06	4.53312e+06	4.28632e+06	3.81436e+06	2.95678e+06	2.99074e+06	3.38016e+06
296					C7 H8 O3	140.047	139.04	1.646						DDA for preferred ion	[M-H]-1		888217	906156	720157	7.11198e+07	9.15453e+07	5.73572e+07	1.27472e+07	9.44356e+06	8.61692e+06	2.01819e+07	3.1952e+07	2.00559e+07	4.24344e+06	5.30626e+06	3.72426e+06	5.65658e+07	5.56405e+07	6.55921e+07	1.11954e+06	1.01568e+06	1.76473e+06	6.64656e+07	4.67529e+07	5.834e+07	3.66572e+06	2.91837e+06	2.71194e+06	1.17277e+07	1.44821e+07	1.15322e+07
297					C6 H8 N2 O2	140.059	139.051	8.466						No MS2	[M-H]-1		1.83842e+06	1.70987e+06	1.7624e+06	1.7331e+06	1.70808e+06	1.73836e+06	5.92456e+07	3.44558e+07	1.51693e+07	1.33592e+07	1.40417e+07	1.35357e+07	1.02353e+08	6.90218e+07	6.69352e+07	2.93707e+07	1.35343e+07	128383320	3.14477e+07	1.30392e+07	4.54296e+07	1.61197e+06	4.02598e+06	1.24361e+07	1.8328e+06	1.7968e+06	7.7475e+06	1.40312e+06	8.22266e+06	1.42406e+06
298					C5 H2 O5	141.99	140.983	13.138						DDA for preferred ion	[M-H]-1		2.95834e+07	4.11777e+07	3.48934e+07	1.11171e+08	1.26495e+08	1.08396e+08	4.15107e+07	2.18919e+07	4.98493e+07	3.01535e+07	3.67978e+07	2.2601e+07	2.80961e+07	3.5707e+07	1.69402e+07	2.85503e+07	2.97109e+07	4.49511e+07	3.46075e+07	1.65719e+07	2.30904e+07	3.56479e+07	4.18655e+07	4.85044e+07	3.09274e+07	2.85281e+07	2.52564e+07	2.95091e+07	3.41772e+07	3.72473e+07
299					C6 H6 O4	142.027	141.019	6.188						DDA for preferred ion	[M-H]-1		2.85844e+06	2.74086e+06	2.41576e+06	2.23201e+06	2.3943e+06	2.33928e+06	3.03568e+06	3.4354e+06	3.17766e+06	2.15664e+06	2.18491e+06	2.35308e+06	3.19892e+06	3.41052e+06	3.45642e+06	2.05137e+06	2.0958e+06	2.35968e+06	3.42486e+06	3.53299e+06	3.20762e+06	2.47102e+06	2.50427e+06	5.09428e+06	3.41479e+06	3.27111e+06	3.2611e+06	2.51441e+06	2.47767e+06	2.77478e+06
300					C6 H6 O4	142.027	141.019	4.899						DDA for preferred ion	[M-H]-1		1.54789e+06	1.5665e+06	1.32242e+06	1.13853e+06	1.16045e+06	1.22495e+06	1.55725e+06	1.65335e+06	1.63555e+06	1.14331e+06	1.27172e+06	1.2031e+06	3.21725e+06	1.86588e+06	3.008e+06	1.56628e+06	5.02914e+06	4.28935e+06	1.83327e+06	8.56927e+06	9.05416e+06	7.0474e+06	7.78333e+06	8.66819e+06	1.79473e+06	5.69337e+06	1.96052e+06	1.74216e+06	1.6465e+06	1.9231e+06
301					C6 H6 O4	142.027	141.019	2.545						DDA for preferred ion	[M-H]-1		1.66012e+06	1.68234e+06	1.39141e+06	1.28298e+06	1.27205e+06	1.32968e+06	1.62307e+06	1.78348e+06	1.78155e+06	1.30283e+06	1.39305e+06	1.34157e+06	1.6556e+06	1.72482e+06	1.82966e+06	2.18812e+06	1.31717e+06	5.04277e+06	1.85596e+06	1.79261e+06	1.64283e+06	1.5109e+06	1.66425e+06	1.36796e+06	1.6559e+06	1.61762e+06	1.72728e+06	1.5236e+06	1.36197e+06	1.30896e+06
302					C6 H6 O4	142.027	141.019	2.93						No MS2	[M-H]-1		2.14349e+06	2.20504e+06	1.89285e+06	1.69424e+06	1.85448e+06	2.71972e+06	2.31662e+06	2.59221e+06	2.41935e+06	1.82905e+06	1.78071e+06	1.85061e+06	2.31959e+06	2.48706e+06	2.55329e+06	1.70811e+06	1.53463e+06	1.74931e+06	2.4617e+06	2.49374e+06	2.32242e+06	4.80582e+06	4.12753e+06	5.40192e+06	2.50491e+06	2.5986e+06	2.48048e+06	2.08594e+06	2.11343e+06	2.24767e+06
303					C6 H9 N O3	143.058	142.051	8.605						DDA for preferred ion	[M-H]-1		1.33178e+06	1.14262e+06	1.12002e+06	1.02225e+06	1.37422e+06	1.07279e+06	3.00936e+06	2.52521e+06	2.41305e+06	2.94509e+06	2.30388e+06	1.38607e+06	4.72314e+06	5.00788e+06	3.8607e+06	2.51056e+06	4.24625e+06	3.61814e+06	2.79196e+06	1.78949e+06	2.94753e+06	3.00146e+06	4.73154e+06	1.62594e+06	2.90377e+06	1.55219e+06	2.38966e+06	1.42248e+06	1.21288e+06	2.65758e+06
304	Unknown				Unknown	143.904	142.897	6.964						No MS2	[M-H]-1		5.27867e+07	2.04661e+07	1.78851e+07	1.60736e+07	1.75579e+07	1.49697e+07	1.53226e+07	1.88083e+07	1.81317e+07	9.88685e+06	1.27367e+07	1.66655e+07	1.49071e+07	1.9097e+07	1.48317e+07	1.54743e+07	1.86795e+07	1.69745e+07	1.90254e+07	8.64412e+06	1.07177e+07	1.4053e+07	1.84527e+07	1.68395e+07	2.89622e+07	2.33166e+07	2.83756e+07	7.93861e+06	1.42437e+07	1.87572e+07
305					C6 H8 O4	144.042	143.035	2.257						No MS2	[M-H]-1		1.87529e+06	1.8818e+06	1.49046e+06	4.3561e+06	4.60709e+06	1.49756e+06	2.0432e+06	2.10872e+06	2.09722e+06	4.4142e+06	5.01971e+06	3.25336e+06	2.77281e+06	2.21011e+06	2.17513e+06	5.93988e+06	5.72294e+06	6.78697e+06	2.28778e+06	3.55864e+06	2.08613e+06	6.3712e+06	6.71412e+06	4.51487e+06	2.0244e+06	2.09438e+06	2.19814e+06	3.99493e+06	4.57211e+06	4.86759e+06
306					C6 H8 O4	144.042	143.035	1.726						No MS2	[M-H]-1		2.30937e+06	1.60737e+06	2.67163e+06	3.41454e+06	3.34891e+06	2.37979e+06	1.02696e+06	1.65781e+06	968905	1.27309e+07	1.37409e+07	1.26384e+07	2.07247e+06	1.05405e+06	1.18124e+06	1.47139e+07	1.41275e+07	1.30886e+07	932370	928116	1.05369e+06	1.51717e+07	1.63919e+07	1.58387e+07	881090	968271	756420	4.24968e+06	4.79064e+06	8.10139e+06
307					C6 H8 O4	144.042	143.035	3.006						No MS2	[M-H]-1		1.42354e+06	1.50523e+06	1.37615e+06	1.29059e+06	1.21666e+06	1.33989e+06	1.52157e+06	1.73344e+06	1.70593e+06	1.04264e+06	1.1462e+06	1.17605e+06	1.76407e+06	1.78136e+06	1.78566e+06	3.85607e+06	1.14854e+06	3.40801e+06	1.76999e+06	1.7606e+06	1.72692e+06	7.4184e+06	3.98888e+06	1.29131e+06	1.79162e+06	1.81272e+06	1.76749e+06	1.54827e+06	1.481e+06	1.42284e+06
308					C5 H7 N O4	145.038	144.03	9.585						No MS2	[M-H]-1		7.25598e+06	5.81566e+06	1.94922e+07	3.31266e+07	1.97687e+07	3.2121e+07	3.42413e+06	3.33031e+06	3.81907e+06	2.64195e+06	2.94717e+06	2.47768e+06	1.13862e+07	2.866e+06	2.6724e+06	1.15976e+07	1.56965e+07	1.23799e+07	3.65331e+06	3.51106e+06	3.28759e+06	2.17914e+06	2.22307e+06	2.28846e+06	2.73641e+06	3.74795e+06	2.66543e+06	2.65361e+06	2.01301e+06	2.12072e+06
309					C6 H11 N O3	145.074	144.067	2.488						No MS2	[M-H]-1		3.4343e+06	9.93239e+06	1.34885e+07	1.39277e+07	1.21844e+07	1.28955e+07	2.79183e+07	1.07357e+07	2.77591e+07	1.49145e+07	1.47693e+07	8.55476e+06	6.71592e+07	4.42114e+07	4.50502e+07	2.5174e+07	2.639e+07	2.50782e+07	2.27487e+07	7.97932e+06	2.46025e+07	2.25234e+07	3.19324e+07	3.08321e+07	1.50782e+07	1.92703e+07	1.62217e+07	1.22886e+07	8.56452e+06	8.41295e+06
310					C5 H11 N3 O2	145.085	144.078	8.689						No MS2	[M-H]-1		1.13659e+06	973919	1.56967e+06	2.08114e+06	2.1299e+06	4.73554e+06	1.18751e+06	1.23027e+06	1.27182e+06	2.38261e+06	999127	843822	1.14622e+06	1.24946e+06	929984	1.34898e+06	2.52135e+06	2.23293e+06	1.26901e+06	1.25267e+06	1.13954e+06	789524	845007	820320	1.01232e+06	1.2512e+06	2.26266e+06	2.69126e+06	5.98233e+06	2.4379e+06
311					C5 H6 O5	146.022	145.014	7.438						DDA for preferred ion	[M-H]-1		1.7092e+06	1.90282e+06	1.54397e+06	2.0352e+06	1.25638e+06	1.30722e+06	9.75589e+06	7.74615e+06	9.01286e+06	1.26716e+07	1.08286e+07	7.86589e+06	1.88559e+07	1.42115e+07	1.68604e+07	1.63834e+07	2.03948e+07	1.97236e+07	7.37842e+06	6.98891e+06	1.1804e+07	1.75192e+07	1.9026e+07	2.37453e+07	1.01079e+07	9.26035e+06	1.07022e+07	6.80746e+06	6.70916e+06	8.19152e+06
312					C5 H6 O5	146.022	145.014	3.036						DDA for preferred ion	[M-H]-1		1.45466e+06	1.53057e+06	1.85389e+06	3.99547e+06	2.6668e+06	1.59803e+06	1.62807e+06	1.85993e+06	1.67876e+06	1.14902e+06	1.17977e+06	1.16187e+06	1.71523e+06	1.7223e+06	1.78524e+06	1.1633e+06	1.12029e+06	1.25316e+06	1.85838e+06	1.86825e+06	1.73404e+06	1.31955e+06	1.39366e+06	1.33281e+06	1.90241e+06	1.8676e+06	1.88502e+06	1.66456e+06	1.65882e+06	2.11134e+06
313					C7 H14 O3	146.094	145.087	1.545						DDA for preferred ion	[M-H]-1		2.25453e+08	2.39431e+08	2.18766e+08	479073998	2.76542e+08	3.47055e+08	3.70715e+08	1.72069e+08	3.38103e+07	927960459	778078327	8.40711e+08	3.27531e+07	1.15558e+07	1.43914e+07	1.44637e+08	2.85342e+08	5.32099e+08	3.9016e+06	3.32373e+06	1.62381e+06	1.74127e+07	3.28537e+07	2.17636e+07	1.71706e+08	3.19206e+08	2.32451e+08	3.06086e+08	3.55251e+08	3.43896e+08
314					C5 H9 N O4	147.053	146.046	9.15						No MS2	[M-H]-1		2.90875e+06	3.18639e+06	6.63377e+06	9.83581e+06	8.13994e+06	8.18747e+06	1.88359e+06	3.54074e+06	1.90826e+06	1.87676e+06	1.72996e+06	2.46385e+06	1.30689e+06	1.14511e+06	1.1126e+06	1.96061e+06	1.2352e+06	1.03385e+06	1.65156e+06	1.40046e+06	1.4081e+06	956702	1.04111e+06	1.001e+06	1.94482e+06	1.64962e+06	1.67727e+06	1.39388e+06	2.14136e+06	1.8902e+06
315	Unknown				Unknown	147.914	146.906	3.592						No MS2	[M-H]-1		1.24676e+06	1.20504e+06	964824	893671	926660	980593	4.53071e+06	4.46146e+06	1.96105e+06	861812	1.80525e+06	983950	3.05716e+06	5.20582e+06	2.44024e+06	903641	1.18356e+06	961512	2.57618e+06	2.24975e+06	3.01605e+06	1.04903e+06	1.10208e+06	1.1118e+06	1.34888e+06	1.2825e+06	1.3363e+06	1.04724e+06	1.03175e+06	1.1587e+06
317					C5 H8 O5	148.037	147.03	7.802						DDA for preferred ion	[M-H]-1		2.72268e+06	2.77198e+06	2.62986e+06	2.7111e+06	2.53181e+06	2.53224e+06	2.1158e+06	2.06162e+06	2.2872e+06	1.48283e+06	1.54495e+06	1.52884e+06	1.93227e+06	2.11864e+06	1.63592e+06	1.25589e+06	1.28806e+06	1.39391e+06	2.17557e+06	2.0524e+06	1.90508e+06	1.29049e+06	1.44472e+06	1.31188e+06	1.5954e+06	1.47174e+06	1.56262e+06	1.14436e+06	1.13527e+06	1.20617e+06
318					C5 H8 O5	148.037	147.03	2.248						DDA for preferred ion	[M-H]-1		6.58501e+06	7.73491e+06	4.59014e+06	9.70361e+06	4.60897e+06	1.45015e+07	2.58957e+06	2.6397e+06	2.63482e+06	4.99771e+06	6.11796e+06	3.94818e+06	2.32588e+06	2.53889e+06	2.48509e+06	6.39195e+06	6.41334e+06	6.63151e+06	2.36224e+06	2.31685e+06	2.29991e+06	6.77367e+06	7.05709e+06	4.57526e+06	2.33909e+06	1.88881e+06	1.84386e+06	597104	3.48727e+06	4.47926e+06
319					C9 H8 O2	148.052	147.045	1.231						DDA for preferred ion	[M-H]-1		1.21204e+06	2.21585e+06	1.02531e+06	2.84548e+06	4.38471e+06	3.17873e+06	942324	974308	974397	1.04777e+06	1.11329e+06	1.0184e+06	927918	1.15795e+06	978338	1.85944e+06	1.0017e+06	898418	875682	897437	1.18958e+06	2.1878e+06	1.61521e+06	1.0438e+06	822788	789362	884886	667611	650429	720535
320					C6 H12 O4	148.074	147.066	3.106						DDA for preferred ion	[M-H]-1		1.03751e+07	1.4394e+07	4.17988e+07	4.40847e+07	3.73381e+07	4.24544e+07	2.77129e+07	2.09041e+07	1.93222e+07	3.63638e+07	4.03605e+07	4.69669e+07	8.4106e+06	4.85815e+06	1.92326e+06	6.64644e+07	1.76537e+08	7.53081e+07	1.87989e+06	2.182e+06	1.5204e+06	1.7164e+07	1.46528e+07	6.68824e+06	1.45952e+07	1.86978e+07	7.9364e+06	2.05362e+07	3.32378e+07	4.21776e+07
321					C4 H6 O4 S	149.999	148.991	9.264						DDA for preferred ion	[M-H]-1		1.51945e+06	2.76658e+06	1.49103e+06	2.09886e+06	1.4041e+06	1.5572e+06	2.74034e+06	3.43278e+06	2.69751e+06	4.14504e+06	2.66622e+06	3.9488e+06	1.11496e+07	3.73447e+06	1.14139e+06	3.85092e+06	3.06658e+06	4.33968e+06	1.41839e+06	2.23051e+06	2.90048e+06	1.74364e+06	1.1847e+06	2.41232e+06	1.95154e+06	5.58777e+06	2.53734e+06	1.09226e+06	2.29551e+06	5.62105e+06
322					C3 H6 N2 O3 S	150.011	149.003	5.743						No MS2	[M-H]-1		811847	878302	1.51973e+06	629975	669702	675841	866754	1.88745e+06	1.47509e+06	945577	663140	632240	1.40168e+06	1.00243e+06	1.07839e+06	814263	620672	837621	1.03858e+06	1.27051e+06	954257	2.15272e+06	781864	763071	4.28661e+06	1.1827e+06	1.49255e+06	1.41653e+06	1.17997e+06	1.23681e+06
323					C5 H10 O5	150.053	149.046	8.346						No MS2	[M-H]-1		3.16365e+07	4.98502e+07	6.41953e+07	9.65357e+07	7.80844e+07	7.31325e+07	2.09647e+07	3.2341e+07	2.64308e+07	2.55745e+07	1.8777e+07	2.92266e+07	4.84439e+06	2.70663e+06	5.566e+06	2.37802e+07	5.29887e+06	3.38854e+06	2.51087e+06	2.54437e+06	3.75505e+06	1.82195e+07	1.69124e+06	1.45029e+07	1.73089e+06	4.46067e+07	5.54727e+07	4.39283e+07	3.00553e+07	4.36577e+07
324					C5 H10 O5	150.053	149.046	7.049						DDA for preferred ion	[M-H]-1		3.74258e+07	3.8802e+07	3.23638e+07	3.14166e+07	3.36782e+07	3.19224e+07	4.11468e+07	4.45389e+07	5.12302e+07	2.84487e+07	3.10594e+07	2.83555e+07	3.82173e+07	4.23382e+07	4.09031e+07	2.50545e+07	2.72569e+07	2.80029e+07	4.12986e+07	4.30177e+07	4.41193e+07	3.11615e+07	3.09139e+07	3.56806e+07	3.60557e+07	3.63626e+07	3.26046e+07	2.77755e+07	2.6962e+07	2.98678e+07
325					C5 H10 O5	150.053	149.046	3.817						DDA for preferred ion	[M-H]-1		2.42581e+06	2.5006e+06	1.92045e+06	1.74961e+06	1.99882e+06	1.89498e+06	2.25909e+06	2.58637e+06	2.38975e+06	1.53585e+06	1.55595e+06	1.55087e+06	2.16066e+06	2.4197e+06	2.21069e+06	1.39836e+06	1.3747e+06	1.48442e+06	2.18448e+06	2.31653e+06	2.03814e+06	1.55076e+06	1.56712e+06	1.49434e+06	1.82009e+06	1.80323e+06	1.8348e+06	1.43401e+06	1.39516e+06	1.54043e+06
326					C5 H10 O5	150.053	149.046	4.445						DDA for preferred ion	[M-H]-1		7.93139e+06	8.20368e+06	7.68919e+06	8.45121e+06	7.91489e+06	8.79764e+06	5.83067e+06	6.64194e+06	6.51068e+06	6.58324e+06	5.85838e+06	6.25052e+06	6.69912e+06	6.57227e+06	6.73514e+06	8.20438e+06	4.11166e+06	4.47923e+06	6.61648e+06	6.54158e+06	6.2307e+06	7.16839e+06	4.92203e+06	4.70285e+06	6.31735e+06	6.02834e+06	6.12867e+06	6.19943e+06	6.55499e+06	5.97495e+06
327					C5 H5 N5 O	151.049	150.042	6.788						DDA for preferred ion	[M-H]-1		8.4089e+06	9.54188e+06	7.63841e+06	1.93186e+07	2.02481e+07	1.62001e+07	1.88561e+06	1.95309e+06	1.88409e+06	1.35919e+06	1.5033e+06	1.39334e+06	1.87905e+06	1.92446e+06	1.9976e+06	1.30188e+06	1.2347e+06	1.33622e+06	2.05004e+06	2.06588e+06	2.54349e+06	1.43014e+06	1.49021e+06	1.37738e+06	1.75993e+06	1.7274e+06	1.79709e+06	1.42918e+06	1.26653e+06	1.39843e+06
328	Unknown				Unknown	151.894	150.887	6.876						No MS2	[M-H]-1		2.93954e+07	2.67544e+07	2.51533e+07	1.97007e+07	26421586	1.99863e+07	2.6439e+07	2.84201e+07	1.88579e+07	1.54538e+07	2.08871e+07	2.00882e+07	2.9869e+07	2.60685e+07	2.65233e+07	1.50537e+07	1.98312e+07	2.02628e+07	2.54004e+07	2.68851e+07	25253443	1.66567e+07	2.12778e+07	1.02412e+07	2.61477e+07	2.75262e+07	2.87471e+07	1.32882e+07	1.82184e+07	2.0085e+07
329	Unknown				Unknown	151.894	150.887	7.008						No MS2	[M-H]-1		4.12724e+07	3.84469e+07	3.40064e+07	2.57622e+07	2.54752e+07	1.94206e+07	2.372e+07	3.4839e+07	1.47282e+07	1.80627e+07	2.33031e+07	1.0648e+07	2.75994e+07	4.24186e+07	2.07526e+07	2.16517e+07	1.91472e+07	2.09674e+07	2.32426e+07	3.25268e+07	2.59308e+07	1.56774e+07	2.66413e+07	1.32392e+07	2.46718e+07	2.34026e+07	2.97986e+07	1.74423e+07	1.78081e+07	1.86066e+07
330					C4 H8 O4 S	152.014	151.007	13.528						No MS2	[M-H]-1		1.80047e+07	3.93791e+07	6.1579e+07	1.16891e+08	1.13936e+08	8.30184e+07	2.98784e+06	2.63402e+06	2.68671e+06	2.14161e+06	2.15655e+06	4.77604e+07	2.4606e+06	2.5012e+06	2.57647e+06	1.67837e+06	1.76206e+06	1.95899e+06	3.02386e+06	3.1219e+06	2.90363e+06	1.73182e+06	1.76467e+06	2.02916e+06	2.68663e+06	7.29421e+06	6.86445e+06	3.96173e+07	3.11477e+07	2.84619e+07
331	Unknown				Unknown	152.03	151.023	2.714						No MS2	[M-H]-1		101637884	8.21316e+07	7.16792e+07	7.20704e+07	8.44404e+07	3.42865e+07	7.91497e+07	7.31042e+07	5.59347e+07	5.25275e+07	5.0455e+07	4.74955e+07	9.93067e+07	3.80998e+06	4.98697e+07	4.63463e+07	8.136e+07	3.76241e+07	6.09317e+07	2.67985e+06	2.28468e+07	3.74759e+07	5.09615e+07	3.38635e+07	5.48747e+07	3.29813e+07	2.44891e+07	2.78412e+07	4.99519e+07	4.96738e+07
332					C8 H8 O3	152.047	151.04	4.402						DDA for preferred ion	[M-H]-1		2.59403e+06	2.51456e+06	2.34304e+06	2.72766e+06	2.51328e+06	2.61905e+06	2.45379e+06	2.81708e+06	2.67437e+06	2.56212e+06	8.53892e+06	1.69822e+07	3.02139e+06	2.97323e+06	3.05625e+06	8.95968e+07	1.43396e+08	1.06508e+08	2.93674e+06	3.04336e+06	2.90793e+06	1.1302e+08	4.1477e+07	1.01184e+08	3.53325e+06	3.16071e+06	3.4552e+06	2.75387e+07	2.95218e+06	6.70673e+06
333					C8 H8 O3	152.047	151.04	3.939						DDA for preferred ion	[M-H]-1		1.68496e+06	1.76636e+06	1.39385e+06	1.30287e+06	1.34357e+06	1.36032e+06	1.84807e+06	2.03614e+06	2.05679e+06	1.95482e+07	3.66706e+07	4.51886e+07	1.99048e+06	2.09517e+06	2206327	1.3255e+08	2.28615e+08	1.70118e+08	2.06436e+06	2.1226e+06	1.96175e+06	249986654	2.88567e+08	3.71933e+08	2.14913e+06	2.14348e+06	2.20481e+06	3.19144e+06	1.87418e+06	2.24751e+07
334					C8 H8 O3	152.047	151.04	1.23						No MS2	[M-H]-1		1.07687e+07	13741593	7.84965e+06	5.11814e+06	1.16688e+06	1.35634e+06	1.71159e+06	1.76519e+06	1.76088e+06	1.86522e+06	1.97694e+06	1.80397e+06	1.87143e+06	1.98763e+06	1.82577e+06	3.15437e+06	1.81244e+07	1.51698e+06	1.16727e+07	1.05734e+07	1.52609e+07	3.61861e+06	1.36078e+07	1.71866e+06	1.83824e+07	1.41567e+07	1.3245e+06	2.91776e+07	3.28007e+07	1.05133e+06
335					C8 H11 N O2	153.079	152.072	1.53						No MS2	[M-H]-1		941375	944270	714106	3.10253e+07	4.22525e+07	2.70126e+07	987827	1.05424e+06	1.00033e+06	1.4954e+06	1.76899e+06	1.48822e+06	1.06504e+06	1.34583e+06	1.08682e+06	1.90982e+06	2.34532e+06	1.85511e+06	1.09069e+06	985981	1.03999e+06	1.87042e+06	2.91537e+06	2.84234e+06	825819	849892	875426	974306	910256	1.00013e+06
336					C3 H6 O5 S	153.994	152.986	10.082						DDA for preferred ion	[M-H]-1		6.32147e+06	9.51676e+06	1.32658e+07	1.52554e+07	1.19341e+07	1.14674e+07	1.59788e+07	2.18008e+07	2.11948e+07	1.24221e+07	1.57588e+07	1.22407e+07	5.41083e+07	3.67436e+07	1.27463e+07	1.53713e+07	1.83905e+07	2.03953e+07	1.75634e+07	3.41085e+06	5.47023e+07	2.94815e+07	1.61891e+07	3.15065e+07	9.70856e+06	1.03132e+07	1.66542e+07	1.06694e+07	1.12406e+07	12598215
337					C8 H10 O3	154.063	153.056	1.553						DDA for preferred ion	[M-H]-1		1.01353e+06	1.0017e+06	851694	5.22124e+07	6.85354e+07	4.5377e+07	8.10715e+06	5.05868e+06	6.3261e+06	7.18709e+06	1.83518e+07	2.54997e+07	2.25442e+07	1.8942e+07	1.15265e+07	8.1695e+06	1.06004e+07	9.73272e+06	4.98291e+06	4.84176e+06	1.17891e+07	2.27318e+07	2.76963e+07	1.84193e+07	1.75929e+06	1.15584e+06	1.58014e+06	4.19213e+06	6.66355e+06	4.15297e+06
338					C6 H5 N O4	155.022	154.015	2.624						No MS2	[M-H]-1		2.18278e+06	2.34409e+06	1.96811e+06	2.30452e+06	1.78407e+06	2.51041e+06	9.21159e+06	3.74586e+06	1.03905e+07	6.83036e+06	7.46356e+06	5.69848e+06	3.06947e+07	2.15348e+07	2.25722e+07	1.32743e+07	1.45913e+07	1.45983e+07	2.62653e+06	4.10809e+06	1.97648e+07	7.74428e+06	5.59476e+06	8.56031e+06	2.43567e+06	5.05561e+06	2.30987e+06	2.08452e+06	6.18982e+06	2.47272e+06
339					C7 H9 N O3	155.058	154.051	1.696						No MS2	[M-H]-1		757010	716980	656197	726673	616126	706263	886301	981248	953475	1.12506e+07	1.46342e+07	1.52184e+07	1.10487e+06	933923	997152	1.26973e+07	1.27353e+07	1.58279e+07	797271	759684	907579	1.75906e+07	1.82562e+07	1.70826e+07	827315	1.09307e+06	926774	1.49236e+06	1.68621e+06	1.26712e+06
340					C7 H9 N O3	155.058	154.051	1.493						DDA for preferred ion	[M-H]-1		930743	915845	750500	706353	697178	737957	1.09322e+06	1.17281e+06	1.21977e+06	2.20737e+06	1.85079e+06	1.20342e+07	1.37831e+06	1.26959e+06	1.30562e+06	4.64353e+06	6.90837e+06	1.55226e+07	1.30883e+06	1.02262e+06	1.35363e+06	9.63897e+06	1.40981e+07	1.50144e+07	881521	905891	894710	1.38922e+06	1.45294e+06	1.59942e+06
341					C6 H4 O5	156.006	154.999	1.714						DDA for preferred ion	[M-H]-1		1.36372e+07	1.9199e+07	2.12241e+07	3.25919e+07	3.04825e+07	2.64698e+07	6.17858e+07	4.90473e+07	3.13993e+07	1.29121e+08	1.28785e+08	1.08751e+08	5.50347e+07	3.1383e+07	1.68929e+07	1.05028e+08	111996279	8.45087e+07	1.28808e+07	2.04001e+07	4.30429e+06	199804880	2.16051e+08	1.37105e+08	1.19642e+08	1.53491e+08	122517179	7.91522e+07	1.39298e+08	7.16545e+07
342					C6 H4 O5	156.006	154.999	1.245						DDA for preferred ion	[M-H]-1		2.64997e+06	2.79801e+06	5.45784e+06	5.81613e+06	5.22234e+06	3.64628e+06	3.09617e+06	2.76082e+06	2.96344e+06	6.67841e+06	4.89152e+06	3.92549e+06	8.36302e+06	5.24746e+06	7.4476e+06	6.41375e+06	8.76442e+06	8.95277e+06	1.78396e+06	1.15391e+06	4.06938e+06	1.33263e+07	1.03931e+07	1.39844e+07	1.27743e+07	9.04046e+06	1.20917e+07	7.03352e+06	9.87715e+06	6.76848e+06
343					C7 H8 O4	156.042	155.035	3.358						DDA for preferred ion	[M-H]-1		1.79708e+06	1.63628e+06	1.51258e+06	1.32661e+06	1.32008e+06	1.36606e+06	1.82503e+06	1.92311e+06	1.98317e+06	1.31299e+06	1.38176e+06	1.38191e+06	1.8548e+06	2.10625e+06	1.98238e+06	1.25019e+06	2.09144e+06	1.38753e+06	3.43568e+06	3.84956e+06	3.8697e+06	1.92571e+06	5.5232e+06	4.72989e+06	2.01125e+06	2.00264e+06	2.00158e+06	1.63786e+06	1.62641e+06	1.4189e+06
344					C6 H7 N O4	157.038	156.03	1.526						DDA for preferred ion	[M-H]-1		1.3183e+06	3.38122e+06	2.73e+06	2.38002e+06	2.81387e+06	1.57158e+06	1.52989e+07	1.44026e+07	2.07976e+07	8.49322e+06	1.41658e+07	1.26689e+07	1.04246e+07	1.77091e+07	1.75164e+07	1.25525e+07	1.08486e+07	1.60937e+07	2.30573e+07	3.20218e+07	2.63762e+07	2.74819e+07	2.45129e+07	2.40078e+07	1.71172e+07	1.9234e+07	1.78068e+07	4.87202e+06	4.99535e+06	5.34779e+06
345					C6 H6 O5	158.021	157.014	5.449						No MS2	[M-H]-1		2.82091e+06	2.83048e+06	2.36348e+06	2.16472e+06	2.34362e+06	2.34235e+06	3.12254e+06	3.41378e+06	3.23532e+06	1.9394e+06	2.21967e+06	2.19769e+06	3.2583e+06	3.51062e+06	3.46061e+06	2.11388e+06	2.38521e+06	2.44435e+06	3.5764e+06	3.66082e+06	3.42117e+06	2.50045e+06	2.64557e+06	2.73177e+06	3.94712e+06	3.74412e+06	3.78631e+06	2.90666e+06	2.93733e+06	3.7325e+06
346					C6 H6 O5	158.021	157.014	4.561						DDA for preferred ion	[M-H]-1		3.45574e+06	4.3872e+06	4.32835e+06	2.88473e+06	2.38489e+06	2.57905e+06	8.62661e+06	7.11194e+06	2.35928e+06	1.7506e+06	1.63353e+06	1.80496e+06	1.28885e+07	1.14589e+07	6.24008e+06	1.88341e+06	3.68959e+06	2.83237e+06	8.85889e+06	1.24519e+07	6.53931e+06	2.08371e+06	2.81556e+06	4.36616e+06	3.57546e+06	2.41193e+06	3.4157e+06	2.03957e+06	2.06256e+06	2.00181e+06
347	[Similar to: Fumonisin B2; ŒîMass: -547.3721 Da]				C6 H6 O5	158.021	157.014	3.054			65.4			DDA for preferred ion	[M-H]-1		1.80286e+06	1.38905e+06	1.33999e+06	2.42747e+06	5.81771e+06	4.99142e+06	2.59295e+06	4.81592e+06	1.66288e+06	4.86601e+06	2.60634e+06	2.27924e+06	1.11501e+07	9.59878e+06	8.79164e+06	3.76602e+06	6.68322e+06	6.44326e+06	1.76461e+07	1.86265e+07	1.69901e+07	1.74106e+07	2.01922e+07	8.77782e+06	5.20223e+06	7.61956e+06	6.07625e+06	3.29535e+06	3.78763e+06	1.71729e+06
348					C6 H6 O5	158.021	157.014	5.171						No MS2	[M-H]-1		3.92081e+06	3.96615e+06	3.29686e+06	3.1632e+06	3.18855e+06	3.30763e+06	3.97145e+06	4.27993e+06	4.21429e+06	2.6761e+06	3.06698e+06	2.91297e+06	3.99115e+06	4.37895e+06	4.52971e+06	2.6834e+06	2.73324e+06	3.16588e+06	4.341e+06	4.39743e+06	4.14972e+06	3.16057e+06	3.2128e+06	3.43726e+06	4.13062e+06	4.12737e+06	4.24002e+06	3.52811e+06	3.18995e+06	3.36716e+06
349					C7 H10 O4	158.058	157.051	1.703						DDA for preferred ion	[M-H]-1		4.89873e+06	6.96942e+06	8.72439e+06	1.1909e+07	8.24697e+06	9.25514e+06	1.66551e+06	1.16626e+06	4.8946e+06	1.44763e+07	1.76763e+07	1.77808e+07	1.60372e+06	1.02156e+06	1.34867e+06	1.76043e+07	1.72305e+07	1.82445e+07	2.32792e+06	1.36959e+06	1.03575e+06	2.23007e+07	2.21831e+07	2.07498e+07	1.76136e+06	2.48632e+07	9.30507e+06	3.45513e+07	5.83896e+07	4.23922e+07
350					C3 H5 N5 O3	159.039	158.031	2.837						DDA for preferred ion	[M-H]-1		1.53509e+06	1.45773e+06	1.26458e+06	1.07758e+06	1.14251e+06	1.39468e+06	1.44765e+06	1.6e+06	1.55061e+06	967938	1.0148e+06	972489	1.32328e+06	1.54614e+06	1.34953e+06	958715	1.00737e+06	984330	1.32852e+06	1.26405e+06	1.22061e+06	1.03745e+06	1.13999e+06	953874	973924	940048	1.01105e+06	833225	788556	740804
351	Unknown				Unknown	159.854	158.847	20.508						No MS2	[M-H]-1		644021	315867	432826	2.17058e+06	918442	740229	2.21985e+06	1.29767e+06	1.84736e+06	1.97123e+06	2.55106e+06	2.23634e+06	1.63689e+06	2.25393e+06	2.0952e+06	2.84063e+06	3.03913e+06	3.5268e+06	3.35426e+06	3.04827e+06	3.23557e+06	1.48367e+06	3.06953e+06	2.74995e+06	612605	1.07156e+06	1.29039e+06	445223	2.40433e+06	695760
352					C H4 O3 S3	159.932	158.925	1.421						DDA for preferred ion	[M-H]-1		4.19747e+07	5.44749e+07	5.4132e+07	1.2662e+07	5.4998e+06	1.05166e+07	3.59559e+06	4.15729e+06	4.43995e+06	2.77976e+07	1.13406e+07	6.24054e+06	1.39372e+07	1.44865e+07	8.15122e+06	5.36654e+06	5.70702e+07	4.55899e+07	7.37114e+06	1.03946e+07	1.0355e+07	7.89311e+07	1.72947e+08	1.05404e+08	2.39659e+07	5.5991e+07	3.27116e+07	5.59902e+07	1.01796e+08	1.04514e+08
353					C H4 O9	159.986	158.978	14.911						DDA for preferred ion	[M-H]-1		2378583683	2734671598	2468667109	1465369897	1478580037	1255524268	2093747622	1829218001	2321193856	2884231305	3887828587	4055670348	9.0596e+08	1455165290	8.19212e+08	5114043857	4477423212	4262135700	2238381155	2094043326	2020421282	5291902113	6741806937	6220709247	2371259019	2038083398	1234560872	2393560395	3380983201	3154638327
354					C6 H8 O5	160.037	159.03	3.819						DDA for preferred ion	[M-H]-1		1.39867e+07	1.8946e+07	2.58738e+07	1.7213e+07	1.51548e+07	2.28453e+07	2.31334e+06	2.65199e+06	2.45361e+06	1.58927e+06	1.61215e+06	1.60895e+06	2.27572e+06	2.55171e+06	2.33417e+06	1.4837e+06	1.46037e+06	1.57884e+06	2.32623e+06	2.46981e+06	2.17561e+06	1.66718e+06	1.78631e+06	1.6103e+06	2.05639e+06	2.03945e+06	2.07729e+06	2.83181e+06	2.21671e+06	1.77975e+06
355					C6 H8 O5	160.037	159.03	6.156						No MS2	[M-H]-1		2.76891e+06	2.63191e+06	8.51902e+06	1.57083e+07	1.24934e+07	1.11773e+07	2.09602e+06	2.38091e+06	2.25155e+06	9.48036e+06	3.15436e+06	5.10681e+07	2.13194e+06	2.32182e+06	2.35113e+06	5.40219e+06	2.73946e+06	1.51152e+06	2.39098e+06	2.38255e+06	2.13264e+06	2.33069e+06	1.68079e+06	1.696e+06	7.88128e+06	1.82721e+07	1.80143e+07	2.73293e+07	2.18538e+07	1.68698e+07
356					C6 H8 O5	160.037	159.03	6.698						DDA for preferred ion	[M-H]-1		4.09776e+06	3.87499e+06	3.32546e+06	8606440	6.74101e+06	4.51987e+06	4.13372e+06	4.60298e+06	4.15287e+06	1.27647e+07	4.0055e+06	1.61512e+07	4.17995e+06	4.9131e+06	4.71268e+06	3.1011e+06	3.06187e+06	3.10497e+06	4.83607e+06	4.8016e+06	4.44933e+06	3.50942e+06	3.43375e+06	3.26031e+06	4.4745e+06	4.46823e+06	4.68906e+06	1.17485e+07	7.92451e+06	9.82741e+06
357					C6 H8 O5	160.037	159.03	5.146						No MS2	[M-H]-1		3.26273e+06	3.1297e+06	7.4759e+06	4.49985e+06	2.63185e+06	1.04706e+07	3.22856e+06	4.9462e+06	3.41792e+06	2.17716e+06	2.47384e+06	2.3403e+06	1.26229e+07	9.80529e+06	9.37834e+06	2.88519e+06	5.24801e+06	5.02429e+06	4.35062e+06	2.91446e+07	2.44957e+07	9.12544e+06	1.31712e+07	1.41325e+07	3.04658e+06	5.75921e+06	3.10014e+06	2.54807e+06	2.42074e+06	2.42567e+06
358	[Similar to: N'-hydroxy-4,7-dimethylpyrazolo[5,1-c][1,2,4]triazine-3-carboximidamide; ŒîMass: -46.0544 Da]				C6 H8 O5	160.037	159.03	2.623			64.7			DDA for preferred ion	[M-H]-1		1.37639e+06	1.31955e+06	1.14182e+06	1.07004e+06	1.04167e+06	1.08212e+06	1.35248e+06	1.56497e+06	1.55704e+06	1.12415e+06	1.14239e+06	1.11965e+06	1.47625e+06	1.552e+06	1.69186e+06	1.13949e+06	1.10938e+06	1.20096e+06	1.54032e+06	1.51887e+06	1.42884e+06	1.14485e+06	1.26959e+06	1.13033e+06	1.48804e+06	1.48342e+06	1.44714e+06	1.30415e+06	1.24515e+06	1.20143e+06
359					C7 H12 O4	160.074	159.066	2.24						No MS2	[M-H]-1		1.38983e+06	1.42357e+06	3.529e+06	3.38191e+06	1.28329e+06	2.2585e+06	5.10196e+06	7.77583e+06	1.96476e+06	2.90041e+06	4.62968e+06	1.99465e+06	5.12133e+06	1.15122e+07	9.42534e+06	2.89437e+06	3.86833e+06	4.65889e+06	8.7224e+06	7.48208e+06	4.79112e+06	3.00607e+06	3.4097e+06	2.28665e+06	4.70166e+06	5.5738e+06	4.80247e+06	2.00886e+06	2.1056e+06	2.56216e+06
360					C8 H16 O3	160.11	159.103	1.686						No MS2	[M-H]-1		1.01738e+06	1.00445e+06	900210	2.16722e+06	1.7191e+06	2.25496e+06	1.08818e+06	1.06975e+06	1.17408e+06	3.71576e+06	4.11429e+06	5.8678e+06	2.14149e+06	1.70145e+06	2.85422e+06	2.54174e+06	2.83758e+06	8.21868e+06	1.04024e+06	1.07153e+06	1.08339e+06	1.30673e+07	4.3126e+06	2.9299e+06	1.10689e+06	2.50827e+06	1.16356e+06	1.12879e+06	2.39307e+06	1.86959e+06
361	Unknown				Unknown	160.987	159.979	14.906						No MS2	[M-H]-1		3.05962e+08	3.48845e+08	2.22494e+08	2.71581e+08	2.7286e+08	2.36404e+08	2.65207e+08	2.34857e+08	2.84477e+08	4.97009e+08	6.48784e+08	5.33759e+08	59700946	1.87105e+08	8.91886e+07	6.8164e+08	5.93128e+08	5.87084e+08	2.83008e+08	2.76947e+08	2.59521e+08	7.0924e+08	8.96759e+08	824659961	3.05674e+08	1.68907e+08	1.64299e+08	3.11094e+08	4.39584e+08	2.73242e+08
362					C4 H8 N3 P S	161.018	160.011	2.761						No MS2	[M-H]-1		1.75189e+07	1.91976e+07	1.58406e+07	1.06407e+07	7.59353e+06	1.76982e+07	1.90785e+07	1.97345e+07	1.3367e+07	1.45752e+07	1.40631e+07	1.1854e+07	1.38567e+07	7.81365e+06	4.63417e+06	6.63629e+06	3.5784e+06	8.7693e+06	5.78935e+06	1.82567e+07	1.4875e+07	4.76373e+06	1.07596e+07	8.16986e+06	1.55349e+07	9.38468e+06	1.74257e+07	2.49151e+06	1.00491e+07	1.37927e+07
363					C5 H7 N O5	161.032	160.025	10.166						DDA for preferred ion	[M-H]-1		3.32587e+07	8.15429e+06	3.78799e+07	3.14903e+07	3.24837e+07	3.4683e+07	3.33117e+07	2.34891e+07	2.30849e+07	2.62883e+07	3.0375e+07	2.3497e+07	3.3773e+07	1.98217e+07	2.14199e+07	2.53333e+07	2.77771e+07	2.76057e+07	3.00731e+07	3.1261e+07	3.43887e+07	2.38616e+07	2.55225e+07	3.21858e+07	2.26202e+07	2.23798e+07	2.11377e+07	1.81606e+07	1.91055e+07	2.42853e+07
364					C6 H11 N O4	161.069	160.061	8.01						No MS2	[M-H]-1		6.19143e+06	1.67872e+07	1.95244e+07	3.04577e+07	9.65136e+06	2.19182e+07	1.24204e+06	1.3292e+06	1.42395e+06	941493	1.03052e+06	934390	1.22954e+06	1.27118e+06	1.05257e+06	872094	893143	948794	1.48912e+06	1.4098e+06	1.3509e+06	993641	1.05147e+06	995735	1.29367e+06	1.24376e+06	1.26727e+06	998267	951531	1.01373e+06
365	Unknown				Unknown	161.928	160.921	1.421						DDA for preferred ion	[M-H]-1		6.42337e+06	7.97103e+06	7.06848e+06	1.359e+06	831659	899729	2.16226e+06	1.39743e+06	1.94382e+06	2.01216e+06	3.7083e+06	2.35842e+06	2.33899e+06	2.22458e+06	1.54113e+06	5.99834e+06	7.83957e+06	5.53773e+06	1.50094e+06	1.44244e+06	1.86487e+06	1.32917e+07	2.55114e+07	1.28128e+07	2.87228e+06	8.67628e+06	5.15989e+06	8.81336e+06	1.56535e+07	1.627e+07
366					C3 H3 N2 O4 P	161.983	160.976	14.907						DDA for preferred ion	[M-H]-1		3.67081e+08	3.04749e+08	3.87583e+08	2.32423e+08	3.21855e+08	2.94747e+08	3.22114e+08	2.69546e+08	3.55247e+08	4.58025e+08	7.87339e+08	6.24855e+08	1.26922e+08	2.21341e+08	1.0382e+08	8.01999e+08	677837956	6.59311e+08	3.40597e+08	3.0616e+08	3.07847e+08	8.19726e+08	1044245019	9.67339e+08	3.64056e+08	3.3221e+08	1.98765e+08	3.55235e+08	3.28216e+08	4.70499e+08
367					C5 H6 O4 S	161.999	160.991	3.284						DDA for preferred ion	[M-H]-1		2.03517e+06	2.03626e+06	1.72135e+06	1.50193e+06	1.59244e+06	1.57957e+06	2.16407e+06	2.34687e+06	2.3785e+06	1.49244e+06	1.65247e+06	1.64647e+06	2.29505e+06	2.64587e+06	4.70475e+06	1.5739e+06	1.54491e+06	1.59484e+06	2.4485e+06	2.41831e+06	2.3275e+06	1.87471e+06	1.86694e+06	1.69978e+06	2.47731e+06	2.49456e+06	2.58585e+06	2.10495e+06	2.0825e+06	1.90461e+06
368					C4 H8 N2 O P2	162.01	161.003	15.685						DDA for preferred ion	[M-H]-1		8.12404e+06	7.77703e+06	7.41695e+06	7.10103e+06	8.51733e+06	6.68571e+06	11249206	8.58094e+06	8.56322e+06	6.82013e+06	6.60604e+06	6.82477e+06	9.31996e+06	8.93427e+06	8.47411e+06	4.24748e+07	5.40118e+06	749630	1.07191e+07	1.1111e+07	6.25702e+07	4.73991e+06	459643	3.88811e+07	9.60427e+06	1.01959e+07	9.52822e+06	7.77079e+06	6.04266e+06	7.06775e+06
369					C5 H6 O6	162.016	161.009	6.198						DDA for preferred ion	[M-H]-1		1.70756e+06	1.66451e+06	1.47829e+06	1.36534e+06	1.44985e+06	1.43068e+06	5.58561e+06	6.94029e+06	7.99614e+06	4.07327e+06	3.79302e+06	3.397e+06	2.72766e+06	3.60605e+06	5.13386e+06	4.66053e+06	5.59592e+06	5.43377e+06	4.31482e+06	2.87893e+06	1.95297e+06	3.85421e+06	3.46936e+06	3.60883e+06	7.66721e+06	6.0549e+06	7.55209e+06	1.51988e+06	2.27504e+06	3.30808e+06
370					C5 H6 O6	162.016	161.009	6.609						DDA for preferred ion	[M-H]-1		4.37357e+06	4.30865e+06	3.7266e+06	1.52126e+07	2.4989e+07	2.05933e+07	4.71354e+06	4.84845e+06	4.62362e+06	3.84252e+06	3.83707e+06	3.73875e+06	4.65307e+06	5.08654e+06	5.07594e+06	3.69015e+06	3.01676e+06	3.36326e+06	5.15118e+06	5.06678e+06	4.96532e+06	3.96788e+06	3.65681e+06	3.35301e+06	4.61704e+06	4.54631e+06	4.79775e+06	3.58496e+06	3.46531e+06	3.65315e+06
371					C5 H6 O6	162.016	161.009	10.824						DDA for preferred ion	[M-H]-1		1.18659e+06	998977	1.03487e+06	1.01953e+06	1.48589e+06	1.09595e+06	1.36269e+06	1.19327e+06	1.32099e+06	3.2105e+06	2.96833e+06	2.80523e+06	1.18981e+06	1.24751e+06	1.39814e+06	1.6699e+06	1.78171e+06	1.96592e+06	1.3778e+06	1.38912e+06	1.26045e+06	1.72558e+06	890535	1.00355e+06	1.30987e+06	1.25874e+06	1.29648e+06	2.4648e+06	1.17418e+06	1.98742e+06
372					C9 H6 O3	162.032	161.024	2.844						DDA for preferred ion	[M-H]-1		2.55415e+07	3.69363e+06	2.10812e+07	1.09249e+06	1.46736e+06	1.46604e+06	2.0922e+06	3.88715e+06	1.76365e+06	1.59713e+06	7.48275e+06	1.94227e+06	1.43991e+06	1.39951e+06	1.48045e+06	8.22158e+06	2.06543e+06	3.55386e+06	1.36502e+06	1.21493e+07	1.09673e+07	1.92375e+06	2.12946e+06	1.54578e+06	1.14391e+06	4.46438e+06	1.86958e+06	4.36571e+06	5.90465e+06	5.24831e+06
373					C9 H6 O3	162.032	161.024	1.277						DDA for preferred ion	[M-H]-1		3.32496e+06	3.04856e+06	895327	807093	667918	1.47325e+06	2.16168e+06	1.08173e+06	1.0511e+06	811575	3.69652e+06	2.19056e+06	1.20415e+06	2.00847e+06	1.61126e+06	2.31893e+06	2.9027e+06	1.55761e+06	1.14079e+06	1.95926e+06	1.51326e+06	1.45587e+06	1.20192e+06	2.57938e+06	2.89389e+06	1.19573e+06	3.47536e+06	1.17495e+06	2.0384e+06	876246
374					C6 H10 O5	162.053	161.045	9.435						DDA for preferred ion	[M-H]-1		2.19943e+08	2.91563e+08	4.42353e+08	5.24624e+08	454548242	4.02716e+08	8.47737e+06	8.46336e+06	9.16394e+06	6.51354e+06	6.96666e+06	6.36068e+06	8.30556e+06	7.53637e+06	6.93169e+06	5.8269e+06	6.03239e+06	6.44152e+06	9.69009e+06	9.25663e+06	8.86753e+06	5.9338e+06	6.19915e+06	6.14149e+06	8.05369e+06	8.72123e+06	8.17824e+06	6.8142e+06	6.36848e+06	6.7273e+06
375					C6 H10 O5	162.053	161.046	5.052						DDA for preferred ion	[M-H]-1		4.2832e+06	4.22632e+06	3.62141e+06	8.27731e+06	3.4406e+06	6.75997e+06	4.50901e+06	4.97951e+06	4.66361e+06	3.26035e+06	3.54656e+06	3.42281e+06	4.58462e+06	4.90216e+06	4.9332e+06	3.24904e+06	3.12438e+06	3.67563e+06	4.95944e+06	5.05759e+06	4.51147e+06	3.71165e+06	3.62929e+06	3.91132e+06	4.51656e+06	1.3456e+06	4.56384e+06	4.15927e+06	3.99852e+06	4.64502e+06
376					C6 H10 O5	162.053	161.046	6.464						DDA for preferred ion	[M-H]-1		6.91863e+06	1.41373e+07	3.41146e+07	3.09353e+07	2.59157e+07	2.8524e+07	2.51646e+07	1.37477e+07	1.25458e+07	1.22338e+07	1.01425e+07	8.37661e+06	3.95293e+07	2.34623e+07	2.14922e+07	2.33705e+07	2.85884e+07	4.67065e+07	6.02652e+06	6.931e+06	1.59203e+07	1.4635e+07	2.24314e+07	2.70897e+07	2.57916e+07	3.53851e+07	2.98816e+07	1.74531e+07	2.80659e+07	2.1375e+07
377					C6 H10 O5	162.053	161.046	8.614						DDA for preferred ion	[M-H]-1		8.83543e+06	1.71324e+07	1.12473e+07	1.79424e+07	1.94156e+07	1.61627e+07	3.38815e+06	4.44412e+06	3.48447e+06	2.58941e+06	2.65033e+06	2.47571e+06	8.26192e+06	3.412e+06	3.85909e+06	5.00731e+06	3.22527e+06	5.95724e+06	3.66042e+06	3.83885e+06	3.48252e+06	2.98043e+06	2.56737e+06	2.52229e+06	3.46912e+06	3.38896e+06	3.4784e+06	2.61551e+06	3.26203e+06	2.79669e+06
378					C6 H10 O5	162.053	161.046	2.218						DDA for preferred ion	[M-H]-1		3.24125e+06	2.72935e+06	2.0256e+06	1.87202e+06	1.86456e+06	6.02661e+06	2.68912e+06	3.6003e+06	2.75394e+06	1.4698e+07	4.80301e+06	1.37064e+07	2.73551e+06	2.83321e+06	2.77655e+06	6.4986e+06	4.10306e+06	4.82976e+06	2.74073e+06	2.68247e+06	2.64347e+06	5.22596e+06	4.96902e+06	3.72299e+06	8.94116e+06	1.83865e+07	4.38022e+06	1.77067e+07	3.18616e+07	2.40754e+07
379					C6 H10 O5	162.053	161.046	5.396						DDA for preferred ion	[M-H]-1		3.78613e+06	3.68587e+06	3.27163e+06	2.84026e+06	3.11174e+06	1.3582e+07	4.01973e+06	4.40642e+06	4.22139e+06	2.55199e+06	2.81562e+06	2.77428e+06	4.01765e+06	4.31918e+06	4.41249e+06	2.56692e+06	2.7237e+06	3.25236e+06	4.36625e+06	4.30539e+06	3.96976e+06	3.02714e+06	3.80006e+06	3.2254e+06	4.18243e+06	3.85369e+06	3.99038e+06	3.01855e+06	2.93193e+06	3.26536e+06
380					C10 H10 O2	162.068	161.061	1.235						DDA for preferred ion	[M-H]-1		989357	991815	790688	4.31062e+06	6.27756e+06	6.47746e+06	1.07877e+06	2.63515e+06	1.07696e+06	1.15452e+06	7.49196e+07	8.631e+07	1.63623e+06	1.45726e+06	1.35694e+06	2.02834e+06	4.96487e+06	6.67963e+06	953778	983989	908183	3.40649e+06	8.02838e+06	7.51716e+06	873556	837674	938605	704521	686072	759669
381	Unknown				Unknown	163.849	162.842	6.879						DDA for preferred ion	[M-H]-1		1.76402e+08	1.31331e+08	1.95641e+08	1.47026e+08	1.46082e+08	148850769	2.39641e+08	1.32188e+08	6.7786e+07	1.50669e+08	1.62389e+08	1.47514e+08	1.93606e+08	8.14599e+07	1.65412e+08	130790793	1.43396e+08	1.38874e+08	2.32097e+08	2.41948e+08	7.95392e+07	9.27571e+07	126633126	1.46329e+08	1.71432e+08	2.09465e+08	1.92416e+08	1.48589e+08	1.35371e+08	1.21025e+08
382	Unknown				Unknown	163.849	162.842	7.004						DDA for preferred ion	[M-H]-1		1.19983e+08	1.75492e+08	162817072	1.46714e+08	1.20374e+08	1.32781e+08	1.53956e+08	185786773	6.34598e+07	1.20628e+08	124168338	1.23846e+08	1.60953e+08	3.97388e+07	2.29572e+08	7.63677e+07	1.03651e+08	1.26025e+08	1.91416e+08	2.32122e+08	143205450	9.38521e+07	9.60465e+07	9.36733e+07	1.17316e+08	1.22084e+08	1.46138e+08	1.04666e+08	7.79617e+07	8.37712e+07
383					C8 H4 O4	164.011	163.004	1.292						DDA for preferred ion	[M-H]-1		1.60669e+06	1.50701e+06	1.2608e+06	1.34703e+06	1.22013e+06	1.35193e+06	6.78327e+06	5.12266e+06	6.14364e+06	2.65552e+07	2.36279e+07	1.95042e+07	4.75049e+06	7.43613e+06	4.79968e+06	1.97468e+07	1.64812e+07	1.94386e+07	1.85725e+06	1.81291e+06	1.49883e+06	2.49942e+07	2.6014e+07	3.13211e+06	1.2911e+06	1.27496e+06	1.27386e+06	1.40074e+07	1.4961e+07	9.35692e+06
384					C5 H8 O4 S	164.014	163.007	3.909						DDA for preferred ion	[M-H]-1		2.1001e+06	2.11467e+06	1.8364e+06	1.59609e+06	1.64252e+06	1.66502e+06	2.27484e+06	2.43581e+06	2.46089e+06	1.71703e+06	1.83599e+06	1.92896e+06	2.34641e+06	2.50728e+06	2.65511e+06	1.70961e+06	1.73514e+06	1.83489e+06	2.47534e+06	2.50704e+06	2.34984e+06	2.15863e+06	2.08718e+06	1.97485e+06	2.55945e+06	2.59744e+06	2.6172e+06	2.21144e+06	2.01792e+06	2.48478e+06
385					C3 H9 N4 P S	164.028	163.021	1.362						DDA for preferred ion	[M-H]-1		9.02132e+07	3.76188e+07	1.27304e+07	4.28017e+07	1.6281e+07	2.72641e+07	5.16631e+07	4.90905e+07	3.27401e+07	1.07413e+08	1.14652e+08	9.12071e+07	3.56343e+07	4.85949e+07	4.42252e+07	9.01037e+07	8.85806e+07	1.0318e+08	5.16073e+07	5.67039e+07	6.04884e+07	1.18784e+08	1.22889e+08	1.00216e+08	2.77759e+07	2.12196e+07	1.66981e+07	1.19504e+08	1.14024e+08	1.21515e+08
386					C5 H8 O6	164.032	163.025	10.841						DDA for preferred ion	[M-H]-1		3.12993e+07	3.90281e+07	6.48544e+07	2.44626e+08	3.31945e+08	1.88103e+08	6.16034e+06	7.70039e+06	8.18064e+06	6.83883e+06	7.33454e+06	2.86731e+06	6.58991e+06	3.55108e+06	3.8632e+06	5.53826e+06	1.23956e+07	1.66824e+07	3.8315e+06	1.28347e+06	3.93708e+06	3.01188e+06	5.12986e+06	5.90812e+06	2.11239e+07	1.80428e+07	2.01112e+07	7.13756e+07	2.37808e+07	3.73953e+07
387					C5 H8 O6	164.032	163.025	10.187						DDA for preferred ion	[M-H]-1		5.38941e+07	5.47913e+07	1.08555e+08	4.0141e+08	5.01921e+08	3.61552e+08	3.02568e+06	2.75567e+06	3.1359e+06	2.23456e+06	2.45948e+06	2.24676e+06	2.93549e+06	2.63495e+06	2.95662e+06	2.11701e+06	2.08807e+06	2.29143e+06	3.33867e+06	3.36271e+06	3.23987e+06	2.29528e+06	2.3219e+06	2.45424e+06	5.22749e+06	3.44157e+06	7.75248e+06	1.10506e+07	2.46682e+07	3.45241e+07
388					C5 H8 O6	164.032	163.025	9.853						DDA for preferred ion	[M-H]-1		1.38501e+08	1.4706e+08	3.17368e+08	1749529004	2175564182	4.46402e+08	4.97106e+06	4.85058e+06	5.15408e+06	3.62642e+06	4.21984e+06	3.63937e+06	4.72425e+06	4.14526e+06	3.65754e+06	3.39593e+06	3.60851e+06	3.71196e+06	5.55608e+06	5.50871e+06	5.24093e+06	3.51873e+06	3.62631e+06	3.95059e+06	7.62355e+06	5.37255e+06	1.43085e+07	5.02218e+07	7.36227e+07	1.12009e+08
389					C5 H8 O6	164.032	163.025	1.668						DDA for preferred ion	[M-H]-1		921634	1.04286e+06	828212	5.9171e+06	5.07063e+06	1.34537e+07	943334	984082	1.01249e+06	1.14645e+06	1.15894e+06	1.18283e+06	896282	992615	1.023e+06	810751	919170	1.00755e+06	994661	889473	1.04943e+06	852395	1.13307e+06	928251	898352	904379	913378	825841	847658	902866
390					C6 H12 O5	164.068	163.061	8.798						DDA for preferred ion	[M-H]-1		1.4082e+06	1.20414e+06	1.23853e+06	3.48087e+06	4.03732e+06	2.59537e+06	4.10448e+06	9.45304e+06	1.0081e+07	6.04244e+06	1.45408e+06	4.71782e+06	1.85357e+07	1.31858e+07	5.00123e+06	5.89791e+06	9.21918e+06	5.77229e+06	4.29144e+06	1.55917e+06	2.85525e+06	9.66738e+06	7.1581e+06	4.97978e+06	8.71692e+06	2.0013e+07	9.4539e+06	8.97489e+06	6.88682e+06	7.1989e+06
391					C6 H12 O5	164.068	163.061	9.154						DDA for preferred ion	[M-H]-1		1.88495e+06	1.70046e+06	1.78616e+06	1.41135e+07	1.96224e+06	7.54804e+06	1.63587e+06	1.6477e+06	2.3035e+06	1.29626e+06	1.37042e+06	1.22568e+06	2.31234e+06	3.54943e+06	1.3938e+06	1.22102e+06	1.73543e+06	2.72425e+06	2.04977e+06	1.85879e+06	1.97672e+06	1.25844e+06	1.27589e+06	1.29176e+06	1.79146e+06	2.51482e+06	1.89914e+06	1.57154e+06	1.47205e+06	1.76917e+06
392	Unknown				Unknown	164.904	163.896	3.594						No MS2	[M-H]-1		1.48269e+07	8.97546e+06	3.82358e+06	1.92578e+07	1.45071e+07	1.24549e+07	4.69441e+07	5.10764e+07	2.7175e+07	9.9079e+06	1.32207e+07	6.52325e+06	5.05781e+07	3.13603e+07	3.09679e+07	1.52404e+07	1.68057e+07	1.65993e+07	3.42386e+07	4.41341e+07	4.64044e+07	1.05094e+07	1.96988e+07	1.48614e+07	3.02111e+07	1.71158e+07	1.43845e+07	8.65032e+06	1.06905e+07	9.47818e+06
393					C8 H7 N O3	165.043	164.035	1.445						DDA for preferred ion	[M-H]-1		5.63867e+06	4.1468e+06	6.40163e+06	4.86517e+06	3.0614e+06	8.37344e+06	1.3471e+07	5.04036e+06	1.32312e+07	4.83612e+06	9.45388e+06	6.93082e+06	8.63541e+07	7.27141e+07	5.54099e+07	1.62809e+07	1.79353e+07	1.39421e+07	3.54633e+06	3.95547e+06	4.77263e+06	1.22999e+07	2.10842e+07	1.97381e+07	1.37616e+06	3.12754e+06	1.65539e+06	3.11034e+06	7.46638e+06	4.71821e+06
394					C8 H7 N O3	165.043	164.035	4.2						DDA for preferred ion	[M-H]-1		2.28975e+06	2.38596e+06	1.89062e+06	1.70154e+06	1.77098e+06	1.76476e+06	2.2592e+06	2.62779e+06	2.55949e+06	1.55723e+06	1.7704e+06	1.74198e+06	2.42871e+06	2.7501e+06	2.53286e+06	1.58781e+06	1.7181e+06	1.73853e+06	2.64715e+06	2.62725e+06	2.39954e+06	1.85925e+06	1.96341e+06	1.80831e+06	2.49691e+06	2.42883e+06	2.50097e+06	2.03942e+06	1.85469e+06	1.88331e+06
395					C5 H11 N O3 S	165.046	164.039	11.556						No MS2	[M-H]-1		9.49322e+06	2.02296e+07	3.01562e+07	5.49286e+07	4.92185e+07	3.92985e+07	1.45593e+06	1.38717e+06	1.41093e+06	990078	1.07647e+06	958743	1.27496e+06	1.60614e+06	1.32097e+06	893924	912375	1.02239e+06	1.51529e+06	1.42434e+06	1.40382e+06	864886	916399	984286	1.28865e+06	2.52675e+06	3.09451e+06	2.33858e+06	7.8169e+06	1.09519e+07
396	Unknown				Unknown	165.845	164.838	6.877						DDA for preferred ion	[M-H]-1		2.78086e+07	5.29988e+07	2.91124e+07	4.37853e+07	3.33509e+07	4.91904e+07	5.80595e+07	5.71698e+07	3.73396e+07	3.95875e+07	2.3214e+07	4.25869e+07	6.04281e+07	3.12318e+07	4.07471e+07	3.82002e+07	1.09686e+07	2.48408e+07	5.3917e+07	8.13379e+07	2.06478e+07	2.57522e+07	3.58065e+07	1.06099e+07	2.4542e+07	5.9101e+07	4.75774e+07	2.26564e+07	4.04516e+07	2.9149e+07
397	Unknown				Unknown	165.847	164.839	6.887						DDA for preferred ion	[M-H]-1		1.41507e+08	1.89377e+08	162703890	1.62468e+08	1.25204e+08	1.39266e+08	2.11255e+08	2.23562e+08	1.30679e+08	1.27061e+08	134959210	1.31445e+08	1.77243e+08	1.32431e+08	1.50476e+08	1.09222e+08	1.23919e+08	9.85523e+07	1.99654e+08	2.11941e+08	8.84862e+07	1.1893e+08	1.40855e+08	1.2266e+08	1.84935e+08	1.88101e+08	1.11923e+08	9.24899e+07	1.35814e+08	1.50131e+08
398	Unknown				Unknown	165.847	164.839	7.005						DDA for preferred ion	[M-H]-1		1.61586e+08	1.27307e+08	1.66334e+08	1.21291e+08	1.31906e+08	1.33288e+08	1.66471e+08	1.94632e+08	1.21939e+08	9.22403e+07	6.81425e+07	1.21956e+08	1.88184e+08	8.0591e+07	1.35303e+08	1.04946e+08	1.02821e+08	9.97647e+07	2.27691e+08	2.27486e+08	1.44155e+08	6.37735e+07	1.10012e+08	8.92688e+07	1.85509e+08	1.78406e+08	1.85337e+08	1.10604e+08	1.12168e+08	1.34556e+08
399	Unknown				Unknown	165.942	164.935	15.148						DDA for preferred ion	[M-H]-1		9.81511e+07	131832170	9.21921e+07	1.17971e+08	2.14867e+07	1.04873e+08	9.62865e+07	7.59987e+07	3.42541e+07	1.72608e+08	2.13495e+08	1.74824e+08	2.73802e+07	6.35497e+07	2.96788e+07	1.82529e+08	1.80997e+08	1.71636e+08	8.33358e+07	7.64026e+07	7.62548e+07	1.15108e+08	1.15028e+08	9.50826e+07	1.12746e+08	1.66028e+08	1.6559e+08	2.53325e+07	2.39452e+08	1.97582e+08
401					C4 H6 O5 S	165.994	164.986	2.806						DDA for preferred ion	[M-H]-1		1.66908e+06	2.13329e+06	1.52822e+06	1.51694e+06	1.17945e+06	1.37876e+06	2.59241e+06	2.63674e+06	1.92766e+06	2.75831e+06	1.8796e+06	1.70305e+06	4.31815e+06	2.16428e+06	4.1644e+06	3.2925e+06	2.82647e+06	3.66471e+06	6.6373e+06	5.83254e+06	6.30588e+06	5.25654e+06	5.41736e+06	4.27697e+06	1.79539e+06	2.42729e+06	2.12579e+06	1.56499e+06	2.41144e+06	1.84917e+06
402					C8 H6 O2 S	166.009	165.002	1.274						DDA for preferred ion	[M-H]-1		829406	823680	659192	705870	639727	709228	6.9628e+06	5.07661e+06	6.09163e+06	2.7733e+06	3.99259e+06	1.52018e+06	4.75815e+06	7.45174e+06	4.81208e+06	5.90495e+06	5.21325e+06	5.92185e+06	1.02019e+06	1.17839e+06	1.50914e+06	3.24217e+06	1.15902e+06	3.1653e+06	660699	663671	646139	1.59947e+06	2.47749e+06	1.50584e+06
403					C4 H2 N6 O2	166.024	165.017	6.834						DDA for preferred ion	[M-H]-1		1.30508e+06	940429	952197	896587	817261	970574	2.6769e+06	1.37387e+06	2.82727e+06	1.86831e+06	2.49327e+06	1.485e+06	1.03534e+07	5.53293e+06	3.04965e+06	2.72163e+06	2.62099e+06	2.53485e+06	2.50322e+06	7.30795e+06	4.76615e+06	2.98713e+06	2.21616e+06	5.32876e+06	1.33644e+06	3.52233e+06	3.84373e+06	1.08486e+06	1.09557e+06	1.27232e+06
404	Unknown				Unknown	166.024	165.017	19.608						DDA for preferred ion	[M-H]-1		334429	572010	364432	914183	1.48858e+06	903404	465473	1.00726e+06	369617	335999	377114	1.90673e+06	631783	1.40406e+06	406267	338567	521306	663913	554883	856093	522336	436966	400049	405883	1.39314e+06	535621	1.83554e+06	481929	436859	600376
405					C4 H2 N6 O2	166.024	165.017	5.465						DDA for preferred ion	[M-H]-1		1.3418e+06	2.04978e+06	815364	897529	1.01747e+06	933840	1.78353e+06	1.31643e+06	2.44733e+06	1.4844e+06	814380	1.37563e+06	1.17085e+06	2.02306e+06	1.27784e+06	1.46006e+06	1.85091e+06	1.62673e+06	2.20518e+06	3.10244e+06	2.23513e+06	1.78351e+06	910416	935955	1.16069e+06	1.16246e+06	1.12986e+06	870793	1.81184e+06	987618
406					C8 H6 O4	166.027	165.019	1.822						DDA for preferred ion	[M-H]-1		1.40584e+08	127370220	1.84645e+08	402849699	3.69057e+08	4.66241e+08	2.49619e+08	2.43365e+08	1.41632e+08	3.29634e+08	2.75435e+08	4.35391e+08	2.49523e+08	3.78318e+08	1.91323e+08	3.16544e+08	3.49564e+08	2.94458e+08	304998647	3.3286e+08	2.55029e+08	4.85434e+08	4.51513e+08	4.4982e+08	1.71693e+08	1.43499e+08	9.97093e+07	3.31367e+08	3.62088e+08	3.66579e+08
407					C8 H6 O4	166.027	165.019	4.582						DDA for preferred ion	[M-H]-1		6.32196e+07	5.90535e+07	6.1183e+07	1.08453e+08	1.04788e+08	8.01416e+07	3.22664e+07	6.26481e+07	2.04966e+07	1.08881e+08	3.92471e+07	3.39037e+07	5.02156e+07	3.13862e+07	4.63983e+07	3.98649e+07	2.21432e+07	2.06835e+07	5.04324e+07	5.10931e+07	4.57621e+07	1.90116e+07	3.96797e+07	3.85514e+07	6.89109e+07	9.45972e+07	9.25614e+07	7.94093e+07	7.63563e+07	5.59625e+07
408					C8 H6 O4	166.027	165.019	9.667						No MS2	[M-H]-1		1.78463e+07	1.93988e+07	2.33246e+07	2.0661e+07	2.18686e+07	2.16148e+07	6.42311e+06	5.25422e+06	7.45992e+06	6.42825e+06	8.64087e+06	7.31474e+06	9.5271e+06	7.30067e+06	6.76854e+06	8.29148e+06	7.63535e+06	6.7927e+06	7.21022e+06	8.21771e+06	8.98051e+06	8.69333e+06	6.66734e+06	8.83466e+06	4.78621e+06	4.77266e+06	951413	3.5084e+06	4.92853e+06	4.66822e+06
409					C8 H6 O4	166.027	165.019	1.449						DDA for preferred ion	[M-H]-1		8.9665e+07	3.96532e+07	2.62818e+07	42395635	1.62462e+07	5.12225e+07	4.81024e+07	5.11034e+07	3.11629e+07	1.52921e+07	2.39441e+07	1.34294e+07	3.47846e+07	46486349	4.41802e+07	2.38981e+07	2.52844e+07	2.26086e+07	4.08838e+07	5.75464e+07	2.93362e+07	3.46015e+07	3.44757e+07	3.23016e+07	1.96313e+07	2.12525e+07	1.67247e+07	8.32973e+06	1.15759e+07	8.53262e+06
410					C8 H6 O4	166.027	165.019	1.547						DDA for preferred ion	[M-H]-1		2.21163e+07	9.06029e+06	2.08789e+07	9.00276e+06	5.2578e+07	5.59599e+07	1.29954e+07	1.34583e+07	9.04998e+06	6.55293e+06	1.26634e+07	1.19724e+07	9.62449e+06	6.58454e+06	7.76359e+06	2.73117e+07	1.0047e+07	1.24826e+07	1.20374e+07	6.01181e+07	1.20787e+07	1.06873e+07	1.77799e+07	9.84487e+06	7.81375e+06	6.05778e+06	1.6745e+06	8.07182e+06	9.007e+06	6.83104e+06
411					C8 H6 O4	166.027	165.019	2.535						DDA for preferred ion	[M-H]-1		2.66705e+07	1.98088e+07	2.27042e+07	2.60974e+07	3.27952e+07	3.43308e+07	4.17886e+07	4.28657e+07	3.26287e+07	5.22972e+07	4.89722e+07	5.85048e+07	5.26296e+07	4.82928e+07	4.09039e+07	3.57055e+07	3.89112e+07	4.77362e+07	3.94309e+07	4.06438e+07	8.00064e+07	5.05794e+07	5.31392e+07	2.42281e+07	3.01249e+07	3.36501e+07	2.12306e+07	6.10933e+07	5.39917e+07	5.41518e+07
412					C6 H14 O5	166.084	165.077	5.142						DDA for preferred ion	[M-H]-1		2.87057e+07	3.88368e+07	3.97105e+07	5.33851e+07	4.1911e+07	4.08345e+07	2.97208e+06	3.23764e+06	3.18244e+06	1.39205e+07	3.64748e+07	3.55248e+07	2.90996e+06	3.1515e+06	3.11908e+06	4.38489e+06	1.3866e+07	2.27657e+06	3.11612e+06	3.09506e+06	2.9684e+06	2.30815e+06	2.27015e+06	2.42449e+06	2.95694e+06	2.78197e+06	2.75788e+06	1.88862e+07	2.86697e+07	9.60278e+06
413					C H3 N3 O P2 S	166.947	165.94	14.95						No MS2	[M-H]-1		1.14508e+06	3.1487e+06	5.17064e+06	4.65199e+06	4.97383e+06	3.4429e+06	2.7529e+06	981043	1.14687e+06	1.78036e+07	1.8183e+06	1.66488e+07	1.01559e+06	1.01781e+06	1.07131e+06	1.8153e+07	7.8466e+06	2.55713e+06	1.46577e+06	2.31463e+06	1.13848e+06	5.35857e+06	7.77874e+06	1.70724e+07	7.18835e+06	3.38648e+06	5.91289e+06	9.19747e+06	9.20039e+06	1.47381e+07
414					C7 H5 N O4	167.022	166.015	9.655						No MS2	[M-H]-1		1.78463e+07	1.93988e+07	2.33246e+07	2.0661e+07	2.18686e+07	2.32855e+07	6.42311e+06	5.25422e+06	7.45992e+06	6.42825e+06	8.64087e+06	7.31474e+06	9.5271e+06	7.30067e+06	6.76854e+06	8.29148e+06	7.63535e+06	6.7927e+06	7.21022e+06	8.21771e+06	8.98051e+06	8.69333e+06	6.66734e+06	8.55026e+06	4.78621e+06	4.77266e+06	578481	3.5084e+06	3.61469e+06	4.66822e+06
415					C9 H13 N O2	167.095	166.087	2.655						No MS2	[M-H]-1		2.04247e+06	1.89535e+06	1.67578e+06	2.00859e+07	2.49497e+07	1.96194e+07	1.936e+06	2.17208e+06	1.99634e+06	1.37725e+06	1.46988e+06	1.5439e+06	2.17954e+06	2.30447e+06	2.23683e+06	1.63917e+06	1.55815e+06	1.6358e+06	2.19119e+06	2.15294e+06	2.02312e+06	1.65972e+06	1.82998e+06	1.6298e+06	2.17229e+06	2.36927e+06	2.24578e+06	2.00574e+06	2.02193e+06	1.69519e+06
416	Unknown				Unknown	167.842	166.835	6.879						DDA for preferred ion	[M-H]-1		3.01537e+07	5.74051e+07	5.85642e+07	5.25155e+07	5.69094e+07	5.28679e+07	6.15612e+07	6.05488e+07	3.95014e+07	3.83247e+07	5.01554e+07	4.53325e+07	6.73808e+07	3.22399e+07	4.20122e+07	3.91979e+07	4.39484e+07	4.65125e+07	7.34678e+07	7.58483e+07	4.83644e+07	3.14016e+07	4.31996e+07	4.87434e+07	2.34511e+07	5.15087e+07	6.52536e+07	2.12681e+07	3.65675e+07	4.8385e+07
417	Unknown				Unknown	167.991	166.984	10.164						No MS2	[M-H]-1		2.44274e+06	7.78076e+06	7.64335e+06	1.02494e+07	8.02582e+06	6.144e+06	1.5777e+07	1.15172e+07	2.11596e+07	1.42052e+07	1.26189e+07	1.3601e+07	1.85071e+07	1.13396e+07	1.43129e+07	1.09307e+07	1.23944e+07	1.28723e+07	8.92563e+06	7.50631e+06	9.13344e+06	6.41454e+06	6.53884e+06	5.49556e+06	7.86305e+06	6.78824e+06	2.70225e+06	8.31776e+06	8.11286e+06	8.48765e+06
418	Unknown				Unknown	167.991	166.984	12.465						No MS2	[M-H]-1		3.565e+07	9.36788e+07	1.4215e+08	1.47562e+08	1.19069e+08	1.19646e+08	3.79743e+06	1.8656e+06	3.2082e+06	4.12102e+06	2.78224e+06	9.99709e+06	8.48815e+06	7.61771e+06	2.00769e+06	2.90424e+06	4.12051e+06	1.16374e+06	3.33456e+06	5.6036e+06	1.41013e+06	5.21548e+06	2.92654e+06	4.43851e+06	1.94238e+08	224887757	163440895	112703117	1.65838e+08	153491598
419	Unknown				Unknown	122.018	167.016	9.658						DDA for preferred ion	[M+FA-H]-1		1.78732e+07	2.05585e+07	2.33588e+07	2.20292e+07	2.41729e+07	2.16439e+07	6.43015e+06	5.25986e+06	7.46778e+06	6.4342e+06	8.64868e+06	7.32119e+06	9.533e+06	7.67735e+06	6.77243e+06	8.65623e+06	8.16323e+06	6.79568e+06	7.21323e+06	8.22095e+06	8.98385e+06	9.55149e+06	6.97088e+06	8.55186e+06	4.78207e+06	5.33158e+06	572244	3.50417e+06	3.61023e+06	4.85543e+06
420	Unknown				Unknown	168.023	167.016	9.661						DDA for preferred ion	[M-H]-1		1.78732e+07	2.05585e+07	2.33588e+07	2.20292e+07	2.41729e+07	2.16439e+07	6.43015e+06	5.25986e+06	7.46778e+06	6.4342e+06	8.64868e+06	7.32119e+06	9.533e+06	7.67735e+06	6.77243e+06	8.65623e+06	8.16323e+06	6.79568e+06	7.21323e+06	8.22095e+06	8.98385e+06	9.55149e+06	6.97088e+06	8.55186e+06	2.30024e+06	5.33158e+06	594874	3.50417e+06	3.61023e+06	4.85543e+06
421					C3 H3 N7 O2	169.035	168.028	12.2						DDA for preferred ion	[M-H]-1		1.56072e+07	1.97776e+07	3.10389e+07	3.51245e+07	3.36676e+07	2.76415e+07	1.55765e+06	1.42803e+06	1.494e+06	3.53543e+06	1.53635e+06	4.00717e+06	1.36845e+06	1.46688e+06	1.38848e+06	1.58823e+06	3.33164e+06	3.13273e+06	1.57768e+06	1.53855e+06	1.48844e+06	1.39303e+06	1.5876e+06	1.08702e+06	1.44023e+06	1.37211e+06	1.49989e+06	2.45583e+06	2.57758e+06	3.59772e+06
422					C7 H7 N O4	169.037	168.03	1.281						No MS2	[M-H]-1		1.24903e+06	1.31491e+06	752438	813090	1.31564e+06	1.24516e+06	1.09958e+07	1.0427e+07	1.57169e+07	842945	1.24837e+06	983361	5.14011e+06	2.4e+07	1.2277e+07	6.54672e+06	7.73194e+06	3.55266e+06	8.78528e+06	1.1363e+07	3.06021e+07	1.61985e+06	1.35312e+06	1.27439e+07	4.16142e+06	3.34095e+06	5.57204e+06	779321	889936	900479
423					C4 H11 N O4 S	169.041	168.034	4.05						DDA for preferred ion	[M-H]-1		1.2219e+07	1.59203e+07	2.21551e+07	3.05826e+07	2.53741e+07	3.38045e+07	1.47071e+07	9.82963e+06	2.15275e+06	1.46114e+07	1.22992e+07	1.53641e+07	2.00323e+06	2.17678e+06	2.16503e+06	9.98178e+06	8.58184e+06	1.20131e+07	2.06096e+06	2.15169e+06	1.97186e+06	4.67087e+06	4.10323e+06	1.49914e+06	1.22614e+07	1.7832e+07	1.66703e+07	1.68559e+07	2.30056e+07	2.13305e+07
424					C8 H11 N O3	169.074	168.067	1.557						No MS2	[M-H]-1		1.03006e+06	1.01804e+06	865608	1.08031e+06	1.26069e+06	902107	1.0758e+06	1.11176e+06	1.06694e+06	1.4294e+06	1.50988e+06	1.48465e+06	1.28945e+06	1.42099e+06	1.10601e+06	1.20057e+06	1.2223e+06	1.54994e+06	978514	954502	943634	1.271e+06	1.44634e+06	1.33372e+06	997643	1.04062e+06	1.01772e+06	1.24543e+06	1.0333e+06	1.16149e+06
425					C8 H11 N O3	169.074	168.067	1.521						No MS2	[M-H]-1		837441	924030	749545	678998	701713	719295	1.07293e+06	1.10153e+06	1.08027e+06	1.4731e+06	1.74303e+06	2.14064e+06	1.31716e+06	1.4617e+06	1.13599e+06	2.07398e+06	2.49362e+06	2.91977e+06	1.44835e+06	1.06654e+06	1.23906e+06	2.87489e+06	4.36022e+06	4.31463e+06	896924	915559	878228	979834	915624	1.20011e+06
426					C3 H6 O4 S2	169.971	168.963	7.726						DDA for preferred ion	[M-H]-1		2.1371e+06	2.11713e+06	1.98475e+06	1.88118e+06	1.86149e+06	1.87108e+06	1.06248e+07	1.18756e+07	1.29173e+07	1.6994e+07	1.77334e+07	1.1923e+07	2.47443e+07	1.81557e+07	1.17503e+07	2.36681e+07	2.87719e+07	2.3536e+07	1.11748e+07	4.10935e+06	1.05735e+07	3.80162e+07	3.13995e+07	2.72843e+07	1.30608e+07	2.9961e+07	1.69099e+07	1.54874e+07	2.36962e+07	2.57643e+07
427					C3 H6 O6 S	169.988	168.981	12.452						DDA for preferred ion	[M-H]-1		3.52931e+07	9.27548e+07	1.412e+08	1.4855e+08	1.18e+08	1.20185e+08	7.61562e+06	1.85268e+06	6.71468e+06	4.0967e+06	2.76622e+06	9.94099e+06	8.92446e+06	5.87628e+06	7.95086e+06	2.89551e+06	4.10871e+06	1.26676e+06	5.71928e+06	6.12132e+06	2.27605e+06	5.20803e+06	2.92278e+06	4.43344e+06	1.96604e+08	2.40045e+08	1.82715e+08	1.13464e+08	166147394	155083993
428					C3 H6 O6 S	169.988	168.981	10.086						DDA for preferred ion	[M-H]-1		1.47997e+07	1.73741e+07	1.77462e+07	3.04964e+07	2.55517e+07	2.13426e+07	4.14654e+07	5.75212e+07	6.51039e+07	3.62447e+07	3.89403e+07	3.63944e+07	4.12299e+07	3.36127e+07	3.88417e+07	4.17529e+07	2.57389e+07	2.80568e+07	1.5751e+07	1.6258e+07	1.53281e+07	1.44078e+07	1.08882e+07	1.5483e+07	1.67932e+07	1.07501e+06	6.34292e+06	1.69536e+07	1.70824e+07	9.64823e+06
429					C7 H6 O3 S	170.004	168.996	1.367						DDA for preferred ion	[M-H]-1		1.20248e+06	2.69192e+06	5.22316e+06	2.49406e+06	2.79192e+06	2.94485e+06	4.4825e+06	3.21859e+06	3.63803e+06	5.23656e+06	6.36662e+06	3.09728e+06	5.12149e+06	5.13588e+06	5.55505e+06	7.20008e+06	6.85645e+06	6.456e+06	5.32228e+06	7.8912e+06	1.24077e+07	1.46633e+07	9.66149e+06	8.77143e+06	9.10658e+06	1.091e+07	1.15969e+07	5.02111e+06	5.36751e+06	8.08999e+06
430					C7 H6 O5	170.021	169.014	1.717						DDA for preferred ion	[M-H]-1		1.38349e+07	2.08194e+07	1.88475e+07	4.09669e+07	4.06574e+07	4.19769e+07	3.3354e+07	3.51666e+07	3.68673e+07	1.94851e+08	1.94757e+08	1.26291e+08	1.33789e+08	8.42706e+07	5.25565e+07	1.87971e+08	1.97818e+08	1.35578e+08	3.11684e+07	3.25576e+07	2.99466e+07	1.67137e+08	9.65404e+07	1.63083e+08	2.45552e+07	2.86102e+07	2.02527e+07	8.32067e+07	8.01837e+07	7.75725e+07
431					C7 H6 O5	170.021	169.014	1.203						DDA for preferred ion	[M-H]-1		1.31662e+06	2.28344e+06	3.39441e+06	2.43485e+06	2.479e+06	3.41817e+06	7.6732e+06	4.06295e+06	4.04539e+06	3.86344e+06	3.94446e+06	2.70008e+06	8.83945e+06	6.67657e+06	5.77068e+06	4.08501e+06	5.16073e+06	5.86155e+06	1.24296e+07	1.57759e+07	1.58751e+07	12700088	1.30045e+07	1.58822e+07	6.95366e+06	1.05165e+07	7.54348e+06	4.07243e+06	5.84388e+06	5.20614e+06
432					C7 H6 O5	170.021	169.014	1.648						No MS2	[M-H]-1		1.9972e+06	3.86425e+06	6.79689e+06	5.48211e+06	2.56462e+06	5.49999e+06	1.31541e+07	2.64627e+07	5.1503e+06	6.63496e+06	6.73586e+06	4.75637e+06	1.80302e+07	9.68271e+06	7.59571e+06	7.04732e+06	7.42935e+06	7.62259e+06	3.04222e+07	3.62798e+07	3.68295e+07	2.21866e+07	3.08135e+07	3.13676e+07	1.47835e+07	1.85588e+07	1.55847e+07	8.30006e+06	1.03553e+07	9.5779e+06
433					C7 H6 O5	170.022	169.014	1.502						DDA for preferred ion	[M-H]-1		2.4218e+06	4.67378e+06	845781	2.8586e+06	2.25443e+06	1.95615e+06	4.16583e+06	1.3078e+06	1.36117e+06	3.32593e+06	1.96972e+06	1.10155e+07	3.21479e+06	1.66887e+06	1.48052e+06	4.3111e+06	5.43572e+06	1.3727e+07	2.07025e+06	1.22698e+06	1.58798e+06	7.32774e+06	1.12912e+07	1.72323e+07	1.04265e+06	1.07221e+06	1.38253e+07	1.67182e+06	2.80942e+06	2.43914e+06
434					C7 H6 O5	170.022	169.014	3.091						DDA for preferred ion	[M-H]-1		1.52508e+06	1.44958e+06	1.26124e+06	1.3876e+06	2.97361e+06	2.38023e+06	8.30067e+06	1.80212e+06	1.70086e+06	5.58052e+06	4.33332e+06	1.18767e+06	5.10708e+06	3.98426e+06	3.64475e+06	4.01922e+06	3.27704e+06	3.71243e+06	9.62292e+06	9.51738e+06	4.84803e+06	7.58557e+06	8.22668e+06	7.92633e+06	3.19345e+06	3.70073e+06	1.8081e+06	1.54747e+06	1.99441e+06	1.481e+06
435					C8 H10 O4	170.058	169.051	4.58						DDA for preferred ion	[M-H]-1		2.35112e+06	2.32712e+06	2.03769e+06	2.0316e+06	2.2459e+06	2.193e+06	1.9882e+06	2.16525e+06	2.08356e+06	1.45071e+06	1.45106e+06	1.5156e+06	3.54737e+06	2.09757e+06	2.2416e+06	1.55779e+06	4.57613e+06	1.47831e+06	2.15252e+06	2.13123e+06	2.02617e+06	4.94601e+06	4.36058e+06	3.98621e+06	1.88315e+06	2.01595e+06	1.87911e+06	1.54108e+06	1.42353e+06	1.53841e+06
436					C8 H10 O4	170.058	169.051	6.623						DDA for preferred ion	[M-H]-1		1.82081e+06	1.81531e+06	1.54723e+06	1.41797e+06	1.39216e+06	1.50908e+06	1.88027e+06	2.06903e+06	1.91426e+06	1.64726e+06	1.60995e+06	1.54824e+06	2.01331e+06	6.20575e+06	3.39321e+06	1.49154e+06	1.29078e+06	1.43197e+06	2.20795e+06	2.20715e+06	2.16442e+06	1.59621e+06	1.54786e+06	2.59918e+06	2.01724e+06	2.05616e+06	2.05052e+06	1.61098e+06	1.49527e+06	1.66958e+06
437					C8 H10 O4	170.058	169.051	2.472						DDA for preferred ion	[M-H]-1		2.23689e+06	2.26588e+06	1.93136e+06	1.76209e+06	1.71603e+06	1.87152e+06	2.26166e+06	2.5353e+06	2.43378e+06	2.22585e+06	2.18197e+06	2.61515e+06	2.52515e+06	2.74442e+06	2.58347e+06	3.30013e+06	2.98042e+06	4.89695e+06	4.30974e+06	1.16547e+07	4.229e+06	1.31749e+07	1.32415e+07	11399140	2.73535e+06	2.81664e+06	2.76971e+06	2.69633e+06	2.75164e+06	2.60531e+06
438					C8 H10 O4	170.058	169.051	2.246						DDA for preferred ion	[M-H]-1		4.39093e+06	4.38316e+06	3.55171e+06	3.1776e+06	3.48065e+06	3.40257e+06	6.54197e+06	8.44101e+06	4.39372e+06	9.15307e+06	1.06166e+07	6.55809e+06	1.99105e+07	1.60923e+07	1.64622e+07	1.15281e+07	4.27025e+06	1.24707e+07	3.94714e+06	6.48118e+06	3.78186e+06	1.233e+07	1.22122e+07	8.03217e+06	2.96462e+06	3.05052e+06	2.97704e+06	5.55045e+06	6.32778e+06	6.71067e+06
439					C7 H9 N O4	171.053	170.046	7.418						No MS2	[M-H]-1		1.92376e+06	1.77904e+06	1.52238e+06	1.30164e+06	1.43424e+06	1.41874e+06	1.88967e+06	1.99422e+06	2.07501e+06	1.45079e+06	1.58638e+06	1.40907e+06	2.04868e+06	2.21998e+06	2.26704e+06	1.37213e+06	1.35444e+06	1.54758e+06	2.43342e+06	2.08869e+06	1.98482e+06	1.48261e+06	1.67384e+06	1.73626e+06	2.14694e+06	2.12158e+06	2.10712e+06	1.67025e+06	1.63007e+06	1.74107e+06
440	Unknown				Unknown	171.878	170.871	14.975						DDA for preferred ion	[M-H]-1		3.163e+07	3.17844e+07	2.74807e+07	2.44986e+07	2.25002e+07	2.2998e+07	3.37977e+07	1.34881e+07	5.39974e+07	3.52381e+07	5.45135e+07	5.18929e+07	7.00997e+06	3.95749e+07	904044	3.82672e+07	4.53545e+07	4.80409e+07	3.65504e+07	2.78243e+07	2.95235e+07	1.54306e+08	1.79662e+08	1.63966e+08	3.80001e+07	3.88331e+07	3.55261e+07	3.0686e+07	4.41014e+07	4.01709e+07
441					C2 H4 O5 S2	171.95	170.943	9.922						DDA for preferred ion	[M-H]-1		2.82796e+06	3.16994e+06	3.61044e+06	1.26618e+06	974450	3.30391e+06	907175	1.32067e+06	1.35431e+06	3.09308e+06	782074	1.45176e+06	879648	741893	1.16424e+06	5.85545e+06	6.31633e+06	4.27939e+06	1.03802e+06	1.02705e+06	935674	7.56861e+06	7.41748e+06	6.92397e+06	3.40424e+06	2.22519e+06	1.03413e+06	2.00967e+06	1.37139e+06	3.28534e+06
442					C2 H4 O5 S2	171.95	170.943	9.819						DDA for preferred ion	[M-H]-1		2.45968e+06	2.76165e+06	3.1506e+06	4.39313e+06	4.17506e+06	2.91236e+06	1.18062e+06	1.19131e+06	1.22392e+06	2.8271e+06	2.63174e+06	1.33205e+06	1.18754e+06	888431	1.09904e+06	5.57522e+06	1.73254e+07	1.53251e+07	1.08389e+06	991967	2.08734e+06	2.83958e+07	2.01607e+07	2.08151e+07	3.76253e+06	8.79112e+06	1.2304e+06	2.32309e+06	4.47685e+06	7.6301e+06
443					C6 H4 O4 S	171.983	170.976	1.574						DDA for preferred ion	[M-H]-1		1.61222e+07	3.67421e+07	3.49857e+07	3.60722e+07	4.1722e+07	4.44865e+07	1.60403e+08	1.46911e+08	1.36914e+08	8.28497e+07	7.60022e+07	7.3955e+07	2.39303e+08	216895645	2.06296e+08	1.11424e+08	1.24592e+08	1.37794e+08	1.38493e+08	2.5303e+08	2.19737e+08	1.24958e+08	165907540	1.68919e+08	1.0783e+08	1.19787e+08	1.22618e+08	6.32132e+07	7.53696e+07	6.43951e+07
444					C6 H4 O4 S	171.983	170.976	8.709						No MS2	[M-H]-1		1.55185e+06	1.3759e+06	1.53239e+06	1.19305e+06	1.21405e+06	1.20293e+06	1.72325e+06	1.79661e+06	1.89863e+06	1.3457e+06	1.46935e+06	1.24608e+06	1.76238e+06	2.01889e+06	1.5033e+06	1.2278e+06	1.25106e+06	1.39132e+06	2.12941e+06	2.02087e+06	7.72567e+06	5.02834e+06	8.67081e+06	7.47323e+06	2.35276e+06	7.07574e+06	4.83629e+06	1.60668e+06	3.6283e+06	3.49636e+06
445					C3 H8 O4 S2	171.986	170.979	3.892						DDA for preferred ion	[M-H]-1		1.6524e+06	1.66346e+06	1.44421e+06	1.2227e+06	1.29013e+06	1.30832e+06	2.19625e+06	2.64467e+06	3.52002e+06	3.2913e+06	3.46366e+06	1.75784e+06	7.79154e+06	5.58868e+06	7.11402e+06	6.00139e+06	1.6431e+06	4.67773e+06	5.335e+06	3.50343e+06	3.02174e+06	5.32433e+06	3.51108e+06	5.07891e+06	1.95348e+06	2.72117e+06	2.00431e+06	1.84794e+06	3.43317e+06	2.73202e+06
447					C10 H4 O S	171.998	170.991	9.623						DDA for preferred ion	[M-H]-1		2.3797e+08	2.10471e+08	209390115	1.87678e+08	1.86473e+08	1.94593e+08	1.42341e+08	1.3351e+08	1.96934e+08	1.28405e+08	1.33664e+08	1.19282e+08	1.62741e+08	9.75367e+07	1.23455e+08	1.26937e+08	1.27021e+08	1.30806e+08	1.66495e+08	166623355	1.60497e+08	1.28421e+08	3.27215e+07	4.84954e+07	1.08796e+08	1.15131e+08	1.04297e+08	9.1133e+07	9.24946e+07	99676743
448					C6 H4 O6	172.001	170.993	5.086						DDA for preferred ion	[M-H]-1		6.50453e+06	6.30721e+06	5.45929e+06	8.77694e+06	5.2741e+06	1.3902e+07	6.67993e+06	7.37408e+06	6.92607e+06	4.81492e+06	5.23553e+06	5.05085e+06	6.7329e+06	7.04944e+06	7.23897e+06	4.7599e+06	4.5754e+06	5.38047e+06	7.25679e+06	7.39737e+06	6.72682e+06	5.41316e+06	5.29085e+06	5.69964e+06	6.56685e+06	6.7423e+06	6.52338e+06	5.70434e+06	5.68469e+06	6.15122e+06
449					C3 H8 O6 S	172.004	170.997	6.1						DDA for preferred ion	[M-H]-1		2.66635e+07	1.66578e+07	1.1944e+07	3.65503e+07	2.63549e+07	2.44719e+07	1.71187e+07	1.87711e+07	1.59917e+07	1.05648e+07	1.98515e+07	1.19722e+07	4.93658e+07	2.40571e+07	1.95028e+07	1.42494e+07	3.92571e+07	2.28177e+07	1.99214e+06	2.90837e+06	4.88543e+07	3.87173e+07	3.48607e+07	3.93333e+07	1.20671e+07	1.31528e+07	1.7806e+07	9.54237e+06	1.38652e+07	1.07074e+07
450					C7 H8 O3 S	172.019	171.012	3.373						DDA for preferred ion	[M-H]-1		1.76146e+06	1.71298e+06	1.49414e+06	1.31628e+06	1.30273e+06	1.35849e+06	1.8285e+06	1.99611e+06	1.93478e+06	1.2642e+06	1.40841e+06	1.41029e+06	1.92162e+06	2.07416e+06	2.0591e+06	1.30538e+06	1.29531e+06	1.46552e+06	2.08685e+06	2.17089e+06	1.99259e+06	1.50506e+06	1.60125e+06	1.45591e+06	2.20398e+06	2.27605e+06	2.29956e+06	1.90054e+06	1.81887e+06	1.65235e+06
451					C11 H8 S	172.035	171.028	2.312						No MS2	[M-H]-1		5.30331e+07	5.74993e+07	6.51181e+07	6.06639e+07	4.90445e+07	5.7449e+07	5.99815e+06	9.41931e+06	5.03879e+06	2.9732e+06	3.1922e+06	3.18324e+06	5.40657e+06	5.56117e+06	2.0837e+06	4.19393e+06	3.59172e+06	4.00218e+06	2.59479e+06	1.30918e+06	3.50027e+06	3.9828e+06	5.05086e+06	2.82283e+06	1.79107e+06	2.13041e+06	2.0992e+06	2.33516e+06	2.72735e+06	2.76593e+06
452					C7 H8 O5	172.037	171.03	6.938						DDA for preferred ion	[M-H]-1		8.4661e+06	8.46469e+06	7.65493e+06	7.7789e+06	8.66239e+06	7.25477e+06	9.57113e+06	1.01836e+07	1.08087e+07	5.91911e+06	6.57534e+06	6.3318e+06	9.00562e+06	1.0338e+07	8.98145e+06	5.21541e+06	5.20524e+06	7.08384e+06	1.15215e+07	8.82309e+06	1.51811e+07	6.66824e+06	6.48481e+06	7.1054e+06	8.8963e+06	8.72008e+06	8.62155e+06	7.37508e+06	7.15151e+06	7.54889e+06
453					C7 H8 O5	172.037	171.03	8.056						No MS2	[M-H]-1		3.07065e+06	3.75507e+06	3.54356e+06	3.72916e+06	3.45843e+06	3.93287e+06	3.39937e+06	1.82335e+06	7.42755e+06	1.79928e+06	1.57755e+06	1.32085e+06	5.84195e+06	5.62644e+06	5.42864e+06	3.44154e+06	1.36315e+06	5.21168e+06	6.36626e+06	4.06864e+06	4.20514e+06	1.83538e+06	4.04411e+06	4.52018e+06	2.12768e+06	2.07449e+06	2.08634e+06	1.76447e+06	1.71993e+06	1.74992e+06
454					C7 H8 O5	172.037	171.03	9.535						DDA for preferred ion	[M-H]-1		3.05148e+07	4.4819e+07	1.09967e+08	1.5301e+08	1.13671e+08	1.22724e+08	2.2354e+06	2.25413e+06	2.43562e+06	1.70155e+06	1.89935e+06	5.97262e+06	2.11656e+06	1.91649e+06	1.759e+06	3.651e+06	1.51467e+06	1.61397e+06	2.34111e+06	2.28886e+06	2.19083e+06	1.43092e+06	1.52058e+06	1.50323e+06	2.11677e+06	3.21299e+06	3.04753e+06	1.44739e+07	5.18862e+06	1.416e+07
455					C7 H8 O5	172.037	171.03	6.615						DDA for preferred ion	[M-H]-1		2.55457e+06	4.64465e+06	6.16246e+06	6.54641e+06	6.9123e+06	7.10057e+06	8.44978e+07	6.21191e+07	7.94856e+07	1.75052e+07	2.10522e+07	1.33758e+07	2.14039e+08	1.67059e+08	2.22564e+08	2.53607e+07	4.62212e+07	3.69529e+07	2.46099e+08	1.5344e+08	3.49463e+08	8.98211e+07	1.25156e+08	1.04256e+08	2.6177e+07	3.78989e+07	2.90273e+07	5.75441e+06	9.83512e+06	1.01214e+07
456	Unknown				Unknown	172.037	171.03	5.012						DDA for preferred ion	[M-H]-1		4.18457e+06	4.36749e+06	3.58024e+06	3.24475e+06	3.39398e+06	3.4199e+06	4.41396e+06	4.86614e+06	4.65678e+06	3.2719e+06	3.56213e+06	3.44074e+06	4.66903e+06	4.98326e+06	4.88482e+06	3.31738e+06	3.17824e+06	3.69688e+06	5.07733e+06	5.02562e+06	4.64384e+06	3.82748e+06	3.74462e+06	4.99167e+06	4.97417e+06	4.81477e+06	5.06124e+06	4.54429e+06	4.37733e+06	5.08606e+06
457					C7 H8 O5	172.037	171.03	2.23						DDA for preferred ion	[M-H]-1		1.80257e+06	2.24093e+06	2.36607e+06	3.10796e+06	6.16344e+06	3.49229e+06	8.80998e+06	7.0395e+06	7.2419e+06	3.93054e+06	9.32583e+06	7.73405e+06	3.1282e+07	1.16168e+07	1.20982e+07	1.97579e+07	3.33692e+07	2.51727e+07	2.11554e+07	2.05298e+07	1.89865e+07	3.9252e+07	4.57467e+07	4.81502e+07	1.19478e+07	1.23876e+07	4.82071e+06	4.45034e+06	8.26358e+06	5.18524e+06
458					C6 H6 O3	126.032	171.03	3.092						DDA for preferred ion	[M+FA-H]-1		1.55234e+06	1.49942e+06	1.74404e+06	2.65204e+06	2.59019e+06	1.7711e+06	9.14512e+06	6.35737e+06	4.63445e+06	5.63866e+06	4.62345e+06	4.269e+06	1.99737e+07	1.38206e+07	1.34129e+07	1.34301e+07	1.72721e+07	1.52531e+07	3.79157e+07	5.59045e+07	3.31506e+07	3.00976e+07	3.20665e+07	3.56868e+07	9.61944e+06	9.88197e+06	7.94141e+06	5.13672e+06	7.56366e+06	7.50541e+06
459					C7 H8 O5	172.037	171.03	3.093						DDA for preferred ion	[M-H]-1		1.44514e+06	1.39588e+06	1.74404e+06	2.65204e+06	2.59019e+06	1.7711e+06	9.14512e+06	6.35737e+06	4.63445e+06	5.63866e+06	4.62345e+06	4.269e+06	1.99737e+07	1.38206e+07	1.34129e+07	1.34301e+07	1.72721e+07	1.52531e+07	3.79157e+07	5.59045e+07	3.31506e+07	3.00976e+07	3.20665e+07	3.56868e+07	9.61944e+06	9.88197e+06	7.94141e+06	5.13672e+06	7.56366e+06	7.50541e+06
460					C7 H8 O5	172.037	171.03	10.189						DDA for preferred ion	[M-H]-1		1.2088e+07	1.24717e+07	3.82369e+07	3.90078e+07	3.08647e+07	2.95259e+07	1.7703e+06	1.61092e+06	1.81352e+06	1.29826e+06	1.50778e+06	1.303e+06	1.68367e+06	1.50986e+06	1.69257e+06	1.1837e+06	4.60915e+06	1.29095e+06	1.84108e+06	1.91015e+06	1.83855e+06	4.94496e+06	1.30838e+06	2.49338e+06	1.7689e+06	1.82505e+06	1.82707e+06	1.46932e+06	1.34716e+06	1.44118e+06
461					C7 H8 O5	172.037	171.03	3.429						DDA for preferred ion	[M-H]-1		2.05209e+06	2.13874e+06	1.70926e+06	1.60534e+06	1.60782e+06	1.69294e+06	6.96162e+06	7.8335e+06	2.34691e+06	1.52342e+06	1.61576e+06	1.67373e+06	5.87047e+06	6.71016e+06	3.77388e+06	1.87989e+06	1.3445e+06	1.66867e+06	5.95298e+06	5.42239e+06	6.68983e+06	1.60449e+06	4.638e+06	4.1879e+06	2.27972e+06	2.05906e+06	2.10685e+06	1.8094e+06	1.78745e+06	1.8203e+06
462					C7 H8 O5	172.037	171.03	4.016						DDA for preferred ion	[M-H]-1		2.4243e+06	2.4908e+06	1.99265e+06	1.92188e+06	1.90944e+06	3.35342e+06	2.49484e+06	2.81343e+06	2.67994e+06	1.65987e+06	1.86088e+06	1.90433e+06	7.07948e+06	3.11763e+06	6.14915e+06	2.45001e+06	2.96992e+06	5.15826e+06	3.49883e+06	7.09711e+06	7.26225e+06	9.15932e+06	1.49663e+07	1.55712e+07	2.26974e+06	2.46352e+06	2.25928e+06	1.71823e+06	2.08353e+06	1.75498e+06
463					C7 H8 O5	172.037	171.03	8.783						No MS2	[M-H]-1		2.59073e+06	2.29217e+06	2.28066e+06	2.08297e+06	2.13182e+06	2.12167e+06	2.81392e+06	2.79135e+06	2.93515e+06	2.17844e+06	2.17156e+06	2.01548e+06	2.67867e+06	2.73792e+06	2.20769e+06	1.77411e+06	1.96618e+06	1.99291e+06	2.94706e+06	2.90493e+06	2.73967e+06	1.84808e+06	2.00336e+06	3.61677e+06	2.4922e+06	4.79323e+06	2.3776e+06	1.91308e+06	1.74149e+06	1.91316e+06
464					C8 H12 O4	172.074	171.066	1.47						DDA for preferred ion	[M-H]-1		1.50902e+06	3.03552e+06	2.92362e+06	4.59847e+06	3.34437e+06	2.92345e+06	5.29339e+06	9.871e+06	6.56504e+06	2.66517e+06	5.16555e+06	1.36205e+07	4.93851e+06	1.26238e+07	6.52135e+06	1.21512e+07	1.25031e+07	1.81146e+07	1.97144e+07	1.2291e+07	4.66787e+06	1.14123e+07	1.76412e+07	1.97829e+07	2.96859e+06	7.31191e+06	7.51309e+06	5.2771e+06	5.85031e+06	5.47662e+06
465					C8 H12 O4	172.074	171.066	3.796						DDA for preferred ion	[M-H]-1		4.18396e+07	3.70444e+07	3.05272e+07	3.78877e+07	3.86959e+07	4.2346e+07	6.54278e+07	5.57629e+07	3.18038e+07	3.05881e+07	3.00169e+07	3.16851e+07	5.99391e+07	3.74667e+07	4.35314e+07	3.28709e+07	3.78129e+07	3.84651e+07	6.4825e+07	5.23137e+07	4.08356e+07	4.83996e+07	4.23828e+07	4.07001e+07	3.03801e+07	3.46296e+07	4.57915e+07	2.86536e+07	2.78706e+07	2.98053e+07
466					C6 H7 N O3 S	173.015	172.007	1.399						No MS2	[M-H]-1		838587	796925	706797	674045	726888	754204	980780	2.78237e+06	2.91075e+06	1.78847e+06	2.02558e+06	1.36656e+06	918149	2.43029e+06	1.8372e+06	2.28431e+06	1.97907e+06	2.13381e+06	1.67018e+06	945104	1.03479e+06	2.28852e+06	2.32864e+06	1.91674e+06	856741	920279	897943	1.79046e+06	1.73917e+06	1.41803e+06
467					C10 H7 N S	173.03	172.023	11.7						DDA for preferred ion	[M-H]-1		2.87363e+07	3.46617e+07	4.0055e+07	4.00662e+07	3.71999e+07	38661049	1.63314e+06	1.49984e+06	1.62185e+06	1.11259e+06	1.24628e+06	1.06691e+06	1.41988e+06	1.6251e+06	1.57746e+06	994475	1.02038e+06	1.10877e+06	1.65282e+06	1.65794e+06	1.57636e+06	986070	1.07886e+06	1.11821e+06	2.79931e+06	1.47185e+06	1.48127e+06	1.1483e+06	1.09597e+06	1.19601e+06
468					C6 H7 N O5	173.032	172.025	1.664						No MS2	[M-H]-1		720112	1.37241e+06	2.48676e+06	2.54593e+06	1.1259e+06	1.92611e+06	787039	810588	1.2712e+06	1.04634e+06	976442	863147	799713	908860	2.25676e+06	781540	1.56831e+06	1.46125e+06	4.69601e+06	2.58257e+06	1.60093e+06	1.43351e+06	1.06275e+06	2.17978e+06	2.19788e+06	3.21185e+06	1.48385e+06	1.94524e+06	3.6515e+06	2.09233e+06
469					C8 H15 N O3	173.105	172.098	2.536						No MS2	[M-H]-1		1.19201e+07	2.02634e+07	2.71653e+07	2.30131e+07	1.40004e+07	2.04911e+07	7.42371e+06	4.04471e+06	6.00454e+06	1.36126e+06	2.96453e+06	1.41593e+06	4.64022e+06	6.05176e+06	5.37847e+06	6.04579e+06	5.67827e+06	4.40152e+06	1.99029e+06	2.3467e+06	2.68665e+06	4.87574e+06	1.20651e+07	9.01858e+06	2.0078e+06	3.45796e+06	4.8094e+06	3.93934e+06	4.3777e+06	4.67669e+06
470	Unknown				Unknown	173.85	172.842	6.889						DDA for preferred ion	[M-H]-1		171814535	1.67828e+08	2.06457e+08	1.69471e+08	1.8121e+08	1.69462e+08	2.3647e+08	2.28399e+08	1.16597e+08	1.37999e+08	1.46825e+08	1.47641e+08	2.28502e+08	1.33422e+08	2.2131e+08	1.64889e+08	1.80558e+08	1.84126e+08	3.07915e+08	3.24387e+08	1.33485e+08	1.6032e+08	1.64905e+08	180574643	191597229	1.75987e+08	193008595	1.70854e+08	1.64502e+08	1.77404e+08
471	Unknown				Unknown	173.85	172.842	6.999						DDA for preferred ion	[M-H]-1		1.09508e+08	1.15739e+08	1.61204e+08	132803150	1.36508e+08	1.39171e+08	1.67111e+08	190571060	6.67348e+07	1.13456e+08	1.24631e+08	1.23617e+08	1.76609e+08	8.57984e+07	1.74138e+08	1.23579e+08	1.30933e+08	1.53997e+08	2.54568e+08	2.45638e+08	140815981	9.85011e+07	1.20537e+08	1.35602e+08	1.35926e+08	1.40458e+08	1.38017e+08	1.25036e+08	117356024	1.24295e+08
472					C6 H6 O4 S	173.999	172.991	1.349						No MS2	[M-H]-1		2.30411e+07	4.25268e+07	4.05985e+07	5.74583e+07	4.63828e+07	4.82178e+07	1.45743e+07	1.01635e+07	4.07797e+07	1.72598e+07	1.80437e+07	1.58747e+07	1.40811e+07	1.20405e+07	1.11857e+07	1.4672e+07	1.42462e+07	1.61735e+07	2.95654e+06	6.24615e+06	1.10601e+06	1.83174e+07	1.97718e+07	1.77851e+07	2.23469e+07	2.04194e+07	1.82038e+07	1.83461e+07	1.79681e+07	1.79046e+07
473					C2 H2 N6 O4	174.014	173.007	9.555						DDA for preferred ion	[M-H]-1		6.38011e+06	5.95413e+06	7.94613e+06	8.82354e+07	1.17074e+08	8.87628e+07	4.54454e+06	4.59248e+06	5.00244e+06	3.53591e+06	3.93698e+06	3.45335e+06	4.51257e+06	4.09491e+06	3.76659e+06	3.16705e+06	3.27895e+06	3.50156e+06	5.1906e+06	5.00247e+06	4.78435e+06	3.16618e+06	3.37197e+06	3.34083e+06	4.50969e+06	4.75866e+06	4.46271e+06	3.70784e+06	3.4506e+06	3.64547e+06
474					C6 H6 O6	174.016	173.009	9.718						DDA for preferred ion	[M-H]-1		916633	917497	895405	1.20708e+06	2.50339e+06	1.58493e+06	4.03265e+06	1.89555e+06	6.11032e+06	4.15045e+06	4.44727e+06	3.9637e+06	7.6772e+06	7.40254e+06	5.12101e+06	4.76203e+06	6.21267e+06	5.76962e+06	2.63645e+06	1.92146e+06	6.35854e+06	1.11049e+07	1.05256e+07	1.08473e+07	5.39643e+06	6.27579e+06	4.33465e+06	3.56083e+06	4.03997e+06	5.0105e+06
475					C6 H6 O6	174.016	173.009	10.788						DDA for preferred ion	[M-H]-1		9.57676e+06	5.99952e+06	1.90994e+07	5.10796e+07	5.01602e+07	4.10764e+07	1.89376e+06	2.18015e+06	1.85862e+06	5.38707e+06	2.72932e+06	3.27742e+06	1.28184e+06	1.94705e+06	1.78678e+06	6.4725e+06	6.09107e+06	1.54041e+06	2.00024e+06	2.00523e+06	2.18662e+06	2.14381e+06	4.00248e+06	2.0869e+06	1.82546e+06	1.77546e+06	1.7621e+06	1.69517e+07	2.25263e+06	1.07498e+07
476					C7 H10 O5	174.053	173.046	3.278						DDA for preferred ion	[M-H]-1		1.65922e+07	1.70286e+07	2.69078e+07	17556802	2.32852e+07	2.37255e+07	5.86272e+07	5.50181e+07	3.14398e+07	2.00905e+07	2.86813e+07	2.17404e+07	1.13113e+08	7.55726e+07	7.05016e+07	5.13875e+07	7.02717e+07	5.5317e+07	1.70587e+08	1.7433e+08	127229731	1.33912e+08	1.29082e+08	1.51292e+08	4.35714e+07	4.26935e+07	3.74579e+07	1.89196e+07	2.83019e+07	2.33617e+07
477					C7 H10 O5	174.053	173.046	4.549						DDA for preferred ion	[M-H]-1		3.52889e+07	1.63317e+07	2.81935e+07	6.40525e+06	2.48195e+07	3.08001e+07	6.5217e+07	1.00491e+08	1.19997e+07	2.28693e+07	2.31079e+07	1.58415e+07	7.04635e+07	5.57541e+07	5.69753e+07	2.66906e+07	6.50279e+07	4.54317e+07	5.32367e+07	5.34022e+07	6.92118e+07	5.52635e+07	7.56449e+07	5.71593e+07	1.30422e+07	3.01583e+07	3.23357e+07	1.98394e+07	2.30001e+07	7.60739e+06
478	Unknown				Unknown	174.07	173.063	3.108						DDA for preferred ion	[M-H]-1		1.51565e+06	1.49083e+06	1.42446e+06	1.13092e+06	1.19108e+06	1.44808e+06	1.49682e+06	1.68142e+06	1.57902e+06	1.93241e+06	1.46333e+06	1.85076e+06	1.4158e+06	1.56615e+06	1.5797e+06	2.27355e+06	6.79679e+06	2.17436e+06	1.45175e+06	1.44475e+06	1.3133e+06	994195	1.07253e+06	1.01136e+06	1.17027e+06	1.15031e+06	1.11317e+06	1.06065e+06	2.40216e+06	855949
479					C8 H14 O4	174.089	173.082	1.729						No MS2	[M-H]-1		1.07654e+07	1.28034e+07	1.12458e+07	1.32338e+07	1.00668e+07	1.27462e+07	3.96586e+07	3.97118e+07	3.42339e+07	2.17784e+07	2.29171e+07	2.16927e+07	5.46575e+07	5.31178e+07	4.90727e+07	2.37461e+07	2.27778e+07	2.46407e+07	7.06528e+07	4.99664e+07	4.27227e+07	2.79578e+07	2.61642e+07	2.52591e+07	1.21853e+07	1.14945e+07	1.40056e+07	1.77761e+07	1.6022e+07	1.68768e+07
480					C7 H14 N2 O3	174.1	173.093	10.578						DDA for preferred ion	[M-H]-1		2.2391e+07	2.97996e+07	4.09494e+07	3.32057e+07	2.8157e+07	2.62375e+07	1.76016e+06	1.65285e+06	1.82588e+06	1.27877e+06	1.39908e+06	1.26667e+06	1.60926e+06	1.29601e+06	1.85641e+06	1.10892e+06	1.13415e+06	1.27321e+06	1.81035e+06	1.80354e+06	1.74039e+06	1.11488e+06	1.13743e+06	1.32464e+06	1.51627e+06	1.6003e+06	1.55816e+06	1.22502e+06	1.17035e+06	1.22455e+06
481					C7 H14 N2 O3	174.1	173.093	11.045						DDA for preferred ion	[M-H]-1		2.085e+07	4.80197e+07	7.62685e+07	5.84952e+07	4.82559e+07	4.89483e+07	2.66438e+07	4.93712e+07	3.52645e+07	9.18246e+06	1.38737e+07	1.27559e+07	2.16165e+07	1.44562e+07	1.83611e+07	2.31405e+07	2.02293e+07	1.37423e+07	1.55829e+06	1.62636e+06	2.2576e+07	1.54329e+07	5.07457e+07	1.94961e+07	7.78633e+07	8.60535e+07	1.85557e+07	4.63984e+07	4.47458e+07	6.76752e+07
482					C9 H18 O3	174.126	173.118	1.4						No MS2	[M-H]-1		1.15255e+07	1.29017e+07	1.03164e+07	1.71892e+07	1.24456e+07	1.63426e+07	2.60596e+07	1.07217e+07	8.49849e+06	3.23341e+07	3.26502e+07	3.56513e+07	5.83761e+06	5.58043e+06	4.3305e+06	1.10206e+07	1.59042e+07	2.08324e+07	9.15788e+06	6.05543e+06	3.22559e+06	3.28323e+06	3.41765e+06	5.92717e+06	1.50455e+07	4.16071e+07	2.27725e+07	1.73361e+07	1.8057e+07	1.20431e+07
483	[Similar to: Disuccinimidyl suberate (DSS); ŒîMass: -193.9964 Da]				C9 H18 O3	174.126	173.118	1.585			65.5			DDA for preferred ion	[M-H]-1		1.64708e+06	2.15879e+06	802875	3.35601e+06	2.67823e+06	3.13088e+06	3.92341e+06	3.57609e+06	4.3558e+06	3.28564e+06	2.97383e+07	3.25471e+07	3.74814e+06	4.92988e+06	2.40433e+06	5.07758e+06	1.51753e+07	1.90523e+06	3.9011e+06	3.05482e+06	3.5241e+06	2.87217e+06	3.34607e+06	1.56097e+06	1.63514e+07	3.41133e+06	2.23118e+06	1.94412e+07	2.2466e+06	1.03886e+06
484					C3 H3 N3 O2 P2	174.97	173.963	3.068						No MS2	[M-H]-1		1.01652e+06	992632	887308	791010	822544	807621	965822	1.13817e+06	1.04611e+06	656896	709812	711383	941231	969509	949180	628974	598305	679824	943909	975292	889809	663677	696861	653016	701788	721594	715891	594774	510022	503429
485					C5 H5 N O4 S	174.994	173.987	1.611						DDA for preferred ion	[M-H]-1		633225	578612	494657	468742	478593	497688	696384	763974	817596	1.76591e+06	959256	1.66153e+06	799592	779555	827796	3.18146e+06	810548	1.01873e+06	736248	721977	736456	1.93683e+06	935655	889013	779022	766108	755620	758368	734251	876830
486					C6 H11 N O P2	175.031	174.024	2.717						DDA for preferred ion	[M-H]-1		110868106	7.59034e+07	6.55511e+07	2.99222e+07	2.84924e+06	7.7095e+07	4.26246e+07	5.35629e+06	4.16372e+07	4.38197e+07	4.2253e+07	4.88659e+07	2.61684e+07	3.88457e+06	3.92559e+06	3.54591e+06	1.81805e+07	4.95538e+06	3.88529e+06	3.8108e+06	5.02682e+07	2.12317e+07	2.88056e+07	1.95219e+07	4.78794e+07	4.04353e+07	6.52143e+07	4.74087e+07	4.0177e+07	4.01278e+07
487					C6 H9 N O5	175.048	174.041	7.755						No MS2	[M-H]-1		5.08952e+06	5.01514e+06	4.69529e+06	4.80549e+06	4.48278e+06	4.47865e+06	3.82454e+06	3.79958e+06	4.11237e+06	2.7952e+06	2.9085e+06	2.71878e+06	3.30989e+06	3.69048e+06	2.83101e+06	2.26504e+06	2.32253e+06	2.4986e+06	3.7002e+06	3.57934e+06	3.29269e+06	2.45779e+06	2.54887e+06	2.35664e+06	2.67479e+06	2.64462e+06	2.63747e+06	1.9138e+06	1.91263e+06	1.96781e+06
488					C7 H13 N O4	175.084	174.077	7.743						No MS2	[M-H]-1		3.03628e+06	3.00784e+06	5.92849e+06	2.15506e+06	8.54165e+06	9.0225e+06	8.9961e+07	5.51146e+07	7.4545e+07	3.34005e+07	2.98342e+07	3.23947e+07	1.59372e+08	1.64536e+08	7.02326e+07	42487629	4.99095e+07	4.70332e+07	3.60238e+06	7.82715e+06	9.07553e+07	4.40723e+07	7.55648e+07	3.74139e+07	3.39821e+07	3.72342e+07	3.81735e+07	1.68311e+07	1.83555e+07	2.48187e+07
489	Unknown				Unknown	175.847	174.84	6.998						DDA for preferred ion	[M-H]-1		1.15417e+08	6.56247e+07	1.63893e+08	1.37228e+08	1.33953e+08	1.41379e+08	1.82717e+08	1.75361e+08	8.24768e+07	1.10887e+08	1.28103e+08	1.24613e+08	1.80143e+08	6.66413e+07	1.73269e+08	1.20161e+08	1.31371e+08	1.54426e+08	2.44825e+08	2.57894e+08	155520274	9.69646e+07	1.15757e+08	1.34647e+08	1.34153e+08	1.44363e+08	1.36889e+08	1.21115e+08	6.15512e+07	124774253
492					C3 H5 N4 O3 P	176.01	175.002	12.73						No MS2	[M-H]-1		1.53399e+06	1.82285e+06	1.40752e+06	1.5548e+06	1.37883e+06	2.56946e+07	7.14095e+06	3.04353e+06	2.60598e+06	1.20788e+06	729208	1.63999e+06	1.35215e+07	1.70088e+06	1.65583e+07	1.37816e+06	1.75526e+06	1.56159e+06	1.99799e+07	1.8256e+07	1.85448e+06	1.43741e+06	6.29144e+06	2.6028e+06	1.06994e+06	6.94475e+06	1.629e+06	340941	1.26052e+06	810781
493	Unknown				Unknown	176.028	175.021	2.715						DDA for preferred ion	[M-H]-1		105298735	7.3922e+07	6.74674e+07	2.64014e+07	2.65636e+07	7.41938e+07	5.63857e+07	6.17773e+07	3.94305e+07	4.47767e+07	9.65256e+07	7.74045e+07	4.08083e+07	1.05472e+07	2.74461e+07	1.60154e+07	1.83836e+07	2.25023e+07	4.36565e+07	4.73024e+07	5.65248e+07	2.63152e+07	2.48071e+07	2.35501e+07	5.67263e+07	5.17468e+07	6.92977e+07	5.00103e+07	4.23944e+07	4.16909e+07
494					C6 H8 O6	176.032	175.025	11.285						DDA for preferred ion	[M-H]-1		2.37293e+06	2.02325e+06	1.07075e+07	1.15193e+07	5.59488e+06	2.25811e+07	2.72422e+06	2.54761e+06	2.61087e+06	8.07169e+06	3.20319e+06	1.88697e+06	4.67225e+06	2.82772e+06	1.04692e+07	1.79168e+06	1.86593e+06	1.9932e+06	2.98576e+06	2.93126e+06	2.7465e+06	1.88186e+06	1.92471e+06	2.15567e+06	3.1642e+06	3.09401e+06	3.18573e+06	2.66069e+06	2.52925e+06	3.52447e+06
495					C6 H8 O6	176.032	175.025	4.462						DDA for preferred ion	[M-H]-1		5.95496e+06	6.15831e+06	5.77108e+06	6.33852e+06	5.93522e+06	6.596e+06	5.07986e+06	4.96826e+06	4.86921e+06	4.91819e+06	4.37588e+06	4.66795e+06	4.99215e+06	4.7174e+06	5.01718e+06	6.10722e+06	3.0601e+06	3.33306e+06	4.92252e+06	5.53596e+06	4.63381e+06	5.32535e+06	3.65587e+06	8.88449e+06	4.72886e+06	4.44032e+06	6.52199e+06	4.55598e+06	4.81636e+06	4.38933e+06
496					C6 H8 O6	176.032	175.025	6.596						DDA for preferred ion	[M-H]-1		3.93975e+06	3.88417e+06	3.36198e+06	3.07937e+06	3.31376e+06	3.23218e+06	9.54565e+06	2.12909e+07	4.64512e+06	3.69302e+06	6.39428e+06	3.44583e+06	1.39192e+07	6.17153e+06	1.09704e+07	3.70274e+06	4.4338e+06	5.30817e+06	4.75328e+06	4.75219e+06	2.73945e+07	1.32069e+07	2.03747e+07	1.99198e+07	4.52506e+06	6.99989e+06	4.7105e+06	3.55465e+06	3.43912e+06	3.70483e+06
497					C6 H8 O6	176.032	175.025	8.786						DDA for preferred ion	[M-H]-1		6.7447e+06	5.96295e+06	7.06831e+06	1.1896e+07	1.08972e+07	9.3749e+06	3.13279e+07	3.02389e+07	6.99836e+07	3.39642e+07	2.15848e+07	4.31314e+07	2.55207e+07	6.38532e+07	4.75536e+07	1.65764e+07	1.9212e+06	2.00819e+07	2.86433e+06	3.00016e+06	1.18763e+07	1.003e+07	9.09216e+06	8.32001e+06	1.49505e+07	1.12633e+07	1.07001e+07	9.37425e+06	1.43901e+07	1.20673e+07
498					C6 H8 O6	176.032	175.025	9.432						DDA for preferred ion	[M-H]-1		1.07437e+07	45166976	3.45813e+07	7.46506e+07	5.91143e+07	5.85757e+07	2.27275e+07	2.08644e+07	5.566e+07	2.20922e+07	4.202e+07	3.54409e+07	2.1905e+07	2.45505e+07	2.54534e+07	5.76398e+06	1.03864e+07	1.14566e+07	6.89802e+06	6.56138e+06	6.25883e+06	6.70287e+06	4.04816e+06	4.0647e+06	4.61101e+06	4.80651e+06	4.6394e+06	3.70651e+06	3.45057e+06	3.63078e+06
499					C6 H8 O6	176.032	175.025	7.202						DDA for preferred ion	[M-H]-1		4.03161e+06	2.88105e+06	9.48036e+06	9.45001e+06	8.1202e+06	7.24893e+06	2.3437e+07	1.00197e+07	1.33517e+07	1.72534e+07	1.71573e+07	1.17953e+07	6.34687e+06	7.40276e+06	9.69516e+06	6.67088e+06	2.31257e+07	2.05631e+07	7.03311e+06	6.30961e+06	3.46943e+06	3.32602e+07	1.3311e+07	8.25397e+06	4.45129e+07	4.5029e+07	4.1487e+07	1.94497e+07	2.13317e+07	2.25949e+07
500					C5 H6 O4	130.027	175.025	8.839						DDA for preferred ion	[M+FA-H]-1		7.48859e+06	2.01153e+06	7.06831e+06	1.0655e+07	1.08972e+07	9.3749e+06	2.47189e+07	3.02389e+07	6.99836e+07	3.39642e+07	2.15848e+07	4.31314e+07	2.21017e+07	6.38532e+07	4.75536e+07	1.4816e+07	1.2719e+07	2.00819e+07	1.23267e+06	1.23531e+06	1.18763e+07	1.09182e+07	6.65789e+06	3.43313e+06	1.49505e+07	6.35432e+06	9.76307e+06	9.37425e+06	1.43901e+07	1.15718e+07
501					C6 H8 O6	176.032	175.025	5.113						DDA for preferred ion	[M-H]-1		4.48645e+06	4.30389e+06	6.05614e+06	3.44703e+06	3.62114e+06	3.44666e+06	3.49385e+07	2.40068e+07	4.05436e+07	1.65213e+07	2.31434e+07	1.98675e+07	1.0379e+07	5.19718e+06	8.61398e+06	3.1809e+06	3.68051e+07	2.00435e+07	3.81105e+06	4.93031e+06	7.57815e+06	1.06006e+07	3.50757e+06	4.78335e+06	3.10607e+07	1.91869e+07	8.71044e+06	2.29957e+07	2.01134e+07	2.03295e+07
502					C6 H8 O6	176.032	175.025	7.99						No MS2	[M-H]-1		3.60829e+06	4.34712e+06	4.22624e+06	4.32263e+06	4.19125e+06	4.15954e+06	2.06058e+06	2.11671e+06	2.3e+06	1.55566e+06	1.7019e+06	1.46469e+06	2.01723e+06	2.02457e+06	1.72513e+06	1.42643e+06	1.46011e+06	1.54606e+06	2.43193e+06	2.24607e+06	2.04548e+06	1.61614e+06	1.70932e+06	1.61789e+06	2.05595e+06	1.94507e+06	2.00432e+06	1.57579e+06	1.50124e+06	1.59854e+06
503					C6 H8 O6	176.032	175.025	2.499						DDA for preferred ion	[M-H]-1		1.96734e+06	2.00757e+06	1.73608e+06	1.5769e+06	1.52958e+06	1.61393e+06	2.00598e+06	2.26325e+06	2.13866e+06	1.81297e+06	1.83108e+06	1.85746e+06	2.16646e+06	2.35168e+06	2.23172e+06	2.0897e+06	1.84955e+06	1.91657e+06	2.20824e+06	2.25505e+06	2.06477e+06	2.33228e+06	2.35448e+06	2.12332e+06	2.15821e+06	2.21905e+06	2.14347e+06	2.0859e+06	1.85053e+06	1.83974e+06
504					C6 H8 O6	176.032	175.025	5.659						No MS2	[M-H]-1		4.1468e+06	4.04006e+06	3.41792e+06	3.19271e+06	3.3383e+06	3.20148e+06	4.05302e+06	4.67197e+06	4.34848e+06	2.85901e+06	3.08586e+06	2.99073e+06	4.37788e+06	4.69973e+06	4.58848e+06	2.75497e+06	2.78077e+06	3.11787e+06	4.56709e+06	4.71995e+06	4.43544e+06	3.12994e+06	3.41637e+06	3.22259e+06	4.21923e+06	4.30716e+06	4.37006e+06	3.40226e+06	3.15586e+06	3.70131e+06
505					C7 H12 O5	176.068	175.061	8.783						DDA for preferred ion	[M-H]-1		2.93545e+06	2.99619e+06	8.77757e+06	1.08218e+07	9.58835e+06	1.1426e+07	2.21174e+07	2.04969e+07	4.91804e+07	4.1711e+07	3.34769e+07	2.7133e+07	6.05142e+07	5.98888e+07	4.6402e+07	4.03108e+07	3.02189e+07	3.16671e+07	9.34989e+07	8.81956e+07	4.65647e+07	2.7142e+07	3.63169e+07	3.92291e+07	2.05408e+07	1.78877e+07	1.17944e+07	1.5921e+07	1.04873e+07	9.71447e+06
506					C7 H12 O5	176.068	175.061	4.819						DDA for preferred ion	[M-H]-1		1.196e+07	1.01539e+07	2.44131e+07	1.81931e+07	1.36576e+07	2.2651e+07	3.23041e+07	1.91559e+07	15775483	1.42872e+07	1.20929e+07	1.88654e+07	6.41243e+07	4.01098e+07	3.48411e+07	2.56777e+07	3.09041e+07	3.02156e+07	2.25788e+06	3.08204e+07	3.35648e+07	2.753e+07	3.31808e+07	4.54408e+07	3.02814e+07	4.28545e+07	3.26385e+07	1.81633e+07	3.17732e+07	2.07989e+07
507					C7 H12 O5	176.068	175.061	2.314						DDA for preferred ion	[M-H]-1		4.42122e+06	3.05282e+06	5.02669e+06	4.95992e+06	6.57097e+06	1.14627e+07	2.35792e+06	2.72095e+06	2.53286e+06	1.30694e+08	5.04795e+07	2.74148e+08	2.48549e+06	2.35983e+06	2.37622e+06	8.494e+07	6.46238e+06	6.87644e+06	2.24404e+06	2.22864e+06	2.14215e+06	6.70493e+06	7.44931e+06	4.6428e+06	1.84274e+07	9.75626e+06	1.1956e+07	5.34919e+07	1.8589e+08	3.9821e+07
508					C6 H12 N2 O4	176.08	175.072	12.192						DDA for preferred ion	[M-H]-1		1.64385e+07	1.77216e+07	2.50825e+07	2.72036e+07	2.04394e+07	2.82498e+07	1.87551e+06	1.79413e+06	1.87756e+06	1.34819e+06	1.41e+06	1.27637e+06	1.72977e+06	1.88683e+06	1.75611e+06	1.22471e+06	1.24891e+06	1.28848e+06	1.99948e+06	1.95047e+06	1.88749e+06	1.17221e+06	1.25552e+06	1.38169e+06	1.85426e+06	1.76709e+06	1.87094e+06	1.39426e+06	1.33423e+06	1.42758e+06
509					C6 H12 N2 O4	176.08	175.072	12.466						No MS2	[M-H]-1		9.3586e+06	9.27394e+06	1.50675e+07	1.40949e+07	1.12584e+07	4.85765e+06	1.38926e+06	1.2677e+06	1.34981e+06	934498	1.04504e+06	943928	1.25455e+06	1.32649e+06	1.31672e+06	873601	851881	944464	1.48087e+06	1.46456e+06	1.38952e+06	856584	978314	1.04054e+06	1.31693e+06	1.29835e+06	1.30837e+06	1.03677e+06	1.00944e+06	1.07832e+06
510					C6 H12 N2 O4	176.08	175.072	12.599						DDA for preferred ion	[M-H]-1		5.17187e+06	8.12816e+06	1.2276e+07	1.21248e+07	9.96744e+06	9.38018e+06	1.50121e+06	1.36381e+06	1.44703e+06	1.05227e+06	1.12154e+06	996680	1.31715e+06	1.45767e+06	1.52605e+06	948999	978938	1.05993e+06	1.59446e+06	1.52093e+06	1.51102e+06	943520	1.00161e+06	1.07167e+06	1.43642e+06	1.39344e+06	1.50708e+06	1.10323e+06	1.05952e+06	1.15328e+06
511					C8 H16 O4	176.105	175.098	2.593						DDA for preferred ion	[M-H]-1		3.62328e+06	3.66335e+06	9.78104e+06	8.82821e+06	6.89486e+06	1.05738e+07	2.24544e+07	8.62845e+06	9.50975e+06	1.23685e+07	9.12477e+06	8.59256e+06	3.02426e+07	1.70895e+07	2.51969e+07	2.19227e+07	3.81451e+07	2.82779e+07	1.29581e+07	4.02083e+06	1.08764e+07	9.6971e+06	1.73135e+07	2.23415e+07	8.58814e+06	2.12436e+07	8.86958e+06	9.71205e+06	1.4488e+07	1.3796e+07
512					C3 H4 N3 O2 P S	176.976	175.969	14.917						DDA for preferred ion	[M-H]-1		2.57892e+07	3.53568e+07	4.30898e+07	3.41819e+07	3.1605e+07	2.78767e+07	3.24956e+07	2.7137e+07	3.56644e+07	8.73905e+07	1.10401e+08	8.89955e+07	1.97804e+07	2.748e+07	1.43197e+07	1.09511e+08	1.02795e+08	1.08856e+08	4.05179e+07	3.22725e+07	3.87379e+07	1.56705e+08	1.98393e+08	2.17807e+08	3.96465e+07	3.89522e+07	4.09225e+07	5.02148e+07	85706272	7.65539e+07
514					C8 H8 N3 P	177.046	176.039	4.331						No MS2	[M-H]-1		2.77912e+06	1.51569e+06	1.78718e+07	1.41721e+07	8.49176e+06	1.97477e+07	2.00978e+06	2.2698e+06	2.25201e+06	1.38614e+06	1.42316e+06	3.93127e+06	2.10914e+06	2.35149e+06	2.33189e+06	1.50266e+06	1.42013e+06	1.57299e+06	2.29049e+06	2.32488e+06	2.14333e+06	1.67199e+06	1.79065e+06	1.69351e+06	2.284e+06	2.25181e+06	3.4976e+06	1.8156e+06	1.72428e+06	1.94815e+06
515	Unknown				Unknown	177.825	176.817	3.593						DDA for preferred ion	[M-H]-1		114800248	1.02312e+08	4.37054e+07	6.78989e+07	5.83556e+07	6.55221e+07	4.47451e+07	1.23885e+08	1.01557e+08	1.05856e+08	101641302	9.04615e+07	4.9502e+07	1.24965e+08	5.47819e+07	9.9346e+07	5.01256e+07	7.66226e+07	7.94036e+07	3.95146e+07	1.00768e+08	1.39136e+08	815675	7.13113e+07	1.56935e+08	1.40476e+08	1.40507e+08	1.08734e+08	1.20897e+08	9.92792e+07
516	Unknown				Unknown	177.844	176.836	7.001						No MS2	[M-H]-1		3.35084e+07	1.35868e+07	4.31135e+07	3.80909e+07	3.854e+07	3.74939e+07	5.12825e+07	5.64058e+07	1.95146e+07	2.90438e+06	3.51132e+07	3.32806e+07	5.61202e+07	2.32374e+07	4.79112e+07	4.27096e+07	3.36535e+07	4.63894e+07	7.87826e+07	6.75064e+07	4.52152e+07	3.15446e+07	3.23232e+07	3.55524e+07	4.68336e+07	3.95884e+07	4.71188e+07	4.58276e+07	4.00297e+07	4.34372e+07
517	Unknown				Unknown	177.924	176.917	15.152						DDA for preferred ion	[M-H]-1		7.17102e+07	1.06212e+08	1.26311e+08	145563580	1.20966e+08	1.17494e+08	3.16397e+07	1.87585e+07	1.15926e+08	9.27919e+07	9.76603e+07	1.00014e+08	1.17267e+07	4.03435e+06	1.42517e+07	3.76378e+07	5.4959e+07	3.0973e+07	3.96969e+06	2.06547e+06	2.57845e+06	788190	875399	1.03523e+06	1.79666e+08	1.97542e+08	2.10656e+08	1.70607e+08	1.83161e+08	1.21118e+08
518					C3 H3 N2 O3 P S	177.959	176.952	16.156						DDA for preferred ion	[M-H]-1		3.24795e+07	1.54001e+07	6.70562e+07	3.51433e+07	2.19111e+07	1.3347e+07	1.41503e+07	3.05357e+06	2.89012e+06	1.03e+07	7.88112e+06	1.06132e+07	2.71766e+06	2.71079e+06	2.72445e+06	4.07121e+07	6.07993e+07	7.8172e+06	3.36099e+06	7.51735e+06	4.71056e+06	6.01822e+07	1.02929e+08	7.91861e+07	6.37384e+06	4.15758e+06	4.72606e+06	4.86234e+06	2.35457e+07	9.40597e+06
519					C5 H6 O5 S	177.994	176.986	6.093						DDA for preferred ion	[M-H]-1		2.77926e+06	2.72701e+06	2.35339e+06	2.10339e+06	2.16472e+06	2.15543e+06	2.89086e+06	3.19283e+06	2.853e+06	1.96638e+06	1.93922e+06	2.07825e+06	2.86421e+06	3.25494e+06	3.0181e+06	1.75028e+06	1.80447e+06	2.01798e+06	2.85945e+06	2.90663e+06	2.72997e+06	1.99169e+06	2.04845e+06	2.08017e+06	2.48508e+06	2.53207e+06	2.50535e+06	1.91322e+06	1.81781e+06	2.16839e+06
520					C9 H6 O4	178.027	177.019	11.498						DDA for preferred ion	[M-H]-1		1.52934e+06	1.37709e+06	1.32713e+06	1.34624e+06	1.29584e+06	1.25036e+06	1.52094e+06	1.39532e+06	1.43169e+06	963313	1.09108e+06	3.78009e+06	965099	1.51204e+06	1.61407e+06	1.3879e+06	2.11876e+06	948654	4.52562e+06	2.0122e+06	1.72328e+06	1.62216e+07	1.47872e+07	4.37023e+06	1.18407e+06	1.17785e+06	1.2282e+06	959281	943488	904921
521	[Similar to: Esculin; ŒîMass: -162.0529 Da]				C9 H6 O4	178.027	177.019	1.272			62.6			DDA for preferred ion	[M-H]-1		1.10797e+07	9.45872e+06	6.08056e+06	1.55643e+07	1.8971e+07	1.95171e+07	1.07413e+08	1.65251e+07	1.73869e+07	4.56331e+07	6.00897e+07	5.78794e+07	9.30327e+07	1.07459e+08	1.31112e+07	6.68875e+07	1.28667e+08	6.15894e+07	5.60273e+06	1.08836e+06	1.0382e+07	3.31477e+07	4.16015e+07	4.85811e+07	7.49878e+06	6.28903e+06	6.97095e+06	3.76547e+07	2.96724e+07	2.86222e+07
522					C9 H6 O4	178.027	177.019	10.227						DDA for preferred ion	[M-H]-1		1.19097e+06	984645	1.17971e+06	1.02722e+06	1.22891e+06	966583	1.23848e+06	1.28067e+06	1.2978e+06	1.45831e+06	906187	2.70119e+06	2.59322e+06	967034	1.22298e+06	1.29856e+06	795584	2.01762e+06	1.2328e+06	3.25938e+06	2.61171e+06	6.3964e+06	6.10751e+07	1.53812e+06	976416	1.00906e+06	1.45546e+06	966109	953492	756335
523	[Similar to: Esculin; ŒîMass: -162.0528 Da]				C9 H6 O4	178.027	177.019	1.443			62.4			DDA for preferred ion	[M-H]-1		7.0206e+06	5.68303e+06	4.50761e+06	1.21974e+07	1.2543e+07	6.46795e+06	8.30228e+06	6.8218e+06	7.72923e+06	3.33109e+07	4.74204e+07	2.90461e+07	5.78237e+06	1.44867e+07	6.83268e+06	5.73018e+07	9.17622e+07	4.77181e+07	5.59147e+06	7.63948e+06	1.0011e+07	6.89687e+07	5.14011e+07	1.59187e+08	4.75207e+06	4.90956e+06	2.57429e+06	1.21608e+07	1.18549e+07	3.75257e+06
524	Unknown				Unknown	178.026	177.019	8.537						DDA for preferred ion	[M-H]-1		891905	771147	767714	675169	622854	659516	824036	833123	846559	719512	753537	599060	680316	719338	592321	671825	662456	1.18041e+06	739490	765206	698020	1.44259e+06	1.23155e+06	1.08672e+06	517513	508795	534428	416393	389094	377376
525					C6 H10 O6	178.048	177.04	8.072						DDA for preferred ion	[M-H]-1		6.29559e+06	7.2198e+06	1.388e+07	6.35418e+07	9.05417e+07	6.05614e+07	3.3207e+06	3.35235e+06	3.72919e+06	2.69196e+06	2.87432e+06	2.50949e+06	3.25134e+06	3.45883e+06	2.88715e+06	2.24021e+06	2.34784e+06	2.53134e+06	3.82834e+06	3.87791e+06	3.385e+06	2.62258e+06	2.73226e+06	2.66598e+06	5.43801e+06	4.59123e+06	8.16141e+06	2.56754e+06	2.62065e+06	2.48874e+06
526					C6 H10 O6	178.048	177.04	3.822						DDA for preferred ion	[M-H]-1		2.51826e+07	3.04771e+07	4.02177e+07	3.07281e+07	2.56697e+07	3.55937e+07	2.4993e+06	2.86698e+06	2.6542e+06	933623	2.6885e+06	2.51676e+06	2.49273e+06	2.79676e+06	2.55991e+06	1.63119e+06	1.60653e+06	1.73792e+06	2.56218e+06	2.72199e+06	2.39921e+06	1.84524e+06	1.97829e+06	1.78444e+06	2.3373e+06	2.31938e+06	2.36378e+06	3.79536e+06	3.96976e+06	4.65572e+06
527					C6 H10 O6	178.048	177.04	8.471						DDA for preferred ion	[M-H]-1		5.46699e+06	5.09972e+06	7.14382e+06	2.46706e+07	5.16124e+06	1.09321e+07	1.69842e+07	5.34758e+06	1.64095e+07	6.49174e+06	4.29275e+06	3.89622e+06	4.29923e+07	3.95993e+07	1.37562e+07	3.4371e+07	2.9367e+07	2.49141e+07	8.26732e+06	7.36301e+06	5.32057e+06	6.68744e+07	9.50448e+07	8.36748e+07	2.6462e+07	3.60642e+07	4.09929e+07	966975	1.13688e+07	1.56048e+07
528					C6 H10 O6	178.048	177.04	9.556						DDA for preferred ion	[M-H]-1		5.70676e+07	3.83779e+07	1.31322e+08	1.4335e+08	1.2529e+08	1.13835e+08	1.55976e+07	1.55276e+07	1.68646e+07	1.17148e+07	1.30058e+07	1.13751e+07	16987115	1.29903e+07	1.19143e+07	1.5883e+07	1.22108e+07	1.25055e+07	1.63292e+07	1.55548e+07	2.83764e+07	5.85339e+07	1.03794e+08	5.98754e+07	1.19999e+07	4.6555e+07	4.81284e+07	1.65887e+07	2.29572e+07	2.63914e+07
529					C6 H10 O6	178.048	177.04	2.985						DDA for preferred ion	[M-H]-1		3.40917e+07	5.12806e+07	1.23785e+08	9.92871e+07	6.37287e+07	1.71402e+08	1.47856e+06	1.69853e+06	1.7322e+06	1.03545e+06	1.14636e+06	1.16485e+06	1.70008e+06	1.83583e+06	1.77671e+06	1.22948e+06	1.13984e+06	1.26141e+06	1.78835e+06	1.71477e+06	1.73197e+06	1.29759e+06	1.35289e+06	1.27396e+06	1.89577e+06	1.88611e+06	1.8815e+06	1.67529e+06	1.54169e+06	1.39699e+06
530					C6 H10 O6	178.048	177.04	4.524						DDA for preferred ion	[M-H]-1		2.7792e+06	2.77689e+06	2.49968e+06	3.42834e+06	2.81242e+06	5.4957e+06	2.10426e+06	2.33e+06	2.3066e+06	2.08691e+06	1.85357e+06	1.92446e+06	2.13832e+06	2.22582e+06	2.27246e+06	2.28884e+06	1.3752e+06	1.51199e+06	2.23613e+06	2.23759e+06	2.08905e+06	2.25064e+06	1.68886e+06	1.54951e+06	2.11304e+06	2.10053e+06	3.23473e+06	2.02334e+06	1.76984e+06	1.93127e+06
531					C6 H10 O6	178.048	177.04	1.674						DDA for preferred ion	[M-H]-1		1.39914e+07	1.94024e+07	2.21632e+07	2.37734e+07	1.89768e+07	1.95447e+07	1.14825e+06	1.95457e+06	1.44258e+06	1.13305e+07	5.94435e+06	2.95064e+07	891217	936703	978109	1.09138e+06	873028	1.0977e+06	947606	912765	1.00282e+06	924969	1.09426e+06	897805	2.02736e+07	2.8192e+07	2.0294e+07	2.7566e+07	2.68049e+07	2.62831e+07
532					C10 H10 O3	178.063	177.056	1.221						DDA for preferred ion	[M-H]-1		4.51756e+06	5.17034e+06	3.76498e+06	6.5266e+06	6.20475e+06	4.81323e+06	1.54607e+07	1.20447e+07	1.31862e+07	1.10528e+07	1.16718e+07	1.105e+07	1.91637e+07	3.70412e+07	2.26122e+07	1.32226e+07	1.54861e+07	1.75339e+07	5.24066e+06	8.32673e+06	5.70026e+06	6.51602e+06	8.77175e+06	1.12267e+07	6.2184e+06	8.10516e+06	6.18792e+06	1.00759e+07	1.01156e+07	9.48561e+06
533					C10 H10 O3	178.063	177.056	1.74						DDA for preferred ion	[M-H]-1		1.01272e+06	1.07664e+06	865353	810092	815008	818560	1.32984e+06	1.26494e+06	1.21074e+06	4.66293e+08	6.02904e+08	2.18793e+08	1.62513e+06	1.4266e+06	1.3516e+06	4.38224e+08	8.29376e+08	6.45618e+08	1.27647e+06	925969	1.20623e+06	8.61562e+08	6.42527e+08	5.28515e+08	1.3167e+06	1.4701e+06	1.24286e+06	1.93663e+08	8.05296e+07	1.27666e+08
534	Unknown				Unknown	178.852	177.845	6.883						No MS2	[M-H]-1		8.62154e+06	1.59208e+07	1.32002e+07	1.58144e+07	1.6774e+07	1.5695e+07	2.43089e+07	2.54328e+07	1.95837e+07	1.46023e+07	1.95437e+07	1.485e+07	6.24703e+06	1.50086e+07	9.99926e+06	8.75289e+06	1.43178e+07	1.66435e+07	1.82834e+07	1.73493e+07	2.67768e+07	1.14351e+07	1.17194e+07	1.27661e+07	2.0541e+07	1.94252e+07	2.29893e+07	1.79947e+07	1.85618e+07	1.59415e+07
535					C6 H5 N5 O2	179.045	178.038	2.84						DDA for preferred ion	[M-H]-1		922326	880399	767695	1.37561e+06	956275	1.24205e+06	960572	1.0667e+06	1.03146e+06	652654	702172	675974	955983	1.01236e+06	998026	1.37655e+06	868482	712278	992450	967091	937764	1.70194e+06	1.1922e+06	5.30704e+06	909211	880674	948309	813558	772548	728214
536	Unknown				Unknown	179.888	178.88	1.419						DDA for preferred ion	[M-H]-1		100107401	5.59884e+07	1.77858e+07	1.69196e+07	1.57778e+07	2.48047e+07	9.39969e+07	1.13924e+08	1.00115e+08	4.38898e+07	7.83949e+07	2.80655e+07	8.90406e+07	1.64284e+08	1.37941e+08	3.19376e+07	7.29404e+07	3.10616e+07	3.32806e+07	1.12388e+08	3.42489e+07	7.58819e+07	1.8723e+07	1.31193e+08	7.1695e+07	9.28553e+07	192798910	4.11114e+07	3.81378e+07	5.14139e+07
537					C5 H8 O5 S	180.009	179.002	6.583						No MS2	[M-H]-1		2.42246e+06	2.38511e+06	2.06965e+06	1.9002e+06	2.04607e+06	1.99691e+06	2.68296e+06	2.78463e+06	2.67918e+06	2.21191e+06	2.21191e+06	2.1583e+06	2.69824e+06	2.93388e+06	2.99022e+06	2.18675e+06	1.79036e+06	1.99898e+06	3.01353e+06	2.99013e+06	2.96445e+06	2.39055e+06	2.2065e+06	2.0496e+06	2.99071e+06	2.94782e+06	3.11839e+06	2.37508e+06	2.29986e+06	2.38977e+06
538					C9 H8 O4	180.042	179.035	1.293						DDA for preferred ion	[M-H]-1		1.19939e+07	8.02624e+06	4.32549e+06	7.95915e+06	7.77225e+06	1.10676e+07	5.43019e+06	5.6152e+06	1.81848e+06	1.03175e+07	1.33648e+07	1.41229e+07	6.75214e+06	9.9862e+06	9.57439e+06	2.14255e+07	2.27112e+07	1.20358e+07	6.94637e+06	3.62332e+06	2.92536e+06	2.86318e+07	1.60202e+07	9.65132e+06	3.86954e+06	2.97863e+06	925024	4.29061e+06	7.79753e+06	4.68659e+06
539					C9 H8 O4	180.042	179.035	7.129						No MS2	[M-H]-1		3.42768e+06	3.9905e+06	1.86496e+06	1.96785e+06	2.28889e+06	1.57616e+06	2.40285e+06	2.50607e+06	3.26947e+06	1.72779e+06	7.34612e+07	1.61471e+07	3.45041e+06	4.26583e+06	6.04851e+06	2.67916e+07	5.62177e+07	108695557	2.67274e+06	2.5333e+06	2.63236e+06	1.4859e+08	1.60464e+08	3.84263e+07	2.88525e+06	2.90836e+06	2.99391e+06	2.12064e+06	2.14866e+06	6.19001e+06
540					C9 H8 O4	180.042	179.035	3.931						DDA for preferred ion	[M-H]-1		1.35221e+07	3.01834e+07	6.36231e+06	2.29313e+06	1.75679e+07	2.00343e+06	8.59089e+06	2.91867e+06	2.94717e+06	2.51918e+07	6.65224e+07	6.16907e+07	1.05235e+07	5.97195e+06	7.40977e+06	1.33409e+08	1.85487e+08	1.62394e+08	4.3489e+07	3.61835e+07	9.82284e+06	5.1465e+08	4.61099e+08	5.06901e+08	1.34279e+07	1.28841e+07	6.94152e+06	8.69508e+06	1.39634e+07	7.87526e+06
541					C9 H8 O4	180.042	179.035	2.537						DDA for preferred ion	[M-H]-1		8.93975e+06	3.34519e+07	2.05274e+07	3.23106e+07	2.54815e+07	1.75139e+07	5.78813e+06	6.41399e+06	6.12227e+06	4.72114e+07	7.97948e+07	8.50502e+07	6.16355e+06	8.61802e+06	6.40685e+06	1.41619e+08	1.96329e+08	2.613e+08	6.5321e+06	6.48568e+06	5.96229e+06	2.53165e+08	3.72132e+08	3.82267e+08	6.2165e+06	6.3931e+06	6.63389e+06	3.1956e+07	1.64896e+07	3.0009e+07
542					C6 H12 O6	180.063	179.056	7.816						DDA for preferred ion	[M-H]-1		5.49826e+08	7.72569e+08	8.57873e+08	9.35104e+08	8.21314e+08	8.32483e+08	1.62972e+06	1.34758e+06	1.72467e+06	1.12298e+06	1.16232e+06	1.10774e+06	1.51436e+06	1.58617e+06	1.34531e+06	1.08616e+06	1.02012e+06	1.13833e+06	1.81328e+06	1.69492e+06	1.68131e+06	1.00916e+06	1.0743e+06	1.14142e+06	1.56629e+06	1.64464e+06	1.71263e+06	1.19352e+06	1.15484e+06	1.29301e+06
543					C6 H12 O6	180.063	179.056	9.603						DDA for preferred ion	[M-H]-1		3316214793	4441220805	1392743116	6164431146	5309896375	5145181810	1.71165e+07	2.01257e+07	2.63991e+07	6.25469e+07	3.09843e+07	2.33972e+07	3.70074e+07	3.01786e+07	8.79885e+06	2.98351e+07	2.2195e+07	5.1866e+07	1.19675e+07	1.15121e+07	1.12202e+07	2.74797e+07	2.39432e+07	4.37746e+07	9.51903e+07	5.86166e+07	9.26946e+07	1.33588e+08	8.09497e+07	1.26399e+08
544					C6 H12 O6	180.063	179.056	9.993						DDA for preferred ion	[M-H]-1		4.8776e+07	5.85104e+07	8.22256e+07	1.05429e+08	1.46021e+08	9.01856e+07	2.06422e+07	2.95934e+06	3.24959e+06	2.20847e+06	4.37598e+06	1.29118e+07	3.24372e+07	1.67029e+07	3.14063e+06	5.20522e+06	2.2743e+07	6.49919e+07	2.20202e+07	3.17568e+06	2.2189e+07	1.62332e+07	7.63232e+06	5.44306e+06	2.57226e+07	3.51124e+07	3.33539e+06	5.55134e+07	2.18279e+07	4.59768e+07
545					C6 H12 O6	180.063	179.056	9.123						DDA for preferred ion	[M-H]-1		3.59424e+08	4.05825e+06	5.37565e+08	1.02015e+07	5.17734e+08	4.16592e+06	4.05503e+06	4.22767e+06	4.60329e+06	3.00579e+06	3.1469e+06	2.86092e+06	4.18078e+06	3.12522e+06	3.61998e+06	2.71144e+06	2.5561e+06	2.85238e+06	4.40043e+06	4.0757e+06	4.29459e+06	2.77358e+06	2.86313e+06	2.95719e+06	4.40643e+06	4.11347e+06	3.34993e+06	3.08477e+06	2.98878e+06	3.02078e+06
546					C10 H12 O3	180.079	179.071	1.741						DDA for preferred ion	[M-H]-1		878646	1.40634e+06	753089	709388	1.28771e+07	1.06e+07	5.91356e+06	5.06313e+06	5.55211e+06	7.58893e+07	1.89932e+08	3.09988e+07	1.28005e+06	9.50764e+06	1.1443e+07	1.7977e+08	368064438	325494057	1.38239e+07	1.3384e+06	1.19391e+06	3.17953e+08	5.66095e+08	5.95737e+08	5.29568e+06	8.85975e+06	6.34176e+06	6.28307e+07	1.27535e+08	1.03236e+08
547					C10 H12 O3	180.079	179.071	1.292						DDA for preferred ion	[M-H]-1		948337	891503	712445	1.54879e+06	942940	957680	1.73475e+07	1.88623e+07	2.36843e+07	252466256	5.64847e+08	8.48101e+08	3.68407e+07	7.30882e+07	3.74933e+07	1593127548	1812499919	2024273772	3.82668e+07	3.13684e+07	1.99715e+07	3045236256	1790860460	2113033283	9.49449e+06	9.70242e+06	6.95761e+06	1.66615e+07	1.92532e+07	1.26044e+07
548					C10 H12 O3	180.079	179.071	3						DDA for preferred ion	[M-H]-1		1.60308e+06	1.69295e+06	1.54584e+06	1.44244e+06	1.35808e+06	1.49373e+06	1.6701e+06	1.88536e+06	1.86752e+06	1.02393e+07	2.49529e+07	3.19402e+07	1.87927e+06	2.62864e+06	1.89693e+06	9.48222e+07	9.1813e+07	9.28651e+07	1.82383e+06	1.8491e+06	1.81111e+06	6.00043e+07	3.178e+07	4.49254e+07	1.73476e+06	1.6828e+06	1.68735e+06	1.46573e+06	2.08645e+06	1.34222e+06
549					C10 H12 O3	180.079	179.071	1.609						DDA for preferred ion	[M-H]-1		835637	1.70469e+06	652661	1.25032e+07	1.54243e+07	1.26711e+07	2.95142e+06	5.89014e+06	6.445e+06	2.32449e+06	2.46264e+06	3.50998e+06	5.49729e+06	5.77522e+06	6.59403e+06	1.03575e+07	1.93145e+07	6.8296e+06	6.89169e+06	5.02635e+06	4.2287e+06	1.22699e+07	5.46231e+06	4.89135e+06	4.89023e+06	8.15194e+06	5.81394e+06	2.94207e+06	4.75642e+06	3.43949e+06
550	Unknown				Unknown	180.848	179.84	6.882						DDA for preferred ion	[M-H]-1		8.8983e+06	1.64231e+07	1.63574e+07	1.82346e+07	1.80824e+07	1.71675e+07	2.67758e+07	3.11319e+07	1.92591e+07	1.58002e+07	1.74486e+07	1.67457e+07	6.31736e+06	1.5171e+07	1.40662e+07	1.03253e+07	1.54642e+07	2.22231e+07	1.84176e+07	1.74694e+07	1.94893e+07	1.14809e+07	1.57778e+07	1.28068e+07	1.91734e+07	2.00806e+07	2.2683e+07	1.76907e+07	1.9509e+07	1.97109e+07
551	Unknown				Unknown	180.848	179.84	7.004						No MS2	[M-H]-1		7.94381e+06	9.69306e+06	8.28444e+06	1.35682e+07	1.25819e+07	1.2972e+07	1.18072e+07	2.26194e+07	1.90864e+07	8.42712e+06	8.22502e+06	6.9047e+06	1.75692e+07	9.24692e+06	1.31005e+07	1.284e+07	1.19622e+07	9.5857e+06	1.28022e+07	1.79471e+07	1.00005e+07	5.29991e+06	1.19568e+07	1.17394e+07	8.80445e+06	1.79483e+07	1.44405e+07	1.09732e+07	8.63911e+06	8.2046e+06
552					C8 H7 N O4	181.037	180.03	4.067						No MS2	[M-H]-1		1.62618e+06	1.54818e+06	1.29155e+06	1.16822e+06	1.24113e+06	1.24376e+06	1.81301e+06	2.18574e+06	1.7497e+06	1.08125e+06	1.25749e+06	1.19281e+06	4.89635e+06	2.44147e+06	1.83155e+06	1.71282e+06	1.62034e+06	2.91741e+06	1.10352e+07	9.97494e+06	7.24051e+06	2.36606e+06	4.56371e+06	5.77789e+06	1.93781e+06	2.8592e+06	3.0306e+06	1.51389e+06	1.5495e+06	1.58374e+06
553	Unknown				Unknown	181.82	180.813	3.596						DDA for preferred ion	[M-H]-1		3.61767e+07	3.27146e+07	1.42031e+07	2.14269e+07	1.95405e+07	2.08182e+07	1.8397e+07	3.95953e+07	5.95739e+07	3.36813e+07	3.25994e+07	1.60319e+07	1.60595e+07	2.16337e+07	2.10123e+07	2.86937e+07	3.05312e+07	3.43035e+07	3.67063e+06	1.44666e+07	2.96378e+07	9.63797e+06	2.54267e+07	1.89574e+07	2.36232e+07	2.18596e+07	4.23e+07	3.26503e+07	3.59349e+07	2.93548e+07
554	Unknown				Unknown	181.834	180.827	3.603						DDA for preferred ion	[M-H]-1		758798	733004	627229	2.1222e+06	560064	812333	1.50753e+07	1.56709e+07	1.04722e+07	3.08334e+06	6.85931e+06	1.09337e+06	3.45836e+07	2.31786e+07	1.4434e+07	1.16576e+07	1.34374e+07	9.48424e+06	4.91959e+06	1.75002e+07	2.36915e+07	4.2961e+06	1.17538e+07	1.19158e+07	6.62306e+06	1.97622e+06	1.45374e+06	896930	2.01357e+06	921062
555					C4 H7 O4 P S	181.98	180.973	9.027						DDA for preferred ion	[M-H]-1		1328835503	1120284185	9.60061e+08	8.49298e+08	8.52648e+08	8.6921e+08	1048417522	1183386676	1142442708	6.98158e+08	7.91201e+08	7.70088e+08	1004911278	1051011434	9.88015e+08	7.01902e+08	6.44769e+08	7.68439e+08	1119513925	1229684986	1077691988	7.99985e+08	8.53773e+08	7.93871e+08	1094310116	1044052393	1015982838	7.52451e+08	3.75531e+08	8.05191e+08
556					C8 H6 O5	182.021	181.014	3.669						DDA for preferred ion	[M-H]-1		1.7205e+06	2.82982e+06	1.60564e+06	2.15585e+06	4.88796e+06	2.27387e+06	1.66065e+06	1.67387e+06	2.95203e+06	1.13248e+06	1.14119e+06	1.16806e+06	2.06675e+06	1.68254e+06	1.77535e+06	2.21725e+06	1.38334e+06	1.13633e+06	1.61452e+06	4.31931e+06	5.40342e+06	2.1056e+06	4.54711e+06	2.56688e+06	2.76042e+06	1.59112e+06	1.47875e+06	1.13958e+06	1.13023e+06	1.32932e+06
557					C8 H6 O5	182.021	181.014	1.221						DDA for preferred ion	[M-H]-1		3.44113e+06	1.36488e+06	3.43327e+06	3.74306e+06	5.78304e+06	1.07173e+07	4.02346e+06	5.12771e+06	1.07038e+06	2315294	1.50851e+06	1.03065e+06	1.81977e+06	1.46776e+06	4.14874e+06	2.04336e+06	3.14488e+06	2.14785e+06	7.17012e+06	5.09983e+06	5.2764e+06	1.93308e+06	2.74161e+06	2.79013e+06	2.38038e+06	1.82684e+06	1.76478e+06	3.87476e+06	3.32016e+06	2.95458e+06
558					C8 H6 O5	182.021	181.014	1.257						DDA for preferred ion	[M-H]-1		2.82939e+06	1.83007e+06	2.75203e+06	1.27303e+06	1.67397e+06	4.70153e+06	1.15345e+06	3.80459e+06	1.01673e+06	2.26848e+06	938608	973607	1.14026e+06	1.19874e+06	1.59824e+06	1.69327e+06	1.06496e+06	2.12706e+06	1.14503e+06	3.85239e+06	954813	2.09687e+06	1.50894e+06	2.08311e+06	1.61947e+06	1.51285e+06	1.8011e+06	3.98014e+06	3.41249e+06	3.03856e+06
559	[Similar to: 3,4-Dihydroxyphenylpropionic acid; ŒîMass: -0.0364 Da]				C8 H6 O5	182.022	181.014	1.782			65.1			DDA for preferred ion	[M-H]-1		2.42166e+07	9.07588e+06	4.12587e+07	2.86124e+07	3.11775e+07	3.50406e+07	2.53555e+07	1.4533e+07	4.37801e+06	4.82999e+07	4.42855e+07	4.91609e+07	2.21508e+07	1.52891e+07	1.44222e+07	3.7307e+07	3.16397e+07	3.62888e+07	5.2864e+07	2.97094e+07	1.04376e+08	1.27341e+08	8.02634e+07	5.44759e+07	4.3321e+07	5.96922e+07	5.70373e+07	5.26025e+07	4.65885e+07	4.66701e+07
560					C8 H6 O5	182.022	181.014	4.053						DDA for preferred ion	[M-H]-1		6.62143e+07	5.12232e+07	8.89005e+07	8.47782e+07	7.49515e+07	9.60055e+07	1.78641e+08	1.23284e+08	1.79241e+08	1.45509e+08	1.64992e+08	1.15412e+08	4.40485e+08	3.13788e+08	317546645	2.49575e+08	3.31584e+08	3.51073e+08	144981229	1.3243e+08	2.36769e+08	301721626	3.11492e+08	3.49164e+08	1.36547e+08	1.87646e+08	1.47715e+08	1.22911e+08	1.52794e+08	1.4838e+08
561					C8 H6 O5	182.022	181.014	2.062						DDA for preferred ion	[M-H]-1		4.20071e+06	3.54924e+06	3.88344e+06	4.69464e+06	7.22344e+06	1.5541e+07	1.07183e+07	2.47182e+06	2.33327e+06	1.10796e+07	8.80581e+06	1.28706e+07	2.3136e+06	2.54394e+06	2.41512e+06	5.26082e+06	5.55578e+06	6.33121e+06	3.99492e+06	1.00915e+07	2.7429e+07	2.714e+07	4.09518e+07	2.62021e+07	1.12774e+07	2.47369e+06	6.09312e+06	2.09276e+07	1.61081e+07	1.30797e+07
562					C8 H6 O5	182.022	181.014	3.333						DDA for preferred ion	[M-H]-1		8.62513e+06	1.24387e+07	1.71826e+07	1.71331e+07	1.47968e+07	2.02306e+07	1.94491e+07	1.00601e+07	4.31854e+06	8.09361e+06	1.85049e+07	1.47524e+07	4.03097e+06	4.57897e+06	4.4911e+06	1.50473e+07	1.3074e+07	1.19913e+07	4.33951e+06	4.5098e+06	4.17131e+06	3.35408e+06	3.319e+06	3.13828e+06	5.50185e+06	2.56887e+07	2.65355e+07	1.62502e+07	6.7535e+06	1.32422e+07
563					C8 H6 O5	182.022	181.014	6.416						DDA for preferred ion	[M-H]-1		2.01064e+07	1.88539e+07	3.21673e+07	2.08702e+07	2.38131e+07	2.63485e+07	4.5846e+07	1.9666e+07	2.55419e+07	1.12493e+07	1.83887e+07	4.16275e+06	6.77234e+07	5.11676e+07	5.26334e+07	1.24768e+07	4.56871e+07	4.49919e+07	3.88511e+07	8.94008e+07	1.56964e+08	7.87e+07	1.46891e+08	1.44712e+08	4.76269e+07	1.03744e+08	5.9707e+07	3.17203e+07	4.03071e+07	4.06713e+07
564					C8 H6 O5	182.022	181.014	1.58						DDA for preferred ion	[M-H]-1		3.45236e+06	1.39966e+06	5.34555e+06	3.5838e+06	3.91874e+06	4.17432e+06	1.38264e+06	1.55209e+06	1.53567e+06	4.79723e+06	2.48579e+06	4.29724e+06	3.44106e+06	5.95759e+06	7.51282e+06	7.28604e+06	1.5068e+06	2.03066e+06	1.66707e+07	2.02677e+07	1.03904e+07	4.08111e+06	4.43044e+06	5.67166e+06	1.50167e+06	1.51557e+06	1.47349e+06	1.83349e+06	1.58877e+06	1.5682e+06
565					C8 H6 O5	182.022	181.014	2.816						DDA for preferred ion	[M-H]-1		2.90765e+06	2.88727e+06	2.33999e+06	2.03401e+06	2.17711e+06	2.31366e+06	3.48301e+06	3.66684e+06	3.58427e+06	2.42136e+06	2.52642e+06	2.37946e+06	3.54508e+06	4.06869e+06	3.32848e+06	2.74081e+06	2.62815e+06	844188	3.29796e+06	3.43348e+06	3.15371e+06	3.54581e+06	3.22848e+06	3.02037e+06	3.50702e+06	3.72124e+06	3.72604e+06	3.11321e+06	2.95989e+06	3.13168e+06
566	[Similar to: 3,4-Dihydroxyphenylpropionic acid; ŒîMass: -0.0364 Da]				C8 H6 O5	182.022	181.014	1.686			67.8			DDA for preferred ion	[M-H]-1		1.68805e+08	2.52268e+08	486699883	2.42243e+08	248667379	2.34937e+08	2.31053e+08	1.79374e+08	1.22216e+08	2.58019e+08	2.51425e+08	1.48092e+08	3.146e+08	1.82112e+08	1.45715e+08	2.30019e+08	3.42145e+08	3.32293e+08	8.01788e+08	2.9707e+08	1960532575	1937250364	2312886577	2249008014	8.48841e+08	1393162207	1174397221	3.94819e+08	5.51196e+08	6.39224e+08
567					C8 H6 O5	182.022	181.014	2.583						DDA for preferred ion	[M-H]-1		1.02741e+07	1.02757e+07	1.74887e+07	1.47881e+07	1.45448e+07	1.27076e+07	2.72822e+07	2.32912e+07	1.88589e+07	1.44605e+07	1.76301e+07	9.80959e+06	2.2915e+06	2.30506e+07	7.98112e+06	1.93893e+07	2.88511e+07	3.0529e+07	6.13767e+07	7.36479e+07	7.27062e+07	7.38723e+07	7.70433e+07	7.54327e+07	2.58412e+07	3.93716e+07	3.10151e+07	1.51863e+07	2.36744e+07	9.22444e+06
568					C10 H14 O3	182.094	181.087	1.411						DDA for preferred ion	[M-H]-1		918382	803592	711825	699984	713560	771062	3.10796e+07	2.82626e+07	3.73329e+07	2.25717e+07	3.84442e+07	4.32752e+07	3.65618e+07	6.29328e+07	3.60673e+07	1.80526e+08	1.49288e+08	1.11567e+08	8.41991e+06	1.81285e+06	6.08089e+06	2.54349e+08	1.45969e+08	1.56467e+08	1.49935e+07	6.80678e+06	7.33933e+06	1.76891e+07	2.70991e+07	2.17409e+07
569	Unknown				Unknown	182.845	181.837	7.005						No MS2	[M-H]-1		1.05756e+07	7.91416e+06	1.47112e+07	1.16643e+07	1.25615e+07	1.03515e+07	6.92465e+06	1.43751e+07	1.99418e+07	9.72871e+06	1.3177e+07	7.87181e+06	1.53933e+07	1.60336e+07	1.09649e+07	9.28471e+06	1.12372e+07	1.16132e+07	1.67885e+07	1.81767e+07	1.53606e+07	1.11012e+07	8.36874e+06	1.07214e+07	1.41259e+07	1.27667e+07	1.06113e+07	1.20416e+07	1.2296e+07	1.12794e+07
570	Unknown				Unknown	182.845	181.837	6.883						No MS2	[M-H]-1		9.45268e+06	1.20277e+07	1.39977e+07	1.74986e+07	1.52808e+07	9.48981e+06	1.69051e+07	2.28633e+07	1.86968e+07	1.03711e+07	2.37098e+07	1.36353e+07	1.2868e+07	1.49551e+07	1.21268e+07	1.36867e+07	1.29493e+07	1.61145e+07	1.22388e+07	1.53776e+07	2.04454e+07	1.04673e+07	1.32992e+07	1.28102e+07	2.35276e+07	1.81248e+07	2.20995e+07	1.71046e+07	1.45182e+07	1.62547e+07
571					C7 H5 N O5	183.017	182.009	13.504						No MS2	[M-H]-1		2.1802e+06	2.03051e+06	1.94949e+06	7.92505e+06	5.76261e+06	7.85797e+06	1.13429e+08	9.73124e+07	4.5801e+07	7.39545e+06	6.65097e+07	1.33404e+07	2.43574e+07	1.03368e+07	4.80542e+07	5.07646e+06	8.98504e+06	5.06689e+07	2.70941e+07	3.3105e+07	4.95538e+07	4.16218e+06	1.51235e+06	1.61209e+07	2.74962e+07	2.2665e+07	2.89204e+07	2.82466e+07	3.09342e+07	3.50972e+07
572	Unknown				Unknown	183.832	182.825	3.594						DDA for preferred ion	[M-H]-1		1.45941e+06	1.4103e+06	1.20722e+06	2.71658e+06	1.08326e+06	1.14609e+06	1.48051e+07	1.53955e+07	1.12527e+07	3.77591e+06	6.7584e+06	1.15228e+06	3.42375e+07	2.35623e+07	1.43001e+07	1.15665e+07	13464833	9.41714e+06	9.94109e+06	1.73893e+07	2.35501e+07	4.28001e+06	1.17142e+07	1.20354e+07	6.71224e+06	2.00361e+06	1.53068e+06	1.19665e+06	2.20821e+06	1.32342e+06
573					C4 H8 O4 S2	183.986	182.979	1.627						DDA for preferred ion	[M-H]-1		9.32534e+06	1.35469e+07	7.30406e+06	533569	567811	556124	750748	1.39832e+06	839278	890163	950368	1.20338e+06	821595	874004	901057	2.69446e+06	1.54753e+06	907513	1.04558e+06	858516	862378	2.11369e+06	2.7316e+06	1.22029e+06	3.88691e+06	2.73581e+06	1.1252e+06	1.32334e+06	831330	2.09311e+06
574					C4 H8 O4 S2	183.986	182.979	6.258						No MS2	[M-H]-1		2.02436e+06	1.9697e+06	1.79341e+06	1.55462e+06	1.60569e+06	1.63645e+06	9.40972e+06	7.78079e+06	7.20803e+06	5.13592e+06	5.31926e+06	2.91046e+06	1.59675e+07	1.36235e+07	1.42915e+07	9.68657e+06	9.94767e+06	1.1118e+07	7.95177e+06	9.7771e+06	4.07071e+06	4.4629e+06	6.6698e+06	6.99826e+06	6.06255e+06	1.03082e+07	5.99329e+06	5.37702e+06	8.53292e+06	1.09464e+07
575	Unknown				Unknown	183.999	182.991	15.186						DDA for preferred ion	[M-H]-1		2.18228e+06	2.75921e+06	2.59642e+06	2.58153e+06	2.26933e+06	2.27603e+06	3.94115e+06	9.36676e+06	2.30573e+06	3.82397e+06	2.23514e+06	2.32693e+06	1.10846e+06	2.86592e+07	1.72997e+06	5.81672e+06	5.21079e+06	1.14523e+06	1.9632e+06	1.93736e+06	1.37249e+06	1.25517e+06	575717	685387	3.16914e+06	7.39614e+06	2.50526e+06	1.88143e+06	2.06116e+06	2.15791e+06
576					C7 H4 O6	184.001	182.993	11.659						DDA for preferred ion	[M-H]-1		4.80776e+06	5.94714e+06	9.14322e+06	1.45788e+07	9.31023e+06	1.21118e+07	1.26036e+06	1.11947e+06	1.28494e+06	4.10926e+06	1.45816e+06	3.77965e+06	1.14265e+06	1.29202e+06	1.27331e+06	1.80397e+06	1.62062e+06	900350	1.3345e+06	1.31824e+06	1.29415e+06	802707	825068	926465	1.22745e+06	1.24743e+06	1.30445e+06	2.9354e+06	907605	2.90842e+06
577					C4 H8 O6 S	184.004	182.997	10.309						No MS2	[M-H]-1		1.52227e+06	1.25327e+06	1.29051e+06	1.16895e+06	1.23004e+06	1.24659e+06	1.61361e+06	1.53159e+06	1.69963e+06	1.18763e+06	1.23251e+06	1.14676e+06	1.51527e+06	1.28021e+06	1.46843e+06	1.02601e+06	1.10349e+06	1.18868e+06	1.70148e+06	1.82773e+06	1.62738e+06	1.10082e+06	1.18624e+06	1.26451e+06	1.51541e+06	1.58582e+06	1.56237e+06	1.22182e+06	1.1918e+06	1.26138e+06
578					C4 H8 O6 S	184.004	182.997	6.417						No MS2	[M-H]-1		1.62068e+06	1.59236e+06	1.53857e+06	1.37256e+06	1.39581e+06	1.40145e+06	5.59149e+07	1.04871e+08	4.74444e+07	8.5394e+06	7.16785e+06	3.01495e+06	3.55334e+07	2.91789e+07	3.33917e+07	5.50866e+06	5.59917e+06	1.42041e+07	3.92294e+07	2.65846e+07	1.76993e+07	7.52702e+06	7.5674e+06	6.00645e+06	1.32206e+07	8.46048e+06	1.11495e+07	1.99919e+07	2.84554e+07	2.9165e+07
580	Unknown				Unknown	184.028	183.021	1.675						DDA for preferred ion	[M-H]-1		1.16495e+06	1.1512e+06	1.03268e+06	1.04142e+06	921203	1.14711e+06	1.22826e+06	1.21444e+06	1.27299e+06	1.60061e+06	2.20633e+06	1.40813e+06	1.17882e+06	1.22563e+06	1.28117e+06	1.76121e+06	1.39852e+06	1.7124e+06	1.40939e+06	1.20596e+06	5.29122e+06	3.28465e+06	2.61102e+06	2.2499e+06	1.67633e+06	2.59691e+06	3.05289e+06	1.31864e+06	1.27028e+06	1.4695e+06
581					C8 H8 O5	184.037	183.03	4.057						No MS2	[M-H]-1		2.14086e+06	2.15215e+06	2.22715e+06	2.91935e+06	1.71374e+06	5.90549e+06	2.30964e+06	4.62197e+06	3.33886e+06	4.19682e+06	4.2551e+06	1.65388e+06	1.12288e+07	3.8429e+06	6.97119e+06	6.12921e+06	5.04525e+06	9.00203e+06	2.11739e+07	1.43624e+07	1.17188e+07	1.47669e+07	1.29041e+07	1.66653e+07	4.00054e+06	7.45942e+06	5.1409e+06	3.45773e+06	3.46868e+06	1.88908e+06
582	[Similar to: (2-{[(2S,3R,4S,5S,6R)-3,4,5-trihydroxy-6-(hydroxymethyl)oxan-2-yl]oxy}phenyl)methyl 6-hydroxy-2-methoxy-3-{[3,4,5-trihydroxy-6-(hydroxymethyl)oxan-2-yl]oxy}benzoate; ŒîMass: -430.1476 Da]				C8 H8 O5	184.037	183.03	5.094			60.8			DDA for preferred ion	[M-H]-1		2.75346e+06	2.01477e+06	6.63317e+06	1.30554e+07	1.2366e+07	1.77049e+07	2.43767e+07	7.22988e+06	4.82438e+06	8.18551e+06	1.04284e+07	8.90389e+06	1.93709e+07	1.69226e+07	1.286e+07	2.78851e+07	6.79624e+07	5.5425e+07	2.56521e+06	2.89697e+07	2.45371e+07	5.02115e+07	1.13417e+08	1.21102e+08	2.90305e+07	4.28746e+07	3.71033e+07	1.6599e+07	1.83834e+07	1.96001e+07
583					C8 H8 O5	184.037	183.03	1.343						No MS2	[M-H]-1		662947	660763	599611	540094	747205	1.53321e+06	1.2668e+06	1.25122e+06	1.14872e+06	1.47113e+07	1.71853e+07	1.34471e+07	910272	971561	2.13038e+06	13326769	1.28259e+07	1.53462e+07	897929	914810	865851	1.99142e+07	1.96831e+07	1.68117e+07	1.16932e+06	1.07481e+06	1.03144e+06	2.20697e+07	2.25929e+07	2.25649e+07
584					C8 H8 O5	184.037	183.03	3.418						DDA for preferred ion	[M-H]-1		3.78758e+06	3.89534e+06	3.19558e+06	2.9608e+06	3.11934e+06	3.13338e+06	5.98977e+06	4.38529e+06	8.38885e+06	3.02607e+06	3.1444e+06	4.64271e+06	11854086	5.09694e+06	8.06823e+06	3.87865e+06	9.52931e+06	1.00163e+07	4.77951e+06	4.79813e+06	9.38942e+06	3.37369e+06	8.1958e+06	4.33138e+06	5.29909e+06	5.21514e+06	5.15133e+06	4.5251e+06	1.27559e+07	8.73566e+06
585					C9 H13 O2 P	184.064	183.057	1.711						DDA for preferred ion	[M-H]-1		1.01737e+06	984506	792742	705360	727063	754311	1.0257e+07	7.33945e+06	1.03451e+07	3.29657e+08	6.02716e+08	646324096	1.40448e+07	1.15215e+07	6.07334e+06	899200200	9.27694e+08	9.44e+08	1.08242e+06	1.05081e+06	6.73521e+06	1246206803	1047365518	1017155941	9.63541e+06	1.28988e+07	4.95364e+06	3.32877e+07	3.54049e+07	2.72214e+07
586					C8 H12 N2 O3	184.085	183.078	8.698						No MS2	[M-H]-1		1.2096e+06	1.04686e+06	1.04319e+06	926807	954569	945343	1.34584e+06	1.37463e+06	1.42507e+06	1.07276e+06	1.14198e+06	967213	1.35967e+06	1.55666e+06	1.15844e+06	920717	961207	1.02559e+06	1.63409e+06	1.54986e+06	1.37622e+06	982698	1.0559e+06	1.02851e+06	1.44167e+06	1.47899e+06	1.4785e+06	1.17694e+06	1.11358e+06	1.20776e+06
587					C5 H4 N3 O P S	184.982	183.974	10.741						No MS2	[M-H]-1		1.40925e+06	2.09153e+06	3.00245e+06	1.25079e+06	1.42422e+06	1.41837e+06	1.45801e+06	1.3466e+06	1.51719e+06	1.06663e+06	1.10063e+06	987298	1.87294e+06	1.08474e+06	1.42745e+06	1.42786e+06	970517	1.68306e+06	1.53681e+06	1.49216e+06	1.44713e+06	937897	911735	1.05547e+06	1.40055e+06	1.37407e+06	1.34909e+06	1.08055e+06	1.01518e+06	1.10509e+06
588					C8 H11 N O4	185.069	184.062	1.454						No MS2	[M-H]-1		1.13713e+06	1.08873e+06	875105	891648	823415	908539	6.34317e+06	5.19734e+06	5.8721e+06	4.47543e+06	9.52083e+06	5.96016e+06	6.75452e+06	4.74264e+06	4.17436e+06	1.39526e+07	1.46499e+07	1.32295e+07	1.11163e+06	1.13274e+06	4.49156e+06	1.13888e+07	1.91642e+07	1.79947e+07	1.13638e+06	1.8233e+06	1.27733e+06	1.2557e+06	1.35809e+06	1.17396e+06
589					C8 H11 N O4	185.069	184.062	1.795						No MS2	[M-H]-1		1.80371e+06	1.69036e+06	1.87307e+06	3.54209e+06	1.77948e+06	2.08091e+06	1.88274e+07	1.86118e+07	2.2374e+07	1.2153e+07	7.53924e+06	1.15152e+07	4.22788e+07	2.93175e+07	2.93756e+07	1.25255e+07	7.11154e+06	6.78764e+06	4.59233e+07	5.35439e+07	6.29693e+07	1.49867e+07	1.25553e+07	1.88487e+07	1.23987e+07	2.39737e+07	1.91642e+07	1.32096e+07	9.83976e+06	7.67618e+06
590					C3 H6 O5 S2	185.966	184.958	11.058						DDA for preferred ion	[M-H]-1		2.34873e+06	5.26341e+06	1.0188e+07	5.13896e+06	4.42024e+06	5.71785e+06	1.97364e+06	1.74087e+06	1.90722e+06	1.27455e+06	1.3974e+06	1.24377e+06	3.23994e+06	1.68766e+06	1.86716e+06	1.18863e+06	1.24916e+06	1.34643e+06	1.97942e+06	2.03909e+06	1.92313e+06	1.17707e+06	1.22765e+06	1.43077e+06	3.9854e+06	6.23896e+06	2.00839e+06	1.14036e+07	9.69469e+06	1.59424e+07
591					C3 H6 O5 S2	185.966	184.958	5.302						DDA for preferred ion	[M-H]-1		1.22247e+07	1.55766e+07	7.31088e+06	1.04151e+07	8.0131e+06	5.61173e+06	8.56291e+06	4.38826e+06	8.42414e+06	5.4658e+06	7.40237e+06	5.99101e+06	8.87358e+06	7.31845e+06	1.4192e+07	6.61029e+06	2.34877e+07	1.55692e+07	1.89267e+06	8.27892e+06	1.25712e+07	2.9277e+07	2.92947e+07	2.54429e+07	9.36622e+06	1.19668e+07	1.04342e+07	1.02514e+07	8.99746e+06	1.00704e+07
592					C3 H6 O7 S	185.983	184.976	11.218						DDA for preferred ion	[M-H]-1		1.48355e+06	1.27252e+06	1.36744e+06	1.226e+06	1.20976e+06	1.22013e+06	1.61698e+06	1.53981e+06	1.54013e+06	1.02748e+06	1.42204e+06	1.04339e+06	1.33062e+06	1.32478e+06	1.46021e+06	1.5732e+06	1.81475e+06	1.02992e+06	1.60267e+06	1.52854e+06	1.42973e+06	913858	1.03964e+06	1.82769e+06	1.32356e+06	1.34217e+06	1.41682e+06	1.05482e+06	992659	1.05612e+06
593					C3 H6 O7 S	185.983	184.976	11.686						DDA for preferred ion	[M-H]-1		1.30124e+06	1.27114e+06	1.13836e+06	2.0069e+06	2.00555e+06	1.19685e+06	2.58261e+06	1.74046e+06	3.72808e+06	2.82684e+06	3.8329e+06	1.80028e+06	4.11482e+06	4.7216e+06	6.24637e+06	5.05075e+06	5.21623e+06	5.18345e+06	1.29251e+06	1.29626e+06	5.02653e+06	3.82101e+06	3.69048e+06	5.86927e+06	1.33848e+06	2.97537e+06	1.99719e+06	1.09218e+06	1.66195e+06	2.28206e+06
594					C2 H4 O5 S	139.978	184.976	11.231						DDA for preferred ion	[M+FA-H]-1		1.40345e+06	1.33536e+06	1.29757e+06	1.11799e+06	1.16133e+06	1.15779e+06	1.43928e+06	1.46114e+06	1.46144e+06	1.00457e+06	1.42204e+06	972927	1.26263e+06	1.40606e+06	1.36605e+06	1.57319e+06	1.81475e+06	976284	1.42461e+06	1.45223e+06	1.35668e+06	867165	986518	1.82769e+06	1.27567e+06	1.2736e+06	1.34443e+06	1.00092e+06	941941	1.00216e+06
595					C7 H6 O4 S	185.999	184.991	1.165						No MS2	[M-H]-1		962137	926611	1.80881e+06	839024	805914	1.01735e+06	1.51509e+06	954260	938593	756106	1.06189e+06	654247	890112	923796	999649	1.36373e+06	1.57701e+06	2.13371e+06	947669	991428	1.3168e+06	2.65531e+06	1.677e+06	2.40399e+06	832550	987426	1.50249e+06	1.81805e+06	2.13633e+06	2.95169e+06
596					C7 H6 O4 S	185.999	184.991	1.516						DDA for preferred ion	[M-H]-1		897918	2.63629e+06	3.37469e+06	1.89133e+06	1.34343e+06	1.81371e+06	4.44833e+06	3.99484e+06	2.90634e+06	2.34317e+06	2.02396e+06	3.03873e+06	8.76672e+06	8.57915e+06	6.03824e+06	7.43953e+06	5.10897e+06	5.64018e+06	5.78863e+06	1.0471e+07	1.01147e+07	1.2486e+07	2.6463e+07	2.64755e+07	5.11313e+06	6.44275e+06	5.51818e+06	3.57199e+06	2.40871e+06	4.79419e+06
597					C3 H2 N6 O4	186.014	185.007	10.361						DDA for preferred ion	[M-H]-1		2.03368e+08	197201468	2.43534e+08	1976807579	6.62279e+08	2.36978e+08	2.30005e+08	2.01695e+08	2.33387e+08	2.19408e+08	2.16802e+08	196530665	2.74344e+08	1.86872e+08	1.93829e+08	1.8118e+08	2.1532e+08	2.127e+08	1.92483e+08	2.67687e+08	2.37143e+08	2.23332e+08	1.99526e+08	2.27097e+08	1.96901e+08	1.97821e+08	2.23118e+08	1.67158e+08	1.3358e+08	1.83914e+08
598					C2 H3 N8 O P	186.016	185.009	9.563						DDA for preferred ion	[M-H]-1		2.71739e+06	2.60555e+06	2.66587e+06	2.71472e+06	2.58371e+06	2.52921e+06	2.04931e+06	2.17038e+06	2.19736e+06	2.01303e+06	1.8023e+06	1.5836e+06	2.11352e+06	1.92138e+06	1.77055e+06	1.49974e+06	1.55563e+06	1.66435e+06	2.47182e+06	2.38674e+06	2.27575e+06	1.5311e+06	1.90983e+06	1.62192e+06	2.40672e+06	2.4377e+06	2.37296e+06	2.04539e+06	2.04875e+06	2.14282e+06
599					C7 H6 O6	186.016	185.009	10.34						DDA for preferred ion	[M-H]-1		4.72949e+06	1.56515e+06	2.26712e+06	3.90584e+06	1.54883e+06	3.72817e+06	9.55766e+06	4.72409e+06	9.64742e+06	6.04993e+06	6.22212e+06	5.49127e+06	6.29907e+06	1.41925e+06	2.00573e+06	1.83592e+07	2.59466e+07	1.76735e+07	3.75397e+06	6.21911e+06	1.57138e+07	5.15666e+07	7.02092e+07	7.8682e+07	1.55368e+07	1.93605e+07	9.48919e+06	7.12495e+06	7.36299e+06	1.93404e+07
600					C7 H6 O6	186.016	185.009	8.795						DDA for preferred ion	[M-H]-1		1.27828e+06	741319	764078	698792	1.01338e+06	704094	1.03413e+06	1.31165e+06	1.79093e+06	713775	751070	671530	1.71174e+06	1.24071e+06	1.62064e+06	907389	940022	672101	2.77845e+06	1.0492e+06	1.54452e+06	3.21126e+06	5.12926e+06	7.70089e+06	1.37783e+06	1.22988e+06	1.79774e+06	634741	716080	654660
601					C7 H6 O6	186.016	185.009	4.912						No MS2	[M-H]-1		1.52997e+06	1.51433e+06	1.35854e+06	1.22139e+06	1.23561e+06	2.155e+06	1.61207e+06	1.71e+06	1.7059e+06	1.14684e+06	1.73742e+06	1.23681e+06	4.09947e+06	1.72615e+06	2.65901e+06	1.17836e+06	3.58941e+06	1.18804e+06	1.76686e+06	6.47401e+06	4.5108e+06	5.44115e+06	3.07932e+06	6.43682e+06	1.74451e+06	3.03893e+06	1.8612e+06	1.61844e+06	1.54417e+06	1.7816e+06
602					C7 H6 O6	186.016	185.009	1.551						No MS2	[M-H]-1		1.65252e+06	2.05808e+06	4.0158e+06	2.12845e+06	1.59731e+06	1.79807e+06	1.08274e+06	1.13838e+06	1.07916e+06	1.69622e+06	1.62927e+06	1.53191e+06	1.37156e+06	2.07105e+06	1.31701e+06	1.47088e+06	2.17161e+06	2.43501e+06	4.48964e+06	1.13339e+06	4.80672e+06	3.24274e+06	5.33269e+06	4.07836e+06	2.61567e+06	3.82107e+06	3.23639e+06	1.62649e+06	2.52289e+06	2.64555e+06
603					C5 H10 O5	150.053	185.022	3.923						DDA for preferred ion	[M+Cl]-1		2.59742e+06	2.68231e+06	3.46543e+06	3.01803e+06	2.20834e+06	2.76616e+06	2.75276e+06	3.02982e+06	3.05744e+06	2.0914e+06	2.4446e+06	2.39283e+06	2.80337e+06	3.02738e+06	3.20397e+06	2.05806e+06	2.08752e+06	2.2283e+06	2.97443e+06	3.05487e+06	2.82016e+06	2.58105e+06	2.49405e+06	2.38069e+06	2.96873e+06	2.96053e+06	3.01262e+06	2.54036e+06	2.45379e+06	2.85e+06
607					C4 H6 N6 O3	186.051	185.043	2.654						No MS2	[M-H]-1		934709	879660	802707	673178	672976	745240	943445	1.02654e+06	930864	665888	716374	742365	1.07363e+06	1.1124e+06	1.0767e+06	737176	738204	748973	1.04621e+06	1.05607e+06	991969	800440	843591	796359	994685	1.00795e+06	1.0068e+06	882120	828784	739547
608					C8 H10 O5	186.053	185.045	7.743						DDA for preferred ion	[M-H]-1		2.12113e+06	2.09102e+06	2.00337e+06	1.95443e+06	1.83796e+06	1.90381e+06	1.75927e+06	1.79777e+06	1.91344e+06	1.32643e+06	1.43394e+06	1.34719e+06	2.30027e+06	3.63452e+06	1.50263e+06	1.20771e+06	1.18719e+06	2.27801e+06	2.83369e+06	1.97292e+06	1.81708e+06	353432	3.16337e+06	1.34474e+06	1.8425e+06	1.82896e+06	1.80948e+06	1.38689e+06	1.39135e+06	1.41741e+06
609					C8 H10 O5	186.053	185.045	9.354						DDA for preferred ion	[M-H]-1		2.25792e+06	2.21221e+06	2.29249e+06	2.38101e+06	2.23729e+06	2.29711e+06	1.80732e+06	1.67127e+06	1.83773e+06	1.30332e+06	1.4356e+06	1.32503e+06	1.71404e+06	1.45476e+06	1.44677e+06	1.25252e+06	1.22216e+06	1.37826e+06	1.94271e+06	2.04328e+06	1.86805e+06	1.27209e+06	1.29268e+06	1.29929e+06	1.85122e+06	1.86586e+06	1.93221e+06	1.63819e+06	1.47365e+06	1.57405e+06
610					C8 H10 O5	186.053	185.046	9.258						No MS2	[M-H]-1		2.34816e+06	2.29685e+06	2.4385e+06	2.46222e+06	2.15437e+06	2.38681e+06	1.82542e+06	1.89936e+06	2.14779e+06	1.45127e+06	1.5755e+06	1.40066e+06	1.78072e+06	1.57379e+06	1.53154e+06	1.26924e+06	1.28528e+06	1.46745e+06	2.07311e+06	1.97556e+06	1.9255e+06	1.32825e+06	1.41113e+06	1.35961e+06	1.7892e+06	1.78423e+06	1.87234e+06	1.46831e+06	1.41582e+06	1.47071e+06
611					C8 H10 O5	186.053	185.046	6.294						DDA for preferred ion	[M-H]-1		2.85351e+06	2.72823e+06	2.40619e+06	6.84868e+06	8.94504e+06	6.30223e+06	3.36664e+06	3.08728e+06	2.91509e+06	4.60092e+06	3.29917e+06	4.30061e+06	3.2107e+06	8.22058e+06	3.16338e+06	4.27851e+06	5.88433e+06	2.27962e+06	3.23294e+06	4.6481e+06	3.32354e+06	6.12711e+06	9.61439e+06	1.5834e+07	2.69876e+06	2.75958e+06	3.28184e+06	2.26521e+06	2.16368e+06	2.65342e+06
612					C8 H10 O5	186.053	185.046	7.452						DDA for preferred ion	[M-H]-1		2.01225e+06	1.86781e+06	1.97387e+06	1.48213e+06	1.5278e+06	1.60361e+06	4.4482e+07	2.91399e+07	2.81699e+07	2.84541e+06	5.61265e+06	3.26134e+06	1.191e+08	8.92668e+07	1.11679e+08	1.18434e+07	2.39476e+07	1.34714e+07	1.013e+08	8.89683e+07	1.71772e+08	352665	3.2427e+07	3.00633e+07	9.91715e+06	1.0403e+07	9.78403e+06	2.55776e+06	2.49414e+06	3.90766e+06
613					C8 H10 O5	186.053	185.046	3.468						No MS2	[M-H]-1		2.14825e+06	2.13502e+06	1.8351e+06	1.67315e+06	1.76164e+06	1.76846e+06	2.21911e+06	2.40133e+06	2.5113e+06	1.55264e+06	1.75036e+06	1.81551e+06	1.52594e+07	2.6564e+06	1.4104e+07	1.61277e+06	1.22756e+07	2.90995e+06	3.85628e+07	2.54623e+06	3.97241e+06	2.88451e+06	4.63045e+06	5.46279e+06	2.76967e+06	2.72299e+06	2.66825e+06	2.31058e+06	2.21939e+06	1.91905e+06
614					C8 H10 O5	186.053	185.046	4.435						No MS2	[M-H]-1		1959739334	1917154534	1977230561	3605981000	2960582232	3719111556	2.32826e+06	2.66492e+06	2.532e+06	2.44795e+06	2.11127e+06	2.29755e+06	2.50654e+06	2.36137e+06	2.50379e+06	3.01108e+06	3.46004e+07	1.63347e+06	2.40523e+06	2.34311e+06	2.2507e+06	2.40822e+06	1.64619e+06	3.27348e+07	1.83301e+06	1.85019e+06	1.83875e+06	1.72563e+06	1.95561e+06	1.53866e+06
615					C7 H10 N2 O4	186.064	185.057	8.149						DDA for preferred ion	[M-H]-1		2.96589e+06	3.2511e+06	3.31164e+06	3.26039e+06	3.3303e+06	3.34731e+06	1.64493e+06	1.61976e+06	1.87304e+06	1.23165e+06	1.27682e+06	1.15499e+06	1.56201e+06	1.66077e+06	1.3238e+06	1.09061e+06	1.11965e+06	1.23167e+06	1.86552e+06	1.79024e+06	1.68485e+06	1.27165e+06	1.31355e+06	1.23391e+06	1.63817e+06	1.56378e+06	1.63548e+06	1.29079e+06	1.25735e+06	1.30065e+06
616					C9 H14 O4	186.089	185.082	1.624						No MS2	[M-H]-1		2.75298e+06	1.55848e+06	3.58341e+06	3.89451e+06	3.8686e+06	3.56686e+06	3.00779e+06	1.51167e+06	3.45824e+06	2.13236e+06	2.34598e+06	2.48966e+06	5.87969e+06	4.34623e+06	2.26262e+06	4.8502e+06	2.86351e+06	1.60201e+06	3.14479e+06	2.90418e+06	1.71289e+06	5.98074e+06	8.8399e+06	5.39095e+06	1.36901e+06	1.31529e+06	1.0784e+06	2.59417e+06	1.90217e+06	1.24805e+06
617					C8 H14 N2 O3	186.1	185.093	9.083						No MS2	[M-H]-1		988566	735314	784564	638404	645973	634729	874378	863533	998100	613097	695783	634336	938501	719213	804693	616602	582225	670036	1.03674e+06	963087	1.01783e+06	669284	692988	717931	1.22846e+06	1.15072e+06	862010	899802	874904	860162
618					C8 H14 N2 O3	186.1	185.093	10.587						DDA for preferred ion	[M-H]-1		5.53602e+06	7.19443e+06	1.05539e+07	7.13032e+06	5.73431e+06	2.45986e+06	1.50055e+06	1.43221e+06	1.55139e+06	1.08732e+06	1.18976e+06	1.04649e+06	1.37062e+06	1.10396e+06	1.5815e+06	945150	950782	1.08544e+06	1.56e+06	1.53792e+06	1.48424e+06	951125	970822	1.09578e+06	1.32395e+06	1.37293e+06	1.33693e+06	1.01685e+06	1.00552e+06	1.02934e+06
619					C10 H18 O3	186.126	185.118	1.577						No MS2	[M-H]-1		900503	904086	759743	732349	738857	814297	977653	1.05743e+06	1.08711e+06	2.94357e+06	1.61871e+06	2.52991e+06	1.01674e+06	1.23825e+06	1.10849e+06	4.99858e+06	1.0435e+06	1.4613e+06	1.02478e+06	1.04669e+06	1.01227e+06	2.74594e+06	1.37142e+06	1.17506e+06	1.06188e+06	1.08847e+06	1.04495e+06	1.37659e+06	1.01464e+06	1.17899e+06
620					C5 H N O7	186.976	185.969	1.391						No MS2	[M-H]-1		4.60844e+07	3.85628e+07	4.45346e+07	3.69264e+07	2.88144e+08	3.9145e+07	3.97265e+07	4.99981e+07	9.82698e+07	9.82572e+06	1.29104e+07	2.00801e+07	4.26119e+07	2.50801e+07	3.46261e+07	1.65416e+07	1.7045e+07	1.29358e+07	4.61129e+07	4.76227e+07	4.34813e+07	2.05075e+07	2.25782e+07	1.91905e+07	4.0263e+07	3.48429e+07	3.67766e+07	2.61934e+07	1.8851e+07	1.48545e+07
621					C5 H N O7	186.976	185.969	1.621						DDA for preferred ion	[M-H]-1		3.56272e+07	8.00093e+07	3.9132e+07	4.12959e+07	2.9196e+07	9.31054e+07	1.41906e+08	1.66347e+08	3.11041e+07	9.13984e+06	1.05669e+07	9.62517e+06	1.10039e+08	2.33392e+07	3.06319e+07	1.41026e+07	1.25594e+07	1.18483e+07	6.96345e+07	7.08899e+07	4.8859e+07	2.07151e+07	1.96545e+07	2.87663e+07	3.10736e+07	37628144	3.11072e+07	61028391	1.81372e+07	1.89863e+07
622	Unknown				Unknown	187.03	186.023	5.849						DDA for preferred ion	[M-H]-1		1.41673e+06	1.35929e+06	1.21413e+06	1.07355e+06	1.17028e+06	1.16e+06	1.5043e+06	1.74923e+06	1.74078e+06	1.13357e+06	1.15136e+06	1.21415e+06	1.68901e+06	1.73213e+06	1.75187e+06	1.12046e+06	1.10747e+06	1.311e+06	1.83029e+06	1.84615e+06	1.71743e+06	1.30016e+06	1.39602e+06	1.27879e+06	1.8381e+06	1.87574e+06	1.87189e+06	1.56728e+06	1.55381e+06	1.68807e+06
623					C3 H5 N7 O3	187.046	186.038	10.919						DDA for preferred ion	[M-H]-1		5.26382e+07	6.13382e+07	7.18598e+07	7.31319e+07	5.87521e+07	5.82584e+07	1.85659e+06	1.74865e+06	1.84498e+06	1.28367e+06	1.43729e+06	1.26568e+06	1.60287e+06	1.629e+06	1.94318e+06	1.14576e+06	1.24449e+06	1.23218e+06	2.05415e+06	1.93673e+06	1.79727e+06	1.18678e+06	1.21527e+06	1.28694e+06	1.72818e+06	1.76411e+06	1.70542e+06	1.37693e+06	1.31682e+06	1.41189e+06
624					C5 H9 N5 O S	187.053	186.046	4.452						DDA for preferred ion	[M-H]-1		4.46429e+08	4.43014e+08	4.65229e+08	8.17111e+08	6.85406e+08	8.61515e+08	2.17448e+06	2.38438e+06	2.38564e+06	2.43779e+06	2.16319e+06	2.17346e+06	2.06257e+06	2.24765e+06	2.3843e+06	2.87257e+06	1.42321e+06	1.55972e+06	2.29764e+06	2.22947e+06	2.15191e+06	2.43592e+06	1.58429e+06	1.58954e+06	1.77279e+06	1.81909e+06	1.79421e+06	1.81631e+06	1.91582e+06	1.50783e+06
625					C9 H17 N O3	187.121	186.114	1.666						DDA for preferred ion	[M-H]-1		1.76869e+07	1.47636e+07	1.42809e+07	3.45259e+07	3.42114e+07	4.35844e+07	7.96836e+06	1.11562e+07	6.06318e+06	1.234e+07	5.37278e+06	6.88189e+06	5.68469e+06	5.71114e+06	1.21523e+07	6.78185e+06	8.23419e+06	5.7388e+06	1.83843e+07	1.31851e+07	1.78683e+07	1.02275e+07	7.27346e+06	1.08205e+07	1.28716e+07	1.42695e+07	4.99445e+06	1.01113e+07	7.45118e+06	1.30632e+07
626					C6 H4 O5 S	187.978	186.971	1.254						DDA for preferred ion	[M-H]-1		3.4319e+06	3.38714e+06	3.99184e+06	1.206e+06	1.74922e+06	2.2739e+06	3.10508e+07	1.24965e+07	2.24787e+07	4.59142e+07	4.89943e+07	2.8099e+07	2.00335e+07	3.69083e+07	3.83877e+07	8.40846e+07	1.10804e+08	9.62008e+07	2.45493e+06	6.98653e+06	4.07701e+07	1.31509e+08	7.68125e+07	8.82605e+07	1.29655e+07	1.36226e+07	1.65e+07	3.00051e+07	2.88659e+07	4.15634e+07
629					C4 H5 N4 O3 P	188.01	187.002	18.215						No MS2	[M-H]-1		460334	319032	320444	281354	517054	286747	401303	345373	568355	310012	517749	477401	400855	504777	562467	289980	327904	485806	679113	1.438e+07	566304	238145	452911	313931	935259	427435	756499	530131	410482	367258
630					C4 H5 N4 O3 P	188.01	187.002	0.579						No MS2	[M-H]-1		1.2566e+06	1.14717e+06	612272	942485	1.50388e+06	690857	2.37392e+06	1.59978e+06	837203	497899	2.00547e+07	1.02065e+07	892503	1.20131e+06	2.29902e+06	1.43005e+06	912367	746992	1.42267e+06	1.21692e+06	8.20084e+06	807207	1.05409e+06	675659	935877	975135	962696	1.0508e+06	842946	1.05776e+06
631					C7 H8 O4 S	188.014	187.007	1.32						DDA for preferred ion	[M-H]-1		2.47637e+07	4.05292e+07	3.34548e+07	4.89714e+07	5.30082e+07	3.71465e+07	2.48526e+07	2.01801e+07	6.65304e+07	2.16462e+07	2.30656e+07	1.83177e+07	2.63477e+07	18664773	2.14331e+07	1.75483e+07	1.72222e+07	2.00264e+07	9.03693e+06	9.72666e+06	6.81192e+06	2.27038e+07	2.34482e+07	1.90895e+07	5.9484e+07	7.07339e+07	6.50809e+07	2.06887e+07	1.97062e+07	2.09651e+07
632					C3 H4 N6 O4	188.03	187.022	5.653						DDA for preferred ion	[M-H]-1		1.95064e+06	1.84005e+06	1.60825e+06	6.08094e+06	7.60813e+06	5.8781e+06	1.861e+06	2.20457e+06	2.01372e+06	1.35053e+06	1.7608e+06	1.63963e+06	1.97148e+06	2.09067e+06	2.17287e+06	1.37106e+07	2.36303e+06	3.7798e+07	2.15398e+06	2.21054e+06	2.10339e+06	1.58799e+06	2.57801e+06	2.94625e+06	2.01199e+06	2.06034e+06	2.53344e+06	1.63092e+06	3.04361e+06	1.7749e+06
633					C7 H8 O6	188.032	187.025	8.502						No MS2	[M-H]-1		2.2669e+06	2.09332e+06	2.10309e+06	1.90207e+06	1.89911e+06	2.11746e+06	2.39899e+06	2.38805e+06	2.49202e+06	1.84635e+06	1.94844e+06	1.76966e+06	2.31522e+06	2.41073e+06	2.0183e+06	1.67766e+06	1.64985e+06	1.79262e+06	2.69483e+06	2.66969e+06	2.45487e+06	2.95136e+06	1.84926e+06	1.91212e+06	2.42567e+06	2.32001e+06	2.37439e+06	1.8578e+06	1.84096e+06	1.87114e+06
634					C7 H8 O6	188.032	187.025	9.478						No MS2	[M-H]-1		2.64007e+06	2.49847e+06	2.77218e+06	7.09599e+06	7.45934e+06	6.0123e+06	1.20738e+07	2.1299e+06	3.96879e+06	5.6776e+06	8.42244e+06	3.77139e+06	8.1328e+06	6.3122e+06	3.23739e+06	7.95296e+06	1.04563e+07	8.43966e+06	1.71236e+07	2.41823e+07	2.51758e+07	2.27788e+07	4.29956e+06	1.43019e+07	1.12476e+07	1.10819e+07	7.89119e+06	3.03076e+06	7.29551e+06	5.26353e+06
635					C7 H8 O6	188.032	187.025	6.202						DDA for preferred ion	[M-H]-1		2.88883e+06	2.73837e+06	2.56066e+06	2.24947e+06	2.51503e+06	2.35852e+06	3.06813e+06	3.47285e+06	3.25036e+06	2.18333e+06	2.21243e+06	2.38322e+06	3.24826e+06	3.46388e+06	3.51127e+06	2.142e+06	1.61304e+07	2.40031e+06	3.4846e+06	5.14654e+06	3.26504e+06	6.56173e+06	8.00461e+06	1.62201e+07	3.51883e+06	3.37165e+06	3.36316e+06	2.60795e+06	2.56363e+06	2.87065e+06
636					C7 H8 O6	188.032	187.025	9.932						DDA for preferred ion	[M-H]-1		1.6978e+06	1.42103e+06	1.52815e+06	1.49235e+06	1.50191e+06	1.92885e+06	3.16046e+06	1.68871e+06	1.85548e+06	1.63754e+06	1.46507e+06	1.32077e+06	3.72773e+06	3.28985e+06	1.45696e+06	2.15575e+06	3.86246e+06	3.29406e+06	3.27163e+06	1.87797e+06	6.47494e+06	5.17467e+06	8.27787e+06	8.30235e+06	1.69072e+06	2.22327e+06	1.77776e+06	2.20638e+06	1.38748e+06	2.83674e+06
637					C7 H8 O6	188.032	187.025	5.611						DDA for preferred ion	[M-H]-1		1.92442e+06	1.98137e+06	1.67806e+06	8.19257e+06	6.239e+06	5.80751e+06	8.05331e+06	3.94537e+06	2.85971e+06	4.38222e+06	5.9849e+06	4.15343e+06	1.37864e+07	4.40923e+06	1.0685e+07	9.93823e+06	1.6774e+07	1.02952e+07	8.41834e+06	2.08695e+07	1.61843e+07	1.95567e+07	2.43334e+07	2.41642e+07	2.50468e+06	5.10445e+06	6.35655e+06	1.69969e+06	2.92134e+06	2.45609e+06
638					C7 H8 O6	188.032	187.025	5.114						DDA for preferred ion	[M-H]-1		2.31605e+07	2.16148e+07	3.86352e+07	2.50763e+07	2.49008e+07	4.06694e+07	7.43644e+06	5.19103e+06	3.36168e+06	1.90485e+07	3.44464e+07	2.57661e+07	3.17932e+07	1.48908e+07	1.60869e+07	153649451	450348346	2.33616e+08	2.73029e+07	2.52245e+07	2.46929e+07	3.84466e+08	5.68442e+08	7.83583e+08	6.08427e+06	1.69638e+07	1.22063e+07	8.20004e+06	1.18068e+07	1.85786e+07
639					C7 H8 O6	188.032	187.025	7.509						DDA for preferred ion	[M-H]-1		2.19472e+07	2.96083e+07	4.36479e+07	5.20917e+07	5.72473e+07	5.28439e+07	4.57148e+07	2.62468e+07	9.53756e+06	7.52683e+07	7.45195e+07	5.59571e+07	6.84014e+06	3.18757e+06	2.54156e+06	7.43797e+07	1.07022e+08	6.68266e+07	3.00956e+06	5.88656e+06	5.1847e+06	5.31027e+07	5.75588e+07	7.59339e+07	3.80842e+07	1.18199e+08	6.04809e+07	6.2014e+07	7.43029e+07	1.10889e+08
640					C7 H8 O6	188.032	187.025	4.887						DDA for preferred ion	[M-H]-1		2.71261e+06	2.51593e+06	2.41055e+06	1.27001e+07	1.61382e+07	1.93362e+06	3.65392e+06	9.12553e+06	7.86085e+06	1.67399e+07	7.52442e+06	8.73573e+06	2.83767e+07	8.6697e+06	1.78934e+07	5.40671e+06	1.83206e+07	1.90942e+07	2.6151e+06	3.18592e+07	2.66412e+07	2.25103e+07	2.50671e+07	2.9428e+07	8.4503e+06	1.47654e+07	1.00029e+07	1.9063e+07	1.63576e+07	1.47705e+07
641					C7 H8 O6	188.032	187.025	5.446						No MS2	[M-H]-1		3.45279e+06	3.46386e+06	2.89182e+06	2.68009e+06	2.86477e+06	5.47093e+06	7.66843e+06	4.16123e+06	3.94288e+06	2.44351e+06	5.74664e+06	2.66473e+06	3.95364e+06	9.66839e+06	4.37454e+06	3.8015e+06	8.62505e+06	1.00908e+07	2.5409e+07	8.90471e+06	1.59117e+07	1.49575e+07	2.40989e+07	3.23162e+07	4.7102e+06	4.46654e+06	4.51543e+06	3.46542e+06	3.489e+06	4.43197e+06
643					C7 H4 N6 O	188.045	187.038	6.197						DDA for preferred ion	[M-H]-1		1.40039e+07	2.02116e+07	2.47208e+07	3.46005e+07	2.62662e+07	2.79671e+07	1.61218e+06	1.86831e+06	1.69321e+06	3.725e+07	2.61678e+07	4.4823e+07	1.75007e+06	1.83506e+06	1.84651e+06	1.09551e+06	1.10228e+06	1.29398e+06	1.83225e+06	1.89564e+06	1.76054e+06	1.27113e+06	1.37475e+06	1.39148e+06	4.75212e+06	1.74737e+06	2.2848e+06	2.32278e+07	1.15872e+07	1.83993e+07
644					C5 H12 O5	152.068	187.038	7.307						DDA for preferred ion	[M+Cl]-1		8.03284e+07	9.51389e+07	147202678	2.01069e+08	1.53913e+08	1.78372e+08	2.18831e+06	2.24552e+06	2.42621e+06	3.18213e+07	4.59001e+07	3.4371e+07	2.32609e+06	2.96061e+06	6.97668e+06	1.07362e+07	6.64038e+06	5.41919e+06	2.57876e+06	2.40147e+06	2.22762e+06	3.9008e+06	3.72124e+06	2.53639e+06	2.29647e+06	2.21727e+06	2.39293e+06	3.76207e+07	1.30951e+07	1.31772e+07
646					C11 H8 O3	188.047	187.04	1.378						DDA for preferred ion	[M-H]-1		777504	772885	606444	607248	849051	736104	1.00928e+06	925662	951755	3.79416e+06	3.43828e+06	2.09635e+06	1.94398e+06	1.15683e+06	1.2078e+06	3.78726e+06	4.36137e+06	4.27389e+06	1.04972e+06	963001	1.01266e+06	5.97868e+06	5.58114e+06	5.63667e+06	942422	958300	1.1247e+06	3.46709e+06	3.01434e+06	2.51613e+06
647	Unknown				Unknown	188.049	187.042	4.455						DDA for preferred ion	[M-H]-1		1902270586	1865989549	1916533783	3528354199	2876559047	3615657934	2.779e+06	3.14562e+06	3.03095e+06	3.09706e+06	2.74818e+06	2.92377e+06	2.76201e+06	2.85522e+06	3.02878e+06	3.64893e+06	1.82365e+06	1.98123e+06	2.91856e+06	2.83195e+06	2.73342e+06	3.09406e+06	2.01232e+06	2.01897e+06	2.26973e+06	2.30997e+06	2.27837e+06	2.30631e+06	2.43265e+06	2.212e+06
648	Unknown				Unknown	188.049	187.042	2.843						DDA for preferred ion	[M-H]-1		857698	819086	707478	3.88955e+06	3.00688e+06	1.90066e+06	901589	1.00167e+06	969032	614884	661849	632975	891474	960596	947444	3.38456e+06	3.05133e+06	963425	945326	921615	894098	4.07928e+06	1.83082e+06	2.18073e+06	889059	869901	928234	801995	760861	717568
649	Unknown				Unknown	188.049	187.042	2.645						No MS2	[M-H]-1		1.28394e+06	1.21431e+06	1.05997e+06	3.94616e+06	3.04996e+06	969462	1.28433e+06	1.46326e+06	1.3435e+06	921196	973576	1.03053e+06	1.43667e+06	1.51741e+06	1.47131e+06	3.40132e+06	956218	1.06909e+06	1.43052e+06	1.40403e+06	1.31795e+06	4.08895e+06	1.83473e+06	2.18487e+06	1.33492e+06	1.4542e+06	1.32525e+06	1.21306e+06	1.22133e+06	1.02268e+06
650					C8 H12 O5	188.068	187.061	2.559						DDA for preferred ion	[M-H]-1		4.05573e+06	4.43515e+06	8.6137e+06	6.63881e+06	8.27503e+06	7.89122e+06	1.81952e+07	1.56994e+07	1.19689e+07	7.60004e+06	9.3357e+06	6.33682e+06	5.0519e+07	3.02841e+07	3.19678e+07	1.72975e+07	2.51669e+07	1.93133e+07	7.90303e+07	7.27321e+07	4.66507e+07	3.36245e+07	3.54582e+07	4.69668e+07	1.17688e+07	1.4078e+07	1.20701e+07	2.8821e+06	1.09478e+07	8.3428e+06
651					C8 H12 O5	188.069	187.061	4.136						DDA for preferred ion	[M-H]-1		1.96329e+06	1.30807e+06	1.12683e+06	1.00235e+06	1.06148e+06	1.66576e+06	1357553	1.58036e+06	1.50302e+06	1.63008e+06	1.97399e+06	2.99154e+06	1.42636e+06	1.57698e+06	1.73911e+06	3.44084e+06	2.64762e+06	3.54662e+06	2.32561e+06	1.62657e+06	1.47562e+06	3.50759e+06	4.98289e+06	4.21137e+06	1.57205e+06	4.44187e+06	1.57631e+06	1.42452e+06	1.3005e+06	1.16969e+06
652					C8 H16 N2 O3	188.116	187.109	10.715						DDA for preferred ion	[M-H]-1		2.50744e+07	3.49361e+07	5.02526e+07	3.93631e+07	3.3453e+07	3.09952e+07	5.3678e+07	5.72866e+07	5.00735e+07	4.39048e+07	4.81726e+07	4.51202e+07	1.39688e+07	9.38841e+06	1.4932e+07	2.88199e+07	2.39067e+07	1.52844e+07	5.17606e+06	2.22061e+06	2.40922e+07	1.28908e+07	2.39691e+07	1.3794e+07	7.32499e+07	7.83148e+07	5.76838e+07	5.52391e+07	5.59593e+07	6.84407e+07
653					C8 H16 N2 O3	188.116	187.109	10.518						No MS2	[M-H]-1		1.13644e+07	6.03902e+06	1.41749e+07	8.73679e+06	3.27519e+06	4.21457e+06	1.43034e+06	3.37482e+07	7.04756e+07	5.43678e+07	7.21362e+07	5.32279e+07	6.32854e+06	1.17026e+06	1.59326e+06	5.72565e+07	3.1862e+07	3.94993e+07	8.19441e+06	1.46463e+06	1.42648e+06	2.78616e+07	3.44778e+07	3.67797e+06	2.13685e+07	2.04471e+07	2.60599e+07	2.14747e+07	1.84276e+07	2.08032e+07
654					C8 H16 N2 O3	188.116	187.109	10.64						DDA for preferred ion	[M-H]-1		2.91905e+07	3.39131e+07	4.8157e+07	3.80095e+07	3.65271e+07	3.82804e+07	7.55666e+07	5.73314e+07	9.83622e+07	6.60511e+07	9.27445e+07	5.13291e+07	9.88613e+06	7.65676e+06	6.64508e+06	7.47466e+07	4.11404e+07	9.36175e+07	8.42063e+06	2.65697e+06	3.60409e+07	4.98395e+07	3.43057e+07	2.68952e+06	3.81842e+07	4.54747e+07	3.99084e+07	3.04901e+07	3.72295e+07	3.73149e+07
655					C H4 N O6 P S	188.949	187.942	1.303						DDA for preferred ion	[M-H]-1		1.74752e+08	1.58633e+08	1.1715e+08	1.02607e+08	4.49696e+08	3.17859e+08	1.95214e+08	1.57703e+08	2.44443e+08	1.46825e+08	1.56414e+08	2.05529e+08	7.11644e+07	6.32832e+08	1.58471e+08	1.8592e+08	1.46323e+08	2.22212e+08	1.54798e+08	197338969	1.96317e+08	1.5286e+08	3.89945e+08	3.32285e+08	1.20549e+08	6.93834e+08	1.17783e+08	137530784	130972278	1.3931e+08
656					C5 H3 N O5 S	188.973	187.966	1.624						DDA for preferred ion	[M-H]-1		1.5809e+07	3.43628e+07	1.8674e+07	2.64168e+07	9.07081e+06	2.18058e+07	3.32817e+07	4.13072e+07	2.82384e+07	8.80136e+06	9.7264e+06	8.59793e+06	3.85607e+07	1.79954e+07	2.77971e+07	1.09429e+07	1.28221e+07	1.35087e+07	6.80401e+07	6.53655e+07	4.72236e+07	1.91697e+07	1.92786e+07	3.0475e+07	3.31225e+07	3.90286e+07	3.38273e+07	2.01781e+07	1.93636e+07	2.13041e+07
657	Unknown				Unknown	188.989	187.981	3.687						DDA for preferred ion	[M-H]-1		5.06775e+06	3.9675e+06	3.12824e+07	3.6518e+07	4.59309e+07	3.25113e+07	2.09444e+06	2.3032e+06	2.35971e+06	1.58478e+06	1.6453e+06	1.63614e+06	2.19109e+06	2.3716e+06	2.32609e+06	1.47013e+06	1.43266e+06	1.60712e+06	2.33302e+06	2.31652e+06	2.23409e+06	1.69118e+06	1.69522e+06	1.70801e+06	2.11342e+06	2.18671e+06	2.14899e+06	1.66502e+06	1.75554e+06	1.63291e+06
658	Unknown				Unknown	189.042	188.035	4.589						DDA for preferred ion	[M-H]-1		1.01991e+07	3.35627e+06	8.07744e+06	6.1432e+06	8.08838e+06	1.83399e+07	1.75583e+07	3.02055e+06	6.16034e+06	6.97335e+06	9.93548e+06	3.53233e+06	2.7168e+06	2.91213e+06	3.01534e+06	1.20092e+07	2.67369e+07	5.91934e+06	2.99878e+06	2.83205e+06	2.68838e+06	2.22689e+06	1.03157e+07	4.76992e+06	2.50536e+06	3.80369e+06	2.31172e+06	1.01001e+07	1.50889e+07	8.21868e+06
659					C10 H7 N O3	189.043	188.035	1.661						DDA for preferred ion	[M-H]-1		616144	629349	511325	524847	511490	548470	1.38682e+06	1.0737e+06	751790	690426	760465	673341	729458	1.15892e+06	816345	698003	642873	1.02378e+06	846211	1.07272e+06	749654	836206	953555	1.15055e+06	838089	856059	852933	748202	712977	697939
660					C10 H7 N O3	189.043	188.035	6.382						DDA for preferred ion	[M-H]-1		1.69769e+06	1.7226e+06	1.50692e+06	1.36887e+06	1.43584e+06	1.47129e+06	9.82356e+06	2.5474e+06	9.29467e+06	3.92765e+06	3.80027e+06	3.84128e+06	4.40481e+07	3.46535e+07	2.8859e+07	3.55176e+06	2.09632e+07	1.40823e+07	9.37264e+06	8.66877e+06	1.1395e+07	3.47136e+06	1.2481e+07	1.91792e+07	4.25712e+06	5.7192e+06	2.31308e+06	2.10096e+06	5.0896e+06	2.83161e+06
661					C8 H15 N O4	189.1	188.093	6.602						DDA for preferred ion	[M-H]-1		3.32267e+06	3.27585e+06	1.15126e+07	11957983	8.64144e+06	3.14642e+06	7.83499e+07	4.82187e+07	5.58536e+07	3.04265e+07	2.30832e+07	3.27457e+07	131609807	9.36762e+07	9.67669e+07	4.41431e+07	5.62533e+07	5.45442e+07	4.79224e+07	7.9884e+07	8.50798e+07	3.69442e+07	6.64415e+07	4.30363e+07	4.25349e+07	3.45686e+07	3.64557e+07	2.13123e+07	2.66576e+07	2.63019e+07
662	Unknown				Unknown	189.957	188.949	4.465						No MS2	[M-H]-1		171805500	155175581	2.09234e+08	2.58946e+08	2.26222e+08	231339390	2.47183e+06	2.67206e+06	3.61473e+06	2.75297e+06	2.44551e+06	2.60457e+06	2.64427e+06	4.88157e+06	4.46892e+06	3.31229e+06	1.64271e+06	1.76803e+06	2.6573e+06	3.50598e+06	2.49369e+06	4.46823e+06	1.94623e+06	1.85636e+06	2.62963e+06	2.20908e+06	2.18066e+06	2.2272e+06	2.35107e+06	2.13952e+06
663					C6 H6 O5 S	189.994	188.986	1.275						DDA for preferred ion	[M-H]-1		795984	793084	636789	1.74014e+07	1.83344e+07	1.34584e+07	4.55101e+07	3.08295e+07	9.1424e+07	895925	1.54277e+06	1.12296e+06	3.71582e+07	3.21841e+07	3.31731e+07	955107	994862	941053	1.97678e+07	2.14359e+07	9.39917e+06	1.41918e+06	3.09118e+06	1.29117e+06	4.45561e+07	3.18063e+07	3.16161e+07	750776	4.70761e+06	869726
665					C5 H6 N2 O6	190.022	189.014	6.049						No MS2	[M-H]-1		1.10248e+06	1.11029e+06	916708	800992	5.91161e+06	3.27274e+06	1.56235e+06	1.27567e+06	4.45321e+06	807033	2.25279e+06	6.00682e+06	2.99518e+06	2.27429e+06	2.25536e+06	2.11576e+06	3.00848e+06	1.93989e+06	1.16204e+06	1.1861e+06	1.48841e+06	2.05501e+07	1.88156e+07	2.78932e+07	1.97111e+06	1.80858e+06	2.52935e+06	858359	2.20229e+06	1.408e+06
666					C3 H6 N6 O2 S	190.027	189.019	4.842						No MS2	[M-H]-1		3.18338e+06	3.26634e+06	2.72389e+06	2.57266e+06	2.42485e+06	2.45566e+06	2.91726e+06	3.18931e+06	3.11326e+06	2.14688e+06	2.28179e+06	2.19456e+06	2.73441e+06	2.75681e+06	3.06699e+06	1.85984e+06	1.75922e+06	1.87598e+06	2.86305e+06	2.7978e+06	2.57612e+06	2.01633e+06	2.05322e+06	1.89584e+06	2.18759e+06	2.19981e+06	2.28798e+06	1.86073e+06	1.76751e+06	1.95017e+06
667					C3 H6 N6 O4	190.046	189.038	3.031						No MS2	[M-H]-1		2.22729e+06	2.33477e+06	1.90656e+06	1.71304e+06	1.75237e+06	1.84791e+06	2.31159e+06	2.63075e+06	2.36545e+06	1.58223e+06	1.61833e+06	1.58766e+06	2.23714e+06	2.25125e+06	2.3103e+06	1.48194e+06	1.42153e+06	1.58387e+06	2.33954e+06	2.23819e+06	2.16577e+06	1.60916e+06	1.69274e+06	1.61236e+06	1.92509e+06	1.88173e+06	1.8911e+06	1.59146e+06	1.51318e+06	1.65254e+06
668					C6 H8 O4	144.042	189.04	8.786						DDA for preferred ion	[M+FA-H]-1		2.12869e+06	4.28064e+06	4.44144e+06	9.00512e+06	9.84321e+06	8.65674e+06	2.04245e+07	1.22149e+07	1.7372e+06	1.32905e+07	1.56295e+07	1.10697e+07	3.73207e+07	3.20258e+07	2.4981e+07	1.54261e+07	1.88276e+07	1.90679e+07	1.31489e+07	1.91385e+07	2.06366e+07	8.15994e+06	9.49618e+06	8.13833e+06	1.40792e+07	1.21482e+07	6.81431e+06	8.8816e+06	9.41398e+06	1.3413e+07
669					C7 H10 O6	190.048	189.04	6.647						DDA for preferred ion	[M-H]-1		2.41507e+06	2.28237e+06	4.94195e+06	7.63426e+06	5.89241e+06	3.71704e+06	1.33451e+07	1.34669e+07	1.04801e+07	1.85095e+06	1.98122e+06	4.78301e+06	2.44469e+07	1.63912e+07	2.29186e+07	7.55114e+06	7.94921e+06	4.58435e+06	4.04953e+07	5.26692e+07	1.79778e+07	8.67029e+06	5.56673e+06	1.14962e+07	9.07674e+06	4.21568e+06	3.70329e+06	6.15465e+06	4.47534e+06	4.97642e+06
670					C7 H10 O6	190.048	189.04	7.086						DDA for preferred ion	[M-H]-1		3.72914e+06	3.15456e+06	2.98617e+06	5.52195e+06	8.28864e+06	8.67121e+06	9.28304e+06	1.02185e+07	3.49969e+06	7445011	8.48856e+06	7.03604e+06	2.01412e+07	7.26489e+06	1.61848e+07	1.17423e+07	1.20959e+07	1.21059e+07	4.62894e+07	3.78746e+07	1.4948e+07	1.30929e+07	1.02123e+07	1.7254e+07	6.38392e+06	7.83073e+06	9.08826e+06	5.46699e+06	6649960	3.20079e+06
671					C7 H10 O6	190.048	189.04	8.253						DDA for preferred ion	[M-H]-1		8.60612e+06	1.088e+07	1.54757e+07	1.41399e+07	1.2175e+07	1.34416e+07	8.27656e+07	6.46195e+07	1.00198e+08	6.30603e+07	6.77299e+07	4.49084e+07	2.59261e+08	1.85624e+08	1.65212e+08	9.24554e+07	1.05965e+08	1.02099e+08	3.63885e+08	4.41215e+08	4.50284e+08	1.50595e+08	1.76255e+08	1.84199e+08	9.64152e+07	1.10222e+08	1.11352e+08	3.40841e+07	5.267e+07	4.77186e+07
672					C7 H10 O6	190.048	189.04	8.784						DDA for preferred ion	[M-H]-1		2.12869e+06	4.28064e+06	4.44144e+06	9.00512e+06	9.84321e+06	8.65674e+06	2.04245e+07	1.22149e+07	2.83204e+07	1.32905e+07	1.56295e+07	1.10697e+07	3.73207e+07	3.20258e+07	2.4981e+07	1.54261e+07	1.88276e+07	1.90679e+07	1.31489e+07	1.91385e+07	2.06366e+07	8.15994e+06	9.49618e+06	8.13833e+06	1.40792e+07	1.21482e+07	6.81431e+06	8.8816e+06	9.41398e+06	1.3413e+07
673					C7 H10 O6	190.048	189.04	5.66						DDA for preferred ion	[M-H]-1		2.35031e+06	2.27394e+06	5.01984e+06	5.25309e+06	2.95554e+06	5.46011e+06	3.7357e+06	5.01688e+06	2.58176e+06	4.10915e+06	1.83443e+06	2.98656e+06	2.148e+07	5.2287e+06	1.3255e+07	8.29124e+06	1.06142e+07	9.28943e+06	2.88506e+06	2.30496e+07	2.02228e+07	1.53316e+07	1.37027e+07	1.63276e+07	8.49182e+06	1.47891e+07	5.38323e+06	2.60258e+06	9.04292e+06	9.6352e+06
674					C7 H10 O6	190.048	189.04	7.46						DDA for preferred ion	[M-H]-1		2.77356e+06	2.22107e+06	1.00415e+07	7.46819e+06	5.73377e+06	1.20896e+07	1.1311e+07	1.33107e+07	4.26131e+06	7.09807e+06	5.39997e+06	3.33219e+06	4.20981e+07	2.14386e+07	2.72042e+07	1.99519e+07	1.30604e+07	1.49644e+07	3.38705e+07	5.64898e+07	2.58983e+07	2.08388e+07	8.14947e+06	2.0996e+07	7.46179e+06	1.30141e+07	7.45437e+06	6.53572e+06	4.38251e+06	9.63944e+06
675					C7 H10 O6	190.048	189.04	8.007						DDA for preferred ion	[M-H]-1		2.18638e+06	2.92394e+06	2.46319e+06	2.45221e+06	2.38229e+06	3.63922e+06	2.90856e+06	2.05869e+06	2.25238e+06	1.3085e+06	2.47931e+06	915959	4.69167e+06	5.02888e+06	1.22423e+06	1.62896e+06	1.95611e+06	2.38864e+06	1.01599e+07	8.69045e+06	6.15084e+06	4.9883e+06	3.79887e+06	6.1148e+06	2.36058e+06	2.93817e+06	1.61013e+06	1.13468e+06	1.08359e+06	1.1566e+06
676					C7 H10 O6	190.048	189.04	5.025						No MS2	[M-H]-1		2.16529e+06	2.1479e+06	1.84264e+06	2.28746e+06	1.76112e+06	1.74929e+06	2.24322e+06	2.53973e+06	2.4315e+06	1.70776e+06	1.86036e+06	1.80282e+06	2.36422e+06	2.54954e+06	2.49271e+06	1.95113e+06	2.05941e+06	1.30338e+06	2.68621e+06	3.17519e+06	2.62508e+06	1.97867e+06	1.95584e+06	4.72065e+06	2.64966e+06	2.62291e+06	2.63343e+06	2.4943e+06	2.40205e+06	2.79529e+06
677					C7 H10 O6	190.048	189.04	10.183						DDA for preferred ion	[M-H]-1		2.31704e+07	2.72517e+07	5.69808e+07	6.05095e+07	5.40952e+07	6.01635e+07	2.58761e+06	2.35219e+06	2.64525e+06	1.88175e+06	3.82633e+06	1.88463e+06	2.40396e+06	2.15344e+06	2.41139e+06	2.02753e+06	2.66766e+06	1.8458e+06	2.60278e+06	1.03072e+07	2.59342e+06	1.814e+06	1.83109e+06	1.93128e+06	2.34917e+06	2.4207e+06	2.42035e+06	4.47263e+06	1.79063e+06	1.87768e+06
678					C6 H10 N2 O5	190.059	189.052	8.604						DDA for preferred ion	[M-H]-1		557698	958508	1.60305e+06	3.53506e+06	841270	4.03343e+06	768817	584442	650632	452338	495806	750366	600594	623330	482888	420206	423022	921001	688975	722767	611518	436042	458104	449183	1.5613e+06	4.84532e+06	2.20422e+06	1.24674e+06	2.36566e+06	3.23064e+06
679					C11 H10 O3	190.063	189.056	5.167						No MS2	[M-H]-1		3.07467e+06	2.951e+06	2.58234e+06	2.47182e+06	2.49015e+06	2.50914e+06	3.07766e+06	3.2185e+06	3.26192e+06	2.05417e+06	2.31852e+06	2.24379e+06	3.04946e+06	3.32981e+06	3.45927e+06	2.04419e+06	2.05616e+06	2.40873e+06	3.30074e+06	3.34156e+06	3.15135e+06	2.39113e+06	2.41185e+06	2.59717e+06	3.00892e+06	3.03026e+06	3.11088e+06	2.4869e+06	2.32103e+06	2.4487e+06
680					C8 H14 O5	190.084	189.077	6.035						No MS2	[M-H]-1		2.29681e+06	2.29223e+06	1.89821e+06	1.92408e+06	1.85636e+06	1.87286e+06	2.43813e+06	2.68388e+06	2.57423e+06	1.81136e+06	2.03002e+06	1.99889e+06	2.64132e+06	3.16085e+06	3.04858e+06	2.94095e+06	3.34329e+06	2.23413e+06	2.95238e+06	2.87697e+06	2.8103e+06	2.08469e+06	2.21342e+06	2.13733e+06	3.06127e+06	3.00443e+06	3.20173e+06	2.73902e+06	2.34756e+06	2.6616e+06
681					C8 H14 O5	190.084	189.077	1.564						No MS2	[M-H]-1		1.34347e+06	2.47099e+06	3.47733e+06	1.12857e+06	2.84108e+06	1.05923e+06	3.90789e+06	5.4806e+06	1.3991e+06	4.2537e+06	1.74164e+06	5.8812e+06	3.80667e+06	1.36487e+06	4.46676e+06	2.10763e+06	2.6818e+06	2.19868e+06	1.06647e+06	1.0831e+06	1.05259e+06	1.25595e+06	1.4829e+06	1.38793e+06	9.30883e+06	2.94954e+06	1.22029e+06	3.77628e+06	4.94135e+06	919660
682					C8 H14 O5	190.084	189.077	5.386						No MS2	[M-H]-1		3.32353e+06	3.23685e+06	2.87425e+06	3.23665e+06	2.7194e+06	2.91903e+06	3.55796e+06	5.73354e+06	5.036e+06	2.27309e+06	4.97904e+06	2.46595e+06	2.67705e+07	1.90841e+07	9.0595e+06	8.20671e+06	8.76416e+06	1.00816e+07	1.20974e+07	1.34732e+07	1.08745e+07	1.09647e+07	8.67258e+06	1.45203e+07	3.84106e+06	5.87169e+06	3.54566e+06	2.78896e+06	5.54803e+06	3.01983e+06
683					C8 H14 O5	190.084	189.077	1.516						No MS2	[M-H]-1		1.16334e+06	2.11788e+06	2.98854e+06	2.41981e+06	2.47462e+06	1.76267e+06	1.64741e+07	2.00876e+07	7.30087e+06	3.90307e+06	1.96325e+06	5.42152e+06	3.60454e+06	1.61894e+06	4.24782e+06	1.23326e+07	2.86291e+06	5.55245e+06	1.58914e+06	1.16885e+06	1.5182e+06	3.51664e+06	5.21379e+06	6.39261e+06	9.89304e+06	1.81569e+07	12212686	4.09546e+06	5.36712e+06	3.44964e+06
684					C8 H14 O5	190.084	189.077	3.55						No MS2	[M-H]-1		5.77821e+06	4.82028e+06	7.14407e+06	1.25615e+07	8.75822e+06	1.13269e+07	2.35709e+07	1.27397e+07	9.30648e+06	6.22111e+06	7.33904e+06	3.20486e+06	6.26416e+07	3.86663e+07	4.29261e+07	2.1736e+07	3.09549e+07	2.58755e+07	9.40241e+06	3.85555e+07	3.30131e+07	3.09953e+07	3.04627e+07	3.99332e+07	1.34659e+07	3.05503e+07	2.25038e+07	1.16595e+07	2.13177e+07	1.52824e+07
685					C7 H14 N2 O4	190.095	189.088	11.579						DDA for preferred ion	[M-H]-1		4.68972e+07	6.04493e+07	1.12691e+08	1.01785e+08	7.99657e+07	1.02911e+08	2.04701e+06	1.95743e+06	1.99346e+06	1.98194e+07	6.205e+06	1.36598e+06	1.79382e+06	2.28668e+06	1.93654e+06	1.32864e+06	1.26168e+06	1.45973e+06	2.16434e+06	2.03526e+06	2.00676e+06	1.24527e+06	2.26026e+06	1.45832e+06	1.80523e+06	1.88622e+06	4.62886e+06	2.11746e+07	2.58201e+07	4.47225e+07
686					C7 H14 N2 O4	190.095	189.088	11.968						DDA for preferred ion	[M-H]-1		4.76316e+06	7.63911e+06	6.48265e+06	8.87512e+06	4.70261e+06	5.12638e+06	1.23376e+06	1.17128e+06	1.22915e+06	845420	930775	820106	1.10087e+06	1.26213e+06	1.21497e+06	775087	771837	847619	1.25419e+06	1.31332e+06	1.21415e+06	765590	861644	914000	1.1764e+06	1.20176e+06	1.20862e+06	967742	899555	973977
687					C6 H14 N4 O3	190.107	189.099	7.829						DDA for preferred ion	[M-H]-1		606085	555544	615894	522017	487157	550865	545990	594510	567467	396837	465837	412652	538760	552132	491871	382662	412449	442341	678138	620346	612811	438399	502807	441343	627358	621137	681542	494704	507940	513525
688					C9 H5 N O4	191.022	190.015	8.18						No MS2	[M-H]-1		5.89923e+06	3.60801e+06	644149	177075777	2.23081e+08	1.76584e+08	3.30092e+06	3.48905e+06	3.76206e+06	2.65225e+06	2.6863e+06	2.49335e+06	3.20162e+06	3.51649e+06	2.93789e+06	2.40114e+06	2.29039e+06	2.57692e+06	3.927e+06	3.83771e+06	3.68736e+06	2.59839e+06	2.71512e+06	2.52371e+06	3.42293e+06	3.26918e+06	3.5094e+06	2.84607e+06	2.6587e+06	2.85575e+06
689					C3 H N2 P S3	191.904	190.897	1.259						DDA for preferred ion	[M-H]-1		1.30078e+07	1.55388e+07	1.3587e+07	993860	657259	895470	2.0167e+06	1.97442e+06	1.31155e+06	4.00632e+06	753793	715905	5.15381e+06	6.63844e+06	3.88726e+06	1.24728e+06	8.82372e+06	7.14317e+06	1.02581e+06	2.7542e+06	2.13357e+06	1.04402e+07	2.4203e+07	1.06439e+07	1.00208e+07	1.9734e+07	1.15392e+07	8.87048e+06	2.08638e+07	3.04014e+07
690	Unknown				Unknown	192.004	190.996	18.093						DDA for preferred ion	[M-H]-1		759975	1.03639e+06	732596	510702	1.11197e+06	231353	564057	2.28392e+06	637235	1.05208e+06	449621	400813	1.34083e+06	881776	508807	697604	469611	439556	783056	1.38779e+06	2.38328e+06	335124	473677	968298	651378	988756	842545	596333	551834	951506
691					C6 H8 O5 S	192.009	191.002	4.917						DDA for preferred ion	[M-H]-1		2.24218e+06	2.23907e+06	2.01999e+06	1.77363e+06	1.79418e+06	1.8609e+06	2.33908e+06	2.59137e+06	2.47496e+06	1.66327e+06	1.89342e+06	1.79354e+06	2.49418e+06	2.58928e+06	2.7475e+06	1.68903e+06	1.60221e+06	1.73303e+06	2.66761e+06	2.65741e+06	2.58895e+06	1.97571e+06	2.0198e+06	1.83778e+06	2.51729e+06	2.68198e+06	2.6408e+06	2.33304e+06	2.2258e+06	2.69972e+06
692	Unknown				Unknown	192.024	191.016	1.635						DDA for preferred ion	[M-H]-1		1.79427e+06	6.15883e+06	4.85832e+06	2.54761e+06	1.11925e+07	1.42236e+07	1.11508e+07	5.19318e+06	8.20531e+06	2.90299e+07	2.47769e+07	2.32244e+07	1.63882e+07	1.93988e+07	1.1865e+07	2.15213e+07	2.64271e+07	1.04131e+07	1.76643e+07	1.77283e+07	1.3373e+07	3.22077e+07	1.99438e+07	2.21494e+07	7.53116e+06	7.34984e+06	7.67154e+06	1.80334e+07	8.95993e+06	1.9175e+07
693					C6 H8 O7	192.027	191.02	9.503						DDA for preferred ion	[M-H]-1		2.46912e+07	3.46498e+07	6.28652e+07	1.14368e+08	9.18767e+07	1.22548e+08	2.90657e+06	2.94181e+06	3.19051e+06	2.29029e+06	2.41983e+06	2.24406e+06	2.99158e+06	2.71935e+06	2.50563e+06	2.12152e+06	2.20036e+06	2.3539e+06	3.37309e+06	3.36478e+06	3.2335e+06	2.15974e+06	2.74483e+06	2.29119e+06	7.14573e+06	1.13987e+07	5.8399e+06	2.80747e+06	2.68843e+06	2.82254e+06
694					C6 H8 O7	192.027	191.02	5.072						DDA for preferred ion	[M-H]-1		2.9849e+06	8.70561e+06	9.03776e+06	1.68146e+07	1.48367e+07	1.3401e+07	3.49008e+07	4.19979e+07	4.30279e+07	1.65569e+07	1.64475e+07	1.86214e+07	2.36989e+07	2.57109e+07	3.08679e+07	1.70882e+07	1.59692e+07	2.22449e+07	3.43195e+06	9.70813e+06	6.11358e+07	4.2809e+07	4.85038e+07	5.24991e+07	4.24681e+07	4.36861e+07	4.64926e+07	2.25952e+07	2.56295e+07	1.66612e+07
695					C6 H8 O7	192.027	191.02	9.394						DDA for preferred ion	[M-H]-1		6.11311e+06	5.34632e+06	1.06389e+08	1.8715e+08	1.49095e+08	1.97219e+08	3.77385e+06	3.57712e+06	3.89439e+06	2.71971e+06	2.92971e+06	2.53065e+06	3.05177e+06	2.57331e+06	2.49464e+06	2.15751e+06	2.08136e+06	2.31161e+06	4.73991e+06	5.63601e+06	3.23163e+06	2.05823e+06	3.08891e+06	2.07487e+06	8.10241e+06	3.1192e+06	4.44003e+06	1.77325e+06	1.63495e+06	1.73369e+06
696					C7 H12 O2 S2	192.027	191.02	10.62						DDA for preferred ion	[M-H]-1		2.07449e+06	2.01273e+06	1.22209e+07	9.22336e+06	6.50639e+06	6.42464e+06	1.7169e+06	1.72038e+06	1.76199e+06	1.2411e+06	1.43353e+06	1.20697e+06	1.57148e+06	1.40658e+06	1.82934e+06	1.14909e+06	1.15073e+06	1.30814e+06	1.815e+06	1.7836e+06	1.73025e+06	1.11893e+06	1.18812e+06	1.22171e+06	2.35752e+06	1.6588e+06	1.5785e+06	1.23565e+06	1.2061e+06	1.29317e+06
697					C6 H8 O7	192.027	191.02	8.631						DDA for preferred ion	[M-H]-1		2.71497e+06	1.32087e+07	1.26678e+07	1.90708e+07	2.43224e+07	4.36186e+07	3.0986e+06	3.10407e+06	3.32741e+06	2.48225e+06	2.60412e+06	2.37635e+06	3.11822e+06	3.30356e+06	2.63646e+06	2.28201e+06	2.18627e+06	2.57162e+06	3.5637e+06	3.74003e+06	3.39526e+06	2.31721e+06	2.51473e+06	2.47315e+06	3.51737e+06	3.34254e+06	4.58417e+06	2.69528e+06	3.29942e+06	2.87036e+06
698					C6 H8 O7	192.027	191.02	15.897						DDA for preferred ion	[M-H]-1		3.77204e+08	3.68065e+08	3.82132e+08	409140724	4.88017e+08	4.82947e+08	3.87366e+08	1.66863e+08	6.88189e+07	3.54495e+07	1.47269e+07	1.69246e+07	1.37051e+08	6.98978e+07	8.00807e+07	1.19127e+07	1.18463e+07	1.0611e+07	7.40336e+07	5.3893e+07	3.10498e+07	1.22268e+07	1.65974e+07	1.61199e+07	3.98517e+08	1.32692e+08	1.92771e+08	8.43777e+07	3.43035e+07	1.38497e+07
699					C6 H8 O7	192.027	191.02	8.168						DDA for preferred ion	[M-H]-1		5.12248e+06	5.61644e+06	5.72241e+06	1.79407e+08	2.25974e+08	178838991	2.85499e+06	2.84131e+06	3.25252e+06	2.29024e+06	2.31917e+06	2.04289e+06	2.75665e+06	3.02712e+06	2.42314e+06	2.06482e+06	1.96916e+06	2.15405e+06	3.3748e+06	3.29169e+06	2.94891e+06	2.22919e+06	2.32883e+06	2.16418e+06	2.90693e+06	2.7757e+06	2.90531e+06	2.40954e+06	2.25037e+06	2.41657e+06
700					C6 H8 O7	192.027	191.02	15.187						DDA for preferred ion	[M-H]-1		1.28981e+07	6.94987e+06	7.75645e+06	9.19896e+06	1.50785e+07	1.76361e+07	1.13816e+08	4.77204e+07	4.59834e+07	7.33206e+06	7.04417e+06	7.28419e+06	1.23501e+08	2.62667e+07	4.4755e+07	4.98312e+06	5.75952e+06	4.81456e+06	3.36842e+06	7.38833e+06	3.6793e+06	1.75631e+06	1.89716e+06	2.24024e+06	4.45788e+07	3.42568e+07	3.11532e+07	1.30976e+07	9.26299e+06	1.05329e+07
701					C10 H8 O4	192.042	191.035	1.259						DDA for preferred ion	[M-H]-1		1.46381e+06	3.96065e+06	2.4983e+06	1.44415e+06	1.83964e+06	1.14117e+06	1.02283e+07	5.31676e+06	6.37906e+06	4.93985e+06	7.70759e+06	6.62911e+06	7.79265e+06	9.50864e+06	6.00869e+06	7.58693e+06	9.5956e+06	1.59587e+07	1.60039e+06	2.73173e+06	3.76102e+06	2.71024e+06	2.58379e+06	5.19882e+06	2.16283e+06	1.13845e+06	3.25801e+06	2.04818e+06	1.08679e+06	2.94874e+06
702					C10 H8 O4	192.042	191.035	1.369						DDA for preferred ion	[M-H]-1		2.41933e+06	3.05683e+06	1.93561e+06	3.71299e+06	1.32059e+06	4.95295e+06	4.11622e+06	3.05554e+06	4.20225e+06	5.27101e+06	6.62077e+06	3.20223e+06	3.88005e+06	1.35759e+06	4.49406e+06	7.24155e+06	8.89368e+06	6.49263e+06	1.33729e+06	2.56092e+06	3.53926e+06	8.18638e+06	9.71209e+06	7.64889e+06	2.47157e+06	1.40757e+06	3.75172e+06	5.0331e+06	5.06378e+06	4.86884e+06
703					C10 H8 O4	192.042	191.035	2.983						DDA for preferred ion	[M-H]-1		2.94917e+06	3.13111e+06	2.83448e+06	2.67028e+06	2.52019e+06	2.77864e+06	3.20596e+06	3.65932e+06	3.59731e+06	2.63095e+06	2.56839e+06	2.52549e+06	3.81849e+06	3.86127e+06	3.98184e+06	2.59444e+06	2.51078e+06	2.75186e+06	4.17319e+06	3.91408e+06	3.79719e+06	2.92929e+06	3.08361e+06	2.9088e+06	4.5499e+06	4.36308e+06	4.59395e+06	4.00197e+06	4.1072e+06	4.38623e+06
704					C7 H12 O6	192.063	191.056	8.467						DDA for preferred ion	[M-H]-1		7.90335e+06	2.10513e+07	6.606e+06	2.79344e+07	3.74693e+07	2.22688e+07	3.91042e+06	3.89326e+06	4.01709e+06	2.83337e+06	3.00989e+06	2.68041e+06	3.46397e+06	3.50197e+06	2.89326e+06	2.33485e+06	2.30557e+06	2.49208e+06	3.7281e+06	3.67486e+06	3.36231e+06	2.31644e+06	2.44679e+06	2.35209e+06	2.60657e+06	2.54544e+06	2.50929e+06	1.93412e+06	1.87357e+06	1.91955e+06
705					C7 H12 O6	192.063	191.056	9.192						DDA for preferred ion	[M-H]-1		2.04224e+06	1.92051e+06	1.93295e+06	1.70759e+07	7.82811e+06	2.35986e+06	4.22765e+06	1.7656e+06	2.01717e+06	2.18825e+06	1.62046e+06	1.37681e+06	1.75044e+06	1.51979e+06	1.47056e+06	1.31048e+06	1.31752e+06	1.48525e+06	2.18582e+06	1.97918e+06	1.92905e+06	1.29405e+06	1.3356e+06	1.35708e+06	1.29907e+07	2.03035e+06	3.47314e+06	1.61972e+06	1.52809e+06	1.59121e+06
706					C7 H12 O6	192.063	191.056	8.753						DDA for preferred ion	[M-H]-1		7.27189e+06	1.91599e+07	7.94572e+06	2.31093e+07	3.29062e+07	1.50473e+07	8.01026e+06	8.0913e+06	8.54857e+06	6.32686e+06	6.61705e+06	6.03915e+06	8.06245e+06	9.03871e+06	6.72849e+06	5.59276e+06	5.81628e+06	6.22241e+06	9.51158e+06	9.02411e+06	8.48564e+06	5.94736e+06	6.32092e+06	6.19165e+06	8.8822e+06	8.77264e+06	9.0949e+06	7.08263e+06	6.65373e+06	7.28527e+06
707					C11 H12 O3	192.079	191.071	1.223						DDA for preferred ion	[M-H]-1		1.08881e+06	1.2456e+06	1.12071e+06	1.726e+06	2.49476e+06	1.15097e+06	4.03031e+06	3.79418e+06	3.80632e+06	1.21951e+08	2.98225e+08	1.00061e+08	2.64088e+06	5.67094e+06	3.48572e+06	4.07047e+08	3.89244e+08	8.90186e+07	1.70453e+06	2.12496e+06	2.06273e+06	3.34131e+08	6.88534e+08	4.40999e+08	2.25966e+06	2.15929e+06	1.42817e+06	3.44508e+06	1.26605e+06	4.7519e+06
709					C11 H12 O3	192.079	191.071	1.293						DDA for preferred ion	[M-H]-1		1.00139e+06	939825	749823	742420	2.55868e+06	772771	996888	1.07119e+06	3.84609e+06	1.10474e+06	1.70028e+06	6.2049e+06	2.61808e+06	5.61677e+06	3.44922e+06	9.45231e+06	1.38881e+07	5.71303e+06	1.17499e+06	1.02816e+06	925828	9.02156e+06	1.12274e+07	2.31494e+07	2.12259e+06	789444	781104	3.85776e+06	4.32597e+06	4.41043e+06
710	Unknown				Unknown	192.081	191.073	3.06						DDA for preferred ion	[M-H]-1		1.57301e+06	1.58323e+06	1.34208e+06	1.18801e+06	1.92922e+06	3.52299e+06	1.5074e+06	1.70916e+06	1.53114e+06	1.00223e+06	1.02838e+06	998611	1.30845e+06	1.37858e+06	1.35584e+06	888840	844474	932679	1.34964e+06	1.37166e+06	1.26361e+06	925929	971141	918518	941019	955718	958247	786574	746241	813183
711					C8 H16 O5	192.1	191.092	4.092						DDA for preferred ion	[M-H]-1		1.24411e+07	1.59269e+07	2.78168e+07	3.73131e+07	2.5212e+07	3.59887e+07	9.17342e+06	2.14695e+06	5.38444e+06	7.37411e+07	6.58589e+07	1.44715e+08	3.48535e+06	3.88313e+06	2.65871e+06	4.94971e+07	1.86414e+07	1.7266e+07	2.14437e+06	2.16436e+06	4.78783e+06	7.15778e+06	1.61212e+06	9.10117e+06	2.50407e+07	3.58697e+07	1.53073e+07	4.34987e+07	5.90467e+07	5.19239e+07
712					C6 H11 N O6	193.059	192.051	12.537						DDA for preferred ion	[M-H]-1		2.03263e+06	1.94219e+06	1.86523e+06	1.62272e+06	1.64718e+06	1.30223e+07	1.9909e+06	1.86794e+06	1.94228e+06	1.33156e+06	1.56654e+06	1.34599e+06	1.80542e+06	1.88868e+06	1.901e+06	1.26772e+06	1.90159e+06	1.39218e+06	2.16549e+06	2.10412e+06	1.975e+06	1.26739e+06	1.7104e+06	1.65855e+06	1.97208e+06	1.94099e+06	2.00243e+06	1.48251e+06	1.41167e+06	1.58167e+06
713					C10 H11 N O3	193.074	192.067	1.541						No MS2	[M-H]-1		706876	715483	585918	672440	624032	665125	796720	862025	800130	1.28715e+06	3.63489e+06	1.16317e+06	1.04537e+06	1.15534e+06	901847	1.19519e+06	1.28817e+06	1.37034e+06	813246	803179	770833	1.23433e+06	1.69675e+06	1.59435e+06	904011	934335	880478	1.15212e+06	961811	1.19859e+06
714	Unknown				Unknown	193.907	192.9	6.95						No MS2	[M-H]-1		9.5674e+06	1.59749e+07	1.85012e+07	6.43674e+06	2.86777e+06	3.26022e+06	1.08723e+07	1.81112e+07	3.7932e+06	4.97007e+06	6.35651e+06	6.83616e+06	6.5351e+06	3.49358e+06	7.27455e+06	6.91138e+06	3.37717e+06	5.95731e+06	1.46675e+07	4.18371e+06	5.52523e+06	5.47792e+06	6.9859e+06	6.22756e+06	7.41234e+06	5.25762e+06	7.91132e+06	6.2785e+06	3.92372e+06	3.83468e+06
716					C5 H6 O4 S2	193.971	192.963	1.323						DDA for preferred ion	[M-H]-1		1.22489e+06	1.10544e+06	932944	896155	923971	936920	1.27951e+06	1.32862e+06	1.32009e+06	2.7522e+07	2.9286e+07	2.32254e+07	1.37004e+06	1.41416e+06	1.22972e+06	2.17171e+07	2.12856e+07	2.47193e+07	1.20071e+06	1.20926e+06	1.15275e+06	2.77022e+07	2.85744e+07	2.32334e+07	982435	984173	969248	2.35932e+07	2.24487e+07	2.38573e+07
717					C5 H6 O4 S2	193.971	192.963	1.531						DDA for preferred ion	[M-H]-1		934402	936956	708334	725302	765635	797487	957101	1.00899e+06	985623	1.55435e+06	1.70224e+06	1.4625e+06	1.04259e+06	1.31705e+06	1.06323e+06	1.86601e+06	2.04424e+06	1.81142e+06	1.06208e+06	962149	1.01453e+06	1.82122e+06	2.8378e+06	2.76586e+06	837129	814163	840453	932425	870881	956591
718					C7 H3 N2 O P S	193.971	192.963	3.295						DDA for preferred ion	[M-H]-1		1.33059e+06	1.31883e+06	1.03498e+06	985354	1.04535e+06	1.0375e+06	1.43173e+06	1.55363e+06	1.57555e+06	956439	1.09948e+06	1.08375e+06	1.4938e+06	1.66032e+06	1.67984e+06	1.06064e+06	1.04184e+06	1.07627e+06	2.34349e+06	1.61629e+06	1.57406e+06	1.27339e+06	1.84647e+06	1.11072e+06	1.74645e+06	1.74787e+06	1.82637e+06	1.4752e+06	1.34545e+06	1.36228e+06
719					C5 H6 O6 S	193.988	192.981	13.775						DDA for preferred ion	[M-H]-1		2.41361e+06	3.22496e+06	4.1039e+06	5.19331e+06	3.48591e+06	2.41863e+06	4.37524e+07	2.1232e+07	3.14232e+07	9.1765e+06	9.80309e+06	1.0779e+07	4.43273e+07	4.84527e+07	5.03287e+07	5.96699e+06	9.03772e+06	9.18417e+06	6.02602e+07	1.13017e+08	1.32848e+08	7.64526e+06	5.95602e+06	6.84615e+06	2.2954e+07	1.03764e+07	2.09154e+07	7.03693e+06	5.24479e+06	5.14355e+06
720					C9 H6 O5	194.021	193.014	11.084						DDA for preferred ion	[M-H]-1		2.06693e+06	1.90406e+06	1.86797e+06	1.65513e+06	1.67467e+06	1.64881e+06	2.49089e+06	2.51589e+06	2.98036e+06	1.51208e+06	2.97608e+06	1.92172e+06	2.00869e+06	2.06237e+06	3.33953e+06	1.43252e+06	2.70649e+06	1.58319e+06	2.32871e+06	2.26092e+06	3.60361e+06	3.5347e+06	1.49021e+06	1.69236e+06	2.96158e+06	2.23989e+06	3.7278e+06	1.79522e+06	2.97964e+06	1.81179e+06
721					C9 H6 O5	194.021	193.014	1.723						DDA for preferred ion	[M-H]-1		5.78097e+06	6.88841e+06	1.23273e+07	1.03794e+07	1.27001e+07	1.33745e+07	1.96203e+07	1.62338e+07	2.16581e+07	1.7176e+07	2.08505e+07	2.05684e+07	4.44757e+07	3.41508e+07	3.11061e+07	2.06736e+07	2.05717e+07	2.17081e+07	8.82156e+07	121149780	1.112e+08	3.53021e+07	2.86397e+07	5.70183e+07	2.915e+07	4.05583e+07	3.24205e+07	1.30086e+07	1.7971e+07	1.80606e+07
722					C9 H6 O5	194.021	193.014	1.577						DDA for preferred ion	[M-H]-1		1.785e+06	1.78007e+06	3.68393e+06	2.35737e+06	2.55461e+06	1.49541e+06	5.82773e+06	1.43506e+06	3.99303e+06	1.96962e+06	2.23839e+06	2.19967e+06	6.93255e+06	7.00207e+06	6.99829e+06	3.66354e+06	6.30356e+06	5.41566e+06	1.29209e+07	1.91512e+07	1.2822e+07	1.4329e+07	1.49409e+07	1.37195e+07	6.16916e+06	8.28999e+06	7.73184e+06	3.88497e+06	4.34571e+06	6.174e+06
723					C9 H6 O5	194.022	193.014	3.551						No MS2	[M-H]-1		2.80057e+06	4.26137e+06	6.523e+06	6.36873e+06	4.97517e+06	6.46161e+06	2.49108e+07	1.69581e+07	1.59286e+07	1.18157e+07	1.16042e+07	9.6365e+06	5.30888e+07	3.76244e+07	3.5914e+07	2.50014e+07	3.67168e+07	3.17803e+07	4.128e+07	6.50613e+07	8.35855e+07	7.88285e+07	2.55705e+07	3.96744e+07	1.6082e+07	1.97619e+07	1.46074e+07	1.16229e+07	1.43129e+07	1.77982e+07
724					C9 H6 O5	194.022	193.014	1.416						DDA for preferred ion	[M-H]-1		1.64683e+06	1.64399e+06	3.40589e+06	658397	672480	728097	1.01246e+06	1.35424e+06	3.77236e+06	1.70686e+06	2.13147e+06	1.18751e+06	6.70234e+06	6.77765e+06	6.78211e+06	2.37364e+06	6.14598e+06	2.33088e+06	1.26288e+07	1.07633e+06	1.06796e+06	1.41456e+07	1.47684e+07	1.35783e+07	6.47882e+06	8.71916e+06	8.14432e+06	4.16213e+06	4.66307e+06	6.63536e+06
725					C9 H6 O5	194.022	193.014	2.558						DDA for preferred ion	[M-H]-1		3.41508e+06	3.46936e+06	2.87652e+06	2.68709e+06	2.66285e+06	2.82506e+06	3.65756e+06	4.06012e+06	3.88227e+06	2.90798e+06	3.24551e+06	3.09466e+06	3.87305e+06	4.19946e+06	4.22977e+06	3.21668e+06	3.11923e+06	3.44864e+06	4.37132e+06	4.34881e+06	3.9359e+06	4.10502e+06	4.15617e+06	3.6186e+06	4.60113e+06	4.58218e+06	4.83245e+06	4.50021e+06	3.97468e+06	4.77788e+06
726					C9 H6 O5	194.022	193.015	10.623						DDA for preferred ion	[M-H]-1		2.18412e+06	2.12259e+06	5.06019e+06	2.19456e+07	2.51304e+07	2.09985e+07	1.86946e+06	3.454e+06	6.65112e+06	1.09806e+07	1.00506e+07	7.73797e+06	6.82026e+06	1.59532e+06	2.75155e+06	1.08511e+07	3.35101e+06	1.00964e+07	1.3322e+07	8.2186e+06	1.08969e+07	1.07073e+07	8.20602e+06	1.03488e+07	1.15106e+07	7.14809e+06	1.02685e+07	1.68877e+06	1.14061e+07	1.71156e+06
727					C6 H10 O5 S	194.025	193.018	2.677						No MS2	[M-H]-1		2.42164e+06	2.36327e+06	2.05788e+06	1.61199e+06	1.6752e+06	1.99754e+06	2.40405e+06	2.73081e+06	2.39386e+06	1.6639e+06	1.89345e+06	1.8359e+06	2.66197e+06	2.76312e+06	2.67935e+06	2.0473e+06	2.01507e+06	2.12327e+06	2.7767e+06	2.73594e+06	2.58255e+06	2.16122e+06	2.41746e+06	2.08125e+06	3.04668e+06	2.8506e+06	3.0464e+06	2.57009e+06	2.472e+06	2.28091e+06
728					C6 H10 O7	194.043	193.035	10.621						DDA for preferred ion	[M-H]-1		8.93593e+06	1.93423e+07	2.66213e+07	1.49019e+07	9.90945e+06	1.35576e+07	7.18963e+06	6.90594e+06	7.25303e+06	5.12673e+06	5.73098e+06	5.03514e+06	1.28383e+06	5.58302e+06	7.76009e+06	4.70214e+06	4.55343e+06	5.17362e+06	7.44462e+06	7.42189e+06	6.83247e+06	4.62271e+06	5.20427e+06	5.21672e+06	2.20436e+07	1.12584e+07	9.32157e+06	4.95888e+06	4.78429e+06	6.52304e+06
729					C6 H10 O7	194.043	193.035	10.967						DDA for preferred ion	[M-H]-1		4.21779e+06	2.91508e+06	4.88032e+07	4.1782e+07	4.14463e+07	4.23299e+07	7.25388e+06	6.00107e+06	6.01957e+06	9.71238e+06	7.39432e+06	6.52071e+06	2.02649e+06	2.13685e+06	2.36501e+06	7.3888e+06	7.17059e+06	1.05725e+07	2.37586e+06	2.36683e+06	2.16296e+06	1.7433e+06	1.05653e+07	4.5793e+06	3.52814e+07	2.53128e+07	3.17969e+07	2.47855e+07	2.33585e+07	2.50258e+07
730					C6 H10 O7	194.043	193.035	2.368						DDA for preferred ion	[M-H]-1		3.59053e+07	4.21478e+07	2.69986e+07	4.46206e+07	3.14721e+07	6.53663e+07	2.57324e+06	2.76981e+06	2.92335e+06	4.02337e+06	4.54047e+06	9.74706e+06	2.53874e+06	2.8022e+06	2.95968e+06	5.35593e+06	5.87995e+06	6.17304e+06	2.71203e+06	2.5452e+06	2.54443e+06	5.51085e+06	6.214e+06	4.01205e+06	6.52496e+06	5.8699e+06	7.95981e+06	3.21869e+07	1.61654e+07	3.3363e+07
731					C6 H10 O7	194.043	193.035	10.013						DDA for preferred ion	[M-H]-1		8.84745e+06	1.69592e+07	2.11417e+07	5.41956e+07	3.86118e+07	2.63655e+07	6.34981e+06	6.18345e+06	6.97845e+06	4.79942e+06	5.15568e+06	4.72466e+06	6.10431e+06	5.20387e+06	6.05874e+06	4.3009e+06	4.36212e+06	4.64293e+06	6.82137e+06	6.75286e+06	6.7005e+06	4.41084e+06	4.53531e+06	7.45903e+06	3.0847e+07	1.05742e+07	6.06781e+06	5.05785e+06	4.57573e+06	5.18189e+06
732					C6 H10 O7	194.043	193.035	2.244						DDA for preferred ion	[M-H]-1		2.69115e+07	3.10564e+07	4.58566e+07	8.34525e+07	7.28698e+07	1.35083e+08	2.52091e+06	2.57638e+06	2.57827e+06	4.96567e+06	6.094e+06	13963156	2.39124e+06	2.61641e+06	2.56701e+06	6.6645e+06	6.70227e+06	6.94622e+06	2.51804e+06	2.44532e+06	2.42559e+06	6.52794e+06	6.95263e+06	4.91215e+06	9.64452e+06	4.2887e+06	9.14115e+06	7.03541e+06	4.67586e+06	1.47566e+07
733					C10 H10 O4	194.058	193.051	1.214						DDA for preferred ion	[M-H]-1		1.70208e+06	1.62618e+06	1.35944e+06	1.24266e+06	2.04589e+06	1.95344e+06	5.52142e+06	6.45691e+06	5.86788e+06	4.4545e+06	3.87417e+06	1.97841e+06	1.14254e+07	1.91164e+07	3.50317e+06	3.80717e+06	2.40322e+06	6.78425e+07	1.68714e+06	1.69396e+06	2.12188e+06	3.07697e+06	2.68827e+06	2.27738e+06	1.69389e+06	1.40754e+06	1.7073e+06	1.86786e+06	3.5185e+06	3.51229e+06
734					C9 H8 O2	148.052	193.051	1.431						DDA for preferred ion	[M+FA-H]-1		7.05493e+06	1.0714e+07	9.18143e+06	1.21893e+07	1.11832e+07	1.07491e+07	5.35446e+06	4.44259e+06	4.06097e+06	4.91841e+06	9.3861e+06	6.05718e+06	6.19675e+06	4.26899e+06	5.95818e+06	1.66083e+07	1.75524e+07	1.02152e+07	1.66115e+06	1.45305e+06	4.09189e+06	1.17193e+07	2.36439e+07	2.21283e+07	3.00572e+06	1.25787e+06	2.62059e+06	1.81498e+06	1.29046e+07	1.71919e+06
735					C10 H10 O4	194.058	193.051	1.446						No MS2	[M-H]-1		7.05493e+06	1.0714e+07	9.18143e+06	1.21893e+07	1.11832e+07	1.07491e+07	5.26434e+06	4.3251e+06	4.89987e+06	3.79489e+06	8.09449e+06	5.08064e+06	5.93933e+06	4.18084e+06	3.6892e+06	1.25734e+07	1.32881e+07	1.18688e+07	1.25758e+06	3.08137e+06	4.05957e+06	1.04451e+07	1.78998e+07	1.67524e+07	1.41952e+06	1.29051e+06	2.62059e+06	1.48952e+06	1.42081e+06	1.23072e+06
736					C10 H10 O4	194.058	193.051	3.467						DDA for preferred ion	[M-H]-1		2.60193e+06	2.67506e+06	2.22386e+06	2.02984e+06	2.13779e+06	2.14667e+06	2.70299e+06	2.92581e+06	3.06071e+06	1.90584e+06	3.26489e+06	4.45999e+06	2.90625e+06	3.00824e+06	3.1759e+06	1.30349e+07	1.87437e+07	1.86744e+07	3.22055e+06	3.13299e+06	2.97973e+06	2.26529e+06	9.84452e+06	1.91737e+07	3.47698e+06	3.41989e+06	3.35262e+06	2.94567e+06	2.804e+06	2.52217e+06
737	Unknown				Unknown	194.058	193.051	2.428						DDA for preferred ion	[M-H]-1		5.42248e+06	5.56092e+06	3.77749e+06	3.81137e+06	3.61123e+06	3.78798e+06	3.51913e+06	3.9219e+06	4.01523e+06	3.92188e+06	3.62235e+06	3.97712e+06	4.00145e+06	4.27757e+06	4.56774e+06	7.89605e+06	4.3215e+06	1.32147e+07	4.1842e+06	4.15743e+06	4.03453e+06	6.60225e+07	7.94146e+07	9.0698e+07	4.75888e+06	4.77248e+06	4.90467e+06	5.36545e+06	5.44813e+06	5.76694e+06
738					C7 H14 O4 S	194.061	193.054	4.945						No MS2	[M-H]-1		2.50278e+07	3.92971e+07	3.99118e+07	16713593	1.52125e+07	4.52427e+06	1.14631e+07	1.31696e+07	1.70004e+07	6.06692e+07	6.43769e+07	9.02318e+07	1.67766e+07	3.16994e+07	2.42705e+07	7.38729e+07	3.80653e+07	4.61676e+07	3.01021e+06	4.57629e+06	2.91465e+06	6.66593e+06	4.03005e+06	2.91418e+06	8.53816e+07	8.88605e+07	4.319e+07	3.82754e+07	4.94961e+07	6.87802e+07
739					C7 H14 O6	194.079	193.072	10.036						DDA for preferred ion	[M-H]-1		3.1879e+06	4.44029e+06	9.63876e+06	1.66259e+07	1.18885e+07	1.46656e+07	4.03594e+06	1.19415e+07	2.1036e+06	5.58312e+06	1.828e+06	5.02267e+06	9.38654e+06	1.1329e+06	1.12342e+06	4.03887e+06	7.49582e+06	6.51257e+06	1.45536e+06	1.49732e+06	1.46694e+06	2.81889e+06	2.74995e+06	3.74264e+06	1.87157e+06	4.1487e+06	2.65241e+06	8.9412e+06	6.1255e+06	8.47815e+06
740					C10 H13 N O3	195.09	194.082	1.63						No MS2	[M-H]-1		874795	835381	701549	677400	719928	704184	935546	1.01437e+06	1.36595e+06	1.09725e+06	1.16985e+06	1.47926e+06	3.3095e+06	7.67504e+06	5.27604e+06	3.22911e+06	971486	1.1625e+06	1.24763e+06	1.03171e+06	1.02603e+06	2.1726e+06	1.22336e+06	1.23801e+06	936566	935986	911609	856071	892280	1.07717e+06
741					C7 H17 N O5	195.111	194.103	5.062						DDA for preferred ion	[M-H]-1		9.32395e+07	1.18662e+08	1.24704e+08	2.15518e+08	2.19191e+08	196923838	3.21889e+06	3.44818e+06	3.30734e+06	2.26708e+06	2.45806e+06	2.5798e+06	3.0467e+06	2.95227e+06	3.25744e+06	2.11818e+06	1.9799e+06	2.54968e+06	3.13771e+06	3.25567e+06	2.81907e+06	2.33719e+06	2.27735e+06	2.44754e+06	2.47351e+06	2.3872e+06	3.1902e+06	9.58036e+06	1.17734e+07	1.01516e+07
742	Unknown				Unknown	195.935	194.927	15.152						DDA for preferred ion	[M-H]-1		6115721399	8820372168	10473098732	11863679145	9990928811	9492700586	2607618487	1647521849	9233027270	7402900861	7618997519	8036115331	1119656153	4.52541e+08	1251055382	3161990173	4454245656	2496102865	4.46174e+08	4.10289e+08	3.70662e+08	2.82191e+07	9.54704e+06	9.85943e+06	14081189201	15687394859	17372381504	13063918793	14925259382	13700211773
743					C2 H2 N2 O5 P2	195.944	194.937	15.163						DDA for preferred ion	[M-H]-1		9.23627e+07	1.35611e+08	1.60514e+08	1.77613e+08	152613520	1.50497e+08	4.15669e+07	1.61761e+08	1.43792e+08	1.10194e+08	1.14624e+08	1.23784e+08	1.30999e+08	8.964e+07	5.31657e+07	4.70403e+07	6.75152e+07	3.71083e+07	4.74597e+06	4.6891e+06	3.45434e+06	1.28672e+06	1.39175e+06	1.64561e+06	2.16061e+08	2.46565e+08	2.61594e+08	1.99841e+08	236057773	214885288
744					C5 H8 O6 S	196.004	194.997	10.217						DDA for preferred ion	[M-H]-1		1.2766e+06	1.09046e+06	1.14156e+06	2.26426e+06	1.05389e+06	1.04374e+06	1.42995e+06	1.71685e+06	1.48226e+06	1.36338e+06	1.20472e+06	1.01987e+06	2.20471e+06	1.5111e+06	1.96943e+06	1.93392e+06	2.04358e+06	1.08556e+06	1.98625e+06	2.90066e+06	1.53529e+06	3.81939e+06	3.30243e+06	4.37604e+06	1.57942e+06	1.63963e+06	1.62775e+06	1.32967e+06	1.32249e+06	1.61666e+06
746					C5 H8 O6 S	196.004	194.997	6.12						DDA for preferred ion	[M-H]-1		1.85929e+06	1.89664e+06	1.57671e+06	1.41335e+06	1.44711e+06	1.46484e+06	1.96235e+06	2.15999e+06	1.92281e+06	1.30462e+06	1.29128e+06	1.35418e+06	1.89518e+06	1.96077e+06	1.92398e+06	1.22309e+06	1.25044e+06	1.2935e+06	2.03718e+06	2.1028e+06	1.89709e+06	1.38985e+06	1.43399e+06	1.36344e+06	1.80203e+06	1.79843e+06	1.8241e+06	1.3634e+06	1.32024e+06	1.44555e+06
747	[Similar to: Gluconic acid; ŒîMass: -0.0542 Da]				C5 H8 O6 S	196.004	194.997	11.487			65			DDA for preferred ion	[M-H]-1		1.61933e+06	1.46166e+06	1.41205e+06	1.44638e+06	1.39563e+06	1.34498e+06	1.69112e+06	1.54336e+06	1.59977e+06	1.09254e+06	1.24054e+06	1.13209e+06	1.51e+06	1.78063e+06	1.62027e+06	1.06764e+06	1.05695e+06	1.13721e+06	1.74281e+06	1.75551e+06	1.67605e+06	991347	1.10909e+06	1.15212e+06	1.63649e+06	1.7535e+06	1.70678e+06	1.3916e+06	1.31531e+06	1.30587e+06
748					C5 H8 O6 S	196.004	194.997	10.008						DDA for preferred ion	[M-H]-1		8.73001e+06	7.31462e+06	7.81097e+06	7.47558e+06	7.52363e+06	7.33474e+06	9.0028e+06	8.77289e+06	9.90757e+06	6.94735e+06	7.35495e+06	7.25852e+06	8.78739e+06	7.49643e+06	8.73407e+06	6.21758e+06	6.34588e+06	6.72158e+06	9.88234e+06	9.79006e+06	9.72109e+06	6.5791e+06	6.61297e+06	7.08814e+06	9.04877e+06	9.26886e+06	9.15712e+06	7.6989e+06	7.06731e+06	8.05027e+06
749					C5 H8 O6 S	196.004	194.997	4.042						DDA for preferred ion	[M-H]-1		1.62309e+06	1.63348e+06	1.28657e+06	1.27016e+06	2.46115e+06	1.31238e+06	1.69465e+06	1.93831e+06	1.8515e+06	1.12244e+06	1.31106e+06	1.29838e+06	6.2898e+06	1.99346e+06	1.93342e+06	1.46274e+06	1.26903e+06	1.33143e+06	5.49086e+06	6.00286e+06	4.52004e+06	1.77526e+06	1.77838e+06	2.01401e+06	1.9902e+06	1.90853e+06	1.95421e+06	1.59979e+06	1.63744e+06	1.61147e+06
750					C7 H5 N2 O3 P	196.004	194.997	3.056						DDA for preferred ion	[M-H]-1		1.01168e+06	1.06521e+06	878253	804644	842456	842848	1.14873e+06	1.31332e+06	1.18631e+06	815788	843944	826236	1.93882e+06	3.56117e+06	3.69505e+06	840012	814293	906544	1.88727e+06	5.17125e+06	2.03556e+06	966631	1.02189e+06	1.25129e+06	1.40173e+06	1.43502e+06	1.45033e+06	1.30047e+06	1.24379e+06	1.36637e+06
751					C6 H5 N4 O2 P	196.015	195.007	1.371						DDA for preferred ion	[M-H]-1		1.22415e+07	1.07371e+07	1.09541e+07	9.37791e+06	9.47063e+06	9.01588e+06	1.37872e+07	2.05886e+08	1.00924e+08	9.82777e+06	1.1504e+07	1.71584e+07	1.49087e+07	1.07777e+07	1.93273e+08	1.21863e+07	1.11703e+07	1.04644e+07	1.50815e+07	1.19167e+07	5.434e+06	1.26105e+07	1.48861e+07	1.16653e+07	1.07133e+07	1.03073e+07	9.43949e+06	5.52029e+06	7.02712e+06	8.25083e+06
752					C9 H8 O5	196.037	195.03	1.723						DDA for preferred ion	[M-H]-1		1.3494e+07	1.18388e+07	2.07593e+07	1.90634e+07	2.17731e+07	2.67691e+07	1.56998e+07	1.05569e+07	5.11453e+06	1.40977e+07	1.75638e+07	1.63831e+07	1.71593e+07	6.69808e+06	1.21709e+07	1.7444e+07	1.73595e+07	1.832e+07	1.94369e+07	2.16088e+07	2.69546e+07	2.12014e+07	3.20108e+07	2.00314e+07	1.47889e+07	1.82692e+07	1.59343e+07	5.68218e+06	1.17613e+07	1.08648e+07
754					C9 H8 O5	196.037	195.03	3.933						DDA for preferred ion	[M-H]-1		5.36669e+06	1.55374e+07	8.51411e+06	2.04016e+07	1.51477e+07	1.92784e+07	2.47601e+06	1.90829e+07	2.71709e+07	2.92746e+07	6.70998e+07	8.37315e+07	2.59148e+06	4.08215e+07	2.94002e+06	3.09648e+08	5.33608e+08	3.9786e+08	2.74764e+06	2.82296e+06	2.6084e+06	5.97377e+08	686257029	9.03939e+08	2.83776e+06	4.83212e+06	2.93538e+06	1.10732e+07	2.42287e+06	1.00156e+07
755					C9 H8 O5	196.037	195.03	1.49						DDA for preferred ion	[M-H]-1		2.14083e+06	3.7442e+06	6.67157e+06	4.65362e+06	4.49398e+06	4.95074e+06	9.65308e+06	6.52636e+06	7.3341e+06	7.41942e+06	9.6141e+06	1.41705e+07	2.13199e+07	5.58463e+06	1.51431e+07	1.1361e+07	8.6777e+06	1.87669e+07	6.7715e+07	5.9016e+07	3.49811e+07	6.15553e+07	1.75044e+07	4.28026e+07	1.09003e+07	1.46837e+07	1.16683e+07	6.78715e+06	7.69467e+06	1.22269e+07
756					C9 H8 O5	196.037	195.03	1.559						DDA for preferred ion	[M-H]-1		961816	1.66411e+06	1.43919e+06	884668	1.80936e+06	2.37251e+06	6.05295e+06	5.19112e+06	5.55396e+06	3.64862e+06	5.0611e+06	5.14292e+06	1.09667e+07	8.34206e+06	7.70743e+06	7.74445e+06	1.02366e+07	1.0407e+07	1.18077e+07	1.37507e+07	1.2385e+07	1.32558e+07	1.11149e+07	1.52731e+07	3.20188e+06	3.89114e+06	3.17721e+06	1.38138e+06	2.59533e+06	4.58817e+06
757					C9 H8 O5	196.037	195.03	1.447						DDA for preferred ion	[M-H]-1		4.32026e+06	5.3414e+06	1.0964e+07	7.63574e+06	7.25722e+06	6.58478e+06	1.73246e+07	1.90662e+07	1.16997e+07	9.75249e+06	9.82414e+06	6.41929e+06	1.98989e+07	5.66939e+06	7.83038e+06	1.18783e+07	1.58777e+07	1.53916e+07	1.5269e+07	2.24896e+07	6.69919e+07	7.59571e+07	4.57568e+07	3.76547e+07	3.27272e+07	4.51286e+07	4.32286e+07	1.35332e+07	2.04394e+07	1.71634e+07
758					C9 H8 O5	196.037	195.03	1.654						DDA for preferred ion	[M-H]-1		1.54627e+06	1.65243e+06	1.31908e+06	2.56571e+06	4.64232e+06	3.20043e+06	1.6428e+06	1.99307e+06	1.76841e+06	2.01999e+06	2.01171e+06	1.77569e+06	1.75002e+06	1.78718e+06	1.90513e+06	6.9343e+06	1.91554e+07	1.64227e+07	1.97352e+06	1.7912e+06	1.91653e+06	9.75204e+06	1.10946e+07	1.65794e+07	1.70751e+06	2.12119e+06	1.70107e+06	1.75738e+06	2.31492e+06	1.80441e+06
759					C2 H8 N6 O3 S	196.037	195.03	2.842						DDA for preferred ion	[M-H]-1		3.43847e+06	3.63774e+06	2.945e+06	2.64905e+06	2.74312e+06	2.82481e+06	1.16289e+07	5.21611e+06	4.41032e+06	2.95843e+06	1.26952e+07	4.21662e+07	5.65318e+06	4.88089e+06	8.92388e+06	2.13835e+07	3.07268e+07	5.6801e+06	1.22265e+07	1.50569e+07	1.56242e+07	2.60073e+07	2.83715e+07	9.06314e+07	4.36927e+06	6.26021e+06	3.94971e+06	3.35997e+06	9.01009e+06	1.97248e+07
760					C9 H8 O5	196.037	195.03	3.428						DDA for preferred ion	[M-H]-1		2.1899e+06	2.28812e+06	4.25707e+06	1.73937e+06	6.41726e+06	2.89482e+06	7.10052e+06	3.56675e+06	4.10405e+06	7.95141e+06	7.43137e+06	5.91631e+06	1.22909e+07	6.00359e+06	9.99202e+06	5.4005e+07	8.00394e+07	3.37851e+07	3.2604e+07	4.47709e+07	1.84749e+07	9.27155e+07	3.42029e+07	4.98632e+07	1.17626e+07	1.22195e+07	4.26232e+06	6.75008e+06	7.0882e+06	7.26323e+06
761					C8 H6 O3	150.032	195.03	1.56						No MS2	[M+FA-H]-1		915556	1.66411e+06	1.43919e+06	884668	1.80936e+06	2.37251e+06	6.05295e+06	5.19112e+06	5.55396e+06	3.64862e+06	5.0611e+06	5.14292e+06	1.09667e+07	8.34206e+06	7.70743e+06	7.74445e+06	1.02366e+07	1.0407e+07	1.18077e+07	1.37507e+07	1.2385e+07	1.32558e+07	1.11149e+07	1.52731e+07	3.20188e+06	3.89114e+06	3.17721e+06	1.38138e+06	2.47182e+06	4.58817e+06
762					C9 H8 O5	196.037	195.03	2.496						DDA for preferred ion	[M-H]-1		3.78713e+06	3.90115e+06	3.32198e+06	3.019e+06	2.93721e+06	3.20018e+06	3.84771e+06	6.10976e+06	4.13737e+06	2.49365e+07	4.41652e+07	6.06025e+07	4.16821e+06	4.52522e+06	4.32739e+06	5.58796e+07	4.66736e+07	5.4308e+07	1.3678e+07	1.79687e+07	4.03e+06	6.62647e+07	6.76599e+07	7.08852e+07	7.13403e+06	4.30982e+06	4.3113e+06	4.05902e+06	3.74318e+06	6.19568e+06
763					C6 H12 O7	196.058	195.051	7.039						DDA for preferred ion	[M-H]-1		4.3208e+07	4.47825e+07	3.734e+07	3.62011e+07	3.87948e+07	3.67607e+07	4.72085e+07	5.10849e+07	5.8742e+07	3.25619e+07	3.55397e+07	3.24362e+07	4.35668e+07	4.82509e+07	4.66023e+07	2.85137e+07	3.10115e+07	3.18514e+07	4.69616e+07	4.8903e+07	5.14426e+07	3.53576e+07	3.50672e+07	4.04635e+07	4.04502e+07	4.07848e+07	3.65612e+07	3.10669e+07	3.01501e+07	3.33919e+07
764					C6 H12 O7	196.058	195.051	15.864						DDA for preferred ion	[M-H]-1		3.23559e+08	3.35471e+08	432892399	3.92813e+08	3.39304e+08	4.50426e+08	1.79018e+07	1.39031e+07	1.39472e+07	1.12773e+07	1.2126e+07	1.12726e+07	2.55494e+07	1.40096e+07	459032	1.37615e+07	1.36766e+07	1.22432e+07	1.77884e+07	1.82922e+07	1.76091e+07	1.40291e+07	1.90318e+07	1.84723e+07	3.07058e+07	1.84714e+07	1.89427e+07	1.51824e+07	1.43072e+07	1.51575e+07
765					C6 H8 N6 O2	196.071	195.064	1.631						DDA for preferred ion	[M-H]-1		4.45056e+06	4.72595e+06	8.8935e+06	8.4769e+06	6.96964e+06	9.28068e+06	1.95649e+07	1.80885e+07	1.22402e+07	8.93935e+06	7.48842e+06	5.40296e+06	5.60523e+07	2.87005e+07	3.34765e+07	9.89073e+06	2.49438e+07	1.95248e+07	1.04247e+08	7.57475e+07	5.39331e+07	2.30242e+07	3.00946e+07	3.75259e+07	9.27286e+06	1.72666e+07	1.03084e+07	7.90422e+06	1.34144e+07	8.57925e+06
766					C10 H12 O4	196.074	195.066	1.405						DDA for preferred ion	[M-H]-1		3.00317e+06	3.69763e+06	1.98875e+06	4.71676e+06	5.92171e+06	4.89088e+06	7.59365e+06	1.56197e+07	9.06516e+06	2.88577e+06	4.56361e+06	5.79688e+06	2.3138e+06	1.6303e+07	3.15248e+06	7.51078e+06	5.87175e+06	3.89605e+06	5.48723e+06	5.0094e+06	1.40815e+06	3.81564e+06	4.58751e+06	3.05781e+06	2.23791e+06	4.63914e+06	3.6462e+06	4.07961e+06	8.67631e+06	4.50165e+06
767	Unknown				Unknown	196.818	195.811	6.878						DDA for preferred ion	[M-H]-1		7461715128	7117390726	6960000813	6866064672	6336836586	6724004526	8469127244	8765343643	9436360178	6161143151	6877762459	6185950648	7680416398	9174641390	8915557597	5409768444	5440360874	6037779142	7581862039	8696547203	9826928907	7103597598	6978430122	6648315757	7366537470	7260461678	7497402628	6691128679	6300387536	5559442425
768	Unknown				Unknown	196.818	195.811	7.006						DDA for preferred ion	[M-H]-1		6025500672	7042863122	6401639311	6128259659	6009860714	5352716460	7176673770	6941824710	7601812903	4685203631	5470489464	4756774804	6447505260	8968537902	11579706247	3977968681	2726733897	4677836573	6529582421	6658050867	7403874704	5745511437	6656185092	5368530502	5488162145	5292447350	6402800908	5.20233e+08	4251346382	4181233321
769	Unknown				Unknown	196.862	195.855	7.398						DDA for preferred ion	[M-H]-1		2.93323e+06	8.34663e+06	3.50332e+06	4.38199e+06	3.20163e+07	1.07299e+07	5.49777e+06	5.56057e+06	1.1654e+06	1.22611e+06	943887	1.18079e+06	3.7803e+06	3.24331e+06	1.15288e+06	2057094	1.42998e+06	1.82616e+06	1.58773e+07	3.82001e+06	1.91595e+07	1.57427e+06	2.09345e+06	2.27455e+06	957321	1.85438e+07	2.35534e+06	664209	706109	924617
770					C H2 N3 O P3 S	196.913	195.906	2.362						DDA for preferred ion	[M-H]-1		2.7203e+08	298381043	1.14531e+08	1.67528e+08	1.12676e+08	1.22962e+08	1.76046e+06	1.64993e+07	1.22341e+07	2.61371e+06	3.01266e+06	1.99596e+06	8.02452e+07	1.71881e+07	1.7593e+07	2.70586e+06	4.68422e+06	3.34603e+06	1.90437e+07	3.55627e+07	2.38376e+07	3.06493e+06	3.22368e+06	2.0205e+06	5.09487e+06	4.03434e+06	8.03666e+06	1.46047e+06	1.68879e+06	1.81744e+06
771	Unknown				Unknown	197.005	195.998	1.352						DDA for preferred ion	[M-H]-1		1.43614e+08	1.44334e+08	1.40465e+08	6.739e+08	1.21045e+08	1.19483e+08	144655922	168570741	1.179e+08	7.57421e+07	8.07121e+07	9.22612e+08	1.62318e+08	1.21168e+08	5.49919e+07	6.23055e+07	4.79119e+07	7.19362e+07	1.6405e+08	149402363	5.70254e+07	5.29376e+07	4.67049e+07	3.45998e+07	1.28425e+08	125543883	1.23736e+08	113385312	1.00705e+08	8.69292e+07
772					C4 H3 N7 O3	197.03	196.023	8.99						DDA for preferred ion	[M-H]-1		3.25483e+07	4.09354e+07	1.20013e+06	6.58133e+07	5.36358e+07	5.61723e+07	7.52248e+07	5.40204e+07	163685491	1.18877e+08	1.23215e+08	1.08893e+08	3.85889e+07	7.91046e+07	2.61844e+07	106978260	1.09251e+08	1.30929e+08	3.2339e+06	3.12995e+06	2.87315e+06	2.23606e+07	3.04031e+07	4.39102e+07	3.42331e+07	3.89329e+07	4.06935e+07	6.60866e+07	5.48103e+07	6.67602e+07
773					C8 H7 N O5	197.032	196.025	1.732						No MS2	[M-H]-1		1.7124e+06	851678	1.07985e+06	813445	1.18228e+06	1.48684e+06	1.77533e+06	1.59921e+06	1.32862e+06	1.25535e+07	1.32865e+07	1.26494e+07	3.69132e+06	2.33119e+06	1.73612e+06	1.14444e+07	1.32379e+07	1.29247e+07	3.48859e+06	4.46754e+06	2.3394e+06	1.48519e+07	1.58201e+07	1.54927e+07	1.0575e+06	1.59355e+06	1.52359e+06	1.61155e+07	1.45913e+07	1.54394e+07
774					C3 H3 O6 P S	197.939	196.932	15.15						DDA for preferred ion	[M-H]-1		9.44618e+07	1.34617e+08	163036392	1.79109e+08	153169830	1.50989e+08	3.98442e+07	2.29276e+07	1.43342e+08	1.10475e+08	1.15108e+08	7.06669e+07	1.51968e+07	5.9801e+06	1.77783e+07	4.71051e+07	6.78733e+07	3.71548e+07	4.79076e+06	4.91472e+06	2.53203e+06	843063	936144	1.10683e+06	216206728	2.45873e+08	2.62239e+08	1.96908e+08	2.3462e+08	214629529
775					C4 H6 O5 S2	197.966	196.958	1.442						DDA for preferred ion	[M-H]-1		939504	840688	742127	676645	689347	716768	5.4364e+06	4.46217e+06	5.05029e+06	3.88899e+06	8.28729e+06	5.19671e+06	6.00669e+06	4.06053e+06	3.72408e+06	1.26452e+07	1.33516e+07	1.19145e+07	1.26126e+06	1.07468e+06	4.06392e+06	1.03989e+07	1.78044e+07	1.6648e+07	1.1013e+06	1.14881e+06	1.24454e+06	1.15068e+06	1.33853e+06	1.09275e+06
776					C5 H10 O4 S2	198.002	196.995	1.501						DDA for preferred ion	[M-H]-1		3.49439e+06	1.65445e+07	6.61462e+06	4.2909e+06	3.71712e+06	1.83655e+06	2.85152e+06	2.2647e+06	1.78484e+06	1.49147e+06	1.56176e+06	7.34137e+06	1.40322e+06	2.0755e+06	1.25406e+06	3.65626e+06	4.61152e+06	1.16493e+07	1.40696e+06	1.04192e+06	2.72297e+06	6.97272e+06	2.37216e+07	1.22857e+07	2.18414e+06	2.2915e+06	915378	1.14109e+06	1.22309e+06	1.65773e+06
777					C8 H7 O4 P	198.008	197.001	10.663						No MS2	[M-H]-1		931088	919644	844063	854641	955000	1.38708e+06	997447	3.75771e+06	2.09549e+06	666894	708567	1.03175e+06	1.78581e+06	707241	1.05559e+06	883984	1.40936e+06	889923	952050	1.36914e+06	937464	639793	638357	838258	2.32707e+06	902895	1.38599e+06	724616	825125	1.10627e+06
778					C8 H7 O4 P	198.008	197.001	1.557						DDA for preferred ion	[M-H]-1		3.00625e+06	4.08974e+06	6.83015e+06	2.80142e+06	5.93574e+06	7.08426e+06	9.53699e+06	7.49785e+06	1.21199e+07	8.73792e+06	9.0195e+06	9.53299e+06	2.97184e+07	2.36966e+07	2.34642e+07	1.76176e+07	2.18306e+07	2.02127e+07	4.05368e+06	5.15396e+06	1.60403e+07	2.66265e+07	2.31987e+07	3.34967e+07	4.14855e+06	8.36312e+06	2.98782e+06	7.02143e+06	1.25373e+07	9.11076e+06
779					C8 H6 O6	198.016	197.009	1.479						DDA for preferred ion	[M-H]-1		6.56216e+06	1.18187e+07	1.80109e+07	1.25395e+07	1.24003e+07	17750141	2.62406e+07	2.34516e+07	9.84776e+06	2.41696e+07	2.44519e+07	1.29758e+07	3.96678e+07	4.27196e+07	4.30206e+07	5.05476e+07	6.58909e+07	6.09264e+07	4.03309e+07	4.83004e+07	7.69774e+07	1.71631e+08	1.02058e+08	1.38715e+08	2.88423e+07	4.74182e+07	3.51225e+07	1.82303e+07	3.1868e+07	3.20293e+07
780					C8 H6 O6	198.016	197.009	2.011						DDA for preferred ion	[M-H]-1		2.26543e+07	3.33453e+07	6.50199e+07	2.33494e+07	2.26845e+07	3.09752e+07	3.38914e+07	1.12191e+07	4.86539e+06	1.75941e+07	1.58416e+07	1.7826e+07	1.58088e+07	2.32526e+07	9.43629e+06	7.03558e+06	1.29265e+07	1.45574e+07	1.96256e+07	3.01526e+07	1.89863e+07	2.31739e+07	2.3391e+07	2.69036e+07	1.40901e+07	2.58938e+07	2.33093e+07	28618051	2.07114e+07	2.94703e+07
781	[Similar to: NP-013285; ŒîMass: -226.2144 Da]				C8 H6 O6	198.016	197.009	1.31			63.2			DDA for preferred ion	[M-H]-1		1.83332e+07	1.7967e+07	1.17407e+07	1.29602e+07	1.75397e+07	1.08635e+07	7.25687e+07	4.92084e+07	4.65031e+07	3.66894e+07	2.65928e+07	2.08994e+07	8.49901e+07	8.79382e+07	7.20122e+07	2.37657e+07	2.96175e+07	4.83769e+07	1.69661e+08	8.52511e+07	2.57319e+08	2.5116e+08	221825075	2.98757e+08	134944002	1.4178e+08	1.39581e+08	3.66585e+07	4.7071e+07	6.42391e+07
782					C8 H6 O6	198.016	197.009	1.565						DDA for preferred ion	[M-H]-1		1.9218e+07	2.11968e+07	2.98305e+07	5.18316e+07	6.76627e+07	5.95367e+07	1.52595e+07	1.06748e+07	4.05749e+06	9.20569e+06	6.10007e+06	1.45765e+06	1.44806e+07	6.12818e+06	7.90091e+06	6.28472e+06	7.55548e+06	1.20037e+07	57759949	3.88982e+07	5.31945e+07	2.43044e+07	3.3429e+07	2.73284e+07	3.52235e+07	4.0709e+07	4.68083e+07	1.99591e+07	2.08316e+07	1.94107e+07
783					C8 H6 O6	198.016	197.009	3.335						DDA for preferred ion	[M-H]-1		2.44183e+06	2.22474e+06	2.05786e+06	8.31565e+07	8.82648e+07	8.57618e+07	1.09451e+07	2.70714e+06	2.75693e+06	2.46956e+07	1.71844e+07	1.70187e+07	2.59267e+06	2.94628e+06	2.77501e+06	2.85964e+07	4.14949e+07	4.51091e+07	2.80105e+06	8.43033e+06	2.67137e+06	2.3892e+07	5.97336e+06	8.3531e+06	1.39057e+07	2.92024e+07	1.4605e+07	2.77813e+07	1.59121e+07	1.76641e+07
784					C8 H6 O6	198.016	197.009	6.614						DDA for preferred ion	[M-H]-1		3.32052e+06	5.26011e+06	6.97685e+06	1.48188e+07	1.55531e+07	1.4491e+07	4.12249e+07	1.51405e+07	1.32233e+07	3.59016e+07	4.71059e+07	3.0815e+07	3.69792e+07	2.71333e+07	2.71354e+07	3.76257e+07	2.35035e+07	5.38134e+07	1.65902e+07	2.03768e+07	1.28005e+07	4.68807e+07	4.72926e+07	3.24927e+07	3.47697e+07	2.64242e+07	3.111e+07	2.50941e+07	3.53166e+07	3.65387e+07
785					C8 H6 O6	198.016	197.009	1.186						DDA for preferred ion	[M-H]-1		2.74747e+06	2.43445e+06	1.96789e+06	9.4664e+06	1.5142e+07	1.71829e+07	8.63029e+06	5.71919e+06	1.18975e+06	1.39821e+07	9.27653e+06	5.9964e+06	2.08148e+06	1.54102e+06	1.32414e+06	8.07899e+06	4.59331e+06	4.84817e+06	1.74357e+06	7.8894e+06	1.54514e+06	1.12382e+07	3.94752e+06	4.98593e+06	1.63137e+06	1.80443e+06	2.72726e+06	7.96724e+06	9.58807e+06	7.28029e+06
786					C8 H6 O6	198.016	197.009	1.723						DDA for preferred ion	[M-H]-1		2.60171e+06	4.02233e+06	4.79497e+06	4.42602e+06	9.12791e+06	1.76384e+07	3.25546e+06	3.08901e+06	7.24634e+06	3.9028e+07	4.67646e+07	4.7038e+07	4.29481e+06	3.66573e+06	3.88974e+06	4.65185e+07	4.59622e+07	4.85479e+07	4.49795e+06	1.89025e+07	5.79655e+06	5.88879e+07	5.85736e+07	5.47856e+07	3.97595e+06	5.07953e+06	4.98828e+06	4.39487e+07	4.03392e+07	4.15187e+07
787					C8 H6 O6	198.016	197.009	4.089						DDA for preferred ion	[M-H]-1		3.12298e+06	3.13563e+06	2.61524e+06	2.36328e+06	2.75491e+06	2.5149e+06	2.31872e+07	3.56004e+06	3.52698e+06	1.41067e+07	2.17853e+07	1.72825e+07	2.08679e+07	7.54571e+06	4.63971e+06	1.25126e+07	1.00277e+07	2.38999e+07	2.10915e+07	1.70342e+07	3.18056e+07	5.17604e+07	6.78529e+07	4.37646e+07	1.63451e+07	1.2671e+07	1.2727e+07	4.48109e+06	8.53676e+06	8.4572e+06
788					C7 H7 N2 O3 P	198.02	197.012	7.609						No MS2	[M-H]-1		1.93605e+06	1.99939e+06	1.43499e+06	1.45296e+06	1.46549e+06	1.45555e+06	1.67896e+06	1.78471e+06	1.87914e+06	1.28055e+06	1.36859e+06	1.28253e+06	1.71313e+06	1.8909e+06	1.92163e+06	1.19096e+06	1.19912e+06	1.3482e+06	1.97081e+06	1.81396e+06	1.72842e+06	1.35838e+06	1.44032e+06	1.7146e+06	1.74678e+06	1.75586e+06	1.8249e+06	1.36639e+06	1.31806e+06	1.41175e+06
789					C4 H7 N8 P	198.053	197.045	5.075						No MS2	[M-H]-1		2.45776e+06	2.40263e+06	2.0568e+06	1.89963e+06	1.96077e+06	1.92225e+06	2.65838e+06	2.93989e+06	2.7444e+06	1.94409e+06	3.31202e+06	2.04685e+06	2.79047e+06	2.77796e+06	3.01169e+06	1.29151e+07	8.3302e+06	6.76906e+06	6.38753e+06	3.12571e+06	2.76495e+06	4.81442e+06	3.71153e+06	2.45185e+06	3.10005e+06	3.19028e+06	3.09389e+06	2.70146e+06	2.70783e+06	3.00939e+06
790	Unknown				Unknown	198.053	197.046	2.07						DDA for preferred ion	[M-H]-1		4.28443e+06	4.31553e+06	3.56044e+06	3.38779e+06	3.6669e+06	3.56938e+06	9.83811e+06	5.01615e+06	4.92626e+06	2.85264e+07	2.47378e+07	2.89433e+07	4.97405e+06	5.24495e+06	5.03427e+06	2.52806e+07	7.67715e+07	1.84701e+07	5.17924e+06	4.99935e+06	4.87202e+06	2.84264e+07	2.64971e+07	3.95219e+07	3.08801e+07	9.73446e+06	6.71187e+06	4.99823e+07	3.62089e+07	3.58985e+07
791					C9 H10 O5	198.053	197.046	6.29						DDA for preferred ion	[M-H]-1		2.71403e+06	3.19023e+06	6.65494e+06	6.83043e+06	2.77576e+06	1.02067e+07	1.70903e+07	7.54306e+06	1.79043e+07	1.22105e+07	1.62726e+07	2.09598e+07	4.65956e+07	1.85117e+07	3.09043e+07	4.51484e+06	1.02502e+08	8.73769e+07	3.43487e+06	8.2249e+06	5.10919e+06	4.36538e+06	3.75491e+07	5.84609e+07	6.06234e+06	4.1504e+06	3.29505e+06	8.81128e+06	1.062e+07	1.63551e+07
792					C9 H10 O5	198.053	197.046	7.078						DDA for preferred ion	[M-H]-1		4.33493e+06	4.32824e+06	3.90362e+06	2.8488e+06	2.5995e+06	2.22162e+06	3.41679e+06	3.74069e+06	4.45931e+06	4.74795e+06	1.5793e+07	9.57329e+06	3.86378e+06	7.92649e+06	7.90332e+06	3.50362e+07	2.60095e+07	4.03826e+07	4.30173e+06	4.0477e+06	4.4311e+06	1.27519e+07	4.08682e+06	3.54274e+06	4.45054e+06	4.72718e+06	5.06271e+06	3.69995e+06	3.10027e+06	3.92388e+06
793					C9 H10 O5	198.053	197.046	1.48						DDA for preferred ion	[M-H]-1		2.36334e+06	4.02053e+06	4.11034e+06	4.77986e+06	3.28573e+06	3.79974e+06	5.53932e+06	3.7654e+06	7.54495e+06	2.14377e+07	1.712e+07	2.34463e+07	6.21471e+07	3.79044e+07	1.93059e+07	2.41881e+07	3.16037e+07	1.72869e+07	2.66748e+06	5.59364e+06	2.92036e+06	11052281	1.62182e+07	1.89541e+07	4.20189e+06	5.32599e+06	6.02586e+06	7.1105e+06	1.03891e+07	4.54764e+06
794					C9 H10 O5	198.053	197.046	6.115						DDA for preferred ion	[M-H]-1		2.68894e+06	2.74646e+06	3.80135e+06	5.52505e+06	2.90541e+06	5.67021e+06	2.91207e+06	8.15026e+06	1.85134e+07	1.2165e+07	2.33682e+07	1.13643e+08	2.99821e+06	3.19888e+06	1.5259e+07	1.44866e+08	1.54504e+08	1.37616e+08	3.26422e+06	3.25558e+06	5.14142e+06	9.08981e+07	3.84121e+07	7.45014e+07	5.79429e+06	3.96249e+06	3.04437e+06	8.29835e+06	2.24206e+06	2.45843e+06
795					C8 H8 O3	152.047	197.046	1.496						DDA for preferred ion	[M+FA-H]-1		2.36334e+06	4.02053e+06	4.11034e+06	4.77986e+06	3.28573e+06	3.79974e+06	5.53932e+06	3.7654e+06	7.54495e+06	2.14377e+07	1.712e+07	2.34463e+07	6.21471e+07	3.79044e+07	1.93059e+07	2.41881e+07	3.16037e+07	13612722	2.66748e+06	5.59364e+06	2.92036e+06	8.03001e+06	1.4512e+07	1.46902e+07	3.14929e+06	5.32599e+06	6.02586e+06	7.1105e+06	1.03891e+07	4.54764e+06
796					C9 H10 O5	198.053	197.046	4.642						No MS2	[M-H]-1		4.11692e+06	4.32511e+06	3.58516e+06	3.85327e+06	3.72201e+06	3.65252e+06	4.12659e+06	4.33933e+06	4.30482e+06	3.13579e+06	4.07083e+06	3.16459e+06	4.57164e+06	4.79098e+06	4.99085e+06	2.51568e+07	3.4174e+07	2.39817e+07	5.18009e+06	9.43333e+06	7.60351e+06	1.49237e+07	1.69021e+07	2.47421e+07	6.06443e+06	6.14322e+06	5.88237e+06	5.07284e+06	5.61999e+06	5.43411e+06
797					C9 H10 O5	198.053	197.046	4.197						DDA for preferred ion	[M-H]-1		2.59117e+06	2.68835e+06	4.76948e+06	8.121e+06	3.67254e+06	4.69387e+06	2.65262e+06	2.99316e+06	2.91699e+06	2.68447e+06	2.01648e+07	3.81659e+06	2.79973e+06	4.59298e+06	3.15776e+06	2.60377e+07	2.32679e+07	4.04654e+06	7.30117e+06	3.04661e+06	2.78423e+06	3.74596e+07	3.68511e+07	3.94629e+07	2.99706e+06	3.57292e+06	3.06016e+06	3.52227e+06	2.34558e+06	9.10939e+06
798	Unknown				Unknown	198.815	197.808	6.878						DDA for preferred ion	[M-H]-1		9050462647	8765570290	8443010230	8872506577	8879878425	8229741654	10768324437	10721001933	11632877188	7444883549	8410873523	7610379632	9272869392	11196036091	10905548114	6422603597	6628397488	7369135641	10233045825	10826128739	13617460718	8628896074	8543262587	7851194965	9318146323	8639338886	9443228795	7828571916	7392729288	7453138297
799	Unknown				Unknown	198.815	197.808	7.006						DDA for preferred ion	[M-H]-1		4406447664	10237543172	9562886959	8434948017	8695338377	7790211773	9774728103	9985551243	10860448550	6656371931	7757589808	6774487454	8990816800	12197392248	10176988136	5741360317	5981876402	6594718262	8820395589	8870659851	11149428370	7863373421	9041780055	7566203665	6948948127	7257211861	8067235211	6627275467	5728535514	5736852981
800	Unknown				Unknown	198.902	197.895	13.022						No MS2	[M-H]-1		2.34089e+07	1.3353e+08	3.18213e+08	1.95022e+08	2.93526e+08	2.43861e+08	2.73143e+08	2.78992e+08	9.54241e+07	1.74321e+07	2.35119e+08	1.56355e+08	3.12618e+08	9.40749e+07	1.33356e+08	1.1877e+08	1.17616e+08	1.7164e+08	5.26623e+08	6.45941e+08	5.50581e+08	3.74045e+07	2.94535e+07	4.85045e+07	4.38377e+08	3.7975e+08	4.11288e+08	4.09337e+08	3.07008e+08	3.01408e+08
801					C3 H5 N O3 S3	198.943	197.936	1.29						No MS2	[M-H]-1		1.07196e+07	5.90316e+06	4.55817e+06	1.49608e+06	1.23836e+06	1.65607e+06	703049	757832	798248	2.7015e+06	1.82238e+06	1.96845e+06	748864	939591	804396	2.19045e+06	1.81825e+06	2.09236e+06	913466	937466	724290	2.68738e+06	2.70379e+06	1.64077e+06	777414	1.06041e+06	871668	6.51803e+06	1.14119e+07	9.27296e+06
802					C7 H5 N O6	199.012	198.004	1.56						No MS2	[M-H]-1		3.00824e+06	4.0924e+06	6.83452e+06	2.80311e+06	5.93927e+06	7.08841e+06	1.21238e+07	7.29178e+06	1.21255e+07	8.7414e+06	9.023e+06	9.5366e+06	2.97263e+07	2.37026e+07	2.347e+07	1.76212e+07	2.18349e+07	2.02164e+07	4.0544e+06	3.65724e+06	1.60429e+07	2.66291e+07	2.32008e+07	3.34994e+07	4.14707e+06	8.36006e+06	2.9867e+06	7.01799e+06	1.25311e+07	9.1061e+06
803					C7 H5 N O6	199.012	198.004	2.371						No MS2	[M-H]-1		1.81634e+06	1.94788e+06	1.35335e+06	1.27051e+06	1.25326e+06	1.29817e+06	1.98552e+06	2.13467e+06	4.14409e+06	1.54813e+06	1.62738e+06	1.71135e+06	4.46171e+06	6.26098e+06	2.97775e+06	1.58868e+06	3.42548e+06	4.44992e+06	8.64545e+06	4.25121e+06	1.06573e+07	2.2472e+06	2.04033e+06	5.46135e+06	4.11397e+06	3.07402e+06	3.95216e+06	1.59789e+06	2.06392e+06	1.8683e+06
804					C5 H6 N5 O2 P	199.026	198.018	2.797						No MS2	[M-H]-1		2.66439e+06	4.248e+06	4.91318e+06	9.27275e+06	4.43423e+06	3.14181e+06	7.65075e+07	6.6245e+07	6.34837e+07	2.48124e+06	3.54839e+07	3.13231e+07	7.81134e+07	8.36774e+07	2.15367e+07	4.33637e+07	4.64339e+07	4.84559e+07	1.09603e+07	3.04026e+06	2.55752e+06	4.38132e+07	5.04002e+07	808223	1.66879e+07	1.72513e+06	4.06558e+06	4.94059e+06	5.67732e+06	6.67082e+06
805					C5 H6 N5 O2 P	199.026	198.018	1.439						No MS2	[M-H]-1		2.18867e+06	1.10983e+06	1.00787e+06	1.25387e+06	1.9362e+06	1.0211e+06	7.4727e+06	6.14655e+06	6.97143e+06	5.43695e+06	1.16104e+07	7.29596e+06	8.64937e+06	5.85932e+06	5.38515e+06	1.844e+07	1.95112e+07	1.74477e+07	1.85089e+06	3.07595e+06	5.98893e+06	1.55191e+07	2.66267e+07	2.49496e+07	2.59449e+06	1.90558e+06	2.04927e+06	1.93875e+06	2.25996e+06	2.0799e+06
806	Unknown				Unknown	199.816	198.808	6.893						DDA for preferred ion	[M-H]-1		9.63035e+07	8.94843e+07	6.5551e+07	7.7033e+07	1.03276e+08	5.40631e+07	9.69927e+07	7.07492e+07	1.10222e+08	7.07542e+07	8.78246e+07	4.48328e+07	1.36972e+07	9.46191e+07	9.46206e+07	6.49598e+07	5.37411e+07	7.11664e+07	8.56436e+07	1.97789e+07	7.38877e+07	85534816	7.80249e+07	6.522e+07	4.25664e+07	6.85813e+07	6.08272e+07	4.31994e+07	6.27566e+07	2.83851e+07
807					C4 H8 O5 S2	199.981	198.974	2.317						DDA for preferred ion	[M-H]-1		2.502e+06	2.65347e+06	2.17992e+06	2.10718e+06	1.93728e+06	2.19758e+06	2.23282e+06	2.5878e+06	2.41937e+06	5.56143e+06	5.96698e+06	3.72808e+06	2.58098e+06	2.4604e+06	2.48746e+06	7.33277e+06	6.90102e+06	7.37222e+06	2.41531e+06	2.40816e+06	2.32377e+06	7.44408e+06	8.30225e+06	5.19418e+06	2.29549e+06	2.24579e+06	2.2649e+06	4.09134e+06	4.87087e+06	4.83845e+06
809					C7 H4 O7	199.996	198.988	1.245						DDA for preferred ion	[M-H]-1		4.7863e+07	6.76488e+07	9.8689e+07	8.2933e+07	73944199	7.69969e+07	5.82067e+07	4.49457e+07	4.8935e+07	1.12238e+08	1.02944e+08	8.96622e+07	1.51536e+08	9.49812e+07	1.42063e+08	1.38219e+08	1.76008e+08	1.80558e+08	4.01329e+07	2.73123e+07	6.74926e+07	2.65858e+08	226638068	2.58427e+08	243869593	1.44624e+08	2.31387e+08	1.22637e+08	1.79659e+08	1.63871e+08
810					C7 H4 O7	199.996	198.988	9.214						DDA for preferred ion	[M-H]-1		1.54929e+06	1.50016e+06	1.59833e+06	1.57981e+06	1.59254e+06	1.6287e+06	1.49189e+06	1.45806e+06	1.64385e+06	1.16371e+06	1.27636e+06	1.18113e+06	1.49392e+06	1.31562e+06	1.26033e+06	1.10912e+06	1.13497e+06	1.29215e+06	1.9065e+06	1.74958e+06	1.69832e+06	1.57924e+06	2.1372e+06	2.86511e+06	1.98213e+06	2.09634e+06	2.12559e+06	1.75499e+06	1.66276e+06	1.73063e+06
811					C6 H4 N2 O6	200.007	199	2.227						DDA for preferred ion	[M-H]-1		3.80605e+06	1.55696e+06	2.33825e+06	1.4195e+07	5.58385e+06	1.43576e+07	1.41802e+07	8.3151e+06	1.5528e+07	2.59686e+06	3.12839e+06	5.07949e+06	2.32426e+07	7.3196e+06	1.19947e+07	7.43654e+06	5.20657e+06	6.13597e+06	3.34338e+07	1.25906e+07	1.62745e+07	9.89448e+06	1.21452e+07	5.64052e+06	8.12808e+06	9.86204e+06	2.78741e+07	6.45172e+06	2.25439e+06	2.27433e+06
812					C8 H8 O4 S	200.014	199.007	1.755						DDA for preferred ion	[M-H]-1		1.93873e+07	1.10584e+07	8.21033e+06	1.98523e+07	2.05213e+07	1.95392e+07	1.15282e+07	1.50569e+07	9.54507e+06	1.75971e+07	1.81331e+07	1.75809e+07	1.59873e+07	1.24612e+07	1.05886e+07	1.4656e+07	1.35853e+07	1.62885e+07	6.05751e+07	1.41749e+07	7.5822e+06	1.47032e+07	1.78925e+07	3.42074e+07	5.11069e+06	7.76205e+06	4.3238e+06	1.90891e+07	1.75127e+07	1.78999e+07
813					C4 H4 N6 O4	200.03	199.022	2.791						No MS2	[M-H]-1		5.40402e+06	4.36925e+06	5.05149e+06	1.16552e+07	4.55031e+06	626691	8.52577e+07	6.57165e+07	6.63106e+07	2.51817e+07	2.20156e+07	3.06993e+07	7.79515e+07	8.85032e+07	3.81185e+07	4.72681e+07	4.80065e+07	4.88619e+07	5.70047e+06	9.32165e+06	2.74207e+07	4.47707e+07	5.18399e+07	5.7432e+07	1.24161e+07	1.68175e+07	2.85913e+06	4.82817e+06	7.67367e+06	3.32375e+07
814					C7 H6 O4	154.027	199.025	1.711						DDA for preferred ion	[M+FA-H]-1		1.09783e+06	1.5216e+06	4.61665e+06	1.40909e+06	841438	733260	1.31172e+06	1.34391e+06	1.47536e+06	1.64055e+07	1.99849e+07	2.0056e+07	1.89305e+06	2.24526e+06	1.90961e+06	1.90589e+07	1.87905e+07	1.9805e+07	1.91755e+06	1.02319e+07	2.33465e+06	2.35705e+07	2.33959e+07	2.18375e+07	1.2672e+06	1.41265e+06	1.60502e+06	2.65462e+06	3.25137e+06	3.80692e+06
815					C8 H8 O6	200.032	199.025	8.737						DDA for preferred ion	[M-H]-1		1.61925e+06	3.16094e+06	3.716e+06	3.54291e+06	1.5032e+06	1.85443e+06	6.72739e+06	3.80716e+06	7.18868e+06	4.17138e+06	5.76262e+06	4.24282e+06	1.23859e+07	1.07591e+07	7.4142e+06	8.3905e+06	8.23787e+06	8.33935e+06	3.95396e+07	9.83535e+06	5.7109e+07	4.71678e+07	4.49091e+07	4.7716e+07	1.44595e+07	1.8517e+07	1.67214e+07	5.02973e+06	5.41406e+06	6.57541e+06
816					C8 H8 O6	200.032	199.025	6.14						No MS2	[M-H]-1		3.97724e+06	4.06283e+06	3.38224e+06	3.04894e+06	3.23364e+06	3.19174e+06	4.3184e+06	4.76017e+06	4.44693e+06	2.97089e+06	2.95368e+06	3.12011e+06	4.31248e+06	4.68236e+06	4.74923e+06	2.80374e+06	2.88059e+06	3.21738e+06	4.86128e+06	4.8491e+06	4.41207e+06	3.4028e+06	3.44925e+06	3.48409e+06	4.74606e+06	4.56285e+06	4.57243e+06	3.50477e+06	3.45434e+06	3.86944e+06
817					C8 H8 O6	200.032	199.025	3.251						No MS2	[M-H]-1		1.29128e+06	1.3067e+06	1.11767e+06	954072	983949	956401	1.36906e+06	1.53431e+06	1.42983e+06	1.01509e+06	1.04855e+06	1.08087e+06	1.48742e+06	1.64072e+06	1.56194e+06	1.0506e+06	932416	1.03115e+06	1.59068e+06	3.59293e+06	1.42416e+06	1.17321e+06	1.16934e+06	2.32263e+06	1.66118e+06	1.88006e+06	1.61518e+06	1.39632e+06	1.38194e+06	1.47282e+06
819					C5 H8 N6 O3	200.066	199.059	1.68						DDA for preferred ion	[M-H]-1		5.42993e+07	5.26473e+07	5.66231e+07	7.88182e+07	5.70323e+07	7.29975e+07	1.93689e+07	1.06408e+07	1.89042e+07	6.92914e+07	6.49477e+07	6.61626e+07	3.78904e+06	4.41848e+06	2.63083e+06	2.68007e+07	4.12072e+07	5.49451e+07	998774	963384	1.0599e+06	7.67468e+06	7.81802e+06	5.60867e+06	3.56172e+07	4.99837e+07	4.31985e+07	5.06889e+07	4.75908e+07	5.49247e+07
820					C9 H12 O5	200.068	199.061	8.528						DDA for preferred ion	[M-H]-1		1.78978e+06	1.66298e+06	1.57206e+06	1.46034e+06	1.37651e+06	1.66884e+06	1.84476e+06	1.87471e+06	1.91471e+06	1.42223e+06	1.49915e+06	1.37235e+06	1.74952e+06	1.82861e+06	1.48912e+06	1.26265e+06	1.19142e+06	1.34601e+06	2.02108e+06	1.99351e+06	1.82641e+06	1.26171e+06	1.33059e+06	1.29411e+06	1.70762e+06	1.62849e+06	1.71647e+06	1.32574e+06	1.30141e+06	1.26647e+06
821					C8 H12 N2 O4	200.08	199.072	8.768						DDA for preferred ion	[M-H]-1		2.21354e+06	2.25429e+06	4.0781e+06	3.2261e+06	2.97973e+06	3.12951e+06	1.00327e+06	933411	1.04777e+06	1.35418e+06	1.13965e+06	1.445e+06	967953	989965	797772	643427	665157	690949	1.00276e+06	1.05611e+06	996631	674737	731872	709010	934842	869912	892918	930499	1.46892e+06	1.89087e+06
822					C8 H12 N2 O4	200.08	199.072	5.57						No MS2	[M-H]-1		2.26079e+06	2.26584e+06	1.96784e+06	1.69417e+06	1.79486e+06	1.73036e+06	2.19989e+06	2.62293e+06	2.38782e+06	1.54032e+06	1.61927e+06	1.65531e+06	2.36263e+06	2.41764e+06	2.42759e+06	1.50486e+06	1.60329e+06	1.76709e+06	2.50008e+06	2.60184e+06	2.37984e+06	1.80898e+06	1.85065e+06	1.77334e+06	2.37634e+06	2.36635e+06	2.32809e+06	1.80771e+06	1.73485e+06	1.97357e+06
823					C10 H16 O4	200.105	199.098	1.507						DDA for preferred ion	[M-H]-1		7.04279e+06	7.13527e+06	1.0359e+07	1.46331e+07	1.25247e+07	1.84013e+07	2.81092e+06	3.84808e+06	1.53051e+07	8.54971e+06	1.14931e+07	8.49979e+06	9.11908e+06	1.55512e+07	1.29076e+07	5.41851e+06	1.00945e+07	1.04291e+07	1.19729e+07	9.69977e+06	5.09272e+06	6.31692e+06	8.178e+06	1.0821e+07	2.51492e+06	3.52816e+06	4.95559e+06	2.72108e+06	1.28315e+07	7.52244e+06
824	Unknown				Unknown	200.881	199.873	6.883						DDA for preferred ion	[M-H]-1		4.77e+06	4.71057e+06	4.28848e+06	3.73666e+06	6.55148e+06	3.71542e+06	1.62957e+07	1.11429e+07	1.80705e+07	1.55915e+07	1.87974e+07	1.51294e+07	3.82932e+06	4.65893e+06	4.3627e+06	6.3995e+06	1.22099e+07	1.3488e+07	4.43604e+06	4.32783e+06	5.1969e+06	3.05822e+06	3.26785e+06	3.18478e+06	2.01964e+07	1.81122e+07	1.71668e+07	1.55119e+07	1.85178e+07	1.41714e+07
825	Unknown				Unknown	200.881	199.873	7.005						DDA for preferred ion	[M-H]-1		3.12546e+06	3.30228e+06	2.85928e+06	2.7555e+06	6.43045e+06	2.81045e+06	3.522e+06	5.44643e+06	8.15482e+06	2.97081e+06	2.61933e+06	2.4326e+06	3.1577e+06	3.49285e+06	3.36934e+06	2.05145e+06	2.58063e+06	3.20518e+06	3.36649e+06	3.50147e+06	3.58589e+06	2.51089e+06	2.48739e+06	2.86686e+06	3.89739e+06	4.6795e+06	5.08456e+06	2.07852e+06	2.48025e+06	2.23002e+06
826					C2 H4 N9 O P	201.028	200.02	2.723						No MS2	[M-H]-1		8.68387e+07	5.42234e+07	4.83256e+07	1.54807e+07	1.45981e+07	5.35103e+07	2.44432e+07	3.3714e+07	2.17856e+07	2.90426e+07	2.42015e+07	2.80881e+07	1.22855e+07	2.92437e+06	9.9527e+06	8.85797e+06	9.22096e+06	1.28326e+07	2.17312e+07	2.19697e+07	2.68073e+07	1.53915e+07	1.57307e+07	1.15849e+07	2.34998e+07	2.11412e+07	3.49322e+07	2.60545e+07	2.09639e+07	2.00661e+07
827					C7 H7 N O6	201.027	200.02	1.384						No MS2	[M-H]-1		758551	645576	620070	579739	1.98348e+06	653019	1.26749e+06	837615	2.64523e+06	2.11101e+06	2.21526e+06	1.46868e+06	1.49869e+07	6.21676e+06	7.8979e+06	2.25657e+06	2.38335e+06	2.50104e+06	1.12048e+06	4.4534e+06	3.13119e+07	2.95661e+06	2.88864e+06	1.8132e+07	856786	654084	1.03283e+06	1.59582e+06	1.39311e+06	1.43788e+06
828					C3 H8 N9 P	201.064	200.056	3.13						No MS2	[M-H]-1		1.84845e+06	1.93703e+06	1.58772e+06	1.42429e+06	1.46245e+06	1.46708e+06	5.28578e+06	2.3629e+06	9.07201e+06	3.96585e+06	9.05844e+06	5.84161e+06	12555006	1.4152e+07	1.26916e+07	8.74837e+06	9.19237e+06	7.26898e+06	3.38301e+06	4.39273e+06	8.35092e+06	1.59668e+07	1.46427e+07	1.68281e+07	2.73683e+06	2.64461e+06	1.94725e+06	1.57523e+06	1.50148e+06	1.48622e+06
829					C8 H11 N O5	201.064	200.056	3.817						No MS2	[M-H]-1		1.79525e+06	1.85723e+06	1.43146e+06	1.32285e+06	1.31051e+06	1.44299e+06	1.79463e+06	2.06183e+06	1.91176e+06	1.25464e+06	1.26703e+06	1.27575e+06	1.85259e+06	2.08183e+06	1.90855e+06	1.2239e+06	1.20732e+06	1.30814e+06	1.93164e+06	2.21651e+06	1.81458e+06	1.4091e+06	1.42881e+06	1.36708e+06	1.92257e+06	1.91106e+06	1.95095e+06	1.57265e+06	1.54335e+06	1.70966e+06
830					C8 H11 N O5	201.064	200.056	5.947						No MS2	[M-H]-1		1.93471e+06	1.9519e+06	1.69704e+06	1.5353e+06	1.62122e+06	1.65677e+06	2.25963e+06	2.40273e+06	2.24196e+06	1.74223e+06	1.6858e+06	1.87803e+06	2.42785e+06	2.59365e+06	2.53045e+06	1.73691e+06	2.29066e+06	2.09287e+06	2.60448e+06	2.66474e+06	3.0201e+06	2.48997e+06	2.47147e+06	2.18681e+06	2.85544e+06	2.79338e+06	2.79562e+06	2.64225e+06	2.40472e+06	2.63707e+06
831	Unknown				Unknown	201.813	200.805	6.878						No MS2	[M-H]-1		9.98726e+07	9.27396e+07	6.78913e+07	7.95785e+07	106621481	7.87965e+06	9.93566e+07	7.24321e+07	1.1278e+08	7.21557e+07	8.95159e+07	3.74811e+07	9.30288e+07	9.57472e+07	9.57016e+07	6.55749e+07	5.42241e+07	7.30986e+07	8.63318e+07	8.86284e+07	1.15951e+08	8.59069e+07	7.83294e+07	6.54455e+07	4.20005e+07	6.76461e+07	9.13291e+07	4.24394e+07	6.67606e+07	3.46191e+07
832					C3 H6 O6 S2	201.961	200.953	10.383						DDA for preferred ion	[M-H]-1		7.76746e+06	5.88795e+06	3.05511e+06	5.44509e+06	5.8727e+06	1.5991e+06	1.40755e+07	1.02021e+07	9.63115e+06	1.16827e+07	8.94634e+06	8.0848e+06	8.03965e+06	6.48373e+06	3.51554e+06	7.78227e+06	1.07571e+07	6.38272e+06	2.85136e+06	8.93012e+06	2.31373e+07	9.39484e+06	1.62751e+07	1.02343e+07	1.02105e+07	1.33354e+07	1.58104e+07	5.44212e+06	2.93841e+06	1.211e+07
833					C7 H6 O5 S	201.994	200.986	1.272						DDA for preferred ion	[M-H]-1		1.47674e+06	1.34134e+06	2.32695e+06	1.42522e+06	1.62609e+06	1.29286e+06	3.71228e+06	3.48076e+06	4.36068e+06	2.69191e+06	2.42048e+06	735444	2.21046e+06	4.04432e+06	5.58067e+06	3.67743e+06	4.90406e+06	5.07788e+06	8.67565e+06	1.54133e+07	1.53698e+07	2.01111e+07	1.91926e+07	1.7654e+07	6.64025e+06	1.09115e+07	9.07396e+06	4.45701e+06	4.7068e+06	5.9521e+06
834					C7 H6 O5 S	201.994	200.986	1.414						DDA for preferred ion	[M-H]-1		1.00039e+06	1.28658e+06	2.23321e+06	1.3709e+06	1.56501e+06	1.24501e+06	3.59984e+06	3.37732e+06	4.23359e+06	2.62282e+06	2.35977e+06	1.36628e+06	1.25032e+06	3.97688e+06	5.49104e+06	3.62749e+06	4.84054e+06	5.01529e+06	8.57417e+06	1.52428e+07	1.52095e+07	1.99786e+07	1.90786e+07	1.75606e+07	6.80575e+06	1.11917e+07	9.3139e+06	4.61307e+06	4.87534e+06	6.16998e+06
836	Unknown				Unknown	202.03	201.023	2.724						DDA for preferred ion	[M-H]-1		8.3033e+07	5.5225e+07	4.52024e+07	1.65306e+07	1.37441e+07	5.39378e+07	2.33735e+07	3.8744e+07	2.27221e+07	3.0021e+07	2.33677e+07	2.92682e+07	1.20138e+07	4.34167e+06	1.42687e+07	9.16237e+06	9.07377e+06	1.79035e+07	2.33541e+07	2.80488e+07	2.64699e+07	1.58687e+07	1.56221e+07	1.15141e+07	2.57485e+07	2.16452e+07	3.57855e+07	2.87651e+07	2.16183e+07	2.07035e+07
837					C4 H6 N6 O4	202.045	201.038	4.467						DDA for preferred ion	[M-H]-1		3.146e+08	2.95763e+08	3.30681e+08	4.77223e+08	404925909	4.2508e+08	2.86716e+06	3.1086e+06	3.12295e+06	3.26992e+06	2.91335e+06	3.11208e+06	3.08559e+06	3.20253e+06	3.41085e+06	4.17551e+06	2.07702e+06	2.28533e+06	3.37998e+06	3.29276e+06	3.19088e+06	3.69899e+06	2.54307e+06	2.43293e+06	3.21101e+06	3.30771e+06	3.27516e+06	3.46019e+06	3.66392e+06	3.34454e+06
838					C8 H10 O6	202.048	201.04	8.783						No MS2	[M-H]-1		959430	792470	874167	763982	802953	820356	1.10725e+06	1.03103e+06	1.0712e+06	867313	865844	804795	1.08873e+06	1.1069e+06	841030	725929	695820	782636	1.13682e+06	1.19837e+06	1.06358e+06	714583	786743	799270	1.11224e+06	1.03597e+06	1.01656e+06	868175	789816	850242
839					C3 H7 N8 O P	202.048	201.04	6.212						No MS2	[M-H]-1		2.85076e+06	2.70355e+06	2.5293e+06	2.22615e+06	2.38964e+06	2.33632e+06	3.05718e+06	3.46218e+06	3.2493e+06	2.18436e+06	2.39925e+06	2.38679e+06	3.27375e+06	3.43431e+06	3.45736e+06	2.16584e+06	2.06875e+06	2.4297e+06	3.52921e+06	3.64347e+06	3.31051e+06	2.53242e+06	2.59392e+06	2.62678e+06	3.68053e+06	3.50109e+06	3.54651e+06	2.75218e+06	2.70731e+06	3.10007e+06
840					C8 H10 O6	202.048	201.04	8.271						No MS2	[M-H]-1		3.15243e+06	3.44172e+06	3.19398e+06	3.35367e+06	3.24027e+06	3.3819e+06	2.03239e+06	2.07257e+06	2.29296e+06	1.51145e+06	1.64593e+06	1.51857e+06	2.05653e+06	2.26257e+06	1.68014e+06	1.44554e+06	1.43861e+06	1.56752e+06	2.4638e+06	2.33975e+06	2.13927e+06	1626822	1.64787e+06	1.56331e+06	2.29608e+06	2.20835e+06	2.38266e+06	1.82107e+06	1.71755e+06	1.82357e+06
841					C8 H10 O6	202.048	201.04	8.64						No MS2	[M-H]-1		2.61085e+06	2.38282e+06	2.28226e+06	2.03896e+06	2.06671e+06	2.09176e+06	2.98992e+06	2.99573e+06	3.21185e+06	2.39863e+06	2.51685e+06	2.29713e+06	3.02109e+06	3.25959e+06	2.55533e+06	2.15175e+06	2.21407e+06	2.38216e+06	3.39584e+06	3.39858e+06	3.29665e+06	2.25267e+06	2.4452e+06	2.35854e+06	3.45485e+06	3.31394e+06	3.4717e+06	2.65639e+06	2.54734e+06	2.83049e+06
842					C8 H10 O6	202.048	201.04	2.243						DDA for preferred ion	[M-H]-1		1.41951e+06	2.95767e+06	3.65651e+06	3.82665e+06	2.84616e+06	1.48952e+06	9.48836e+06	7.98342e+06	7.29036e+06	2.56174e+07	2.81416e+07	2.49493e+07	1.76937e+07	1.59075e+07	6.14902e+06	4.09267e+07	3.02024e+07	3.20037e+07	1.10441e+07	1.26724e+07	1.45677e+07	3.55119e+07	3.52761e+07	3.46513e+07	4.46543e+06	8.154e+06	6.68281e+06	9.17056e+06	2.12502e+07	1.37483e+07
843					C8 H10 O6	202.048	201.04	4.869						No MS2	[M-H]-1		1.94913e+06	1.97592e+06	1.66491e+06	1.51402e+06	1.51709e+06	1.54497e+06	2.10609e+06	2.15637e+06	2.11656e+06	1.50838e+06	1.61195e+06	1.54291e+06	2.0732e+06	2.09241e+06	2.27054e+06	1.45361e+06	1.38524e+06	1.47054e+06	4.6532e+06	2.29001e+06	2.2332e+06	4.57725e+06	4.24596e+06	4.93808e+06	2.31297e+06	2.3384e+06	2.64612e+06	2.16273e+06	2.04364e+06	2.26391e+06
844					C8 H10 O6	202.048	201.04	3.921						No MS2	[M-H]-1		2.2429e+06	2.34884e+06	1.98788e+06	1.72357e+06	1.76056e+06	1.7958e+06	2.40853e+06	2.65073e+06	2.63109e+06	1.82872e+06	2.13739e+06	2.05176e+06	2.44851e+06	2.64395e+06	2.79794e+06	1.79665e+06	1.82222e+06	1.92564e+06	3.94484e+06	2.66596e+06	2.46092e+06	2.25113e+06	2.67607e+06	3.94809e+06	2.57875e+06	2.57137e+06	2.61636e+06	2.20385e+06	2.12854e+06	2.47199e+06
845	Unknown				Unknown	202.049	201.042	2.84						No MS2	[M-H]-1		1.64123e+06	1.55489e+06	1.34575e+06	1.13652e+06	1.20239e+06	1.80542e+06	1.48428e+06	1.63745e+06	1.57302e+06	957751	1.02397e+06	979623	1.30796e+06	1.35691e+06	1.32998e+06	892949	907665	917389	1.27113e+06	1.2318e+06	1.18787e+06	911129	1.04598e+06	918732	896672	873061	929228	759879	717532	673546
846					C8 H6 N6 O	202.061	201.054	5.136						No MS2	[M-H]-1		2.11007e+07	3.17648e+07	3.0853e+07	3.96379e+07	3.14401e+07	2.80803e+07	2.17223e+06	2.37024e+06	2.33368e+06	1.21349e+07	2.69834e+07	2.87902e+07	2.20565e+06	2.39269e+06	2.372e+06	5.25249e+06	3.72329e+06	5.96919e+06	2.3974e+06	2.32589e+06	2.29133e+06	1.79949e+06	1.7728e+06	1.89647e+06	2.27967e+06	2.34148e+06	2.21614e+06	6.81439e+06	1.82628e+07	2.35617e+06
847					C12 H10 O3	202.063	201.056	1.191						DDA for preferred ion	[M-H]-1		1.13272e+06	1.08078e+06	877422	848054	821463	817558	1.19566e+06	1.29485e+06	1.33775e+06	839301	948617	832927	1.27599e+06	1.54027e+06	6.24604e+06	918528	773929	850633	1.12886e+06	1.08958e+06	995845	846424	901270	784248	929723	951204	916037	711141	774294	684172
848					C9 H14 O5	202.084	201.077	1.629						No MS2	[M-H]-1		1.52761e+06	1.43936e+06	1.72194e+06	1.53243e+06	818315	1.47621e+06	6.1026e+06	3.0227e+06	4.6495e+06	1.26011e+06	1.31773e+06	1.66555e+06	9.63605e+06	5.81262e+06	7.09134e+06	3.6086e+06	4.44991e+06	3.35252e+06	1.43582e+07	13648748	1.06666e+07	2.7724e+06	6.43263e+06	9.24598e+06	3.57265e+06	3.79019e+06	3.31601e+06	1.37597e+06	2.50361e+06	1.39336e+06
849					C9 H14 O5	202.084	201.077	2.117						DDA for preferred ion	[M-H]-1		2.66527e+06	2.68214e+06	1.09159e+07	1.05358e+07	3.14161e+06	7.93496e+06	1.47562e+07	3.26963e+07	2.45556e+07	1.00688e+07	1.0809e+07	6.36902e+06	8.72181e+07	6.09585e+07	6.25939e+07	2.54866e+07	1.18525e+07	3.10699e+07	1.65176e+08	8.39329e+07	1.15651e+08	6.90647e+07	6.23755e+07	9.6649e+07	1.38471e+07	2.59903e+07	1.99339e+07	5.18779e+06	1.20463e+07	1.07939e+07
850					C9 H14 O5	202.084	201.077	4.947						No MS2	[M-H]-1		2.23502e+06	2.346e+06	3.29403e+06	1.7568e+06	1.80666e+06	1.85096e+06	2.42154e+06	2.63232e+06	2.50844e+06	1.67788e+06	1.9216e+06	1.83991e+06	2.63121e+06	2.71145e+06	2.75994e+06	1.82688e+06	1.80757e+06	1.93921e+06	2.72608e+06	2.74387e+06	2.65536e+06	2.15908e+06	2.069e+06	1.95762e+06	3.0797e+06	2.90947e+06	3.14492e+06	2.79194e+06	2.78202e+06	3.28518e+06
851					C10 H19 P S	202.095	201.088	3.278						No MS2	[M-H]-1		2.25129e+06	1.5232e+07	2.35465e+07	2.87976e+07	1.93418e+07	2.36047e+07	6.00489e+06	1.91331e+07	7.30772e+06	6.3536e+06	1.82212e+06	9.18597e+06	1.71332e+07	8.17695e+06	3.92087e+06	1.49433e+07	6.02232e+06	1.36228e+07	1.62114e+06	2.31011e+06	6.63715e+06	9.8987e+06	8.99165e+06	6.67117e+06	2.00215e+07	2.64031e+07	2.13402e+07	1.23142e+07	1.24114e+07	1.47371e+07
852					C9 H18 N2 O3	202.132	201.124	9.499						DDA for preferred ion	[M-H]-1		3.7302e+07	6.45848e+07	1.05993e+08	1.45038e+08	1.13182e+08	1.14439e+08	2.19752e+06	2.2193e+06	2.40075e+06	1.69006e+06	1.7798e+06	1.62435e+06	2.02232e+06	1.86366e+06	1.70622e+06	1.455e+06	1.49643e+06	1.59237e+06	2.30292e+06	2.21002e+06	2.19224e+06	1.43352e+06	1.45683e+06	1.49959e+06	1.83286e+06	1.98991e+06	1.86278e+06	1.46697e+06	1.34558e+06	1.48035e+06
853					C9 H18 N2 O3	202.132	201.124	9.338						DDA for preferred ion	[M-H]-1		2.4714e+07	6.15919e+07	9.17994e+07	1.10041e+08	8.59362e+07	8.30733e+07	2.52759e+06	2.43291e+06	2.56334e+06	1.84167e+06	2.00634e+06	1.83424e+06	2.29966e+06	1.94664e+06	1.93082e+06	1.67388e+06	1.60946e+06	1.81015e+06	2.59151e+06	2.48231e+06	2.46098e+06	1.63041e+06	1.7457e+06	1.65614e+06	2.08307e+06	2.15024e+06	2.11004e+06	1.6777e+06	1.58745e+06	1.69023e+06
854					C7 H9 N O6	203.043	202.036	7.755						DDA for preferred ion	[M-H]-1		8.22806e+06	8.15604e+06	7.68111e+06	8.04726e+06	7.55041e+06	7.58703e+06	6.93702e+06	7.22833e+06	8.46688e+06	5.28761e+06	5.94418e+06	5.19773e+06	6.97805e+06	8.52763e+06	6.27536e+06	4.80275e+06	4.99898e+06	5.2958e+06	7.95907e+06	7.82764e+06	7.26531e+06	5.43422e+06	5.82701e+06	6.05634e+06	7.48761e+06	7.25573e+06	7.52938e+06	5.81246e+06	5.60195e+06	5.91351e+06
855					C6 H10 N3 O3 P	203.046	202.038	2.835						DDA for preferred ion	[M-H]-1		5.98074e+06	5.41229e+06	3.24874e+06	6.65436e+06	6.13557e+06	1.20871e+07	1.63899e+06	1.68815e+06	1.63459e+06	3.55761e+06	3.31847e+06	3.28162e+06	2.02631e+06	1.60284e+06	1.4529e+06	4.66237e+06	4.1284e+06	3.39221e+06	1.36958e+06	1.30224e+06	1.25665e+06	6.08815e+06	4.78332e+06	4.29515e+06	961896	1.05997e+06	1.01151e+06	2.43229e+06	1.62006e+06	2.64434e+06
856					C5 H9 N5 O2 S	203.048	202.041	2.98						No MS2	[M-H]-1		5.15783e+06	5.68304e+06	1.84046e+07	1.1421e+07	6.9214e+06	2.58209e+07	1.67027e+06	1.92012e+06	1.83037e+06	1.17804e+06	1.31752e+06	1.29309e+06	1.75072e+06	1.84166e+06	1.7894e+06	1.28768e+06	1.19028e+06	1.31336e+06	1.85628e+06	1.80718e+06	1.7873e+06	1.31508e+06	1.46423e+06	1.28329e+06	1.65868e+06	1.64442e+06	1.63462e+06	1.39868e+06	1.29584e+06	1.2162e+06
857					C12 H13 N O2	203.095	202.087	1.235						DDA for preferred ion	[M-H]-1		819314	824087	659166	602325	586458	685441	923778	957930	960832	1780896232	1816758732	1676446874	971732	1.21637e+06	1.03088e+06	6347138912	1480288590	1284281648	943096	976530	904602	7076771528	3364472736	9.81568e+08	1.0606e+06	1.02124e+06	1.14904e+06	1.07166e+08	3.18955e+08	2.09084e+08
858					C2 H4 O5 S3	203.922	202.915	8.418						DDA for preferred ion	[M-H]-1		1.50981e+07	1.33836e+07	1.51447e+07	1.6068e+06	1.61258e+06	1.59236e+06	1.55404e+06	4.55747e+06	1.72273e+06	2.10347e+07	2.51328e+06	1.14541e+06	1.5649e+06	1.89054e+06	3.09941e+06	1.06169e+06	9.37068e+06	3.87943e+06	2.1055e+06	2.13926e+06	1.68946e+06	8.38963e+06	1.41534e+07	8.9123e+06	5.7908e+06	3.36775e+07	1.23855e+07	1.95033e+07	3.61873e+07	5.90096e+07
859	Unknown				Unknown	203.94	202.932	13.031						DDA for preferred ion	[M-H]-1		2.6933e+08	1.92608e+08	238267783	1.91055e+08	1.81868e+08	1.76106e+08	2.78248e+07	1.64372e+08	1.63263e+08	3.32752e+07	1.42161e+08	1.42663e+08	1.27971e+08	1.19554e+08	1.61466e+08	5.19161e+07	5.41687e+07	7.98625e+07	1.75785e+08	2.5688e+08	1.9882e+08	29779286	1.87014e+07	2.71345e+07	207545660	1.9167e+08	1.99366e+08	1.56022e+08	1.32171e+08	1.34412e+08
860					C6 H10 N2 P2 S	204.005	202.997	9.645						DDA for preferred ion	[M-H]-1		1.78364e+08	143562147	1.44794e+08	1.29464e+08	1.40992e+08	1.22092e+08	7.57816e+07	8.39082e+07	9.41793e+07	7.21386e+07	8.96786e+07	9.07448e+07	9.6508e+07	7.76548e+07	6.80284e+07	7.29218e+07	7.26417e+07	7.52154e+07	1.04653e+08	1.13786e+08	7.94105e+07	8.02276e+07	7.20851e+07	8.99819e+07	6.39359e+07	6.96536e+07	7.57222e+07	5.69109e+07	5.38156e+07	5.87792e+07
861					C6 H10 N2 P2 S	204.005	202.997	10.071						DDA for preferred ion	[M-H]-1		2.54387e+08	2.34672e+08	278230161	3.00124e+08	2.88357e+08	3.01136e+08	2.43828e+08	2.21482e+08	3.77278e+08	2.28868e+08	2.48909e+08	2.20902e+08	3.1198e+08	2.2109e+08	2.27687e+08	2.3484e+08	2.43761e+08	2.55957e+08	2.99113e+08	3.05101e+08	3.02181e+08	2.85496e+08	2.52316e+08	296806834	253939617	273994994	2.91294e+08	2.2134e+08	2.50371e+08	2.64484e+08
862					C7 H8 O5 S	204.009	203.002	1.246						DDA for preferred ion	[M-H]-1		952410	928843	756828	732515	747527	831897	4.59086e+06	1.07119e+06	9.68187e+06	1.24948e+06	1.30508e+06	1.21901e+06	5.1295e+06	1.34691e+06	1.1488e+06	2.24323e+06	1.17503e+06	1.11697e+06	1.07553e+06	1.12806e+06	2.45162e+06	2.76775e+06	2.04736e+06	4.7911e+06	1.13933e+06	1.07532e+06	1.23041e+06	949980	1.00178e+06	1.02964e+06
863					C2 H5 N8 P S	204.009	203.002	3.177						No MS2	[M-H]-1		2.13289e+06	2.07969e+06	1.87939e+06	1.61604e+06	1.66239e+06	1.64051e+06	2.25623e+06	2.57399e+06	2.39138e+06	1.67532e+06	1.71156e+06	1.79487e+06	2.41064e+06	2.5156e+06	2.61408e+06	7.56386e+06	1.65374e+06	1.72801e+06	2.48914e+06	2.60808e+06	2.49873e+06	1.8664e+06	1.90758e+06	1.76379e+06	2.59127e+06	2.55776e+06	2.58872e+06	2.31386e+06	2.04884e+06	2.02473e+06
864					C3 H4 N6 O5	204.025	203.017	10.477						DDA for preferred ion	[M-H]-1		3.68289e+06	3.07542e+06	3.05458e+06	3.66589e+08	4.51586e+08	3.67513e+08	3.69455e+06	3.59168e+06	4.03052e+06	2.83339e+06	2.93677e+06	2.56374e+06	3.45333e+06	3.00314e+06	3.80168e+06	2.36419e+06	2.41409e+06	2.67512e+06	3.83479e+06	3.77535e+06	3.717e+06	2.42887e+06	2.48486e+06	2.76292e+06	3.3235e+06	3.21896e+06	3.38587e+06	2.5935e+06	2.51822e+06	2.62719e+06
865					C7 H8 O7	204.027	203.02	10.638						DDA for preferred ion	[M-H]-1		1.83111e+06	1.77848e+06	4.24918e+06	1.82105e+06	1.77024e+06	2.3005e+06	1.99469e+06	1.55329e+06	1.63398e+06	1.13573e+06	1.3058e+06	1.14195e+06	3.71278e+06	1.29613e+06	2.40103e+06	1.32454e+06	2.36322e+06	1.22036e+06	2.41994e+06	7.5527e+06	7.27154e+06	4.59341e+06	6.03004e+06	5.29104e+06	1.6651e+06	2.29901e+06	1.61796e+06	1.23018e+06	1.53663e+06	1.83519e+06
866					C7 H8 O7	204.027	203.02	13.724						DDA for preferred ion	[M-H]-1		4.68759e+06	4.29415e+06	4.94481e+06	4.50384e+06	4.17568e+06	4.30324e+06	4.63786e+06	4.03899e+06	4.30871e+06	3.20809e+06	3.40227e+06	3.16467e+06	3.99724e+06	4.19957e+06	4.15862e+06	2.86967e+06	2.99427e+06	3.69743e+06	5.07642e+06	5.07795e+06	4.72845e+06	2.83447e+06	3.07805e+06	3.31586e+06	5.00005e+06	4.7402e+06	4.96771e+06	3.84066e+06	3.54147e+06	3.85889e+06
867					C7 H8 O7	204.027	203.02	13.229						DDA for preferred ion	[M-H]-1		4.26914e+07	3.74835e+07	2.96582e+07	1.05365e+08	5.04894e+07	9.61488e+07	2.11887e+06	1.85212e+06	1.82982e+06	1801741	1.54359e+06	1.54312e+06	4.0358e+06	2.44037e+06	1.78675e+06	1.03737e+06	1.12142e+06	1.18338e+06	1.98099e+06	2.72535e+06	1.99051e+06	1.26971e+06	1.04854e+06	1.2292e+06	1.91102e+06	1.69552e+06	1.69048e+06	1.37501e+06	1.25254e+06	1.33052e+06
868					C6 H8 N2 O6	204.038	203.031	10.169						DDA for preferred ion	[M-H]-1		1.34074e+06	1.34277e+06	2.67671e+06	1.24603e+06	1.63705e+06	2.9384e+06	1.36791e+06	1.31478e+06	1.45075e+06	1.01885e+06	1.16774e+06	1.37525e+06	1.35625e+06	1.1639e+06	1.16837e+06	980087	1.06482e+06	2.25322e+06	1.49589e+06	1.5503e+06	1.47007e+06	1.06828e+06	1.02668e+06	1.08879e+06	1.45604e+06	4.98759e+06	1.49027e+06	1.45103e+06	2.44683e+06	4.60291e+06
869					C7 H4 N6 O2	204.04	203.032	1.709						DDA for preferred ion	[M-H]-1		938941	909693	727583	673307	676612	702799	3.27921e+07	3.15899e+07	2.83613e+07	9.63757e+07	9.4096e+07	6.20243e+07	2.95104e+07	1.61348e+07	1.41636e+07	5.27728e+07	4.72253e+07	3.85143e+07	1.05962e+06	1.02983e+06	1.84304e+07	9.29755e+07	8.72081e+07	6.70084e+07	5.92008e+07	7.52652e+07	3.68399e+07	8.37976e+07	7.25278e+07	6.30058e+07
870					C7 H4 N6 O2	204.04	203.033	1.843						DDA for preferred ion	[M-H]-1		3.49853e+06	3.40704e+06	2.78604e+06	2.66147e+06	2.96301e+06	2.84045e+06	3.67221e+06	3.90687e+06	3.80365e+06	5.12289e+07	6.34627e+07	1.11631e+08	3.875e+06	4.10051e+06	1.37994e+07	2.2503e+08	2.99253e+08	2.04513e+08	3.92381e+06	3.85105e+06	3.70658e+06	2.9656e+08	3.51562e+08	2.90009e+08	3.77914e+06	5.05359e+06	3.77787e+07	1.69694e+07	1.24067e+07	1.13181e+07
871					C5 H9 N4 O3 P	204.042	203.035	2.836						DDA for preferred ion	[M-H]-1		5.24129e+06	6.17496e+06	7.05926e+06	9.16192e+06	8.92199e+06	1.54787e+07	3.24205e+06	402059	1.56516e+06	6.19169e+07	3.50571e+06	8.48408e+06	2.80162e+06	1.60704e+06	2.4774e+06	1.97998e+07	2.10734e+07	7.64646e+06	2.7108e+06	1.28454e+06	1.22458e+06	3.42601e+07	2.80343e+07	2.23965e+06	1.06405e+06	1.96278e+06	984155	2.78915e+07	1.17757e+07	1.86761e+07
872					C11 H8 O4	204.042	203.035	1.173						DDA for preferred ion	[M-H]-1		867964	819421	704017	631522	655130	656776	839609	872792	862342	6.55874e+06	633813	605027	828402	922940	838209	600494	541466	645142	891231	891960	844104	669062	683991	605246	827173	808021	859320	641091	647428	650383
873					C4 H10 N6 P2	204.044	203.037	2.979						DDA for preferred ion	[M-H]-1		2.16179e+07	2.66517e+07	6.79569e+07	3.73967e+07	2.3924e+07	9.68581e+07	1.73621e+06	1.99778e+06	1.90619e+06	1.23377e+06	1.38114e+06	1.35681e+06	1.85803e+06	1.95641e+06	1.90271e+06	1.37448e+06	1.27173e+06	1.40458e+06	1.98713e+06	1.93642e+06	1.91697e+06	1.4187e+06	1.58114e+06	1.38709e+06	1.93135e+06	1.85683e+06	1.87863e+06	1.59884e+06	1.57858e+06	1.3931e+06
874					C5 H4 N10	204.061	203.054	2.651						DDA for preferred ion	[M-H]-1		1.58967e+06	1.54497e+06	1.36088e+06	1.13411e+06	1.14305e+06	1.28539e+06	1.55454e+06	1.69176e+06	1.62829e+06	1.10999e+06	1.16356e+06	1.20385e+06	1.70777e+06	1.802e+06	1.74341e+06	1.16128e+06	1.16101e+06	1.21175e+06	1.67258e+06	1.65287e+06	1.55002e+06	1.23858e+06	1.38197e+06	1.22825e+06	1.49414e+06	1.44503e+06	1.48045e+06	1.34069e+06	1.34851e+06	1.12808e+06
875					C8 H12 O6	204.063	203.056	6.357						DDA for preferred ion	[M-H]-1		2.76758e+06	4.49873e+06	8.434e+06	1.05848e+07	1.32357e+07	5.87955e+06	1.93605e+07	1.40018e+07	1.56194e+07	4.93146e+06	1.17231e+07	4.81662e+06	7.21941e+07	3.35721e+07	4.62319e+07	6.98516e+06	2.8732e+07	2.97175e+07	4.2491e+07	5.8266e+07	4.44967e+07	2.12304e+07	3.72161e+07	4.29746e+07	1.35427e+07	2.04977e+07	1.51498e+07	8.97566e+06	1.42823e+07	1.18108e+07
876					C8 H12 O6	204.063	203.056	6.819						DDA for preferred ion	[M-H]-1		2.71474e+06	1.95504e+06	1.97831e+06	1.85822e+06	2.16707e+06	2.00907e+06	2.58901e+06	2.41944e+06	2.80054e+06	1.6925e+06	1.91615e+06	2.28905e+06	3.27455e+06	2.55978e+06	2.37646e+06	2.01325e+06	3.8722e+06	3.07644e+06	4.65393e+06	7.65859e+06	2.57509e+06	3.71277e+06	4.68373e+06	4.32395e+06	2.56692e+06	2.83136e+06	5.03852e+06	2.0564e+06	2.07452e+06	2.40666e+06
877					C7 H12 N2 O5	204.075	203.067	12.6						DDA for preferred ion	[M-H]-1		3.16765e+07	3.87919e+07	6.64873e+07	6.59463e+07	5.8946e+07	6.3665e+07	1.63562e+06	1.4854e+06	1.5755e+06	1.14331e+06	1.21815e+06	1.11433e+06	1.42413e+06	1.57551e+06	1.64884e+06	1.02392e+06	1.05585e+06	1.1428e+06	1.71852e+06	1.63868e+06	1.62743e+06	1.01406e+06	1.07611e+06	1.15098e+06	1.51904e+06	1.47305e+06	1.59261e+06	1.1781e+06	1.11473e+06	1.21292e+06
878					C12 H12 O3	204.079	203.071	1.19						DDA for preferred ion	[M-H]-1		1.15427e+06	1.10209e+06	895341	867737	841098	837665	1.23484e+06	1.33815e+06	1.38338e+06	871282	985389	1.21988e+06	1.33624e+06	1.61399e+06	1.25837e+06	1.72135e+06	6.02286e+07	895136	1.18863e+06	1.14796e+06	1.04983e+06	3.70252e+06	954054	910786	1.0084e+06	1.03223e+06	1.04106e+06	776497	845881	747803
879					C12 H12 O3	204.079	203.071	1.37						DDA for preferred ion	[M-H]-1		956690	933836	739377	767208	724684	774892	1.18021e+06	1.08074e+06	1.08861e+06	1.01601e+08	9.36141e+07	1.13321e+08	1.19206e+06	1.30448e+06	1.35979e+06	6.80173e+07	5.95508e+07	9.30898e+07	1.16868e+06	1.07042e+06	1.12381e+06	7.21095e+07	4.6323e+07	5.28267e+07	1.00128e+06	1.06842e+06	1.02146e+06	125631980	8.50133e+07	8.37001e+07
880					C12 H12 O3	204.079	203.071	1.432						DDA for preferred ion	[M-H]-1		888655	828617	752679	654047	695289	703222	4.31735e+06	2.57403e+06	3.28372e+06	4.52381e+06	7.66581e+06	4.95411e+06	5.01337e+06	3.55764e+06	2.62646e+06	1.39419e+07	5.75596e+07	8.60025e+06	1.40058e+06	1.19625e+06	3.46016e+06	9.99779e+06	2.02005e+07	1.89336e+07	1.32439e+06	1.15033e+06	1.35893e+06	9.83762e+06	7.17505e+06	1.70596e+06
881					C9 H16 O5	204.1	203.093	3.981						DDA for preferred ion	[M-H]-1		2.46135e+06	2.53494e+06	4.25474e+06	4.23678e+06	1.97145e+06	2.01616e+06	1.33616e+07	4.31744e+06	6.36545e+06	3.39283e+06	2.45839e+06	2.5969e+06	6.56113e+07	4.04713e+07	4.09539e+07	9.91731e+06	1.94448e+07	1.50122e+07	2.96473e+06	3.15969e+07	4.35665e+07	2.59807e+07	3.13096e+07	3.94272e+07	2.98953e+06	1.4861e+07	8.0557e+06	6.3897e+06	1.15569e+07	8.97892e+06
882					C9 H16 O5	204.1	203.093	2.786						DDA for preferred ion	[M-H]-1		4.19027e+06	5.59333e+06	7.40438e+06	7.98226e+06	7.41949e+06	7.96209e+06	2.23182e+07	3.59937e+06	1.52072e+07	7.06137e+06	9.29906e+06	6.43639e+06	5.96638e+07	4.59772e+07	4.38943e+07	18704390	2.56938e+07	2.36773e+07	2.06795e+07	4.45113e+07	4.13443e+07	3.12951e+07	3.12695e+07	4.63421e+07	1.37903e+07	2.71643e+07	1.68295e+07	9.98864e+06	1.60526e+07	1.3547e+07
883					C8 H16 N2 O4	204.111	203.104	10.858						DDA for preferred ion	[M-H]-1		3.07511e+06	7.531e+06	1.08438e+07	1.05351e+07	1.08193e+07	7.49897e+06	1.65613e+06	1.51862e+06	1.70534e+06	1.17634e+06	1.27311e+06	1.14522e+06	1.43572e+06	1.56248e+06	1.58185e+06	1.00371e+06	982650	1.15093e+06	1.66225e+06	1.65374e+06	1.52982e+06	997263	1.02963e+06	1.11958e+06	1.39623e+06	1.41211e+06	1.32904e+06	1.06042e+06	1.00627e+06	1.08334e+06
884					C8 H16 N2 O4	204.111	203.104	11.349						DDA for preferred ion	[M-H]-1		1.24608e+07	1.67291e+07	2.53427e+07	2.29788e+07	2.06818e+07	9.13616e+06	1.59193e+06	1.47551e+06	1.6053e+06	1.11369e+06	1.15644e+06	1.09126e+06	1.39317e+06	1.50576e+06	1.54381e+06	979499	928964	1.05572e+06	1.5867e+06	1.60446e+06	1.47986e+06	966258	1.04516e+06	1.091e+06	1.4127e+06	1.37376e+06	1.44446e+06	1.15198e+06	1.07783e+06	1.10795e+06
885					C10 H20 O4	204.136	203.129	1.668						DDA for preferred ion	[M-H]-1		2.09082e+06	4.40882e+06	5.00478e+06	4.99021e+06	7.59648e+06	7.28167e+06	3.49181e+07	3.07427e+07	3.68993e+07	1.25991e+07	1.46679e+07	1.34198e+07	5.50644e+07	3.75471e+07	5.03478e+07	2.18093e+07	3.67175e+07	2.25854e+07	4.01904e+07	2.94428e+07	2.56301e+07	2.62939e+07	2.55396e+07	2.96082e+07	1.52679e+07	1.88922e+07	1.44545e+07	1.06331e+07	2.18251e+07	1.30112e+07
886					C6 H7 N O7	205.022	204.015	13.146						DDA for preferred ion	[M-H]-1		3.15291e+06	4.62769e+06	6.93919e+06	9.097e+06	1.06495e+07	3.83698e+06	2.32541e+06	1.89388e+06	1.9162e+06	1.59319e+06	1.73835e+06	1.5417e+06	1.91224e+06	6.38586e+06	2.00964e+06	1.91531e+06	1.18766e+06	3.4008e+06	2.29435e+06	2.564e+06	2.38465e+06	1.13671e+06	1.10799e+06	1.61889e+06	2.42214e+06	2.21022e+06	2.16978e+06	1.83993e+06	1.71707e+06	1.79906e+06
887					C10 H7 N O4	205.037	204.03	1.689						No MS2	[M-H]-1		1.90241e+06	2.41415e+06	4.14777e+06	3.2454e+06	3.34816e+06	4.91443e+06	5.45506e+06	3.72201e+06	5.5869e+06	1.07603e+07	9.91871e+06	1.32496e+07	1.00297e+07	7.40534e+06	7.95067e+06	1.14692e+07	1.45602e+07	1.87879e+07	8.6969e+06	1.05758e+07	8.27748e+06	2.13004e+07	1.86392e+07	2.70111e+07	4.45374e+06	5.83634e+06	5.32793e+06	9.77809e+06	9.34557e+06	7.82684e+06
888					C6 H6 O6 S	205.988	204.981	11.791						DDA for preferred ion	[M-H]-1		1.53885e+06	1.21663e+06	1.33066e+06	1.16101e+06	1.19985e+06	1.18217e+06	1.46224e+06	1.35163e+06	1.43859e+06	947581	1.07199e+06	969088	1.25728e+06	1.38331e+06	1.34304e+06	897948	887530	988876	1.44936e+06	1.47069e+06	1.34378e+06	851182	905406	1.01414e+06	1.26084e+06	1.20969e+06	1.32483e+06	982623	904538	972606
889					C6 H6 O6 S	205.988	204.981	3.415						DDA for preferred ion	[M-H]-1		2.60295e+06	2.72018e+06	2.23248e+06	2.06974e+06	2.07865e+06	2.19473e+06	2.82865e+06	3.08994e+06	3.16523e+06	2.09092e+06	2.22422e+06	2.31086e+06	3.02506e+06	3.26035e+06	3.3299e+06	2.1007e+06	2.01967e+06	2.35297e+06	3.42063e+06	3.43592e+06	3.08775e+06	2.42582e+06	2.62071e+06	2.423e+06	3.82131e+06	3.8736e+06	3.82939e+06	3.39639e+06	3.36944e+06	3.44598e+06
890					C6 H2 N6 O3	206.019	205.012	8.13						No MS2	[M-H]-1		1.31861e+08	1.26478e+08	1.25327e+08	1.34475e+07	8.87362e+07	1.16321e+07	9.61373e+06	1.08123e+07	9.8995e+06	6.88898e+06	7.86e+06	2.50956e+06	8.22971e+06	9.62468e+06	2.69845e+07	7.84473e+07	5.75051e+06	6.93565e+06	1.0872e+07	1.10142e+07	3.80108e+07	2.03827e+07	7.58899e+06	7.66471e+06	1.01953e+08	4.3274e+07	8.23374e+06	784372	7.41592e+06	7.98301e+07
891					C6 H2 N6 O3	206.019	205.012	15.096						No MS2	[M-H]-1		5.22602e+06	1.24429e+06	883927	3.50094e+06	3.34139e+07	1.13215e+06	1.32482e+06	8.69485e+07	1.36424e+06	1.04685e+06	785892	1.16797e+06	1.77574e+06	1.72735e+06	1.78243e+06	2.72503e+06	568359	501507	1.46951e+06	1.51799e+06	1.33681e+06	401099	544802	554354	2.70672e+06	1.41994e+08	1.99277e+06	901482	744269	1.34113e+06
892					C10 H6 O5	206.022	205.014	6.344						DDA for preferred ion	[M-H]-1		1.97161e+06	1.89559e+06	1.69525e+06	1.52671e+06	1.64174e+06	1.62516e+06	2.05236e+06	2.17433e+06	2.17453e+06	4.24387e+06	3.00096e+06	3.71727e+06	2.22273e+06	2.20077e+06	2.30625e+06	3.68327e+06	1.49765e+06	1.62314e+06	2.29187e+06	6.65447e+06	7.17766e+06	3.57307e+06	5.19812e+06	5.33131e+06	2.14838e+06	5.11335e+06	3.70626e+06	1.93935e+06	1.76702e+06	2.13179e+06
893					C10 H6 O5	206.022	205.014	1.616						DDA for preferred ion	[M-H]-1		888092	811589	693909	885960	671761	698645	958719	1.07411e+06	1.14964e+06	2.07682e+06	2.4219e+06	2.33862e+06	1.12717e+06	1.09907e+06	1.16723e+06	4.4884e+06	1.14367e+06	1.43761e+06	1.17715e+06	1.10272e+06	1.03969e+06	2.73657e+06	1.34089e+06	1.36997e+06	1.0288e+06	1.09831e+06	1.0753e+06	5.31048e+06	3.11073e+06	1.25057e+06
894					C10 H6 O5	206.022	205.014	1.36						DDA for preferred ion	[M-H]-1		2.02286e+06	1.9648e+06	1.64897e+06	2.70385e+06	4.31004e+06	4.73572e+06	2.00589e+06	2.07176e+06	2.15876e+06	2.83652e+07	3.14183e+07	1.67958e+07	2.09357e+06	2.282e+06	2.36944e+06	2.39074e+07	2.24663e+07	2.56845e+07	1.98226e+06	3.88282e+06	2.97857e+06	2.88274e+07	3.08415e+07	2.33421e+07	1.51273e+06	1.51065e+06	1.43992e+06	2.13079e+07	1.99006e+07	2.06149e+07
895					C7 H10 O7	206.043	205.035	6.701						No MS2	[M-H]-1		2.91095e+06	2.74975e+06	2.35726e+06	2.21044e+06	2.25064e+06	2.20194e+06	2.81828e+06	3.19539e+06	2.87968e+06	2.16638e+06	2.30182e+06	2.20437e+06	2.83261e+06	3.24816e+06	3.18611e+06	2.06222e+06	2.05779e+06	2.05914e+06	3.09571e+06	3.21543e+06	2.91612e+06	2.33027e+06	2.27723e+06	2.15956e+06	2.8036e+06	2.79586e+06	2.93003e+06	2.2927e+06	2.07863e+06	2.42934e+06
896					C7 H10 O7	206.043	205.035	8.822						No MS2	[M-H]-1		2.70159e+06	2.04634e+06	1.99262e+06	3.24327e+06	3.99849e+06	6.00729e+06	2.22655e+06	2.28521e+06	2.41593e+06	2.79598e+06	1.73861e+06	5.84163e+06	1.92355e+06	2.02177e+06	1.5551e+06	1.28439e+06	1.34029e+06	1.38714e+06	2.01109e+06	2.07132e+06	1.88112e+06	1.21541e+06	1.34517e+06	1.28957e+06	1.41807e+06	1.42296e+06	1.41343e+06	2.74632e+06	1.25556e+06	2.51772e+06
897					C11 H10 O4	206.058	205.051	1.249						No MS2	[M-H]-1		1.21128e+06	1.41246e+06	1.71869e+06	2.45086e+06	1.47253e+06	2.17174e+06	4.64251e+06	4.45224e+06	5.45674e+06	1.43123e+07	3.27743e+07	12686681	4.55365e+06	5.9103e+06	4.63459e+06	3.32828e+07	3.68216e+07	2.42242e+07	2.78691e+06	4.57705e+06	2.40029e+06	3.9981e+07	5.97294e+07	4.88054e+07	2.68432e+06	2.1268e+06	2.87446e+06	9.46825e+06	4.64607e+06	6.74376e+06
898					C10 H8 O2	160.052	205.051	1.252						No MS2	[M+FA-H]-1		1.21128e+06	1.40281e+06	1.71869e+06	2.45086e+06	1.47253e+06	2.17174e+06	4.64251e+06	4.45224e+06	5.45674e+06	1.43123e+07	3.27743e+07	12686681	4.55365e+06	5.9103e+06	4.63459e+06	3.32828e+07	3.68216e+07	2.42242e+07	2.78691e+06	4.57705e+06	2.40029e+06	3.9981e+07	5.97294e+07	4.88054e+07	2.68432e+06	2.1268e+06	2.87446e+06	9.46825e+06	4.64607e+06	6.74376e+06
899					C11 H10 O4	206.058	205.051	1.691						DDA for preferred ion	[M-H]-1		1.14185e+06	1.02879e+06	1.00937e+06	1.03808e+06	894090	2.53426e+06	2.07996e+06	2.82594e+06	1.30377e+06	1.57583e+07	2.04792e+07	1.51709e+07	2.57253e+06	2.42344e+06	3.18826e+06	1.74651e+07	1.75014e+07	1.9667e+07	1.36064e+06	1.04113e+06	3.0843e+06	2.39532e+07	2.48367e+07	1.06182e+07	1.18091e+06	1.18832e+06	1.24015e+06	3.35636e+06	4.14944e+06	1.63105e+06
900	[Similar to: N'-hydroxy-4,7-dimethylpyrazolo[5,1-c][1,2,4]triazine-3-carboximidamide; ŒîMass: -0.0337 Da]				C11 H10 O4	206.058	205.051	2.421			69.1			DDA for preferred ion	[M-H]-1		2.51213e+06	2.25764e+06	1.92153e+06	1.8661e+06	1.67492e+06	1.769e+06	1.95594e+06	2.17551e+06	2.11047e+06	2.29167e+07	2.55905e+07	1.87746e+06	2.04986e+06	2.26716e+06	2.15543e+06	1.92287e+07	3.47839e+07	2.56893e+07	2.17885e+06	2.16004e+06	2.09144e+06	2.53629e+07	3.26685e+07	8.61426e+06	2.14044e+06	2.13283e+06	2.21805e+06	2.95709e+06	3.12482e+07	3.99033e+06
901					C7 H14 N2 O5	206.09	205.083	12.728						DDA for preferred ion	[M-H]-1		1.13877e+07	7.51396e+06	1.19343e+07	1.61276e+07	1.49808e+07	1.52524e+07	1.704e+06	1.61655e+06	1.70978e+06	1.19973e+06	1.34493e+06	1.1882e+06	1.54399e+06	1.59507e+06	1.60467e+06	1.05987e+06	1.08346e+06	1.17238e+06	1.79863e+06	1.78398e+06	1.67833e+06	1.06606e+06	1.18005e+06	1.19686e+06	1.48668e+06	1.48632e+06	1.49795e+06	1.16749e+06	1.13093e+06	1.15261e+06
902					C7 H14 N2 O5	206.09	205.083	12.788						DDA for preferred ion	[M-H]-1		4.0262e+06	2.2132e+07	1.53635e+07	1.4427e+07	2.81213e+07	1.66072e+07	1.41167e+06	1.30276e+06	1.21416e+06	844908	909396	911350	1.01795e+06	1.09118e+06	1.04469e+06	704866	674961	745198	2.44919e+06	1.14277e+06	1.10046e+06	670829	710997	772366	837325	831654	1.74358e+06	630128	604478	658977
903					C12 H14 O3	206.094	205.087	1.338						DDA for preferred ion	[M-H]-1		851562	822875	735857	681040	671545	733160	947690	974000	959642	5.82473e+07	1.05278e+08	2.84719e+08	1.03457e+06	1.10077e+06	1.07905e+06	4.14487e+08	1.71054e+08	1.37914e+08	991683	1.00705e+06	950054	1149883352	1154029107	5.14899e+08	963519	956107	932940	2.10993e+07	1.97468e+07	2.1057e+07
904					C12 H14 O3	206.094	205.087	1.257						No MS2	[M-H]-1		1.07602e+06	1.04045e+06	840533	790147	827925	844104	1.01686e+06	1.40676e+06	1.11546e+06	5.50813e+07	1.01871e+08	1.00221e+08	1.05916e+06	1.3789e+06	1.16315e+06	2.87382e+08	1.76484e+08	1.30875e+08	1.16017e+06	1.04359e+06	962124	472593687	6.81225e+08	1.77827e+08	941840	897715	925985	2.9057e+06	1.64261e+06	3.22075e+06
905	Unknown				Unknown	206.847	205.84	7.002						No MS2	[M-H]-1		7.39949e+07	8.72196e+07	6.47041e+07	7.89031e+07	8.16425e+07	6.13768e+07	7.72121e+07	7.44577e+07	7.59324e+07	4.72308e+07	1.04598e+08	5.77928e+07	8.97602e+07	5.29234e+07	1.25244e+08	5.55906e+07	6.11935e+07	5.36741e+07	1.02129e+08	7.91028e+07	1.06087e+08	6.70522e+07	8.04716e+07	6.3086e+07	7.04169e+07	7.13685e+07	9.78973e+07	8.41019e+07	65830521	5.5392e+07
906	[Similar to: 7-(Hydroxymethyl)-2,5a,11,11,13a-pentamethyl-3a,5a,6,8,12,13a,13b,13c-octahydrofuro[4,3,2-ij]pyrano[4',3':4,5]cyclohepta[1,2-f]isochromene-1,5,9,13(2H,11H)-tetrone; ŒîMass: -236.1920 Da]				C6 H8 O4 S2	207.986	206.979	1.452			73.4			DDA for preferred ion	[M-H]-1		832216	799983	660122	668286	619583	686326	5.01956e+06	4.12854e+06	4.68235e+06	3.65054e+06	7.79521e+06	4.89822e+06	5.80304e+06	4.08947e+06	3.6126e+06	1.22516e+07	1.29105e+07	1.17008e+07	986727	1.00909e+06	4.01563e+06	1.04021e+07	1.78464e+07	1.67213e+07	1.21059e+06	1.3549e+06	1.36975e+06	1.3959e+06	1.51461e+06	1.31352e+06
907	[Similar to: 7-(Hydroxymethyl)-2,5a,11,11,13a-pentamethyl-3a,5a,6,8,12,13a,13b,13c-octahydrofuro[4,3,2-ij]pyrano[4',3':4,5]cyclohepta[1,2-f]isochromene-1,5,9,13(2H,11H)-tetrone; ŒîMass: -236.1920 Da]				C6 H8 O4 S2	207.986	206.979	1.506			68.8			DDA for preferred ion	[M-H]-1		761666	748114	674977	619737	609849	647803	958067	1.02879e+06	1.06997e+06	1.38488e+06	1.44862e+06	5.23749e+06	1.28385e+06	1.29157e+06	1.14497e+06	2.41276e+06	3.27816e+06	6.24239e+06	1.27519e+06	943355	1.22002e+06	4.87605e+06	6.30481e+06	8.33213e+06	772510	793857	784050	938176	931648	928795
908					C10 H8 O3 S	208.019	207.012	1.734						DDA for preferred ion	[M-H]-1		1.98633e+07	1.79476e+07	1.5738e+07	1.94774e+07	1.78941e+07	1.83558e+07	2.38877e+07	2.20636e+07	2.58297e+07	1.44913e+07	2.92782e+07	2.28004e+07	4.67727e+07	3.0752e+07	2.52547e+07	4.49401e+07	5.08676e+07	6.9865e+07	2.58674e+07	2.33419e+07	1.52562e+07	7.01363e+07	1.80882e+08	2.50343e+08	2.18466e+07	2.10383e+07	2.55375e+07	1.76208e+07	1.67041e+07	1.69765e+07
909					C10 H8 O5	208.037	207.03	4.82						DDA for preferred ion	[M-H]-1		6.89582e+06	2.46014e+06	8.12092e+06	9.08611e+06	7.22529e+06	9.7729e+06	9.40113e+06	3.51431e+06	2.64149e+06	8.06548e+06	2.52891e+06	5.60892e+06	2.54557e+06	3.48897e+06	5.6875e+06	7.20658e+06	1.18683e+07	1.25725e+07	2.76798e+06	2.71618e+06	2.56971e+06	2.01498e+06	2.0603e+06	2.05398e+06	2.70505e+06	6.51217e+06	2.75587e+06	9.17918e+06	1.68462e+07	1.2892e+07
910	[Similar to: 7-(Hydroxymethyl)-2,5a,11,11,13a-pentamethyl-3a,5a,6,8,12,13a,13b,13c-octahydrofuro[4,3,2-ij]pyrano[4',3':4,5]cyclohepta[1,2-f]isochromene-1,5,9,13(2H,11H)-tetrone; ŒîMass: -236.1412 Da]				C3 H8 N6 O3 S	208.037	207.03	1.594			63.5			DDA for preferred ion	[M-H]-1		1.34517e+06	2.77917e+06	1.5637e+06	6.61752e+06	7.27963e+06	6.71337e+06	4.90462e+06	1.58107e+06	1.75617e+06	4.80581e+06	2.48434e+06	4.28456e+06	3.42695e+06	5.29316e+06	3.92405e+06	6.96492e+06	3.77756e+06	1.04708e+07	5.694e+06	7.06627e+06	5.58792e+06	6.99998e+06	8.17228e+06	1.75618e+07	1.20302e+06	1.17886e+06	2.66543e+06	1.29226e+06	1.11393e+06	1.47054e+06
911					C10 H8 O5	208.037	207.03	2.207						DDA for preferred ion	[M-H]-1		1.2804e+06	1.22557e+06	1.57579e+06	977504	1.40053e+06	1.98379e+06	3.72484e+06	3.22174e+06	1.48659e+06	2.38553e+06	1.98287e+06	1.68379e+06	6.18076e+06	2.2354e+06	4.5628e+06	4.42951e+06	8293965	4.97687e+06	1.0781e+07	1.2969e+07	1.35478e+07	6.01536e+06	1.58622e+07	1.38168e+07	3.75198e+06	3.40195e+06	1.95095e+06	2.45712e+06	2.35454e+06	2.594e+06
912					C10 H8 O5	208.037	207.03	3.214						DDA for preferred ion	[M-H]-1		4.20838e+06	2.15678e+06	6.18151e+06	6.89187e+06	2.20031e+06	7.20397e+06	2.26438e+06	2.58946e+06	2.40611e+06	9.38199e+06	8.953e+06	7.04333e+06	2.41051e+06	2.65367e+06	2.67599e+06	8.34331e+06	2.32538e+07	1.69479e+07	2.55713e+06	2.6364e+06	2.43465e+06	1.0076e+07	1.34199e+07	1.35249e+07	2.74965e+06	4.2879e+06	2.66675e+06	9.47555e+06	1.63215e+07	1.46202e+07
913					C7 H12 O7	208.058	207.051	9.264						DDA for preferred ion	[M-H]-1		4.20401e+06	4.25146e+06	1.44e+08	4.30868e+06	1.87855e+08	4.3065e+06	3.34565e+06	3.33323e+06	3.75048e+06	2.53216e+06	2.74854e+06	2.45344e+06	3.22862e+06	2.74025e+06	2.68476e+06	2.33637e+06	2.23602e+06	2.55258e+06	3.8056e+06	3.49749e+06	3.34793e+06	2.44435e+06	2.45112e+06	2.36129e+06	3.08743e+06	3.07838e+06	3.22991e+06	2.52853e+06	7.59871e+06	2.53356e+06
914					C7 H12 O7	208.058	207.051	9.453						DDA for preferred ion	[M-H]-1		6.31989e+07	6.97585e+07	154194074	1.84484e+08	2.00146e+08	1.12692e+08	4.31511e+06	4.16738e+06	4.55935e+06	3.32162e+06	3.49838e+06	3.19319e+06	3.9359e+06	3.51308e+06	3.37558e+06	2.84567e+06	2.75703e+06	3.1571e+06	4.77236e+06	4.50405e+06	4.35387e+06	2.88662e+06	2.86964e+06	2.92233e+06	3.63234e+06	3.81162e+06	3.65981e+06	9.30655e+06	1.2285e+07	1.18177e+07
915					C7 H12 O7	208.058	207.051	13.173						DDA for preferred ion	[M-H]-1		108722315	7.68385e+07	6.82587e+07	5.49915e+07	7.7951e+07	5.19359e+07	7.4282e+07	6.09257e+07	6.10875e+07	4.824e+07	4.26452e+07	4.53847e+07	4.99863e+07	4.99708e+07	6.04219e+07	2.63128e+07	2.69841e+07	3.57459e+07	7.17801e+07	7.80671e+07	6.57391e+07	2.46498e+07	2.10512e+07	2.56327e+07	7.22512e+07	6.73468e+07	7.73578e+07	5.30627e+07	5.04548e+07	5.60574e+07
916					C7 H12 O7	208.058	207.051	10.626						DDA for preferred ion	[M-H]-1		3.7805e+07	6.32902e+07	8.90462e+07	8.47055e+07	6.9023e+07	5.88087e+07	1.34085e+07	4.40918e+06	6.44236e+06	2.04553e+07	1.68017e+07	1.76744e+07	1.95422e+06	1.74911e+06	2.28626e+06	8.78837e+06	6.65188e+06	5.19649e+06	2.32563e+06	3.30002e+06	2.15344e+06	1.45951e+06	1.47666e+06	1.84343e+06	4.99045e+07	5.6552e+07	5.3104e+07	3.44811e+07	3.75759e+07	3.37672e+07
917					C7 H12 O7	208.058	207.051	13.421						DDA for preferred ion	[M-H]-1		3.99343e+07	3.12549e+07	5.05141e+07	2.17509e+07	1.96647e+07	1.57289e+07	2.03842e+07	1.68628e+07	1.71402e+07	1.31568e+07	1.40097e+07	1.4e+07	15481980	1.43358e+07	1.60168e+07	9.51466e+06	1.0267e+07	1.1161e+07	1.78335e+07	2.01436e+07	1.84509e+07	9.49307e+06	9.40957e+06	1.1027e+07	2.42673e+07	1.49984e+07	1.59152e+07	1.23482e+07	1.14398e+07	1.17222e+07
918					C12 H16 O3	208.11	207.103	1.243						DDA for preferred ion	[M-H]-1		888197	865394	704458	679216	673365	769879	968164	978789	972048	8.02913e+06	1.50806e+07	6.35316e+07	971557	3.28673e+06	5.54995e+06	2.97806e+07	6.23305e+07	1.74466e+08	1.68748e+06	998483	922816	2.60009e+08	2.6808e+08	1.27335e+08	951127	913290	1.02471e+06	2.73956e+06	3.11404e+06	3.40615e+06
919	Unknown				Unknown	208.844	207.837	7.002						DDA for preferred ion	[M-H]-1		8.15604e+07	3.93403e+07	9.49549e+07	8.6284e+07	7.02349e+07	7.03881e+07	7.67759e+07	6.96053e+07	7.95793e+07	5.53282e+07	2.60561e+07	7.24402e+07	6.96298e+07	8.81782e+07	9.18307e+07	6.0764e+07	3.31364e+07	6.4035e+07	9.62726e+07	8.86476e+07	7.32797e+07	6.00245e+07	4.96432e+07	4.59906e+07	7.25122e+07	7.73808e+07	7.14595e+07	5.74832e+07	6.43216e+07	6.29367e+07
920	Unknown				Unknown	208.844	207.837	6.884						No MS2	[M-H]-1		1.23142e+08	124746800	1.45799e+08	1.1591e+08	9.91984e+07	6.8378e+07	8.37115e+07	1.04419e+08	1.05226e+08	8.81517e+07	7.60597e+07	8.82329e+07	7.47145e+07	9.66088e+07	8.85715e+07	4.19667e+07	6.23369e+07	4.49895e+07	1.22354e+08	1.49463e+08	9.07897e+07	5.55792e+07	8.96679e+07	7.99104e+07	7.03947e+07	9.55466e+07	9.14043e+07	8.49213e+07	6.91185e+07	6.24932e+07
923					C5 H2 N6 O4	210.014	209.007	18.573						DDA for preferred ion	[M-H]-1		1.07261e+06	1.17402e+06	1.36216e+06	939409	953688	1.03614e+06	1.23993e+06	2.53143e+06	847938	1.14313e+06	958248	923587	1.0321e+06	2.81304e+06	934606	762750	1.15193e+06	835647	9.07037e+06	1.64979e+06	3.61143e+06	690060	1.48088e+06	1.35404e+06	1.78127e+06	1.14834e+06	917200	3.0726e+06	921345	731299
924					C5 H2 N6 O4	210.014	209.007	3.856						DDA for preferred ion	[M-H]-1		5.09332e+06	1.23522e+06	1.02721e+06	951141	954903	2.07582e+06	1.71685e+06	1.38525e+06	2.32485e+06	890259	3.6021e+06	4.21742e+06	3.40638e+06	1.50108e+06	5.04864e+06	911613	1.17818e+06	1.66419e+06	1.93215e+07	2.13203e+06	2.34677e+06	1.13022e+06	1.87559e+06	1.06385e+06	2.27695e+06	1.42597e+06	1.52366e+06	6.50396e+06	1.23094e+06	2.34054e+06
925					C9 H6 O6	210.016	209.009	1.242						DDA for preferred ion	[M-H]-1		1.08406e+06	1.49165e+06	1.93436e+06	1.3872e+06	2.35676e+06	1.84711e+06	5.02112e+06	3.01184e+06	3.6466e+06	2.46175e+06	2.27229e+06	1.82189e+06	7.18482e+06	6.7183e+06	5.54026e+06	4.16216e+06	6.29389e+06	3.93274e+06	9.01591e+06	1.02637e+07	8.35994e+06	1.61825e+07	8.92879e+06	1.4339e+07	3.26804e+06	3.55276e+06	2.88183e+06	3.7124e+06	3.15686e+06	4.42526e+06
926					C9 H6 O6	210.016	209.009	1.666						DDA for preferred ion	[M-H]-1		1.723e+06	1.67749e+06	3.37271e+06	1.55774e+06	1.60944e+06	2.29009e+06	3.6088e+06	2.34468e+06	3.19088e+06	2.01801e+06	1.62065e+06	1.35776e+06	6.14256e+06	6.31821e+06	4.33284e+06	3.24103e+06	5.13273e+06	3.90165e+06	1.1648e+07	1.8157e+07	1.36775e+07	1.24542e+07	1.02001e+07	1.22803e+07	6.89832e+06	8.47018e+06	8.21922e+06	3.05118e+06	3.32516e+06	4.31305e+06
927					C9 H6 O6	210.016	209.009	6.773						DDA for preferred ion	[M-H]-1		1.86665e+06	1.78124e+06	2.09571e+06	1.47725e+06	1.46046e+06	1.76917e+06	2.38813e+06	2.12712e+06	2.00541e+06	1.73169e+06	3.32218e+06	1.50252e+06	2.06693e+06	2.15367e+06	2.45203e+06	5.08394e+06	6.29761e+06	5.53016e+06	2.27633e+06	2.31104e+06	2.85016e+06	6.26964e+06	5.39859e+06	7.40709e+06	2.66345e+06	8.84396e+06	6.94548e+06	1.79638e+06	1.59496e+06	2.1059e+06
928					C9 H6 O6	210.016	209.009	8.787						DDA for preferred ion	[M-H]-1		713189	590391	652711	575610	583022	620916	810322	799544	832306	756277	659596	642236	896295	913692	696097	1.04297e+06	578441	682952	1.1933e+06	1.00564e+06	902369	871827	946470	993130	1.91275e+06	1.20676e+06	2.06711e+06	912384	821822	857468
929					C10 H10 O S2	210.016	209.009	13.654						DDA for preferred ion	[M-H]-1		1.66621e+06	1.52576e+06	2.02029e+06	1.65049e+06	1.25923e+06	1.51227e+06	6.93733e+06	1.45091e+06	3.63072e+06	1.95465e+06	3.4402e+06	1.11736e+06	1.91055e+07	1.01546e+07	6.44231e+06	2.37943e+06	2.85119e+06	5.77697e+06	1.91131e+07	3.28289e+07	3.35511e+07	2.06161e+06	3.94614e+06	1.4228e+06	3.53524e+06	2.39762e+07	3.84379e+06	4.13121e+06	2.63756e+06	4.11182e+06
931					C4 H3 N8 O P	210.016	209.009	4.352						DDA for preferred ion	[M-H]-1		3.27659e+06	3.32144e+06	2.87039e+06	2.54427e+06	2.67814e+06	2.6208e+06	3.36307e+06	3.81291e+06	3.77735e+06	4.06046e+06	2.65311e+06	2.52332e+06	3.43085e+06	3.79499e+06	3.78132e+06	3.75591e+06	2.28472e+06	2.52662e+06	3.67327e+06	3.77147e+06	3.42631e+06	2.96298e+06	2.83039e+06	2.76216e+06	3.60938e+06	3.29636e+06	3.50034e+06	2.73507e+06	2.62632e+06	2.80339e+06
932					C9 H6 O6	210.016	209.009	5.84						DDA for preferred ion	[M-H]-1		3.51103e+06	3.40639e+06	3.04632e+06	2.65498e+06	2.82783e+06	2.79283e+06	4.03263e+06	4.01565e+06	3.9815e+06	4.38849e+06	2.62354e+06	2.75404e+06	3.58349e+06	3.84952e+06	3.81429e+06	2.94661e+06	2.32589e+06	2.69732e+06	3.75119e+06	3.76906e+06	3.49268e+06	2.58286e+06	2.76241e+06	2.5205e+06	3.0818e+06	3.11154e+06	3.16394e+06	2.44607e+06	2.41434e+06	2.61838e+06
933					C6 H10 O6 S	210.02	209.013	7.738						DDA for preferred ion	[M-H]-1		1.85818e+06	1.83487e+06	1.7609e+06	1.72953e+06	1.62924e+06	1.69048e+06	1.57394e+06	1.63282e+06	1.74097e+06	1.21992e+06	1.32119e+06	1.24352e+06	1.62922e+06	1.84337e+06	1.42356e+06	1.16972e+06	1.14979e+06	1.30757e+06	1.91697e+06	1.94195e+06	1.75156e+06	1.36461e+06	1.42445e+06	1.31692e+06	1.97944e+06	1.89994e+06	1.96749e+06	1.53664e+06	1.54534e+06	1.54987e+06
934					C6 H10 O8	210.038	209.03	13.879						DDA for preferred ion	[M-H]-1		1.19442e+07	5.96599e+06	37340050	5.02012e+06	4.91469e+07	6.52909e+07	3.31843e+07	5.76284e+06	6.04394e+06	7.50728e+06	5.15331e+06	4.51935e+06	2.46769e+07	5.7801e+06	5.93065e+06	3.98525e+06	4.01903e+06	4.43154e+06	6.65839e+06	6.87714e+06	6.69252e+06	4.00182e+06	4.16666e+06	4.68691e+06	4.07192e+07	5.96015e+06	6.44969e+06	7.97021e+06	4.74476e+06	5.16186e+06
935					C6 H6 N6 O3	210.05	209.043	2.558						DDA for preferred ion	[M-H]-1		944874	939745	810365	710791	686643	770966	1.64915e+06	1.16555e+06	993172	744336	764854	760854	7.54244e+06	3.19366e+06	3.56826e+06	1.11272e+06	2.12951e+06	1.96282e+06	1.23401e+07	9.50172e+06	7.29841e+06	2.31271e+06	1.48666e+06	4.35409e+06	850176	2.01266e+06	869841	816608	760755	700582
936					C10 H10 O5	210.053	209.045	1.732						DDA for preferred ion	[M-H]-1		4.60273e+06	3.22528e+06	3.77123e+06	4.2077e+06	6.29077e+06	4.37907e+06	8.93089e+06	7.4214e+06	4.78997e+06	1.21251e+07	1.28287e+07	1.22094e+07	6.3488e+06	5.03898e+06	4.5847e+06	1.09774e+07	1.13274e+07	1.23886e+07	3.44297e+06	1.14205e+07	1.08395e+07	1.41899e+07	1.51096e+07	1.47915e+07	6.41188e+06	7.70757e+06	8.23195e+06	1.50592e+07	1.36293e+07	1.35856e+07
937					C10 H10 O5	210.053	209.046	1.565						DDA for preferred ion	[M-H]-1		6.34793e+06	1.68608e+06	1.42795e+06	3.28994e+06	4.98933e+06	5.61275e+06	1.65787e+06	1.70712e+06	1.67504e+06	5.99405e+06	4.09896e+06	3.65072e+06	3.31552e+06	1.81083e+06	1.4977e+06	4.14916e+06	5.42361e+06	5.66398e+06	3.20636e+06	4.02872e+06	4.55014e+06	5.08757e+06	3.93167e+07	1.67317e+07	1.27351e+06	1.2371e+06	1.20676e+06	1.74482e+06	3.84522e+06	1.16922e+06
938					C10 H10 O5	210.053	209.046	1.448						DDA for preferred ion	[M-H]-1		1.72976e+06	1.66368e+06	993073	1.39365e+06	1.2928e+06	1.43286e+06	1.05509e+07	8.68301e+06	9.85343e+06	7.70893e+06	1.64709e+07	1.39661e+07	1.23568e+07	8.71323e+06	7.70186e+06	2.64315e+07	2.79826e+07	2.50372e+07	2.65748e+06	2.27041e+06	8.60851e+06	2.23833e+07	3.8426e+07	3.60263e+07	2.68418e+06	3.00627e+06	3.04137e+06	3.12406e+06	4.80414e+06	3.11334e+06
939					C10 H10 O5	210.053	209.046	3.195						DDA for preferred ion	[M-H]-1		1.86147e+06	3.89927e+06	5.33711e+06	4.96558e+06	4.36749e+06	5.6275e+06	4.04617e+07	3.92666e+07	3.99829e+07	26848746	3.5574e+07	2.24313e+07	7.46361e+07	5.29139e+07	5.37761e+07	5.19006e+07	65855886	8.04339e+07	2.67688e+07	3.36052e+07	3.66504e+07	4.06496e+07	3.9794e+07	4.75312e+07	2.03822e+07	1.92337e+07	2.25482e+07	1.87601e+07	1.69792e+07	1.39768e+07
940					C10 H10 O5	210.053	209.046	3.394						DDA for preferred ion	[M-H]-1		2.35112e+06	2.41214e+06	1.99566e+06	1.80361e+06	1.88178e+06	1.91353e+06	2.02402e+07	1.31728e+07	2.76179e+06	9.85529e+06	1.32769e+07	1.01978e+07	5.3449e+07	4.08331e+07	3.65806e+07	2.41721e+07	2.52147e+07	2.28957e+07	2.09359e+07	2.31192e+07	3.37027e+07	3.06422e+07	3.15822e+07	3.40988e+07	8.70704e+06	3.18085e+07	1.10605e+07	6.96572e+06	7.85835e+06	3.85097e+06
941					C5 H7 N8 P	210.053	209.046	3.702						DDA for preferred ion	[M-H]-1		2.98569e+06	3.26307e+06	2.82089e+06	3.10482e+06	3.32591e+06	3.026e+06	2.67546e+06	2.98507e+06	3.01596e+06	2.02882e+06	2.10688e+06	2.06015e+06	3.41608e+06	2.96733e+06	2.99098e+06	1.89245e+06	1.84473e+06	2.06995e+06	3.3588e+06	2.92919e+06	4.06308e+06	2.1837e+06	2.1831e+06	3.69347e+06	2.76435e+06	2.86107e+06	2.81254e+06	2.18621e+06	2.30576e+06	2.14799e+06
942					C5 H7 N8 P	210.053	209.046	2.288						DDA for preferred ion	[M-H]-1		5.17473e+07	4.34152e+07	3.65143e+07	3.39458e+07	3.29634e+07	2.9917e+07	6.43198e+07	8.09049e+07	5.0663e+07	1.23963e+07	1.81034e+07	3.56045e+07	4.64158e+07	3.53229e+07	4.92471e+07	7.81056e+06	7.35342e+06	1.48541e+07	1.55998e+07	1.00697e+07	3.98888e+07	8.46261e+06	8.88313e+06	5.5597e+06	5.47199e+07	4.5485e+07	5.12582e+07	3.64159e+07	3.12691e+07	2.9142e+07
943					C10 H10 O5	210.053	209.046	4.695						DDA for preferred ion	[M-H]-1		3.93336e+06	3.98727e+06	3.52112e+06	3.29512e+06	3.61736e+06	3.42993e+06	5.56621e+06	4.31011e+06	4.23829e+06	3.00287e+06	2.95749e+06	3.63316e+06	1.18112e+07	1.04992e+07	5.07751e+06	5.01255e+06	8.81671e+06	5.39938e+06	9.06618e+06	4.55345e+06	2.78857e+06	3.34441e+06	6.96098e+06	6.34202e+06	4.69832e+06	4.82832e+06	4.67394e+06	3.94294e+06	3.77414e+06	4.37508e+06
944					C7 H14 O7	210.074	209.067	10.956						DDA for preferred ion	[M-H]-1		1.57332e+08	1.81301e+08	2.88734e+08	3.49886e+08	2.96456e+08	3.19677e+08	3.41034e+06	3.25654e+06	3.42467e+06	1.26093e+07	3.68808e+06	7.32471e+06	3.55996e+06	3.61274e+06	3.55044e+06	1.43672e+07	9.33707e+06	2.37665e+06	3.56777e+06	3.55436e+06	3.24833e+06	2.22126e+06	2.27057e+06	2.47182e+06	1.66303e+07	1.76653e+07	8.33207e+06	1.84792e+08	106119668	130768401
945					C5 H16 N4 O P2	210.08	209.073	1.322						DDA for preferred ion	[M-H]-1		965106	873720	739694	719429	744063	756829	1.0722e+06	1.11672e+06	1.11291e+06	1309375591	9.91314e+06	8.64309e+08	1.22569e+06	1.26886e+06	1.10659e+06	2.21811e+07	1003461658	1253246816	1.10265e+06	1.11371e+06	1.06472e+06	1421085110	1458000950	9.63928e+08	1.04558e+06	1.05025e+06	1.03711e+06	1275403292	1186653396	1.16704e+07
946					C11 H14 O4	210.089	209.082	1.728						DDA for preferred ion	[M-H]-1		3.00066e+06	2.69942e+06	3.93526e+06	4.18045e+06	4.45732e+06	4.45695e+06	9.65363e+06	9.44959e+06	1.16468e+07	1.65293e+08	377935826	1199866018	2.81887e+07	2.14013e+07	1.6084e+07	6.9501e+08	1104995625	1942995568	1.30903e+07	1.04338e+07	8.14046e+06	1016973084	2011705289	1416378385	5.52784e+06	4.03556e+06	3.87445e+06	1.93737e+07	3.47028e+07	1.84165e+07
947					C11 H14 O4	210.089	209.082	1.479						DDA for preferred ion	[M-H]-1		1.05581e+06	1.01714e+06	853065	958634	1.26001e+06	839352	4.19449e+06	2.41497e+06	5.77869e+06	5000862070	4283944039	65118667895	1.91156e+07	2.24988e+07	1.20878e+07	18641226580	33161522640	92347962159	6.01496e+06	5.1868e+06	8.46051e+06	52245120337	72488428433	99272472273	1.58532e+06	1.28698e+06	1.08598e+06	2902393377	3720140913	3675607912
948					C13 H22 O2	210.162	209.155	1.398						DDA for preferred ion	[M-H]-1		2.85433e+07	1.75452e+07	1.48061e+07	1.39971e+07	1.19723e+07	2.30315e+07	2.82399e+07	2.74892e+07	2.00563e+07	2.36692e+07	2.61764e+07	4.34789e+07	2.50675e+07	2.07434e+07	2.36409e+07	2.80176e+07	3.46274e+07	1.91693e+07	2.07105e+07	2.08429e+07	1.95676e+07	3.47229e+07	2.17096e+07	1.7672e+07	1.18847e+07	1.48502e+07	1.59676e+07	1.5831e+07	1.99168e+07	1.40193e+07
949					C5 H5 N7 O3	211.046	210.038	8.612						No MS2	[M-H]-1		1.44951e+06	1.32053e+06	1.2167e+06	1.11953e+06	1.10557e+06	1.14461e+06	1.60016e+06	1.58705e+06	1.71249e+06	1.23024e+06	1.29279e+06	1.16807e+06	2.73355e+06	2.14225e+06	1.50215e+06	1.67931e+06	1.73399e+06	1.26001e+06	1.74294e+06	1.82586e+06	2.06314e+06	1.09069e+06	1.43308e+06	1.16453e+06	1.55331e+06	1.47308e+06	1.53046e+06	1.15251e+06	1.12957e+06	1.2285e+06
950					C9 H9 N O5	211.048	210.041	4.743						No MS2	[M-H]-1		1.55189e+06	1.52605e+06	1.34459e+06	1.26608e+06	1.28419e+06	1.28781e+06	1.61355e+06	1.7521e+06	1.75828e+06	1.11001e+06	1.20391e+06	1.21735e+06	1.71102e+06	1.76752e+06	1.84191e+06	1.22248e+06	1.14186e+06	1.20737e+06	1.80948e+06	1.86158e+06	1.79249e+06	1.36456e+06	1.33821e+06	1.32901e+06	1.93497e+06	2.0037e+06	1.98579e+06	1.70292e+06	1.61034e+06	1.8602e+06
951					C9 H9 N O5	211.048	210.041	5.815						No MS2	[M-H]-1		2.2291e+06	2.17131e+06	1.95006e+06	1.72017e+06	1.83606e+06	1.81893e+06	2.36786e+06	2.64528e+06	2.59378e+06	1.72314e+06	1.7836e+06	1.83742e+06	2.44574e+06	2.79684e+06	2.74487e+06	1.6371e+06	1.64152e+06	1.89419e+06	2.77502e+06	2.79718e+06	2.61984e+06	1.96195e+06	2.11926e+06	1.9091e+06	2.73543e+06	2.77126e+06	2.82757e+06	2.1806e+06	2.24877e+06	2.44071e+06
952					C9 H9 N O5	211.048	210.041	1.616						No MS2	[M-H]-1		714848	652681	557538	552697	537292	558282	757587	2.91882e+07	869583	1.30382e+06	2.38385e+07	1.72716e+07	777123	2.0955e+07	1.93601e+07	2.21448e+07	867769	1.10295e+06	796403	767134	2.71554e+07	1.74367e+07	5.13913e+07	1.01504e+06	743525	792809	775268	769127	743871	887366
953	Unknown				Unknown	211.85	210.842	6.874						DDA for preferred ion	[M-H]-1		3.3428e+07	2.69775e+07	1.94626e+07	2.67728e+07	2.79759e+07	2.26312e+07	3.33141e+07	3.32973e+07	2.3171e+07	2.50047e+07	2.10418e+07	2.6488e+07	3.54891e+07	2.91273e+07	1.85805e+07	2.04228e+07	2.3358e+07	2.27493e+07	3.32233e+07	3.83923e+07	1.32031e+07	1.79779e+07	2.04137e+07	2.42641e+07	3.28789e+07	3.59668e+07	1.68681e+07	2.38545e+07	2.23679e+07	2.50253e+07
954	Unknown				Unknown	211.85	210.842	7.01						DDA for preferred ion	[M-H]-1		4.66792e+07	1.11797e+07	4.43102e+07	3.33318e+07	3.41932e+07	2.85861e+07	3.60157e+07	4.82975e+07	2.36876e+07	1.34878e+07	2.7599e+07	2.68757e+07	3.67289e+07	2.70893e+07	3.65014e+07	2.03773e+07	2.19367e+07	2.54997e+07	4.20961e+07	4.27176e+07	3.85541e+07	2.08681e+07	7.73532e+06	2.03748e+07	3.27346e+07	3.76851e+07	4.35729e+07	2.1214e+07	2.4156e+07	2.82049e+07
958					C3 H9 N4 O3 P S	212.013	211.006	12.987						DDA for preferred ion	[M-H]-1		2.4634e+08	2.23941e+08	2.33043e+08	2.40231e+08	2.45371e+08	273121026	3.22217e+08	2.99987e+08	3.38005e+08	2.49015e+08	301580797	256160586	3.45411e+08	3.2033e+08	3.24598e+08	2.91935e+08	2.849e+08	3.02531e+08	3.57705e+08	3.35661e+08	3.62983e+08	2.32684e+08	2.62952e+08	341947566	3.22243e+08	3.05179e+08	3.07224e+08	2.29934e+08	2.45247e+08	2.65336e+08
959					C8 H10 N2 O P2	212.026	211.019	7.438						DDA for preferred ion	[M-H]-1		1.23979e+06	1.81956e+06	4.34692e+06	1.18127e+06	2.51445e+06	2.57124e+06	1.04456e+06	1.10296e+06	1.14059e+06	1.51161e+06	874686	771247	1.09705e+06	1.2432e+06	1.72192e+06	763766	1.30188e+06	1.17862e+06	2.12858e+06	2.69575e+06	3.64408e+06	1.22865e+07	1.07032e+07	1.39834e+07	9.97719e+06	8.95167e+06	8.74636e+06	2.21922e+06	4.39876e+06	6.11113e+06
960					C8 H10 N2 O P2	212.026	211.019	15.373						DDA for preferred ion	[M-H]-1		664566	791483	552420	852152	570035	841214	557913	488756	671578	410723	400667	1.19401e+06	2.81734e+06	782752	2.91933e+06	396242	409600	446434	1.38003e+06	685411	638515	364956	534416	491469	1.39554e+06	791652	769192	3.2389e+06	679664	1.90134e+06
961					C9 H8 O6	212.032	211.025	1.471						DDA for preferred ion	[M-H]-1		1.53899e+06	1.56366e+06	3.26215e+06	2.21467e+06	1.67792e+06	2.33945e+06	9.76317e+06	7.69363e+06	7.97372e+06	6.34122e+06	1.51259e+07	2.13242e+07	1.12211e+07	7.90548e+06	6.88036e+06	2.13437e+07	2.49169e+07	2.75763e+07	3.80684e+06	3.29272e+06	1.76262e+07	1.73451e+07	3.09857e+07	3.0293e+07	4.25384e+06	1.10268e+07	1.20863e+07	3.05962e+06	2.86545e+06	2.73839e+06
962					C9 H8 O6	212.032	211.025	4.811						DDA for preferred ion	[M-H]-1		1.28143e+07	1.44154e+07	1.82747e+07	1.39802e+07	1.27267e+07	1.87514e+07	1.46539e+07	7.11064e+06	3.39785e+06	2.22265e+07	8.88602e+06	1.48115e+07	1.05516e+07	3.80418e+06	3.18624e+06	1.02607e+07	4.12583e+07	2.10667e+07	2.90034e+06	7.00761e+06	8.87229e+06	4.79184e+07	7.83139e+07	6.316e+07	1.14093e+07	2.65721e+07	1.74628e+07	1.74357e+07	3.10367e+07	2.83905e+07
963					C9 H8 O6	212.032	211.025	1.176						DDA for preferred ion	[M-H]-1		1.01992e+06	1.60567e+06	1.46236e+06	3.37049e+06	2.52951e+06	6.4779e+06	7.67054e+06	3.37748e+06	5.24747e+06	5.45844e+06	5.56747e+06	4.3623e+06	8.25879e+06	6.46041e+06	8.52646e+06	7.10894e+06	8.61453e+06	7.48523e+06	8.79898e+06	9.37355e+06	8.66437e+06	1.64524e+07	9.0613e+06	1.54352e+07	5.82103e+06	6.20632e+06	4.1497e+06	6.71974e+06	8.67857e+06	1.05861e+07
964					C9 H8 O6	212.032	211.025	6.128						DDA for preferred ion	[M-H]-1		1.96601e+06	2.01068e+06	1.67583e+06	1.5179e+06	1.55823e+06	1.58147e+06	7.58641e+06	7.00792e+06	7.34514e+06	4.32543e+06	4.7498e+06	2.7304e+06	1.99226e+07	1.48053e+07	1.1221e+07	1.22742e+07	9.46849e+06	1.16909e+07	2.5672e+06	5.30778e+07	2.70384e+07	1.59771e+07	1.82244e+07	1.95084e+07	5.81319e+06	2.11074e+07	1.80104e+07	3.77302e+06	4.25583e+06	6.08203e+06
965					C9 H8 O6	212.032	211.025	1.659						No MS2	[M-H]-1		1.45488e+06	1.54687e+06	1.23014e+06	1.3962e+06	1.85286e+06	1.39795e+06	1.51414e+06	1.6074e+06	1.6278e+06	1.85214e+06	1.87383e+06	4.93364e+06	1.54879e+06	1.62284e+06	1.72883e+06	4.23506e+06	3.29344e+06	9.45756e+06	2.36784e+06	3.13778e+06	1.72912e+06	3.10648e+06	4.81422e+06	6.28582e+06	1.4912e+06	1.49727e+06	1.56488e+06	1.50148e+06	1.1988e+06	2.01181e+06
966					C9 H8 O6	212.032	211.025	4.329						No MS2	[M-H]-1		3.30876e+06	3.35299e+06	2.8762e+06	2.48784e+06	2.69842e+06	2.67744e+06	4.26831e+06	4.06546e+06	7.94949e+06	5.57289e+06	2.49236e+06	5.61662e+06	3.74897e+07	8.44953e+06	5.38204e+06	3.62285e+06	1.42965e+07	1.72114e+07	3.6495e+06	4.9891e+06	1.5016e+07	7.79157e+06	8.92028e+06	1.4221e+07	6.33996e+06	3.21868e+06	4.57733e+06	2.52933e+06	3.29124e+06	2.12153e+06
967					C9 H8 O6	212.032	211.025	6.252						DDA for preferred ion	[M-H]-1		3.46933e+06	3.38306e+06	3.06563e+06	2.67878e+06	2.8703e+06	2.87667e+06	3.58555e+06	5.72348e+06	4.02216e+06	5.39523e+06	6.58786e+06	3.40717e+06	1.83906e+07	7.49395e+06	7.89894e+06	1.11315e+07	1.82497e+07	1.60039e+07	2.8363e+07	1.49933e+07	5.03931e+06	2.11631e+07	3.7525e+07	3.24799e+07	3.4579e+06	3.45851e+06	3.64641e+06	2.8498e+06	2.7224e+06	6.21727e+06
968					C9 H8 O6	212.032	211.025	3.07						DDA for preferred ion	[M-H]-1		2.61266e+06	2.66624e+06	2.35936e+06	4.38062e+06	2.08832e+06	2.08585e+06	1.33611e+07	9.04846e+06	8.40649e+06	1.95046e+06	5.64096e+06	3.89065e+06	2.36965e+07	2.02009e+07	2.45408e+07	8.78164e+06	1.49833e+07	1.59093e+07	4.7024e+07	5.64407e+07	4.21319e+07	3.83798e+07	3.6065e+07	4.16191e+07	6.91767e+06	8.62052e+06	8.22905e+06	4.29037e+06	4.8522e+06	2.64543e+06
969					C9 H8 O6	212.032	211.025	3.665						No MS2	[M-H]-1		2.37047e+06	2.56641e+06	2.22176e+06	2.53075e+06	2.71108e+06	2.44642e+06	2.17574e+06	2.41471e+06	2.44505e+06	1.65959e+06	1.68343e+06	1.7195e+06	2.35341e+06	2.60763e+06	2.69905e+06	1.59671e+06	1.57886e+06	1.75206e+06	2.49526e+06	2.58522e+06	2.44939e+06	1.87548e+06	2.46411e+06	1.90147e+06	2.55295e+06	2.57452e+06	2.62524e+06	2.08309e+06	2.2013e+06	2.09549e+06
[truncated: 1,821 more rows]

## Sheet: RP LC-MS MS
metabolite number	Name	Alternative Name	Figure 3	Rank	Formula	Calc. MW	m/z	RT [min]	mzCloud Best Match	mzCloud Best Match Confidence	mzCloud Best Sim. Match	mzVault Best Match	KEGG ID	mzCloud ID	MS2	Reference Ion	metabolite	STM_0716_E_M_E001	STM_0716_E_M_E002	STM_0716_E_M_E003	STM_0716_E_M_E009	STM_0716_E_M_E010	STM_0716_E_M_E011	STM_0716_E_M_E025	STM_0716_E_M_E026	STM_0716_E_M_E027	STM_0716_E_M_E033	STM_0716_E_M_E034	STM_0716_E_M_E035	STM_0716_E_M_E049	STM_0716_E_M_E050	STM_0716_E_M_E051	STM_0716_E_M_E057	STM_0716_E_M_E058	STM_0716_E_M_E059	STM_0716_E_M_E061	STM_0716_E_M_E062	STM_0716_E_M_E063	STM_0716_E_M_E069	STM_0716_E_M_E070	STM_0716_E_M_E071	STM_0716_E_M_E121	STM_0716_E_M_E122	STM_0716_E_M_E123	STM_0716_E_M_E129	STM_0716_E_M_E130	STM_0716_E_M_E131
[truncated: 5,235 more rows]

[truncated: 1 more sheets: NMR]
