# Supplementary material for: Polyphenol rewiring of the microbiome reduces methane emissions
Source: ISME J. 2025 May 29;19(1):wraf108. doi: 10.1093/ismejo/wraf108 (PMC12203004; doi:10.1093/ismejo/wraf108)
Supplement: Supplementary_Data_6_wraf108 [file supplementary_data_6_wraf108.xlsx]

## Sheet: README
Tab	Description
catechin_degradation_genes	Gene expression and annotation for genes involved in catechin degradation.

## Sheet: catechin_degradation_genes
gene	MAG	annotation	description	enzyme	sample	treatment	time	geTMM	GTDB
20100900_E1D_10_c_000000000269_16	20100900_E1D_10	D00016	CarC;caffeyl-CoA reductase	carABCDE	STM_0716_E_M_E072	catechin	35	0.0499631	d__Bacteria;p__Acidobacteriota;c__Terriglobia;o__Terriglobales;f__SbA1;g__Bog-209;s__Bog-209 sp003162255
20100900_E1D_10_c_000000000348_66	20100900_E1D_10	D00012	CLD; catechol lignan dehydroxylase	CLD	STM_0716_E_M_E027	unamended	14	0.0696959	d__Bacteria;p__Acidobacteriota;c__Terriglobia;o__Terriglobales;f__SbA1;g__Bog-209;s__Bog-209 sp003162255
20100900_E1D_13_c_000000004265_21	20100900_E1D_13	D00017	CarB;caffeyl-CoA synthetase	carABCDE	STM_0716_E_M_E002	unamended	0	0.0152701	d__Bacteria;p__Actinomycetota;c__Thermoleophilia;o__Gaiellales;f__Gaiellaceae;g__Fen-549;s__Fen-549 sp003162235
20100900_E1D_13_c_000000004265_21	20100900_E1D_13	D00017	CarB;caffeyl-CoA synthetase	carABCDE	STM_0716_E_M_E004	unamended	0	0.0216737	d__Bacteria;p__Actinomycetota;c__Thermoleophilia;o__Gaiellales;f__Gaiellaceae;g__Fen-549;s__Fen-549 sp003162235
20100900_E1D_13_c_000000004265_21	20100900_E1D_13	D00017	CarB;caffeyl-CoA synthetase	carABCDE	STM_0716_E_M_E052	unamended	21	0.0134627	d__Bacteria;p__Actinomycetota;c__Thermoleophilia;o__Gaiellales;f__Gaiellaceae;g__Fen-549;s__Fen-549 sp003162235
20100900_E1D_13_c_000000004265_21	20100900_E1D_13	D00017	CarB;caffeyl-CoA synthetase	carABCDE	STM_0716_E_M_E060	catechin	21	0.0335772	d__Bacteria;p__Actinomycetota;c__Thermoleophilia;o__Gaiellales;f__Gaiellaceae;g__Fen-549;s__Fen-549 sp003162235
20100900_E1D_13_c_000000004265_21	20100900_E1D_13	D00017	CarB;caffeyl-CoA synthetase	carABCDE	STM_0716_E_M_E063	unamended	35	0.0575349	d__Bacteria;p__Actinomycetota;c__Thermoleophilia;o__Gaiellales;f__Gaiellaceae;g__Fen-549;s__Fen-549 sp003162235
20100900_E1D_13_c_000000004265_21	20100900_E1D_13	D00017	CarB;caffeyl-CoA synthetase	carABCDE	STM_0716_E_M_E121	unamended	7	0.0484918	d__Bacteria;p__Actinomycetota;c__Thermoleophilia;o__Gaiellales;f__Gaiellaceae;g__Fen-549;s__Fen-549 sp003162235
20100900_E1D_13_c_000000004265_21	20100900_E1D_13	D00017	CarB;caffeyl-CoA synthetase	carABCDE	STM_0716_E_M_E122	unamended	7	0.0411193	d__Bacteria;p__Actinomycetota;c__Thermoleophilia;o__Gaiellales;f__Gaiellaceae;g__Fen-549;s__Fen-549 sp003162235
20100900_E1D_13_c_000000004265_21	20100900_E1D_13	D00017	CarB;caffeyl-CoA synthetase	carABCDE	STM_0716_E_M_E123	unamended	7	0.0246836	d__Bacteria;p__Actinomycetota;c__Thermoleophilia;o__Gaiellales;f__Gaiellaceae;g__Fen-549;s__Fen-549 sp003162235
20100900_E1D_13_c_000000004265_21	20100900_E1D_13	D00017	CarB;caffeyl-CoA synthetase	carABCDE	STM_0716_E_M_E130	catechin	7	0.0518243	d__Bacteria;p__Actinomycetota;c__Thermoleophilia;o__Gaiellales;f__Gaiellaceae;g__Fen-549;s__Fen-549 sp003162235
20100900_E1D_8_c_000000003164_30	20100900_E1D_8	D00017	CarB;caffeyl-CoA synthetase	carABCDE	STM_0716_E_M_E002	unamended	0	0.0138183	d__Bacteria;p__Bacteroidota;c__UBA10030;o__UBA10030;f__UBA10030;g__Fen-1254;s__Fen-1254 sp003162695
20100900_E1D_8_c_000000003164_30	20100900_E1D_8	D00017	CarB;caffeyl-CoA synthetase	carABCDE	STM_0716_E_M_E051	unamended	21	0.015716	d__Bacteria;p__Bacteroidota;c__UBA10030;o__UBA10030;f__UBA10030;g__Fen-1254;s__Fen-1254 sp003162695
20100900_E1D_8_c_000000003164_30	20100900_E1D_8	D00017	CarB;caffeyl-CoA synthetase	carABCDE	STM_0716_E_M_E058	catechin	21	0.0188235	d__Bacteria;p__Bacteroidota;c__UBA10030;o__UBA10030;f__UBA10030;g__Fen-1254;s__Fen-1254 sp003162695
20100900_E1D_8_c_000000003235_66	20100900_E1D_8	D00017	CarB;caffeyl-CoA synthetase	carABCDE	STM_0716_E_M_E058	catechin	21	0.0125269	d__Bacteria;p__Bacteroidota;c__UBA10030;o__UBA10030;f__UBA10030;g__Fen-1254;s__Fen-1254 sp003162695
20100900_E1D_8_c_000000003164_30	20100900_E1D_8	D00017	CarB;caffeyl-CoA synthetase	carABCDE	STM_0716_E_M_E060	catechin	21	0.024308	d__Bacteria;p__Bacteroidota;c__UBA10030;o__UBA10030;f__UBA10030;g__Fen-1254;s__Fen-1254 sp003162695
20100900_E1D_8_c_000000003164_30	20100900_E1D_8	D00017	CarB;caffeyl-CoA synthetase	carABCDE	STM_0716_E_M_E063	unamended	35	0.00743787	d__Bacteria;p__Bacteroidota;c__UBA10030;o__UBA10030;f__UBA10030;g__Fen-1254;s__Fen-1254 sp003162695
20100900_E1D_8_c_000000003164_30	20100900_E1D_8	D00017	CarB;caffeyl-CoA synthetase	carABCDE	STM_0716_E_M_E072	catechin	35	0.0132604	d__Bacteria;p__Bacteroidota;c__UBA10030;o__UBA10030;f__UBA10030;g__Fen-1254;s__Fen-1254 sp003162695
20100900_E2D_7_c_000000001047_3	20100900_E2D_7	D00016	CarC;caffeyl-CoA reductase	carABCDE	STM_0716_E_M_E002	unamended	0	0.0103274	d__Bacteria;p__Bacteroidota;c__Ignavibacteria;o__SJA-28;f__B-1AR;g__FEN-1257;s__FEN-1257 sp003135995
20100900_E2D_7_c_000000000899_10	20100900_E2D_7	D00016	CarC;caffeyl-CoA reductase	carABCDE	STM_0716_E_M_E004	unamended	0	0.032347	d__Bacteria;p__Bacteroidota;c__Ignavibacteria;o__SJA-28;f__B-1AR;g__FEN-1257;s__FEN-1257 sp003135995
20100900_E2D_7_c_000000001047_3	20100900_E2D_7	D00016	CarC;caffeyl-CoA reductase	carABCDE	STM_0716_E_M_E004	unamended	0	0.0293166	d__Bacteria;p__Bacteroidota;c__Ignavibacteria;o__SJA-28;f__B-1AR;g__FEN-1257;s__FEN-1257 sp003135995
20100900_E2D_7_c_000000001056_7	20100900_E2D_7	D00016	CarC;caffeyl-CoA reductase	carABCDE	STM_0716_E_M_E004	unamended	0	0.00947304	d__Bacteria;p__Bacteroidota;c__Ignavibacteria;o__SJA-28;f__B-1AR;g__FEN-1257;s__FEN-1257 sp003135995
20100900_E2D_7_c_000000001056_7	20100900_E2D_7	D00016	CarC;caffeyl-CoA reductase	carABCDE	STM_0716_E_M_E025	unamended	14	0.075584	d__Bacteria;p__Bacteroidota;c__Ignavibacteria;o__SJA-28;f__B-1AR;g__FEN-1257;s__FEN-1257 sp003135995
20100900_E2D_7_c_000000000899_10	20100900_E2D_7	D00016	CarC;caffeyl-CoA reductase	carABCDE	STM_0716_E_M_E034	catechin	14	0.0177224	d__Bacteria;p__Bacteroidota;c__Ignavibacteria;o__SJA-28;f__B-1AR;g__FEN-1257;s__FEN-1257 sp003135995
20100900_E2D_7_c_000000001056_7	20100900_E2D_7	D00016	CarC;caffeyl-CoA reductase	carABCDE	STM_0716_E_M_E051	unamended	21	0.0569304	d__Bacteria;p__Bacteroidota;c__Ignavibacteria;o__SJA-28;f__B-1AR;g__FEN-1257;s__FEN-1257 sp003135995
20100900_E2D_7_c_000000000899_10	20100900_E2D_7	D00016	CarC;caffeyl-CoA reductase	carABCDE	STM_0716_E_M_E058	catechin	21	0.0124178	d__Bacteria;p__Bacteroidota;c__Ignavibacteria;o__SJA-28;f__B-1AR;g__FEN-1257;s__FEN-1257 sp003135995
20100900_E2D_7_c_000000000899_10	20100900_E2D_7	D00016	CarC;caffeyl-CoA reductase	carABCDE	STM_0716_E_M_E062	unamended	35	0.0178146	d__Bacteria;p__Bacteroidota;c__Ignavibacteria;o__SJA-28;f__B-1AR;g__FEN-1257;s__FEN-1257 sp003135995
20100900_E2D_7_c_000000000899_10	20100900_E2D_7	D00016	CarC;caffeyl-CoA reductase	carABCDE	STM_0716_E_M_E064	unamended	35	0.0210636	d__Bacteria;p__Bacteroidota;c__Ignavibacteria;o__SJA-28;f__B-1AR;g__FEN-1257;s__FEN-1257 sp003135995
20100900_E2D_7_c_000000000899_10	20100900_E2D_7	D00016	CarC;caffeyl-CoA reductase	carABCDE	STM_0716_E_M_E122	unamended	7	0.0736422	d__Bacteria;p__Bacteroidota;c__Ignavibacteria;o__SJA-28;f__B-1AR;g__FEN-1257;s__FEN-1257 sp003135995
20100900_E2D_7_c_000000000899_10	20100900_E2D_7	D00016	CarC;caffeyl-CoA reductase	carABCDE	STM_0716_E_M_E130	catechin	7	0.0360944	d__Bacteria;p__Bacteroidota;c__Ignavibacteria;o__SJA-28;f__B-1AR;g__FEN-1257;s__FEN-1257 sp003135995
20100900_E2D_7_c_000000001047_3	20100900_E2D_7	D00016	CarC;caffeyl-CoA reductase	carABCDE	STM_0716_E_M_E130	catechin	7	0.0467328	d__Bacteria;p__Bacteroidota;c__Ignavibacteria;o__SJA-28;f__B-1AR;g__FEN-1257;s__FEN-1257 sp003135995
20100900_E2D_7_c_000000001078_2	20100900_E2D_7	D00017	CarB;caffeyl-CoA synthetase	carABCDE	STM_0716_E_M_E002	unamended	0	0.0283351	d__Bacteria;p__Bacteroidota;c__Ignavibacteria;o__SJA-28;f__B-1AR;g__FEN-1257;s__FEN-1257 sp003135995
20100900_E2D_7_c_000000001078_2	20100900_E2D_7	D00017	CarB;caffeyl-CoA synthetase	carABCDE	STM_0716_E_M_E004	unamended	0	0.00670294	d__Bacteria;p__Bacteroidota;c__Ignavibacteria;o__SJA-28;f__B-1AR;g__FEN-1257;s__FEN-1257 sp003135995
20100900_E2D_7_c_000000001078_2	20100900_E2D_7	D00017	CarB;caffeyl-CoA synthetase	carABCDE	STM_0716_E_M_E058	catechin	21	0.0257322	d__Bacteria;p__Bacteroidota;c__Ignavibacteria;o__SJA-28;f__B-1AR;g__FEN-1257;s__FEN-1257 sp003135995
20100900_E2D_7_c_000000001078_2	20100900_E2D_7	D00017	CarB;caffeyl-CoA synthetase	carABCDE	STM_0716_E_M_E064	unamended	35	0.0945705	d__Bacteria;p__Bacteroidota;c__Ignavibacteria;o__SJA-28;f__B-1AR;g__FEN-1257;s__FEN-1257 sp003135995
20100900_E2D_7_c_000000001078_2	20100900_E2D_7	D00017	CarB;caffeyl-CoA synthetase	carABCDE	STM_0716_E_M_E070	catechin	35	0.0288463	d__Bacteria;p__Bacteroidota;c__Ignavibacteria;o__SJA-28;f__B-1AR;g__FEN-1257;s__FEN-1257 sp003135995
20100900_E2D_7_c_000000001078_2	20100900_E2D_7	D00017	CarB;caffeyl-CoA synthetase	carABCDE	STM_0716_E_M_E121	unamended	7	0.0224953	d__Bacteria;p__Bacteroidota;c__Ignavibacteria;o__SJA-28;f__B-1AR;g__FEN-1257;s__FEN-1257 sp003135995
20100900_E2D_7_c_000000001078_2	20100900_E2D_7	D00017	CarB;caffeyl-CoA synthetase	carABCDE	STM_0716_E_M_E123	unamended	7	0.0305352	d__Bacteria;p__Bacteroidota;c__Ignavibacteria;o__SJA-28;f__B-1AR;g__FEN-1257;s__FEN-1257 sp003135995
20100900_E3D_12_c_000000003443_5	20100900_E3D_12	D00017	CarB;caffeyl-CoA synthetase	carABCDE	STM_0716_E_M_E002	unamended	0	0.0432839	d__Bacteria;p__Actinomycetota;c__Thermoleophilia;o__Gaiellales;f__Gaiellaceae;g__Fen-549;s__Fen-549 sp003162055
20100900_E3D_12_c_000000003456_70	20100900_E3D_12	D00017	CarB;caffeyl-CoA synthetase	carABCDE	STM_0716_E_M_E002	unamended	0	0.0305997	d__Bacteria;p__Actinomycetota;c__Thermoleophilia;o__Gaiellales;f__Gaiellaceae;g__Fen-549;s__Fen-549 sp003162055
20100900_E3D_12_c_000000003456_70	20100900_E3D_12	D00017	CarB;caffeyl-CoA synthetase	carABCDE	STM_0716_E_M_E004	unamended	0	0.021716	d__Bacteria;p__Actinomycetota;c__Thermoleophilia;o__Gaiellales;f__Gaiellaceae;g__Fen-549;s__Fen-549 sp003162055
20100900_E3D_12_c_000000003443_5	20100900_E3D_12	D00017	CarB;caffeyl-CoA synthetase	carABCDE	STM_0716_E_M_E027	unamended	14	0.0160787	d__Bacteria;p__Actinomycetota;c__Thermoleophilia;o__Gaiellales;f__Gaiellaceae;g__Fen-549;s__Fen-549 sp003162055
20100900_E3D_12_c_000000003456_70	20100900_E3D_12	D00017	CarB;caffeyl-CoA synthetase	carABCDE	STM_0716_E_M_E033	catechin	14	0.0517722	d__Bacteria;p__Actinomycetota;c__Thermoleophilia;o__Gaiellales;f__Gaiellaceae;g__Fen-549;s__Fen-549 sp003162055
20100900_E3D_12_c_000000003443_5	20100900_E3D_12	D00017	CarB;caffeyl-CoA synthetase	carABCDE	STM_0716_E_M_E050	unamended	21	0.022523	d__Bacteria;p__Actinomycetota;c__Thermoleophilia;o__Gaiellales;f__Gaiellaceae;g__Fen-549;s__Fen-549 sp003162055
20100900_E3D_12_c_000000003456_70	20100900_E3D_12	D00017	CarB;caffeyl-CoA synthetase	carABCDE	STM_0716_E_M_E051	unamended	21	0.0261014	d__Bacteria;p__Actinomycetota;c__Thermoleophilia;o__Gaiellales;f__Gaiellaceae;g__Fen-549;s__Fen-549 sp003162055
20100900_E3D_12_c_000000003443_5	20100900_E3D_12	D00017	CarB;caffeyl-CoA synthetase	carABCDE	STM_0716_E_M_E058	catechin	21	0.00655131	d__Bacteria;p__Actinomycetota;c__Thermoleophilia;o__Gaiellales;f__Gaiellaceae;g__Fen-549;s__Fen-549 sp003162055
20100900_E3D_12_c_000000003456_70	20100900_E3D_12	D00017	CarB;caffeyl-CoA synthetase	carABCDE	STM_0716_E_M_E058	catechin	21	0.034736	d__Bacteria;p__Actinomycetota;c__Thermoleophilia;o__Gaiellales;f__Gaiellaceae;g__Fen-549;s__Fen-549 sp003162055
20100900_E3D_12_c_000000003443_5	20100900_E3D_12	D00017	CarB;caffeyl-CoA synthetase	carABCDE	STM_0716_E_M_E063	unamended	35	0.100958	d__Bacteria;p__Actinomycetota;c__Thermoleophilia;o__Gaiellales;f__Gaiellaceae;g__Fen-549;s__Fen-549 sp003162055
20100900_E3D_12_c_000000003456_70	20100900_E3D_12	D00017	CarB;caffeyl-CoA synthetase	carABCDE	STM_0716_E_M_E063	unamended	35	0.0905883	d__Bacteria;p__Actinomycetota;c__Thermoleophilia;o__Gaiellales;f__Gaiellaceae;g__Fen-549;s__Fen-549 sp003162055
20100900_E3D_12_c_000000003443_5	20100900_E3D_12	D00017	CarB;caffeyl-CoA synthetase	carABCDE	STM_0716_E_M_E071	catechin	35	0.018552	d__Bacteria;p__Actinomycetota;c__Thermoleophilia;o__Gaiellales;f__Gaiellaceae;g__Fen-549;s__Fen-549 sp003162055
20100900_E3D_12_c_000000003443_5	20100900_E3D_12	D00017	CarB;caffeyl-CoA synthetase	carABCDE	STM_0716_E_M_E072	catechin	35	0.0138455	d__Bacteria;p__Actinomycetota;c__Thermoleophilia;o__Gaiellales;f__Gaiellaceae;g__Fen-549;s__Fen-549 sp003162055
20100900_E3D_12_c_000000003456_70	20100900_E3D_12	D00017	CarB;caffeyl-CoA synthetase	carABCDE	STM_0716_E_M_E072	catechin	35	0.0293643	d__Bacteria;p__Actinomycetota;c__Thermoleophilia;o__Gaiellales;f__Gaiellaceae;g__Fen-549;s__Fen-549 sp003162055
20100900_E3D_12_c_000000003443_5	20100900_E3D_12	D00017	CarB;caffeyl-CoA synthetase	carABCDE	STM_0716_E_M_E121	unamended	7	0.0458176	d__Bacteria;p__Actinomycetota;c__Thermoleophilia;o__Gaiellales;f__Gaiellaceae;g__Fen-549;s__Fen-549 sp003162055
20100900_E3D_12_c_000000003456_70	20100900_E3D_12	D00017	CarB;caffeyl-CoA synthetase	carABCDE	STM_0716_E_M_E121	unamended	7	0.0364397	d__Bacteria;p__Actinomycetota;c__Thermoleophilia;o__Gaiellales;f__Gaiellaceae;g__Fen-549;s__Fen-549 sp003162055
20100900_E3D_12_c_000000003443_5	20100900_E3D_12	D00017	CarB;caffeyl-CoA synthetase	carABCDE	STM_0716_E_M_E122	unamended	7	0.0444019	d__Bacteria;p__Actinomycetota;c__Thermoleophilia;o__Gaiellales;f__Gaiellaceae;g__Fen-549;s__Fen-549 sp003162055
20100900_E3D_12_c_000000003456_70	20100900_E3D_12	D00017	CarB;caffeyl-CoA synthetase	carABCDE	STM_0716_E_M_E122	unamended	7	0.0706276	d__Bacteria;p__Actinomycetota;c__Thermoleophilia;o__Gaiellales;f__Gaiellaceae;g__Fen-549;s__Fen-549 sp003162055
20100900_E3D_12_c_000000003456_70	20100900_E3D_12	D00017	CarB;caffeyl-CoA synthetase	carABCDE	STM_0716_E_M_E123	unamended	7	0.0082439	d__Bacteria;p__Actinomycetota;c__Thermoleophilia;o__Gaiellales;f__Gaiellaceae;g__Fen-549;s__Fen-549 sp003162055
20100900_E3D_12_c_000000003456_70	20100900_E3D_12	D00017	CarB;caffeyl-CoA synthetase	carABCDE	STM_0716_E_M_E129	catechin	7	0.03798	d__Bacteria;p__Actinomycetota;c__Thermoleophilia;o__Gaiellales;f__Gaiellaceae;g__Fen-549;s__Fen-549 sp003162055
20100900_E3D_12_c_000000003456_70	20100900_E3D_12	D00017	CarB;caffeyl-CoA synthetase	carABCDE	STM_0716_E_M_E130	catechin	7	0.0230779	d__Bacteria;p__Actinomycetota;c__Thermoleophilia;o__Gaiellales;f__Gaiellaceae;g__Fen-549;s__Fen-549 sp003162055
20100900_E3D_12_c_000000003443_5	20100900_E3D_12	D00017	CarB;caffeyl-CoA synthetase	carABCDE	STM_0716_E_M_E131	catechin	7	0.0343092	d__Bacteria;p__Actinomycetota;c__Thermoleophilia;o__Gaiellales;f__Gaiellaceae;g__Fen-549;s__Fen-549 sp003162055
20100900_E3D_5_c_000000006452_16	20100900_E3D_5	D00017	CarB;caffeyl-CoA synthetase	carABCDE	STM_0716_E_M_E027	unamended	14	0.0356528	d__Archaea;p__Methanobacteriota;c__Methanobacteria;o__Methanobacteriales;f__Methanobacteriaceae;g__Methanobacterium_A;s__Methanobacterium_A sp003161815
20100900_E3D_5_c_000000006452_16	20100900_E3D_5	D00017	CarB;caffeyl-CoA synthetase	carABCDE	STM_0716_E_M_E033	catechin	14	0.00801906	d__Archaea;p__Methanobacteriota;c__Methanobacteria;o__Methanobacteriales;f__Methanobacteriaceae;g__Methanobacterium_A;s__Methanobacterium_A sp003161815
20100900_E3D_5_c_000000006426_20	20100900_E3D_5	D00017	CarB;caffeyl-CoA synthetase	carABCDE	STM_0716_E_M_E058	catechin	21	0.0319347	d__Archaea;p__Methanobacteriota;c__Methanobacteria;o__Methanobacteriales;f__Methanobacteriaceae;g__Methanobacterium_A;s__Methanobacterium_A sp003161815
20100900_E3D_5_c_000000006452_16	20100900_E3D_5	D00017	CarB;caffeyl-CoA synthetase	carABCDE	STM_0716_E_M_E063	unamended	35	0.00765346	d__Archaea;p__Methanobacteriota;c__Methanobacteria;o__Methanobacteriales;f__Methanobacteriaceae;g__Methanobacterium_A;s__Methanobacterium_A sp003161815
20100900_E3D_5_c_000000006426_20	20100900_E3D_5	D00017	CarB;caffeyl-CoA synthetase	carABCDE	STM_0716_E_M_E064	unamended	35	0.014445	d__Archaea;p__Methanobacteriota;c__Methanobacteria;o__Methanobacteriales;f__Methanobacteriaceae;g__Methanobacterium_A;s__Methanobacterium_A sp003161815
20100900_E3D_5_c_000000006452_16	20100900_E3D_5	D00017	CarB;caffeyl-CoA synthetase	carABCDE	STM_0716_E_M_E064	unamended	35	0.021903	d__Archaea;p__Methanobacteriota;c__Methanobacteria;o__Methanobacteriales;f__Methanobacteriaceae;g__Methanobacterium_A;s__Methanobacterium_A sp003161815
20100900_E3D_5_c_000000006426_20	20100900_E3D_5	D00017	CarB;caffeyl-CoA synthetase	carABCDE	STM_0716_E_M_E129	catechin	7	0.0279336	d__Archaea;p__Methanobacteriota;c__Methanobacteria;o__Methanobacteriales;f__Methanobacteriaceae;g__Methanobacterium_A;s__Methanobacterium_A sp003161815
20100900_E3D_5_c_000000006388_7	20100900_E3D_5	D00012	CLD; catechol lignan dehydroxylase	CLD	STM_0716_E_M_E034	catechin	14	0.0377603	d__Archaea;p__Methanobacteriota;c__Methanobacteria;o__Methanobacteriales;f__Methanobacteriaceae;g__Methanobacterium_A;s__Methanobacterium_A sp003161815
20100900_E3D_5_c_000000006388_7	20100900_E3D_5	D00012	CLD; catechol lignan dehydroxylase	CLD	STM_0716_E_M_E062	unamended	35	0.0151828	d__Archaea;p__Methanobacteriota;c__Methanobacteria;o__Methanobacteriales;f__Methanobacteriaceae;g__Methanobacterium_A;s__Methanobacterium_A sp003161815
20100900_E3D_5_c_000000006388_7	20100900_E3D_5	D00012	CLD; catechol lignan dehydroxylase	CLD	STM_0716_E_M_E063	unamended	35	0.00940915	d__Archaea;p__Methanobacteriota;c__Methanobacteria;o__Methanobacteriales;f__Methanobacteriaceae;g__Methanobacterium_A;s__Methanobacterium_A sp003161815
20110600_E3S_7_c_000000000966_2	20110600_E3S_7	D00016	CarC;caffeyl-CoA reductase	carABCDE	STM_0716_E_M_E002	unamended	0	0.020493	d__Bacteria;p__Desulfobacterota;c__Syntrophia;o__Syntrophales;f__Fen-1087;g__Fen-1087;s__Fen-1087 sp003161855
20110600_E3S_7_c_000000000981_3	20110600_E3S_7	D00016	CarC;caffeyl-CoA reductase	carABCDE	STM_0716_E_M_E002	unamended	0	0.0125581	d__Bacteria;p__Desulfobacterota;c__Syntrophia;o__Syntrophales;f__Fen-1087;g__Fen-1087;s__Fen-1087 sp003161855
20110600_E3S_7_c_000000001062_5	20110600_E3S_7	D00016	CarC;caffeyl-CoA reductase	carABCDE	STM_0716_E_M_E002	unamended	0	0.0103274	d__Bacteria;p__Desulfobacterota;c__Syntrophia;o__Syntrophales;f__Fen-1087;g__Fen-1087;s__Fen-1087 sp003161855
20110600_E3S_7_c_000000001062_8	20110600_E3S_7	D00016	CarC;caffeyl-CoA reductase	carABCDE	STM_0716_E_M_E002	unamended	0	0.0826191	d__Bacteria;p__Desulfobacterota;c__Syntrophia;o__Syntrophales;f__Fen-1087;g__Fen-1087;s__Fen-1087 sp003161855
20110600_E3S_7_c_000000001223_6	20110600_E3S_7	D00016	CarC;caffeyl-CoA reductase	carABCDE	STM_0716_E_M_E002	unamended	0	0.0101933	d__Bacteria;p__Desulfobacterota;c__Syntrophia;o__Syntrophales;f__Fen-1087;g__Fen-1087;s__Fen-1087 sp003161855
20110600_E3S_7_c_000000001227_7	20110600_E3S_7	D00016	CarC;caffeyl-CoA reductase	carABCDE	STM_0716_E_M_E002	unamended	0	0.0239293	d__Bacteria;p__Desulfobacterota;c__Syntrophia;o__Syntrophales;f__Fen-1087;g__Fen-1087;s__Fen-1087 sp003161855
20110600_E3S_7_c_000000001060_4	20110600_E3S_7	D00016	CarC;caffeyl-CoA reductase	carABCDE	STM_0716_E_M_E003	unamended	0	0.0047325	d__Bacteria;p__Desulfobacterota;c__Syntrophia;o__Syntrophales;f__Fen-1087;g__Fen-1087;s__Fen-1087 sp003161855
20110600_E3S_7_c_000000001062_5	20110600_E3S_7	D00016	CarC;caffeyl-CoA reductase	carABCDE	STM_0716_E_M_E003	unamended	0	0.0770899	d__Bacteria;p__Desulfobacterota;c__Syntrophia;o__Syntrophales;f__Fen-1087;g__Fen-1087;s__Fen-1087 sp003161855
20110600_E3S_7_c_000000000966_2	20110600_E3S_7	D00016	CarC;caffeyl-CoA reductase	carABCDE	STM_0716_E_M_E004	unamended	0	0.00969564	d__Bacteria;p__Desulfobacterota;c__Syntrophia;o__Syntrophales;f__Fen-1087;g__Fen-1087;s__Fen-1087 sp003161855
20110600_E3S_7_c_000000000966_3	20110600_E3S_7	D00016	CarC;caffeyl-CoA reductase	carABCDE	STM_0716_E_M_E004	unamended	0	0.0192406	d__Bacteria;p__Desulfobacterota;c__Syntrophia;o__Syntrophales;f__Fen-1087;g__Fen-1087;s__Fen-1087 sp003161855
20110600_E3S_7_c_000000001060_4	20110600_E3S_7	D00016	CarC;caffeyl-CoA reductase	carABCDE	STM_0716_E_M_E004	unamended	0	0.00599908	d__Bacteria;p__Desulfobacterota;c__Syntrophia;o__Syntrophales;f__Fen-1087;g__Fen-1087;s__Fen-1087 sp003161855
20110600_E3S_7_c_000000001062_5	20110600_E3S_7	D00016	CarC;caffeyl-CoA reductase	carABCDE	STM_0716_E_M_E004	unamended	0	0.00977219	d__Bacteria;p__Desulfobacterota;c__Syntrophia;o__Syntrophales;f__Fen-1087;g__Fen-1087;s__Fen-1087 sp003161855
20110600_E3S_7_c_000000001227_7	20110600_E3S_7	D00016	CarC;caffeyl-CoA reductase	carABCDE	STM_0716_E_M_E004	unamended	0	0.0452857	d__Bacteria;p__Desulfobacterota;c__Syntrophia;o__Syntrophales;f__Fen-1087;g__Fen-1087;s__Fen-1087 sp003161855
20110600_E3S_7_c_000000000994_1	20110600_E3S_7	D00016	CarC;caffeyl-CoA reductase	carABCDE	STM_0716_E_M_E025	unamended	14	0.00888158	d__Bacteria;p__Desulfobacterota;c__Syntrophia;o__Syntrophales;f__Fen-1087;g__Fen-1087;s__Fen-1087 sp003161855
20110600_E3S_7_c_000000001062_5	20110600_E3S_7	D00016	CarC;caffeyl-CoA reductase	carABCDE	STM_0716_E_M_E025	unamended	14	0.00974636	d__Bacteria;p__Desulfobacterota;c__Syntrophia;o__Syntrophales;f__Fen-1087;g__Fen-1087;s__Fen-1087 sp003161855
20110600_E3S_7_c_000000000981_3	20110600_E3S_7	D00016	CarC;caffeyl-CoA reductase	carABCDE	STM_0716_E_M_E027	unamended	14	0.0244911	d__Bacteria;p__Desulfobacterota;c__Syntrophia;o__Syntrophales;f__Fen-1087;g__Fen-1087;s__Fen-1087 sp003161855
20110600_E3S_7_c_000000001060_4	20110600_E3S_7	D00016	CarC;caffeyl-CoA reductase	carABCDE	STM_0716_E_M_E027	unamended	14	0.0105979	d__Bacteria;p__Desulfobacterota;c__Syntrophia;o__Syntrophales;f__Fen-1087;g__Fen-1087;s__Fen-1087 sp003161855
20110600_E3S_7_c_000000001223_6	20110600_E3S_7	D00016	CarC;caffeyl-CoA reductase	carABCDE	STM_0716_E_M_E027	unamended	14	0.0113595	d__Bacteria;p__Desulfobacterota;c__Syntrophia;o__Syntrophales;f__Fen-1087;g__Fen-1087;s__Fen-1087 sp003161855
20110600_E3S_7_c_000000000981_3	20110600_E3S_7	D00016	CarC;caffeyl-CoA reductase	carABCDE	STM_0716_E_M_E033	catechin	14	0.0283297	d__Bacteria;p__Desulfobacterota;c__Syntrophia;o__Syntrophales;f__Fen-1087;g__Fen-1087;s__Fen-1087 sp003161855
20110600_E3S_7_c_000000001062_5	20110600_E3S_7	D00016	CarC;caffeyl-CoA reductase	carABCDE	STM_0716_E_M_E033	catechin	14	0.0116487	d__Bacteria;p__Desulfobacterota;c__Syntrophia;o__Syntrophales;f__Fen-1087;g__Fen-1087;s__Fen-1087 sp003161855
20110600_E3S_7_c_000000001223_6	20110600_E3S_7	D00016	CarC;caffeyl-CoA reductase	carABCDE	STM_0716_E_M_E033	catechin	14	0.0229949	d__Bacteria;p__Desulfobacterota;c__Syntrophia;o__Syntrophales;f__Fen-1087;g__Fen-1087;s__Fen-1087 sp003161855
20110600_E3S_7_c_000000000966_2	20110600_E3S_7	D00016	CarC;caffeyl-CoA reductase	carABCDE	STM_0716_E_M_E034	catechin	14	0.00885347	d__Bacteria;p__Desulfobacterota;c__Syntrophia;o__Syntrophales;f__Fen-1087;g__Fen-1087;s__Fen-1087 sp003161855
20110600_E3S_7_c_000000000981_3	20110600_E3S_7	D00016	CarC;caffeyl-CoA reductase	carABCDE	STM_0716_E_M_E034	catechin	14	0.00542541	d__Bacteria;p__Desulfobacterota;c__Syntrophia;o__Syntrophales;f__Fen-1087;g__Fen-1087;s__Fen-1087 sp003161855
20110600_E3S_7_c_000000000994_1	20110600_E3S_7	D00016	CarC;caffeyl-CoA reductase	carABCDE	STM_0716_E_M_E034	catechin	14	0.0487896	d__Bacteria;p__Desulfobacterota;c__Syntrophia;o__Syntrophales;f__Fen-1087;g__Fen-1087;s__Fen-1087 sp003161855
20110600_E3S_7_c_000000001060_4	20110600_E3S_7	D00016	CarC;caffeyl-CoA reductase	carABCDE	STM_0716_E_M_E034	catechin	14	0.010956	d__Bacteria;p__Desulfobacterota;c__Syntrophia;o__Syntrophales;f__Fen-1087;g__Fen-1087;s__Fen-1087 sp003161855
20110600_E3S_7_c_000000001062_8	20110600_E3S_7	D00016	CarC;caffeyl-CoA reductase	carABCDE	STM_0716_E_M_E034	catechin	14	0.0267701	d__Bacteria;p__Desulfobacterota;c__Syntrophia;o__Syntrophales;f__Fen-1087;g__Fen-1087;s__Fen-1087 sp003161855
20110600_E3S_7_c_000000001223_6	20110600_E3S_7	D00016	CarC;caffeyl-CoA reductase	carABCDE	STM_0716_E_M_E034	catechin	14	0.017615	d__Bacteria;p__Desulfobacterota;c__Syntrophia;o__Syntrophales;f__Fen-1087;g__Fen-1087;s__Fen-1087 sp003161855
20110600_E3S_7_c_000000001227_7	20110600_E3S_7	D00016	CarC;caffeyl-CoA reductase	carABCDE	STM_0716_E_M_E034	catechin	14	0.0206761	d__Bacteria;p__Desulfobacterota;c__Syntrophia;o__Syntrophales;f__Fen-1087;g__Fen-1087;s__Fen-1087 sp003161855
20110600_E3S_7_c_000000000994_1	20110600_E3S_7	D00016	CarC;caffeyl-CoA reductase	carABCDE	STM_0716_E_M_E035	catechin	14	0.0439827	d__Bacteria;p__Desulfobacterota;c__Syntrophia;o__Syntrophales;f__Fen-1087;g__Fen-1087;s__Fen-1087 sp003161855
20110600_E3S_7_c_000000001060_4	20110600_E3S_7	D00016	CarC;caffeyl-CoA reductase	carABCDE	STM_0716_E_M_E035	catechin	14	0.00740742	d__Bacteria;p__Desulfobacterota;c__Syntrophia;o__Syntrophales;f__Fen-1087;g__Fen-1087;s__Fen-1087 sp003161855
20110600_E3S_7_c_000000000966_2	20110600_E3S_7	D00016	CarC;caffeyl-CoA reductase	carABCDE	STM_0716_E_M_E050	unamended	21	0.0746453	d__Bacteria;p__Desulfobacterota;c__Syntrophia;o__Syntrophales;f__Fen-1087;g__Fen-1087;s__Fen-1087 sp003161855
20110600_E3S_7_c_000000000981_3	20110600_E3S_7	D00016	CarC;caffeyl-CoA reductase	carABCDE	STM_0716_E_M_E050	unamended	21	0.0326733	d__Bacteria;p__Desulfobacterota;c__Syntrophia;o__Syntrophales;f__Fen-1087;g__Fen-1087;s__Fen-1087 sp003161855
20110600_E3S_7_c_000000001060_4	20110600_E3S_7	D00016	CarC;caffeyl-CoA reductase	carABCDE	STM_0716_E_M_E050	unamended	21	0.026392	d__Bacteria;p__Desulfobacterota;c__Syntrophia;o__Syntrophales;f__Fen-1087;g__Fen-1087;s__Fen-1087 sp003161855
20110600_E3S_7_c_000000000981_3	20110600_E3S_7	D00016	CarC;caffeyl-CoA reductase	carABCDE	STM_0716_E_M_E051	unamended	21	0.00714136	d__Bacteria;p__Desulfobacterota;c__Syntrophia;o__Syntrophales;f__Fen-1087;g__Fen-1087;s__Fen-1087 sp003161855
20110600_E3S_7_c_000000001060_4	20110600_E3S_7	D00016	CarC;caffeyl-CoA reductase	carABCDE	STM_0716_E_M_E051	unamended	21	0.00721058	d__Bacteria;p__Desulfobacterota;c__Syntrophia;o__Syntrophales;f__Fen-1087;g__Fen-1087;s__Fen-1087 sp003161855
20110600_E3S_7_c_000000001062_5	20110600_E3S_7	D00016	CarC;caffeyl-CoA reductase	carABCDE	STM_0716_E_M_E051	unamended	21	0.0117456	d__Bacteria;p__Desulfobacterota;c__Syntrophia;o__Syntrophales;f__Fen-1087;g__Fen-1087;s__Fen-1087 sp003161855
20110600_E3S_7_c_000000001223_6	20110600_E3S_7	D00016	CarC;caffeyl-CoA reductase	carABCDE	STM_0716_E_M_E051	unamended	21	0.0463724	d__Bacteria;p__Desulfobacterota;c__Syntrophia;o__Syntrophales;f__Fen-1087;g__Fen-1087;s__Fen-1087 sp003161855
20110600_E3S_7_c_000000001060_4	20110600_E3S_7	D00016	CarC;caffeyl-CoA reductase	carABCDE	STM_0716_E_M_E052	unamended	21	0.00558952	d__Bacteria;p__Desulfobacterota;c__Syntrophia;o__Syntrophales;f__Fen-1087;g__Fen-1087;s__Fen-1087 sp003161855
20110600_E3S_7_c_000000001062_8	20110600_E3S_7	D00016	CarC;caffeyl-CoA reductase	carABCDE	STM_0716_E_M_E052	unamended	21	0.0819453	d__Bacteria;p__Desulfobacterota;c__Syntrophia;o__Syntrophales;f__Fen-1087;g__Fen-1087;s__Fen-1087 sp003161855
20110600_E3S_7_c_000000000966_3	20110600_E3S_7	D00016	CarC;caffeyl-CoA reductase	carABCDE	STM_0716_E_M_E058	catechin	21	0.0184659	d__Bacteria;p__Desulfobacterota;c__Syntrophia;o__Syntrophales;f__Fen-1087;g__Fen-1087;s__Fen-1087 sp003161855
20110600_E3S_7_c_000000001060_4	20110600_E3S_7	D00016	CarC;caffeyl-CoA reductase	carABCDE	STM_0716_E_M_E058	catechin	21	0.00575753	d__Bacteria;p__Desulfobacterota;c__Syntrophia;o__Syntrophales;f__Fen-1087;g__Fen-1087;s__Fen-1087 sp003161855
20110600_E3S_7_c_000000001062_8	20110600_E3S_7	D00016	CarC;caffeyl-CoA reductase	carABCDE	STM_0716_E_M_E058	catechin	21	0.0375149	d__Bacteria;p__Desulfobacterota;c__Syntrophia;o__Syntrophales;f__Fen-1087;g__Fen-1087;s__Fen-1087 sp003161855
20110600_E3S_7_c_000000001223_6	20110600_E3S_7	D00016	CarC;caffeyl-CoA reductase	carABCDE	STM_0716_E_M_E058	catechin	21	0.00925692	d__Bacteria;p__Desulfobacterota;c__Syntrophia;o__Syntrophales;f__Fen-1087;g__Fen-1087;s__Fen-1087 sp003161855
20110600_E3S_7_c_000000001227_7	20110600_E3S_7	D00016	CarC;caffeyl-CoA reductase	carABCDE	STM_0716_E_M_E059	catechin	21	0.12805	d__Bacteria;p__Desulfobacterota;c__Syntrophia;o__Syntrophales;f__Fen-1087;g__Fen-1087;s__Fen-1087 sp003161855
20110600_E3S_7_c_000000001060_4	20110600_E3S_7	D00016	CarC;caffeyl-CoA reductase	carABCDE	STM_0716_E_M_E062	unamended	35	0.0165195	d__Bacteria;p__Desulfobacterota;c__Syntrophia;o__Syntrophales;f__Fen-1087;g__Fen-1087;s__Fen-1087 sp003161855
20110600_E3S_7_c_000000000966_2	20110600_E3S_7	D00016	CarC;caffeyl-CoA reductase	carABCDE	STM_0716_E_M_E063	unamended	35	0.110306	d__Bacteria;p__Desulfobacterota;c__Syntrophia;o__Syntrophales;f__Fen-1087;g__Fen-1087;s__Fen-1087 sp003161855
20110600_E3S_7_c_000000000966_3	20110600_E3S_7	D00016	CarC;caffeyl-CoA reductase	carABCDE	STM_0716_E_M_E063	unamended	35	0.0547242	d__Bacteria;p__Desulfobacterota;c__Syntrophia;o__Syntrophales;f__Fen-1087;g__Fen-1087;s__Fen-1087 sp003161855
20110600_E3S_7_c_000000000981_3	20110600_E3S_7	D00016	CarC;caffeyl-CoA reductase	carABCDE	STM_0716_E_M_E063	unamended	35	0.00675953	d__Bacteria;p__Desulfobacterota;c__Syntrophia;o__Syntrophales;f__Fen-1087;g__Fen-1087;s__Fen-1087 sp003161855
20110600_E3S_7_c_000000000994_1	20110600_E3S_7	D00016	CarC;caffeyl-CoA reductase	carABCDE	STM_0716_E_M_E063	unamended	35	0.050656	d__Bacteria;p__Desulfobacterota;c__Syntrophia;o__Syntrophales;f__Fen-1087;g__Fen-1087;s__Fen-1087 sp003161855
20110600_E3S_7_c_000000001060_4	20110600_E3S_7	D00016	CarC;caffeyl-CoA reductase	carABCDE	STM_0716_E_M_E063	unamended	35	0.0204752	d__Bacteria;p__Desulfobacterota;c__Syntrophia;o__Syntrophales;f__Fen-1087;g__Fen-1087;s__Fen-1087 sp003161855
20110600_E3S_7_c_000000001062_8	20110600_E3S_7	D00016	CarC;caffeyl-CoA reductase	carABCDE	STM_0716_E_M_E063	unamended	35	0.0111177	d__Bacteria;p__Desulfobacterota;c__Syntrophia;o__Syntrophales;f__Fen-1087;g__Fen-1087;s__Fen-1087 sp003161855
20110600_E3S_7_c_000000001060_4	20110600_E3S_7	D00016	CarC;caffeyl-CoA reductase	carABCDE	STM_0716_E_M_E064	unamended	35	0.0195323	d__Bacteria;p__Desulfobacterota;c__Syntrophia;o__Syntrophales;f__Fen-1087;g__Fen-1087;s__Fen-1087 sp003161855
20110600_E3S_7_c_000000000994_1	20110600_E3S_7	D00016	CarC;caffeyl-CoA reductase	carABCDE	STM_0716_E_M_E070	catechin	35	0.0191617	d__Bacteria;p__Desulfobacterota;c__Syntrophia;o__Syntrophales;f__Fen-1087;g__Fen-1087;s__Fen-1087 sp003161855
20110600_E3S_7_c_000000001060_4	20110600_E3S_7	D00016	CarC;caffeyl-CoA reductase	carABCDE	STM_0716_E_M_E070	catechin	35	0.00430287	d__Bacteria;p__Desulfobacterota;c__Syntrophia;o__Syntrophales;f__Fen-1087;g__Fen-1087;s__Fen-1087 sp003161855
20110600_E3S_7_c_000000000994_1	20110600_E3S_7	D00016	CarC;caffeyl-CoA reductase	carABCDE	STM_0716_E_M_E072	catechin	35	0.0240829	d__Bacteria;p__Desulfobacterota;c__Syntrophia;o__Syntrophales;f__Fen-1087;g__Fen-1087;s__Fen-1087 sp003161855
20110600_E3S_7_c_000000001060_4	20110600_E3S_7	D00016	CarC;caffeyl-CoA reductase	carABCDE	STM_0716_E_M_E072	catechin	35	0.00405597	d__Bacteria;p__Desulfobacterota;c__Syntrophia;o__Syntrophales;f__Fen-1087;g__Fen-1087;s__Fen-1087 sp003161855
20110600_E3S_7_c_000000001223_6	20110600_E3S_7	D00016	CarC;caffeyl-CoA reductase	carABCDE	STM_0716_E_M_E072	catechin	35	0.0195635	d__Bacteria;p__Desulfobacterota;c__Syntrophia;o__Syntrophales;f__Fen-1087;g__Fen-1087;s__Fen-1087 sp003161855
20110600_E3S_7_c_000000001060_4	20110600_E3S_7	D00016	CarC;caffeyl-CoA reductase	carABCDE	STM_0716_E_M_E121	unamended	7	0.00503327	d__Bacteria;p__Desulfobacterota;c__Syntrophia;o__Syntrophales;f__Fen-1087;g__Fen-1087;s__Fen-1087 sp003161855
20110600_E3S_7_c_000000000981_3	20110600_E3S_7	D00016	CarC;caffeyl-CoA reductase	carABCDE	STM_0716_E_M_E122	unamended	7	0.067633	d__Bacteria;p__Desulfobacterota;c__Syntrophia;o__Syntrophales;f__Fen-1087;g__Fen-1087;s__Fen-1087 sp003161855
20110600_E3S_7_c_000000000994_1	20110600_E3S_7	D00016	CarC;caffeyl-CoA reductase	carABCDE	STM_0716_E_M_E122	unamended	7	0.0072406	d__Bacteria;p__Desulfobacterota;c__Syntrophia;o__Syntrophales;f__Fen-1087;g__Fen-1087;s__Fen-1087 sp003161855
20110600_E3S_7_c_000000001060_4	20110600_E3S_7	D00016	CarC;caffeyl-CoA reductase	carABCDE	STM_0716_E_M_E122	unamended	7	0.00487776	d__Bacteria;p__Desulfobacterota;c__Syntrophia;o__Syntrophales;f__Fen-1087;g__Fen-1087;s__Fen-1087 sp003161855
20110600_E3S_7_c_000000001223_6	20110600_E3S_7	D00016	CarC;caffeyl-CoA reductase	carABCDE	STM_0716_E_M_E122	unamended	7	0.00784242	d__Bacteria;p__Desulfobacterota;c__Syntrophia;o__Syntrophales;f__Fen-1087;g__Fen-1087;s__Fen-1087 sp003161855
20110600_E3S_7_c_000000000966_2	20110600_E3S_7	D00016	CarC;caffeyl-CoA reductase	carABCDE	STM_0716_E_M_E123	unamended	7	0.0772946	d__Bacteria;p__Desulfobacterota;c__Syntrophia;o__Syntrophales;f__Fen-1087;g__Fen-1087;s__Fen-1087 sp003161855
20110600_E3S_7_c_000000001060_4	20110600_E3S_7	D00016	CarC;caffeyl-CoA reductase	carABCDE	STM_0716_E_M_E123	unamended	7	0.0409931	d__Bacteria;p__Desulfobacterota;c__Syntrophia;o__Syntrophales;f__Fen-1087;g__Fen-1087;s__Fen-1087 sp003161855
20110600_E3S_7_c_000000001223_6	20110600_E3S_7	D00016	CarC;caffeyl-CoA reductase	carABCDE	STM_0716_E_M_E123	unamended	7	0.0219695	d__Bacteria;p__Desulfobacterota;c__Syntrophia;o__Syntrophales;f__Fen-1087;g__Fen-1087;s__Fen-1087 sp003161855
20110600_E3S_7_c_000000000966_3	20110600_E3S_7	D00016	CarC;caffeyl-CoA reductase	carABCDE	STM_0716_E_M_E129	catechin	7	0.0201904	d__Bacteria;p__Desulfobacterota;c__Syntrophia;o__Syntrophales;f__Fen-1087;g__Fen-1087;s__Fen-1087 sp003161855
20110600_E3S_7_c_000000000994_1	20110600_E3S_7	D00016	CarC;caffeyl-CoA reductase	carABCDE	STM_0716_E_M_E129	catechin	7	0.00934471	d__Bacteria;p__Desulfobacterota;c__Syntrophia;o__Syntrophales;f__Fen-1087;g__Fen-1087;s__Fen-1087 sp003161855
20110600_E3S_7_c_000000001062_8	20110600_E3S_7	D00016	CarC;caffeyl-CoA reductase	carABCDE	STM_0716_E_M_E129	catechin	7	0.0205092	d__Bacteria;p__Desulfobacterota;c__Syntrophia;o__Syntrophales;f__Fen-1087;g__Fen-1087;s__Fen-1087 sp003161855
20110600_E3S_7_c_000000000966_3	20110600_E3S_7	D00016	CarC;caffeyl-CoA reductase	carABCDE	STM_0716_E_M_E130	catechin	7	0.00766773	d__Bacteria;p__Desulfobacterota;c__Syntrophia;o__Syntrophales;f__Fen-1087;g__Fen-1087;s__Fen-1087 sp003161855
20110600_E3S_7_c_000000000981_3	20110600_E3S_7	D00016	CarC;caffeyl-CoA reductase	carABCDE	STM_0716_E_M_E130	catechin	7	0.0284135	d__Bacteria;p__Desulfobacterota;c__Syntrophia;o__Syntrophales;f__Fen-1087;g__Fen-1087;s__Fen-1087 sp003161855
20110600_E3S_7_c_000000001060_4	20110600_E3S_7	D00016	CarC;caffeyl-CoA reductase	carABCDE	STM_0716_E_M_E130	catechin	7	0.00478149	d__Bacteria;p__Desulfobacterota;c__Syntrophia;o__Syntrophales;f__Fen-1087;g__Fen-1087;s__Fen-1087 sp003161855
20110600_E3S_7_c_000000001062_5	20110600_E3S_7	D00016	CarC;caffeyl-CoA reductase	carABCDE	STM_0716_E_M_E130	catechin	7	0.0155776	d__Bacteria;p__Desulfobacterota;c__Syntrophia;o__Syntrophales;f__Fen-1087;g__Fen-1087;s__Fen-1087 sp003161855
20110600_E3S_7_c_000000000981_3	20110600_E3S_7	D00016	CarC;caffeyl-CoA reductase	carABCDE	STM_0716_E_M_E131	catechin	7	0.0341288	d__Bacteria;p__Desulfobacterota;c__Syntrophia;o__Syntrophales;f__Fen-1087;g__Fen-1087;s__Fen-1087 sp003161855
20110600_E3S_7_c_000000000994_1	20110600_E3S_7	D00016	CarC;caffeyl-CoA reductase	carABCDE	STM_0716_E_M_E131	catechin	7	0.0255761	d__Bacteria;p__Desulfobacterota;c__Syntrophia;o__Syntrophales;f__Fen-1087;g__Fen-1087;s__Fen-1087 sp003161855
20110600_E3S_7_c_000000001060_4	20110600_E3S_7	D00016	CarC;caffeyl-CoA reductase	carABCDE	STM_0716_E_M_E131	catechin	7	0.00430745	d__Bacteria;p__Desulfobacterota;c__Syntrophia;o__Syntrophales;f__Fen-1087;g__Fen-1087;s__Fen-1087 sp003161855
20110600_E3S_7_c_000000001062_5	20110600_E3S_7	D00016	CarC;caffeyl-CoA reductase	carABCDE	STM_0716_E_M_E131	catechin	7	0.00701661	d__Bacteria;p__Desulfobacterota;c__Syntrophia;o__Syntrophales;f__Fen-1087;g__Fen-1087;s__Fen-1087 sp003161855
20110600_E3S_7_c_000000001223_6	20110600_E3S_7	D00016	CarC;caffeyl-CoA reductase	carABCDE	STM_0716_E_M_E131	catechin	7	0.00692549	d__Bacteria;p__Desulfobacterota;c__Syntrophia;o__Syntrophales;f__Fen-1087;g__Fen-1087;s__Fen-1087 sp003161855
20110600_E3S_7_c_000000000966_4	20110600_E3S_7	D00017	CarB;caffeyl-CoA synthetase	carABCDE	STM_0716_E_M_E002	unamended	0	0.0148371	d__Bacteria;p__Desulfobacterota;c__Syntrophia;o__Syntrophales;f__Fen-1087;g__Fen-1087;s__Fen-1087 sp003161855
20110600_E3S_7_c_000000000975_10	20110600_E3S_7	D00017	CarB;caffeyl-CoA synthetase	carABCDE	STM_0716_E_M_E002	unamended	0	0.00716132	d__Bacteria;p__Desulfobacterota;c__Syntrophia;o__Syntrophales;f__Fen-1087;g__Fen-1087;s__Fen-1087 sp003161855
20110600_E3S_7_c_000000000963_5	20110600_E3S_7	D00017	CarB;caffeyl-CoA synthetase	carABCDE	STM_0716_E_M_E003	unamended	0	0.00539487	d__Bacteria;p__Desulfobacterota;c__Syntrophia;o__Syntrophales;f__Fen-1087;g__Fen-1087;s__Fen-1087 sp003161855
20110600_E3S_7_c_000000001191_2	20110600_E3S_7	D00017	CarB;caffeyl-CoA synthetase	carABCDE	STM_0716_E_M_E003	unamended	0	0.0105755	d__Bacteria;p__Desulfobacterota;c__Syntrophia;o__Syntrophales;f__Fen-1087;g__Fen-1087;s__Fen-1087 sp003161855
20110600_E3S_7_c_000000000963_5	20110600_E3S_7	D00017	CarB;caffeyl-CoA synthetase	carABCDE	STM_0716_E_M_E004	unamended	0	0.0136775	d__Bacteria;p__Desulfobacterota;c__Syntrophia;o__Syntrophales;f__Fen-1087;g__Fen-1087;s__Fen-1087 sp003161855
20110600_E3S_7_c_000000000966_4	20110600_E3S_7	D00017	CarB;caffeyl-CoA synthetase	carABCDE	STM_0716_E_M_E004	unamended	0	0.00701972	d__Bacteria;p__Desulfobacterota;c__Syntrophia;o__Syntrophales;f__Fen-1087;g__Fen-1087;s__Fen-1087 sp003161855
20110600_E3S_7_c_000000000963_5	20110600_E3S_7	D00017	CarB;caffeyl-CoA synthetase	carABCDE	STM_0716_E_M_E027	unamended	14	0.00805417	d__Bacteria;p__Desulfobacterota;c__Syntrophia;o__Syntrophales;f__Fen-1087;g__Fen-1087;s__Fen-1087 sp003161855
20110600_E3S_7_c_000000000975_10	20110600_E3S_7	D00017	CarB;caffeyl-CoA synthetase	carABCDE	STM_0716_E_M_E027	unamended	14	0.00798069	d__Bacteria;p__Desulfobacterota;c__Syntrophia;o__Syntrophales;f__Fen-1087;g__Fen-1087;s__Fen-1087 sp003161855
20110600_E3S_7_c_000000001191_2	20110600_E3S_7	D00017	CarB;caffeyl-CoA synthetase	carABCDE	STM_0716_E_M_E027	unamended	14	0.0473655	d__Bacteria;p__Desulfobacterota;c__Syntrophia;o__Syntrophales;f__Fen-1087;g__Fen-1087;s__Fen-1087 sp003161855
20110600_E3S_7_c_000000000963_5	20110600_E3S_7	D00017	CarB;caffeyl-CoA synthetase	carABCDE	STM_0716_E_M_E034	catechin	14	0.00624471	d__Bacteria;p__Desulfobacterota;c__Syntrophia;o__Syntrophales;f__Fen-1087;g__Fen-1087;s__Fen-1087 sp003161855
20110600_E3S_7_c_000000000975_10	20110600_E3S_7	D00017	CarB;caffeyl-CoA synthetase	carABCDE	STM_0716_E_M_E034	catechin	14	0.00618774	d__Bacteria;p__Desulfobacterota;c__Syntrophia;o__Syntrophales;f__Fen-1087;g__Fen-1087;s__Fen-1087 sp003161855
20110600_E3S_7_c_000000000963_5	20110600_E3S_7	D00017	CarB;caffeyl-CoA synthetase	carABCDE	STM_0716_E_M_E050	unamended	21	0.0526504	d__Bacteria;p__Desulfobacterota;c__Syntrophia;o__Syntrophales;f__Fen-1087;g__Fen-1087;s__Fen-1087 sp003161855
20110600_E3S_7_c_000000000963_5	20110600_E3S_7	D00017	CarB;caffeyl-CoA synthetase	carABCDE	STM_0716_E_M_E051	unamended	21	0.00821979	d__Bacteria;p__Desulfobacterota;c__Syntrophia;o__Syntrophales;f__Fen-1087;g__Fen-1087;s__Fen-1087 sp003161855
20110600_E3S_7_c_000000000966_4	20110600_E3S_7	D00017	CarB;caffeyl-CoA synthetase	carABCDE	STM_0716_E_M_E051	unamended	21	0.00843733	d__Bacteria;p__Desulfobacterota;c__Syntrophia;o__Syntrophales;f__Fen-1087;g__Fen-1087;s__Fen-1087 sp003161855
20110600_E3S_7_c_000000000975_10	20110600_E3S_7	D00017	CarB;caffeyl-CoA synthetase	carABCDE	STM_0716_E_M_E051	unamended	21	0.0244344	d__Bacteria;p__Desulfobacterota;c__Syntrophia;o__Syntrophales;f__Fen-1087;g__Fen-1087;s__Fen-1087 sp003161855
20110600_E3S_7_c_000000001191_2	20110600_E3S_7	D00017	CarB;caffeyl-CoA synthetase	carABCDE	STM_0716_E_M_E051	unamended	21	0.0322263	d__Bacteria;p__Desulfobacterota;c__Syntrophia;o__Syntrophales;f__Fen-1087;g__Fen-1087;s__Fen-1087 sp003161855
20110600_E3S_7_c_000000000963_5	20110600_E3S_7	D00017	CarB;caffeyl-CoA synthetase	carABCDE	STM_0716_E_M_E052	unamended	21	0.00637184	d__Bacteria;p__Desulfobacterota;c__Syntrophia;o__Syntrophales;f__Fen-1087;g__Fen-1087;s__Fen-1087 sp003161855
20110600_E3S_7_c_000000000966_4	20110600_E3S_7	D00017	CarB;caffeyl-CoA synthetase	carABCDE	STM_0716_E_M_E052	unamended	21	0.0327024	d__Bacteria;p__Desulfobacterota;c__Syntrophia;o__Syntrophales;f__Fen-1087;g__Fen-1087;s__Fen-1087 sp003161855
20110600_E3S_7_c_000000000963_5	20110600_E3S_7	D00017	CarB;caffeyl-CoA synthetase	carABCDE	STM_0716_E_M_E058	catechin	21	0.00656338	d__Bacteria;p__Desulfobacterota;c__Syntrophia;o__Syntrophales;f__Fen-1087;g__Fen-1087;s__Fen-1087 sp003161855
20110600_E3S_7_c_000000000975_10	20110600_E3S_7	D00017	CarB;caffeyl-CoA synthetase	carABCDE	STM_0716_E_M_E058	catechin	21	0.00650349	d__Bacteria;p__Desulfobacterota;c__Syntrophia;o__Syntrophales;f__Fen-1087;g__Fen-1087;s__Fen-1087 sp003161855
20110600_E3S_7_c_000000001191_2	20110600_E3S_7	D00017	CarB;caffeyl-CoA synthetase	carABCDE	STM_0716_E_M_E058	catechin	21	0.00643306	d__Bacteria;p__Desulfobacterota;c__Syntrophia;o__Syntrophales;f__Fen-1087;g__Fen-1087;s__Fen-1087 sp003161855
20110600_E3S_7_c_000000000975_10	20110600_E3S_7	D00017	CarB;caffeyl-CoA synthetase	carABCDE	STM_0716_E_M_E059	catechin	21	0.00638692	d__Bacteria;p__Desulfobacterota;c__Syntrophia;o__Syntrophales;f__Fen-1087;g__Fen-1087;s__Fen-1087 sp003161855
20110600_E3S_7_c_000000001191_2	20110600_E3S_7	D00017	CarB;caffeyl-CoA synthetase	carABCDE	STM_0716_E_M_E059	catechin	21	0.00631774	d__Bacteria;p__Desulfobacterota;c__Syntrophia;o__Syntrophales;f__Fen-1087;g__Fen-1087;s__Fen-1087 sp003161855
20110600_E3S_7_c_000000000963_5	20110600_E3S_7	D00017	CarB;caffeyl-CoA synthetase	carABCDE	STM_0716_E_M_E060	catechin	21	0.0127136	d__Bacteria;p__Desulfobacterota;c__Syntrophia;o__Syntrophales;f__Fen-1087;g__Fen-1087;s__Fen-1087 sp003161855
20110600_E3S_7_c_000000000975_10	20110600_E3S_7	D00017	CarB;caffeyl-CoA synthetase	carABCDE	STM_0716_E_M_E060	catechin	21	0.00629879	d__Bacteria;p__Desulfobacterota;c__Syntrophia;o__Syntrophales;f__Fen-1087;g__Fen-1087;s__Fen-1087 sp003161855
20110600_E3S_7_c_000000001191_2	20110600_E3S_7	D00017	CarB;caffeyl-CoA synthetase	carABCDE	STM_0716_E_M_E060	catechin	21	0.00623058	d__Bacteria;p__Desulfobacterota;c__Syntrophia;o__Syntrophales;f__Fen-1087;g__Fen-1087;s__Fen-1087 sp003161855
20110600_E3S_7_c_000000001191_2	20110600_E3S_7	D00017	CarB;caffeyl-CoA synthetase	carABCDE	STM_0716_E_M_E062	unamended	35	0.00615258	d__Bacteria;p__Desulfobacterota;c__Syntrophia;o__Syntrophales;f__Fen-1087;g__Fen-1087;s__Fen-1087 sp003161855
20110600_E3S_7_c_000000000966_4	20110600_E3S_7	D00017	CarB;caffeyl-CoA synthetase	carABCDE	STM_0716_E_M_E063	unamended	35	0.071876	d__Bacteria;p__Desulfobacterota;c__Syntrophia;o__Syntrophales;f__Fen-1087;g__Fen-1087;s__Fen-1087 sp003161855
20110600_E3S_7_c_000000000975_10	20110600_E3S_7	D00017	CarB;caffeyl-CoA synthetase	carABCDE	STM_0716_E_M_E063	unamended	35	0.0154186	d__Bacteria;p__Desulfobacterota;c__Syntrophia;o__Syntrophales;f__Fen-1087;g__Fen-1087;s__Fen-1087 sp003161855
20110600_E3S_7_c_000000001191_2	20110600_E3S_7	D00017	CarB;caffeyl-CoA synthetase	carABCDE	STM_0716_E_M_E063	unamended	35	0.0305033	d__Bacteria;p__Desulfobacterota;c__Syntrophia;o__Syntrophales;f__Fen-1087;g__Fen-1087;s__Fen-1087 sp003161855
20110600_E3S_7_c_000000000963_5	20110600_E3S_7	D00017	CarB;caffeyl-CoA synthetase	carABCDE	STM_0716_E_M_E072	catechin	35	0.00462365	d__Bacteria;p__Desulfobacterota;c__Syntrophia;o__Syntrophales;f__Fen-1087;g__Fen-1087;s__Fen-1087 sp003161855
20110600_E3S_7_c_000000000966_4	20110600_E3S_7	D00017	CarB;caffeyl-CoA synthetase	carABCDE	STM_0716_E_M_E072	catechin	35	0.00949204	d__Bacteria;p__Desulfobacterota;c__Syntrophia;o__Syntrophales;f__Fen-1087;g__Fen-1087;s__Fen-1087 sp003161855
20110600_E3S_7_c_000000000975_10	20110600_E3S_7	D00017	CarB;caffeyl-CoA synthetase	carABCDE	STM_0716_E_M_E072	catechin	35	0.00916294	d__Bacteria;p__Desulfobacterota;c__Syntrophia;o__Syntrophales;f__Fen-1087;g__Fen-1087;s__Fen-1087 sp003161855
20110600_E3S_7_c_000000000966_4	20110600_E3S_7	D00017	CarB;caffeyl-CoA synthetase	carABCDE	STM_0716_E_M_E121	unamended	7	0.0647855	d__Bacteria;p__Desulfobacterota;c__Syntrophia;o__Syntrophales;f__Fen-1087;g__Fen-1087;s__Fen-1087 sp003161855
20110600_E3S_7_c_000000000975_10	20110600_E3S_7	D00017	CarB;caffeyl-CoA synthetase	carABCDE	STM_0716_E_M_E121	unamended	7	0.0227416	d__Bacteria;p__Desulfobacterota;c__Syntrophia;o__Syntrophales;f__Fen-1087;g__Fen-1087;s__Fen-1087 sp003161855
20110600_E3S_7_c_000000001191_2	20110600_E3S_7	D00017	CarB;caffeyl-CoA synthetase	carABCDE	STM_0716_E_M_E121	unamended	7	0.0112476	d__Bacteria;p__Desulfobacterota;c__Syntrophia;o__Syntrophales;f__Fen-1087;g__Fen-1087;s__Fen-1087 sp003161855
20110600_E3S_7_c_000000000966_4	20110600_E3S_7	D00017	CarB;caffeyl-CoA synthetase	carABCDE	STM_0716_E_M_E122	unamended	7	0.00570762	d__Bacteria;p__Desulfobacterota;c__Syntrophia;o__Syntrophales;f__Fen-1087;g__Fen-1087;s__Fen-1087 sp003161855
20110600_E3S_7_c_000000000975_10	20110600_E3S_7	D00017	CarB;caffeyl-CoA synthetase	carABCDE	STM_0716_E_M_E122	unamended	7	0.0165292	d__Bacteria;p__Desulfobacterota;c__Syntrophia;o__Syntrophales;f__Fen-1087;g__Fen-1087;s__Fen-1087 sp003161855
20110600_E3S_7_c_000000001191_2	20110600_E3S_7	D00017	CarB;caffeyl-CoA synthetase	carABCDE	STM_0716_E_M_E122	unamended	7	0.0436004	d__Bacteria;p__Desulfobacterota;c__Syntrophia;o__Syntrophales;f__Fen-1087;g__Fen-1087;s__Fen-1087 sp003161855
20110600_E3S_7_c_000000001191_2	20110600_E3S_7	D00017	CarB;caffeyl-CoA synthetase	carABCDE	STM_0716_E_M_E123	unamended	7	0.038169	d__Bacteria;p__Desulfobacterota;c__Syntrophia;o__Syntrophales;f__Fen-1087;g__Fen-1087;s__Fen-1087 sp003161855
20110600_E3S_7_c_000000000963_5	20110600_E3S_7	D00017	CarB;caffeyl-CoA synthetase	carABCDE	STM_0716_E_M_E129	catechin	7	0.0143526	d__Bacteria;p__Desulfobacterota;c__Syntrophia;o__Syntrophales;f__Fen-1087;g__Fen-1087;s__Fen-1087 sp003161855
20110600_E3S_7_c_000000000966_4	20110600_E3S_7	D00017	CarB;caffeyl-CoA synthetase	carABCDE	STM_0716_E_M_E129	catechin	7	0.0220987	d__Bacteria;p__Desulfobacterota;c__Syntrophia;o__Syntrophales;f__Fen-1087;g__Fen-1087;s__Fen-1087 sp003161855
20110600_E3S_7_c_000000000966_4	20110600_E3S_7	D00017	CarB;caffeyl-CoA synthetase	carABCDE	STM_0716_E_M_E130	catechin	7	0.0279749	d__Bacteria;p__Desulfobacterota;c__Syntrophia;o__Syntrophales;f__Fen-1087;g__Fen-1087;s__Fen-1087 sp003161855
20110600_E3S_7_c_000000000966_4	20110600_E3S_7	D00017	CarB;caffeyl-CoA synthetase	carABCDE	STM_0716_E_M_E131	catechin	7	0.0453626	d__Bacteria;p__Desulfobacterota;c__Syntrophia;o__Syntrophales;f__Fen-1087;g__Fen-1087;s__Fen-1087 sp003161855
20110600_E3S_7_c_000000001191_2	20110600_E3S_7	D00017	CarB;caffeyl-CoA synthetase	carABCDE	STM_0716_E_M_E131	catechin	7	0.0481284	d__Bacteria;p__Desulfobacterota;c__Syntrophia;o__Syntrophales;f__Fen-1087;g__Fen-1087;s__Fen-1087 sp003161855
20110600_E3S_7_c_000000001047_1	20110600_E3S_7	D00018	CarA;hydrocaffeyl-CoA:caffeate CoA transferase	carABCDE	STM_0716_E_M_E025	unamended	14	0.00673385	d__Bacteria;p__Desulfobacterota;c__Syntrophia;o__Syntrophales;f__Fen-1087;g__Fen-1087;s__Fen-1087 sp003161855
20110600_E3S_7_c_000000001047_1	20110600_E3S_7	D00018	CarA;hydrocaffeyl-CoA:caffeate CoA transferase	carABCDE	STM_0716_E_M_E034	catechin	14	0.00616523	d__Bacteria;p__Desulfobacterota;c__Syntrophia;o__Syntrophales;f__Fen-1087;g__Fen-1087;s__Fen-1087 sp003161855
20110600_E3S_7_c_000000001047_1	20110600_E3S_7	D00018	CarA;hydrocaffeyl-CoA:caffeate CoA transferase	carABCDE	STM_0716_E_M_E035	catechin	14	0.0166734	d__Bacteria;p__Desulfobacterota;c__Syntrophia;o__Syntrophales;f__Fen-1087;g__Fen-1087;s__Fen-1087 sp003161855
20110600_E3S_7_c_000000001047_1	20110600_E3S_7	D00018	CarA;hydrocaffeyl-CoA:caffeate CoA transferase	carABCDE	STM_0716_E_M_E121	unamended	7	0.00566472	d__Bacteria;p__Desulfobacterota;c__Syntrophia;o__Syntrophales;f__Fen-1087;g__Fen-1087;s__Fen-1087 sp003161855
20110600_E3S_7_c_000000001047_1	20110600_E3S_7	D00018	CarA;hydrocaffeyl-CoA:caffeate CoA transferase	carABCDE	STM_0716_E_M_E122	unamended	7	0.0219588	d__Bacteria;p__Desulfobacterota;c__Syntrophia;o__Syntrophales;f__Fen-1087;g__Fen-1087;s__Fen-1087 sp003161855
20110600_E3S_7_c_000000001047_1	20110600_E3S_7	D00018	CarA;hydrocaffeyl-CoA:caffeate CoA transferase	carABCDE	STM_0716_E_M_E130	catechin	7	0.00538135	d__Bacteria;p__Desulfobacterota;c__Syntrophia;o__Syntrophales;f__Fen-1087;g__Fen-1087;s__Fen-1087 sp003161855
20110600_E3S_7_c_000000001047_1	20110600_E3S_7	D00018	CarA;hydrocaffeyl-CoA:caffeate CoA transferase	carABCDE	STM_0716_E_M_E131	catechin	7	0.00969568	d__Bacteria;p__Desulfobacterota;c__Syntrophia;o__Syntrophales;f__Fen-1087;g__Fen-1087;s__Fen-1087 sp003161855
20110600_P1D_1_c_000000001597_4	20110600_P1D_1	D00016	CarC;caffeyl-CoA reductase	carABCDE	STM_0716_E_M_E072	catechin	35	0.0549776	d__Bacteria;p__Pseudomonadota;c__Alphaproteobacteria;o__Rhizobiales;f__Xanthobacteraceae;g__BOG-931;s__
20110600_P1D_1_c_000000001578_3	20110600_P1D_1	K00483	hpaB; 4-hydroxyphenylacetate 3-monooxygenase [EC:1.14.14.9]	hpaAB	STM_0716_E_M_E131	catechin	7	0.0276016	d__Bacteria;p__Pseudomonadota;c__Alphaproteobacteria;o__Rhizobiales;f__Xanthobacteraceae;g__BOG-931;s__
20110600_P1M_17_c_000000005908_3	20110600_P1M_17	D00017	CarB;caffeyl-CoA synthetase	carABCDE	STM_0716_E_M_E002	unamended	0	0.0378074	d__Bacteria;p__Acidobacteriota;c__Terriglobia;o__Bryobacterales;f__Bryobacteraceae;g__Palsa-89;s__Palsa-89 sp003162425
20110600_P1M_17_c_000000005907_8	20110600_P1M_17	D00017	CarB;caffeyl-CoA synthetase	carABCDE	STM_0716_E_M_E130	catechin	7	0.0414364	d__Bacteria;p__Acidobacteriota;c__Terriglobia;o__Bryobacterales;f__Bryobacteraceae;g__Palsa-89;s__Palsa-89 sp003162425
20110600_S3M_2_c_000000004909_12	20110600_S3M_2	D00017	CarB;caffeyl-CoA synthetase	carABCDE	STM_0716_E_M_E004	unamended	0	0.0280259	d__Bacteria;p__Acidobacteriota;c__Terriglobia;o__Bryobacterales;f__Bryobacteraceae;g__Fen-178;s__
20110600_S3M_2_c_000000004909_12	20110600_S3M_2	D00017	CarB;caffeyl-CoA synthetase	carABCDE	STM_0716_E_M_E063	unamended	35	0.0159423	d__Bacteria;p__Acidobacteriota;c__Terriglobia;o__Bryobacterales;f__Bryobacteraceae;g__Fen-178;s__
20110600_S3M_2_c_000000004909_12	20110600_S3M_2	D00017	CarB;caffeyl-CoA synthetase	carABCDE	STM_0716_E_M_E129	catechin	7	0.0735235	d__Bacteria;p__Acidobacteriota;c__Terriglobia;o__Bryobacterales;f__Bryobacteraceae;g__Fen-178;s__
20110600_S3M_2_c_000000004909_12	20110600_S3M_2	D00017	CarB;caffeyl-CoA synthetase	carABCDE	STM_0716_E_M_E131	catechin	7	0.00503078	d__Bacteria;p__Acidobacteriota;c__Terriglobia;o__Bryobacterales;f__Bryobacteraceae;g__Fen-178;s__
20110600_S3M_2_c_000000005143_3	20110600_S3M_2	D00023	PGR;phloroglucinol reductase	PGR	STM_0716_E_M_E129	catechin	7	0.0146494	d__Bacteria;p__Acidobacteriota;c__Terriglobia;o__Bryobacterales;f__Bryobacteraceae;g__Fen-178;s__
20110700_E1D_5_c_000000000478_3	20110700_E1D_5	D00016	CarC;caffeyl-CoA reductase	carABCDE	STM_0716_E_M_E002	unamended	0	0.0402503	d__Bacteria;p__Bacteroidota;c__UBA10030;o__UBA10030;f__UBA8401;g__JAGVPT01;s__
20110700_E1D_5_c_000000000546_1	20110700_E1D_5	D00016	CarC;caffeyl-CoA reductase	carABCDE	STM_0716_E_M_E002	unamended	0	0.0697672	d__Bacteria;p__Bacteroidota;c__UBA10030;o__UBA10030;f__UBA8401;g__JAGVPT01;s__
20110700_E1D_5_c_000000000204_10	20110700_E1D_5	D00016	CarC;caffeyl-CoA reductase	carABCDE	STM_0716_E_M_E004	unamended	0	0.0666513	d__Bacteria;p__Bacteroidota;c__UBA10030;o__UBA10030;f__UBA8401;g__JAGVPT01;s__
20110700_E1D_5_c_000000000204_10	20110700_E1D_5	D00016	CarC;caffeyl-CoA reductase	carABCDE	STM_0716_E_M_E025	unamended	14	0.0664752	d__Bacteria;p__Bacteroidota;c__UBA10030;o__UBA10030;f__UBA8401;g__JAGVPT01;s__
20110700_E1D_5_c_000000000204_10	20110700_E1D_5	D00016	CarC;caffeyl-CoA reductase	carABCDE	STM_0716_E_M_E034	catechin	14	0.0608619	d__Bacteria;p__Bacteroidota;c__UBA10030;o__UBA10030;f__UBA8401;g__JAGVPT01;s__
20110700_E1D_5_c_000000000204_10	20110700_E1D_5	D00016	CarC;caffeyl-CoA reductase	carABCDE	STM_0716_E_M_E050	unamended	21	0.0733056	d__Bacteria;p__Bacteroidota;c__UBA10030;o__UBA10030;f__UBA8401;g__JAGVPT01;s__
20110700_E1D_5_c_000000000204_10	20110700_E1D_5	D00016	CarC;caffeyl-CoA reductase	carABCDE	STM_0716_E_M_E051	unamended	21	0.0343334	d__Bacteria;p__Bacteroidota;c__UBA10030;o__UBA10030;f__UBA8401;g__JAGVPT01;s__
20110700_E1D_5_c_000000000478_3	20110700_E1D_5	D00016	CarC;caffeyl-CoA reductase	carABCDE	STM_0716_E_M_E051	unamended	21	0.0114445	d__Bacteria;p__Bacteroidota;c__UBA10030;o__UBA10030;f__UBA8401;g__JAGVPT01;s__
20110700_E1D_5_c_000000000204_10	20110700_E1D_5	D00016	CarC;caffeyl-CoA reductase	carABCDE	STM_0716_E_M_E059	catechin	21	0.0358977	d__Bacteria;p__Bacteroidota;c__UBA10030;o__UBA10030;f__UBA8401;g__JAGVPT01;s__
20110700_E1D_5_c_000000000478_3	20110700_E1D_5	D00016	CarC;caffeyl-CoA reductase	carABCDE	STM_0716_E_M_E121	unamended	7	0.0399435	d__Bacteria;p__Bacteroidota;c__UBA10030;o__UBA10030;f__UBA8401;g__JAGVPT01;s__
20110700_E1D_5_c_000000000204_10	20110700_E1D_5	D00016	CarC;caffeyl-CoA reductase	carABCDE	STM_0716_E_M_E122	unamended	7	0.0929025	d__Bacteria;p__Bacteroidota;c__UBA10030;o__UBA10030;f__UBA8401;g__JAGVPT01;s__
20110700_E1D_5_c_000000000204_10	20110700_E1D_5	D00016	CarC;caffeyl-CoA reductase	carABCDE	STM_0716_E_M_E130	catechin	7	0.0683018	d__Bacteria;p__Bacteroidota;c__UBA10030;o__UBA10030;f__UBA8401;g__JAGVPT01;s__
20110700_E1D_5_c_000000000494_2	20110700_E1D_5	D00017	CarB;caffeyl-CoA synthetase	carABCDE	STM_0716_E_M_E002	unamended	0	0.00774044	d__Bacteria;p__Bacteroidota;c__UBA10030;o__UBA10030;f__UBA8401;g__JAGVPT01;s__
20110700_E1D_5_c_000000000494_2	20110700_E1D_5	D00017	CarB;caffeyl-CoA synthetase	carABCDE	STM_0716_E_M_E003	unamended	0	0.0173338	d__Bacteria;p__Bacteroidota;c__UBA10030;o__UBA10030;f__UBA8401;g__JAGVPT01;s__
20110700_E1D_5_c_000000000661_1	20110700_E1D_5	D00017	CarB;caffeyl-CoA synthetase	carABCDE	STM_0716_E_M_E033	catechin	14	0.0182914	d__Bacteria;p__Bacteroidota;c__UBA10030;o__UBA10030;f__UBA8401;g__JAGVPT01;s__
20110700_E1D_5_c_000000000494_2	20110700_E1D_5	D00017	CarB;caffeyl-CoA synthetase	carABCDE	STM_0716_E_M_E051	unamended	21	0.0704276	d__Bacteria;p__Bacteroidota;c__UBA10030;o__UBA10030;f__UBA8401;g__JAGVPT01;s__
20110700_E1D_5_c_000000000494_2	20110700_E1D_5	D00017	CarB;caffeyl-CoA synthetase	carABCDE	STM_0716_E_M_E059	catechin	21	0.00690341	d__Bacteria;p__Bacteroidota;c__UBA10030;o__UBA10030;f__UBA8401;g__JAGVPT01;s__
20110700_E1D_5_c_000000000661_1	20110700_E1D_5	D00017	CarB;caffeyl-CoA synthetase	carABCDE	STM_0716_E_M_E059	catechin	21	0.00723147	d__Bacteria;p__Bacteroidota;c__UBA10030;o__UBA10030;f__UBA8401;g__JAGVPT01;s__
20110700_E1D_5_c_000000000661_1	20110700_E1D_5	D00017	CarB;caffeyl-CoA synthetase	carABCDE	STM_0716_E_M_E122	unamended	7	0.0686212	d__Bacteria;p__Bacteroidota;c__UBA10030;o__UBA10030;f__UBA8401;g__JAGVPT01;s__
20110700_E1D_5_c_000000000494_2	20110700_E1D_5	D00017	CarB;caffeyl-CoA synthetase	carABCDE	STM_0716_E_M_E129	catechin	7	0.00768588	d__Bacteria;p__Bacteroidota;c__UBA10030;o__UBA10030;f__UBA8401;g__JAGVPT01;s__
20110700_E1D_5_c_000000000494_2	20110700_E1D_5	D00017	CarB;caffeyl-CoA synthetase	carABCDE	STM_0716_E_M_E131	catechin	7	0.021036	d__Bacteria;p__Bacteroidota;c__UBA10030;o__UBA10030;f__UBA8401;g__JAGVPT01;s__
20110700_E1D_5_c_000000000661_1	20110700_E1D_5	D00017	CarB;caffeyl-CoA synthetase	carABCDE	STM_0716_E_M_E131	catechin	7	0.00550891	d__Bacteria;p__Bacteroidota;c__UBA10030;o__UBA10030;f__UBA8401;g__JAGVPT01;s__
20110700_E1S_1_c_000000000150_3	20110700_E1S_1	D00016	CarC;caffeyl-CoA reductase	carABCDE	STM_0716_E_M_E002	unamended	0	0.0610011	d__Bacteria;p__Nitrospirota;c__Thermodesulfovibrionia;o__Thermodesulfovibrionales;f__Dissulfurispiraceae;g__Fen-1308;s__Fen-1308 sp003170655
20110700_E1S_1_c_000000000150_3	20110700_E1S_1	D00016	CarC;caffeyl-CoA reductase	carABCDE	STM_0716_E_M_E003	unamended	0	0.0379458	d__Bacteria;p__Nitrospirota;c__Thermodesulfovibrionia;o__Thermodesulfovibrionales;f__Dissulfurispiraceae;g__Fen-1308;s__Fen-1308 sp003170655
20110700_E1S_1_c_000000000150_3	20110700_E1S_1	D00016	CarC;caffeyl-CoA reductase	carABCDE	STM_0716_E_M_E004	unamended	0	0.00962029	d__Bacteria;p__Nitrospirota;c__Thermodesulfovibrionia;o__Thermodesulfovibrionales;f__Dissulfurispiraceae;g__Fen-1308;s__Fen-1308 sp003170655
20110700_E1S_1_c_000000000150_3	20110700_E1S_1	D00016	CarC;caffeyl-CoA reductase	carABCDE	STM_0716_E_M_E025	unamended	14	0.105544	d__Bacteria;p__Nitrospirota;c__Thermodesulfovibrionia;o__Thermodesulfovibrionales;f__Dissulfurispiraceae;g__Fen-1308;s__Fen-1308 sp003170655
20110700_E1S_1_c_000000000150_3	20110700_E1S_1	D00016	CarC;caffeyl-CoA reductase	carABCDE	STM_0716_E_M_E027	unamended	14	0.0509854	d__Bacteria;p__Nitrospirota;c__Thermodesulfovibrionia;o__Thermodesulfovibrionales;f__Dissulfurispiraceae;g__Fen-1308;s__Fen-1308 sp003170655
20110700_E1S_1_c_000000000150_3	20110700_E1S_1	D00016	CarC;caffeyl-CoA reductase	carABCDE	STM_0716_E_M_E033	catechin	14	0.034403	d__Bacteria;p__Nitrospirota;c__Thermodesulfovibrionia;o__Thermodesulfovibrionales;f__Dissulfurispiraceae;g__Fen-1308;s__Fen-1308 sp003170655
20110700_E1S_1_c_000000000150_3	20110700_E1S_1	D00016	CarC;caffeyl-CoA reductase	carABCDE	STM_0716_E_M_E034	catechin	14	0.052708	d__Bacteria;p__Nitrospirota;c__Thermodesulfovibrionia;o__Thermodesulfovibrionales;f__Dissulfurispiraceae;g__Fen-1308;s__Fen-1308 sp003170655
20110700_E1S_1_c_000000000150_3	20110700_E1S_1	D00016	CarC;caffeyl-CoA reductase	carABCDE	STM_0716_E_M_E035	catechin	14	0.0593937	d__Bacteria;p__Nitrospirota;c__Thermodesulfovibrionia;o__Thermodesulfovibrionales;f__Dissulfurispiraceae;g__Fen-1308;s__Fen-1308 sp003170655
20110700_E1S_1_c_000000000150_3	20110700_E1S_1	D00016	CarC;caffeyl-CoA reductase	carABCDE	STM_0716_E_M_E050	unamended	21	0.0634845	d__Bacteria;p__Nitrospirota;c__Thermodesulfovibrionia;o__Thermodesulfovibrionales;f__Dissulfurispiraceae;g__Fen-1308;s__Fen-1308 sp003170655
20110700_E1S_1_c_000000000150_3	20110700_E1S_1	D00016	CarC;caffeyl-CoA reductase	carABCDE	STM_0716_E_M_E051	unamended	21	0.0693785	d__Bacteria;p__Nitrospirota;c__Thermodesulfovibrionia;o__Thermodesulfovibrionales;f__Dissulfurispiraceae;g__Fen-1308;s__Fen-1308 sp003170655
20110700_E1S_1_c_000000000150_3	20110700_E1S_1	D00016	CarC;caffeyl-CoA reductase	carABCDE	STM_0716_E_M_E052	unamended	21	0.035854	d__Bacteria;p__Nitrospirota;c__Thermodesulfovibrionia;o__Thermodesulfovibrionales;f__Dissulfurispiraceae;g__Fen-1308;s__Fen-1308 sp003170655
20110700_E1S_1_c_000000000150_3	20110700_E1S_1	D00016	CarC;caffeyl-CoA reductase	carABCDE	STM_0716_E_M_E058	catechin	21	0.120028	d__Bacteria;p__Nitrospirota;c__Thermodesulfovibrionia;o__Thermodesulfovibrionales;f__Dissulfurispiraceae;g__Fen-1308;s__Fen-1308 sp003170655
20110700_E1S_1_c_000000000150_3	20110700_E1S_1	D00016	CarC;caffeyl-CoA reductase	carABCDE	STM_0716_E_M_E059	catechin	21	0.063472	d__Bacteria;p__Nitrospirota;c__Thermodesulfovibrionia;o__Thermodesulfovibrionales;f__Dissulfurispiraceae;g__Fen-1308;s__Fen-1308 sp003170655
20110700_E1S_1_c_000000000150_3	20110700_E1S_1	D00016	CarC;caffeyl-CoA reductase	carABCDE	STM_0716_E_M_E060	catechin	21	0.026827	d__Bacteria;p__Nitrospirota;c__Thermodesulfovibrionia;o__Thermodesulfovibrionales;f__Dissulfurispiraceae;g__Fen-1308;s__Fen-1308 sp003170655
20110700_E1S_1_c_000000000150_3	20110700_E1S_1	D00016	CarC;caffeyl-CoA reductase	carABCDE	STM_0716_E_M_E062	unamended	35	0.0529823	d__Bacteria;p__Nitrospirota;c__Thermodesulfovibrionia;o__Thermodesulfovibrionales;f__Dissulfurispiraceae;g__Fen-1308;s__Fen-1308 sp003170655
20110700_E1S_1_c_000000000150_3	20110700_E1S_1	D00016	CarC;caffeyl-CoA reductase	carABCDE	STM_0716_E_M_E063	unamended	35	0.164173	d__Bacteria;p__Nitrospirota;c__Thermodesulfovibrionia;o__Thermodesulfovibrionales;f__Dissulfurispiraceae;g__Fen-1308;s__Fen-1308 sp003170655
20110700_E1S_1_c_000000000150_3	20110700_E1S_1	D00016	CarC;caffeyl-CoA reductase	carABCDE	STM_0716_E_M_E064	unamended	35	0.12529	d__Bacteria;p__Nitrospirota;c__Thermodesulfovibrionia;o__Thermodesulfovibrionales;f__Dissulfurispiraceae;g__Fen-1308;s__Fen-1308 sp003170655
20110700_E1S_1_c_000000000150_3	20110700_E1S_1	D00016	CarC;caffeyl-CoA reductase	carABCDE	STM_0716_E_M_E070	catechin	35	0.034501	d__Bacteria;p__Nitrospirota;c__Thermodesulfovibrionia;o__Thermodesulfovibrionales;f__Dissulfurispiraceae;g__Fen-1308;s__Fen-1308 sp003170655
20110700_E1S_1_c_000000000150_3	20110700_E1S_1	D00016	CarC;caffeyl-CoA reductase	carABCDE	STM_0716_E_M_E071	catechin	35	0.0392186	d__Bacteria;p__Nitrospirota;c__Thermodesulfovibrionia;o__Thermodesulfovibrionales;f__Dissulfurispiraceae;g__Fen-1308;s__Fen-1308 sp003170655
20110700_E1S_1_c_000000000150_3	20110700_E1S_1	D00016	CarC;caffeyl-CoA reductase	carABCDE	STM_0716_E_M_E072	catechin	35	0.0650426	d__Bacteria;p__Nitrospirota;c__Thermodesulfovibrionia;o__Thermodesulfovibrionales;f__Dissulfurispiraceae;g__Fen-1308;s__Fen-1308 sp003170655
20110700_E1S_1_c_000000000150_3	20110700_E1S_1	D00016	CarC;caffeyl-CoA reductase	carABCDE	STM_0716_E_M_E121	unamended	7	0.0887864	d__Bacteria;p__Nitrospirota;c__Thermodesulfovibrionia;o__Thermodesulfovibrionales;f__Dissulfurispiraceae;g__Fen-1308;s__Fen-1308 sp003170655
20110700_E1S_1_c_000000000150_3	20110700_E1S_1	D00016	CarC;caffeyl-CoA reductase	carABCDE	STM_0716_E_M_E122	unamended	7	0.14862	d__Bacteria;p__Nitrospirota;c__Thermodesulfovibrionia;o__Thermodesulfovibrionales;f__Dissulfurispiraceae;g__Fen-1308;s__Fen-1308 sp003170655
20110700_E1S_1_c_000000000150_3	20110700_E1S_1	D00016	CarC;caffeyl-CoA reductase	carABCDE	STM_0716_E_M_E123	unamended	7	0.0986064	d__Bacteria;p__Nitrospirota;c__Thermodesulfovibrionia;o__Thermodesulfovibrionales;f__Dissulfurispiraceae;g__Fen-1308;s__Fen-1308 sp003170655
20110700_E1S_1_c_000000000150_3	20110700_E1S_1	D00016	CarC;caffeyl-CoA reductase	carABCDE	STM_0716_E_M_E129	catechin	7	0.0706663	d__Bacteria;p__Nitrospirota;c__Thermodesulfovibrionia;o__Thermodesulfovibrionales;f__Dissulfurispiraceae;g__Fen-1308;s__Fen-1308 sp003170655
20110700_E1S_1_c_000000000150_3	20110700_E1S_1	D00016	CarC;caffeyl-CoA reductase	carABCDE	STM_0716_E_M_E130	catechin	7	0.0306709	d__Bacteria;p__Nitrospirota;c__Thermodesulfovibrionia;o__Thermodesulfovibrionales;f__Dissulfurispiraceae;g__Fen-1308;s__Fen-1308 sp003170655
20110700_E1S_1_c_000000000150_3	20110700_E1S_1	D00016	CarC;caffeyl-CoA reductase	carABCDE	STM_0716_E_M_E131	catechin	7	0.0967056	d__Bacteria;p__Nitrospirota;c__Thermodesulfovibrionia;o__Thermodesulfovibrionales;f__Dissulfurispiraceae;g__Fen-1308;s__Fen-1308 sp003170655
20110700_E1S_1_c_000000000142_1	20110700_E1S_1	D00017	CarB;caffeyl-CoA synthetase	carABCDE	STM_0716_E_M_E002	unamended	0	0.107729	d__Bacteria;p__Nitrospirota;c__Thermodesulfovibrionia;o__Thermodesulfovibrionales;f__Dissulfurispiraceae;g__Fen-1308;s__Fen-1308 sp003170655
20110700_E1S_1_c_000000000246_10	20110700_E1S_1	D00017	CarB;caffeyl-CoA synthetase	carABCDE	STM_0716_E_M_E002	unamended	0	0.112512	d__Bacteria;p__Nitrospirota;c__Thermodesulfovibrionia;o__Thermodesulfovibrionales;f__Dissulfurispiraceae;g__Fen-1308;s__Fen-1308 sp003170655
20110700_E1S_1_c_000000000142_1	20110700_E1S_1	D00017	CarB;caffeyl-CoA synthetase	carABCDE	STM_0716_E_M_E003	unamended	0	0.143599	d__Bacteria;p__Nitrospirota;c__Thermodesulfovibrionia;o__Thermodesulfovibrionales;f__Dissulfurispiraceae;g__Fen-1308;s__Fen-1308 sp003170655
20110700_E1S_1_c_000000000246_10	20110700_E1S_1	D00017	CarB;caffeyl-CoA synthetase	carABCDE	STM_0716_E_M_E003	unamended	0	0.0201565	d__Bacteria;p__Nitrospirota;c__Thermodesulfovibrionia;o__Thermodesulfovibrionales;f__Dissulfurispiraceae;g__Fen-1308;s__Fen-1308 sp003170655
20110700_E1S_1_c_000000000142_1	20110700_E1S_1	D00017	CarB;caffeyl-CoA synthetase	carABCDE	STM_0716_E_M_E004	unamended	0	0.109219	d__Bacteria;p__Nitrospirota;c__Thermodesulfovibrionia;o__Thermodesulfovibrionales;f__Dissulfurispiraceae;g__Fen-1308;s__Fen-1308 sp003170655
20110700_E1S_1_c_000000000246_10	20110700_E1S_1	D00017	CarB;caffeyl-CoA synthetase	carABCDE	STM_0716_E_M_E004	unamended	0	0.106463	d__Bacteria;p__Nitrospirota;c__Thermodesulfovibrionia;o__Thermodesulfovibrionales;f__Dissulfurispiraceae;g__Fen-1308;s__Fen-1308 sp003170655
20110700_E1S_1_c_000000000142_1	20110700_E1S_1	D00017	CarB;caffeyl-CoA synthetase	carABCDE	STM_0716_E_M_E025	unamended	14	0.087144	d__Bacteria;p__Nitrospirota;c__Thermodesulfovibrionia;o__Thermodesulfovibrionales;f__Dissulfurispiraceae;g__Fen-1308;s__Fen-1308 sp003170655
20110700_E1S_1_c_000000000246_10	20110700_E1S_1	D00017	CarB;caffeyl-CoA synthetase	carABCDE	STM_0716_E_M_E025	unamended	14	0.063709	d__Bacteria;p__Nitrospirota;c__Thermodesulfovibrionia;o__Thermodesulfovibrionales;f__Dissulfurispiraceae;g__Fen-1308;s__Fen-1308 sp003170655
20110700_E1S_1_c_000000000142_1	20110700_E1S_1	D00017	CarB;caffeyl-CoA synthetase	carABCDE	STM_0716_E_M_E027	unamended	14	0.210095	d__Bacteria;p__Nitrospirota;c__Thermodesulfovibrionia;o__Thermodesulfovibrionales;f__Dissulfurispiraceae;g__Fen-1308;s__Fen-1308 sp003170655
20110700_E1S_1_c_000000000246_10	20110700_E1S_1	D00017	CarB;caffeyl-CoA synthetase	carABCDE	STM_0716_E_M_E027	unamended	14	0.0752308	d__Bacteria;p__Nitrospirota;c__Thermodesulfovibrionia;o__Thermodesulfovibrionales;f__Dissulfurispiraceae;g__Fen-1308;s__Fen-1308 sp003170655
20110700_E1S_1_c_000000000142_1	20110700_E1S_1	D00017	CarB;caffeyl-CoA synthetase	carABCDE	STM_0716_E_M_E033	catechin	14	0.0607562	d__Bacteria;p__Nitrospirota;c__Thermodesulfovibrionia;o__Thermodesulfovibrionales;f__Dissulfurispiraceae;g__Fen-1308;s__Fen-1308 sp003170655
20110700_E1S_1_c_000000000246_10	20110700_E1S_1	D00017	CarB;caffeyl-CoA synthetase	carABCDE	STM_0716_E_M_E033	catechin	14	0.0406103	d__Bacteria;p__Nitrospirota;c__Thermodesulfovibrionia;o__Thermodesulfovibrionales;f__Dissulfurispiraceae;g__Fen-1308;s__Fen-1308 sp003170655
20110700_E1S_1_c_000000000142_1	20110700_E1S_1	D00017	CarB;caffeyl-CoA synthetase	carABCDE	STM_0716_E_M_E034	catechin	14	0.0398927	d__Bacteria;p__Nitrospirota;c__Thermodesulfovibrionia;o__Thermodesulfovibrionales;f__Dissulfurispiraceae;g__Fen-1308;s__Fen-1308 sp003170655
20110700_E1S_1_c_000000000246_10	20110700_E1S_1	D00017	CarB;caffeyl-CoA synthetase	carABCDE	STM_0716_E_M_E034	catechin	14	0.0349976	d__Bacteria;p__Nitrospirota;c__Thermodesulfovibrionia;o__Thermodesulfovibrionales;f__Dissulfurispiraceae;g__Fen-1308;s__Fen-1308 sp003170655
20110700_E1S_1_c_000000000142_1	20110700_E1S_1	D00017	CarB;caffeyl-CoA synthetase	carABCDE	STM_0716_E_M_E035	catechin	14	0.0899057	d__Bacteria;p__Nitrospirota;c__Thermodesulfovibrionia;o__Thermodesulfovibrionales;f__Dissulfurispiraceae;g__Fen-1308;s__Fen-1308 sp003170655
20110700_E1S_1_c_000000000246_10	20110700_E1S_1	D00017	CarB;caffeyl-CoA synthetase	carABCDE	STM_0716_E_M_E035	catechin	14	0.0368077	d__Bacteria;p__Nitrospirota;c__Thermodesulfovibrionia;o__Thermodesulfovibrionales;f__Dissulfurispiraceae;g__Fen-1308;s__Fen-1308 sp003170655
20110700_E1S_1_c_000000000142_1	20110700_E1S_1	D00017	CarB;caffeyl-CoA synthetase	carABCDE	STM_0716_E_M_E050	unamended	21	0.0160163	d__Bacteria;p__Nitrospirota;c__Thermodesulfovibrionia;o__Thermodesulfovibrionales;f__Dissulfurispiraceae;g__Fen-1308;s__Fen-1308 sp003170655
20110700_E1S_1_c_000000000246_10	20110700_E1S_1	D00017	CarB;caffeyl-CoA synthetase	carABCDE	STM_0716_E_M_E050	unamended	21	0.0187347	d__Bacteria;p__Nitrospirota;c__Thermodesulfovibrionia;o__Thermodesulfovibrionales;f__Dissulfurispiraceae;g__Fen-1308;s__Fen-1308 sp003170655
20110700_E1S_1_c_000000000142_1	20110700_E1S_1	D00017	CarB;caffeyl-CoA synthetase	carABCDE	STM_0716_E_M_E051	unamended	21	0.183785	d__Bacteria;p__Nitrospirota;c__Thermodesulfovibrionia;o__Thermodesulfovibrionales;f__Dissulfurispiraceae;g__Fen-1308;s__Fen-1308 sp003170655
20110700_E1S_1_c_000000000246_10	20110700_E1S_1	D00017	CarB;caffeyl-CoA synthetase	carABCDE	STM_0716_E_M_E051	unamended	21	0.0972518	d__Bacteria;p__Nitrospirota;c__Thermodesulfovibrionia;o__Thermodesulfovibrionales;f__Dissulfurispiraceae;g__Fen-1308;s__Fen-1308 sp003170655
20110700_E1S_1_c_000000000142_1	20110700_E1S_1	D00017	CarB;caffeyl-CoA synthetase	carABCDE	STM_0716_E_M_E052	unamended	21	0.0678414	d__Bacteria;p__Nitrospirota;c__Thermodesulfovibrionia;o__Thermodesulfovibrionales;f__Dissulfurispiraceae;g__Fen-1308;s__Fen-1308 sp003170655
20110700_E1S_1_c_000000000246_10	20110700_E1S_1	D00017	CarB;caffeyl-CoA synthetase	carABCDE	STM_0716_E_M_E052	unamended	21	0.103163	d__Bacteria;p__Nitrospirota;c__Thermodesulfovibrionia;o__Thermodesulfovibrionales;f__Dissulfurispiraceae;g__Fen-1308;s__Fen-1308 sp003170655
20110700_E1S_1_c_000000000142_1	20110700_E1S_1	D00017	CarB;caffeyl-CoA synthetase	carABCDE	STM_0716_E_M_E058	catechin	21	0.0419284	d__Bacteria;p__Nitrospirota;c__Thermodesulfovibrionia;o__Thermodesulfovibrionales;f__Dissulfurispiraceae;g__Fen-1308;s__Fen-1308 sp003170655
20110700_E1S_1_c_000000000246_10	20110700_E1S_1	D00017	CarB;caffeyl-CoA synthetase	carABCDE	STM_0716_E_M_E058	catechin	21	0.0776541	d__Bacteria;p__Nitrospirota;c__Thermodesulfovibrionia;o__Thermodesulfovibrionales;f__Dissulfurispiraceae;g__Fen-1308;s__Fen-1308 sp003170655
20110700_E1S_1_c_000000000142_1	20110700_E1S_1	D00017	CarB;caffeyl-CoA synthetase	carABCDE	STM_0716_E_M_E059	catechin	21	0.0068628	d__Bacteria;p__Nitrospirota;c__Thermodesulfovibrionia;o__Thermodesulfovibrionales;f__Dissulfurispiraceae;g__Fen-1308;s__Fen-1308 sp003170655
20110700_E1S_1_c_000000000246_10	20110700_E1S_1	D00017	CarB;caffeyl-CoA synthetase	carABCDE	STM_0716_E_M_E059	catechin	21	0.020069	d__Bacteria;p__Nitrospirota;c__Thermodesulfovibrionia;o__Thermodesulfovibrionales;f__Dissulfurispiraceae;g__Fen-1308;s__Fen-1308 sp003170655
20110700_E1S_1_c_000000000246_10	20110700_E1S_1	D00017	CarB;caffeyl-CoA synthetase	carABCDE	STM_0716_E_M_E060	catechin	21	0.0118752	d__Bacteria;p__Nitrospirota;c__Thermodesulfovibrionia;o__Thermodesulfovibrionales;f__Dissulfurispiraceae;g__Fen-1308;s__Fen-1308 sp003170655
20110700_E1S_1_c_000000000246_10	20110700_E1S_1	D00017	CarB;caffeyl-CoA synthetase	carABCDE	STM_0716_E_M_E062	unamended	35	0.0312709	d__Bacteria;p__Nitrospirota;c__Thermodesulfovibrionia;o__Thermodesulfovibrionales;f__Dissulfurispiraceae;g__Fen-1308;s__Fen-1308 sp003170655
20110700_E1S_1_c_000000000142_1	20110700_E1S_1	D00017	CarB;caffeyl-CoA synthetase	carABCDE	STM_0716_E_M_E063	unamended	35	0.521876	d__Bacteria;p__Nitrospirota;c__Thermodesulfovibrionia;o__Thermodesulfovibrionales;f__Dissulfurispiraceae;g__Fen-1308;s__Fen-1308 sp003170655
20110700_E1S_1_c_000000000246_10	20110700_E1S_1	D00017	CarB;caffeyl-CoA synthetase	carABCDE	STM_0716_E_M_E063	unamended	35	0.135656	d__Bacteria;p__Nitrospirota;c__Thermodesulfovibrionia;o__Thermodesulfovibrionales;f__Dissulfurispiraceae;g__Fen-1308;s__Fen-1308 sp003170655
20110700_E1S_1_c_000000000142_1	20110700_E1S_1	D00017	CarB;caffeyl-CoA synthetase	carABCDE	STM_0716_E_M_E064	unamended	35	0.0237068	d__Bacteria;p__Nitrospirota;c__Thermodesulfovibrionia;o__Thermodesulfovibrionales;f__Dissulfurispiraceae;g__Fen-1308;s__Fen-1308 sp003170655
20110700_E1S_1_c_000000000246_10	20110700_E1S_1	D00017	CarB;caffeyl-CoA synthetase	carABCDE	STM_0716_E_M_E064	unamended	35	0.101678	d__Bacteria;p__Nitrospirota;c__Thermodesulfovibrionia;o__Thermodesulfovibrionales;f__Dissulfurispiraceae;g__Fen-1308;s__Fen-1308 sp003170655
20110700_E1S_1_c_000000000142_1	20110700_E1S_1	D00017	CarB;caffeyl-CoA synthetase	carABCDE	STM_0716_E_M_E070	catechin	35	0.0835601	d__Bacteria;p__Nitrospirota;c__Thermodesulfovibrionia;o__Thermodesulfovibrionales;f__Dissulfurispiraceae;g__Fen-1308;s__Fen-1308 sp003170655
20110700_E1S_1_c_000000000246_10	20110700_E1S_1	D00017	CarB;caffeyl-CoA synthetase	carABCDE	STM_0716_E_M_E070	catechin	35	0.0122178	d__Bacteria;p__Nitrospirota;c__Thermodesulfovibrionia;o__Thermodesulfovibrionales;f__Dissulfurispiraceae;g__Fen-1308;s__Fen-1308 sp003170655
20110700_E1S_1_c_000000000142_1	20110700_E1S_1	D00017	CarB;caffeyl-CoA synthetase	carABCDE	STM_0716_E_M_E072	catechin	35	0.123071	d__Bacteria;p__Nitrospirota;c__Thermodesulfovibrionia;o__Thermodesulfovibrionales;f__Dissulfurispiraceae;g__Fen-1308;s__Fen-1308 sp003170655
20110700_E1S_1_c_000000000246_10	20110700_E1S_1	D00017	CarB;caffeyl-CoA synthetase	carABCDE	STM_0716_E_M_E072	catechin	35	0.0978921	d__Bacteria;p__Nitrospirota;c__Thermodesulfovibrionia;o__Thermodesulfovibrionales;f__Dissulfurispiraceae;g__Fen-1308;s__Fen-1308 sp003170655
20110700_E1S_1_c_000000000142_1	20110700_E1S_1	D00017	CarB;caffeyl-CoA synthetase	carABCDE	STM_0716_E_M_E121	unamended	7	0.12218	d__Bacteria;p__Nitrospirota;c__Thermodesulfovibrionia;o__Thermodesulfovibrionales;f__Dissulfurispiraceae;g__Fen-1308;s__Fen-1308 sp003170655
20110700_E1S_1_c_000000000246_10	20110700_E1S_1	D00017	CarB;caffeyl-CoA synthetase	carABCDE	STM_0716_E_M_E121	unamended	7	0.0678857	d__Bacteria;p__Nitrospirota;c__Thermodesulfovibrionia;o__Thermodesulfovibrionales;f__Dissulfurispiraceae;g__Fen-1308;s__Fen-1308 sp003170655
20110700_E1S_1_c_000000000142_1	20110700_E1S_1	D00017	CarB;caffeyl-CoA synthetase	carABCDE	STM_0716_E_M_E122	unamended	7	0.00592026	d__Bacteria;p__Nitrospirota;c__Thermodesulfovibrionia;o__Thermodesulfovibrionales;f__Dissulfurispiraceae;g__Fen-1308;s__Fen-1308 sp003170655
20110700_E1S_1_c_000000000246_10	20110700_E1S_1	D00017	CarB;caffeyl-CoA synthetase	carABCDE	STM_0716_E_M_E122	unamended	7	0.045013	d__Bacteria;p__Nitrospirota;c__Thermodesulfovibrionia;o__Thermodesulfovibrionales;f__Dissulfurispiraceae;g__Fen-1308;s__Fen-1308 sp003170655
20110700_E1S_1_c_000000000142_1	20110700_E1S_1	D00017	CarB;caffeyl-CoA synthetase	carABCDE	STM_0716_E_M_E123	unamended	7	0.041462	d__Bacteria;p__Nitrospirota;c__Thermodesulfovibrionia;o__Thermodesulfovibrionales;f__Dissulfurispiraceae;g__Fen-1308;s__Fen-1308 sp003170655
20110700_E1S_1_c_000000000246_10	20110700_E1S_1	D00017	CarB;caffeyl-CoA synthetase	carABCDE	STM_0716_E_M_E123	unamended	7	0.0678987	d__Bacteria;p__Nitrospirota;c__Thermodesulfovibrionia;o__Thermodesulfovibrionales;f__Dissulfurispiraceae;g__Fen-1308;s__Fen-1308 sp003170655
20110700_E1S_1_c_000000000142_1	20110700_E1S_1	D00017	CarB;caffeyl-CoA synthetase	carABCDE	STM_0716_E_M_E129	catechin	7	0.0305627	d__Bacteria;p__Nitrospirota;c__Thermodesulfovibrionia;o__Thermodesulfovibrionales;f__Dissulfurispiraceae;g__Fen-1308;s__Fen-1308 sp003170655
20110700_E1S_1_c_000000000246_10	20110700_E1S_1	D00017	CarB;caffeyl-CoA synthetase	carABCDE	STM_0716_E_M_E129	catechin	7	0.0134062	d__Bacteria;p__Nitrospirota;c__Thermodesulfovibrionia;o__Thermodesulfovibrionales;f__Dissulfurispiraceae;g__Fen-1308;s__Fen-1308 sp003170655
20110700_E1S_1_c_000000000142_1	20110700_E1S_1	D00017	CarB;caffeyl-CoA synthetase	carABCDE	STM_0716_E_M_E130	catechin	7	0.127675	d__Bacteria;p__Nitrospirota;c__Thermodesulfovibrionia;o__Thermodesulfovibrionales;f__Dissulfurispiraceae;g__Fen-1308;s__Fen-1308 sp003170655
20110700_E1S_1_c_000000000246_10	20110700_E1S_1	D00017	CarB;caffeyl-CoA synthetase	carABCDE	STM_0716_E_M_E130	catechin	7	0.0203652	d__Bacteria;p__Nitrospirota;c__Thermodesulfovibrionia;o__Thermodesulfovibrionales;f__Dissulfurispiraceae;g__Fen-1308;s__Fen-1308 sp003170655
20110700_E1S_1_c_000000000142_1	20110700_E1S_1	D00017	CarB;caffeyl-CoA synthetase	carABCDE	STM_0716_E_M_E131	catechin	7	0.13593	d__Bacteria;p__Nitrospirota;c__Thermodesulfovibrionia;o__Thermodesulfovibrionales;f__Dissulfurispiraceae;g__Fen-1308;s__Fen-1308 sp003170655
20110700_E1S_1_c_000000000246_10	20110700_E1S_1	D00017	CarB;caffeyl-CoA synthetase	carABCDE	STM_0716_E_M_E131	catechin	7	0.0580963	d__Bacteria;p__Nitrospirota;c__Thermodesulfovibrionia;o__Thermodesulfovibrionales;f__Dissulfurispiraceae;g__Fen-1308;s__Fen-1308 sp003170655
20110700_E1S_1_c_000000000089_30	20110700_E1S_1	D00012	CLD; catechol lignan dehydroxylase	CLD	STM_0716_E_M_E002	unamended	0	0.117497	d__Bacteria;p__Nitrospirota;c__Thermodesulfovibrionia;o__Thermodesulfovibrionales;f__Dissulfurispiraceae;g__Fen-1308;s__Fen-1308 sp003170655
20110700_E1S_1_c_000000000155_1	20110700_E1S_1	D00012	CLD; catechol lignan dehydroxylase	CLD	STM_0716_E_M_E002	unamended	0	0.160398	d__Bacteria;p__Nitrospirota;c__Thermodesulfovibrionia;o__Thermodesulfovibrionales;f__Dissulfurispiraceae;g__Fen-1308;s__Fen-1308 sp003170655
20110700_E1S_1_c_000000000248_6	20110700_E1S_1	D00012	CLD; catechol lignan dehydroxylase	CLD	STM_0716_E_M_E002	unamended	0	0.0851707	d__Bacteria;p__Nitrospirota;c__Thermodesulfovibrionia;o__Thermodesulfovibrionales;f__Dissulfurispiraceae;g__Fen-1308;s__Fen-1308 sp003170655
20110700_E1S_1_c_000000000303_6	20110700_E1S_1	D00012	CLD; catechol lignan dehydroxylase	CLD	STM_0716_E_M_E002	unamended	0	0.0798067	d__Bacteria;p__Nitrospirota;c__Thermodesulfovibrionia;o__Thermodesulfovibrionales;f__Dissulfurispiraceae;g__Fen-1308;s__Fen-1308 sp003170655
20110700_E1S_1_c_000000000089_30	20110700_E1S_1	D00012	CLD; catechol lignan dehydroxylase	CLD	STM_0716_E_M_E003	unamended	0	0.166643	d__Bacteria;p__Nitrospirota;c__Thermodesulfovibrionia;o__Thermodesulfovibrionales;f__Dissulfurispiraceae;g__Fen-1308;s__Fen-1308 sp003170655
20110700_E1S_1_c_000000000155_1	20110700_E1S_1	D00012	CLD; catechol lignan dehydroxylase	CLD	STM_0716_E_M_E003	unamended	0	0.127713	d__Bacteria;p__Nitrospirota;c__Thermodesulfovibrionia;o__Thermodesulfovibrionales;f__Dissulfurispiraceae;g__Fen-1308;s__Fen-1308 sp003170655
20110700_E1S_1_c_000000000248_6	20110700_E1S_1	D00012	CLD; catechol lignan dehydroxylase	CLD	STM_0716_E_M_E003	unamended	0	0.28365	d__Bacteria;p__Nitrospirota;c__Thermodesulfovibrionia;o__Thermodesulfovibrionales;f__Dissulfurispiraceae;g__Fen-1308;s__Fen-1308 sp003170655
20110700_E1S_1_c_000000000303_6	20110700_E1S_1	D00012	CLD; catechol lignan dehydroxylase	CLD	STM_0716_E_M_E003	unamended	0	0.183898	d__Bacteria;p__Nitrospirota;c__Thermodesulfovibrionia;o__Thermodesulfovibrionales;f__Dissulfurispiraceae;g__Fen-1308;s__Fen-1308 sp003170655
20110700_E1S_1_c_000000000089_30	20110700_E1S_1	D00012	CLD; catechol lignan dehydroxylase	CLD	STM_0716_E_M_E004	unamended	0	0.17233	d__Bacteria;p__Nitrospirota;c__Thermodesulfovibrionia;o__Thermodesulfovibrionales;f__Dissulfurispiraceae;g__Fen-1308;s__Fen-1308 sp003170655
20110700_E1S_1_c_000000000155_1	20110700_E1S_1	D00012	CLD; catechol lignan dehydroxylase	CLD	STM_0716_E_M_E004	unamended	0	0.0860059	d__Bacteria;p__Nitrospirota;c__Thermodesulfovibrionia;o__Thermodesulfovibrionales;f__Dissulfurispiraceae;g__Fen-1308;s__Fen-1308 sp003170655
20110700_E1S_1_c_000000000248_6	20110700_E1S_1	D00012	CLD; catechol lignan dehydroxylase	CLD	STM_0716_E_M_E004	unamended	0	0.210779	d__Bacteria;p__Nitrospirota;c__Thermodesulfovibrionia;o__Thermodesulfovibrionales;f__Dissulfurispiraceae;g__Fen-1308;s__Fen-1308 sp003170655
20110700_E1S_1_c_000000000303_6	20110700_E1S_1	D00012	CLD; catechol lignan dehydroxylase	CLD	STM_0716_E_M_E004	unamended	0	0.124766	d__Bacteria;p__Nitrospirota;c__Thermodesulfovibrionia;o__Thermodesulfovibrionales;f__Dissulfurispiraceae;g__Fen-1308;s__Fen-1308 sp003170655
20110700_E1S_1_c_000000000089_30	20110700_E1S_1	D00012	CLD; catechol lignan dehydroxylase	CLD	STM_0716_E_M_E025	unamended	14	0.0776207	d__Bacteria;p__Nitrospirota;c__Thermodesulfovibrionia;o__Thermodesulfovibrionales;f__Dissulfurispiraceae;g__Fen-1308;s__Fen-1308 sp003170655
20110700_E1S_1_c_000000000155_1	20110700_E1S_1	D00012	CLD; catechol lignan dehydroxylase	CLD	STM_0716_E_M_E025	unamended	14	0.0555038	d__Bacteria;p__Nitrospirota;c__Thermodesulfovibrionia;o__Thermodesulfovibrionales;f__Dissulfurispiraceae;g__Fen-1308;s__Fen-1308 sp003170655
20110700_E1S_1_c_000000000248_6	20110700_E1S_1	D00012	CLD; catechol lignan dehydroxylase	CLD	STM_0716_E_M_E025	unamended	14	0.06183	d__Bacteria;p__Nitrospirota;c__Thermodesulfovibrionia;o__Thermodesulfovibrionales;f__Dissulfurispiraceae;g__Fen-1308;s__Fen-1308 sp003170655
20110700_E1S_1_c_000000000303_6	20110700_E1S_1	D00012	CLD; catechol lignan dehydroxylase	CLD	STM_0716_E_M_E025	unamended	14	0.167007	d__Bacteria;p__Nitrospirota;c__Thermodesulfovibrionia;o__Thermodesulfovibrionales;f__Dissulfurispiraceae;g__Fen-1308;s__Fen-1308 sp003170655
20110700_E1S_1_c_000000000089_30	20110700_E1S_1	D00012	CLD; catechol lignan dehydroxylase	CLD	STM_0716_E_M_E027	unamended	14	0.104752	d__Bacteria;p__Nitrospirota;c__Thermodesulfovibrionia;o__Thermodesulfovibrionales;f__Dissulfurispiraceae;g__Fen-1308;s__Fen-1308 sp003170655
20110700_E1S_1_c_000000000155_1	20110700_E1S_1	D00012	CLD; catechol lignan dehydroxylase	CLD	STM_0716_E_M_E027	unamended	14	0.184708	d__Bacteria;p__Nitrospirota;c__Thermodesulfovibrionia;o__Thermodesulfovibrionales;f__Dissulfurispiraceae;g__Fen-1308;s__Fen-1308 sp003170655
20110700_E1S_1_c_000000000248_6	20110700_E1S_1	D00012	CLD; catechol lignan dehydroxylase	CLD	STM_0716_E_M_E027	unamended	14	0.054759	d__Bacteria;p__Nitrospirota;c__Thermodesulfovibrionia;o__Thermodesulfovibrionales;f__Dissulfurispiraceae;g__Fen-1308;s__Fen-1308 sp003170655
20110700_E1S_1_c_000000000303_6	20110700_E1S_1	D00012	CLD; catechol lignan dehydroxylase	CLD	STM_0716_E_M_E027	unamended	14	0.0696034	d__Bacteria;p__Nitrospirota;c__Thermodesulfovibrionia;o__Thermodesulfovibrionales;f__Dissulfurispiraceae;g__Fen-1308;s__Fen-1308 sp003170655
20110700_E1S_1_c_000000000089_30	20110700_E1S_1	D00012	CLD; catechol lignan dehydroxylase	CLD	STM_0716_E_M_E033	catechin	14	0.178916	d__Bacteria;p__Nitrospirota;c__Thermodesulfovibrionia;o__Thermodesulfovibrionales;f__Dissulfurispiraceae;g__Fen-1308;s__Fen-1308 sp003170655
20110700_E1S_1_c_000000000155_1	20110700_E1S_1	D00012	CLD; catechol lignan dehydroxylase	CLD	STM_0716_E_M_E033	catechin	14	0.235197	d__Bacteria;p__Nitrospirota;c__Thermodesulfovibrionia;o__Thermodesulfovibrionales;f__Dissulfurispiraceae;g__Fen-1308;s__Fen-1308 sp003170655
20110700_E1S_1_c_000000000248_6	20110700_E1S_1	D00012	CLD; catechol lignan dehydroxylase	CLD	STM_0716_E_M_E033	catechin	14	0.110848	d__Bacteria;p__Nitrospirota;c__Thermodesulfovibrionia;o__Thermodesulfovibrionales;f__Dissulfurispiraceae;g__Fen-1308;s__Fen-1308 sp003170655
20110700_E1S_1_c_000000000303_6	20110700_E1S_1	D00012	CLD; catechol lignan dehydroxylase	CLD	STM_0716_E_M_E033	catechin	14	0.0861039	d__Bacteria;p__Nitrospirota;c__Thermodesulfovibrionia;o__Thermodesulfovibrionales;f__Dissulfurispiraceae;g__Fen-1308;s__Fen-1308 sp003170655
20110700_E1S_1_c_000000000089_30	20110700_E1S_1	D00012	CLD; catechol lignan dehydroxylase	CLD	STM_0716_E_M_E034	catechin	14	0.0862948	d__Bacteria;p__Nitrospirota;c__Thermodesulfovibrionia;o__Thermodesulfovibrionales;f__Dissulfurispiraceae;g__Fen-1308;s__Fen-1308 sp003170655
20110700_E1S_1_c_000000000155_1	20110700_E1S_1	D00012	CLD; catechol lignan dehydroxylase	CLD	STM_0716_E_M_E034	catechin	14	0.124733	d__Bacteria;p__Nitrospirota;c__Thermodesulfovibrionia;o__Thermodesulfovibrionales;f__Dissulfurispiraceae;g__Fen-1308;s__Fen-1308 sp003170655
20110700_E1S_1_c_000000000248_6	20110700_E1S_1	D00012	CLD; catechol lignan dehydroxylase	CLD	STM_0716_E_M_E034	catechin	14	0.113218	d__Bacteria;p__Nitrospirota;c__Thermodesulfovibrionia;o__Thermodesulfovibrionales;f__Dissulfurispiraceae;g__Fen-1308;s__Fen-1308 sp003170655
20110700_E1S_1_c_000000000303_6	20110700_E1S_1	D00012	CLD; catechol lignan dehydroxylase	CLD	STM_0716_E_M_E034	catechin	14	0.0989381	d__Bacteria;p__Nitrospirota;c__Thermodesulfovibrionia;o__Thermodesulfovibrionales;f__Dissulfurispiraceae;g__Fen-1308;s__Fen-1308 sp003170655
20110700_E1S_1_c_000000000089_30	20110700_E1S_1	D00012	CLD; catechol lignan dehydroxylase	CLD	STM_0716_E_M_E035	catechin	14	0.0823687	d__Bacteria;p__Nitrospirota;c__Thermodesulfovibrionia;o__Thermodesulfovibrionales;f__Dissulfurispiraceae;g__Fen-1308;s__Fen-1308 sp003170655
20110700_E1S_1_c_000000000155_1	20110700_E1S_1	D00012	CLD; catechol lignan dehydroxylase	CLD	STM_0716_E_M_E035	catechin	14	0.0749623	d__Bacteria;p__Nitrospirota;c__Thermodesulfovibrionia;o__Thermodesulfovibrionales;f__Dissulfurispiraceae;g__Fen-1308;s__Fen-1308 sp003170655
20110700_E1S_1_c_000000000248_6	20110700_E1S_1	D00012	CLD; catechol lignan dehydroxylase	CLD	STM_0716_E_M_E035	catechin	14	0.122476	d__Bacteria;p__Nitrospirota;c__Thermodesulfovibrionia;o__Thermodesulfovibrionales;f__Dissulfurispiraceae;g__Fen-1308;s__Fen-1308 sp003170655
20110700_E1S_1_c_000000000303_6	20110700_E1S_1	D00012	CLD; catechol lignan dehydroxylase	CLD	STM_0716_E_M_E035	catechin	14	0.0243246	d__Bacteria;p__Nitrospirota;c__Thermodesulfovibrionia;o__Thermodesulfovibrionales;f__Dissulfurispiraceae;g__Fen-1308;s__Fen-1308 sp003170655
20110700_E1S_1_c_000000000089_30	20110700_E1S_1	D00012	CLD; catechol lignan dehydroxylase	CLD	STM_0716_E_M_E050	unamended	21	0.0366841	d__Bacteria;p__Nitrospirota;c__Thermodesulfovibrionia;o__Thermodesulfovibrionales;f__Dissulfurispiraceae;g__Fen-1308;s__Fen-1308 sp003170655
20110700_E1S_1_c_000000000155_1	20110700_E1S_1	D00012	CLD; catechol lignan dehydroxylase	CLD	STM_0716_E_M_E050	unamended	21	0.127978	d__Bacteria;p__Nitrospirota;c__Thermodesulfovibrionia;o__Thermodesulfovibrionales;f__Dissulfurispiraceae;g__Fen-1308;s__Fen-1308 sp003170655
20110700_E1S_1_c_000000000248_6	20110700_E1S_1	D00012	CLD; catechol lignan dehydroxylase	CLD	STM_0716_E_M_E050	unamended	21	0.0477282	d__Bacteria;p__Nitrospirota;c__Thermodesulfovibrionia;o__Thermodesulfovibrionales;f__Dissulfurispiraceae;g__Fen-1308;s__Fen-1308 sp003170655
20110700_E1S_1_c_000000000303_6	20110700_E1S_1	D00012	CLD; catechol lignan dehydroxylase	CLD	STM_0716_E_M_E050	unamended	21	0.0144444	d__Bacteria;p__Nitrospirota;c__Thermodesulfovibrionia;o__Thermodesulfovibrionales;f__Dissulfurispiraceae;g__Fen-1308;s__Fen-1308 sp003170655
20110700_E1S_1_c_000000000089_30	20110700_E1S_1	D00012	CLD; catechol lignan dehydroxylase	CLD	STM_0716_E_M_E051	unamended	21	0.307356	d__Bacteria;p__Nitrospirota;c__Thermodesulfovibrionia;o__Thermodesulfovibrionales;f__Dissulfurispiraceae;g__Fen-1308;s__Fen-1308 sp003170655
20110700_E1S_1_c_000000000155_1	20110700_E1S_1	D00012	CLD; catechol lignan dehydroxylase	CLD	STM_0716_E_M_E051	unamended	21	0.231072	d__Bacteria;p__Nitrospirota;c__Thermodesulfovibrionia;o__Thermodesulfovibrionales;f__Dissulfurispiraceae;g__Fen-1308;s__Fen-1308 sp003170655
20110700_E1S_1_c_000000000248_6	20110700_E1S_1	D00012	CLD; catechol lignan dehydroxylase	CLD	STM_0716_E_M_E051	unamended	21	0.0745133	d__Bacteria;p__Nitrospirota;c__Thermodesulfovibrionia;o__Thermodesulfovibrionales;f__Dissulfurispiraceae;g__Fen-1308;s__Fen-1308 sp003170655
20110700_E1S_1_c_000000000303_6	20110700_E1S_1	D00012	CLD; catechol lignan dehydroxylase	CLD	STM_0716_E_M_E051	unamended	21	0.106552	d__Bacteria;p__Nitrospirota;c__Thermodesulfovibrionia;o__Thermodesulfovibrionales;f__Dissulfurispiraceae;g__Fen-1308;s__Fen-1308 sp003170655
20110700_E1S_1_c_000000000089_30	20110700_E1S_1	D00012	CLD; catechol lignan dehydroxylase	CLD	STM_0716_E_M_E052	unamended	21	0.0932312	d__Bacteria;p__Nitrospirota;c__Thermodesulfovibrionia;o__Thermodesulfovibrionales;f__Dissulfurispiraceae;g__Fen-1308;s__Fen-1308 sp003170655
20110700_E1S_1_c_000000000155_1	20110700_E1S_1	D00012	CLD; catechol lignan dehydroxylase	CLD	STM_0716_E_M_E052	unamended	21	0.084848	d__Bacteria;p__Nitrospirota;c__Thermodesulfovibrionia;o__Thermodesulfovibrionales;f__Dissulfurispiraceae;g__Fen-1308;s__Fen-1308 sp003170655
20110700_E1S_1_c_000000000248_6	20110700_E1S_1	D00012	CLD; catechol lignan dehydroxylase	CLD	STM_0716_E_M_E052	unamended	21	0.0866422	d__Bacteria;p__Nitrospirota;c__Thermodesulfovibrionia;o__Thermodesulfovibrionales;f__Dissulfurispiraceae;g__Fen-1308;s__Fen-1308 sp003170655
20110700_E1S_1_c_000000000303_6	20110700_E1S_1	D00012	CLD; catechol lignan dehydroxylase	CLD	STM_0716_E_M_E052	unamended	21	0.0520057	d__Bacteria;p__Nitrospirota;c__Thermodesulfovibrionia;o__Thermodesulfovibrionales;f__Dissulfurispiraceae;g__Fen-1308;s__Fen-1308 sp003170655
20110700_E1S_1_c_000000000089_30	20110700_E1S_1	D00012	CLD; catechol lignan dehydroxylase	CLD	STM_0716_E_M_E058	catechin	21	0.080028	d__Bacteria;p__Nitrospirota;c__Thermodesulfovibrionia;o__Thermodesulfovibrionales;f__Dissulfurispiraceae;g__Fen-1308;s__Fen-1308 sp003170655
20110700_E1S_1_c_000000000155_1	20110700_E1S_1	D00012	CLD; catechol lignan dehydroxylase	CLD	STM_0716_E_M_E058	catechin	21	0.140809	d__Bacteria;p__Nitrospirota;c__Thermodesulfovibrionia;o__Thermodesulfovibrionales;f__Dissulfurispiraceae;g__Fen-1308;s__Fen-1308 sp003170655
20110700_E1S_1_c_000000000248_6	20110700_E1S_1	D00012	CLD; catechol lignan dehydroxylase	CLD	STM_0716_E_M_E058	catechin	21	0.0654475	d__Bacteria;p__Nitrospirota;c__Thermodesulfovibrionia;o__Thermodesulfovibrionales;f__Dissulfurispiraceae;g__Fen-1308;s__Fen-1308 sp003170655
20110700_E1S_1_c_000000000303_6	20110700_E1S_1	D00012	CLD; catechol lignan dehydroxylase	CLD	STM_0716_E_M_E058	catechin	21	0.0504179	d__Bacteria;p__Nitrospirota;c__Thermodesulfovibrionia;o__Thermodesulfovibrionales;f__Dissulfurispiraceae;g__Fen-1308;s__Fen-1308 sp003170655
20110700_E1S_1_c_000000000089_30	20110700_E1S_1	D00012	CLD; catechol lignan dehydroxylase	CLD	STM_0716_E_M_E059	catechin	21	0.0733539	d__Bacteria;p__Nitrospirota;c__Thermodesulfovibrionia;o__Thermodesulfovibrionales;f__Dissulfurispiraceae;g__Fen-1308;s__Fen-1308 sp003170655
20110700_E1S_1_c_000000000155_1	20110700_E1S_1	D00012	CLD; catechol lignan dehydroxylase	CLD	STM_0716_E_M_E059	catechin	21	0.0524528	d__Bacteria;p__Nitrospirota;c__Thermodesulfovibrionia;o__Thermodesulfovibrionales;f__Dissulfurispiraceae;g__Fen-1308;s__Fen-1308 sp003170655
20110700_E1S_1_c_000000000248_6	20110700_E1S_1	D00012	CLD; catechol lignan dehydroxylase	CLD	STM_0716_E_M_E059	catechin	21	0.00584312	d__Bacteria;p__Nitrospirota;c__Thermodesulfovibrionia;o__Thermodesulfovibrionales;f__Dissulfurispiraceae;g__Fen-1308;s__Fen-1308 sp003170655
20110700_E1S_1_c_000000000303_6	20110700_E1S_1	D00012	CLD; catechol lignan dehydroxylase	CLD	STM_0716_E_M_E059	catechin	21	0.00618927	d__Bacteria;p__Nitrospirota;c__Thermodesulfovibrionia;o__Thermodesulfovibrionales;f__Dissulfurispiraceae;g__Fen-1308;s__Fen-1308 sp003170655
20110700_E1S_1_c_000000000089_30	20110700_E1S_1	D00012	CLD; catechol lignan dehydroxylase	CLD	STM_0716_E_M_E060	catechin	21	0.108513	d__Bacteria;p__Nitrospirota;c__Thermodesulfovibrionia;o__Thermodesulfovibrionales;f__Dissulfurispiraceae;g__Fen-1308;s__Fen-1308 sp003170655
20110700_E1S_1_c_000000000155_1	20110700_E1S_1	D00012	CLD; catechol lignan dehydroxylase	CLD	STM_0716_E_M_E060	catechin	21	0.0564317	d__Bacteria;p__Nitrospirota;c__Thermodesulfovibrionia;o__Thermodesulfovibrionales;f__Dissulfurispiraceae;g__Fen-1308;s__Fen-1308 sp003170655
20110700_E1S_1_c_000000000303_6	20110700_E1S_1	D00012	CLD; catechol lignan dehydroxylase	CLD	STM_0716_E_M_E060	catechin	21	0.0396752	d__Bacteria;p__Nitrospirota;c__Thermodesulfovibrionia;o__Thermodesulfovibrionales;f__Dissulfurispiraceae;g__Fen-1308;s__Fen-1308 sp003170655
20110700_E1S_1_c_000000000089_30	20110700_E1S_1	D00012	CLD; catechol lignan dehydroxylase	CLD	STM_0716_E_M_E062	unamended	35	0.0765389	d__Bacteria;p__Nitrospirota;c__Thermodesulfovibrionia;o__Thermodesulfovibrionales;f__Dissulfurispiraceae;g__Fen-1308;s__Fen-1308 sp003170655
20110700_E1S_1_c_000000000155_1	20110700_E1S_1	D00012	CLD; catechol lignan dehydroxylase	CLD	STM_0716_E_M_E062	unamended	35	0.041794	d__Bacteria;p__Nitrospirota;c__Thermodesulfovibrionia;o__Thermodesulfovibrionales;f__Dissulfurispiraceae;g__Fen-1308;s__Fen-1308 sp003170655
20110700_E1S_1_c_000000000303_6	20110700_E1S_1	D00012	CLD; catechol lignan dehydroxylase	CLD	STM_0716_E_M_E062	unamended	35	0.00602746	d__Bacteria;p__Nitrospirota;c__Thermodesulfovibrionia;o__Thermodesulfovibrionales;f__Dissulfurispiraceae;g__Fen-1308;s__Fen-1308 sp003170655
20110700_E1S_1_c_000000000089_30	20110700_E1S_1	D00012	CLD; catechol lignan dehydroxylase	CLD	STM_0716_E_M_E063	unamended	35	0.588171	d__Bacteria;p__Nitrospirota;c__Thermodesulfovibrionia;o__Thermodesulfovibrionales;f__Dissulfurispiraceae;g__Fen-1308;s__Fen-1308 sp003170655
20110700_E1S_1_c_000000000155_1	20110700_E1S_1	D00012	CLD; catechol lignan dehydroxylase	CLD	STM_0716_E_M_E063	unamended	35	0.328077	d__Bacteria;p__Nitrospirota;c__Thermodesulfovibrionia;o__Thermodesulfovibrionales;f__Dissulfurispiraceae;g__Fen-1308;s__Fen-1308 sp003170655
20110700_E1S_1_c_000000000248_6	20110700_E1S_1	D00012	CLD; catechol lignan dehydroxylase	CLD	STM_0716_E_M_E063	unamended	35	0.402017	d__Bacteria;p__Nitrospirota;c__Thermodesulfovibrionia;o__Thermodesulfovibrionales;f__Dissulfurispiraceae;g__Fen-1308;s__Fen-1308 sp003170655
20110700_E1S_1_c_000000000303_6	20110700_E1S_1	D00012	CLD; catechol lignan dehydroxylase	CLD	STM_0716_E_M_E063	unamended	35	0.291359	d__Bacteria;p__Nitrospirota;c__Thermodesulfovibrionia;o__Thermodesulfovibrionales;f__Dissulfurispiraceae;g__Fen-1308;s__Fen-1308 sp003170655
20110700_E1S_1_c_000000000089_30	20110700_E1S_1	D00012	CLD; catechol lignan dehydroxylase	CLD	STM_0716_E_M_E064	unamended	35	0.108597	d__Bacteria;p__Nitrospirota;c__Thermodesulfovibrionia;o__Thermodesulfovibrionales;f__Dissulfurispiraceae;g__Fen-1308;s__Fen-1308 sp003170655
20110700_E1S_1_c_000000000155_1	20110700_E1S_1	D00012	CLD; catechol lignan dehydroxylase	CLD	STM_0716_E_M_E064	unamended	35	0.120795	d__Bacteria;p__Nitrospirota;c__Thermodesulfovibrionia;o__Thermodesulfovibrionales;f__Dissulfurispiraceae;g__Fen-1308;s__Fen-1308 sp003170655
20110700_E1S_1_c_000000000248_6	20110700_E1S_1	D00012	CLD; catechol lignan dehydroxylase	CLD	STM_0716_E_M_E064	unamended	35	0.0336407	d__Bacteria;p__Nitrospirota;c__Thermodesulfovibrionia;o__Thermodesulfovibrionales;f__Dissulfurispiraceae;g__Fen-1308;s__Fen-1308 sp003170655
20110700_E1S_1_c_000000000303_6	20110700_E1S_1	D00012	CLD; catechol lignan dehydroxylase	CLD	STM_0716_E_M_E064	unamended	35	0.103337	d__Bacteria;p__Nitrospirota;c__Thermodesulfovibrionia;o__Thermodesulfovibrionales;f__Dissulfurispiraceae;g__Fen-1308;s__Fen-1308 sp003170655
20110700_E1S_1_c_000000000089_30	20110700_E1S_1	D00012	CLD; catechol lignan dehydroxylase	CLD	STM_0716_E_M_E070	catechin	35	0.0318979	d__Bacteria;p__Nitrospirota;c__Thermodesulfovibrionia;o__Thermodesulfovibrionales;f__Dissulfurispiraceae;g__Fen-1308;s__Fen-1308 sp003170655
20110700_E1S_1_c_000000000303_6	20110700_E1S_1	D00012	CLD; catechol lignan dehydroxylase	CLD	STM_0716_E_M_E070	catechin	35	0.0117749	d__Bacteria;p__Nitrospirota;c__Thermodesulfovibrionia;o__Thermodesulfovibrionales;f__Dissulfurispiraceae;g__Fen-1308;s__Fen-1308 sp003170655
20110700_E1S_1_c_000000000089_30	20110700_E1S_1	D00012	CLD; catechol lignan dehydroxylase	CLD	STM_0716_E_M_E071	catechin	35	0.0302164	d__Bacteria;p__Nitrospirota;c__Thermodesulfovibrionia;o__Thermodesulfovibrionales;f__Dissulfurispiraceae;g__Fen-1308;s__Fen-1308 sp003170655
20110700_E1S_1_c_000000000155_1	20110700_E1S_1	D00012	CLD; catechol lignan dehydroxylase	CLD	STM_0716_E_M_E071	catechin	35	0.041249	d__Bacteria;p__Nitrospirota;c__Thermodesulfovibrionia;o__Thermodesulfovibrionales;f__Dissulfurispiraceae;g__Fen-1308;s__Fen-1308 sp003170655
20110700_E1S_1_c_000000000303_6	20110700_E1S_1	D00012	CLD; catechol lignan dehydroxylase	CLD	STM_0716_E_M_E071	catechin	35	0.00446166	d__Bacteria;p__Nitrospirota;c__Thermodesulfovibrionia;o__Thermodesulfovibrionales;f__Dissulfurispiraceae;g__Fen-1308;s__Fen-1308 sp003170655
20110700_E1S_1_c_000000000089_30	20110700_E1S_1	D00012	CLD; catechol lignan dehydroxylase	CLD	STM_0716_E_M_E072	catechin	35	0.225507	d__Bacteria;p__Nitrospirota;c__Thermodesulfovibrionia;o__Thermodesulfovibrionales;f__Dissulfurispiraceae;g__Fen-1308;s__Fen-1308 sp003170655
20110700_E1S_1_c_000000000155_1	20110700_E1S_1	D00012	CLD; catechol lignan dehydroxylase	CLD	STM_0716_E_M_E072	catechin	35	0.133399	d__Bacteria;p__Nitrospirota;c__Thermodesulfovibrionia;o__Thermodesulfovibrionales;f__Dissulfurispiraceae;g__Fen-1308;s__Fen-1308 sp003170655
20110700_E1S_1_c_000000000248_6	20110700_E1S_1	D00012	CLD; catechol lignan dehydroxylase	CLD	STM_0716_E_M_E072	catechin	35	0.205378	d__Bacteria;p__Nitrospirota;c__Thermodesulfovibrionia;o__Thermodesulfovibrionales;f__Dissulfurispiraceae;g__Fen-1308;s__Fen-1308 sp003170655
20110700_E1S_1_c_000000000303_6	20110700_E1S_1	D00012	CLD; catechol lignan dehydroxylase	CLD	STM_0716_E_M_E072	catechin	35	0.0754747	d__Bacteria;p__Nitrospirota;c__Thermodesulfovibrionia;o__Thermodesulfovibrionales;f__Dissulfurispiraceae;g__Fen-1308;s__Fen-1308 sp003170655
20110700_E1S_1_c_000000000089_30	20110700_E1S_1	D00012	CLD; catechol lignan dehydroxylase	CLD	STM_0716_E_M_E121	unamended	7	0.27518	d__Bacteria;p__Nitrospirota;c__Thermodesulfovibrionia;o__Thermodesulfovibrionales;f__Dissulfurispiraceae;g__Fen-1308;s__Fen-1308 sp003170655
20110700_E1S_1_c_000000000155_1	20110700_E1S_1	D00012	CLD; catechol lignan dehydroxylase	CLD	STM_0716_E_M_E121	unamended	7	0.1995	d__Bacteria;p__Nitrospirota;c__Thermodesulfovibrionia;o__Thermodesulfovibrionales;f__Dissulfurispiraceae;g__Fen-1308;s__Fen-1308 sp003170655
20110700_E1S_1_c_000000000248_6	20110700_E1S_1	D00012	CLD; catechol lignan dehydroxylase	CLD	STM_0716_E_M_E121	unamended	7	0.0572146	d__Bacteria;p__Nitrospirota;c__Thermodesulfovibrionia;o__Thermodesulfovibrionales;f__Dissulfurispiraceae;g__Fen-1308;s__Fen-1308 sp003170655
20110700_E1S_1_c_000000000303_6	20110700_E1S_1	D00012	CLD; catechol lignan dehydroxylase	CLD	STM_0716_E_M_E121	unamended	7	0.0550945	d__Bacteria;p__Nitrospirota;c__Thermodesulfovibrionia;o__Thermodesulfovibrionales;f__Dissulfurispiraceae;g__Fen-1308;s__Fen-1308 sp003170655
20110700_E1S_1_c_000000000089_30	20110700_E1S_1	D00012	CLD; catechol lignan dehydroxylase	CLD	STM_0716_E_M_E122	unamended	7	0.171758	d__Bacteria;p__Nitrospirota;c__Thermodesulfovibrionia;o__Thermodesulfovibrionales;f__Dissulfurispiraceae;g__Fen-1308;s__Fen-1308 sp003170655
20110700_E1S_1_c_000000000155_1	20110700_E1S_1	D00012	CLD; catechol lignan dehydroxylase	CLD	STM_0716_E_M_E122	unamended	7	0.127519	d__Bacteria;p__Nitrospirota;c__Thermodesulfovibrionia;o__Thermodesulfovibrionales;f__Dissulfurispiraceae;g__Fen-1308;s__Fen-1308 sp003170655
20110700_E1S_1_c_000000000248_6	20110700_E1S_1	D00012	CLD; catechol lignan dehydroxylase	CLD	STM_0716_E_M_E122	unamended	7	0.0453656	d__Bacteria;p__Nitrospirota;c__Thermodesulfovibrionia;o__Thermodesulfovibrionales;f__Dissulfurispiraceae;g__Fen-1308;s__Fen-1308 sp003170655
20110700_E1S_1_c_000000000303_6	20110700_E1S_1	D00012	CLD; catechol lignan dehydroxylase	CLD	STM_0716_E_M_E122	unamended	7	0.128141	d__Bacteria;p__Nitrospirota;c__Thermodesulfovibrionia;o__Thermodesulfovibrionales;f__Dissulfurispiraceae;g__Fen-1308;s__Fen-1308 sp003170655
20110700_E1S_1_c_000000000089_30	20110700_E1S_1	D00012	CLD; catechol lignan dehydroxylase	CLD	STM_0716_E_M_E123	unamended	7	0.259572	d__Bacteria;p__Nitrospirota;c__Thermodesulfovibrionia;o__Thermodesulfovibrionales;f__Dissulfurispiraceae;g__Fen-1308;s__Fen-1308 sp003170655
20110700_E1S_1_c_000000000155_1	20110700_E1S_1	D00012	CLD; catechol lignan dehydroxylase	CLD	STM_0716_E_M_E123	unamended	7	0.282325	d__Bacteria;p__Nitrospirota;c__Thermodesulfovibrionia;o__Thermodesulfovibrionales;f__Dissulfurispiraceae;g__Fen-1308;s__Fen-1308 sp003170655
20110700_E1S_1_c_000000000248_6	20110700_E1S_1	D00012	CLD; catechol lignan dehydroxylase	CLD	STM_0716_E_M_E123	unamended	7	0.0917839	d__Bacteria;p__Nitrospirota;c__Thermodesulfovibrionia;o__Thermodesulfovibrionales;f__Dissulfurispiraceae;g__Fen-1308;s__Fen-1308 sp003170655
20110700_E1S_1_c_000000000303_6	20110700_E1S_1	D00012	CLD; catechol lignan dehydroxylase	CLD	STM_0716_E_M_E123	unamended	7	0.0598284	d__Bacteria;p__Nitrospirota;c__Thermodesulfovibrionia;o__Thermodesulfovibrionales;f__Dissulfurispiraceae;g__Fen-1308;s__Fen-1308 sp003170655
20110700_E1S_1_c_000000000089_30	20110700_E1S_1	D00012	CLD; catechol lignan dehydroxylase	CLD	STM_0716_E_M_E129	catechin	7	0.0641679	d__Bacteria;p__Nitrospirota;c__Thermodesulfovibrionia;o__Thermodesulfovibrionales;f__Dissulfurispiraceae;g__Fen-1308;s__Fen-1308 sp003170655
20110700_E1S_1_c_000000000155_1	20110700_E1S_1	D00012	CLD; catechol lignan dehydroxylase	CLD	STM_0716_E_M_E129	catechin	7	0.0902515	d__Bacteria;p__Nitrospirota;c__Thermodesulfovibrionia;o__Thermodesulfovibrionales;f__Dissulfurispiraceae;g__Fen-1308;s__Fen-1308 sp003170655
20110700_E1S_1_c_000000000248_6	20110700_E1S_1	D00012	CLD; catechol lignan dehydroxylase	CLD	STM_0716_E_M_E129	catechin	7	0.0260217	d__Bacteria;p__Nitrospirota;c__Thermodesulfovibrionia;o__Thermodesulfovibrionales;f__Dissulfurispiraceae;g__Fen-1308;s__Fen-1308 sp003170655
20110700_E1S_1_c_000000000303_6	20110700_E1S_1	D00012	CLD; catechol lignan dehydroxylase	CLD	STM_0716_E_M_E129	catechin	7	0.0310086	d__Bacteria;p__Nitrospirota;c__Thermodesulfovibrionia;o__Thermodesulfovibrionales;f__Dissulfurispiraceae;g__Fen-1308;s__Fen-1308 sp003170655
20110700_E1S_1_c_000000000089_30	20110700_E1S_1	D00012	CLD; catechol lignan dehydroxylase	CLD	STM_0716_E_M_E130	catechin	7	0.146215	d__Bacteria;p__Nitrospirota;c__Thermodesulfovibrionia;o__Thermodesulfovibrionales;f__Dissulfurispiraceae;g__Fen-1308;s__Fen-1308 sp003170655
20110700_E1S_1_c_000000000155_1	20110700_E1S_1	D00012	CLD; catechol lignan dehydroxylase	CLD	STM_0716_E_M_E130	catechin	7	0.116938	d__Bacteria;p__Nitrospirota;c__Thermodesulfovibrionia;o__Thermodesulfovibrionales;f__Dissulfurispiraceae;g__Fen-1308;s__Fen-1308 sp003170655
20110700_E1S_1_c_000000000248_6	20110700_E1S_1	D00012	CLD; catechol lignan dehydroxylase	CLD	STM_0716_E_M_E130	catechin	7	0.0642348	d__Bacteria;p__Nitrospirota;c__Thermodesulfovibrionia;o__Thermodesulfovibrionales;f__Dissulfurispiraceae;g__Fen-1308;s__Fen-1308 sp003170655
20110700_E1S_1_c_000000000303_6	20110700_E1S_1	D00012	CLD; catechol lignan dehydroxylase	CLD	STM_0716_E_M_E130	catechin	7	0.0942094	d__Bacteria;p__Nitrospirota;c__Thermodesulfovibrionia;o__Thermodesulfovibrionales;f__Dissulfurispiraceae;g__Fen-1308;s__Fen-1308 sp003170655
20110700_E1S_1_c_000000000089_30	20110700_E1S_1	D00012	CLD; catechol lignan dehydroxylase	CLD	STM_0716_E_M_E131	catechin	7	0.0918042	d__Bacteria;p__Nitrospirota;c__Thermodesulfovibrionia;o__Thermodesulfovibrionales;f__Dissulfurispiraceae;g__Fen-1308;s__Fen-1308 sp003170655
20110700_E1S_1_c_000000000155_1	20110700_E1S_1	D00012	CLD; catechol lignan dehydroxylase	CLD	STM_0716_E_M_E131	catechin	7	0.134405	d__Bacteria;p__Nitrospirota;c__Thermodesulfovibrionia;o__Thermodesulfovibrionales;f__Dissulfurispiraceae;g__Fen-1308;s__Fen-1308 sp003170655
20110700_E1S_1_c_000000000248_6	20110700_E1S_1	D00012	CLD; catechol lignan dehydroxylase	CLD	STM_0716_E_M_E131	catechin	7	0.115733	d__Bacteria;p__Nitrospirota;c__Thermodesulfovibrionia;o__Thermodesulfovibrionales;f__Dissulfurispiraceae;g__Fen-1308;s__Fen-1308 sp003170655
20110700_E1S_1_c_000000000303_6	20110700_E1S_1	D00012	CLD; catechol lignan dehydroxylase	CLD	STM_0716_E_M_E131	catechin	7	0.0612945	d__Bacteria;p__Nitrospirota;c__Thermodesulfovibrionia;o__Thermodesulfovibrionales;f__Dissulfurispiraceae;g__Fen-1308;s__Fen-1308 sp003170655
20110700_E2D_7_c_000000002606_6	20110700_E2D_7	D00016	CarC;caffeyl-CoA reductase	carABCDE	STM_0716_E_M_E002	unamended	0	0.0141166	d__Bacteria;p__Desulfobacterota;c__Syntrophia;o__Syntrophales;f__Fen-1087;g__Fen-1087;s__Fen-1087 sp003161855
20110700_E2D_7_c_000000002622_3	20110700_E2D_7	D00016	CarC;caffeyl-CoA reductase	carABCDE	STM_0716_E_M_E002	unamended	0	0.0309821	d__Bacteria;p__Desulfobacterota;c__Syntrophia;o__Syntrophales;f__Fen-1087;g__Fen-1087;s__Fen-1087 sp003161855
20110700_E2D_7_c_000000002721_3	20110700_E2D_7	D00016	CarC;caffeyl-CoA reductase	carABCDE	STM_0716_E_M_E002	unamended	0	0.0103274	d__Bacteria;p__Desulfobacterota;c__Syntrophia;o__Syntrophales;f__Fen-1087;g__Fen-1087;s__Fen-1087 sp003161855
20110700_E2D_7_c_000000002732_4	20110700_E2D_7	D00016	CarC;caffeyl-CoA reductase	carABCDE	STM_0716_E_M_E002	unamended	0	0.0296555	d__Bacteria;p__Desulfobacterota;c__Syntrophia;o__Syntrophales;f__Fen-1087;g__Fen-1087;s__Fen-1087 sp003161855
20110700_E2D_7_c_000000002734_7	20110700_E2D_7	D00016	CarC;caffeyl-CoA reductase	carABCDE	STM_0716_E_M_E002	unamended	0	0.0516369	d__Bacteria;p__Desulfobacterota;c__Syntrophia;o__Syntrophales;f__Fen-1087;g__Fen-1087;s__Fen-1087 sp003161855
20110700_E2D_7_c_000000002750_3	20110700_E2D_7	D00016	CarC;caffeyl-CoA reductase	carABCDE	STM_0716_E_M_E002	unamended	0	0.0618017	d__Bacteria;p__Desulfobacterota;c__Syntrophia;o__Syntrophales;f__Fen-1087;g__Fen-1087;s__Fen-1087 sp003161855
20110700_E2D_7_c_000000002760_8	20110700_E2D_7	D00016	CarC;caffeyl-CoA reductase	carABCDE	STM_0716_E_M_E002	unamended	0	0.0188371	d__Bacteria;p__Desulfobacterota;c__Syntrophia;o__Syntrophales;f__Fen-1087;g__Fen-1087;s__Fen-1087 sp003161855
20110700_E2D_7_c_000000002812_5	20110700_E2D_7	D00016	CarC;caffeyl-CoA reductase	carABCDE	STM_0716_E_M_E002	unamended	0	0.0088587	d__Bacteria;p__Desulfobacterota;c__Syntrophia;o__Syntrophales;f__Fen-1087;g__Fen-1087;s__Fen-1087 sp003161855
20110700_E2D_7_c_000000002825_12	20110700_E2D_7	D00016	CarC;caffeyl-CoA reductase	carABCDE	STM_0716_E_M_E002	unamended	0	0.0516369	d__Bacteria;p__Desulfobacterota;c__Syntrophia;o__Syntrophales;f__Fen-1087;g__Fen-1087;s__Fen-1087 sp003161855
20110700_E2D_7_c_000000002606_6	20110700_E2D_7	D00016	CarC;caffeyl-CoA reductase	carABCDE	STM_0716_E_M_E003	unamended	0	0.210749	d__Bacteria;p__Desulfobacterota;c__Syntrophia;o__Syntrophales;f__Fen-1087;g__Fen-1087;s__Fen-1087 sp003161855
20110700_E2D_7_c_000000002622_3	20110700_E2D_7	D00016	CarC;caffeyl-CoA reductase	carABCDE	STM_0716_E_M_E003	unamended	0	0.023127	d__Bacteria;p__Desulfobacterota;c__Syntrophia;o__Syntrophales;f__Fen-1087;g__Fen-1087;s__Fen-1087 sp003161855
20110700_E2D_7_c_000000002721_3	20110700_E2D_7	D00016	CarC;caffeyl-CoA reductase	carABCDE	STM_0716_E_M_E003	unamended	0	0.138762	d__Bacteria;p__Desulfobacterota;c__Syntrophia;o__Syntrophales;f__Fen-1087;g__Fen-1087;s__Fen-1087 sp003161855
20110700_E2D_7_c_000000002606_6	20110700_E2D_7	D00016	CarC;caffeyl-CoA reductase	carABCDE	STM_0716_E_M_E004	unamended	0	0.0267153	d__Bacteria;p__Desulfobacterota;c__Syntrophia;o__Syntrophales;f__Fen-1087;g__Fen-1087;s__Fen-1087 sp003161855
20110700_E2D_7_c_000000002721_3	20110700_E2D_7	D00016	CarC;caffeyl-CoA reductase	carABCDE	STM_0716_E_M_E004	unamended	0	0.00977219	d__Bacteria;p__Desulfobacterota;c__Syntrophia;o__Syntrophales;f__Fen-1087;g__Fen-1087;s__Fen-1087 sp003161855
20110700_E2D_7_c_000000002732_4	20110700_E2D_7	D00016	CarC;caffeyl-CoA reductase	carABCDE	STM_0716_E_M_E004	unamended	0	0.112245	d__Bacteria;p__Desulfobacterota;c__Syntrophia;o__Syntrophales;f__Fen-1087;g__Fen-1087;s__Fen-1087 sp003161855
20110700_E2D_7_c_000000002734_7	20110700_E2D_7	D00016	CarC;caffeyl-CoA reductase	carABCDE	STM_0716_E_M_E004	unamended	0	0.0488609	d__Bacteria;p__Desulfobacterota;c__Syntrophia;o__Syntrophales;f__Fen-1087;g__Fen-1087;s__Fen-1087 sp003161855
20110700_E2D_7_c_000000002750_3	20110700_E2D_7	D00016	CarC;caffeyl-CoA reductase	carABCDE	STM_0716_E_M_E004	unamended	0	0.0584792	d__Bacteria;p__Desulfobacterota;c__Syntrophia;o__Syntrophales;f__Fen-1087;g__Fen-1087;s__Fen-1087 sp003161855
20110700_E2D_7_c_000000002760_8	20110700_E2D_7	D00016	CarC;caffeyl-CoA reductase	carABCDE	STM_0716_E_M_E004	unamended	0	0.011883	d__Bacteria;p__Desulfobacterota;c__Syntrophia;o__Syntrophales;f__Fen-1087;g__Fen-1087;s__Fen-1087 sp003161855
20110700_E2D_7_c_000000002825_12	20110700_E2D_7	D00016	CarC;caffeyl-CoA reductase	carABCDE	STM_0716_E_M_E004	unamended	0	0.00977219	d__Bacteria;p__Desulfobacterota;c__Syntrophia;o__Syntrophales;f__Fen-1087;g__Fen-1087;s__Fen-1087 sp003161855
20110700_E2D_7_c_000000002606_6	20110700_E2D_7	D00016	CarC;caffeyl-CoA reductase	carABCDE	STM_0716_E_M_E025	unamended	14	0.0799342	d__Bacteria;p__Desulfobacterota;c__Syntrophia;o__Syntrophales;f__Fen-1087;g__Fen-1087;s__Fen-1087 sp003161855
20110700_E2D_7_c_000000002721_3	20110700_E2D_7	D00016	CarC;caffeyl-CoA reductase	carABCDE	STM_0716_E_M_E027	unamended	14	0.00575449	d__Bacteria;p__Desulfobacterota;c__Syntrophia;o__Syntrophales;f__Fen-1087;g__Fen-1087;s__Fen-1087 sp003161855
20110700_E2D_7_c_000000002732_4	20110700_E2D_7	D00016	CarC;caffeyl-CoA reductase	carABCDE	STM_0716_E_M_E027	unamended	14	0.00550808	d__Bacteria;p__Desulfobacterota;c__Syntrophia;o__Syntrophales;f__Fen-1087;g__Fen-1087;s__Fen-1087 sp003161855
20110700_E2D_7_c_000000002750_3	20110700_E2D_7	D00016	CarC;caffeyl-CoA reductase	carABCDE	STM_0716_E_M_E027	unamended	14	0.00573939	d__Bacteria;p__Desulfobacterota;c__Syntrophia;o__Syntrophales;f__Fen-1087;g__Fen-1087;s__Fen-1087 sp003161855
20110700_E2D_7_c_000000002760_8	20110700_E2D_7	D00016	CarC;caffeyl-CoA reductase	carABCDE	STM_0716_E_M_E027	unamended	14	0.0174937	d__Bacteria;p__Desulfobacterota;c__Syntrophia;o__Syntrophales;f__Fen-1087;g__Fen-1087;s__Fen-1087 sp003161855
20110700_E2D_7_c_000000002812_5	20110700_E2D_7	D00016	CarC;caffeyl-CoA reductase	carABCDE	STM_0716_E_M_E027	unamended	14	0.00987227	d__Bacteria;p__Desulfobacterota;c__Syntrophia;o__Syntrophales;f__Fen-1087;g__Fen-1087;s__Fen-1087 sp003161855
20110700_E2D_7_c_000000002721_3	20110700_E2D_7	D00016	CarC;caffeyl-CoA reductase	carABCDE	STM_0716_E_M_E033	catechin	14	0.0698925	d__Bacteria;p__Desulfobacterota;c__Syntrophia;o__Syntrophales;f__Fen-1087;g__Fen-1087;s__Fen-1087 sp003161855
20110700_E2D_7_c_000000002732_4	20110700_E2D_7	D00016	CarC;caffeyl-CoA reductase	carABCDE	STM_0716_E_M_E033	catechin	14	0.0668996	d__Bacteria;p__Desulfobacterota;c__Syntrophia;o__Syntrophales;f__Fen-1087;g__Fen-1087;s__Fen-1087 sp003161855
20110700_E2D_7_c_000000002734_7	20110700_E2D_7	D00016	CarC;caffeyl-CoA reductase	carABCDE	STM_0716_E_M_E033	catechin	14	0.09319	d__Bacteria;p__Desulfobacterota;c__Syntrophia;o__Syntrophales;f__Fen-1087;g__Fen-1087;s__Fen-1087 sp003161855
20110700_E2D_7_c_000000002750_3	20110700_E2D_7	D00016	CarC;caffeyl-CoA reductase	carABCDE	STM_0716_E_M_E033	catechin	14	0.0348545	d__Bacteria;p__Desulfobacterota;c__Syntrophia;o__Syntrophales;f__Fen-1087;g__Fen-1087;s__Fen-1087 sp003161855
20110700_E2D_7_c_000000002760_8	20110700_E2D_7	D00016	CarC;caffeyl-CoA reductase	carABCDE	STM_0716_E_M_E033	catechin	14	0.0991541	d__Bacteria;p__Desulfobacterota;c__Syntrophia;o__Syntrophales;f__Fen-1087;g__Fen-1087;s__Fen-1087 sp003161855
20110700_E2D_7_c_000000002622_3	20110700_E2D_7	D00016	CarC;caffeyl-CoA reductase	carABCDE	STM_0716_E_M_E034	catechin	14	0.00892337	d__Bacteria;p__Desulfobacterota;c__Syntrophia;o__Syntrophales;f__Fen-1087;g__Fen-1087;s__Fen-1087 sp003161855
20110700_E2D_7_c_000000002721_3	20110700_E2D_7	D00016	CarC;caffeyl-CoA reductase	carABCDE	STM_0716_E_M_E034	catechin	14	0.00892337	d__Bacteria;p__Desulfobacterota;c__Syntrophia;o__Syntrophales;f__Fen-1087;g__Fen-1087;s__Fen-1087 sp003161855
20110700_E2D_7_c_000000002734_7	20110700_E2D_7	D00016	CarC;caffeyl-CoA reductase	carABCDE	STM_0716_E_M_E034	catechin	14	0.0356935	d__Bacteria;p__Desulfobacterota;c__Syntrophia;o__Syntrophales;f__Fen-1087;g__Fen-1087;s__Fen-1087 sp003161855
20110700_E2D_7_c_000000002750_3	20110700_E2D_7	D00016	CarC;caffeyl-CoA reductase	carABCDE	STM_0716_E_M_E034	catechin	14	0.0177999	d__Bacteria;p__Desulfobacterota;c__Syntrophia;o__Syntrophales;f__Fen-1087;g__Fen-1087;s__Fen-1087 sp003161855
20110700_E2D_7_c_000000002760_8	20110700_E2D_7	D00016	CarC;caffeyl-CoA reductase	carABCDE	STM_0716_E_M_E034	catechin	14	0.00542541	d__Bacteria;p__Desulfobacterota;c__Syntrophia;o__Syntrophales;f__Fen-1087;g__Fen-1087;s__Fen-1087 sp003161855
20110700_E2D_7_c_000000002812_5	20110700_E2D_7	D00016	CarC;caffeyl-CoA reductase	carABCDE	STM_0716_E_M_E034	catechin	14	0.0153087	d__Bacteria;p__Desulfobacterota;c__Syntrophia;o__Syntrophales;f__Fen-1087;g__Fen-1087;s__Fen-1087 sp003161855
20110700_E2D_7_c_000000002825_12	20110700_E2D_7	D00016	CarC;caffeyl-CoA reductase	carABCDE	STM_0716_E_M_E034	catechin	14	0.00892337	d__Bacteria;p__Desulfobacterota;c__Syntrophia;o__Syntrophales;f__Fen-1087;g__Fen-1087;s__Fen-1087 sp003161855
20110700_E2D_7_c_000000002606_6	20110700_E2D_7	D00016	CarC;caffeyl-CoA reductase	carABCDE	STM_0716_E_M_E035	catechin	14	0.0824675	d__Bacteria;p__Desulfobacterota;c__Syntrophia;o__Syntrophales;f__Fen-1087;g__Fen-1087;s__Fen-1087 sp003161855
20110700_E2D_7_c_000000002732_4	20110700_E2D_7	D00016	CarC;caffeyl-CoA reductase	carABCDE	STM_0716_E_M_E035	catechin	14	0.0346488	d__Bacteria;p__Desulfobacterota;c__Syntrophia;o__Syntrophales;f__Fen-1087;g__Fen-1087;s__Fen-1087 sp003161855
20110700_E2D_7_c_000000002734_7	20110700_E2D_7	D00016	CarC;caffeyl-CoA reductase	carABCDE	STM_0716_E_M_E035	catechin	14	0.0965303	d__Bacteria;p__Desulfobacterota;c__Syntrophia;o__Syntrophales;f__Fen-1087;g__Fen-1087;s__Fen-1087 sp003161855
20110700_E2D_7_c_000000002760_8	20110700_E2D_7	D00016	CarC;caffeyl-CoA reductase	carABCDE	STM_0716_E_M_E035	catechin	14	0.0293452	d__Bacteria;p__Desulfobacterota;c__Syntrophia;o__Syntrophales;f__Fen-1087;g__Fen-1087;s__Fen-1087 sp003161855
20110700_E2D_7_c_000000002812_5	20110700_E2D_7	D00016	CarC;caffeyl-CoA reductase	carABCDE	STM_0716_E_M_E035	catechin	14	0.0207006	d__Bacteria;p__Desulfobacterota;c__Syntrophia;o__Syntrophales;f__Fen-1087;g__Fen-1087;s__Fen-1087 sp003161855
20110700_E2D_7_c_000000002606_6	20110700_E2D_7	D00016	CarC;caffeyl-CoA reductase	carABCDE	STM_0716_E_M_E050	unamended	21	0.0146912	d__Bacteria;p__Desulfobacterota;c__Syntrophia;o__Syntrophales;f__Fen-1087;g__Fen-1087;s__Fen-1087 sp003161855
20110700_E2D_7_c_000000002622_3	20110700_E2D_7	D00016	CarC;caffeyl-CoA reductase	carABCDE	STM_0716_E_M_E050	unamended	21	0.0322434	d__Bacteria;p__Desulfobacterota;c__Syntrophia;o__Syntrophales;f__Fen-1087;g__Fen-1087;s__Fen-1087 sp003161855
20110700_E2D_7_c_000000002732_4	20110700_E2D_7	D00016	CarC;caffeyl-CoA reductase	carABCDE	STM_0716_E_M_E050	unamended	21	0.0205751	d__Bacteria;p__Desulfobacterota;c__Syntrophia;o__Syntrophales;f__Fen-1087;g__Fen-1087;s__Fen-1087 sp003161855
20110700_E2D_7_c_000000002750_3	20110700_E2D_7	D00016	CarC;caffeyl-CoA reductase	carABCDE	STM_0716_E_M_E050	unamended	21	0.0107196	d__Bacteria;p__Desulfobacterota;c__Syntrophia;o__Syntrophales;f__Fen-1087;g__Fen-1087;s__Fen-1087 sp003161855
20110700_E2D_7_c_000000002812_5	20110700_E2D_7	D00016	CarC;caffeyl-CoA reductase	carABCDE	STM_0716_E_M_E050	unamended	21	0.0184387	d__Bacteria;p__Desulfobacterota;c__Syntrophia;o__Syntrophales;f__Fen-1087;g__Fen-1087;s__Fen-1087 sp003161855
20110700_E2D_7_c_000000002622_3	20110700_E2D_7	D00016	CarC;caffeyl-CoA reductase	carABCDE	STM_0716_E_M_E051	unamended	21	0.0234913	d__Bacteria;p__Desulfobacterota;c__Syntrophia;o__Syntrophales;f__Fen-1087;g__Fen-1087;s__Fen-1087 sp003161855
20110700_E2D_7_c_000000002721_3	20110700_E2D_7	D00016	CarC;caffeyl-CoA reductase	carABCDE	STM_0716_E_M_E051	unamended	21	0.0234913	d__Bacteria;p__Desulfobacterota;c__Syntrophia;o__Syntrophales;f__Fen-1087;g__Fen-1087;s__Fen-1087 sp003161855
20110700_E2D_7_c_000000002732_4	20110700_E2D_7	D00016	CarC;caffeyl-CoA reductase	carABCDE	STM_0716_E_M_E051	unamended	21	0.0224854	d__Bacteria;p__Desulfobacterota;c__Syntrophia;o__Syntrophales;f__Fen-1087;g__Fen-1087;s__Fen-1087 sp003161855
20110700_E2D_7_c_000000002750_3	20110700_E2D_7	D00016	CarC;caffeyl-CoA reductase	carABCDE	STM_0716_E_M_E051	unamended	21	0.0468593	d__Bacteria;p__Desulfobacterota;c__Syntrophia;o__Syntrophales;f__Fen-1087;g__Fen-1087;s__Fen-1087 sp003161855
20110700_E2D_7_c_000000002760_8	20110700_E2D_7	D00016	CarC;caffeyl-CoA reductase	carABCDE	STM_0716_E_M_E051	unamended	21	0.00714136	d__Bacteria;p__Desulfobacterota;c__Syntrophia;o__Syntrophales;f__Fen-1087;g__Fen-1087;s__Fen-1087 sp003161855
20110700_E2D_7_c_000000002812_5	20110700_E2D_7	D00016	CarC;caffeyl-CoA reductase	carABCDE	STM_0716_E_M_E051	unamended	21	0.0403011	d__Bacteria;p__Desulfobacterota;c__Syntrophia;o__Syntrophales;f__Fen-1087;g__Fen-1087;s__Fen-1087 sp003161855
20110700_E2D_7_c_000000002825_12	20110700_E2D_7	D00016	CarC;caffeyl-CoA reductase	carABCDE	STM_0716_E_M_E051	unamended	21	0.0117456	d__Bacteria;p__Desulfobacterota;c__Syntrophia;o__Syntrophales;f__Fen-1087;g__Fen-1087;s__Fen-1087 sp003161855
20110700_E2D_7_c_000000002622_3	20110700_E2D_7	D00016	CarC;caffeyl-CoA reductase	carABCDE	STM_0716_E_M_E052	unamended	21	0.0637352	d__Bacteria;p__Desulfobacterota;c__Syntrophia;o__Syntrophales;f__Fen-1087;g__Fen-1087;s__Fen-1087 sp003161855
20110700_E2D_7_c_000000002721_3	20110700_E2D_7	D00016	CarC;caffeyl-CoA reductase	carABCDE	STM_0716_E_M_E052	unamended	21	0.0182101	d__Bacteria;p__Desulfobacterota;c__Syntrophia;o__Syntrophales;f__Fen-1087;g__Fen-1087;s__Fen-1087 sp003161855
20110700_E2D_7_c_000000002732_4	20110700_E2D_7	D00016	CarC;caffeyl-CoA reductase	carABCDE	STM_0716_E_M_E052	unamended	21	0.104582	d__Bacteria;p__Desulfobacterota;c__Syntrophia;o__Syntrophales;f__Fen-1087;g__Fen-1087;s__Fen-1087 sp003161855
20110700_E2D_7_c_000000002734_7	20110700_E2D_7	D00016	CarC;caffeyl-CoA reductase	carABCDE	STM_0716_E_M_E052	unamended	21	0.0455252	d__Bacteria;p__Desulfobacterota;c__Syntrophia;o__Syntrophales;f__Fen-1087;g__Fen-1087;s__Fen-1087 sp003161855
20110700_E2D_7_c_000000002750_3	20110700_E2D_7	D00016	CarC;caffeyl-CoA reductase	carABCDE	STM_0716_E_M_E052	unamended	21	0.00908113	d__Bacteria;p__Desulfobacterota;c__Syntrophia;o__Syntrophales;f__Fen-1087;g__Fen-1087;s__Fen-1087 sp003161855
20110700_E2D_7_c_000000002812_5	20110700_E2D_7	D00016	CarC;caffeyl-CoA reductase	carABCDE	STM_0716_E_M_E052	unamended	21	0.0390509	d__Bacteria;p__Desulfobacterota;c__Syntrophia;o__Syntrophales;f__Fen-1087;g__Fen-1087;s__Fen-1087 sp003161855
20110700_E2D_7_c_000000002622_3	20110700_E2D_7	D00016	CarC;caffeyl-CoA reductase	carABCDE	STM_0716_E_M_E058	catechin	21	0.0187574	d__Bacteria;p__Desulfobacterota;c__Syntrophia;o__Syntrophales;f__Fen-1087;g__Fen-1087;s__Fen-1087 sp003161855
20110700_E2D_7_c_000000002721_3	20110700_E2D_7	D00016	CarC;caffeyl-CoA reductase	carABCDE	STM_0716_E_M_E058	catechin	21	0.0187574	d__Bacteria;p__Desulfobacterota;c__Syntrophia;o__Syntrophales;f__Fen-1087;g__Fen-1087;s__Fen-1087 sp003161855
20110700_E2D_7_c_000000002732_4	20110700_E2D_7	D00016	CarC;caffeyl-CoA reductase	carABCDE	STM_0716_E_M_E058	catechin	21	0.0269313	d__Bacteria;p__Desulfobacterota;c__Syntrophia;o__Syntrophales;f__Fen-1087;g__Fen-1087;s__Fen-1087 sp003161855
20110700_E2D_7_c_000000002750_3	20110700_E2D_7	D00016	CarC;caffeyl-CoA reductase	carABCDE	STM_0716_E_M_E058	catechin	21	0.0093541	d__Bacteria;p__Desulfobacterota;c__Syntrophia;o__Syntrophales;f__Fen-1087;g__Fen-1087;s__Fen-1087 sp003161855
20110700_E2D_7_c_000000002812_5	20110700_E2D_7	D00016	CarC;caffeyl-CoA reductase	carABCDE	STM_0716_E_M_E058	catechin	21	0.0804495	d__Bacteria;p__Desulfobacterota;c__Syntrophia;o__Syntrophales;f__Fen-1087;g__Fen-1087;s__Fen-1087 sp003161855
20110700_E2D_7_c_000000002606_6	20110700_E2D_7	D00016	CarC;caffeyl-CoA reductase	carABCDE	STM_0716_E_M_E059	catechin	21	0.01259	d__Bacteria;p__Desulfobacterota;c__Syntrophia;o__Syntrophales;f__Fen-1087;g__Fen-1087;s__Fen-1087 sp003161855
20110700_E2D_7_c_000000002721_3	20110700_E2D_7	D00016	CarC;caffeyl-CoA reductase	carABCDE	STM_0716_E_M_E059	catechin	21	0.00921061	d__Bacteria;p__Desulfobacterota;c__Syntrophia;o__Syntrophales;f__Fen-1087;g__Fen-1087;s__Fen-1087 sp003161855
20110700_E2D_7_c_000000002734_7	20110700_E2D_7	D00016	CarC;caffeyl-CoA reductase	carABCDE	STM_0716_E_M_E059	catechin	21	0.0736848	d__Bacteria;p__Desulfobacterota;c__Syntrophia;o__Syntrophales;f__Fen-1087;g__Fen-1087;s__Fen-1087 sp003161855
20110700_E2D_7_c_000000002750_3	20110700_E2D_7	D00016	CarC;caffeyl-CoA reductase	carABCDE	STM_0716_E_M_E059	catechin	21	0.00918643	d__Bacteria;p__Desulfobacterota;c__Syntrophia;o__Syntrophales;f__Fen-1087;g__Fen-1087;s__Fen-1087 sp003161855
20110700_E2D_7_c_000000002606_6	20110700_E2D_7	D00016	CarC;caffeyl-CoA reductase	carABCDE	STM_0716_E_M_E060	catechin	21	0.0248327	d__Bacteria;p__Desulfobacterota;c__Syntrophia;o__Syntrophales;f__Fen-1087;g__Fen-1087;s__Fen-1087 sp003161855
20110700_E2D_7_c_000000002622_3	20110700_E2D_7	D00016	CarC;caffeyl-CoA reductase	carABCDE	STM_0716_E_M_E060	catechin	21	0.0363341	d__Bacteria;p__Desulfobacterota;c__Syntrophia;o__Syntrophales;f__Fen-1087;g__Fen-1087;s__Fen-1087 sp003161855
20110700_E2D_7_c_000000002721_3	20110700_E2D_7	D00016	CarC;caffeyl-CoA reductase	carABCDE	STM_0716_E_M_E060	catechin	21	0.0363341	d__Bacteria;p__Desulfobacterota;c__Syntrophia;o__Syntrophales;f__Fen-1087;g__Fen-1087;s__Fen-1087 sp003161855
20110700_E2D_7_c_000000002750_3	20110700_E2D_7	D00016	CarC;caffeyl-CoA reductase	carABCDE	STM_0716_E_M_E060	catechin	21	0.0543581	d__Bacteria;p__Desulfobacterota;c__Syntrophia;o__Syntrophales;f__Fen-1087;g__Fen-1087;s__Fen-1087 sp003161855
20110700_E2D_7_c_000000002760_8	20110700_E2D_7	D00016	CarC;caffeyl-CoA reductase	carABCDE	STM_0716_E_M_E060	catechin	21	0.0110456	d__Bacteria;p__Desulfobacterota;c__Syntrophia;o__Syntrophales;f__Fen-1087;g__Fen-1087;s__Fen-1087 sp003161855
20110700_E2D_7_c_000000002812_5	20110700_E2D_7	D00016	CarC;caffeyl-CoA reductase	carABCDE	STM_0716_E_M_E060	catechin	21	0.00779174	d__Bacteria;p__Desulfobacterota;c__Syntrophia;o__Syntrophales;f__Fen-1087;g__Fen-1087;s__Fen-1087 sp003161855
20110700_E2D_7_c_000000002825_12	20110700_E2D_7	D00016	CarC;caffeyl-CoA reductase	carABCDE	STM_0716_E_M_E060	catechin	21	0.0272506	d__Bacteria;p__Desulfobacterota;c__Syntrophia;o__Syntrophales;f__Fen-1087;g__Fen-1087;s__Fen-1087 sp003161855
20110700_E2D_7_c_000000002622_3	20110700_E2D_7	D00016	CarC;caffeyl-CoA reductase	carABCDE	STM_0716_E_M_E062	unamended	35	0.00896982	d__Bacteria;p__Desulfobacterota;c__Syntrophia;o__Syntrophales;f__Fen-1087;g__Fen-1087;s__Fen-1087 sp003161855
20110700_E2D_7_c_000000002732_4	20110700_E2D_7	D00016	CarC;caffeyl-CoA reductase	carABCDE	STM_0716_E_M_E062	unamended	35	0.0257572	d__Bacteria;p__Desulfobacterota;c__Syntrophia;o__Syntrophales;f__Fen-1087;g__Fen-1087;s__Fen-1087 sp003161855
20110700_E2D_7_c_000000002760_8	20110700_E2D_7	D00016	CarC;caffeyl-CoA reductase	carABCDE	STM_0716_E_M_E062	unamended	35	0.0272682	d__Bacteria;p__Desulfobacterota;c__Syntrophia;o__Syntrophales;f__Fen-1087;g__Fen-1087;s__Fen-1087 sp003161855
20110700_E2D_7_c_000000002812_5	20110700_E2D_7	D00016	CarC;caffeyl-CoA reductase	carABCDE	STM_0716_E_M_E062	unamended	35	0.0230826	d__Bacteria;p__Desulfobacterota;c__Syntrophia;o__Syntrophales;f__Fen-1087;g__Fen-1087;s__Fen-1087 sp003161855
20110700_E2D_7_c_000000002606_6	20110700_E2D_7	D00016	CarC;caffeyl-CoA reductase	carABCDE	STM_0716_E_M_E063	unamended	35	0.075984	d__Bacteria;p__Desulfobacterota;c__Syntrophia;o__Syntrophales;f__Fen-1087;g__Fen-1087;s__Fen-1087 sp003161855
20110700_E2D_7_c_000000002622_3	20110700_E2D_7	D00016	CarC;caffeyl-CoA reductase	carABCDE	STM_0716_E_M_E063	unamended	35	0.0444706	d__Bacteria;p__Desulfobacterota;c__Syntrophia;o__Syntrophales;f__Fen-1087;g__Fen-1087;s__Fen-1087 sp003161855
20110700_E2D_7_c_000000002721_3	20110700_E2D_7	D00016	CarC;caffeyl-CoA reductase	carABCDE	STM_0716_E_M_E063	unamended	35	0.0444706	d__Bacteria;p__Desulfobacterota;c__Syntrophia;o__Syntrophales;f__Fen-1087;g__Fen-1087;s__Fen-1087 sp003161855
20110700_E2D_7_c_000000002732_4	20110700_E2D_7	D00016	CarC;caffeyl-CoA reductase	carABCDE	STM_0716_E_M_E063	unamended	35	0.0532079	d__Bacteria;p__Desulfobacterota;c__Syntrophia;o__Syntrophales;f__Fen-1087;g__Fen-1087;s__Fen-1087 sp003161855
20110700_E2D_7_c_000000002734_7	20110700_E2D_7	D00016	CarC;caffeyl-CoA reductase	carABCDE	STM_0716_E_M_E063	unamended	35	0.133412	d__Bacteria;p__Desulfobacterota;c__Syntrophia;o__Syntrophales;f__Fen-1087;g__Fen-1087;s__Fen-1087 sp003161855
20110700_E2D_7_c_000000002750_3	20110700_E2D_7	D00016	CarC;caffeyl-CoA reductase	carABCDE	STM_0716_E_M_E063	unamended	35	0.0997963	d__Bacteria;p__Desulfobacterota;c__Syntrophia;o__Syntrophales;f__Fen-1087;g__Fen-1087;s__Fen-1087 sp003161855
20110700_E2D_7_c_000000002760_8	20110700_E2D_7	D00016	CarC;caffeyl-CoA reductase	carABCDE	STM_0716_E_M_E063	unamended	35	0.0337977	d__Bacteria;p__Desulfobacterota;c__Syntrophia;o__Syntrophales;f__Fen-1087;g__Fen-1087;s__Fen-1087 sp003161855
20110700_E2D_7_c_000000002812_5	20110700_E2D_7	D00016	CarC;caffeyl-CoA reductase	carABCDE	STM_0716_E_M_E063	unamended	35	0.0286098	d__Bacteria;p__Desulfobacterota;c__Syntrophia;o__Syntrophales;f__Fen-1087;g__Fen-1087;s__Fen-1087 sp003161855
20110700_E2D_7_c_000000002732_4	20110700_E2D_7	D00016	CarC;caffeyl-CoA reductase	carABCDE	STM_0716_E_M_E064	unamended	35	0.0304546	d__Bacteria;p__Desulfobacterota;c__Syntrophia;o__Syntrophales;f__Fen-1087;g__Fen-1087;s__Fen-1087 sp003161855
20110700_E2D_7_c_000000002812_5	20110700_E2D_7	D00016	CarC;caffeyl-CoA reductase	carABCDE	STM_0716_E_M_E064	unamended	35	0.0545846	d__Bacteria;p__Desulfobacterota;c__Syntrophia;o__Syntrophales;f__Fen-1087;g__Fen-1087;s__Fen-1087 sp003161855
20110700_E2D_7_c_000000002825_12	20110700_E2D_7	D00016	CarC;caffeyl-CoA reductase	carABCDE	STM_0716_E_M_E064	unamended	35	0.0106057	d__Bacteria;p__Desulfobacterota;c__Syntrophia;o__Syntrophales;f__Fen-1087;g__Fen-1087;s__Fen-1087 sp003161855
20110700_E2D_7_c_000000002606_6	20110700_E2D_7	D00016	CarC;caffeyl-CoA reductase	carABCDE	STM_0716_E_M_E070	catechin	35	0.00958086	d__Bacteria;p__Desulfobacterota;c__Syntrophia;o__Syntrophales;f__Fen-1087;g__Fen-1087;s__Fen-1087 sp003161855
20110700_E2D_7_c_000000002734_7	20110700_E2D_7	D00016	CarC;caffeyl-CoA reductase	carABCDE	STM_0716_E_M_E070	catechin	35	0.0280366	d__Bacteria;p__Desulfobacterota;c__Syntrophia;o__Syntrophales;f__Fen-1087;g__Fen-1087;s__Fen-1087 sp003161855
20110700_E2D_7_c_000000002812_5	20110700_E2D_7	D00016	CarC;caffeyl-CoA reductase	carABCDE	STM_0716_E_M_E070	catechin	35	0.0300618	d__Bacteria;p__Desulfobacterota;c__Syntrophia;o__Syntrophales;f__Fen-1087;g__Fen-1087;s__Fen-1087 sp003161855
20110700_E2D_7_c_000000002825_12	20110700_E2D_7	D00016	CarC;caffeyl-CoA reductase	carABCDE	STM_0716_E_M_E070	catechin	35	0.0140183	d__Bacteria;p__Desulfobacterota;c__Syntrophia;o__Syntrophales;f__Fen-1087;g__Fen-1087;s__Fen-1087 sp003161855
20110700_E2D_7_c_000000002622_3	20110700_E2D_7	D00016	CarC;caffeyl-CoA reductase	carABCDE	STM_0716_E_M_E071	catechin	35	0.0132793	d__Bacteria;p__Desulfobacterota;c__Syntrophia;o__Syntrophales;f__Fen-1087;g__Fen-1087;s__Fen-1087 sp003161855
20110700_E2D_7_c_000000002825_12	20110700_E2D_7	D00016	CarC;caffeyl-CoA reductase	carABCDE	STM_0716_E_M_E071	catechin	35	0.0132793	d__Bacteria;p__Desulfobacterota;c__Syntrophia;o__Syntrophales;f__Fen-1087;g__Fen-1087;s__Fen-1087 sp003161855
20110700_E2D_7_c_000000002622_3	20110700_E2D_7	D00016	CarC;caffeyl-CoA reductase	carABCDE	STM_0716_E_M_E072	catechin	35	0.00660696	d__Bacteria;p__Desulfobacterota;c__Syntrophia;o__Syntrophales;f__Fen-1087;g__Fen-1087;s__Fen-1087 sp003161855
20110700_E2D_7_c_000000002721_3	20110700_E2D_7	D00016	CarC;caffeyl-CoA reductase	carABCDE	STM_0716_E_M_E072	catechin	35	0.00660696	d__Bacteria;p__Desulfobacterota;c__Syntrophia;o__Syntrophales;f__Fen-1087;g__Fen-1087;s__Fen-1087 sp003161855
20110700_E2D_7_c_000000002732_4	20110700_E2D_7	D00016	CarC;caffeyl-CoA reductase	carABCDE	STM_0716_E_M_E072	catechin	35	0.0189721	d__Bacteria;p__Desulfobacterota;c__Syntrophia;o__Syntrophales;f__Fen-1087;g__Fen-1087;s__Fen-1087 sp003161855
20110700_E2D_7_c_000000002750_3	20110700_E2D_7	D00016	CarC;caffeyl-CoA reductase	carABCDE	STM_0716_E_M_E072	catechin	35	0.0922547	d__Bacteria;p__Desulfobacterota;c__Syntrophia;o__Syntrophales;f__Fen-1087;g__Fen-1087;s__Fen-1087 sp003161855
20110700_E2D_7_c_000000002812_5	20110700_E2D_7	D00016	CarC;caffeyl-CoA reductase	carABCDE	STM_0716_E_M_E072	catechin	35	0.00566737	d__Bacteria;p__Desulfobacterota;c__Syntrophia;o__Syntrophales;f__Fen-1087;g__Fen-1087;s__Fen-1087 sp003161855
20110700_E2D_7_c_000000002825_12	20110700_E2D_7	D00016	CarC;caffeyl-CoA reductase	carABCDE	STM_0716_E_M_E072	catechin	35	0.0330348	d__Bacteria;p__Desulfobacterota;c__Syntrophia;o__Syntrophales;f__Fen-1087;g__Fen-1087;s__Fen-1087 sp003161855
20110700_E2D_7_c_000000002622_3	20110700_E2D_7	D00016	CarC;caffeyl-CoA reductase	carABCDE	STM_0716_E_M_E121	unamended	7	0.00819894	d__Bacteria;p__Desulfobacterota;c__Syntrophia;o__Syntrophales;f__Fen-1087;g__Fen-1087;s__Fen-1087 sp003161855
20110700_E2D_7_c_000000002721_3	20110700_E2D_7	D00016	CarC;caffeyl-CoA reductase	carABCDE	STM_0716_E_M_E121	unamended	7	0.0163979	d__Bacteria;p__Desulfobacterota;c__Syntrophia;o__Syntrophales;f__Fen-1087;g__Fen-1087;s__Fen-1087 sp003161855
20110700_E2D_7_c_000000002734_7	20110700_E2D_7	D00016	CarC;caffeyl-CoA reductase	carABCDE	STM_0716_E_M_E121	unamended	7	0.114785	d__Bacteria;p__Desulfobacterota;c__Syntrophia;o__Syntrophales;f__Fen-1087;g__Fen-1087;s__Fen-1087 sp003161855
20110700_E2D_7_c_000000002812_5	20110700_E2D_7	D00016	CarC;caffeyl-CoA reductase	carABCDE	STM_0716_E_M_E121	unamended	7	0.0210988	d__Bacteria;p__Desulfobacterota;c__Syntrophia;o__Syntrophales;f__Fen-1087;g__Fen-1087;s__Fen-1087 sp003161855
20110700_E2D_7_c_000000002825_12	20110700_E2D_7	D00016	CarC;caffeyl-CoA reductase	carABCDE	STM_0716_E_M_E121	unamended	7	0.00819894	d__Bacteria;p__Desulfobacterota;c__Syntrophia;o__Syntrophales;f__Fen-1087;g__Fen-1087;s__Fen-1087 sp003161855
20110700_E2D_7_c_000000002622_3	20110700_E2D_7	D00016	CarC;caffeyl-CoA reductase	carABCDE	STM_0716_E_M_E122	unamended	7	0.0715105	d__Bacteria;p__Desulfobacterota;c__Syntrophia;o__Syntrophales;f__Fen-1087;g__Fen-1087;s__Fen-1087 sp003161855
20110700_E2D_7_c_000000002721_3	20110700_E2D_7	D00016	CarC;caffeyl-CoA reductase	carABCDE	STM_0716_E_M_E122	unamended	7	0.00794561	d__Bacteria;p__Desulfobacterota;c__Syntrophia;o__Syntrophales;f__Fen-1087;g__Fen-1087;s__Fen-1087 sp003161855
20110700_E2D_7_c_000000002732_4	20110700_E2D_7	D00016	CarC;caffeyl-CoA reductase	carABCDE	STM_0716_E_M_E122	unamended	7	0.0684483	d__Bacteria;p__Desulfobacterota;c__Syntrophia;o__Syntrophales;f__Fen-1087;g__Fen-1087;s__Fen-1087 sp003161855
20110700_E2D_7_c_000000002734_7	20110700_E2D_7	D00016	CarC;caffeyl-CoA reductase	carABCDE	STM_0716_E_M_E122	unamended	7	0.111239	d__Bacteria;p__Desulfobacterota;c__Syntrophia;o__Syntrophales;f__Fen-1087;g__Fen-1087;s__Fen-1087 sp003161855
20110700_E2D_7_c_000000002760_8	20110700_E2D_7	D00016	CarC;caffeyl-CoA reductase	carABCDE	STM_0716_E_M_E122	unamended	7	0.125604	d__Bacteria;p__Desulfobacterota;c__Syntrophia;o__Syntrophales;f__Fen-1087;g__Fen-1087;s__Fen-1087 sp003161855
20110700_E2D_7_c_000000002812_5	20110700_E2D_7	D00016	CarC;caffeyl-CoA reductase	carABCDE	STM_0716_E_M_E122	unamended	7	0.0204469	d__Bacteria;p__Desulfobacterota;c__Syntrophia;o__Syntrophales;f__Fen-1087;g__Fen-1087;s__Fen-1087 sp003161855
20110700_E2D_7_c_000000002606_6	20110700_E2D_7	D00016	CarC;caffeyl-CoA reductase	carABCDE	STM_0716_E_M_E123	unamended	7	0.0152127	d__Bacteria;p__Desulfobacterota;c__Syntrophia;o__Syntrophales;f__Fen-1087;g__Fen-1087;s__Fen-1087 sp003161855
20110700_E2D_7_c_000000002622_3	20110700_E2D_7	D00016	CarC;caffeyl-CoA reductase	carABCDE	STM_0716_E_M_E123	unamended	7	0.0890341	d__Bacteria;p__Desulfobacterota;c__Syntrophia;o__Syntrophales;f__Fen-1087;g__Fen-1087;s__Fen-1087 sp003161855
20110700_E2D_7_c_000000002721_3	20110700_E2D_7	D00016	CarC;caffeyl-CoA reductase	carABCDE	STM_0716_E_M_E123	unamended	7	0.0222585	d__Bacteria;p__Desulfobacterota;c__Syntrophia;o__Syntrophales;f__Fen-1087;g__Fen-1087;s__Fen-1087 sp003161855
20110700_E2D_7_c_000000002732_4	20110700_E2D_7	D00016	CarC;caffeyl-CoA reductase	carABCDE	STM_0716_E_M_E123	unamended	7	0.0426108	d__Bacteria;p__Desulfobacterota;c__Syntrophia;o__Syntrophales;f__Fen-1087;g__Fen-1087;s__Fen-1087 sp003161855
20110700_E2D_7_c_000000002734_7	20110700_E2D_7	D00016	CarC;caffeyl-CoA reductase	carABCDE	STM_0716_E_M_E123	unamended	7	0.166939	d__Bacteria;p__Desulfobacterota;c__Syntrophia;o__Syntrophales;f__Fen-1087;g__Fen-1087;s__Fen-1087 sp003161855
20110700_E2D_7_c_000000002760_8	20110700_E2D_7	D00016	CarC;caffeyl-CoA reductase	carABCDE	STM_0716_E_M_E123	unamended	7	0.033833	d__Bacteria;p__Desulfobacterota;c__Syntrophia;o__Syntrophales;f__Fen-1087;g__Fen-1087;s__Fen-1087 sp003161855
20110700_E2D_7_c_000000002812_5	20110700_E2D_7	D00016	CarC;caffeyl-CoA reductase	carABCDE	STM_0716_E_M_E123	unamended	7	0.0381862	d__Bacteria;p__Desulfobacterota;c__Syntrophia;o__Syntrophales;f__Fen-1087;g__Fen-1087;s__Fen-1087 sp003161855
20110700_E2D_7_c_000000002825_12	20110700_E2D_7	D00016	CarC;caffeyl-CoA reductase	carABCDE	STM_0716_E_M_E123	unamended	7	0.0222585	d__Bacteria;p__Desulfobacterota;c__Syntrophia;o__Syntrophales;f__Fen-1087;g__Fen-1087;s__Fen-1087 sp003161855
20110700_E2D_7_c_000000002606_6	20110700_E2D_7	D00016	CarC;caffeyl-CoA reductase	carABCDE	STM_0716_E_M_E129	catechin	7	0.0140171	d__Bacteria;p__Desulfobacterota;c__Syntrophia;o__Syntrophales;f__Fen-1087;g__Fen-1087;s__Fen-1087 sp003161855
20110700_E2D_7_c_000000002622_3	20110700_E2D_7	D00016	CarC;caffeyl-CoA reductase	carABCDE	STM_0716_E_M_E129	catechin	7	0.0307638	d__Bacteria;p__Desulfobacterota;c__Syntrophia;o__Syntrophales;f__Fen-1087;g__Fen-1087;s__Fen-1087 sp003161855
20110700_E2D_7_c_000000002734_7	20110700_E2D_7	D00016	CarC;caffeyl-CoA reductase	carABCDE	STM_0716_E_M_E129	catechin	7	0.0615275	d__Bacteria;p__Desulfobacterota;c__Syntrophia;o__Syntrophales;f__Fen-1087;g__Fen-1087;s__Fen-1087 sp003161855
20110700_E2D_7_c_000000002760_8	20110700_E2D_7	D00016	CarC;caffeyl-CoA reductase	carABCDE	STM_0716_E_M_E129	catechin	7	0.0561131	d__Bacteria;p__Desulfobacterota;c__Syntrophia;o__Syntrophales;f__Fen-1087;g__Fen-1087;s__Fen-1087 sp003161855
20110700_E2D_7_c_000000002812_5	20110700_E2D_7	D00016	CarC;caffeyl-CoA reductase	carABCDE	STM_0716_E_M_E129	catechin	7	0.00879626	d__Bacteria;p__Desulfobacterota;c__Syntrophia;o__Syntrophales;f__Fen-1087;g__Fen-1087;s__Fen-1087 sp003161855
20110700_E2D_7_c_000000002606_6	20110700_E2D_7	D00016	CarC;caffeyl-CoA reductase	carABCDE	STM_0716_E_M_E130	catechin	7	0.0745259	d__Bacteria;p__Desulfobacterota;c__Syntrophia;o__Syntrophales;f__Fen-1087;g__Fen-1087;s__Fen-1087 sp003161855
20110700_E2D_7_c_000000002622_3	20110700_E2D_7	D00016	CarC;caffeyl-CoA reductase	carABCDE	STM_0716_E_M_E130	catechin	7	0.0311552	d__Bacteria;p__Desulfobacterota;c__Syntrophia;o__Syntrophales;f__Fen-1087;g__Fen-1087;s__Fen-1087 sp003161855
20110700_E2D_7_c_000000002721_3	20110700_E2D_7	D00016	CarC;caffeyl-CoA reductase	carABCDE	STM_0716_E_M_E130	catechin	7	0.0233664	d__Bacteria;p__Desulfobacterota;c__Syntrophia;o__Syntrophales;f__Fen-1087;g__Fen-1087;s__Fen-1087 sp003161855
20110700_E2D_7_c_000000002732_4	20110700_E2D_7	D00016	CarC;caffeyl-CoA reductase	carABCDE	STM_0716_E_M_E130	catechin	7	0.0149105	d__Bacteria;p__Desulfobacterota;c__Syntrophia;o__Syntrophales;f__Fen-1087;g__Fen-1087;s__Fen-1087 sp003161855
20110700_E2D_7_c_000000002750_3	20110700_E2D_7	D00016	CarC;caffeyl-CoA reductase	carABCDE	STM_0716_E_M_E130	catechin	7	0.0776836	d__Bacteria;p__Desulfobacterota;c__Syntrophia;o__Syntrophales;f__Fen-1087;g__Fen-1087;s__Fen-1087 sp003161855
20110700_E2D_7_c_000000002760_8	20110700_E2D_7	D00016	CarC;caffeyl-CoA reductase	carABCDE	STM_0716_E_M_E130	catechin	7	0.080505	d__Bacteria;p__Desulfobacterota;c__Syntrophia;o__Syntrophales;f__Fen-1087;g__Fen-1087;s__Fen-1087 sp003161855
20110700_E2D_7_c_000000002812_5	20110700_E2D_7	D00016	CarC;caffeyl-CoA reductase	carABCDE	STM_0716_E_M_E130	catechin	7	0.046768	d__Bacteria;p__Desulfobacterota;c__Syntrophia;o__Syntrophales;f__Fen-1087;g__Fen-1087;s__Fen-1087 sp003161855
20110700_E2D_7_c_000000002825_12	20110700_E2D_7	D00016	CarC;caffeyl-CoA reductase	carABCDE	STM_0716_E_M_E130	catechin	7	0.0077888	d__Bacteria;p__Desulfobacterota;c__Syntrophia;o__Syntrophales;f__Fen-1087;g__Fen-1087;s__Fen-1087 sp003161855
20110700_E2D_7_c_000000002606_6	20110700_E2D_7	D00016	CarC;caffeyl-CoA reductase	carABCDE	STM_0716_E_M_E131	catechin	7	0.0959105	d__Bacteria;p__Desulfobacterota;c__Syntrophia;o__Syntrophales;f__Fen-1087;g__Fen-1087;s__Fen-1087 sp003161855
20110700_E2D_7_c_000000002721_3	20110700_E2D_7	D00016	CarC;caffeyl-CoA reductase	carABCDE	STM_0716_E_M_E131	catechin	7	0.0841993	d__Bacteria;p__Desulfobacterota;c__Syntrophia;o__Syntrophales;f__Fen-1087;g__Fen-1087;s__Fen-1087 sp003161855
20110700_E2D_7_c_000000002732_4	20110700_E2D_7	D00016	CarC;caffeyl-CoA reductase	carABCDE	STM_0716_E_M_E131	catechin	7	0.0201485	d__Bacteria;p__Desulfobacterota;c__Syntrophia;o__Syntrophales;f__Fen-1087;g__Fen-1087;s__Fen-1087 sp003161855
20110700_E2D_7_c_000000002825_12	20110700_E2D_7	D00016	CarC;caffeyl-CoA reductase	carABCDE	STM_0716_E_M_E131	catechin	7	0.00701661	d__Bacteria;p__Desulfobacterota;c__Syntrophia;o__Syntrophales;f__Fen-1087;g__Fen-1087;s__Fen-1087 sp003161855
20110700_E2D_7_c_000000002704_2	20110700_E2D_7	D00017	CarB;caffeyl-CoA synthetase	carABCDE	STM_0716_E_M_E002	unamended	0	0.0409503	d__Bacteria;p__Desulfobacterota;c__Syntrophia;o__Syntrophales;f__Fen-1087;g__Fen-1087;s__Fen-1087 sp003161855
20110700_E2D_7_c_000000002738_6	20110700_E2D_7	D00017	CarB;caffeyl-CoA synthetase	carABCDE	STM_0716_E_M_E002	unamended	0	0.0622921	d__Bacteria;p__Desulfobacterota;c__Syntrophia;o__Syntrophales;f__Fen-1087;g__Fen-1087;s__Fen-1087 sp003161855
20110700_E2D_7_c_000000002808_5	20110700_E2D_7	D00017	CarB;caffeyl-CoA synthetase	carABCDE	STM_0716_E_M_E002	unamended	0	0.0578181	d__Bacteria;p__Desulfobacterota;c__Syntrophia;o__Syntrophales;f__Fen-1087;g__Fen-1087;s__Fen-1087 sp003161855
20110700_E2D_7_c_000000002825_11	20110700_E2D_7	D00017	CarB;caffeyl-CoA synthetase	carABCDE	STM_0716_E_M_E002	unamended	0	0.0429679	d__Bacteria;p__Desulfobacterota;c__Syntrophia;o__Syntrophales;f__Fen-1087;g__Fen-1087;s__Fen-1087 sp003161855
20110700_E2D_7_c_000000002704_2	20110700_E2D_7	D00017	CarB;caffeyl-CoA synthetase	carABCDE	STM_0716_E_M_E003	unamended	0	0.0101893	d__Bacteria;p__Desulfobacterota;c__Syntrophia;o__Syntrophales;f__Fen-1087;g__Fen-1087;s__Fen-1087 sp003161855
20110700_E2D_7_c_000000002738_6	20110700_E2D_7	D00017	CarB;caffeyl-CoA synthetase	carABCDE	STM_0716_E_M_E003	unamended	0	0.0671647	d__Bacteria;p__Desulfobacterota;c__Syntrophia;o__Syntrophales;f__Fen-1087;g__Fen-1087;s__Fen-1087 sp003161855
20110700_E2D_7_c_000000002808_5	20110700_E2D_7	D00017	CarB;caffeyl-CoA synthetase	carABCDE	STM_0716_E_M_E003	unamended	0	0.00539487	d__Bacteria;p__Desulfobacterota;c__Syntrophia;o__Syntrophales;f__Fen-1087;g__Fen-1087;s__Fen-1087 sp003161855
20110700_E2D_7_c_000000002704_2	20110700_E2D_7	D00017	CarB;caffeyl-CoA synthetase	carABCDE	STM_0716_E_M_E004	unamended	0	0.0258326	d__Bacteria;p__Desulfobacterota;c__Syntrophia;o__Syntrophales;f__Fen-1087;g__Fen-1087;s__Fen-1087 sp003161855
20110700_E2D_7_c_000000002738_6	20110700_E2D_7	D00017	CarB;caffeyl-CoA synthetase	carABCDE	STM_0716_E_M_E004	unamended	0	0.0589434	d__Bacteria;p__Desulfobacterota;c__Syntrophia;o__Syntrophales;f__Fen-1087;g__Fen-1087;s__Fen-1087 sp003161855
20110700_E2D_7_c_000000002808_5	20110700_E2D_7	D00017	CarB;caffeyl-CoA synthetase	carABCDE	STM_0716_E_M_E004	unamended	0	0.0341937	d__Bacteria;p__Desulfobacterota;c__Syntrophia;o__Syntrophales;f__Fen-1087;g__Fen-1087;s__Fen-1087 sp003161855
20110700_E2D_7_c_000000002825_11	20110700_E2D_7	D00017	CarB;caffeyl-CoA synthetase	carABCDE	STM_0716_E_M_E004	unamended	0	0.0271053	d__Bacteria;p__Desulfobacterota;c__Syntrophia;o__Syntrophales;f__Fen-1087;g__Fen-1087;s__Fen-1087 sp003161855
20110700_E2D_7_c_000000002738_6	20110700_E2D_7	D00017	CarB;caffeyl-CoA synthetase	carABCDE	STM_0716_E_M_E025	unamended	14	0.0718515	d__Bacteria;p__Desulfobacterota;c__Syntrophia;o__Syntrophales;f__Fen-1087;g__Fen-1087;s__Fen-1087 sp003161855
20110700_E2D_7_c_000000002704_2	20110700_E2D_7	D00017	CarB;caffeyl-CoA synthetase	carABCDE	STM_0716_E_M_E033	catechin	14	0.0153966	d__Bacteria;p__Desulfobacterota;c__Syntrophia;o__Syntrophales;f__Fen-1087;g__Fen-1087;s__Fen-1087 sp003161855
20110700_E2D_7_c_000000002738_6	20110700_E2D_7	D00017	CarB;caffeyl-CoA synthetase	carABCDE	STM_0716_E_M_E033	catechin	14	0.0312277	d__Bacteria;p__Desulfobacterota;c__Syntrophia;o__Syntrophales;f__Fen-1087;g__Fen-1087;s__Fen-1087 sp003161855
20110700_E2D_7_c_000000002825_11	20110700_E2D_7	D00017	CarB;caffeyl-CoA synthetase	carABCDE	STM_0716_E_M_E033	catechin	14	0.0888536	d__Bacteria;p__Desulfobacterota;c__Syntrophia;o__Syntrophales;f__Fen-1087;g__Fen-1087;s__Fen-1087 sp003161855
20110700_E2D_7_c_000000002738_6	20110700_E2D_7	D00017	CarB;caffeyl-CoA synthetase	carABCDE	STM_0716_E_M_E034	catechin	14	0.0299019	d__Bacteria;p__Desulfobacterota;c__Syntrophia;o__Syntrophales;f__Fen-1087;g__Fen-1087;s__Fen-1087 sp003161855
20110700_E2D_7_c_000000002825_11	20110700_E2D_7	D00017	CarB;caffeyl-CoA synthetase	carABCDE	STM_0716_E_M_E034	catechin	14	0.0495019	d__Bacteria;p__Desulfobacterota;c__Syntrophia;o__Syntrophales;f__Fen-1087;g__Fen-1087;s__Fen-1087 sp003161855
20110700_E2D_7_c_000000002738_6	20110700_E2D_7	D00017	CarB;caffeyl-CoA synthetase	carABCDE	STM_0716_E_M_E035	catechin	14	0.00808676	d__Bacteria;p__Desulfobacterota;c__Syntrophia;o__Syntrophales;f__Fen-1087;g__Fen-1087;s__Fen-1087 sp003161855
20110700_E2D_7_c_000000002808_5	20110700_E2D_7	D00017	CarB;caffeyl-CoA synthetase	carABCDE	STM_0716_E_M_E035	catechin	14	0.0422209	d__Bacteria;p__Desulfobacterota;c__Syntrophia;o__Syntrophales;f__Fen-1087;g__Fen-1087;s__Fen-1087 sp003161855
20110700_E2D_7_c_000000002825_11	20110700_E2D_7	D00017	CarB;caffeyl-CoA synthetase	carABCDE	STM_0716_E_M_E035	catechin	14	0.0502028	d__Bacteria;p__Desulfobacterota;c__Syntrophia;o__Syntrophales;f__Fen-1087;g__Fen-1087;s__Fen-1087 sp003161855
20110700_E2D_7_c_000000002825_11	20110700_E2D_7	D00017	CarB;caffeyl-CoA synthetase	carABCDE	STM_0716_E_M_E050	unamended	21	0.0223586	d__Bacteria;p__Desulfobacterota;c__Syntrophia;o__Syntrophales;f__Fen-1087;g__Fen-1087;s__Fen-1087 sp003161855
20110700_E2D_7_c_000000002704_2	20110700_E2D_7	D00017	CarB;caffeyl-CoA synthetase	carABCDE	STM_0716_E_M_E051	unamended	21	0.023287	d__Bacteria;p__Desulfobacterota;c__Syntrophia;o__Syntrophales;f__Fen-1087;g__Fen-1087;s__Fen-1087 sp003161855
20110700_E2D_7_c_000000002808_5	20110700_E2D_7	D00017	CarB;caffeyl-CoA synthetase	carABCDE	STM_0716_E_M_E051	unamended	21	0.0739781	d__Bacteria;p__Desulfobacterota;c__Syntrophia;o__Syntrophales;f__Fen-1087;g__Fen-1087;s__Fen-1087 sp003161855
20110700_E2D_7_c_000000002825_11	20110700_E2D_7	D00017	CarB;caffeyl-CoA synthetase	carABCDE	STM_0716_E_M_E051	unamended	21	0.0570136	d__Bacteria;p__Desulfobacterota;c__Syntrophia;o__Syntrophales;f__Fen-1087;g__Fen-1087;s__Fen-1087 sp003161855
20110700_E2D_7_c_000000002738_6	20110700_E2D_7	D00017	CarB;caffeyl-CoA synthetase	carABCDE	STM_0716_E_M_E052	unamended	21	0.0610214	d__Bacteria;p__Desulfobacterota;c__Syntrophia;o__Syntrophales;f__Fen-1087;g__Fen-1087;s__Fen-1087 sp003161855
20110700_E2D_7_c_000000002825_11	20110700_E2D_7	D00017	CarB;caffeyl-CoA synthetase	carABCDE	STM_0716_E_M_E052	unamended	21	0.0189411	d__Bacteria;p__Desulfobacterota;c__Syntrophia;o__Syntrophales;f__Fen-1087;g__Fen-1087;s__Fen-1087 sp003161855
20110700_E2D_7_c_000000002738_6	20110700_E2D_7	D00017	CarB;caffeyl-CoA synthetase	carABCDE	STM_0716_E_M_E058	catechin	21	0.0188567	d__Bacteria;p__Desulfobacterota;c__Syntrophia;o__Syntrophales;f__Fen-1087;g__Fen-1087;s__Fen-1087 sp003161855
20110700_E2D_7_c_000000002808_5	20110700_E2D_7	D00017	CarB;caffeyl-CoA synthetase	carABCDE	STM_0716_E_M_E058	catechin	21	0.0131268	d__Bacteria;p__Desulfobacterota;c__Syntrophia;o__Syntrophales;f__Fen-1087;g__Fen-1087;s__Fen-1087 sp003161855
20110700_E2D_7_c_000000002738_6	20110700_E2D_7	D00017	CarB;caffeyl-CoA synthetase	carABCDE	STM_0716_E_M_E059	catechin	21	0.0679018	d__Bacteria;p__Desulfobacterota;c__Syntrophia;o__Syntrophales;f__Fen-1087;g__Fen-1087;s__Fen-1087 sp003161855
20110700_E2D_7_c_000000002808_5	20110700_E2D_7	D00017	CarB;caffeyl-CoA synthetase	carABCDE	STM_0716_E_M_E059	catechin	21	0.0257829	d__Bacteria;p__Desulfobacterota;c__Syntrophia;o__Syntrophales;f__Fen-1087;g__Fen-1087;s__Fen-1087 sp003161855
20110700_E2D_7_c_000000002825_11	20110700_E2D_7	D00017	CarB;caffeyl-CoA synthetase	carABCDE	STM_0716_E_M_E059	catechin	21	0.00638692	d__Bacteria;p__Desulfobacterota;c__Syntrophia;o__Syntrophales;f__Fen-1087;g__Fen-1087;s__Fen-1087 sp003161855
20110700_E2D_7_c_000000002738_6	20110700_E2D_7	D00017	CarB;caffeyl-CoA synthetase	carABCDE	STM_0716_E_M_E060	catechin	21	0.0121754	d__Bacteria;p__Desulfobacterota;c__Syntrophia;o__Syntrophales;f__Fen-1087;g__Fen-1087;s__Fen-1087 sp003161855
20110700_E2D_7_c_000000002808_5	20110700_E2D_7	D00017	CarB;caffeyl-CoA synthetase	carABCDE	STM_0716_E_M_E060	catechin	21	0.0190704	d__Bacteria;p__Desulfobacterota;c__Syntrophia;o__Syntrophales;f__Fen-1087;g__Fen-1087;s__Fen-1087 sp003161855
20110700_E2D_7_c_000000002825_11	20110700_E2D_7	D00017	CarB;caffeyl-CoA synthetase	carABCDE	STM_0716_E_M_E060	catechin	21	0.0440916	d__Bacteria;p__Desulfobacterota;c__Syntrophia;o__Syntrophales;f__Fen-1087;g__Fen-1087;s__Fen-1087 sp003161855
20110700_E2D_7_c_000000002704_2	20110700_E2D_7	D00017	CarB;caffeyl-CoA synthetase	carABCDE	STM_0716_E_M_E063	unamended	35	0.0293893	d__Bacteria;p__Desulfobacterota;c__Syntrophia;o__Syntrophales;f__Fen-1087;g__Fen-1087;s__Fen-1087 sp003161855
20110700_E2D_7_c_000000002738_6	20110700_E2D_7	D00017	CarB;caffeyl-CoA synthetase	carABCDE	STM_0716_E_M_E063	unamended	35	0.0596079	d__Bacteria;p__Desulfobacterota;c__Syntrophia;o__Syntrophales;f__Fen-1087;g__Fen-1087;s__Fen-1087 sp003161855
20110700_E2D_7_c_000000002808_5	20110700_E2D_7	D00017	CarB;caffeyl-CoA synthetase	carABCDE	STM_0716_E_M_E063	unamended	35	0.116705	d__Bacteria;p__Desulfobacterota;c__Syntrophia;o__Syntrophales;f__Fen-1087;g__Fen-1087;s__Fen-1087 sp003161855
20110700_E2D_7_c_000000002825_11	20110700_E2D_7	D00017	CarB;caffeyl-CoA synthetase	carABCDE	STM_0716_E_M_E063	unamended	35	0.0616746	d__Bacteria;p__Desulfobacterota;c__Syntrophia;o__Syntrophales;f__Fen-1087;g__Fen-1087;s__Fen-1087 sp003161855
20110700_E2D_7_c_000000002738_6	20110700_E2D_7	D00017	CarB;caffeyl-CoA synthetase	carABCDE	STM_0716_E_M_E064	unamended	35	0.0213236	d__Bacteria;p__Desulfobacterota;c__Syntrophia;o__Syntrophales;f__Fen-1087;g__Fen-1087;s__Fen-1087 sp003161855
20110700_E2D_7_c_000000002808_5	20110700_E2D_7	D00017	CarB;caffeyl-CoA synthetase	carABCDE	STM_0716_E_M_E064	unamended	35	0.0371101	d__Bacteria;p__Desulfobacterota;c__Syntrophia;o__Syntrophales;f__Fen-1087;g__Fen-1087;s__Fen-1087 sp003161855
20110700_E2D_7_c_000000002825_11	20110700_E2D_7	D00017	CarB;caffeyl-CoA synthetase	carABCDE	STM_0716_E_M_E064	unamended	35	0.00735431	d__Bacteria;p__Desulfobacterota;c__Syntrophia;o__Syntrophales;f__Fen-1087;g__Fen-1087;s__Fen-1087 sp003161855
20110700_E2D_7_c_000000002704_2	20110700_E2D_7	D00017	CarB;caffeyl-CoA synthetase	carABCDE	STM_0716_E_M_E072	catechin	35	0.013099	d__Bacteria;p__Desulfobacterota;c__Syntrophia;o__Syntrophales;f__Fen-1087;g__Fen-1087;s__Fen-1087 sp003161855
20110700_E2D_7_c_000000002808_5	20110700_E2D_7	D00017	CarB;caffeyl-CoA synthetase	carABCDE	STM_0716_E_M_E072	catechin	35	0.00462365	d__Bacteria;p__Desulfobacterota;c__Syntrophia;o__Syntrophales;f__Fen-1087;g__Fen-1087;s__Fen-1087 sp003161855
20110700_E2D_7_c_000000002825_11	20110700_E2D_7	D00017	CarB;caffeyl-CoA synthetase	carABCDE	STM_0716_E_M_E072	catechin	35	0.00916294	d__Bacteria;p__Desulfobacterota;c__Syntrophia;o__Syntrophales;f__Fen-1087;g__Fen-1087;s__Fen-1087 sp003161855
20110700_E2D_7_c_000000002738_6	20110700_E2D_7	D00017	CarB;caffeyl-CoA synthetase	carABCDE	STM_0716_E_M_E121	unamended	7	0.120887	d__Bacteria;p__Desulfobacterota;c__Syntrophia;o__Syntrophales;f__Fen-1087;g__Fen-1087;s__Fen-1087 sp003161855
20110700_E2D_7_c_000000002808_5	20110700_E2D_7	D00017	CarB;caffeyl-CoA synthetase	carABCDE	STM_0716_E_M_E121	unamended	7	0.0803284	d__Bacteria;p__Desulfobacterota;c__Syntrophia;o__Syntrophales;f__Fen-1087;g__Fen-1087;s__Fen-1087 sp003161855
20110700_E2D_7_c_000000002825_11	20110700_E2D_7	D00017	CarB;caffeyl-CoA synthetase	carABCDE	STM_0716_E_M_E121	unamended	7	0.028427	d__Bacteria;p__Desulfobacterota;c__Syntrophia;o__Syntrophales;f__Fen-1087;g__Fen-1087;s__Fen-1087 sp003161855
20110700_E2D_7_c_000000002704_2	20110700_E2D_7	D00017	CarB;caffeyl-CoA synthetase	carABCDE	STM_0716_E_M_E122	unamended	7	0.0682631	d__Bacteria;p__Desulfobacterota;c__Syntrophia;o__Syntrophales;f__Fen-1087;g__Fen-1087;s__Fen-1087 sp003161855
20110700_E2D_7_c_000000002808_5	20110700_E2D_7	D00017	CarB;caffeyl-CoA synthetase	carABCDE	STM_0716_E_M_E122	unamended	7	0.166814	d__Bacteria;p__Desulfobacterota;c__Syntrophia;o__Syntrophales;f__Fen-1087;g__Fen-1087;s__Fen-1087 sp003161855
20110700_E2D_7_c_000000002825_11	20110700_E2D_7	D00017	CarB;caffeyl-CoA synthetase	carABCDE	STM_0716_E_M_E122	unamended	7	0.00550973	d__Bacteria;p__Desulfobacterota;c__Syntrophia;o__Syntrophales;f__Fen-1087;g__Fen-1087;s__Fen-1087 sp003161855
20110700_E2D_7_c_000000002704_2	20110700_E2D_7	D00017	CarB;caffeyl-CoA synthetase	carABCDE	STM_0716_E_M_E123	unamended	7	0.00735499	d__Bacteria;p__Desulfobacterota;c__Syntrophia;o__Syntrophales;f__Fen-1087;g__Fen-1087;s__Fen-1087 sp003161855
20110700_E2D_7_c_000000002738_6	20110700_E2D_7	D00017	CarB;caffeyl-CoA synthetase	carABCDE	STM_0716_E_M_E123	unamended	7	0.00745877	d__Bacteria;p__Desulfobacterota;c__Syntrophia;o__Syntrophales;f__Fen-1087;g__Fen-1087;s__Fen-1087 sp003161855
20110700_E2D_7_c_000000002808_5	20110700_E2D_7	D00017	CarB;caffeyl-CoA synthetase	carABCDE	STM_0716_E_M_E123	unamended	7	0.0467306	d__Bacteria;p__Desulfobacterota;c__Syntrophia;o__Syntrophales;f__Fen-1087;g__Fen-1087;s__Fen-1087 sp003161855
20110700_E2D_7_c_000000002825_11	20110700_E2D_7	D00017	CarB;caffeyl-CoA synthetase	carABCDE	STM_0716_E_M_E123	unamended	7	0.0231521	d__Bacteria;p__Desulfobacterota;c__Syntrophia;o__Syntrophales;f__Fen-1087;g__Fen-1087;s__Fen-1087 sp003161855
20110700_E2D_7_c_000000002738_6	20110700_E2D_7	D00017	CarB;caffeyl-CoA synthetase	carABCDE	STM_0716_E_M_E129	catechin	7	0.0412354	d__Bacteria;p__Desulfobacterota;c__Syntrophia;o__Syntrophales;f__Fen-1087;g__Fen-1087;s__Fen-1087 sp003161855
20110700_E2D_7_c_000000002704_2	20110700_E2D_7	D00017	CarB;caffeyl-CoA synthetase	carABCDE	STM_0716_E_M_E130	catechin	7	0.0772107	d__Bacteria;p__Desulfobacterota;c__Syntrophia;o__Syntrophales;f__Fen-1087;g__Fen-1087;s__Fen-1087 sp003161855
20110700_E2D_7_c_000000002738_6	20110700_E2D_7	D00017	CarB;caffeyl-CoA synthetase	carABCDE	STM_0716_E_M_E130	catechin	7	0.0261	d__Bacteria;p__Desulfobacterota;c__Syntrophia;o__Syntrophales;f__Fen-1087;g__Fen-1087;s__Fen-1087 sp003161855
20110700_E2D_7_c_000000002825_11	20110700_E2D_7	D00017	CarB;caffeyl-CoA synthetase	carABCDE	STM_0716_E_M_E130	catechin	7	0.0432079	d__Bacteria;p__Desulfobacterota;c__Syntrophia;o__Syntrophales;f__Fen-1087;g__Fen-1087;s__Fen-1087 sp003161855
20110700_E2D_7_c_000000002639_5	20110700_E2D_7	D00018	CarA;hydrocaffeyl-CoA:caffeate CoA transferase	carABCDE	STM_0716_E_M_E002	unamended	0	0.0059281	d__Bacteria;p__Desulfobacterota;c__Syntrophia;o__Syntrophales;f__Fen-1087;g__Fen-1087;s__Fen-1087 sp003161855
20110700_E2D_7_c_000000002639_5	20110700_E2D_7	D00018	CarA;hydrocaffeyl-CoA:caffeate CoA transferase	carABCDE	STM_0716_E_M_E003	unamended	0	0.0486761	d__Bacteria;p__Desulfobacterota;c__Syntrophia;o__Syntrophales;f__Fen-1087;g__Fen-1087;s__Fen-1087 sp003161855
20110700_E2D_7_c_000000002639_5	20110700_E2D_7	D00018	CarA;hydrocaffeyl-CoA:caffeate CoA transferase	carABCDE	STM_0716_E_M_E004	unamended	0	0.00560941	d__Bacteria;p__Desulfobacterota;c__Syntrophia;o__Syntrophales;f__Fen-1087;g__Fen-1087;s__Fen-1087 sp003161855
20110700_E2D_7_c_000000002639_5	20110700_E2D_7	D00018	CarA;hydrocaffeyl-CoA:caffeate CoA transferase	carABCDE	STM_0716_E_M_E025	unamended	14	0.0223784	d__Bacteria;p__Desulfobacterota;c__Syntrophia;o__Syntrophales;f__Fen-1087;g__Fen-1087;s__Fen-1087 sp003161855
20110700_E2D_7_c_000000002639_5	20110700_E2D_7	D00018	CarA;hydrocaffeyl-CoA:caffeate CoA transferase	carABCDE	STM_0716_E_M_E027	unamended	14	0.00660637	d__Bacteria;p__Desulfobacterota;c__Syntrophia;o__Syntrophales;f__Fen-1087;g__Fen-1087;s__Fen-1087 sp003161855
20110700_E2D_7_c_000000002639_5	20110700_E2D_7	D00018	CarA;hydrocaffeyl-CoA:caffeate CoA transferase	carABCDE	STM_0716_E_M_E034	catechin	14	0.00512217	d__Bacteria;p__Desulfobacterota;c__Syntrophia;o__Syntrophales;f__Fen-1087;g__Fen-1087;s__Fen-1087 sp003161855
20110700_E2D_7_c_000000002639_5	20110700_E2D_7	D00018	CarA;hydrocaffeyl-CoA:caffeate CoA transferase	carABCDE	STM_0716_E_M_E051	unamended	21	0.0404533	d__Bacteria;p__Desulfobacterota;c__Syntrophia;o__Syntrophales;f__Fen-1087;g__Fen-1087;s__Fen-1087 sp003161855
20110700_E2D_7_c_000000002639_5	20110700_E2D_7	D00018	CarA;hydrocaffeyl-CoA:caffeate CoA transferase	carABCDE	STM_0716_E_M_E059	catechin	21	0.00528705	d__Bacteria;p__Desulfobacterota;c__Syntrophia;o__Syntrophales;f__Fen-1087;g__Fen-1087;s__Fen-1087 sp003161855
20110700_E2D_7_c_000000002639_5	20110700_E2D_7	D00018	CarA;hydrocaffeyl-CoA:caffeate CoA transferase	carABCDE	STM_0716_E_M_E063	unamended	35	0.0382904	d__Bacteria;p__Desulfobacterota;c__Syntrophia;o__Syntrophales;f__Fen-1087;g__Fen-1087;s__Fen-1087 sp003161855
20110700_E2D_7_c_000000002639_5	20110700_E2D_7	D00018	CarA;hydrocaffeyl-CoA:caffeate CoA transferase	carABCDE	STM_0716_E_M_E064	unamended	35	0.0121757	d__Bacteria;p__Desulfobacterota;c__Syntrophia;o__Syntrophales;f__Fen-1087;g__Fen-1087;s__Fen-1087 sp003161855
20110700_E2D_7_c_000000002639_5	20110700_E2D_7	D00018	CarA;hydrocaffeyl-CoA:caffeate CoA transferase	carABCDE	STM_0716_E_M_E072	catechin	35	0.0113775	d__Bacteria;p__Desulfobacterota;c__Syntrophia;o__Syntrophales;f__Fen-1087;g__Fen-1087;s__Fen-1087 sp003161855
20110700_E2D_7_c_000000002639_5	20110700_E2D_7	D00018	CarA;hydrocaffeyl-CoA:caffeate CoA transferase	carABCDE	STM_0716_E_M_E121	unamended	7	0.00470634	d__Bacteria;p__Desulfobacterota;c__Syntrophia;o__Syntrophales;f__Fen-1087;g__Fen-1087;s__Fen-1087 sp003161855
20110700_E2D_7_c_000000002639_5	20110700_E2D_7	D00018	CarA;hydrocaffeyl-CoA:caffeate CoA transferase	carABCDE	STM_0716_E_M_E122	unamended	7	0.00456092	d__Bacteria;p__Desulfobacterota;c__Syntrophia;o__Syntrophales;f__Fen-1087;g__Fen-1087;s__Fen-1087 sp003161855
20110700_E2D_7_c_000000002639_5	20110700_E2D_7	D00018	CarA;hydrocaffeyl-CoA:caffeate CoA transferase	carABCDE	STM_0716_E_M_E123	unamended	7	0.0255536	d__Bacteria;p__Desulfobacterota;c__Syntrophia;o__Syntrophales;f__Fen-1087;g__Fen-1087;s__Fen-1087 sp003161855
20110700_E2D_7_c_000000002639_5	20110700_E2D_7	D00018	CarA;hydrocaffeyl-CoA:caffeate CoA transferase	carABCDE	STM_0716_E_M_E129	catechin	7	0.00588632	d__Bacteria;p__Desulfobacterota;c__Syntrophia;o__Syntrophales;f__Fen-1087;g__Fen-1087;s__Fen-1087 sp003161855
20110700_E2D_7_c_000000002639_5	20110700_E2D_7	D00018	CarA;hydrocaffeyl-CoA:caffeate CoA transferase	carABCDE	STM_0716_E_M_E131	catechin	7	0.00402766	d__Bacteria;p__Desulfobacterota;c__Syntrophia;o__Syntrophales;f__Fen-1087;g__Fen-1087;s__Fen-1087 sp003161855
20110700_E2D_7_c_000000002689_4	20110700_E2D_7	D00012	CLD; catechol lignan dehydroxylase	CLD	STM_0716_E_M_E002	unamended	0	0.0227173	d__Bacteria;p__Desulfobacterota;c__Syntrophia;o__Syntrophales;f__Fen-1087;g__Fen-1087;s__Fen-1087 sp003161855
20110700_E2D_7_c_000000002689_4	20110700_E2D_7	D00012	CLD; catechol lignan dehydroxylase	CLD	STM_0716_E_M_E003	unamended	0	0.00847877	d__Bacteria;p__Desulfobacterota;c__Syntrophia;o__Syntrophales;f__Fen-1087;g__Fen-1087;s__Fen-1087 sp003161855
20110700_E2D_7_c_000000002689_4	20110700_E2D_7	D00012	CLD; catechol lignan dehydroxylase	CLD	STM_0716_E_M_E004	unamended	0	0.005374	d__Bacteria;p__Desulfobacterota;c__Syntrophia;o__Syntrophales;f__Fen-1087;g__Fen-1087;s__Fen-1087 sp003161855
20110700_E2D_7_c_000000002689_4	20110700_E2D_7	D00012	CLD; catechol lignan dehydroxylase	CLD	STM_0716_E_M_E025	unamended	14	0.0214392	d__Bacteria;p__Desulfobacterota;c__Syntrophia;o__Syntrophales;f__Fen-1087;g__Fen-1087;s__Fen-1087 sp003161855
20110700_E2D_7_c_000000002689_4	20110700_E2D_7	D00012	CLD; catechol lignan dehydroxylase	CLD	STM_0716_E_M_E034	catechin	14	0.0392576	d__Bacteria;p__Desulfobacterota;c__Syntrophia;o__Syntrophales;f__Fen-1087;g__Fen-1087;s__Fen-1087 sp003161855
20110700_E2D_7_c_000000002689_4	20110700_E2D_7	D00012	CLD; catechol lignan dehydroxylase	CLD	STM_0716_E_M_E035	catechin	14	0.0331779	d__Bacteria;p__Desulfobacterota;c__Syntrophia;o__Syntrophales;f__Fen-1087;g__Fen-1087;s__Fen-1087 sp003161855
20110700_E2D_7_c_000000002689_4	20110700_E2D_7	D00012	CLD; catechol lignan dehydroxylase	CLD	STM_0716_E_M_E050	unamended	21	0.00591052	d__Bacteria;p__Desulfobacterota;c__Syntrophia;o__Syntrophales;f__Fen-1087;g__Fen-1087;s__Fen-1087 sp003161855
20110700_E2D_7_c_000000002689_4	20110700_E2D_7	D00012	CLD; catechol lignan dehydroxylase	CLD	STM_0716_E_M_E051	unamended	21	0.025837	d__Bacteria;p__Desulfobacterota;c__Syntrophia;o__Syntrophales;f__Fen-1087;g__Fen-1087;s__Fen-1087 sp003161855
20110700_E2D_7_c_000000002689_4	20110700_E2D_7	D00012	CLD; catechol lignan dehydroxylase	CLD	STM_0716_E_M_E058	catechin	21	0.0154729	d__Bacteria;p__Desulfobacterota;c__Syntrophia;o__Syntrophales;f__Fen-1087;g__Fen-1087;s__Fen-1087 sp003161855
20110700_E2D_7_c_000000002689_4	20110700_E2D_7	D00012	CLD; catechol lignan dehydroxylase	CLD	STM_0716_E_M_E059	catechin	21	0.00506517	d__Bacteria;p__Desulfobacterota;c__Syntrophia;o__Syntrophales;f__Fen-1087;g__Fen-1087;s__Fen-1087 sp003161855
20110700_E2D_7_c_000000002689_4	20110700_E2D_7	D00012	CLD; catechol lignan dehydroxylase	CLD	STM_0716_E_M_E063	unamended	35	0.0305695	d__Bacteria;p__Desulfobacterota;c__Syntrophia;o__Syntrophales;f__Fen-1087;g__Fen-1087;s__Fen-1087 sp003161855
20110700_E2D_7_c_000000002689_4	20110700_E2D_7	D00012	CLD; catechol lignan dehydroxylase	CLD	STM_0716_E_M_E064	unamended	35	0.00583236	d__Bacteria;p__Desulfobacterota;c__Syntrophia;o__Syntrophales;f__Fen-1087;g__Fen-1087;s__Fen-1087 sp003161855
20110700_E2D_7_c_000000002689_4	20110700_E2D_7	D00012	CLD; catechol lignan dehydroxylase	CLD	STM_0716_E_M_E121	unamended	7	0.00901764	d__Bacteria;p__Desulfobacterota;c__Syntrophia;o__Syntrophales;f__Fen-1087;g__Fen-1087;s__Fen-1087 sp003161855
20110700_E2D_7_c_000000002689_4	20110700_E2D_7	D00012	CLD; catechol lignan dehydroxylase	CLD	STM_0716_E_M_E122	unamended	7	0.0524341	d__Bacteria;p__Desulfobacterota;c__Syntrophia;o__Syntrophales;f__Fen-1087;g__Fen-1087;s__Fen-1087 sp003161855
20110700_E2D_7_c_000000002689_4	20110700_E2D_7	D00012	CLD; catechol lignan dehydroxylase	CLD	STM_0716_E_M_E123	unamended	7	0.0122406	d__Bacteria;p__Desulfobacterota;c__Syntrophia;o__Syntrophales;f__Fen-1087;g__Fen-1087;s__Fen-1087 sp003161855
20110700_E2D_7_c_000000002689_4	20110700_E2D_7	D00012	CLD; catechol lignan dehydroxylase	CLD	STM_0716_E_M_E130	catechin	7	0.0214164	d__Bacteria;p__Desulfobacterota;c__Syntrophia;o__Syntrophales;f__Fen-1087;g__Fen-1087;s__Fen-1087 sp003161855
20110700_E2D_7_c_000000002689_4	20110700_E2D_7	D00012	CLD; catechol lignan dehydroxylase	CLD	STM_0716_E_M_E131	catechin	7	0.0115759	d__Bacteria;p__Desulfobacterota;c__Syntrophia;o__Syntrophales;f__Fen-1087;g__Fen-1087;s__Fen-1087 sp003161855
20110700_E2S_1_c_000000000172_2	20110700_E2S_1	D00016	CarC;caffeyl-CoA reductase	carABCDE	STM_0716_E_M_E002	unamended	0	0.00661788	d__Bacteria;p__Bacteroidota;c__Bacteroidia;o__Bacteroidales;f__VadinHA17;g__LD21;s__LD21 sp003141495
20110700_E2S_1_c_000000000172_2	20110700_E2S_1	D00016	CarC;caffeyl-CoA reductase	carABCDE	STM_0716_E_M_E003	unamended	0	0.0493999	d__Bacteria;p__Bacteroidota;c__Bacteroidia;o__Bacteroidales;f__VadinHA17;g__LD21;s__LD21 sp003141495
20110700_E2S_1_c_000000000172_2	20110700_E2S_1	D00016	CarC;caffeyl-CoA reductase	carABCDE	STM_0716_E_M_E004	unamended	0	0.00626211	d__Bacteria;p__Bacteroidota;c__Bacteroidia;o__Bacteroidales;f__VadinHA17;g__LD21;s__LD21 sp003141495
20110700_E2S_1_c_000000000172_2	20110700_E2S_1	D00016	CarC;caffeyl-CoA reductase	carABCDE	STM_0716_E_M_E033	catechin	14	0.00746463	d__Bacteria;p__Bacteroidota;c__Bacteroidia;o__Bacteroidales;f__VadinHA17;g__LD21;s__LD21 sp003141495
20110700_E2S_1_c_000000000172_2	20110700_E2S_1	D00016	CarC;caffeyl-CoA reductase	carABCDE	STM_0716_E_M_E034	catechin	14	0.00571818	d__Bacteria;p__Bacteroidota;c__Bacteroidia;o__Bacteroidales;f__VadinHA17;g__LD21;s__LD21 sp003141495
20110700_E2S_1_c_000000000172_2	20110700_E2S_1	D00016	CarC;caffeyl-CoA reductase	carABCDE	STM_0716_E_M_E035	catechin	14	0.0309288	d__Bacteria;p__Bacteroidota;c__Bacteroidia;o__Bacteroidales;f__VadinHA17;g__LD21;s__LD21 sp003141495
20110700_E2S_1_c_000000000172_2	20110700_E2S_1	D00016	CarC;caffeyl-CoA reductase	carABCDE	STM_0716_E_M_E058	catechin	21	0.00600997	d__Bacteria;p__Bacteroidota;c__Bacteroidia;o__Bacteroidales;f__VadinHA17;g__LD21;s__LD21 sp003141495
20110700_E2S_1_c_000000000172_2	20110700_E2S_1	D00016	CarC;caffeyl-CoA reductase	carABCDE	STM_0716_E_M_E063	unamended	35	0.0142486	d__Bacteria;p__Bacteroidota;c__Bacteroidia;o__Bacteroidales;f__VadinHA17;g__LD21;s__LD21 sp003141495
20110700_E2S_1_c_000000000172_2	20110700_E2S_1	D00016	CarC;caffeyl-CoA reductase	carABCDE	STM_0716_E_M_E130	catechin	7	0.00499114	d__Bacteria;p__Bacteroidota;c__Bacteroidia;o__Bacteroidales;f__VadinHA17;g__LD21;s__LD21 sp003141495
20110700_E2S_1_c_000000000172_2	20110700_E2S_1	D00016	CarC;caffeyl-CoA reductase	carABCDE	STM_0716_E_M_E131	catechin	7	0.0269779	d__Bacteria;p__Bacteroidota;c__Bacteroidia;o__Bacteroidales;f__VadinHA17;g__LD21;s__LD21 sp003141495
20110700_E2S_1_c_000000000258_6	20110700_E2S_1	D00017	CarB;caffeyl-CoA synthetase	carABCDE	STM_0716_E_M_E002	unamended	0	0.0285931	d__Bacteria;p__Bacteroidota;c__Bacteroidia;o__Bacteroidales;f__VadinHA17;g__LD21;s__LD21 sp003141495
20110700_E2S_1_c_000000000258_6	20110700_E2S_1	D00017	CarB;caffeyl-CoA synthetase	carABCDE	STM_0716_E_M_E004	unamended	0	0.0473479	d__Bacteria;p__Bacteroidota;c__Bacteroidia;o__Bacteroidales;f__VadinHA17;g__LD21;s__LD21 sp003141495
20110700_E2S_1_c_000000000258_6	20110700_E2S_1	D00017	CarB;caffeyl-CoA synthetase	carABCDE	STM_0716_E_M_E027	unamended	14	0.123475	d__Bacteria;p__Bacteroidota;c__Bacteroidia;o__Bacteroidales;f__VadinHA17;g__LD21;s__LD21 sp003141495
20110700_E2S_1_c_000000000266_3	20110700_E2S_1	D00017	CarB;caffeyl-CoA synthetase	carABCDE	STM_0716_E_M_E027	unamended	14	0.0213337	d__Bacteria;p__Bacteroidota;c__Bacteroidia;o__Bacteroidales;f__VadinHA17;g__LD21;s__LD21 sp003141495
20110700_E2S_1_c_000000000258_6	20110700_E2S_1	D00017	CarB;caffeyl-CoA synthetase	carABCDE	STM_0716_E_M_E033	catechin	14	0.0322515	d__Bacteria;p__Bacteroidota;c__Bacteroidia;o__Bacteroidales;f__VadinHA17;g__LD21;s__LD21 sp003141495
20110700_E2S_1_c_000000000266_3	20110700_E2S_1	D00017	CarB;caffeyl-CoA synthetase	carABCDE	STM_0716_E_M_E033	catechin	14	0.0215928	d__Bacteria;p__Bacteroidota;c__Bacteroidia;o__Bacteroidales;f__VadinHA17;g__LD21;s__LD21 sp003141495
20110700_E2S_1_c_000000000258_6	20110700_E2S_1	D00017	CarB;caffeyl-CoA synthetase	carABCDE	STM_0716_E_M_E034	catechin	14	0.0432353	d__Bacteria;p__Bacteroidota;c__Bacteroidia;o__Bacteroidales;f__VadinHA17;g__LD21;s__LD21 sp003141495
20110700_E2S_1_c_000000000258_6	20110700_E2S_1	D00017	CarB;caffeyl-CoA synthetase	carABCDE	STM_0716_E_M_E050	unamended	21	0.200861	d__Bacteria;p__Bacteroidota;c__Bacteroidia;o__Bacteroidales;f__VadinHA17;g__LD21;s__LD21 sp003141495
20110700_E2S_1_c_000000000258_6	20110700_E2S_1	D00017	CarB;caffeyl-CoA synthetase	carABCDE	STM_0716_E_M_E051	unamended	21	0.0731696	d__Bacteria;p__Bacteroidota;c__Bacteroidia;o__Bacteroidales;f__VadinHA17;g__LD21;s__LD21 sp003141495
20110700_E2S_1_c_000000000258_6	20110700_E2S_1	D00017	CarB;caffeyl-CoA synthetase	carABCDE	STM_0716_E_M_E052	unamended	21	0.144951	d__Bacteria;p__Bacteroidota;c__Bacteroidia;o__Bacteroidales;f__VadinHA17;g__LD21;s__LD21 sp003141495
20110700_E2S_1_c_000000000258_6	20110700_E2S_1	D00017	CarB;caffeyl-CoA synthetase	carABCDE	STM_0716_E_M_E058	catechin	21	0.00649165	d__Bacteria;p__Bacteroidota;c__Bacteroidia;o__Bacteroidales;f__VadinHA17;g__LD21;s__LD21 sp003141495
20110700_E2S_1_c_000000000258_6	20110700_E2S_1	D00017	CarB;caffeyl-CoA synthetase	carABCDE	STM_0716_E_M_E062	unamended	35	0.527732	d__Bacteria;p__Bacteroidota;c__Bacteroidia;o__Bacteroidales;f__VadinHA17;g__LD21;s__LD21 sp003141495
20110700_E2S_1_c_000000000266_3	20110700_E2S_1	D00017	CarB;caffeyl-CoA synthetase	carABCDE	STM_0716_E_M_E062	unamended	35	0.00554233	d__Bacteria;p__Bacteroidota;c__Bacteroidia;o__Bacteroidales;f__VadinHA17;g__LD21;s__LD21 sp003141495
20110700_E2S_1_c_000000000258_6	20110700_E2S_1	D00017	CarB;caffeyl-CoA synthetase	carABCDE	STM_0716_E_M_E064	unamended	35	0.117455	d__Bacteria;p__Bacteroidota;c__Bacteroidia;o__Bacteroidales;f__VadinHA17;g__LD21;s__LD21 sp003141495
20110700_E2S_1_c_000000000258_6	20110700_E2S_1	D00017	CarB;caffeyl-CoA synthetase	carABCDE	STM_0716_E_M_E071	catechin	35	0.0459575	d__Bacteria;p__Bacteroidota;c__Bacteroidia;o__Bacteroidales;f__VadinHA17;g__LD21;s__LD21 sp003141495
20110700_E2S_1_c_000000000258_6	20110700_E2S_1	D00017	CarB;caffeyl-CoA synthetase	carABCDE	STM_0716_E_M_E121	unamended	7	0.0964756	d__Bacteria;p__Bacteroidota;c__Bacteroidia;o__Bacteroidales;f__VadinHA17;g__LD21;s__LD21 sp003141495
20110700_E2S_1_c_000000000258_6	20110700_E2S_1	D00017	CarB;caffeyl-CoA synthetase	carABCDE	STM_0716_E_M_E122	unamended	7	0.0329982	d__Bacteria;p__Bacteroidota;c__Bacteroidia;o__Bacteroidales;f__VadinHA17;g__LD21;s__LD21 sp003141495
20110700_E2S_1_c_000000000266_3	20110700_E2S_1	D00017	CarB;caffeyl-CoA synthetase	carABCDE	STM_0716_E_M_E122	unamended	7	0.0245474	d__Bacteria;p__Bacteroidota;c__Bacteroidia;o__Bacteroidales;f__VadinHA17;g__LD21;s__LD21 sp003141495
20110700_E2S_1_c_000000000258_6	20110700_E2S_1	D00017	CarB;caffeyl-CoA synthetase	carABCDE	STM_0716_E_M_E123	unamended	7	0.0308133	d__Bacteria;p__Bacteroidota;c__Bacteroidia;o__Bacteroidales;f__VadinHA17;g__LD21;s__LD21 sp003141495
20110700_E2S_1_c_000000000258_6	20110700_E2S_1	D00017	CarB;caffeyl-CoA synthetase	carABCDE	STM_0716_E_M_E130	catechin	7	0.00539115	d__Bacteria;p__Bacteroidota;c__Bacteroidia;o__Bacteroidales;f__VadinHA17;g__LD21;s__LD21 sp003141495
20110700_E2S_1_c_000000000117_2	20110700_E2S_1	D00023	PGR;phloroglucinol reductase	PGR	STM_0716_E_M_E004	unamended	0	0.0140129	d__Bacteria;p__Bacteroidota;c__Bacteroidia;o__Bacteroidales;f__VadinHA17;g__LD21;s__LD21 sp003141495
20110700_E2S_1_c_000000000117_2	20110700_E2S_1	D00023	PGR;phloroglucinol reductase	PGR	STM_0716_E_M_E034	catechin	14	0.0127958	d__Bacteria;p__Bacteroidota;c__Bacteroidia;o__Bacteroidales;f__VadinHA17;g__LD21;s__LD21 sp003141495
20110700_E2S_1_c_000000000117_2	20110700_E2S_1	D00023	PGR;phloroglucinol reductase	PGR	STM_0716_E_M_E064	unamended	35	0.0304163	d__Bacteria;p__Bacteroidota;c__Bacteroidia;o__Bacteroidales;f__VadinHA17;g__LD21;s__LD21 sp003141495
20110700_E2S_1_c_000000000117_2	20110700_E2S_1	D00023	PGR;phloroglucinol reductase	PGR	STM_0716_E_M_E123	unamended	7	0.0159589	d__Bacteria;p__Bacteroidota;c__Bacteroidia;o__Bacteroidales;f__VadinHA17;g__LD21;s__LD21 sp003141495
20110700_P2D_21_c_000000005821_2	20110700_P2D_21	D00016	CarC;caffeyl-CoA reductase	carABCDE	STM_0716_E_M_E002	unamended	0	0.019622	d__Bacteria;p__Acidobacteriota;c__Terriglobia;o__Bryobacterales;f__Bryobacteraceae;g__Solibacter;s__
20110700_P2D_21_c_000000005821_2	20110700_P2D_21	D00016	CarC;caffeyl-CoA reductase	carABCDE	STM_0716_E_M_E034	catechin	14	0.0169544	d__Bacteria;p__Acidobacteriota;c__Terriglobia;o__Bryobacterales;f__Bryobacteraceae;g__Solibacter;s__
20110700_P2D_21_c_000000005608_1	20110700_P2D_21	D00016	CarC;caffeyl-CoA reductase	carABCDE	STM_0716_E_M_E063	unamended	35	0.059671	d__Bacteria;p__Acidobacteriota;c__Terriglobia;o__Bryobacterales;f__Bryobacteraceae;g__Solibacter;s__
20110700_P2D_21_c_000000005821_2	20110700_P2D_21	D00016	CarC;caffeyl-CoA reductase	carABCDE	STM_0716_E_M_E063	unamended	35	0.0633706	d__Bacteria;p__Acidobacteriota;c__Terriglobia;o__Bryobacterales;f__Bryobacteraceae;g__Solibacter;s__
20110700_P2D_21_c_000000005608_1	20110700_P2D_21	D00016	CarC;caffeyl-CoA reductase	carABCDE	STM_0716_E_M_E064	unamended	35	0.0796924	d__Bacteria;p__Acidobacteriota;c__Terriglobia;o__Bryobacterales;f__Bryobacteraceae;g__Solibacter;s__
20110700_P2D_21_c_000000005821_2	20110700_P2D_21	D00016	CarC;caffeyl-CoA reductase	carABCDE	STM_0716_E_M_E070	catechin	35	0.0532696	d__Bacteria;p__Acidobacteriota;c__Terriglobia;o__Bryobacterales;f__Bryobacteraceae;g__Solibacter;s__
20110700_P2D_21_c_000000005821_2	20110700_P2D_21	D00016	CarC;caffeyl-CoA reductase	carABCDE	STM_0716_E_M_E123	unamended	7	0.0704853	d__Bacteria;p__Acidobacteriota;c__Terriglobia;o__Bryobacterales;f__Bryobacteraceae;g__Solibacter;s__
20110700_P2D_21_c_000000005710_5	20110700_P2D_21	D00017	CarB;caffeyl-CoA synthetase	carABCDE	STM_0716_E_M_E004	unamended	0	0.013286	d__Bacteria;p__Acidobacteriota;c__Terriglobia;o__Bryobacterales;f__Bryobacteraceae;g__Solibacter;s__
20110700_P2D_21_c_000000005710_5	20110700_P2D_21	D00017	CarB;caffeyl-CoA synthetase	carABCDE	STM_0716_E_M_E034	catechin	14	0.0363958	d__Bacteria;p__Acidobacteriota;c__Terriglobia;o__Bryobacterales;f__Bryobacteraceae;g__Solibacter;s__
20110700_P2D_21_c_000000005872_1	20110700_P2D_21	D00017	CarB;caffeyl-CoA synthetase	carABCDE	STM_0716_E_M_E034	catechin	14	0.00811215	d__Bacteria;p__Acidobacteriota;c__Terriglobia;o__Bryobacterales;f__Bryobacteraceae;g__Solibacter;s__
20110700_P2D_21_c_000000005710_5	20110700_P2D_21	D00017	CarB;caffeyl-CoA synthetase	carABCDE	STM_0716_E_M_E035	catechin	14	0.03281	d__Bacteria;p__Acidobacteriota;c__Terriglobia;o__Bryobacterales;f__Bryobacteraceae;g__Solibacter;s__
20110700_P2D_21_c_000000005872_1	20110700_P2D_21	D00017	CarB;caffeyl-CoA synthetase	carABCDE	STM_0716_E_M_E051	unamended	21	0.0427115	d__Bacteria;p__Acidobacteriota;c__Terriglobia;o__Bryobacterales;f__Bryobacteraceae;g__Solibacter;s__
20110700_P2D_21_c_000000005710_5	20110700_P2D_21	D00017	CarB;caffeyl-CoA synthetase	carABCDE	STM_0716_E_M_E052	unamended	21	0.0433263	d__Bacteria;p__Acidobacteriota;c__Terriglobia;o__Bryobacterales;f__Bryobacteraceae;g__Solibacter;s__
20110700_P2D_21_c_000000005872_1	20110700_P2D_21	D00017	CarB;caffeyl-CoA synthetase	carABCDE	STM_0716_E_M_E052	unamended	21	0.0496638	d__Bacteria;p__Acidobacteriota;c__Terriglobia;o__Bryobacterales;f__Bryobacteraceae;g__Solibacter;s__
20110700_P2D_21_c_000000005710_5	20110700_P2D_21	D00017	CarB;caffeyl-CoA synthetase	carABCDE	STM_0716_E_M_E072	catechin	35	0.0538958	d__Bacteria;p__Acidobacteriota;c__Terriglobia;o__Bryobacterales;f__Bryobacteraceae;g__Solibacter;s__
20110700_P2D_21_c_000000005872_1	20110700_P2D_21	D00017	CarB;caffeyl-CoA synthetase	carABCDE	STM_0716_E_M_E121	unamended	7	0.0670822	d__Bacteria;p__Acidobacteriota;c__Terriglobia;o__Bryobacterales;f__Bryobacteraceae;g__Solibacter;s__
20110700_P2D_21_c_000000005872_1	20110700_P2D_21	D00017	CarB;caffeyl-CoA synthetase	carABCDE	STM_0716_E_M_E131	catechin	7	0.0127575	d__Bacteria;p__Acidobacteriota;c__Terriglobia;o__Bryobacterales;f__Bryobacteraceae;g__Solibacter;s__
20110700_P2D_21_c_000000005680_14	20110700_P2D_21	D00023	PGR;phloroglucinol reductase	PGR	STM_0716_E_M_E002	unamended	0	0.0608435	d__Bacteria;p__Acidobacteriota;c__Terriglobia;o__Bryobacterales;f__Bryobacteraceae;g__Solibacter;s__
20110700_P2D_21_c_000000005680_14	20110700_P2D_21	D00023	PGR;phloroglucinol reductase	PGR	STM_0716_E_M_E122	unamended	7	0.140434	d__Bacteria;p__Acidobacteriota;c__Terriglobia;o__Bryobacterales;f__Bryobacteraceae;g__Solibacter;s__
20110700_P2D_27_c_000000011997_3	20110700_P2D_27	D00017	CarB;caffeyl-CoA synthetase	carABCDE	STM_0716_E_M_E063	unamended	35	0.00853477	d__Bacteria;p__Verrucomicrobiota;c__Verrucomicrobiae;o__Pedosphaerales;f__UBA11358;g__UBA7542;s__
20110700_P2D_37_c_000000002829_3	20110700_P2D_37	D00016	CarC;caffeyl-CoA reductase	carABCDE	STM_0716_E_M_E072	catechin	35	0.0337323	d__Bacteria;p__Actinomycetota;c__Acidimicrobiia;o__Acidimicrobiales;f__RAAP-2;g__Bog-473;s__
20110700_P2D_4_c_000000014317_18	20110700_P2D_4	D00012	CLD; catechol lignan dehydroxylase	CLD	STM_0716_E_M_E063	unamended	35	0.0180286	d__Bacteria;p__Acidobacteriota;c__Terriglobia;o__Terriglobales;f__Koribacteraceae;g__Bog-257;s__Bog-257 sp003151335
20110700_P2M_13_c_000000004550_1	20110700_P2M_13	D00017	CarB;caffeyl-CoA synthetase	carABCDE	STM_0716_E_M_E064	unamended	35	0.0308825	d__Bacteria;p__Pseudomonadota;c__Alphaproteobacteria;o__Rhizobiales;f__Xanthobacteraceae;g__BOG-931;s__
20110700_P3D_1_c_000000001279_113	20110700_P3D_1	D00016	CarC;caffeyl-CoA reductase	carABCDE	STM_0716_E_M_E123	unamended	7	0.0961164	d__Bacteria;p__Acidobacteriota;c__Terriglobia;o__Terriglobales;f__Acidobacteriaceae;g__Palsa-343;s__Palsa-343 sp003166955
20110700_P3D_11_c_000000003691_76	20110700_P3D_11	D00016	CarC;caffeyl-CoA reductase	carABCDE	STM_0716_E_M_E058	catechin	21	0.0561246	d__Bacteria;p__Acidobacteriota;c__Terriglobia;o__Terriglobales;f__SbA1;g__Sulfotelmatobacter;s__Sulfotelmatobacter sp003166855
20110700_P3D_11_c_000000003691_76	20110700_P3D_11	D00016	CarC;caffeyl-CoA reductase	carABCDE	STM_0716_E_M_E059	catechin	21	0.0183729	d__Bacteria;p__Acidobacteriota;c__Terriglobia;o__Terriglobales;f__SbA1;g__Sulfotelmatobacter;s__Sulfotelmatobacter sp003166855
20110700_P3D_11_c_000000003691_76	20110700_P3D_11	D00016	CarC;caffeyl-CoA reductase	carABCDE	STM_0716_E_M_E131	catechin	7	0.0909765	d__Bacteria;p__Acidobacteriota;c__Terriglobia;o__Terriglobales;f__SbA1;g__Sulfotelmatobacter;s__Sulfotelmatobacter sp003166855
20110700_P3S_3_c_000000004014_2	20110700_P3S_3	D00017	CarB;caffeyl-CoA synthetase	carABCDE	STM_0716_E_M_E002	unamended	0	0.0363371	d__Bacteria;p__Pseudomonadota;c__Alphaproteobacteria;o__ATCC43930;f__Stellaceae;g__AP-15;s__
20110700_S2D_21_c_000000001016_52	20110700_S2D_21	D00012	CLD; catechol lignan dehydroxylase	CLD	STM_0716_E_M_E064	unamended	35	0.0269576	d__Archaea;p__Methanobacteriota;c__Methanobacteria;o__Methanobacteriales;f__Methanobacteriaceae;g__Methanobacterium_A;s__Methanobacterium_A sp003166335
20110700_S2D_25_c_000000005256_1	20110700_S2D_25	D00017	CarB;caffeyl-CoA synthetase	carABCDE	STM_0716_E_M_E033	catechin	14	0.0403634	d__Bacteria;p__Desulfobacterota;c__Syntrophia;o__Syntrophales;f__Smithellaceae;g__UBA4810;s__UBA4810 sp002479215
20110700_S2D_25_c_000000005214_4	20110700_S2D_25	D00017	CarB;caffeyl-CoA synthetase	carABCDE	STM_0716_E_M_E060	catechin	21	0.0123057	d__Bacteria;p__Desulfobacterota;c__Syntrophia;o__Syntrophales;f__Smithellaceae;g__UBA4810;s__UBA4810 sp002479215
20110700_S2D_25_c_000000005256_1	20110700_S2D_25	D00017	CarB;caffeyl-CoA synthetase	carABCDE	STM_0716_E_M_E121	unamended	7	0.0284097	d__Bacteria;p__Desulfobacterota;c__Syntrophia;o__Syntrophales;f__Smithellaceae;g__UBA4810;s__UBA4810 sp002479215
20110700_S2D_25_c_000000005126_40	20110700_S2D_25	D00017	CarB;caffeyl-CoA synthetase	carABCDE	STM_0716_E_M_E129	catechin	7	0.0356192	d__Bacteria;p__Desulfobacterota;c__Syntrophia;o__Syntrophales;f__Smithellaceae;g__UBA4810;s__UBA4810 sp002479215
20110700_S2D_25_c_000000005256_1	20110700_S2D_25	D00017	CarB;caffeyl-CoA synthetase	carABCDE	STM_0716_E_M_E130	catechin	7	0.00899618	d__Bacteria;p__Desulfobacterota;c__Syntrophia;o__Syntrophales;f__Smithellaceae;g__UBA4810;s__UBA4810 sp002479215
20110700_S3M_18_c_000000010845_16	20110700_S3M_18	D00016	CarC;caffeyl-CoA reductase	carABCDE	STM_0716_E_M_E002	unamended	0	0.00606554	d__Bacteria;p__Actinomycetota;c__Actinomycetia;o__Streptosporangiales;f__Streptosporangiaceae;g__Bog-532;s__Bog-532 sp003164955
20110700_S3M_18_c_000000010816_68	20110700_S3M_18	D00016	CarC;caffeyl-CoA reductase	carABCDE	STM_0716_E_M_E058	catechin	21	0.0444378	d__Bacteria;p__Actinomycetota;c__Actinomycetia;o__Streptosporangiales;f__Streptosporangiaceae;g__Bog-532;s__Bog-532 sp003164955
20110700_S3M_18_c_000000010816_68	20110700_S3M_18	D00016	CarC;caffeyl-CoA reductase	carABCDE	STM_0716_E_M_E072	catechin	35	0.0250438	d__Bacteria;p__Actinomycetota;c__Actinomycetia;o__Streptosporangiales;f__Streptosporangiaceae;g__Bog-532;s__Bog-532 sp003164955
20110700_S3M_18_c_000000010845_16	20110700_S3M_18	D00016	CarC;caffeyl-CoA reductase	carABCDE	STM_0716_E_M_E072	catechin	35	0.0194022	d__Bacteria;p__Actinomycetota;c__Actinomycetia;o__Streptosporangiales;f__Streptosporangiaceae;g__Bog-532;s__Bog-532 sp003164955
20110700_S3M_18_c_000000010860_4	20110700_S3M_18	D00017	CarB;caffeyl-CoA synthetase	carABCDE	STM_0716_E_M_E033	catechin	14	0.00873081	d__Bacteria;p__Actinomycetota;c__Actinomycetia;o__Streptosporangiales;f__Streptosporangiaceae;g__Bog-532;s__Bog-532 sp003164955
20110700_S3M_18_c_000000010860_4	20110700_S3M_18	D00017	CarB;caffeyl-CoA synthetase	carABCDE	STM_0716_E_M_E052	unamended	21	0.0545943	d__Bacteria;p__Actinomycetota;c__Actinomycetia;o__Streptosporangiales;f__Streptosporangiaceae;g__Bog-532;s__Bog-532 sp003164955
20110700_S3M_18_c_000000010860_4	20110700_S3M_18	D00017	CarB;caffeyl-CoA synthetase	carABCDE	STM_0716_E_M_E130	catechin	7	0.0525398	d__Bacteria;p__Actinomycetota;c__Actinomycetia;o__Streptosporangiales;f__Streptosporangiaceae;g__Bog-532;s__Bog-532 sp003164955
20110800_E1D_17_c_000000005744_1	20110800_E1D_17	D00017	CarB;caffeyl-CoA synthetase	carABCDE	STM_0716_E_M_E002	unamended	0	0.0113861	d__Bacteria;p__Myxococcota;c__Polyangia;o__Fen-1088;f__Fen-1088;g__Fen-1137;s__Fen-1137 sp003157315
20110800_E1D_17_c_000000005744_1	20110800_E1D_17	D00017	CarB;caffeyl-CoA synthetase	carABCDE	STM_0716_E_M_E003	unamended	0	0.00283309	d__Bacteria;p__Myxococcota;c__Polyangia;o__Fen-1088;f__Fen-1088;g__Fen-1137;s__Fen-1137 sp003157315
20110800_E1D_17_c_000000005700_4	20110800_E1D_17	D00017	CarB;caffeyl-CoA synthetase	carABCDE	STM_0716_E_M_E004	unamended	0	0.0136023	d__Bacteria;p__Myxococcota;c__Polyangia;o__Fen-1088;f__Fen-1088;g__Fen-1137;s__Fen-1137 sp003157315
20110800_E1D_17_c_000000005744_1	20110800_E1D_17	D00017	CarB;caffeyl-CoA synthetase	carABCDE	STM_0716_E_M_E004	unamended	0	0.0287306	d__Bacteria;p__Myxococcota;c__Polyangia;o__Fen-1088;f__Fen-1088;g__Fen-1137;s__Fen-1137 sp003157315
20110800_E1D_17_c_000000005700_4	20110800_E1D_17	D00017	CarB;caffeyl-CoA synthetase	carABCDE	STM_0716_E_M_E025	unamended	14	0.0542655	d__Bacteria;p__Myxococcota;c__Polyangia;o__Fen-1088;f__Fen-1088;g__Fen-1137;s__Fen-1137 sp003157315
20110800_E1D_17_c_000000005744_1	20110800_E1D_17	D00017	CarB;caffeyl-CoA synthetase	carABCDE	STM_0716_E_M_E025	unamended	14	0.00358184	d__Bacteria;p__Myxococcota;c__Polyangia;o__Fen-1088;f__Fen-1088;g__Fen-1137;s__Fen-1137 sp003157315
20110800_E1D_17_c_000000005700_4	20110800_E1D_17	D00017	CarB;caffeyl-CoA synthetase	carABCDE	STM_0716_E_M_E027	unamended	14	0.0400496	d__Bacteria;p__Myxococcota;c__Polyangia;o__Fen-1088;f__Fen-1088;g__Fen-1137;s__Fen-1137 sp003157315
20110800_E1D_17_c_000000005700_4	20110800_E1D_17	D00017	CarB;caffeyl-CoA synthetase	carABCDE	STM_0716_E_M_E034	catechin	14	0.0186312	d__Bacteria;p__Myxococcota;c__Polyangia;o__Fen-1088;f__Fen-1088;g__Fen-1137;s__Fen-1137 sp003157315
20110800_E1D_17_c_000000005700_4	20110800_E1D_17	D00017	CarB;caffeyl-CoA synthetase	carABCDE	STM_0716_E_M_E035	catechin	14	0.00839779	d__Bacteria;p__Myxococcota;c__Polyangia;o__Fen-1088;f__Fen-1088;g__Fen-1137;s__Fen-1137 sp003157315
20110800_E1D_17_c_000000005744_1	20110800_E1D_17	D00017	CarB;caffeyl-CoA synthetase	carABCDE	STM_0716_E_M_E050	unamended	21	0.00394987	d__Bacteria;p__Myxococcota;c__Polyangia;o__Fen-1088;f__Fen-1088;g__Fen-1137;s__Fen-1137 sp003157315
20110800_E1D_17_c_000000005744_1	20110800_E1D_17	D00017	CarB;caffeyl-CoA synthetase	carABCDE	STM_0716_E_M_E052	unamended	21	0.00669229	d__Bacteria;p__Myxococcota;c__Polyangia;o__Fen-1088;f__Fen-1088;g__Fen-1137;s__Fen-1137 sp003157315
20110800_E1D_17_c_000000005700_4	20110800_E1D_17	D00017	CarB;caffeyl-CoA synthetase	carABCDE	STM_0716_E_M_E058	catechin	21	0.0195819	d__Bacteria;p__Myxococcota;c__Polyangia;o__Fen-1088;f__Fen-1088;g__Fen-1137;s__Fen-1137 sp003157315
20110800_E1D_17_c_000000005744_1	20110800_E1D_17	D00017	CarB;caffeyl-CoA synthetase	carABCDE	STM_0716_E_M_E058	catechin	21	0.0482541	d__Bacteria;p__Myxococcota;c__Polyangia;o__Fen-1088;f__Fen-1088;g__Fen-1137;s__Fen-1137 sp003157315
20110800_E1D_17_c_000000005744_1	20110800_E1D_17	D00017	CarB;caffeyl-CoA synthetase	carABCDE	STM_0716_E_M_E059	catechin	21	0.00338494	d__Bacteria;p__Myxococcota;c__Polyangia;o__Fen-1088;f__Fen-1088;g__Fen-1137;s__Fen-1137 sp003157315
20110800_E1D_17_c_000000005700_4	20110800_E1D_17	D00017	CarB;caffeyl-CoA synthetase	carABCDE	STM_0716_E_M_E060	catechin	21	0.0442531	d__Bacteria;p__Myxococcota;c__Polyangia;o__Fen-1088;f__Fen-1088;g__Fen-1137;s__Fen-1137 sp003157315
20110800_E1D_17_c_000000005744_1	20110800_E1D_17	D00017	CarB;caffeyl-CoA synthetase	carABCDE	STM_0716_E_M_E072	catechin	35	0.00242809	d__Bacteria;p__Myxococcota;c__Polyangia;o__Fen-1088;f__Fen-1088;g__Fen-1137;s__Fen-1137 sp003157315
20110800_E1D_17_c_000000005700_4	20110800_E1D_17	D00017	CarB;caffeyl-CoA synthetase	carABCDE	STM_0716_E_M_E123	unamended	7	0.00774564	d__Bacteria;p__Myxococcota;c__Polyangia;o__Fen-1088;f__Fen-1088;g__Fen-1137;s__Fen-1137 sp003157315
20110800_E1D_17_c_000000005744_1	20110800_E1D_17	D00017	CarB;caffeyl-CoA synthetase	carABCDE	STM_0716_E_M_E123	unamended	7	0.00409006	d__Bacteria;p__Myxococcota;c__Polyangia;o__Fen-1088;f__Fen-1088;g__Fen-1137;s__Fen-1137 sp003157315
20110800_E1D_17_c_000000005744_1	20110800_E1D_17	D00017	CarB;caffeyl-CoA synthetase	carABCDE	STM_0716_E_M_E129	catechin	7	0.00376861	d__Bacteria;p__Myxococcota;c__Polyangia;o__Fen-1088;f__Fen-1088;g__Fen-1137;s__Fen-1137 sp003157315
20110800_E1D_17_c_000000005744_1	20110800_E1D_17	D00017	CarB;caffeyl-CoA synthetase	carABCDE	STM_0716_E_M_E130	catechin	7	0.0457987	d__Bacteria;p__Myxococcota;c__Polyangia;o__Fen-1088;f__Fen-1088;g__Fen-1137;s__Fen-1137 sp003157315
20110800_E1D_17_c_000000005700_4	20110800_E1D_17	D00017	CarB;caffeyl-CoA synthetase	carABCDE	STM_0716_E_M_E131	catechin	7	0.00488336	d__Bacteria;p__Myxococcota;c__Polyangia;o__Fen-1088;f__Fen-1088;g__Fen-1137;s__Fen-1137 sp003157315
20110800_E1D_17_c_000000005954_5	20110800_E1D_17	D00012	CLD; catechol lignan dehydroxylase	CLD	STM_0716_E_M_E002	unamended	0	0.0274434	d__Bacteria;p__Myxococcota;c__Polyangia;o__Fen-1088;f__Fen-1088;g__Fen-1137;s__Fen-1137 sp003157315
20110800_E1D_17_c_000000005954_5	20110800_E1D_17	D00012	CLD; catechol lignan dehydroxylase	CLD	STM_0716_E_M_E004	unamended	0	0.00519361	d__Bacteria;p__Myxococcota;c__Polyangia;o__Fen-1088;f__Fen-1088;g__Fen-1137;s__Fen-1137 sp003157315
20110800_E1D_17_c_000000005954_5	20110800_E1D_17	D00012	CLD; catechol lignan dehydroxylase	CLD	STM_0716_E_M_E027	unamended	14	0.0152917	d__Bacteria;p__Myxococcota;c__Polyangia;o__Fen-1088;f__Fen-1088;g__Fen-1137;s__Fen-1137 sp003157315
20110800_E1D_17_c_000000005954_5	20110800_E1D_17	D00012	CLD; catechol lignan dehydroxylase	CLD	STM_0716_E_M_E034	catechin	14	0.00474249	d__Bacteria;p__Myxococcota;c__Polyangia;o__Fen-1088;f__Fen-1088;g__Fen-1137;s__Fen-1137 sp003157315
20110800_E1D_17_c_000000005954_5	20110800_E1D_17	D00012	CLD; catechol lignan dehydroxylase	CLD	STM_0716_E_M_E052	unamended	21	0.00483904	d__Bacteria;p__Myxococcota;c__Polyangia;o__Fen-1088;f__Fen-1088;g__Fen-1137;s__Fen-1137 sp003157315
20110800_E1D_17_c_000000005954_5	20110800_E1D_17	D00012	CLD; catechol lignan dehydroxylase	CLD	STM_0716_E_M_E058	catechin	21	0.029907	d__Bacteria;p__Myxococcota;c__Polyangia;o__Fen-1088;f__Fen-1088;g__Fen-1137;s__Fen-1137 sp003157315
20110800_E1D_17_c_000000005954_5	20110800_E1D_17	D00012	CLD; catechol lignan dehydroxylase	CLD	STM_0716_E_M_E059	catechin	21	0.0244757	d__Bacteria;p__Myxococcota;c__Polyangia;o__Fen-1088;f__Fen-1088;g__Fen-1137;s__Fen-1137 sp003157315
20110800_E1D_17_c_000000005954_5	20110800_E1D_17	D00012	CLD; catechol lignan dehydroxylase	CLD	STM_0716_E_M_E129	catechin	7	0.0490499	d__Bacteria;p__Myxococcota;c__Polyangia;o__Fen-1088;f__Fen-1088;g__Fen-1137;s__Fen-1137 sp003157315
20110800_E1D_3_c_000000002135_1	20110800_E1D_3	D00017	CarB;caffeyl-CoA synthetase	carABCDE	STM_0716_E_M_E004	unamended	0	0.0168537	d__Bacteria;p__Myxococcota;c__Polyangia;o__Fen-1088;f__Fen-1088;g__Fen-1137;s__Fen-1137 sp003157775
20110800_E1D_3_c_000000002135_1	20110800_E1D_3	D00017	CarB;caffeyl-CoA synthetase	carABCDE	STM_0716_E_M_E033	catechin	14	0.0100451	d__Bacteria;p__Myxococcota;c__Polyangia;o__Fen-1088;f__Fen-1088;g__Fen-1137;s__Fen-1137 sp003157775
20110800_E1D_3_c_000000002135_1	20110800_E1D_3	D00017	CarB;caffeyl-CoA synthetase	carABCDE	STM_0716_E_M_E072	catechin	35	0.0075965	d__Bacteria;p__Myxococcota;c__Polyangia;o__Fen-1088;f__Fen-1088;g__Fen-1137;s__Fen-1137 sp003157775
20110800_E1D_3_c_000000002135_1	20110800_E1D_3	D00017	CarB;caffeyl-CoA synthetase	carABCDE	STM_0716_E_M_E129	catechin	7	0.0206333	d__Bacteria;p__Myxococcota;c__Polyangia;o__Fen-1088;f__Fen-1088;g__Fen-1137;s__Fen-1137 sp003157775
20110800_E1D_5_c_000000002264_3	20110800_E1D_5	D00016	CarC;caffeyl-CoA reductase	carABCDE	STM_0716_E_M_E002	unamended	0	0.232456	d__Bacteria;p__Chloroflexota;c__Limnocylindria;o__Limnocylindrales;f__CSP1-4;g__Fen-1039;s__Fen-1039 sp003142755
20110800_E1D_5_c_000000002264_3	20110800_E1D_5	D00016	CarC;caffeyl-CoA reductase	carABCDE	STM_0716_E_M_E004	unamended	0	0.0582245	d__Bacteria;p__Chloroflexota;c__Limnocylindria;o__Limnocylindrales;f__CSP1-4;g__Fen-1039;s__Fen-1039 sp003142755
20110800_E1D_5_c_000000002264_3	20110800_E1D_5	D00016	CarC;caffeyl-CoA reductase	carABCDE	STM_0716_E_M_E033	catechin	14	0.0462703	d__Bacteria;p__Chloroflexota;c__Limnocylindria;o__Limnocylindrales;f__CSP1-4;g__Fen-1039;s__Fen-1039 sp003142755
20110800_E1D_5_c_000000002264_3	20110800_E1D_5	D00016	CarC;caffeyl-CoA reductase	carABCDE	STM_0716_E_M_E052	unamended	21	0.0482218	d__Bacteria;p__Chloroflexota;c__Limnocylindria;o__Limnocylindrales;f__CSP1-4;g__Fen-1039;s__Fen-1039 sp003142755
20110800_E1D_5_c_000000002264_3	20110800_E1D_5	D00016	CarC;caffeyl-CoA reductase	carABCDE	STM_0716_E_M_E058	catechin	21	0.0620891	d__Bacteria;p__Chloroflexota;c__Limnocylindria;o__Limnocylindrales;f__CSP1-4;g__Fen-1039;s__Fen-1039 sp003142755
20110800_E1D_5_c_000000002264_3	20110800_E1D_5	D00016	CarC;caffeyl-CoA reductase	carABCDE	STM_0716_E_M_E059	catechin	21	0.0182928	d__Bacteria;p__Chloroflexota;c__Limnocylindria;o__Limnocylindrales;f__CSP1-4;g__Fen-1039;s__Fen-1039 sp003142755
20110800_E1D_5_c_000000002264_3	20110800_E1D_5	D00016	CarC;caffeyl-CoA reductase	carABCDE	STM_0716_E_M_E062	unamended	35	0.029691	d__Bacteria;p__Chloroflexota;c__Limnocylindria;o__Limnocylindrales;f__CSP1-4;g__Fen-1039;s__Fen-1039 sp003142755
20110800_E1D_5_c_000000002264_3	20110800_E1D_5	D00016	CarC;caffeyl-CoA reductase	carABCDE	STM_0716_E_M_E063	unamended	35	0.360646	d__Bacteria;p__Chloroflexota;c__Limnocylindria;o__Limnocylindrales;f__CSP1-4;g__Fen-1039;s__Fen-1039 sp003142755
20110800_E1D_5_c_000000002264_3	20110800_E1D_5	D00016	CarC;caffeyl-CoA reductase	carABCDE	STM_0716_E_M_E070	catechin	35	0.0278412	d__Bacteria;p__Chloroflexota;c__Limnocylindria;o__Limnocylindrales;f__CSP1-4;g__Fen-1039;s__Fen-1039 sp003142755
20110800_E1D_5_c_000000002264_3	20110800_E1D_5	D00016	CarC;caffeyl-CoA reductase	carABCDE	STM_0716_E_M_E071	catechin	35	0.0791205	d__Bacteria;p__Chloroflexota;c__Limnocylindria;o__Limnocylindrales;f__CSP1-4;g__Fen-1039;s__Fen-1039 sp003142755
20110800_E1D_5_c_000000002264_3	20110800_E1D_5	D00016	CarC;caffeyl-CoA reductase	carABCDE	STM_0716_E_M_E072	catechin	35	0.153088	d__Bacteria;p__Chloroflexota;c__Limnocylindria;o__Limnocylindrales;f__CSP1-4;g__Fen-1039;s__Fen-1039 sp003142755
20110800_E1D_5_c_000000002264_3	20110800_E1D_5	D00016	CarC;caffeyl-CoA reductase	carABCDE	STM_0716_E_M_E121	unamended	7	0.0759901	d__Bacteria;p__Chloroflexota;c__Limnocylindria;o__Limnocylindrales;f__CSP1-4;g__Fen-1039;s__Fen-1039 sp003142755
20110800_E1D_5_c_000000002264_3	20110800_E1D_5	D00016	CarC;caffeyl-CoA reductase	carABCDE	STM_0716_E_M_E122	unamended	7	0.0157805	d__Bacteria;p__Chloroflexota;c__Limnocylindria;o__Limnocylindrales;f__CSP1-4;g__Fen-1039;s__Fen-1039 sp003142755
20110800_E1D_5_c_000000002264_3	20110800_E1D_5	D00016	CarC;caffeyl-CoA reductase	carABCDE	STM_0716_E_M_E129	catechin	7	0.05431	d__Bacteria;p__Chloroflexota;c__Limnocylindria;o__Limnocylindrales;f__CSP1-4;g__Fen-1039;s__Fen-1039 sp003142755
20110800_E1D_5_c_000000002225_3	20110800_E1D_5	D00017	CarB;caffeyl-CoA synthetase	carABCDE	STM_0716_E_M_E002	unamended	0	0.222556	d__Bacteria;p__Chloroflexota;c__Limnocylindria;o__Limnocylindrales;f__CSP1-4;g__Fen-1039;s__Fen-1039 sp003142755
20110800_E1D_5_c_000000002225_3	20110800_E1D_5	D00017	CarB;caffeyl-CoA synthetase	carABCDE	STM_0716_E_M_E004	unamended	0	0.0561577	d__Bacteria;p__Chloroflexota;c__Limnocylindria;o__Limnocylindrales;f__CSP1-4;g__Fen-1039;s__Fen-1039 sp003142755
20110800_E1D_5_c_000000002225_3	20110800_E1D_5	D00017	CarB;caffeyl-CoA synthetase	carABCDE	STM_0716_E_M_E033	catechin	14	0.0334709	d__Bacteria;p__Chloroflexota;c__Limnocylindria;o__Limnocylindrales;f__CSP1-4;g__Fen-1039;s__Fen-1039 sp003142755
20110800_E1D_5_c_000000002225_3	20110800_E1D_5	D00017	CarB;caffeyl-CoA synthetase	carABCDE	STM_0716_E_M_E034	catechin	14	0.0256399	d__Bacteria;p__Chloroflexota;c__Limnocylindria;o__Limnocylindrales;f__CSP1-4;g__Fen-1039;s__Fen-1039 sp003142755
20110800_E1D_5_c_000000002225_3	20110800_E1D_5	D00017	CarB;caffeyl-CoA synthetase	carABCDE	STM_0716_E_M_E051	unamended	21	0.00843733	d__Bacteria;p__Chloroflexota;c__Limnocylindria;o__Limnocylindrales;f__CSP1-4;g__Fen-1039;s__Fen-1039 sp003142755
20110800_E1D_5_c_000000002225_3	20110800_E1D_5	D00017	CarB;caffeyl-CoA synthetase	carABCDE	STM_0716_E_M_E058	catechin	21	0.0269483	d__Bacteria;p__Chloroflexota;c__Limnocylindria;o__Limnocylindrales;f__CSP1-4;g__Fen-1039;s__Fen-1039 sp003142755
20110800_E1D_5_c_000000002225_3	20110800_E1D_5	D00017	CarB;caffeyl-CoA synthetase	carABCDE	STM_0716_E_M_E059	catechin	21	0.0132326	d__Bacteria;p__Chloroflexota;c__Limnocylindria;o__Limnocylindrales;f__CSP1-4;g__Fen-1039;s__Fen-1039 sp003142755
20110800_E1D_5_c_000000002225_3	20110800_E1D_5	D00017	CarB;caffeyl-CoA synthetase	carABCDE	STM_0716_E_M_E060	catechin	21	0.0130501	d__Bacteria;p__Chloroflexota;c__Limnocylindria;o__Limnocylindrales;f__CSP1-4;g__Fen-1039;s__Fen-1039 sp003142755
20110800_E1D_5_c_000000002225_3	20110800_E1D_5	D00017	CarB;caffeyl-CoA synthetase	carABCDE	STM_0716_E_M_E062	unamended	35	0.122424	d__Bacteria;p__Chloroflexota;c__Limnocylindria;o__Limnocylindrales;f__CSP1-4;g__Fen-1039;s__Fen-1039 sp003142755
20110800_E1D_5_c_000000002225_3	20110800_E1D_5	D00017	CarB;caffeyl-CoA synthetase	carABCDE	STM_0716_E_M_E063	unamended	35	0.159724	d__Bacteria;p__Chloroflexota;c__Limnocylindria;o__Limnocylindrales;f__CSP1-4;g__Fen-1039;s__Fen-1039 sp003142755
20110800_E1D_5_c_000000002225_3	20110800_E1D_5	D00017	CarB;caffeyl-CoA synthetase	carABCDE	STM_0716_E_M_E064	unamended	35	0.106658	d__Bacteria;p__Chloroflexota;c__Limnocylindria;o__Limnocylindrales;f__CSP1-4;g__Fen-1039;s__Fen-1039 sp003142755
20110800_E1D_5_c_000000002225_3	20110800_E1D_5	D00017	CarB;caffeyl-CoA synthetase	carABCDE	STM_0716_E_M_E070	catechin	35	0.0805589	d__Bacteria;p__Chloroflexota;c__Limnocylindria;o__Limnocylindrales;f__CSP1-4;g__Fen-1039;s__Fen-1039 sp003142755
20110800_E1D_5_c_000000002225_3	20110800_E1D_5	D00017	CarB;caffeyl-CoA synthetase	carABCDE	STM_0716_E_M_E072	catechin	35	0.161365	d__Bacteria;p__Chloroflexota;c__Limnocylindria;o__Limnocylindrales;f__CSP1-4;g__Fen-1039;s__Fen-1039 sp003142755
20110800_E1D_5_c_000000002225_3	20110800_E1D_5	D00017	CarB;caffeyl-CoA synthetase	carABCDE	STM_0716_E_M_E121	unamended	7	0.00588959	d__Bacteria;p__Chloroflexota;c__Limnocylindria;o__Limnocylindrales;f__CSP1-4;g__Fen-1039;s__Fen-1039 sp003142755
20110800_E1D_5_c_000000002225_3	20110800_E1D_5	D00017	CarB;caffeyl-CoA synthetase	carABCDE	STM_0716_E_M_E122	unamended	7	0.045661	d__Bacteria;p__Chloroflexota;c__Limnocylindria;o__Limnocylindrales;f__CSP1-4;g__Fen-1039;s__Fen-1039 sp003142755
20110800_E1D_5_c_000000002225_3	20110800_E1D_5	D00017	CarB;caffeyl-CoA synthetase	carABCDE	STM_0716_E_M_E129	catechin	7	0.0368312	d__Bacteria;p__Chloroflexota;c__Limnocylindria;o__Limnocylindrales;f__CSP1-4;g__Fen-1039;s__Fen-1039 sp003142755
20110800_E1D_5_c_000000002225_3	20110800_E1D_5	D00017	CarB;caffeyl-CoA synthetase	carABCDE	STM_0716_E_M_E130	catechin	7	0.00559498	d__Bacteria;p__Chloroflexota;c__Limnocylindria;o__Limnocylindrales;f__CSP1-4;g__Fen-1039;s__Fen-1039 sp003142755
20110800_E1D_5_c_000000002225_3	20110800_E1D_5	D00017	CarB;caffeyl-CoA synthetase	carABCDE	STM_0716_E_M_E131	catechin	7	0.0806446	d__Bacteria;p__Chloroflexota;c__Limnocylindria;o__Limnocylindrales;f__CSP1-4;g__Fen-1039;s__Fen-1039 sp003142755
20110800_E1D_5_c_000000002274_9	20110800_E1D_5	D00023	PGR;phloroglucinol reductase	PGR	STM_0716_E_M_E002	unamended	0	0.222136	d__Bacteria;p__Chloroflexota;c__Limnocylindria;o__Limnocylindrales;f__CSP1-4;g__Fen-1039;s__Fen-1039 sp003142755
20110800_E1D_5_c_000000002274_9	20110800_E1D_5	D00023	PGR;phloroglucinol reductase	PGR	STM_0716_E_M_E004	unamended	0	0.0700647	d__Bacteria;p__Chloroflexota;c__Limnocylindria;o__Limnocylindrales;f__CSP1-4;g__Fen-1039;s__Fen-1039 sp003142755
20110800_E1D_5_c_000000002274_9	20110800_E1D_5	D00023	PGR;phloroglucinol reductase	PGR	STM_0716_E_M_E051	unamended	21	0.0168428	d__Bacteria;p__Chloroflexota;c__Limnocylindria;o__Limnocylindrales;f__CSP1-4;g__Fen-1039;s__Fen-1039 sp003142755
20110800_E1D_5_c_000000002274_9	20110800_E1D_5	D00023	PGR;phloroglucinol reductase	PGR	STM_0716_E_M_E058	catechin	21	0.0672436	d__Bacteria;p__Chloroflexota;c__Limnocylindria;o__Limnocylindrales;f__CSP1-4;g__Fen-1039;s__Fen-1039 sp003142755
20110800_E1D_5_c_000000002274_9	20110800_E1D_5	D00023	PGR;phloroglucinol reductase	PGR	STM_0716_E_M_E062	unamended	35	0.0385871	d__Bacteria;p__Chloroflexota;c__Limnocylindria;o__Limnocylindrales;f__CSP1-4;g__Fen-1039;s__Fen-1039 sp003142755
20110800_E1D_5_c_000000002274_9	20110800_E1D_5	D00023	PGR;phloroglucinol reductase	PGR	STM_0716_E_M_E063	unamended	35	0.589865	d__Bacteria;p__Chloroflexota;c__Limnocylindria;o__Limnocylindrales;f__CSP1-4;g__Fen-1039;s__Fen-1039 sp003142755
20110800_E1D_5_c_000000002274_9	20110800_E1D_5	D00023	PGR;phloroglucinol reductase	PGR	STM_0716_E_M_E072	catechin	35	0.0284224	d__Bacteria;p__Chloroflexota;c__Limnocylindria;o__Limnocylindrales;f__CSP1-4;g__Fen-1039;s__Fen-1039 sp003142755
20110800_E1D_5_c_000000002274_9	20110800_E1D_5	D00023	PGR;phloroglucinol reductase	PGR	STM_0716_E_M_E121	unamended	7	0.0940557	d__Bacteria;p__Chloroflexota;c__Limnocylindria;o__Limnocylindrales;f__CSP1-4;g__Fen-1039;s__Fen-1039 sp003142755
20110800_E1D_5_c_000000002274_9	20110800_E1D_5	D00023	PGR;phloroglucinol reductase	PGR	STM_0716_E_M_E122	unamended	7	0.205087	d__Bacteria;p__Chloroflexota;c__Limnocylindria;o__Limnocylindrales;f__CSP1-4;g__Fen-1039;s__Fen-1039 sp003142755
20110800_E1D_5_c_000000002274_9	20110800_E1D_5	D00023	PGR;phloroglucinol reductase	PGR	STM_0716_E_M_E129	catechin	7	0.0735235	d__Bacteria;p__Chloroflexota;c__Limnocylindria;o__Limnocylindrales;f__CSP1-4;g__Fen-1039;s__Fen-1039 sp003142755
20110800_E1D_5_c_000000002274_9	20110800_E1D_5	D00023	PGR;phloroglucinol reductase	PGR	STM_0716_E_M_E131	catechin	7	0.0201231	d__Bacteria;p__Chloroflexota;c__Limnocylindria;o__Limnocylindrales;f__CSP1-4;g__Fen-1039;s__Fen-1039 sp003142755
20110800_E1D_6_c_000000005395_6	20110800_E1D_6	D00017	CarB;caffeyl-CoA synthetase	carABCDE	STM_0716_E_M_E002	unamended	0	0.2003	d__Bacteria;p__Chloroflexota;c__Limnocylindria;o__Limnocylindrales;f__CSP1-4;g__Fen-1039;s__Fen-1039 sp003165675
20110800_E1D_6_c_000000005395_6	20110800_E1D_6	D00017	CarB;caffeyl-CoA synthetase	carABCDE	STM_0716_E_M_E004	unamended	0	0.0701972	d__Bacteria;p__Chloroflexota;c__Limnocylindria;o__Limnocylindrales;f__CSP1-4;g__Fen-1039;s__Fen-1039 sp003165675
20110800_E1D_6_c_000000005395_6	20110800_E1D_6	D00017	CarB;caffeyl-CoA synthetase	carABCDE	STM_0716_E_M_E033	catechin	14	0.0334709	d__Bacteria;p__Chloroflexota;c__Limnocylindria;o__Limnocylindrales;f__CSP1-4;g__Fen-1039;s__Fen-1039 sp003165675
20110800_E1D_6_c_000000005395_6	20110800_E1D_6	D00017	CarB;caffeyl-CoA synthetase	carABCDE	STM_0716_E_M_E034	catechin	14	0.0192299	d__Bacteria;p__Chloroflexota;c__Limnocylindria;o__Limnocylindrales;f__CSP1-4;g__Fen-1039;s__Fen-1039 sp003165675
20110800_E1D_6_c_000000005395_6	20110800_E1D_6	D00017	CarB;caffeyl-CoA synthetase	carABCDE	STM_0716_E_M_E035	catechin	14	0.00866766	d__Bacteria;p__Chloroflexota;c__Limnocylindria;o__Limnocylindrales;f__CSP1-4;g__Fen-1039;s__Fen-1039 sp003165675
20110800_E1D_6_c_000000005395_6	20110800_E1D_6	D00017	CarB;caffeyl-CoA synthetase	carABCDE	STM_0716_E_M_E058	catechin	21	0.0134742	d__Bacteria;p__Chloroflexota;c__Limnocylindria;o__Limnocylindrales;f__CSP1-4;g__Fen-1039;s__Fen-1039 sp003165675
20110800_E1D_6_c_000000005395_6	20110800_E1D_6	D00017	CarB;caffeyl-CoA synthetase	carABCDE	STM_0716_E_M_E072	catechin	35	0.265777	d__Bacteria;p__Chloroflexota;c__Limnocylindria;o__Limnocylindrales;f__CSP1-4;g__Fen-1039;s__Fen-1039 sp003165675
20110800_E1D_6_c_000000005395_6	20110800_E1D_6	D00017	CarB;caffeyl-CoA synthetase	carABCDE	STM_0716_E_M_E121	unamended	7	0.100123	d__Bacteria;p__Chloroflexota;c__Limnocylindria;o__Limnocylindrales;f__CSP1-4;g__Fen-1039;s__Fen-1039 sp003165675
20110800_E1D_6_c_000000005395_6	20110800_E1D_6	D00017	CarB;caffeyl-CoA synthetase	carABCDE	STM_0716_E_M_E122	unamended	7	0.0342457	d__Bacteria;p__Chloroflexota;c__Limnocylindria;o__Limnocylindrales;f__CSP1-4;g__Fen-1039;s__Fen-1039 sp003165675
20110800_E1D_6_c_000000005395_6	20110800_E1D_6	D00017	CarB;caffeyl-CoA synthetase	carABCDE	STM_0716_E_M_E129	catechin	7	0.00736624	d__Bacteria;p__Chloroflexota;c__Limnocylindria;o__Limnocylindrales;f__CSP1-4;g__Fen-1039;s__Fen-1039 sp003165675
20110800_E1D_6_c_000000005395_6	20110800_E1D_6	D00017	CarB;caffeyl-CoA synthetase	carABCDE	STM_0716_E_M_E130	catechin	7	0.0391649	d__Bacteria;p__Chloroflexota;c__Limnocylindria;o__Limnocylindrales;f__CSP1-4;g__Fen-1039;s__Fen-1039 sp003165675
20110800_E1D_6_c_000000005395_6	20110800_E1D_6	D00017	CarB;caffeyl-CoA synthetase	carABCDE	STM_0716_E_M_E131	catechin	7	0.0302417	d__Bacteria;p__Chloroflexota;c__Limnocylindria;o__Limnocylindrales;f__CSP1-4;g__Fen-1039;s__Fen-1039 sp003165675
20110800_E1S_4_c_000000002542_1	20110800_E1S_4	D00017	CarB;caffeyl-CoA synthetase	carABCDE	STM_0716_E_M_E002	unamended	0	0.089504	d__Archaea;p__Halobacteriota;c__Methanosarcinia;o__Methanotrichales;f__Methanotrichaceae;g__Methanothrix;s__
20110800_E1S_4_c_000000002542_1	20110800_E1S_4	D00017	CarB;caffeyl-CoA synthetase	carABCDE	STM_0716_E_M_E003	unamended	0	0.0102786	d__Archaea;p__Halobacteriota;c__Methanosarcinia;o__Methanotrichales;f__Methanotrichaceae;g__Methanothrix;s__
20110800_E1S_4_c_000000002542_1	20110800_E1S_4	D00017	CarB;caffeyl-CoA synthetase	carABCDE	STM_0716_E_M_E004	unamended	0	0.0846923	d__Archaea;p__Halobacteriota;c__Methanosarcinia;o__Methanotrichales;f__Methanotrichaceae;g__Methanothrix;s__
20110800_E1S_4_c_000000002542_1	20110800_E1S_4	D00017	CarB;caffeyl-CoA synthetase	carABCDE	STM_0716_E_M_E025	unamended	14	0.0844685	d__Archaea;p__Halobacteriota;c__Methanosarcinia;o__Methanotrichales;f__Methanotrichaceae;g__Methanothrix;s__
20110800_E1S_4_c_000000002542_1	20110800_E1S_4	D00017	CarB;caffeyl-CoA synthetase	carABCDE	STM_0716_E_M_E027	unamended	14	0.011509	d__Archaea;p__Halobacteriota;c__Methanosarcinia;o__Methanotrichales;f__Methanotrichaceae;g__Methanothrix;s__
20110800_E1S_4_c_000000002542_1	20110800_E1S_4	D00017	CarB;caffeyl-CoA synthetase	carABCDE	STM_0716_E_M_E033	catechin	14	0.046595	d__Archaea;p__Halobacteriota;c__Methanosarcinia;o__Methanotrichales;f__Methanotrichaceae;g__Methanothrix;s__
20110800_E1S_4_c_000000002542_1	20110800_E1S_4	D00017	CarB;caffeyl-CoA synthetase	carABCDE	STM_0716_E_M_E034	catechin	14	0.0594891	d__Archaea;p__Halobacteriota;c__Methanosarcinia;o__Methanotrichales;f__Methanotrichaceae;g__Methanothrix;s__
20110800_E1S_4_c_000000002542_1	20110800_E1S_4	D00017	CarB;caffeyl-CoA synthetase	carABCDE	STM_0716_E_M_E035	catechin	14	0.0241326	d__Archaea;p__Halobacteriota;c__Methanosarcinia;o__Methanotrichales;f__Methanotrichaceae;g__Methanothrix;s__
20110800_E1S_4_c_000000002542_1	20110800_E1S_4	D00017	CarB;caffeyl-CoA synthetase	carABCDE	STM_0716_E_M_E050	unamended	21	0.0286608	d__Archaea;p__Halobacteriota;c__Methanosarcinia;o__Methanotrichales;f__Methanotrichaceae;g__Methanothrix;s__
20110800_E1S_4_c_000000002542_1	20110800_E1S_4	D00017	CarB;caffeyl-CoA synthetase	carABCDE	STM_0716_E_M_E051	unamended	21	0.0626435	d__Archaea;p__Halobacteriota;c__Methanosarcinia;o__Methanotrichales;f__Methanotrichaceae;g__Methanothrix;s__
20110800_E1S_4_c_000000002542_1	20110800_E1S_4	D00017	CarB;caffeyl-CoA synthetase	carABCDE	STM_0716_E_M_E052	unamended	21	0.1214	d__Archaea;p__Halobacteriota;c__Methanosarcinia;o__Methanotrichales;f__Methanotrichaceae;g__Methanothrix;s__
20110800_E1S_4_c_000000002542_1	20110800_E1S_4	D00017	CarB;caffeyl-CoA synthetase	carABCDE	STM_0716_E_M_E058	catechin	21	0.106292	d__Archaea;p__Halobacteriota;c__Methanosarcinia;o__Methanotrichales;f__Methanotrichaceae;g__Methanothrix;s__
20110800_E1S_4_c_000000002542_1	20110800_E1S_4	D00017	CarB;caffeyl-CoA synthetase	carABCDE	STM_0716_E_M_E059	catechin	21	0.0368424	d__Archaea;p__Halobacteriota;c__Methanosarcinia;o__Methanotrichales;f__Methanotrichaceae;g__Methanothrix;s__
20110800_E1S_4_c_000000002542_1	20110800_E1S_4	D00017	CarB;caffeyl-CoA synthetase	carABCDE	STM_0716_E_M_E060	catechin	21	0.0242227	d__Archaea;p__Halobacteriota;c__Methanosarcinia;o__Methanotrichales;f__Methanotrichaceae;g__Methanothrix;s__
20110800_E1S_4_c_000000002542_1	20110800_E1S_4	D00017	CarB;caffeyl-CoA synthetase	carABCDE	STM_0716_E_M_E062	unamended	35	0.107638	d__Archaea;p__Halobacteriota;c__Methanosarcinia;o__Methanotrichales;f__Methanotrichaceae;g__Methanothrix;s__
20110800_E1S_4_c_000000002542_1	20110800_E1S_4	D00017	CarB;caffeyl-CoA synthetase	carABCDE	STM_0716_E_M_E063	unamended	35	0.0667059	d__Archaea;p__Halobacteriota;c__Methanosarcinia;o__Methanotrichales;f__Methanotrichaceae;g__Methanothrix;s__
20110800_E1S_4_c_000000002542_1	20110800_E1S_4	D00017	CarB;caffeyl-CoA synthetase	carABCDE	STM_0716_E_M_E064	unamended	35	0.169691	d__Archaea;p__Halobacteriota;c__Methanosarcinia;o__Methanotrichales;f__Methanotrichaceae;g__Methanothrix;s__
20110800_E1S_4_c_000000002542_1	20110800_E1S_4	D00017	CarB;caffeyl-CoA synthetase	carABCDE	STM_0716_E_M_E070	catechin	35	0.0514005	d__Archaea;p__Halobacteriota;c__Methanosarcinia;o__Methanotrichales;f__Methanotrichaceae;g__Methanothrix;s__
20110800_E1S_4_c_000000002542_1	20110800_E1S_4	D00017	CarB;caffeyl-CoA synthetase	carABCDE	STM_0716_E_M_E071	catechin	35	0.0531172	d__Archaea;p__Halobacteriota;c__Methanosarcinia;o__Methanotrichales;f__Methanotrichaceae;g__Methanothrix;s__
20110800_E1S_4_c_000000002542_1	20110800_E1S_4	D00017	CarB;caffeyl-CoA synthetase	carABCDE	STM_0716_E_M_E072	catechin	35	0.00880928	d__Archaea;p__Halobacteriota;c__Methanosarcinia;o__Methanotrichales;f__Methanotrichaceae;g__Methanothrix;s__
20110800_E1S_4_c_000000002542_1	20110800_E1S_4	D00017	CarB;caffeyl-CoA synthetase	carABCDE	STM_0716_E_M_E121	unamended	7	0.0382617	d__Archaea;p__Halobacteriota;c__Methanosarcinia;o__Methanotrichales;f__Methanotrichaceae;g__Methanothrix;s__
20110800_E1S_4_c_000000002542_1	20110800_E1S_4	D00017	CarB;caffeyl-CoA synthetase	carABCDE	STM_0716_E_M_E122	unamended	7	0.0264854	d__Archaea;p__Halobacteriota;c__Methanosarcinia;o__Methanotrichales;f__Methanotrichaceae;g__Methanothrix;s__
20110800_E1S_4_c_000000002542_1	20110800_E1S_4	D00017	CarB;caffeyl-CoA synthetase	carABCDE	STM_0716_E_M_E123	unamended	7	0.0964536	d__Archaea;p__Halobacteriota;c__Methanosarcinia;o__Methanotrichales;f__Methanotrichaceae;g__Methanothrix;s__
20110800_E1S_4_c_000000002542_1	20110800_E1S_4	D00017	CarB;caffeyl-CoA synthetase	carABCDE	STM_0716_E_M_E129	catechin	7	0.034182	d__Archaea;p__Halobacteriota;c__Methanosarcinia;o__Methanotrichales;f__Methanotrichaceae;g__Methanothrix;s__
20110800_E1S_4_c_000000002542_1	20110800_E1S_4	D00017	CarB;caffeyl-CoA synthetase	carABCDE	STM_0716_E_M_E131	catechin	7	0.0654884	d__Archaea;p__Halobacteriota;c__Methanosarcinia;o__Methanotrichales;f__Methanotrichaceae;g__Methanothrix;s__
20110800_E1S_4_c_000000002274_4	20110800_E1S_4	D00012	CLD; catechol lignan dehydroxylase	CLD	STM_0716_E_M_E002	unamended	0	0.0684489	d__Archaea;p__Halobacteriota;c__Methanosarcinia;o__Methanotrichales;f__Methanotrichaceae;g__Methanothrix;s__
20110800_E1S_4_c_000000002513_6	20110800_E1S_4	D00012	CLD; catechol lignan dehydroxylase	CLD	STM_0716_E_M_E002	unamended	0	0.0635765	d__Archaea;p__Halobacteriota;c__Methanosarcinia;o__Methanotrichales;f__Methanotrichaceae;g__Methanothrix;s__
20110800_E1S_4_c_000000002274_4	20110800_E1S_4	D00012	CLD; catechol lignan dehydroxylase	CLD	STM_0716_E_M_E003	unamended	0	0.0298051	d__Archaea;p__Halobacteriota;c__Methanosarcinia;o__Methanotrichales;f__Methanotrichaceae;g__Methanothrix;s__
20110800_E1S_4_c_000000002513_6	20110800_E1S_4	D00012	CLD; catechol lignan dehydroxylase	CLD	STM_0716_E_M_E003	unamended	0	0.0992291	d__Archaea;p__Halobacteriota;c__Methanosarcinia;o__Methanotrichales;f__Methanotrichaceae;g__Methanothrix;s__
20110800_E1S_4_c_000000002274_4	20110800_E1S_4	D00012	CLD; catechol lignan dehydroxylase	CLD	STM_0716_E_M_E004	unamended	0	0.0971537	d__Archaea;p__Halobacteriota;c__Methanosarcinia;o__Methanotrichales;f__Methanotrichaceae;g__Methanothrix;s__
20110800_E1S_4_c_000000002513_6	20110800_E1S_4	D00012	CLD; catechol lignan dehydroxylase	CLD	STM_0716_E_M_E004	unamended	0	0.0929725	d__Archaea;p__Halobacteriota;c__Methanosarcinia;o__Methanotrichales;f__Methanotrichaceae;g__Methanothrix;s__
20110800_E1S_4_c_000000002274_4	20110800_E1S_4	D00012	CLD; catechol lignan dehydroxylase	CLD	STM_0716_E_M_E025	unamended	14	0.00538317	d__Archaea;p__Halobacteriota;c__Methanosarcinia;o__Methanotrichales;f__Methanotrichaceae;g__Methanothrix;s__
20110800_E1S_4_c_000000002513_6	20110800_E1S_4	D00012	CLD; catechol lignan dehydroxylase	CLD	STM_0716_E_M_E025	unamended	14	0.0218181	d__Archaea;p__Halobacteriota;c__Methanosarcinia;o__Methanotrichales;f__Methanotrichaceae;g__Methanothrix;s__
20110800_E1S_4_c_000000002274_4	20110800_E1S_4	D00012	CLD; catechol lignan dehydroxylase	CLD	STM_0716_E_M_E027	unamended	14	0.0222485	d__Archaea;p__Halobacteriota;c__Methanosarcinia;o__Methanotrichales;f__Methanotrichaceae;g__Methanothrix;s__
20110800_E1S_4_c_000000002513_6	20110800_E1S_4	D00012	CLD; catechol lignan dehydroxylase	CLD	STM_0716_E_M_E027	unamended	14	0.0772916	d__Archaea;p__Halobacteriota;c__Methanosarcinia;o__Methanotrichales;f__Methanotrichaceae;g__Methanothrix;s__
20110800_E1S_4_c_000000002274_4	20110800_E1S_4	D00012	CLD; catechol lignan dehydroxylase	CLD	STM_0716_E_M_E033	catechin	14	0.064339	d__Archaea;p__Halobacteriota;c__Methanosarcinia;o__Methanotrichales;f__Methanotrichaceae;g__Methanothrix;s__
20110800_E1S_4_c_000000002513_6	20110800_E1S_4	D00012	CLD; catechol lignan dehydroxylase	CLD	STM_0716_E_M_E033	catechin	14	0.0782302	d__Archaea;p__Halobacteriota;c__Methanosarcinia;o__Methanotrichales;f__Methanotrichaceae;g__Methanothrix;s__
20110800_E1S_4_c_000000002274_4	20110800_E1S_4	D00012	CLD; catechol lignan dehydroxylase	CLD	STM_0716_E_M_E034	catechin	14	0.00985721	d__Archaea;p__Halobacteriota;c__Methanosarcinia;o__Methanotrichales;f__Methanotrichaceae;g__Methanothrix;s__
20110800_E1S_4_c_000000002513_6	20110800_E1S_4	D00012	CLD; catechol lignan dehydroxylase	CLD	STM_0716_E_M_E034	catechin	14	0.0599272	d__Archaea;p__Halobacteriota;c__Methanosarcinia;o__Methanotrichales;f__Methanotrichaceae;g__Methanothrix;s__
20110800_E1S_4_c_000000002274_4	20110800_E1S_4	D00012	CLD; catechol lignan dehydroxylase	CLD	STM_0716_E_M_E035	catechin	14	0.0266581	d__Archaea;p__Halobacteriota;c__Methanosarcinia;o__Methanotrichales;f__Methanotrichaceae;g__Methanothrix;s__
20110800_E1S_4_c_000000002513_6	20110800_E1S_4	D00012	CLD; catechol lignan dehydroxylase	CLD	STM_0716_E_M_E035	catechin	14	0.0742815	d__Archaea;p__Halobacteriota;c__Methanosarcinia;o__Methanotrichales;f__Methanotrichaceae;g__Methanothrix;s__
20110800_E1S_4_c_000000002274_4	20110800_E1S_4	D00012	CLD; catechol lignan dehydroxylase	CLD	STM_0716_E_M_E050	unamended	21	0.0237452	d__Archaea;p__Halobacteriota;c__Methanosarcinia;o__Methanotrichales;f__Methanotrichaceae;g__Methanothrix;s__
20110800_E1S_4_c_000000002274_4	20110800_E1S_4	D00012	CLD; catechol lignan dehydroxylase	CLD	STM_0716_E_M_E051	unamended	21	0.0259497	d__Archaea;p__Halobacteriota;c__Methanosarcinia;o__Methanotrichales;f__Methanotrichaceae;g__Methanothrix;s__
20110800_E1S_4_c_000000002513_6	20110800_E1S_4	D00012	CLD; catechol lignan dehydroxylase	CLD	STM_0716_E_M_E051	unamended	21	0.197202	d__Archaea;p__Halobacteriota;c__Methanosarcinia;o__Methanotrichales;f__Methanotrichaceae;g__Methanothrix;s__
20110800_E1S_4_c_000000002274_4	20110800_E1S_4	D00012	CLD; catechol lignan dehydroxylase	CLD	STM_0716_E_M_E052	unamended	21	0.0301736	d__Archaea;p__Halobacteriota;c__Methanosarcinia;o__Methanotrichales;f__Methanotrichaceae;g__Methanothrix;s__
20110800_E1S_4_c_000000002513_6	20110800_E1S_4	D00012	CLD; catechol lignan dehydroxylase	CLD	STM_0716_E_M_E052	unamended	21	0.050956	d__Archaea;p__Halobacteriota;c__Methanosarcinia;o__Methanotrichales;f__Methanotrichaceae;g__Methanothrix;s__
20110800_E1S_4_c_000000002274_4	20110800_E1S_4	D00012	CLD; catechol lignan dehydroxylase	CLD	STM_0716_E_M_E058	catechin	21	0.0414409	d__Archaea;p__Halobacteriota;c__Methanosarcinia;o__Methanotrichales;f__Methanotrichaceae;g__Methanothrix;s__
20110800_E1S_4_c_000000002513_6	20110800_E1S_4	D00012	CLD; catechol lignan dehydroxylase	CLD	STM_0716_E_M_E058	catechin	21	0.0419901	d__Archaea;p__Halobacteriota;c__Methanosarcinia;o__Methanotrichales;f__Methanotrichaceae;g__Methanothrix;s__
20110800_E1S_4_c_000000002274_4	20110800_E1S_4	D00012	CLD; catechol lignan dehydroxylase	CLD	STM_0716_E_M_E059	catechin	21	0.0152618	d__Archaea;p__Halobacteriota;c__Methanosarcinia;o__Methanotrichales;f__Methanotrichaceae;g__Methanothrix;s__
20110800_E1S_4_c_000000002513_6	20110800_E1S_4	D00012	CLD; catechol lignan dehydroxylase	CLD	STM_0716_E_M_E059	catechin	21	0.0206187	d__Archaea;p__Halobacteriota;c__Methanosarcinia;o__Methanotrichales;f__Methanotrichaceae;g__Methanothrix;s__
20110800_E1S_4_c_000000002274_4	20110800_E1S_4	D00012	CLD; catechol lignan dehydroxylase	CLD	STM_0716_E_M_E060	catechin	21	0.0200682	d__Archaea;p__Halobacteriota;c__Methanosarcinia;o__Methanotrichales;f__Methanotrichaceae;g__Methanothrix;s__
20110800_E1S_4_c_000000002513_6	20110800_E1S_4	D00012	CLD; catechol lignan dehydroxylase	CLD	STM_0716_E_M_E060	catechin	21	0.0203343	d__Archaea;p__Halobacteriota;c__Methanosarcinia;o__Methanotrichales;f__Methanotrichaceae;g__Methanothrix;s__
20110800_E1S_4_c_000000002274_4	20110800_E1S_4	D00012	CLD; catechol lignan dehydroxylase	CLD	STM_0716_E_M_E062	unamended	35	0.0247713	d__Archaea;p__Halobacteriota;c__Methanosarcinia;o__Methanotrichales;f__Methanotrichaceae;g__Methanothrix;s__
20110800_E1S_4_c_000000002513_6	20110800_E1S_4	D00012	CLD; catechol lignan dehydroxylase	CLD	STM_0716_E_M_E062	unamended	35	0.0853388	d__Archaea;p__Halobacteriota;c__Methanosarcinia;o__Methanotrichales;f__Methanotrichaceae;g__Methanothrix;s__
20110800_E1S_4_c_000000002274_4	20110800_E1S_4	D00012	CLD; catechol lignan dehydroxylase	CLD	STM_0716_E_M_E063	unamended	35	0.0307028	d__Archaea;p__Halobacteriota;c__Methanosarcinia;o__Methanotrichales;f__Methanotrichaceae;g__Methanothrix;s__
20110800_E1S_4_c_000000002513_6	20110800_E1S_4	D00012	CLD; catechol lignan dehydroxylase	CLD	STM_0716_E_M_E063	unamended	35	0.111995	d__Archaea;p__Halobacteriota;c__Methanosarcinia;o__Methanotrichales;f__Methanotrichaceae;g__Methanothrix;s__
20110800_E1S_4_c_000000002513_6	20110800_E1S_4	D00012	CLD; catechol lignan dehydroxylase	CLD	STM_0716_E_M_E064	unamended	35	0.0118709	d__Archaea;p__Halobacteriota;c__Methanosarcinia;o__Methanotrichales;f__Methanotrichaceae;g__Methanothrix;s__
20110800_E1S_4_c_000000002513_6	20110800_E1S_4	D00012	CLD; catechol lignan dehydroxylase	CLD	STM_0716_E_M_E071	catechin	35	0.0222951	d__Archaea;p__Halobacteriota;c__Methanosarcinia;o__Methanotrichales;f__Methanotrichaceae;g__Methanothrix;s__
20110800_E1S_4_c_000000002513_6	20110800_E1S_4	D00012	CLD; catechol lignan dehydroxylase	CLD	STM_0716_E_M_E072	catechin	35	0.00369756	d__Archaea;p__Halobacteriota;c__Methanosarcinia;o__Methanotrichales;f__Methanotrichaceae;g__Methanothrix;s__
20110800_E1S_4_c_000000002274_4	20110800_E1S_4	D00012	CLD; catechol lignan dehydroxylase	CLD	STM_0716_E_M_E121	unamended	7	0.0679272	d__Archaea;p__Halobacteriota;c__Methanosarcinia;o__Methanotrichales;f__Methanotrichaceae;g__Methanothrix;s__
20110800_E1S_4_c_000000002513_6	20110800_E1S_4	D00012	CLD; catechol lignan dehydroxylase	CLD	STM_0716_E_M_E121	unamended	7	0.100947	d__Archaea;p__Halobacteriota;c__Methanosarcinia;o__Methanotrichales;f__Methanotrichaceae;g__Methanothrix;s__
20110800_E1S_4_c_000000002274_4	20110800_E1S_4	D00012	CLD; catechol lignan dehydroxylase	CLD	STM_0716_E_M_E122	unamended	7	0.0570513	d__Archaea;p__Halobacteriota;c__Methanosarcinia;o__Methanotrichales;f__Methanotrichaceae;g__Methanothrix;s__
20110800_E1S_4_c_000000002513_6	20110800_E1S_4	D00012	CLD; catechol lignan dehydroxylase	CLD	STM_0716_E_M_E122	unamended	7	0.0711477	d__Archaea;p__Halobacteriota;c__Methanosarcinia;o__Methanotrichales;f__Methanotrichaceae;g__Methanothrix;s__
20110800_E1S_4_c_000000002274_4	20110800_E1S_4	D00012	CLD; catechol lignan dehydroxylase	CLD	STM_0716_E_M_E123	unamended	7	0.0860577	d__Archaea;p__Halobacteriota;c__Methanosarcinia;o__Methanotrichales;f__Methanotrichaceae;g__Methanothrix;s__
20110800_E1S_4_c_000000002513_6	20110800_E1S_4	D00012	CLD; catechol lignan dehydroxylase	CLD	STM_0716_E_M_E123	unamended	7	0.105884	d__Archaea;p__Halobacteriota;c__Methanosarcinia;o__Methanotrichales;f__Methanotrichaceae;g__Methanothrix;s__
20110800_E1S_4_c_000000002274_4	20110800_E1S_4	D00012	CLD; catechol lignan dehydroxylase	CLD	STM_0716_E_M_E129	catechin	7	0.00566387	d__Archaea;p__Halobacteriota;c__Methanosarcinia;o__Methanotrichales;f__Methanotrichaceae;g__Methanothrix;s__
20110800_E1S_4_c_000000002513_6	20110800_E1S_4	D00012	CLD; catechol lignan dehydroxylase	CLD	STM_0716_E_M_E129	catechin	7	0.0688673	d__Archaea;p__Halobacteriota;c__Methanosarcinia;o__Methanotrichales;f__Methanotrichaceae;g__Methanothrix;s__
20110800_E1S_4_c_000000002274_4	20110800_E1S_4	D00012	CLD; catechol lignan dehydroxylase	CLD	STM_0716_E_M_E130	catechin	7	0.0430195	d__Archaea;p__Halobacteriota;c__Methanosarcinia;o__Methanotrichales;f__Methanotrichaceae;g__Methanothrix;s__
20110800_E1S_4_c_000000002513_6	20110800_E1S_4	D00012	CLD; catechol lignan dehydroxylase	CLD	STM_0716_E_M_E130	catechin	7	0.0479487	d__Archaea;p__Halobacteriota;c__Methanosarcinia;o__Methanotrichales;f__Methanotrichaceae;g__Methanothrix;s__
20110800_E1S_4_c_000000002274_4	20110800_E1S_4	D00012	CLD; catechol lignan dehydroxylase	CLD	STM_0716_E_M_E131	catechin	7	0.0658827	d__Archaea;p__Halobacteriota;c__Methanosarcinia;o__Methanotrichales;f__Methanotrichaceae;g__Methanothrix;s__
20110800_E1S_4_c_000000002513_6	20110800_E1S_4	D00012	CLD; catechol lignan dehydroxylase	CLD	STM_0716_E_M_E131	catechin	7	0.0746096	d__Archaea;p__Halobacteriota;c__Methanosarcinia;o__Methanotrichales;f__Methanotrichaceae;g__Methanothrix;s__
20110800_E1S_5_c_000000001420_1	20110800_E1S_5	D00017	CarB;caffeyl-CoA synthetase	carABCDE	STM_0716_E_M_E002	unamended	0	0.00692135	d__Archaea;p__Halobacteriota;c__Methanomicrobia;o__Methanomicrobiales;f__Methanoregulaceae;g__Methanoregula;s__Methanoregula sp003154335
20110800_E1S_5_c_000000001480_16	20110800_E1S_5	D00017	CarB;caffeyl-CoA synthetase	carABCDE	STM_0716_E_M_E025	unamended	14	0.029048	d__Archaea;p__Halobacteriota;c__Methanomicrobia;o__Methanomicrobiales;f__Methanoregulaceae;g__Methanoregula;s__Methanoregula sp003154335
20110800_E1S_5_c_000000001420_1	20110800_E1S_5	D00017	CarB;caffeyl-CoA synthetase	carABCDE	STM_0716_E_M_E033	catechin	14	0.0702623	d__Archaea;p__Halobacteriota;c__Methanomicrobia;o__Methanomicrobiales;f__Methanoregulaceae;g__Methanoregula;s__Methanoregula sp003154335
20110800_E1S_5_c_000000001480_16	20110800_E1S_5	D00017	CarB;caffeyl-CoA synthetase	carABCDE	STM_0716_E_M_E033	catechin	14	0.0173589	d__Archaea;p__Halobacteriota;c__Methanomicrobia;o__Methanomicrobiales;f__Methanoregulaceae;g__Methanoregula;s__Methanoregula sp003154335
20110800_E1S_5_c_000000001480_16	20110800_E1S_5	D00017	CarB;caffeyl-CoA synthetase	carABCDE	STM_0716_E_M_E034	catechin	14	0.0465415	d__Archaea;p__Halobacteriota;c__Methanomicrobia;o__Methanomicrobiales;f__Methanoregulaceae;g__Methanoregula;s__Methanoregula sp003154335
20110800_E1S_5_c_000000001480_16	20110800_E1S_5	D00017	CarB;caffeyl-CoA synthetase	carABCDE	STM_0716_E_M_E035	catechin	14	0.0539434	d__Archaea;p__Halobacteriota;c__Methanomicrobia;o__Methanomicrobiales;f__Methanoregulaceae;g__Methanoregula;s__Methanoregula sp003154335
20110800_E1S_5_c_000000001420_1	20110800_E1S_5	D00017	CarB;caffeyl-CoA synthetase	carABCDE	STM_0716_E_M_E050	unamended	21	0.0792343	d__Archaea;p__Halobacteriota;c__Methanomicrobia;o__Methanomicrobiales;f__Methanoregulaceae;g__Methanoregula;s__Methanoregula sp003154335
20110800_E1S_5_c_000000001480_16	20110800_E1S_5	D00017	CarB;caffeyl-CoA synthetase	carABCDE	STM_0716_E_M_E050	unamended	21	0.048049	d__Archaea;p__Halobacteriota;c__Methanomicrobia;o__Methanomicrobiales;f__Methanoregulaceae;g__Methanoregula;s__Methanoregula sp003154335
20110800_E1S_5_c_000000001420_1	20110800_E1S_5	D00017	CarB;caffeyl-CoA synthetase	carABCDE	STM_0716_E_M_E051	unamended	21	0.0314875	d__Archaea;p__Halobacteriota;c__Methanomicrobia;o__Methanomicrobiales;f__Methanoregulaceae;g__Methanoregula;s__Methanoregula sp003154335
20110800_E1S_5_c_000000001420_1	20110800_E1S_5	D00017	CarB;caffeyl-CoA synthetase	carABCDE	STM_0716_E_M_E052	unamended	21	0.00610214	d__Archaea;p__Halobacteriota;c__Methanomicrobia;o__Methanomicrobiales;f__Methanoregulaceae;g__Methanoregula;s__Methanoregula sp003154335
20110800_E1S_5_c_000000001480_16	20110800_E1S_5	D00017	CarB;caffeyl-CoA synthetase	carABCDE	STM_0716_E_M_E052	unamended	21	0.0271366	d__Archaea;p__Halobacteriota;c__Methanomicrobia;o__Methanomicrobiales;f__Methanoregulaceae;g__Methanoregula;s__Methanoregula sp003154335
20110800_E1S_5_c_000000001480_16	20110800_E1S_5	D00017	CarB;caffeyl-CoA synthetase	carABCDE	STM_0716_E_M_E058	catechin	21	0.0279523	d__Archaea;p__Halobacteriota;c__Methanomicrobia;o__Methanomicrobiales;f__Methanoregulaceae;g__Methanoregula;s__Methanoregula sp003154335
20110800_E1S_5_c_000000001420_1	20110800_E1S_5	D00017	CarB;caffeyl-CoA synthetase	carABCDE	STM_0716_E_M_E059	catechin	21	0.0432102	d__Archaea;p__Halobacteriota;c__Methanomicrobia;o__Methanomicrobiales;f__Methanoregulaceae;g__Methanoregula;s__Methanoregula sp003154335
20110800_E1S_5_c_000000001480_16	20110800_E1S_5	D00017	CarB;caffeyl-CoA synthetase	carABCDE	STM_0716_E_M_E059	catechin	21	0.034314	d__Archaea;p__Halobacteriota;c__Methanomicrobia;o__Methanomicrobiales;f__Methanoregulaceae;g__Methanoregula;s__Methanoregula sp003154335
20110800_E1S_5_c_000000001420_1	20110800_E1S_5	D00017	CarB;caffeyl-CoA synthetase	carABCDE	STM_0716_E_M_E060	catechin	21	0.00608772	d__Archaea;p__Halobacteriota;c__Methanomicrobia;o__Methanomicrobiales;f__Methanoregulaceae;g__Methanoregula;s__Methanoregula sp003154335
20110800_E1S_5_c_000000001480_16	20110800_E1S_5	D00017	CarB;caffeyl-CoA synthetase	carABCDE	STM_0716_E_M_E121	unamended	7	0.00610901	d__Archaea;p__Halobacteriota;c__Methanomicrobia;o__Methanomicrobiales;f__Methanoregulaceae;g__Methanoregula;s__Methanoregula sp003154335
20110800_E1S_5_c_000000001420_1	20110800_E1S_5	D00017	CarB;caffeyl-CoA synthetase	carABCDE	STM_0716_E_M_E130	catechin	7	0.00522001	d__Archaea;p__Halobacteriota;c__Methanomicrobia;o__Methanomicrobiales;f__Methanoregulaceae;g__Methanoregula;s__Methanoregula sp003154335
20110800_E1S_5_c_000000001522_3	20110800_E1S_5	D00012	CLD; catechol lignan dehydroxylase	CLD	STM_0716_E_M_E002	unamended	0	0.00570408	d__Archaea;p__Halobacteriota;c__Methanomicrobia;o__Methanomicrobiales;f__Methanoregulaceae;g__Methanoregula;s__Methanoregula sp003154335
20110800_E1S_5_c_000000001522_3	20110800_E1S_5	D00012	CLD; catechol lignan dehydroxylase	CLD	STM_0716_E_M_E004	unamended	0	0.00539743	d__Archaea;p__Halobacteriota;c__Methanomicrobia;o__Methanomicrobiales;f__Methanoregulaceae;g__Methanoregula;s__Methanoregula sp003154335
20110800_E1S_5_c_000000001522_3	20110800_E1S_5	D00012	CLD; catechol lignan dehydroxylase	CLD	STM_0716_E_M_E025	unamended	14	0.00538317	d__Archaea;p__Halobacteriota;c__Methanomicrobia;o__Methanomicrobiales;f__Methanoregulaceae;g__Methanoregula;s__Methanoregula sp003154335
20110800_E1S_5_c_000000001522_3	20110800_E1S_5	D00012	CLD; catechol lignan dehydroxylase	CLD	STM_0716_E_M_E027	unamended	14	0.0127134	d__Archaea;p__Halobacteriota;c__Methanomicrobia;o__Methanomicrobiales;f__Methanoregulaceae;g__Methanoregula;s__Methanoregula sp003154335
20110800_E1S_5_c_000000001649_1	20110800_E1S_5	D00012	CLD; catechol lignan dehydroxylase	CLD	STM_0716_E_M_E027	unamended	14	0.00611667	d__Archaea;p__Halobacteriota;c__Methanomicrobia;o__Methanomicrobiales;f__Methanoregulaceae;g__Methanoregula;s__Methanoregula sp003154335
20110800_E1S_5_c_000000001522_3	20110800_E1S_5	D00012	CLD; catechol lignan dehydroxylase	CLD	STM_0716_E_M_E033	catechin	14	0.0193017	d__Archaea;p__Halobacteriota;c__Methanomicrobia;o__Methanomicrobiales;f__Methanoregulaceae;g__Methanoregula;s__Methanoregula sp003154335
20110800_E1S_5_c_000000001649_1	20110800_E1S_5	D00012	CLD; catechol lignan dehydroxylase	CLD	STM_0716_E_M_E033	catechin	14	0.00619094	d__Archaea;p__Halobacteriota;c__Methanomicrobia;o__Methanomicrobiales;f__Methanoregulaceae;g__Methanoregula;s__Methanoregula sp003154335
20110800_E1S_5_c_000000001522_3	20110800_E1S_5	D00012	CLD; catechol lignan dehydroxylase	CLD	STM_0716_E_M_E034	catechin	14	0.049286	d__Archaea;p__Halobacteriota;c__Methanomicrobia;o__Methanomicrobiales;f__Methanoregulaceae;g__Methanoregula;s__Methanoregula sp003154335
20110800_E1S_5_c_000000001522_3	20110800_E1S_5	D00012	CLD; catechol lignan dehydroxylase	CLD	STM_0716_E_M_E035	catechin	14	0.00666452	d__Archaea;p__Halobacteriota;c__Methanomicrobia;o__Methanomicrobiales;f__Methanoregulaceae;g__Methanoregula;s__Methanoregula sp003154335
20110800_E1S_5_c_000000001649_1	20110800_E1S_5	D00012	CLD; catechol lignan dehydroxylase	CLD	STM_0716_E_M_E035	catechin	14	0.00641286	d__Archaea;p__Halobacteriota;c__Methanomicrobia;o__Methanomicrobiales;f__Methanoregulaceae;g__Methanoregula;s__Methanoregula sp003154335
20110800_E1S_5_c_000000001522_3	20110800_E1S_5	D00012	CLD; catechol lignan dehydroxylase	CLD	STM_0716_E_M_E050	unamended	21	0.00593629	d__Archaea;p__Halobacteriota;c__Methanomicrobia;o__Methanomicrobiales;f__Methanoregulaceae;g__Methanoregula;s__Methanoregula sp003154335
20110800_E1S_5_c_000000001522_3	20110800_E1S_5	D00012	CLD; catechol lignan dehydroxylase	CLD	STM_0716_E_M_E051	unamended	21	0.0518994	d__Archaea;p__Halobacteriota;c__Methanomicrobia;o__Methanomicrobiales;f__Methanoregulaceae;g__Methanoregula;s__Methanoregula sp003154335
20110800_E1S_5_c_000000001649_1	20110800_E1S_5	D00012	CLD; catechol lignan dehydroxylase	CLD	STM_0716_E_M_E051	unamended	21	0.056182	d__Archaea;p__Halobacteriota;c__Methanomicrobia;o__Methanomicrobiales;f__Methanoregulaceae;g__Methanoregula;s__Methanoregula sp003154335
20110800_E1S_5_c_000000001522_3	20110800_E1S_5	D00012	CLD; catechol lignan dehydroxylase	CLD	STM_0716_E_M_E052	unamended	21	0.0251447	d__Archaea;p__Halobacteriota;c__Methanomicrobia;o__Methanomicrobiales;f__Methanoregulaceae;g__Methanoregula;s__Methanoregula sp003154335
20110800_E1S_5_c_000000001522_3	20110800_E1S_5	D00012	CLD; catechol lignan dehydroxylase	CLD	STM_0716_E_M_E058	catechin	21	0.00518011	d__Archaea;p__Halobacteriota;c__Methanomicrobia;o__Methanomicrobiales;f__Methanoregulaceae;g__Methanoregula;s__Methanoregula sp003154335
20110800_E1S_5_c_000000001649_1	20110800_E1S_5	D00012	CLD; catechol lignan dehydroxylase	CLD	STM_0716_E_M_E058	catechin	21	0.0747674	d__Archaea;p__Halobacteriota;c__Methanomicrobia;o__Methanomicrobiales;f__Methanoregulaceae;g__Methanoregula;s__Methanoregula sp003154335
20110800_E1S_5_c_000000001522_3	20110800_E1S_5	D00012	CLD; catechol lignan dehydroxylase	CLD	STM_0716_E_M_E059	catechin	21	0.0508725	d__Archaea;p__Halobacteriota;c__Methanomicrobia;o__Methanomicrobiales;f__Methanoregulaceae;g__Methanoregula;s__Methanoregula sp003154335
20110800_E1S_5_c_000000001649_1	20110800_E1S_5	D00012	CLD; catechol lignan dehydroxylase	CLD	STM_0716_E_M_E059	catechin	21	0.0195806	d__Archaea;p__Halobacteriota;c__Methanomicrobia;o__Methanomicrobiales;f__Methanoregulaceae;g__Methanoregula;s__Methanoregula sp003154335
20110800_E1S_5_c_000000001522_3	20110800_E1S_5	D00012	CLD; catechol lignan dehydroxylase	CLD	STM_0716_E_M_E060	catechin	21	0.0250853	d__Archaea;p__Halobacteriota;c__Methanomicrobia;o__Methanomicrobiales;f__Methanoregulaceae;g__Methanoregula;s__Methanoregula sp003154335
20110800_E1S_5_c_000000001649_1	20110800_E1S_5	D00012	CLD; catechol lignan dehydroxylase	CLD	STM_0716_E_M_E060	catechin	21	0.0144828	d__Archaea;p__Halobacteriota;c__Methanomicrobia;o__Methanomicrobiales;f__Methanoregulaceae;g__Methanoregula;s__Methanoregula sp003154335
20110800_E1S_5_c_000000001522_3	20110800_E1S_5	D00012	CLD; catechol lignan dehydroxylase	CLD	STM_0716_E_M_E062	unamended	35	0.0644054	d__Archaea;p__Halobacteriota;c__Methanomicrobia;o__Methanomicrobiales;f__Methanoregulaceae;g__Methanoregula;s__Methanoregula sp003154335
20110800_E1S_5_c_000000001522_3	20110800_E1S_5	D00012	CLD; catechol lignan dehydroxylase	CLD	STM_0716_E_M_E063	unamended	35	0.0122811	d__Archaea;p__Halobacteriota;c__Methanomicrobia;o__Methanomicrobiales;f__Methanoregulaceae;g__Methanoregula;s__Methanoregula sp003154335
20110800_E1S_5_c_000000001649_1	20110800_E1S_5	D00012	CLD; catechol lignan dehydroxylase	CLD	STM_0716_E_M_E063	unamended	35	0.00590868	d__Archaea;p__Halobacteriota;c__Methanomicrobia;o__Methanomicrobiales;f__Methanoregulaceae;g__Methanoregula;s__Methanoregula sp003154335
20110800_E1S_5_c_000000001522_3	20110800_E1S_5	D00012	CLD; catechol lignan dehydroxylase	CLD	STM_0716_E_M_E064	unamended	35	0.0234312	d__Archaea;p__Halobacteriota;c__Methanomicrobia;o__Methanomicrobiales;f__Methanoregulaceae;g__Methanoregula;s__Methanoregula sp003154335
20110800_E1S_5_c_000000001649_1	20110800_E1S_5	D00012	CLD; catechol lignan dehydroxylase	CLD	STM_0716_E_M_E121	unamended	7	0.00435748	d__Archaea;p__Halobacteriota;c__Methanomicrobia;o__Methanomicrobiales;f__Methanoregulaceae;g__Methanoregula;s__Methanoregula sp003154335
20110800_E1S_5_c_000000001649_1	20110800_E1S_5	D00012	CLD; catechol lignan dehydroxylase	CLD	STM_0716_E_M_E130	catechin	7	0.0041395	d__Archaea;p__Halobacteriota;c__Methanomicrobia;o__Methanomicrobiales;f__Methanoregulaceae;g__Methanoregula;s__Methanoregula sp003154335
20110800_E1S_5_c_000000001522_3	20110800_E1S_5	D00012	CLD; catechol lignan dehydroxylase	CLD	STM_0716_E_M_E131	catechin	7	0.0271282	d__Archaea;p__Halobacteriota;c__Methanomicrobia;o__Methanomicrobiales;f__Methanoregulaceae;g__Methanoregula;s__Methanoregula sp003154335
20110800_E2D_12_c_000000005549_3	20110800_E2D_12	D00016	CarC;caffeyl-CoA reductase	carABCDE	STM_0716_E_M_E002	unamended	0	0.0372865	d__Archaea;p__Thermoproteota;c__Bathyarchaeia;o__TCS64;f__TCS64;g__UBA8941;s__
20110800_E2D_12_c_000000005549_3	20110800_E2D_12	D00016	CarC;caffeyl-CoA reductase	carABCDE	STM_0716_E_M_E003	unamended	0	0.0974152	d__Archaea;p__Thermoproteota;c__Bathyarchaeia;o__TCS64;f__TCS64;g__UBA8941;s__
20110800_E2D_12_c_000000005549_3	20110800_E2D_12	D00016	CarC;caffeyl-CoA reductase	carABCDE	STM_0716_E_M_E004	unamended	0	0.0264615	d__Archaea;p__Thermoproteota;c__Bathyarchaeia;o__TCS64;f__TCS64;g__UBA8941;s__
20110800_E2D_12_c_000000005549_3	20110800_E2D_12	D00016	CarC;caffeyl-CoA reductase	carABCDE	STM_0716_E_M_E025	unamended	14	0.140755	d__Archaea;p__Thermoproteota;c__Bathyarchaeia;o__TCS64;f__TCS64;g__UBA8941;s__
20110800_E2D_12_c_000000005549_3	20110800_E2D_12	D00016	CarC;caffeyl-CoA reductase	carABCDE	STM_0716_E_M_E027	unamended	14	0.0831053	d__Archaea;p__Thermoproteota;c__Bathyarchaeia;o__TCS64;f__TCS64;g__UBA8941;s__
20110800_E2D_12_c_000000005549_3	20110800_E2D_12	D00016	CarC;caffeyl-CoA reductase	carABCDE	STM_0716_E_M_E033	catechin	14	0.0525715	d__Archaea;p__Thermoproteota;c__Bathyarchaeia;o__TCS64;f__TCS64;g__UBA8941;s__
20110800_E2D_12_c_000000005549_3	20110800_E2D_12	D00016	CarC;caffeyl-CoA reductase	carABCDE	STM_0716_E_M_E051	unamended	21	0.0212035	d__Archaea;p__Thermoproteota;c__Bathyarchaeia;o__TCS64;f__TCS64;g__UBA8941;s__
20110800_E2D_12_c_000000005549_3	20110800_E2D_12	D00016	CarC;caffeyl-CoA reductase	carABCDE	STM_0716_E_M_E052	unamended	21	0.0739649	d__Archaea;p__Thermoproteota;c__Bathyarchaeia;o__TCS64;f__TCS64;g__UBA8941;s__
20110800_E2D_12_c_000000005549_3	20110800_E2D_12	D00016	CarC;caffeyl-CoA reductase	carABCDE	STM_0716_E_M_E060	catechin	21	0.0163978	d__Archaea;p__Thermoproteota;c__Bathyarchaeia;o__TCS64;f__TCS64;g__UBA8941;s__
20110800_E2D_12_c_000000005549_3	20110800_E2D_12	D00016	CarC;caffeyl-CoA reductase	carABCDE	STM_0716_E_M_E063	unamended	35	0.0702446	d__Archaea;p__Thermoproteota;c__Bathyarchaeia;o__TCS64;f__TCS64;g__UBA8941;s__
20110800_E2D_12_c_000000005549_3	20110800_E2D_12	D00016	CarC;caffeyl-CoA reductase	carABCDE	STM_0716_E_M_E121	unamended	7	0.0814051	d__Archaea;p__Thermoproteota;c__Bathyarchaeia;o__TCS64;f__TCS64;g__UBA8941;s__
20110800_E2D_12_c_000000005549_3	20110800_E2D_12	D00016	CarC;caffeyl-CoA reductase	carABCDE	STM_0716_E_M_E122	unamended	7	0.0645463	d__Archaea;p__Thermoproteota;c__Bathyarchaeia;o__TCS64;f__TCS64;g__UBA8941;s__
20110800_E2D_12_c_000000005571_9	20110800_E2D_12	D00017	CarB;caffeyl-CoA synthetase	carABCDE	STM_0716_E_M_E002	unamended	0	0.0277343	d__Archaea;p__Thermoproteota;c__Bathyarchaeia;o__TCS64;f__TCS64;g__UBA8941;s__
20110800_E2D_12_c_000000005571_9	20110800_E2D_12	D00017	CarB;caffeyl-CoA synthetase	carABCDE	STM_0716_E_M_E003	unamended	0	0.108689	d__Archaea;p__Thermoproteota;c__Bathyarchaeia;o__TCS64;f__TCS64;g__UBA8941;s__
20110800_E2D_12_c_000000005571_9	20110800_E2D_12	D00017	CarB;caffeyl-CoA synthetase	carABCDE	STM_0716_E_M_E004	unamended	0	0.0590475	d__Archaea;p__Thermoproteota;c__Bathyarchaeia;o__TCS64;f__TCS64;g__UBA8941;s__
20110800_E2D_12_c_000000005571_9	20110800_E2D_12	D00017	CarB;caffeyl-CoA synthetase	carABCDE	STM_0716_E_M_E025	unamended	14	0.0785219	d__Archaea;p__Thermoproteota;c__Bathyarchaeia;o__TCS64;f__TCS64;g__UBA8941;s__
20110800_E2D_12_c_000000005571_9	20110800_E2D_12	D00017	CarB;caffeyl-CoA synthetase	carABCDE	STM_0716_E_M_E027	unamended	14	0.0193172	d__Archaea;p__Thermoproteota;c__Bathyarchaeia;o__TCS64;f__TCS64;g__UBA8941;s__
20110800_E2D_12_c_000000005571_9	20110800_E2D_12	D00017	CarB;caffeyl-CoA synthetase	carABCDE	STM_0716_E_M_E033	catechin	14	0.0782071	d__Archaea;p__Thermoproteota;c__Bathyarchaeia;o__TCS64;f__TCS64;g__UBA8941;s__
20110800_E2D_12_c_000000005571_9	20110800_E2D_12	D00017	CarB;caffeyl-CoA synthetase	carABCDE	STM_0716_E_M_E034	catechin	14	0.0179729	d__Archaea;p__Thermoproteota;c__Bathyarchaeia;o__TCS64;f__TCS64;g__UBA8941;s__
20110800_E2D_12_c_000000005571_9	20110800_E2D_12	D00017	CarB;caffeyl-CoA synthetase	carABCDE	STM_0716_E_M_E035	catechin	14	0.0729094	d__Archaea;p__Thermoproteota;c__Bathyarchaeia;o__TCS64;f__TCS64;g__UBA8941;s__
20110800_E2D_12_c_000000005571_9	20110800_E2D_12	D00017	CarB;caffeyl-CoA synthetase	carABCDE	STM_0716_E_M_E051	unamended	21	0.0394289	d__Archaea;p__Thermoproteota;c__Bathyarchaeia;o__TCS64;f__TCS64;g__UBA8941;s__
20110800_E2D_12_c_000000005571_9	20110800_E2D_12	D00017	CarB;caffeyl-CoA synthetase	carABCDE	STM_0716_E_M_E063	unamended	35	0.0149283	d__Archaea;p__Thermoproteota;c__Bathyarchaeia;o__TCS64;f__TCS64;g__UBA8941;s__
20110800_E2D_12_c_000000005571_9	20110800_E2D_12	D00017	CarB;caffeyl-CoA synthetase	carABCDE	STM_0716_E_M_E121	unamended	7	0.0440367	d__Archaea;p__Thermoproteota;c__Bathyarchaeia;o__TCS64;f__TCS64;g__UBA8941;s__
20110800_E2D_12_c_000000005365_2	20110800_E2D_12	D00012	CLD; catechol lignan dehydroxylase	CLD	STM_0716_E_M_E002	unamended	0	0.0291561	d__Archaea;p__Thermoproteota;c__Bathyarchaeia;o__TCS64;f__TCS64;g__UBA8941;s__
20110800_E2D_12_c_000000005391_3	20110800_E2D_12	D00012	CLD; catechol lignan dehydroxylase	CLD	STM_0716_E_M_E002	unamended	0	0.0453688	d__Archaea;p__Thermoproteota;c__Bathyarchaeia;o__TCS64;f__TCS64;g__UBA8941;s__
20110800_E2D_12_c_000000005365_2	20110800_E2D_12	D00012	CLD; catechol lignan dehydroxylase	CLD	STM_0716_E_M_E003	unamended	0	0.134936	d__Archaea;p__Thermoproteota;c__Bathyarchaeia;o__TCS64;f__TCS64;g__UBA8941;s__
20110800_E2D_12_c_000000005391_3	20110800_E2D_12	D00012	CLD; catechol lignan dehydroxylase	CLD	STM_0716_E_M_E003	unamended	0	0.122764	d__Archaea;p__Thermoproteota;c__Bathyarchaeia;o__TCS64;f__TCS64;g__UBA8941;s__
20110800_E2D_12_c_000000005365_2	20110800_E2D_12	D00012	CLD; catechol lignan dehydroxylase	CLD	STM_0716_E_M_E004	unamended	0	0.0220709	d__Archaea;p__Thermoproteota;c__Bathyarchaeia;o__TCS64;f__TCS64;g__UBA8941;s__
20110800_E2D_12_c_000000005391_3	20110800_E2D_12	D00012	CLD; catechol lignan dehydroxylase	CLD	STM_0716_E_M_E004	unamended	0	0.0804934	d__Archaea;p__Thermoproteota;c__Bathyarchaeia;o__TCS64;f__TCS64;g__UBA8941;s__
20110800_E2D_12_c_000000005365_2	20110800_E2D_12	D00012	CLD; catechol lignan dehydroxylase	CLD	STM_0716_E_M_E025	unamended	14	0.038522	d__Archaea;p__Thermoproteota;c__Bathyarchaeia;o__TCS64;f__TCS64;g__UBA8941;s__
20110800_E2D_12_c_000000005391_3	20110800_E2D_12	D00012	CLD; catechol lignan dehydroxylase	CLD	STM_0716_E_M_E025	unamended	14	0.0856328	d__Archaea;p__Thermoproteota;c__Bathyarchaeia;o__TCS64;f__TCS64;g__UBA8941;s__
20110800_E2D_12_c_000000005365_2	20110800_E2D_12	D00012	CLD; catechol lignan dehydroxylase	CLD	STM_0716_E_M_E027	unamended	14	0.016246	d__Archaea;p__Thermoproteota;c__Bathyarchaeia;o__TCS64;f__TCS64;g__UBA8941;s__
20110800_E2D_12_c_000000005391_3	20110800_E2D_12	D00012	CLD; catechol lignan dehydroxylase	CLD	STM_0716_E_M_E027	unamended	14	0.0221199	d__Archaea;p__Thermoproteota;c__Bathyarchaeia;o__TCS64;f__TCS64;g__UBA8941;s__
20110800_E2D_12_c_000000005365_2	20110800_E2D_12	D00012	CLD; catechol lignan dehydroxylase	CLD	STM_0716_E_M_E033	catechin	14	0.0263092	d__Archaea;p__Thermoproteota;c__Bathyarchaeia;o__TCS64;f__TCS64;g__UBA8941;s__
20110800_E2D_12_c_000000005365_2	20110800_E2D_12	D00012	CLD; catechol lignan dehydroxylase	CLD	STM_0716_E_M_E034	catechin	14	0.0100769	d__Archaea;p__Thermoproteota;c__Bathyarchaeia;o__TCS64;f__TCS64;g__UBA8941;s__
20110800_E2D_12_c_000000005365_2	20110800_E2D_12	D00012	CLD; catechol lignan dehydroxylase	CLD	STM_0716_E_M_E035	catechin	14	0.0136261	d__Archaea;p__Thermoproteota;c__Bathyarchaeia;o__TCS64;f__TCS64;g__UBA8941;s__
20110800_E2D_12_c_000000005391_3	20110800_E2D_12	D00012	CLD; catechol lignan dehydroxylase	CLD	STM_0716_E_M_E035	catechin	14	0.013252	d__Archaea;p__Thermoproteota;c__Bathyarchaeia;o__TCS64;f__TCS64;g__UBA8941;s__
20110800_E2D_12_c_000000005365_2	20110800_E2D_12	D00012	CLD; catechol lignan dehydroxylase	CLD	STM_0716_E_M_E050	unamended	21	0.0121372	d__Archaea;p__Thermoproteota;c__Bathyarchaeia;o__TCS64;f__TCS64;g__UBA8941;s__
20110800_E2D_12_c_000000005365_2	20110800_E2D_12	D00012	CLD; catechol lignan dehydroxylase	CLD	STM_0716_E_M_E051	unamended	21	0.0331601	d__Archaea;p__Thermoproteota;c__Bathyarchaeia;o__TCS64;f__TCS64;g__UBA8941;s__
20110800_E2D_12_c_000000005391_3	20110800_E2D_12	D00012	CLD; catechol lignan dehydroxylase	CLD	STM_0716_E_M_E051	unamended	21	0.0515994	d__Archaea;p__Thermoproteota;c__Bathyarchaeia;o__TCS64;f__TCS64;g__UBA8941;s__
20110800_E2D_12_c_000000005391_3	20110800_E2D_12	D00012	CLD; catechol lignan dehydroxylase	CLD	STM_0716_E_M_E052	unamended	21	0.0249994	d__Archaea;p__Thermoproteota;c__Bathyarchaeia;o__TCS64;f__TCS64;g__UBA8941;s__
20110800_E2D_12_c_000000005365_2	20110800_E2D_12	D00012	CLD; catechol lignan dehydroxylase	CLD	STM_0716_E_M_E058	catechin	21	0.00529556	d__Archaea;p__Thermoproteota;c__Bathyarchaeia;o__TCS64;f__TCS64;g__UBA8941;s__
20110800_E2D_12_c_000000005391_3	20110800_E2D_12	D00012	CLD; catechol lignan dehydroxylase	CLD	STM_0716_E_M_E059	catechin	21	0.0404628	d__Archaea;p__Thermoproteota;c__Bathyarchaeia;o__TCS64;f__TCS64;g__UBA8941;s__
20110800_E2D_12_c_000000005391_3	20110800_E2D_12	D00012	CLD; catechol lignan dehydroxylase	CLD	STM_0716_E_M_E060	catechin	21	0.0399045	d__Archaea;p__Thermoproteota;c__Bathyarchaeia;o__TCS64;f__TCS64;g__UBA8941;s__
20110800_E2D_12_c_000000005391_3	20110800_E2D_12	D00012	CLD; catechol lignan dehydroxylase	CLD	STM_0716_E_M_E063	unamended	35	0.0244203	d__Archaea;p__Thermoproteota;c__Bathyarchaeia;o__TCS64;f__TCS64;g__UBA8941;s__
20110800_E2D_12_c_000000005391_3	20110800_E2D_12	D00012	CLD; catechol lignan dehydroxylase	CLD	STM_0716_E_M_E070	catechin	35	0.0269427	d__Archaea;p__Thermoproteota;c__Bathyarchaeia;o__TCS64;f__TCS64;g__UBA8941;s__
20110800_E2D_12_c_000000005365_2	20110800_E2D_12	D00012	CLD; catechol lignan dehydroxylase	CLD	STM_0716_E_M_E121	unamended	7	0.0185177	d__Archaea;p__Thermoproteota;c__Bathyarchaeia;o__TCS64;f__TCS64;g__UBA8941;s__
20110800_E2D_12_c_000000005391_3	20110800_E2D_12	D00012	CLD; catechol lignan dehydroxylase	CLD	STM_0716_E_M_E121	unamended	7	0.0270138	d__Archaea;p__Thermoproteota;c__Bathyarchaeia;o__TCS64;f__TCS64;g__UBA8941;s__
20110800_E2D_12_c_000000005391_3	20110800_E2D_12	D00012	CLD; catechol lignan dehydroxylase	CLD	STM_0716_E_M_E122	unamended	7	0.0654479	d__Archaea;p__Thermoproteota;c__Bathyarchaeia;o__TCS64;f__TCS64;g__UBA8941;s__
20110800_E2D_12_c_000000005365_2	20110800_E2D_12	D00012	CLD; catechol lignan dehydroxylase	CLD	STM_0716_E_M_E123	unamended	7	0.0502719	d__Archaea;p__Thermoproteota;c__Bathyarchaeia;o__TCS64;f__TCS64;g__UBA8941;s__
20110800_E2D_12_c_000000005391_3	20110800_E2D_12	D00012	CLD; catechol lignan dehydroxylase	CLD	STM_0716_E_M_E123	unamended	7	0.0183343	d__Archaea;p__Thermoproteota;c__Bathyarchaeia;o__TCS64;f__TCS64;g__UBA8941;s__
20110800_E2D_12_c_000000005391_3	20110800_E2D_12	D00012	CLD; catechol lignan dehydroxylase	CLD	STM_0716_E_M_E129	catechin	7	0.0225245	d__Archaea;p__Thermoproteota;c__Bathyarchaeia;o__TCS64;f__TCS64;g__UBA8941;s__
20110800_E2D_12_c_000000005365_2	20110800_E2D_12	D00012	CLD; catechol lignan dehydroxylase	CLD	STM_0716_E_M_E130	catechin	7	0.0175913	d__Archaea;p__Thermoproteota;c__Bathyarchaeia;o__TCS64;f__TCS64;g__UBA8941;s__
20110800_E2D_12_c_000000005391_3	20110800_E2D_12	D00012	CLD; catechol lignan dehydroxylase	CLD	STM_0716_E_M_E130	catechin	7	0.0342167	d__Archaea;p__Thermoproteota;c__Bathyarchaeia;o__TCS64;f__TCS64;g__UBA8941;s__
20110800_E2D_12_c_000000005365_2	20110800_E2D_12	D00012	CLD; catechol lignan dehydroxylase	CLD	STM_0716_E_M_E131	catechin	7	0.0158473	d__Archaea;p__Thermoproteota;c__Bathyarchaeia;o__TCS64;f__TCS64;g__UBA8941;s__
20110800_E2D_12_c_000000005438_1	20110800_E2D_12	D00020	pgthA;pyrogallol-phloroglucinol transhydroxylase subunit A	pgthAB	STM_0716_E_M_E002	unamended	0	0.0223295	d__Archaea;p__Thermoproteota;c__Bathyarchaeia;o__TCS64;f__TCS64;g__UBA8941;s__
20110800_E2D_12_c_000000005438_1	20110800_E2D_12	D00020	pgthA;pyrogallol-phloroglucinol transhydroxylase subunit A	pgthAB	STM_0716_E_M_E003	unamended	0	0.0416702	d__Archaea;p__Thermoproteota;c__Bathyarchaeia;o__TCS64;f__TCS64;g__UBA8941;s__
20110800_E2D_12_c_000000005438_1	20110800_E2D_12	D00020	pgthA;pyrogallol-phloroglucinol transhydroxylase subunit A	pgthAB	STM_0716_E_M_E004	unamended	0	0.0422581	d__Archaea;p__Thermoproteota;c__Bathyarchaeia;o__TCS64;f__TCS64;g__UBA8941;s__
20110800_E2D_12_c_000000005438_1	20110800_E2D_12	D00020	pgthA;pyrogallol-phloroglucinol transhydroxylase subunit A	pgthAB	STM_0716_E_M_E033	catechin	14	0.0629662	d__Archaea;p__Thermoproteota;c__Bathyarchaeia;o__TCS64;f__TCS64;g__UBA8941;s__
20110800_E2D_12_c_000000005438_1	20110800_E2D_12	D00020	pgthA;pyrogallol-phloroglucinol transhydroxylase subunit A	pgthAB	STM_0716_E_M_E034	catechin	14	0.0289406	d__Archaea;p__Thermoproteota;c__Bathyarchaeia;o__TCS64;f__TCS64;g__UBA8941;s__
20110800_E2D_12_c_000000005438_1	20110800_E2D_12	D00020	pgthA;pyrogallol-phloroglucinol transhydroxylase subunit A	pgthAB	STM_0716_E_M_E058	catechin	21	0.0304175	d__Archaea;p__Thermoproteota;c__Bathyarchaeia;o__TCS64;f__TCS64;g__UBA8941;s__
20110800_E2D_12_c_000000005438_1	20110800_E2D_12	D00020	pgthA;pyrogallol-phloroglucinol transhydroxylase subunit A	pgthAB	STM_0716_E_M_E063	unamended	35	0.00600954	d__Archaea;p__Thermoproteota;c__Bathyarchaeia;o__TCS64;f__TCS64;g__UBA8941;s__
20110800_E2D_12_c_000000005438_1	20110800_E2D_12	D00020	pgthA;pyrogallol-phloroglucinol transhydroxylase subunit A	pgthAB	STM_0716_E_M_E121	unamended	7	0.00443186	d__Archaea;p__Thermoproteota;c__Bathyarchaeia;o__TCS64;f__TCS64;g__UBA8941;s__
20110800_E2D_12_c_000000005438_1	20110800_E2D_12	D00020	pgthA;pyrogallol-phloroglucinol transhydroxylase subunit A	pgthAB	STM_0716_E_M_E123	unamended	7	0.0120316	d__Archaea;p__Thermoproteota;c__Bathyarchaeia;o__TCS64;f__TCS64;g__UBA8941;s__
20110800_E2D_20_c_000000006544_36	20110800_E2D_20	D00016	CarC;caffeyl-CoA reductase	carABCDE	STM_0716_E_M_E121	unamended	7	0.0874274	d__Bacteria;p__Acidobacteriota;c__Thermoanaerobaculia;o__UBA5066;f__UBA5066;g__Fen-183;s__Fen-183 sp003152095
20110800_E2D_28_c_000000004781_18	20110800_E2D_28	D00016	CarC;caffeyl-CoA reductase	carABCDE	STM_0716_E_M_E027	unamended	14	0.019048	d__Bacteria;p__Chloroflexota;c__Limnocylindria;o__Limnocylindrales;f__CSP1-4;g__Fen-1039;s__
20110800_E2D_28_c_000000004781_18	20110800_E2D_28	D00016	CarC;caffeyl-CoA reductase	carABCDE	STM_0716_E_M_E034	catechin	14	0.0118149	d__Bacteria;p__Chloroflexota;c__Limnocylindria;o__Limnocylindrales;f__CSP1-4;g__Fen-1039;s__
20110800_E2D_28_c_000000004781_18	20110800_E2D_28	D00016	CarC;caffeyl-CoA reductase	carABCDE	STM_0716_E_M_E051	unamended	21	0.0155517	d__Bacteria;p__Chloroflexota;c__Limnocylindria;o__Limnocylindrales;f__CSP1-4;g__Fen-1039;s__
20110800_E2D_28_c_000000004781_18	20110800_E2D_28	D00016	CarC;caffeyl-CoA reductase	carABCDE	STM_0716_E_M_E058	catechin	21	0.0124178	d__Bacteria;p__Chloroflexota;c__Limnocylindria;o__Limnocylindrales;f__CSP1-4;g__Fen-1039;s__
20110800_E2D_28_c_000000004781_18	20110800_E2D_28	D00016	CarC;caffeyl-CoA reductase	carABCDE	STM_0716_E_M_E060	catechin	21	0.00601348	d__Bacteria;p__Chloroflexota;c__Limnocylindria;o__Limnocylindrales;f__CSP1-4;g__Fen-1039;s__
20110800_E2D_28_c_000000004781_18	20110800_E2D_28	D00016	CarC;caffeyl-CoA reductase	carABCDE	STM_0716_E_M_E121	unamended	7	0.108557	d__Bacteria;p__Chloroflexota;c__Limnocylindria;o__Limnocylindrales;f__CSP1-4;g__Fen-1039;s__
20110800_E2D_28_c_000000004753_8	20110800_E2D_28	D00017	CarB;caffeyl-CoA synthetase	carABCDE	STM_0716_E_M_E004	unamended	0	0.0140394	d__Bacteria;p__Chloroflexota;c__Limnocylindria;o__Limnocylindrales;f__CSP1-4;g__Fen-1039;s__
20110800_E2D_28_c_000000004753_8	20110800_E2D_28	D00017	CarB;caffeyl-CoA synthetase	carABCDE	STM_0716_E_M_E033	catechin	14	0.0418386	d__Bacteria;p__Chloroflexota;c__Limnocylindria;o__Limnocylindrales;f__CSP1-4;g__Fen-1039;s__
20110800_E2D_28_c_000000004753_8	20110800_E2D_28	D00017	CarB;caffeyl-CoA synthetase	carABCDE	STM_0716_E_M_E034	catechin	14	0.00640998	d__Bacteria;p__Chloroflexota;c__Limnocylindria;o__Limnocylindrales;f__CSP1-4;g__Fen-1039;s__
20110800_E2D_28_c_000000004753_8	20110800_E2D_28	D00017	CarB;caffeyl-CoA synthetase	carABCDE	STM_0716_E_M_E050	unamended	21	0.0463233	d__Bacteria;p__Chloroflexota;c__Limnocylindria;o__Limnocylindrales;f__CSP1-4;g__Fen-1039;s__
20110800_E2D_28_c_000000004753_8	20110800_E2D_28	D00017	CarB;caffeyl-CoA synthetase	carABCDE	STM_0716_E_M_E051	unamended	21	0.0674986	d__Bacteria;p__Chloroflexota;c__Limnocylindria;o__Limnocylindrales;f__CSP1-4;g__Fen-1039;s__
20110800_E2D_28_c_000000004753_8	20110800_E2D_28	D00017	CarB;caffeyl-CoA synthetase	carABCDE	STM_0716_E_M_E052	unamended	21	0.0719452	d__Bacteria;p__Chloroflexota;c__Limnocylindria;o__Limnocylindrales;f__CSP1-4;g__Fen-1039;s__
20110800_E2D_28_c_000000004753_8	20110800_E2D_28	D00017	CarB;caffeyl-CoA synthetase	carABCDE	STM_0716_E_M_E058	catechin	21	0.0538966	d__Bacteria;p__Chloroflexota;c__Limnocylindria;o__Limnocylindrales;f__CSP1-4;g__Fen-1039;s__
20110800_E2D_28_c_000000004753_8	20110800_E2D_28	D00017	CarB;caffeyl-CoA synthetase	carABCDE	STM_0716_E_M_E060	catechin	21	0.0391502	d__Bacteria;p__Chloroflexota;c__Limnocylindria;o__Limnocylindrales;f__CSP1-4;g__Fen-1039;s__
20110800_E2D_28_c_000000004753_8	20110800_E2D_28	D00017	CarB;caffeyl-CoA synthetase	carABCDE	STM_0716_E_M_E130	catechin	7	0.0391649	d__Bacteria;p__Chloroflexota;c__Limnocylindria;o__Limnocylindrales;f__CSP1-4;g__Fen-1039;s__
20110800_E2D_31_c_000000007309_44	20110800_E2D_31	D00016	CarC;caffeyl-CoA reductase	carABCDE	STM_0716_E_M_E002	unamended	0	0.0190969	d__Bacteria;p__Actinomycetota;c__Thermoleophilia;o__UBA2241;f__UBA2241;g__Bog-752;s__Bog-752 sp003132645
20110800_E2D_31_c_000000007309_44	20110800_E2D_31	D00016	CarC;caffeyl-CoA reductase	carABCDE	STM_0716_E_M_E034	catechin	14	0.0165006	d__Bacteria;p__Actinomycetota;c__Thermoleophilia;o__UBA2241;f__UBA2241;g__Bog-752;s__Bog-752 sp003132645
20110800_E2D_31_c_000000007309_44	20110800_E2D_31	D00016	CarC;caffeyl-CoA reductase	carABCDE	STM_0716_E_M_E051	unamended	21	0.0108597	d__Bacteria;p__Actinomycetota;c__Thermoleophilia;o__UBA2241;f__UBA2241;g__Bog-752;s__Bog-752 sp003132645
20110800_E2D_31_c_000000007309_44	20110800_E2D_31	D00016	CarC;caffeyl-CoA reductase	carABCDE	STM_0716_E_M_E058	catechin	21	0.00867132	d__Bacteria;p__Actinomycetota;c__Thermoleophilia;o__UBA2241;f__UBA2241;g__Bog-752;s__Bog-752 sp003132645
20110800_E2D_31_c_000000007309_44	20110800_E2D_31	D00016	CarC;caffeyl-CoA reductase	carABCDE	STM_0716_E_M_E060	catechin	21	0.041992	d__Bacteria;p__Actinomycetota;c__Thermoleophilia;o__UBA2241;f__UBA2241;g__Bog-752;s__Bog-752 sp003132645
20110800_E2D_31_c_000000007309_44	20110800_E2D_31	D00016	CarC;caffeyl-CoA reductase	carABCDE	STM_0716_E_M_E064	unamended	35	0.0490287	d__Bacteria;p__Actinomycetota;c__Thermoleophilia;o__UBA2241;f__UBA2241;g__Bog-752;s__Bog-752 sp003132645
20110800_E2D_31_c_000000007309_44	20110800_E2D_31	D00016	CarC;caffeyl-CoA reductase	carABCDE	STM_0716_E_M_E070	catechin	35	0.0388829	d__Bacteria;p__Actinomycetota;c__Thermoleophilia;o__UBA2241;f__UBA2241;g__Bog-752;s__Bog-752 sp003132645
20110800_E2D_31_c_000000007309_44	20110800_E2D_31	D00016	CarC;caffeyl-CoA reductase	carABCDE	STM_0716_E_M_E071	catechin	35	0.0368331	d__Bacteria;p__Actinomycetota;c__Thermoleophilia;o__UBA2241;f__UBA2241;g__Bog-752;s__Bog-752 sp003132645
20110800_E2D_31_c_000000007309_44	20110800_E2D_31	D00016	CarC;caffeyl-CoA reductase	carABCDE	STM_0716_E_M_E122	unamended	7	0.0146926	d__Bacteria;p__Actinomycetota;c__Thermoleophilia;o__UBA2241;f__UBA2241;g__Bog-752;s__Bog-752 sp003132645
20110800_E2D_31_c_000000007309_44	20110800_E2D_31	D00016	CarC;caffeyl-CoA reductase	carABCDE	STM_0716_E_M_E130	catechin	7	0.0144026	d__Bacteria;p__Actinomycetota;c__Thermoleophilia;o__UBA2241;f__UBA2241;g__Bog-752;s__Bog-752 sp003132645
20110800_E2D_31_c_000000007299_15	20110800_E2D_31	D00012	CLD; catechol lignan dehydroxylase	CLD	STM_0716_E_M_E002	unamended	0	0.0292866	d__Bacteria;p__Actinomycetota;c__Thermoleophilia;o__UBA2241;f__UBA2241;g__Bog-752;s__Bog-752 sp003132645
20110800_E2D_31_c_000000007303_3	20110800_E2D_31	D00012	CLD; catechol lignan dehydroxylase	CLD	STM_0716_E_M_E002	unamended	0	0.00464977	d__Bacteria;p__Actinomycetota;c__Thermoleophilia;o__UBA2241;f__UBA2241;g__Bog-752;s__Bog-752 sp003132645
20110800_E2D_31_c_000000007299_15	20110800_E2D_31	D00012	CLD; catechol lignan dehydroxylase	CLD	STM_0716_E_M_E004	unamended	0	0.0207841	d__Bacteria;p__Actinomycetota;c__Thermoleophilia;o__UBA2241;f__UBA2241;g__Bog-752;s__Bog-752 sp003132645
20110800_E2D_31_c_000000007303_3	20110800_E2D_31	D00012	CLD; catechol lignan dehydroxylase	CLD	STM_0716_E_M_E004	unamended	0	0.0043998	d__Bacteria;p__Actinomycetota;c__Thermoleophilia;o__UBA2241;f__UBA2241;g__Bog-752;s__Bog-752 sp003132645
20110800_E2D_31_c_000000007299_15	20110800_E2D_31	D00012	CLD; catechol lignan dehydroxylase	CLD	STM_0716_E_M_E027	unamended	14	0.0285578	d__Bacteria;p__Actinomycetota;c__Thermoleophilia;o__UBA2241;f__UBA2241;g__Bog-752;s__Bog-752 sp003132645
20110800_E2D_31_c_000000007299_15	20110800_E2D_31	D00012	CLD; catechol lignan dehydroxylase	CLD	STM_0716_E_M_E035	catechin	14	0.0171089	d__Bacteria;p__Actinomycetota;c__Thermoleophilia;o__UBA2241;f__UBA2241;g__Bog-752;s__Bog-752 sp003132645
20110800_E2D_31_c_000000007303_3	20110800_E2D_31	D00012	CLD; catechol lignan dehydroxylase	CLD	STM_0716_E_M_E035	catechin	14	0.00543269	d__Bacteria;p__Actinomycetota;c__Thermoleophilia;o__UBA2241;f__UBA2241;g__Bog-752;s__Bog-752 sp003132645
20110800_E2D_31_c_000000007299_15	20110800_E2D_31	D00012	CLD; catechol lignan dehydroxylase	CLD	STM_0716_E_M_E051	unamended	21	0.0166543	d__Bacteria;p__Actinomycetota;c__Thermoleophilia;o__UBA2241;f__UBA2241;g__Bog-752;s__Bog-752 sp003132645
20110800_E2D_31_c_000000007299_15	20110800_E2D_31	D00012	CLD; catechol lignan dehydroxylase	CLD	STM_0716_E_M_E058	catechin	21	0.00664909	d__Bacteria;p__Actinomycetota;c__Thermoleophilia;o__UBA2241;f__UBA2241;g__Bog-752;s__Bog-752 sp003132645
20110800_E2D_31_c_000000007299_15	20110800_E2D_31	D00012	CLD; catechol lignan dehydroxylase	CLD	STM_0716_E_M_E059	catechin	21	0.0261196	d__Bacteria;p__Actinomycetota;c__Thermoleophilia;o__UBA2241;f__UBA2241;g__Bog-752;s__Bog-752 sp003132645
20110800_E2D_31_c_000000007299_15	20110800_E2D_31	D00012	CLD; catechol lignan dehydroxylase	CLD	STM_0716_E_M_E062	unamended	35	0.0445144	d__Bacteria;p__Actinomycetota;c__Thermoleophilia;o__UBA2241;f__UBA2241;g__Bog-752;s__Bog-752 sp003132645
20110800_E2D_31_c_000000007303_3	20110800_E2D_31	D00012	CLD; catechol lignan dehydroxylase	CLD	STM_0716_E_M_E062	unamended	35	0.00403854	d__Bacteria;p__Actinomycetota;c__Thermoleophilia;o__UBA2241;f__UBA2241;g__Bog-752;s__Bog-752 sp003132645
20110800_E2D_31_c_000000007299_15	20110800_E2D_31	D00012	CLD; catechol lignan dehydroxylase	CLD	STM_0716_E_M_E063	unamended	35	0.00788192	d__Bacteria;p__Actinomycetota;c__Thermoleophilia;o__UBA2241;f__UBA2241;g__Bog-752;s__Bog-752 sp003132645
20110800_E2D_31_c_000000007299_15	20110800_E2D_31	D00012	CLD; catechol lignan dehydroxylase	CLD	STM_0716_E_M_E064	unamended	35	0.00751895	d__Bacteria;p__Actinomycetota;c__Thermoleophilia;o__UBA2241;f__UBA2241;g__Bog-752;s__Bog-752 sp003132645
20110800_E2D_31_c_000000007299_15	20110800_E2D_31	D00012	CLD; catechol lignan dehydroxylase	CLD	STM_0716_E_M_E071	catechin	35	0.0376577	d__Bacteria;p__Actinomycetota;c__Thermoleophilia;o__UBA2241;f__UBA2241;g__Bog-752;s__Bog-752 sp003132645
20110800_E2D_31_c_000000007299_15	20110800_E2D_31	D00012	CLD; catechol lignan dehydroxylase	CLD	STM_0716_E_M_E072	catechin	35	0.00468404	d__Bacteria;p__Actinomycetota;c__Thermoleophilia;o__UBA2241;f__UBA2241;g__Bog-752;s__Bog-752 sp003132645
20110800_E2D_31_c_000000007303_3	20110800_E2D_31	D00012	CLD; catechol lignan dehydroxylase	CLD	STM_0716_E_M_E121	unamended	7	0.0258402	d__Bacteria;p__Actinomycetota;c__Thermoleophilia;o__UBA2241;f__UBA2241;g__Bog-752;s__Bog-752 sp003132645
20110800_E2D_31_c_000000007299_15	20110800_E2D_31	D00012	CLD; catechol lignan dehydroxylase	CLD	STM_0716_E_M_E123	unamended	7	0.00789015	d__Bacteria;p__Actinomycetota;c__Thermoleophilia;o__UBA2241;f__UBA2241;g__Bog-752;s__Bog-752 sp003132645
20110800_E2D_31_c_000000007299_15	20110800_E2D_31	D00012	CLD; catechol lignan dehydroxylase	CLD	STM_0716_E_M_E129	catechin	7	0.00727004	d__Bacteria;p__Actinomycetota;c__Thermoleophilia;o__UBA2241;f__UBA2241;g__Bog-752;s__Bog-752 sp003132645
20110800_E2D_31_c_000000007299_15	20110800_E2D_31	D00012	CLD; catechol lignan dehydroxylase	CLD	STM_0716_E_M_E130	catechin	7	0.0165657	d__Bacteria;p__Actinomycetota;c__Thermoleophilia;o__UBA2241;f__UBA2241;g__Bog-752;s__Bog-752 sp003132645
20110800_E2D_31_c_000000007309_21	20110800_E2D_31	D00020	pgthA;pyrogallol-phloroglucinol transhydroxylase subunit A	pgthAB	STM_0716_E_M_E004	unamended	0	0.00428803	d__Bacteria;p__Actinomycetota;c__Thermoleophilia;o__UBA2241;f__UBA2241;g__Bog-752;s__Bog-752 sp003132645
20110800_E2D_31_c_000000007309_21	20110800_E2D_31	D00020	pgthA;pyrogallol-phloroglucinol transhydroxylase subunit A	pgthAB	STM_0716_E_M_E051	unamended	21	0.00515398	d__Bacteria;p__Actinomycetota;c__Thermoleophilia;o__UBA2241;f__UBA2241;g__Bog-752;s__Bog-752 sp003132645
20110800_E2D_31_c_000000007309_21	20110800_E2D_31	D00020	pgthA;pyrogallol-phloroglucinol transhydroxylase subunit A	pgthAB	STM_0716_E_M_E063	unamended	35	0.00487842	d__Bacteria;p__Actinomycetota;c__Thermoleophilia;o__UBA2241;f__UBA2241;g__Bog-752;s__Bog-752 sp003132645
20110800_E2D_31_c_000000007309_20	20110800_E2D_31	D00020	pgthA;pyrogallol-phloroglucinol transhydroxylase subunit A	pgthAB	STM_0716_E_M_E121	unamended	7	0.0143411	d__Bacteria;p__Actinomycetota;c__Thermoleophilia;o__UBA2241;f__UBA2241;g__Bog-752;s__Bog-752 sp003132645
20110800_E2D_31_c_000000007309_21	20110800_E2D_31	D00020	pgthA;pyrogallol-phloroglucinol transhydroxylase subunit A	pgthAB	STM_0716_E_M_E122	unamended	7	0.0697305	d__Bacteria;p__Actinomycetota;c__Thermoleophilia;o__UBA2241;f__UBA2241;g__Bog-752;s__Bog-752 sp003132645
20110800_E2D_31_c_000000007309_20	20110800_E2D_31	D00020	pgthA;pyrogallol-phloroglucinol transhydroxylase subunit A	pgthAB	STM_0716_E_M_E123	unamended	7	0.0194666	d__Bacteria;p__Actinomycetota;c__Thermoleophilia;o__UBA2241;f__UBA2241;g__Bog-752;s__Bog-752 sp003132645
20110800_E2D_31_c_000000007309_21	20110800_E2D_31	D00020	pgthA;pyrogallol-phloroglucinol transhydroxylase subunit A	pgthAB	STM_0716_E_M_E131	catechin	7	0.0431044	d__Bacteria;p__Actinomycetota;c__Thermoleophilia;o__UBA2241;f__UBA2241;g__Bog-752;s__Bog-752 sp003132645
20110800_E2D_32_c_000000010181_11	20110800_E2D_32	D00017	CarB;caffeyl-CoA synthetase	carABCDE	STM_0716_E_M_E002	unamended	0	0.0141166	d__Bacteria;p__Spirochaetota;c__Spirochaetia;o__SZUA-6;f__Fen-1364;g__Fen-1364;s__
20110800_E2D_32_c_000000010181_11	20110800_E2D_32	D00017	CarB;caffeyl-CoA synthetase	carABCDE	STM_0716_E_M_E003	unamended	0	0.0474186	d__Bacteria;p__Spirochaetota;c__Spirochaetia;o__SZUA-6;f__Fen-1364;g__Fen-1364;s__
20110800_E2D_32_c_000000010181_11	20110800_E2D_32	D00017	CarB;caffeyl-CoA synthetase	carABCDE	STM_0716_E_M_E025	unamended	14	0.0133224	d__Bacteria;p__Spirochaetota;c__Spirochaetia;o__SZUA-6;f__Fen-1364;g__Fen-1364;s__
20110800_E2D_32_c_000000010181_11	20110800_E2D_32	D00017	CarB;caffeyl-CoA synthetase	carABCDE	STM_0716_E_M_E033	catechin	14	0.00796137	d__Bacteria;p__Spirochaetota;c__Spirochaetia;o__SZUA-6;f__Fen-1364;g__Fen-1364;s__
20110800_E2D_32_c_000000010181_11	20110800_E2D_32	D00017	CarB;caffeyl-CoA synthetase	carABCDE	STM_0716_E_M_E034	catechin	14	0.060987	d__Bacteria;p__Spirochaetota;c__Spirochaetia;o__SZUA-6;f__Fen-1364;g__Fen-1364;s__
20110800_E2D_32_c_000000010181_11	20110800_E2D_32	D00017	CarB;caffeyl-CoA synthetase	carABCDE	STM_0716_E_M_E051	unamended	21	0.0080276	d__Bacteria;p__Spirochaetota;c__Spirochaetia;o__SZUA-6;f__Fen-1364;g__Fen-1364;s__
20110800_E2D_32_c_000000010181_11	20110800_E2D_32	D00017	CarB;caffeyl-CoA synthetase	carABCDE	STM_0716_E_M_E123	unamended	7	0.00760633	d__Bacteria;p__Spirochaetota;c__Spirochaetia;o__SZUA-6;f__Fen-1364;g__Fen-1364;s__
20110800_E2D_32_c_000000010181_11	20110800_E2D_32	D00017	CarB;caffeyl-CoA synthetase	carABCDE	STM_0716_E_M_E129	catechin	7	0.0210256	d__Bacteria;p__Spirochaetota;c__Spirochaetia;o__SZUA-6;f__Fen-1364;g__Fen-1364;s__
20110800_E2D_32_c_000000010181_11	20110800_E2D_32	D00017	CarB;caffeyl-CoA synthetase	carABCDE	STM_0716_E_M_E130	catechin	7	0.0585561	d__Bacteria;p__Spirochaetota;c__Spirochaetia;o__SZUA-6;f__Fen-1364;g__Fen-1364;s__
20110800_E2D_32_c_000000009894_9	20110800_E2D_32	D00023	PGR;phloroglucinol reductase	PGR	STM_0716_E_M_E002	unamended	0	0.0296182	d__Bacteria;p__Spirochaetota;c__Spirochaetia;o__SZUA-6;f__Fen-1364;g__Fen-1364;s__
20110800_E2D_32_c_000000009894_9	20110800_E2D_32	D00023	PGR;phloroglucinol reductase	PGR	STM_0716_E_M_E003	unamended	0	0.0884352	d__Bacteria;p__Spirochaetota;c__Spirochaetia;o__SZUA-6;f__Fen-1364;g__Fen-1364;s__
20110800_E2D_32_c_000000009894_9	20110800_E2D_32	D00023	PGR;phloroglucinol reductase	PGR	STM_0716_E_M_E025	unamended	14	0.0978314	d__Bacteria;p__Spirochaetota;c__Spirochaetia;o__SZUA-6;f__Fen-1364;g__Fen-1364;s__
20110800_E2D_32_c_000000009894_9	20110800_E2D_32	D00023	PGR;phloroglucinol reductase	PGR	STM_0716_E_M_E051	unamended	21	0.0168428	d__Bacteria;p__Spirochaetota;c__Spirochaetia;o__SZUA-6;f__Fen-1364;g__Fen-1364;s__
20110800_E2D_32_c_000000009894_9	20110800_E2D_32	D00023	PGR;phloroglucinol reductase	PGR	STM_0716_E_M_E052	unamended	21	0.0261125	d__Bacteria;p__Spirochaetota;c__Spirochaetia;o__SZUA-6;f__Fen-1364;g__Fen-1364;s__
20110800_E2D_32_c_000000009894_9	20110800_E2D_32	D00023	PGR;phloroglucinol reductase	PGR	STM_0716_E_M_E058	catechin	21	0.0941411	d__Bacteria;p__Spirochaetota;c__Spirochaetia;o__SZUA-6;f__Fen-1364;g__Fen-1364;s__
20110800_E2D_32_c_000000009894_9	20110800_E2D_32	D00023	PGR;phloroglucinol reductase	PGR	STM_0716_E_M_E072	catechin	35	0.123164	d__Bacteria;p__Spirochaetota;c__Spirochaetia;o__SZUA-6;f__Fen-1364;g__Fen-1364;s__
20110800_E2D_32_c_000000009894_9	20110800_E2D_32	D00023	PGR;phloroglucinol reductase	PGR	STM_0716_E_M_E121	unamended	7	0.0470279	d__Bacteria;p__Spirochaetota;c__Spirochaetia;o__SZUA-6;f__Fen-1364;g__Fen-1364;s__
20110800_E2D_35_c_000000003234_17	20110800_E2D_35	D00017	CarB;caffeyl-CoA synthetase	carABCDE	STM_0716_E_M_E003	unamended	0	0.00553765	d__Bacteria;p__Chloroflexota;c__Limnocylindria;o__Limnocylindrales;f__CSP1-4;g__CTSoil-043;s__
20110800_E2D_35_c_000000003234_17	20110800_E2D_35	D00017	CarB;caffeyl-CoA synthetase	carABCDE	STM_0716_E_M_E004	unamended	0	0.0210592	d__Bacteria;p__Chloroflexota;c__Limnocylindria;o__Limnocylindrales;f__CSP1-4;g__CTSoil-043;s__
20110800_E2D_35_c_000000003234_17	20110800_E2D_35	D00017	CarB;caffeyl-CoA synthetase	carABCDE	STM_0716_E_M_E027	unamended	14	0.024802	d__Bacteria;p__Chloroflexota;c__Limnocylindria;o__Limnocylindrales;f__CSP1-4;g__CTSoil-043;s__
20110800_E2D_9_c_000000005893_1	20110800_E2D_9	D00012	CLD; catechol lignan dehydroxylase	CLD	STM_0716_E_M_E034	catechin	14	0.0137283	d__Bacteria;p__Acidobacteriota;c__Terriglobia;o__Bryobacterales;f__Bryobacteraceae;g__Solibacter;s__
20110800_E2M_1_c_000000003066_2	20110800_E2M_1	D00016	CarC;caffeyl-CoA reductase	carABCDE	STM_0716_E_M_E002	unamended	0	0.109774	d__Bacteria;p__Chloroflexota;c__Limnocylindria;o__Limnocylindrales;f__CSP1-4;g__Fen-1039;s__Fen-1039 sp003158495
20110800_E2M_1_c_000000003066_2	20110800_E2M_1	D00016	CarC;caffeyl-CoA reductase	carABCDE	STM_0716_E_M_E003	unamended	0	0.0102427	d__Bacteria;p__Chloroflexota;c__Limnocylindria;o__Limnocylindrales;f__CSP1-4;g__Fen-1039;s__Fen-1039 sp003158495
20110800_E2M_1_c_000000003066_2	20110800_E2M_1	D00016	CarC;caffeyl-CoA reductase	carABCDE	STM_0716_E_M_E004	unamended	0	0.0908882	d__Bacteria;p__Chloroflexota;c__Limnocylindria;o__Limnocylindrales;f__CSP1-4;g__Fen-1039;s__Fen-1039 sp003158495
20110800_E2M_1_c_000000003066_2	20110800_E2M_1	D00016	CarC;caffeyl-CoA reductase	carABCDE	STM_0716_E_M_E027	unamended	14	0.1835	d__Bacteria;p__Chloroflexota;c__Limnocylindria;o__Limnocylindrales;f__CSP1-4;g__Fen-1039;s__Fen-1039 sp003158495
20110800_E2M_1_c_000000003066_2	20110800_E2M_1	D00016	CarC;caffeyl-CoA reductase	carABCDE	STM_0716_E_M_E034	catechin	14	0.165987	d__Bacteria;p__Chloroflexota;c__Limnocylindria;o__Limnocylindrales;f__CSP1-4;g__Fen-1039;s__Fen-1039 sp003158495
20110800_E2M_1_c_000000003066_2	20110800_E2M_1	D00016	CarC;caffeyl-CoA reductase	carABCDE	STM_0716_E_M_E035	catechin	14	0.0160321	d__Bacteria;p__Chloroflexota;c__Limnocylindria;o__Limnocylindrales;f__CSP1-4;g__Fen-1039;s__Fen-1039 sp003158495
20110800_E2M_1_c_000000003066_2	20110800_E2M_1	D00016	CarC;caffeyl-CoA reductase	carABCDE	STM_0716_E_M_E050	unamended	21	0.0428409	d__Bacteria;p__Chloroflexota;c__Limnocylindria;o__Limnocylindrales;f__CSP1-4;g__Fen-1039;s__Fen-1039 sp003158495
20110800_E2M_1_c_000000003066_2	20110800_E2M_1	D00016	CarC;caffeyl-CoA reductase	carABCDE	STM_0716_E_M_E051	unamended	21	0.0390153	d__Bacteria;p__Chloroflexota;c__Limnocylindria;o__Limnocylindrales;f__CSP1-4;g__Fen-1039;s__Fen-1039 sp003158495
20110800_E2M_1_c_000000003066_2	20110800_E2M_1	D00016	CarC;caffeyl-CoA reductase	carABCDE	STM_0716_E_M_E052	unamended	21	0.127025	d__Bacteria;p__Chloroflexota;c__Limnocylindria;o__Limnocylindrales;f__CSP1-4;g__Fen-1039;s__Fen-1039 sp003158495
20110800_E2M_1_c_000000003066_2	20110800_E2M_1	D00016	CarC;caffeyl-CoA reductase	carABCDE	STM_0716_E_M_E058	catechin	21	0.0186919	d__Bacteria;p__Chloroflexota;c__Limnocylindria;o__Limnocylindrales;f__CSP1-4;g__Fen-1039;s__Fen-1039 sp003158495
20110800_E2M_1_c_000000003066_2	20110800_E2M_1	D00016	CarC;caffeyl-CoA reductase	carABCDE	STM_0716_E_M_E059	catechin	21	0.0367136	d__Bacteria;p__Chloroflexota;c__Limnocylindria;o__Limnocylindrales;f__CSP1-4;g__Fen-1039;s__Fen-1039 sp003158495
20110800_E2M_1_c_000000003066_2	20110800_E2M_1	D00016	CarC;caffeyl-CoA reductase	carABCDE	STM_0716_E_M_E060	catechin	21	0.024138	d__Bacteria;p__Chloroflexota;c__Limnocylindria;o__Limnocylindrales;f__CSP1-4;g__Fen-1039;s__Fen-1039 sp003158495
20110800_E2M_1_c_000000003066_2	20110800_E2M_1	D00016	CarC;caffeyl-CoA reductase	carABCDE	STM_0716_E_M_E063	unamended	35	0.0590868	d__Bacteria;p__Chloroflexota;c__Limnocylindria;o__Limnocylindrales;f__CSP1-4;g__Fen-1039;s__Fen-1039 sp003158495
20110800_E2M_1_c_000000003066_2	20110800_E2M_1	D00016	CarC;caffeyl-CoA reductase	carABCDE	STM_0716_E_M_E072	catechin	35	0.11412	d__Bacteria;p__Chloroflexota;c__Limnocylindria;o__Limnocylindrales;f__CSP1-4;g__Fen-1039;s__Fen-1039 sp003158495
20110800_E2M_1_c_000000003066_2	20110800_E2M_1	D00016	CarC;caffeyl-CoA reductase	carABCDE	STM_0716_E_M_E122	unamended	7	0.100292	d__Bacteria;p__Chloroflexota;c__Limnocylindria;o__Limnocylindrales;f__CSP1-4;g__Fen-1039;s__Fen-1039 sp003158495
20110800_E2M_1_c_000000003066_2	20110800_E2M_1	D00016	CarC;caffeyl-CoA reductase	carABCDE	STM_0716_E_M_E123	unamended	7	0.0665421	d__Bacteria;p__Chloroflexota;c__Limnocylindria;o__Limnocylindrales;f__CSP1-4;g__Fen-1039;s__Fen-1039 sp003158495
20110800_E2M_1_c_000000003066_2	20110800_E2M_1	D00016	CarC;caffeyl-CoA reductase	carABCDE	STM_0716_E_M_E129	catechin	7	0.109	d__Bacteria;p__Chloroflexota;c__Limnocylindria;o__Limnocylindrales;f__CSP1-4;g__Fen-1039;s__Fen-1039 sp003158495
20110800_E2M_1_c_000000003066_2	20110800_E2M_1	D00016	CarC;caffeyl-CoA reductase	carABCDE	STM_0716_E_M_E130	catechin	7	0.0517438	d__Bacteria;p__Chloroflexota;c__Limnocylindria;o__Limnocylindrales;f__CSP1-4;g__Fen-1039;s__Fen-1039 sp003158495
20110800_E2M_1_c_000000003066_2	20110800_E2M_1	D00016	CarC;caffeyl-CoA reductase	carABCDE	STM_0716_E_M_E131	catechin	7	0.107212	d__Bacteria;p__Chloroflexota;c__Limnocylindria;o__Limnocylindrales;f__CSP1-4;g__Fen-1039;s__Fen-1039 sp003158495
20110800_E2M_1_c_000000003185_1	20110800_E2M_1	D00017	CarB;caffeyl-CoA synthetase	carABCDE	STM_0716_E_M_E002	unamended	0	0.0562236	d__Bacteria;p__Chloroflexota;c__Limnocylindria;o__Limnocylindrales;f__CSP1-4;g__Fen-1039;s__Fen-1039 sp003158495
20110800_E2M_1_c_000000003185_1	20110800_E2M_1	D00017	CarB;caffeyl-CoA synthetase	carABCDE	STM_0716_E_M_E004	unamended	0	0.0212804	d__Bacteria;p__Chloroflexota;c__Limnocylindria;o__Limnocylindrales;f__CSP1-4;g__Fen-1039;s__Fen-1039 sp003158495
20110800_E2M_1_c_000000003185_1	20110800_E2M_1	D00017	CarB;caffeyl-CoA synthetase	carABCDE	STM_0716_E_M_E025	unamended	14	0.137957	d__Bacteria;p__Chloroflexota;c__Limnocylindria;o__Limnocylindrales;f__CSP1-4;g__Fen-1039;s__Fen-1039 sp003158495
20110800_E2M_1_c_000000003185_1	20110800_E2M_1	D00017	CarB;caffeyl-CoA synthetase	carABCDE	STM_0716_E_M_E027	unamended	14	0.10025	d__Bacteria;p__Chloroflexota;c__Limnocylindria;o__Limnocylindrales;f__CSP1-4;g__Fen-1039;s__Fen-1039 sp003158495
20110800_E2M_1_c_000000003185_1	20110800_E2M_1	D00017	CarB;caffeyl-CoA synthetase	carABCDE	STM_0716_E_M_E033	catechin	14	0.0126834	d__Bacteria;p__Chloroflexota;c__Limnocylindria;o__Limnocylindrales;f__CSP1-4;g__Fen-1039;s__Fen-1039 sp003158495
20110800_E2M_1_c_000000003185_1	20110800_E2M_1	D00017	CarB;caffeyl-CoA synthetase	carABCDE	STM_0716_E_M_E034	catechin	14	0.0582959	d__Bacteria;p__Chloroflexota;c__Limnocylindria;o__Limnocylindrales;f__CSP1-4;g__Fen-1039;s__Fen-1039 sp003158495
20110800_E2M_1_c_000000003185_1	20110800_E2M_1	D00017	CarB;caffeyl-CoA synthetase	carABCDE	STM_0716_E_M_E050	unamended	21	0.0117025	d__Bacteria;p__Chloroflexota;c__Limnocylindria;o__Limnocylindrales;f__CSP1-4;g__Fen-1039;s__Fen-1039 sp003158495
20110800_E2M_1_c_000000003185_1	20110800_E2M_1	D00017	CarB;caffeyl-CoA synthetase	carABCDE	STM_0716_E_M_E051	unamended	21	0.0895227	d__Bacteria;p__Chloroflexota;c__Limnocylindria;o__Limnocylindrales;f__CSP1-4;g__Fen-1039;s__Fen-1039 sp003158495
20110800_E2M_1_c_000000003185_1	20110800_E2M_1	D00017	CarB;caffeyl-CoA synthetase	carABCDE	STM_0716_E_M_E058	catechin	21	0.0714825	d__Bacteria;p__Chloroflexota;c__Limnocylindria;o__Limnocylindrales;f__CSP1-4;g__Fen-1039;s__Fen-1039 sp003158495
20110800_E2M_1_c_000000003185_1	20110800_E2M_1	D00017	CarB;caffeyl-CoA synthetase	carABCDE	STM_0716_E_M_E059	catechin	21	0.0200575	d__Bacteria;p__Chloroflexota;c__Limnocylindria;o__Limnocylindrales;f__CSP1-4;g__Fen-1039;s__Fen-1039 sp003158495
20110800_E2M_1_c_000000003185_1	20110800_E2M_1	D00017	CarB;caffeyl-CoA synthetase	carABCDE	STM_0716_E_M_E062	unamended	35	0.0585994	d__Bacteria;p__Chloroflexota;c__Limnocylindria;o__Limnocylindrales;f__CSP1-4;g__Fen-1039;s__Fen-1039 sp003158495
20110800_E2M_1_c_000000003185_1	20110800_E2M_1	D00017	CarB;caffeyl-CoA synthetase	carABCDE	STM_0716_E_M_E063	unamended	35	0.0363155	d__Bacteria;p__Chloroflexota;c__Limnocylindria;o__Limnocylindrales;f__CSP1-4;g__Fen-1039;s__Fen-1039 sp003158495
20110800_E2M_1_c_000000003185_1	20110800_E2M_1	D00017	CarB;caffeyl-CoA synthetase	carABCDE	STM_0716_E_M_E072	catechin	35	0.0575506	d__Bacteria;p__Chloroflexota;c__Limnocylindria;o__Limnocylindrales;f__CSP1-4;g__Fen-1039;s__Fen-1039 sp003158495
20110800_E2M_1_c_000000003185_1	20110800_E2M_1	D00017	CarB;caffeyl-CoA synthetase	carABCDE	STM_0716_E_M_E121	unamended	7	0.044636	d__Bacteria;p__Chloroflexota;c__Limnocylindria;o__Limnocylindrales;f__CSP1-4;g__Fen-1039;s__Fen-1039 sp003158495
20110800_E2M_1_c_000000003185_1	20110800_E2M_1	D00017	CarB;caffeyl-CoA synthetase	carABCDE	STM_0716_E_M_E122	unamended	7	0.129771	d__Bacteria;p__Chloroflexota;c__Limnocylindria;o__Limnocylindrales;f__CSP1-4;g__Fen-1039;s__Fen-1039 sp003158495
20110800_E2M_1_c_000000003185_1	20110800_E2M_1	D00017	CarB;caffeyl-CoA synthetase	carABCDE	STM_0716_E_M_E123	unamended	7	0.0605891	d__Bacteria;p__Chloroflexota;c__Limnocylindria;o__Limnocylindrales;f__CSP1-4;g__Fen-1039;s__Fen-1039 sp003158495
20110800_E2M_1_c_000000003185_1	20110800_E2M_1	D00017	CarB;caffeyl-CoA synthetase	carABCDE	STM_0716_E_M_E129	catechin	7	0.0223309	d__Bacteria;p__Chloroflexota;c__Limnocylindria;o__Limnocylindrales;f__CSP1-4;g__Fen-1039;s__Fen-1039 sp003158495
20110800_E2M_1_c_000000003185_1	20110800_E2M_1	D00017	CarB;caffeyl-CoA synthetase	carABCDE	STM_0716_E_M_E130	catechin	7	0.220497	d__Bacteria;p__Chloroflexota;c__Limnocylindria;o__Limnocylindrales;f__CSP1-4;g__Fen-1039;s__Fen-1039 sp003158495
20110800_E2M_1_c_000000003185_1	20110800_E2M_1	D00017	CarB;caffeyl-CoA synthetase	carABCDE	STM_0716_E_M_E131	catechin	7	0.122238	d__Bacteria;p__Chloroflexota;c__Limnocylindria;o__Limnocylindrales;f__CSP1-4;g__Fen-1039;s__Fen-1039 sp003158495
20110800_E2M_1_c_000000003065_5	20110800_E2M_1	D00023	PGR;phloroglucinol reductase	PGR	STM_0716_E_M_E002	unamended	0	0.0596868	d__Bacteria;p__Chloroflexota;c__Limnocylindria;o__Limnocylindrales;f__CSP1-4;g__Fen-1039;s__Fen-1039 sp003158495
20110800_E2M_1_c_000000003065_5	20110800_E2M_1	D00023	PGR;phloroglucinol reductase	PGR	STM_0716_E_M_E003	unamended	0	0.0111385	d__Bacteria;p__Chloroflexota;c__Limnocylindria;o__Limnocylindrales;f__CSP1-4;g__Fen-1039;s__Fen-1039 sp003158495
20110800_E2M_1_c_000000003065_5	20110800_E2M_1	D00023	PGR;phloroglucinol reductase	PGR	STM_0716_E_M_E004	unamended	0	0.169434	d__Bacteria;p__Chloroflexota;c__Limnocylindria;o__Limnocylindrales;f__CSP1-4;g__Fen-1039;s__Fen-1039 sp003158495
20110800_E2M_1_c_000000003065_5	20110800_E2M_1	D00023	PGR;phloroglucinol reductase	PGR	STM_0716_E_M_E034	catechin	14	0.0386792	d__Bacteria;p__Chloroflexota;c__Limnocylindria;o__Limnocylindrales;f__CSP1-4;g__Fen-1039;s__Fen-1039 sp003158495
20110800_E2M_1_c_000000003065_5	20110800_E2M_1	D00023	PGR;phloroglucinol reductase	PGR	STM_0716_E_M_E052	unamended	21	0.0263111	d__Bacteria;p__Chloroflexota;c__Limnocylindria;o__Limnocylindrales;f__CSP1-4;g__Fen-1039;s__Fen-1039 sp003158495
20110800_E2M_1_c_000000003065_5	20110800_E2M_1	D00023	PGR;phloroglucinol reductase	PGR	STM_0716_E_M_E063	unamended	35	0.160635	d__Bacteria;p__Chloroflexota;c__Limnocylindria;o__Limnocylindrales;f__CSP1-4;g__Fen-1039;s__Fen-1039 sp003158495
20110800_E2M_9_c_000000003823_3	20110800_E2M_9	D00017	CarB;caffeyl-CoA synthetase	carABCDE	STM_0716_E_M_E002	unamended	0	0.00688492	d__Archaea;p__Halobacteriota;c__Methanosarcinia;o__Methanotrichales;f__Methanotrichaceae;g__Methanothrix;s__
20110800_E2M_9_c_000000003823_3	20110800_E2M_9	D00017	CarB;caffeyl-CoA synthetase	carABCDE	STM_0716_E_M_E003	unamended	0	0.0308359	d__Archaea;p__Halobacteriota;c__Methanosarcinia;o__Methanotrichales;f__Methanotrichaceae;g__Methanothrix;s__
20110800_E2M_9_c_000000003823_3	20110800_E2M_9	D00017	CarB;caffeyl-CoA synthetase	carABCDE	STM_0716_E_M_E004	unamended	0	0.0390887	d__Archaea;p__Halobacteriota;c__Methanosarcinia;o__Methanotrichales;f__Methanotrichaceae;g__Methanothrix;s__
20110800_E2M_9_c_000000003823_3	20110800_E2M_9	D00017	CarB;caffeyl-CoA synthetase	carABCDE	STM_0716_E_M_E025	unamended	14	0.00649758	d__Archaea;p__Halobacteriota;c__Methanosarcinia;o__Methanotrichales;f__Methanotrichaceae;g__Methanothrix;s__
20110800_E2M_9_c_000000003823_3	20110800_E2M_9	D00017	CarB;caffeyl-CoA synthetase	carABCDE	STM_0716_E_M_E033	catechin	14	0.0155317	d__Archaea;p__Halobacteriota;c__Methanosarcinia;o__Methanotrichales;f__Methanotrichaceae;g__Methanothrix;s__
20110800_E2M_9_c_000000003823_3	20110800_E2M_9	D00017	CarB;caffeyl-CoA synthetase	carABCDE	STM_0716_E_M_E034	catechin	14	0.0297446	d__Archaea;p__Halobacteriota;c__Methanosarcinia;o__Methanotrichales;f__Methanotrichaceae;g__Methanothrix;s__
20110800_E2M_9_c_000000003823_3	20110800_E2M_9	D00017	CarB;caffeyl-CoA synthetase	carABCDE	STM_0716_E_M_E035	catechin	14	0.0241326	d__Archaea;p__Halobacteriota;c__Methanosarcinia;o__Methanotrichales;f__Methanotrichaceae;g__Methanothrix;s__
20110800_E2M_9_c_000000003823_3	20110800_E2M_9	D00017	CarB;caffeyl-CoA synthetase	carABCDE	STM_0716_E_M_E050	unamended	21	0.0071652	d__Archaea;p__Halobacteriota;c__Methanosarcinia;o__Methanotrichales;f__Methanotrichaceae;g__Methanothrix;s__
20110800_E2M_9_c_000000003823_3	20110800_E2M_9	D00017	CarB;caffeyl-CoA synthetase	carABCDE	STM_0716_E_M_E051	unamended	21	0.00783043	d__Archaea;p__Halobacteriota;c__Methanosarcinia;o__Methanotrichales;f__Methanotrichaceae;g__Methanothrix;s__
20110800_E2M_9_c_000000003823_3	20110800_E2M_9	D00017	CarB;caffeyl-CoA synthetase	carABCDE	STM_0716_E_M_E052	unamended	21	0.0667702	d__Archaea;p__Halobacteriota;c__Methanosarcinia;o__Methanotrichales;f__Methanotrichaceae;g__Methanothrix;s__
20110800_E2M_9_c_000000003823_3	20110800_E2M_9	D00017	CarB;caffeyl-CoA synthetase	carABCDE	STM_0716_E_M_E058	catechin	21	0.0375149	d__Archaea;p__Halobacteriota;c__Methanosarcinia;o__Methanotrichales;f__Methanotrichaceae;g__Methanothrix;s__
20110800_E2M_9_c_000000003823_3	20110800_E2M_9	D00017	CarB;caffeyl-CoA synthetase	carABCDE	STM_0716_E_M_E059	catechin	21	0.0184212	d__Archaea;p__Halobacteriota;c__Methanosarcinia;o__Methanotrichales;f__Methanotrichaceae;g__Methanothrix;s__
20110800_E2M_9_c_000000003823_3	20110800_E2M_9	D00017	CarB;caffeyl-CoA synthetase	carABCDE	STM_0716_E_M_E062	unamended	35	0.113618	d__Archaea;p__Halobacteriota;c__Methanosarcinia;o__Methanotrichales;f__Methanotrichaceae;g__Methanothrix;s__
20110800_E2M_9_c_000000003823_3	20110800_E2M_9	D00017	CarB;caffeyl-CoA synthetase	carABCDE	STM_0716_E_M_E063	unamended	35	0.0148235	d__Archaea;p__Halobacteriota;c__Methanosarcinia;o__Methanotrichales;f__Methanotrichaceae;g__Methanothrix;s__
20110800_E2M_9_c_000000003823_3	20110800_E2M_9	D00017	CarB;caffeyl-CoA synthetase	carABCDE	STM_0716_E_M_E064	unamended	35	0.077775	d__Archaea;p__Halobacteriota;c__Methanosarcinia;o__Methanotrichales;f__Methanotrichaceae;g__Methanothrix;s__
20110800_E2M_9_c_000000003823_3	20110800_E2M_9	D00017	CarB;caffeyl-CoA synthetase	carABCDE	STM_0716_E_M_E070	catechin	35	0.00467277	d__Archaea;p__Halobacteriota;c__Methanosarcinia;o__Methanotrichales;f__Methanotrichaceae;g__Methanothrix;s__
20110800_E2M_9_c_000000003823_3	20110800_E2M_9	D00017	CarB;caffeyl-CoA synthetase	carABCDE	STM_0716_E_M_E072	catechin	35	0.00440464	d__Archaea;p__Halobacteriota;c__Methanosarcinia;o__Methanotrichales;f__Methanotrichaceae;g__Methanothrix;s__
20110800_E2M_9_c_000000003823_3	20110800_E2M_9	D00017	CarB;caffeyl-CoA synthetase	carABCDE	STM_0716_E_M_E121	unamended	7	0.0163979	d__Archaea;p__Halobacteriota;c__Methanosarcinia;o__Methanotrichales;f__Methanotrichaceae;g__Methanothrix;s__
20110800_E2M_9_c_000000003823_3	20110800_E2M_9	D00017	CarB;caffeyl-CoA synthetase	carABCDE	STM_0716_E_M_E122	unamended	7	0.0211883	d__Archaea;p__Halobacteriota;c__Methanosarcinia;o__Methanotrichales;f__Methanotrichaceae;g__Methanothrix;s__
20110800_E2M_9_c_000000003823_3	20110800_E2M_9	D00017	CarB;caffeyl-CoA synthetase	carABCDE	STM_0716_E_M_E123	unamended	7	0.111293	d__Archaea;p__Halobacteriota;c__Methanosarcinia;o__Methanotrichales;f__Methanotrichaceae;g__Methanothrix;s__
20110800_E2M_9_c_000000003823_3	20110800_E2M_9	D00017	CarB;caffeyl-CoA synthetase	carABCDE	STM_0716_E_M_E130	catechin	7	0.0311552	d__Archaea;p__Halobacteriota;c__Methanosarcinia;o__Methanotrichales;f__Methanotrichaceae;g__Methanothrix;s__
20110800_E2M_9_c_000000003823_3	20110800_E2M_9	D00017	CarB;caffeyl-CoA synthetase	carABCDE	STM_0716_E_M_E131	catechin	7	0.018711	d__Archaea;p__Halobacteriota;c__Methanosarcinia;o__Methanotrichales;f__Methanotrichaceae;g__Methanothrix;s__
20110800_E2M_9_c_000000003751_4	20110800_E2M_9	D00012	CLD; catechol lignan dehydroxylase	CLD	STM_0716_E_M_E002	unamended	0	0.0482262	d__Archaea;p__Halobacteriota;c__Methanosarcinia;o__Methanotrichales;f__Methanotrichaceae;g__Methanothrix;s__
20110800_E2M_9_c_000000003754_6	20110800_E2M_9	D00012	CLD; catechol lignan dehydroxylase	CLD	STM_0716_E_M_E002	unamended	0	0.0337583	d__Archaea;p__Halobacteriota;c__Methanosarcinia;o__Methanotrichales;f__Methanotrichaceae;g__Methanothrix;s__
20110800_E2M_9_c_000000003751_4	20110800_E2M_9	D00012	CLD; catechol lignan dehydroxylase	CLD	STM_0716_E_M_E003	unamended	0	0.0404988	d__Archaea;p__Halobacteriota;c__Methanosarcinia;o__Methanotrichales;f__Methanotrichaceae;g__Methanothrix;s__
20110800_E2M_9_c_000000003751_4	20110800_E2M_9	D00012	CLD; catechol lignan dehydroxylase	CLD	STM_0716_E_M_E004	unamended	0	0.0627461	d__Archaea;p__Halobacteriota;c__Methanosarcinia;o__Methanotrichales;f__Methanotrichaceae;g__Methanothrix;s__
20110800_E2M_9_c_000000003754_6	20110800_E2M_9	D00012	CLD; catechol lignan dehydroxylase	CLD	STM_0716_E_M_E004	unamended	0	0.0399294	d__Archaea;p__Halobacteriota;c__Methanosarcinia;o__Methanotrichales;f__Methanotrichaceae;g__Methanothrix;s__
20110800_E2M_9_c_000000003751_4	20110800_E2M_9	D00012	CLD; catechol lignan dehydroxylase	CLD	STM_0716_E_M_E025	unamended	14	0.0227565	d__Archaea;p__Halobacteriota;c__Methanosarcinia;o__Methanotrichales;f__Methanotrichaceae;g__Methanothrix;s__
20110800_E2M_9_c_000000003751_4	20110800_E2M_9	D00012	CLD; catechol lignan dehydroxylase	CLD	STM_0716_E_M_E027	unamended	14	0.047026	d__Archaea;p__Halobacteriota;c__Methanosarcinia;o__Methanotrichales;f__Methanotrichaceae;g__Methanothrix;s__
20110800_E2M_9_c_000000003751_4	20110800_E2M_9	D00012	CLD; catechol lignan dehydroxylase	CLD	STM_0716_E_M_E033	catechin	14	0.0339979	d__Archaea;p__Halobacteriota;c__Methanosarcinia;o__Methanotrichales;f__Methanotrichaceae;g__Methanothrix;s__
20110800_E2M_9_c_000000003754_6	20110800_E2M_9	D00012	CLD; catechol lignan dehydroxylase	CLD	STM_0716_E_M_E033	catechin	14	0.0285582	d__Archaea;p__Halobacteriota;c__Methanosarcinia;o__Methanotrichales;f__Methanotrichaceae;g__Methanothrix;s__
20110800_E2M_9_c_000000003751_4	20110800_E2M_9	D00012	CLD; catechol lignan dehydroxylase	CLD	STM_0716_E_M_E034	catechin	14	0.0520872	d__Archaea;p__Halobacteriota;c__Methanosarcinia;o__Methanotrichales;f__Methanotrichaceae;g__Methanothrix;s__
20110800_E2M_9_c_000000003754_6	20110800_E2M_9	D00012	CLD; catechol lignan dehydroxylase	CLD	STM_0716_E_M_E034	catechin	14	0.0364611	d__Archaea;p__Halobacteriota;c__Methanosarcinia;o__Methanotrichales;f__Methanotrichaceae;g__Methanothrix;s__
20110800_E2M_9_c_000000003751_4	20110800_E2M_9	D00012	CLD; catechol lignan dehydroxylase	CLD	STM_0716_E_M_E035	catechin	14	0.0281732	d__Archaea;p__Halobacteriota;c__Methanosarcinia;o__Methanotrichales;f__Methanotrichaceae;g__Methanothrix;s__
20110800_E2M_9_c_000000003754_6	20110800_E2M_9	D00012	CLD; catechol lignan dehydroxylase	CLD	STM_0716_E_M_E050	unamended	21	0.0175663	d__Archaea;p__Halobacteriota;c__Methanosarcinia;o__Methanotrichales;f__Methanotrichaceae;g__Methanothrix;s__
20110800_E2M_9_c_000000003751_4	20110800_E2M_9	D00012	CLD; catechol lignan dehydroxylase	CLD	STM_0716_E_M_E051	unamended	21	0.0548491	d__Archaea;p__Halobacteriota;c__Methanosarcinia;o__Methanotrichales;f__Methanotrichaceae;g__Methanothrix;s__
20110800_E2M_9_c_000000003754_6	20110800_E2M_9	D00012	CLD; catechol lignan dehydroxylase	CLD	STM_0716_E_M_E051	unamended	21	0.0383944	d__Archaea;p__Halobacteriota;c__Methanosarcinia;o__Methanotrichales;f__Methanotrichaceae;g__Methanothrix;s__
20110800_E2M_9_c_000000003754_6	20110800_E2M_9	D00012	CLD; catechol lignan dehydroxylase	CLD	STM_0716_E_M_E052	unamended	21	0.0297627	d__Archaea;p__Halobacteriota;c__Methanosarcinia;o__Methanotrichales;f__Methanotrichaceae;g__Methanothrix;s__
20110800_E2M_9_c_000000003751_4	20110800_E2M_9	D00012	CLD; catechol lignan dehydroxylase	CLD	STM_0716_E_M_E058	catechin	21	0.0437962	d__Archaea;p__Halobacteriota;c__Methanosarcinia;o__Methanotrichales;f__Methanotrichaceae;g__Methanothrix;s__
20110800_E2M_9_c_000000003754_6	20110800_E2M_9	D00012	CLD; catechol lignan dehydroxylase	CLD	STM_0716_E_M_E058	catechin	21	0.00766433	d__Archaea;p__Halobacteriota;c__Methanosarcinia;o__Methanotrichales;f__Methanotrichaceae;g__Methanothrix;s__
20110800_E2M_9_c_000000003751_4	20110800_E2M_9	D00012	CLD; catechol lignan dehydroxylase	CLD	STM_0716_E_M_E060	catechin	21	0.0265111	d__Archaea;p__Halobacteriota;c__Methanosarcinia;o__Methanotrichales;f__Methanotrichaceae;g__Methanothrix;s__
20110800_E2M_9_c_000000003754_6	20110800_E2M_9	D00012	CLD; catechol lignan dehydroxylase	CLD	STM_0716_E_M_E060	catechin	21	0.00742309	d__Archaea;p__Halobacteriota;c__Methanosarcinia;o__Methanotrichales;f__Methanotrichaceae;g__Methanothrix;s__
20110800_E2M_9_c_000000003751_4	20110800_E2M_9	D00012	CLD; catechol lignan dehydroxylase	CLD	STM_0716_E_M_E062	unamended	35	0.141368	d__Archaea;p__Halobacteriota;c__Methanosarcinia;o__Methanotrichales;f__Methanotrichaceae;g__Methanothrix;s__
20110800_E2M_9_c_000000003754_6	20110800_E2M_9	D00012	CLD; catechol lignan dehydroxylase	CLD	STM_0716_E_M_E062	unamended	35	0.0659716	d__Archaea;p__Halobacteriota;c__Methanosarcinia;o__Methanotrichales;f__Methanotrichaceae;g__Methanothrix;s__
20110800_E2M_9_c_000000003751_4	20110800_E2M_9	D00012	CLD; catechol lignan dehydroxylase	CLD	STM_0716_E_M_E063	unamended	35	0.0713852	d__Archaea;p__Halobacteriota;c__Methanosarcinia;o__Methanotrichales;f__Methanotrichaceae;g__Methanothrix;s__
20110800_E2M_9_c_000000003754_6	20110800_E2M_9	D00012	CLD; catechol lignan dehydroxylase	CLD	STM_0716_E_M_E063	unamended	35	0.045427	d__Archaea;p__Halobacteriota;c__Methanosarcinia;o__Methanotrichales;f__Methanotrichaceae;g__Methanothrix;s__
20110800_E2M_9_c_000000003751_4	20110800_E2M_9	D00012	CLD; catechol lignan dehydroxylase	CLD	STM_0716_E_M_E064	unamended	35	0.0619072	d__Archaea;p__Halobacteriota;c__Methanosarcinia;o__Methanotrichales;f__Methanotrichaceae;g__Methanothrix;s__
20110800_E2M_9_c_000000003751_4	20110800_E2M_9	D00012	CLD; catechol lignan dehydroxylase	CLD	STM_0716_E_M_E070	catechin	35	0.0572791	d__Archaea;p__Halobacteriota;c__Methanosarcinia;o__Methanotrichales;f__Methanotrichaceae;g__Methanothrix;s__
20110800_E2M_9_c_000000003754_6	20110800_E2M_9	D00012	CLD; catechol lignan dehydroxylase	CLD	STM_0716_E_M_E070	catechin	35	0.00572791	d__Archaea;p__Halobacteriota;c__Methanosarcinia;o__Methanotrichales;f__Methanotrichaceae;g__Methanothrix;s__
20110800_E2M_9_c_000000003751_4	20110800_E2M_9	D00012	CLD; catechol lignan dehydroxylase	CLD	STM_0716_E_M_E071	catechin	35	0.0155027	d__Archaea;p__Halobacteriota;c__Methanosarcinia;o__Methanotrichales;f__Methanotrichaceae;g__Methanothrix;s__
20110800_E2M_9_c_000000003751_4	20110800_E2M_9	D00012	CLD; catechol lignan dehydroxylase	CLD	STM_0716_E_M_E072	catechin	35	0.0154264	d__Archaea;p__Halobacteriota;c__Methanosarcinia;o__Methanotrichales;f__Methanotrichaceae;g__Methanothrix;s__
20110800_E2M_9_c_000000003754_6	20110800_E2M_9	D00012	CLD; catechol lignan dehydroxylase	CLD	STM_0716_E_M_E072	catechin	35	0.0539924	d__Archaea;p__Halobacteriota;c__Methanosarcinia;o__Methanotrichales;f__Methanotrichaceae;g__Methanothrix;s__
20110800_E2M_9_c_000000003751_4	20110800_E2M_9	D00012	CLD; catechol lignan dehydroxylase	CLD	STM_0716_E_M_E121	unamended	7	0.0526445	d__Archaea;p__Halobacteriota;c__Methanosarcinia;o__Methanotrichales;f__Methanotrichaceae;g__Methanothrix;s__
20110800_E2M_9_c_000000003751_4	20110800_E2M_9	D00012	CLD; catechol lignan dehydroxylase	CLD	STM_0716_E_M_E122	unamended	7	0.0602939	d__Archaea;p__Halobacteriota;c__Methanosarcinia;o__Methanotrichales;f__Methanotrichaceae;g__Methanothrix;s__
20110800_E2M_9_c_000000003754_6	20110800_E2M_9	D00012	CLD; catechol lignan dehydroxylase	CLD	STM_0716_E_M_E122	unamended	7	0.0584387	d__Archaea;p__Halobacteriota;c__Methanosarcinia;o__Methanotrichales;f__Methanotrichaceae;g__Methanothrix;s__
20110800_E2M_9_c_000000003751_4	20110800_E2M_9	D00012	CLD; catechol lignan dehydroxylase	CLD	STM_0716_E_M_E123	unamended	7	0.019489	d__Archaea;p__Halobacteriota;c__Methanosarcinia;o__Methanotrichales;f__Methanotrichaceae;g__Methanothrix;s__
20110800_E2M_9_c_000000003754_6	20110800_E2M_9	D00012	CLD; catechol lignan dehydroxylase	CLD	STM_0716_E_M_E123	unamended	7	0.00909488	d__Archaea;p__Halobacteriota;c__Methanosarcinia;o__Methanotrichales;f__Methanotrichaceae;g__Methanothrix;s__
20110800_E2M_9_c_000000003751_4	20110800_E2M_9	D00012	CLD; catechol lignan dehydroxylase	CLD	STM_0716_E_M_E129	catechin	7	0.0658436	d__Archaea;p__Halobacteriota;c__Methanosarcinia;o__Methanotrichales;f__Methanotrichaceae;g__Methanothrix;s__
20110800_E2M_9_c_000000003754_6	20110800_E2M_9	D00012	CLD; catechol lignan dehydroxylase	CLD	STM_0716_E_M_E129	catechin	7	0.0167602	d__Archaea;p__Halobacteriota;c__Methanosarcinia;o__Methanotrichales;f__Methanotrichaceae;g__Methanothrix;s__
20110800_E2M_9_c_000000003751_4	20110800_E2M_9	D00012	CLD; catechol lignan dehydroxylase	CLD	STM_0716_E_M_E130	catechin	7	0.0181858	d__Archaea;p__Halobacteriota;c__Methanosarcinia;o__Methanotrichales;f__Methanotrichaceae;g__Methanothrix;s__
20110800_E2M_9_c_000000003754_6	20110800_E2M_9	D00012	CLD; catechol lignan dehydroxylase	CLD	STM_0716_E_M_E130	catechin	7	0.0254602	d__Archaea;p__Halobacteriota;c__Methanosarcinia;o__Methanotrichales;f__Methanotrichaceae;g__Methanothrix;s__
20110800_E2M_9_c_000000003751_4	20110800_E2M_9	D00012	CLD; catechol lignan dehydroxylase	CLD	STM_0716_E_M_E131	catechin	7	0.0696272	d__Archaea;p__Halobacteriota;c__Methanosarcinia;o__Methanotrichales;f__Methanotrichaceae;g__Methanothrix;s__
20110800_E2M_9_c_000000003754_6	20110800_E2M_9	D00012	CLD; catechol lignan dehydroxylase	CLD	STM_0716_E_M_E131	catechin	7	0.0630741	d__Archaea;p__Halobacteriota;c__Methanosarcinia;o__Methanotrichales;f__Methanotrichaceae;g__Methanothrix;s__
20110800_E2S_1_c_000000004726_4	20110800_E2S_1	D00016	CarC;caffeyl-CoA reductase	carABCDE	STM_0716_E_M_E002	unamended	0	0.12323	d__Bacteria;p__Chloroflexota;c__Limnocylindria;o__Limnocylindrales;f__CSP1-4;g__CTSoil-043;s__
20110800_E2S_1_c_000000004730_6	20110800_E2S_1	D00016	CarC;caffeyl-CoA reductase	carABCDE	STM_0716_E_M_E002	unamended	0	0.172712	d__Bacteria;p__Chloroflexota;c__Limnocylindria;o__Limnocylindrales;f__CSP1-4;g__CTSoil-043;s__
20110800_E2S_1_c_000000004734_45	20110800_E2S_1	D00016	CarC;caffeyl-CoA reductase	carABCDE	STM_0716_E_M_E002	unamended	0	0.0302653	d__Bacteria;p__Chloroflexota;c__Limnocylindria;o__Limnocylindrales;f__CSP1-4;g__CTSoil-043;s__
20110800_E2S_1_c_000000004895_7	20110800_E2S_1	D00016	CarC;caffeyl-CoA reductase	carABCDE	STM_0716_E_M_E002	unamended	0	0.191434	d__Bacteria;p__Chloroflexota;c__Limnocylindria;o__Limnocylindrales;f__CSP1-4;g__CTSoil-043;s__
20110800_E2S_1_c_000000004726_4	20110800_E2S_1	D00016	CarC;caffeyl-CoA reductase	carABCDE	STM_0716_E_M_E003	unamended	0	0.162745	d__Bacteria;p__Chloroflexota;c__Limnocylindria;o__Limnocylindrales;f__CSP1-4;g__CTSoil-043;s__
20110800_E2S_1_c_000000004730_6	20110800_E2S_1	D00016	CarC;caffeyl-CoA reductase	carABCDE	STM_0716_E_M_E003	unamended	0	0.00716238	d__Bacteria;p__Chloroflexota;c__Limnocylindria;o__Limnocylindrales;f__CSP1-4;g__CTSoil-043;s__
20110800_E2S_1_c_000000004734_45	20110800_E2S_1	D00016	CarC;caffeyl-CoA reductase	carABCDE	STM_0716_E_M_E003	unamended	0	0.0150613	d__Bacteria;p__Chloroflexota;c__Limnocylindria;o__Limnocylindrales;f__CSP1-4;g__CTSoil-043;s__
20110800_E2S_1_c_000000004895_7	20110800_E2S_1	D00016	CarC;caffeyl-CoA reductase	carABCDE	STM_0716_E_M_E003	unamended	0	0.199037	d__Bacteria;p__Chloroflexota;c__Limnocylindria;o__Limnocylindrales;f__CSP1-4;g__CTSoil-043;s__
20110800_E2S_1_c_000000004726_4	20110800_E2S_1	D00016	CarC;caffeyl-CoA reductase	carABCDE	STM_0716_E_M_E004	unamended	0	0.116605	d__Bacteria;p__Chloroflexota;c__Limnocylindria;o__Limnocylindrales;f__CSP1-4;g__CTSoil-043;s__
20110800_E2S_1_c_000000004730_6	20110800_E2S_1	D00016	CarC;caffeyl-CoA reductase	carABCDE	STM_0716_E_M_E004	unamended	0	0.0726344	d__Bacteria;p__Chloroflexota;c__Limnocylindria;o__Limnocylindrales;f__CSP1-4;g__CTSoil-043;s__
20110800_E2S_1_c_000000004734_45	20110800_E2S_1	D00016	CarC;caffeyl-CoA reductase	carABCDE	STM_0716_E_M_E004	unamended	0	0.114553	d__Bacteria;p__Chloroflexota;c__Limnocylindria;o__Limnocylindrales;f__CSP1-4;g__CTSoil-043;s__
20110800_E2S_1_c_000000004895_7	20110800_E2S_1	D00016	CarC;caffeyl-CoA reductase	carABCDE	STM_0716_E_M_E004	unamended	0	0.148796	d__Bacteria;p__Chloroflexota;c__Limnocylindria;o__Limnocylindrales;f__CSP1-4;g__CTSoil-043;s__
20110800_E2S_1_c_000000004726_4	20110800_E2S_1	D00016	CarC;caffeyl-CoA reductase	carABCDE	STM_0716_E_M_E025	unamended	14	0.0178919	d__Bacteria;p__Chloroflexota;c__Limnocylindria;o__Limnocylindrales;f__CSP1-4;g__CTSoil-043;s__
20110800_E2S_1_c_000000004730_6	20110800_E2S_1	D00016	CarC;caffeyl-CoA reductase	carABCDE	STM_0716_E_M_E025	unamended	14	0.090553	d__Bacteria;p__Chloroflexota;c__Limnocylindria;o__Limnocylindrales;f__CSP1-4;g__CTSoil-043;s__
20110800_E2S_1_c_000000004734_45	20110800_E2S_1	D00016	CarC;caffeyl-CoA reductase	carABCDE	STM_0716_E_M_E025	unamended	14	0.0666461	d__Bacteria;p__Chloroflexota;c__Limnocylindria;o__Limnocylindrales;f__CSP1-4;g__CTSoil-043;s__
20110800_E2S_1_c_000000004895_7	20110800_E2S_1	D00016	CarC;caffeyl-CoA reductase	carABCDE	STM_0716_E_M_E025	unamended	14	0.0258092	d__Bacteria;p__Chloroflexota;c__Limnocylindria;o__Limnocylindrales;f__CSP1-4;g__CTSoil-043;s__
20110800_E2S_1_c_000000004726_4	20110800_E2S_1	D00016	CarC;caffeyl-CoA reductase	carABCDE	STM_0716_E_M_E027	unamended	14	0.0581009	d__Bacteria;p__Chloroflexota;c__Limnocylindria;o__Limnocylindrales;f__CSP1-4;g__CTSoil-043;s__
20110800_E2S_1_c_000000004734_45	20110800_E2S_1	D00016	CarC;caffeyl-CoA reductase	carABCDE	STM_0716_E_M_E027	unamended	14	0.00562136	d__Bacteria;p__Chloroflexota;c__Limnocylindria;o__Limnocylindrales;f__CSP1-4;g__CTSoil-043;s__
20110800_E2S_1_c_000000004895_7	20110800_E2S_1	D00016	CarC;caffeyl-CoA reductase	carABCDE	STM_0716_E_M_E027	unamended	14	0.110478	d__Bacteria;p__Chloroflexota;c__Limnocylindria;o__Limnocylindrales;f__CSP1-4;g__CTSoil-043;s__
20110800_E2S_1_c_000000004726_4	20110800_E2S_1	D00016	CarC;caffeyl-CoA reductase	carABCDE	STM_0716_E_M_E033	catechin	14	0.0106921	d__Bacteria;p__Chloroflexota;c__Limnocylindria;o__Limnocylindrales;f__CSP1-4;g__CTSoil-043;s__
20110800_E2S_1_c_000000004730_6	20110800_E2S_1	D00016	CarC;caffeyl-CoA reductase	carABCDE	STM_0716_E_M_E033	catechin	14	0.0324684	d__Bacteria;p__Chloroflexota;c__Limnocylindria;o__Limnocylindrales;f__CSP1-4;g__CTSoil-043;s__
20110800_E2S_1_c_000000004895_7	20110800_E2S_1	D00016	CarC;caffeyl-CoA reductase	carABCDE	STM_0716_E_M_E033	catechin	14	0.053982	d__Bacteria;p__Chloroflexota;c__Limnocylindria;o__Limnocylindrales;f__CSP1-4;g__CTSoil-043;s__
20110800_E2S_1_c_000000004726_4	20110800_E2S_1	D00016	CarC;caffeyl-CoA reductase	carABCDE	STM_0716_E_M_E034	catechin	14	0.122858	d__Bacteria;p__Chloroflexota;c__Limnocylindria;o__Limnocylindrales;f__CSP1-4;g__CTSoil-043;s__
20110800_E2S_1_c_000000004730_6	20110800_E2S_1	D00016	CarC;caffeyl-CoA reductase	carABCDE	STM_0716_E_M_E034	catechin	14	0.0911972	d__Bacteria;p__Chloroflexota;c__Limnocylindria;o__Limnocylindrales;f__CSP1-4;g__CTSoil-043;s__
20110800_E2S_1_c_000000004734_45	20110800_E2S_1	D00016	CarC;caffeyl-CoA reductase	carABCDE	STM_0716_E_M_E034	catechin	14	0.0261507	d__Bacteria;p__Chloroflexota;c__Limnocylindria;o__Limnocylindrales;f__CSP1-4;g__CTSoil-043;s__
20110800_E2S_1_c_000000004895_7	20110800_E2S_1	D00016	CarC;caffeyl-CoA reductase	carABCDE	STM_0716_E_M_E034	catechin	14	0.194946	d__Bacteria;p__Chloroflexota;c__Limnocylindria;o__Limnocylindrales;f__CSP1-4;g__CTSoil-043;s__
20110800_E2S_1_c_000000004726_4	20110800_E2S_1	D00016	CarC;caffeyl-CoA reductase	carABCDE	STM_0716_E_M_E035	catechin	14	0.110753	d__Bacteria;p__Chloroflexota;c__Limnocylindria;o__Limnocylindrales;f__CSP1-4;g__CTSoil-043;s__
20110800_E2S_1_c_000000004730_6	20110800_E2S_1	D00016	CarC;caffeyl-CoA reductase	carABCDE	STM_0716_E_M_E035	catechin	14	0.0448429	d__Bacteria;p__Chloroflexota;c__Limnocylindria;o__Limnocylindrales;f__CSP1-4;g__CTSoil-043;s__
20110800_E2S_1_c_000000004734_45	20110800_E2S_1	D00016	CarC;caffeyl-CoA reductase	carABCDE	STM_0716_E_M_E035	catechin	14	0.0235742	d__Bacteria;p__Chloroflexota;c__Limnocylindria;o__Limnocylindrales;f__CSP1-4;g__CTSoil-043;s__
20110800_E2S_1_c_000000004895_7	20110800_E2S_1	D00016	CarC;caffeyl-CoA reductase	carABCDE	STM_0716_E_M_E035	catechin	14	0.0399407	d__Bacteria;p__Chloroflexota;c__Limnocylindria;o__Limnocylindrales;f__CSP1-4;g__CTSoil-043;s__
20110800_E2S_1_c_000000004726_4	20110800_E2S_1	D00016	CarC;caffeyl-CoA reductase	carABCDE	STM_0716_E_M_E050	unamended	21	0.0591908	d__Bacteria;p__Chloroflexota;c__Limnocylindria;o__Limnocylindrales;f__CSP1-4;g__CTSoil-043;s__
20110800_E2S_1_c_000000004895_7	20110800_E2S_1	D00016	CarC;caffeyl-CoA reductase	carABCDE	STM_0716_E_M_E050	unamended	21	0.00711527	d__Bacteria;p__Chloroflexota;c__Limnocylindria;o__Limnocylindrales;f__CSP1-4;g__CTSoil-043;s__
20110800_E2S_1_c_000000004726_4	20110800_E2S_1	D00016	CarC;caffeyl-CoA reductase	carABCDE	STM_0716_E_M_E051	unamended	21	0.0970293	d__Bacteria;p__Chloroflexota;c__Limnocylindria;o__Limnocylindrales;f__CSP1-4;g__CTSoil-043;s__
20110800_E2S_1_c_000000004730_6	20110800_E2S_1	D00016	CarC;caffeyl-CoA reductase	carABCDE	STM_0716_E_M_E051	unamended	21	0.0763898	d__Bacteria;p__Chloroflexota;c__Limnocylindria;o__Limnocylindrales;f__CSP1-4;g__CTSoil-043;s__
20110800_E2S_1_c_000000004895_7	20110800_E2S_1	D00016	CarC;caffeyl-CoA reductase	carABCDE	STM_0716_E_M_E051	unamended	21	0.0699828	d__Bacteria;p__Chloroflexota;c__Limnocylindria;o__Limnocylindrales;f__CSP1-4;g__CTSoil-043;s__
20110800_E2S_1_c_000000004726_4	20110800_E2S_1	D00016	CarC;caffeyl-CoA reductase	carABCDE	STM_0716_E_M_E052	unamended	21	0.0167145	d__Bacteria;p__Chloroflexota;c__Limnocylindria;o__Limnocylindrales;f__CSP1-4;g__CTSoil-043;s__
20110800_E2S_1_c_000000004730_6	20110800_E2S_1	D00016	CarC;caffeyl-CoA reductase	carABCDE	STM_0716_E_M_E052	unamended	21	0.0169189	d__Bacteria;p__Chloroflexota;c__Limnocylindria;o__Limnocylindrales;f__CSP1-4;g__CTSoil-043;s__
20110800_E2S_1_c_000000004734_45	20110800_E2S_1	D00016	CarC;caffeyl-CoA reductase	carABCDE	STM_0716_E_M_E052	unamended	21	0.0177887	d__Bacteria;p__Chloroflexota;c__Limnocylindria;o__Limnocylindrales;f__CSP1-4;g__CTSoil-043;s__
20110800_E2S_1_c_000000004895_7	20110800_E2S_1	D00016	CarC;caffeyl-CoA reductase	carABCDE	STM_0716_E_M_E052	unamended	21	0.0482218	d__Bacteria;p__Chloroflexota;c__Limnocylindria;o__Limnocylindrales;f__CSP1-4;g__CTSoil-043;s__
20110800_E2S_1_c_000000004726_4	20110800_E2S_1	D00016	CarC;caffeyl-CoA reductase	carABCDE	STM_0716_E_M_E058	catechin	21	0.0344339	d__Bacteria;p__Chloroflexota;c__Limnocylindria;o__Limnocylindrales;f__CSP1-4;g__CTSoil-043;s__
20110800_E2S_1_c_000000004730_6	20110800_E2S_1	D00016	CarC;caffeyl-CoA reductase	carABCDE	STM_0716_E_M_E058	catechin	21	0.191702	d__Bacteria;p__Chloroflexota;c__Limnocylindria;o__Limnocylindrales;f__CSP1-4;g__CTSoil-043;s__
20110800_E2S_1_c_000000004734_45	20110800_E2S_1	D00016	CarC;caffeyl-CoA reductase	carABCDE	STM_0716_E_M_E058	catechin	21	0.0366469	d__Bacteria;p__Chloroflexota;c__Limnocylindria;o__Limnocylindrales;f__CSP1-4;g__CTSoil-043;s__
20110800_E2S_1_c_000000004895_7	20110800_E2S_1	D00016	CarC;caffeyl-CoA reductase	carABCDE	STM_0716_E_M_E058	catechin	21	0.149014	d__Bacteria;p__Chloroflexota;c__Limnocylindria;o__Limnocylindrales;f__CSP1-4;g__CTSoil-043;s__
20110800_E2S_1_c_000000004726_4	20110800_E2S_1	D00016	CarC;caffeyl-CoA reductase	carABCDE	STM_0716_E_M_E059	catechin	21	0.0338167	d__Bacteria;p__Chloroflexota;c__Limnocylindria;o__Limnocylindrales;f__CSP1-4;g__CTSoil-043;s__
20110800_E2S_1_c_000000004730_6	20110800_E2S_1	D00016	CarC;caffeyl-CoA reductase	carABCDE	STM_0716_E_M_E059	catechin	21	0.0256726	d__Bacteria;p__Chloroflexota;c__Limnocylindria;o__Limnocylindrales;f__CSP1-4;g__CTSoil-043;s__
20110800_E2S_1_c_000000004895_7	20110800_E2S_1	D00016	CarC;caffeyl-CoA reductase	carABCDE	STM_0716_E_M_E059	catechin	21	0.0670737	d__Bacteria;p__Chloroflexota;c__Limnocylindria;o__Limnocylindrales;f__CSP1-4;g__CTSoil-043;s__
20110800_E2S_1_c_000000004730_6	20110800_E2S_1	D00016	CarC;caffeyl-CoA reductase	carABCDE	STM_0716_E_M_E060	catechin	21	0.118152	d__Bacteria;p__Chloroflexota;c__Limnocylindria;o__Limnocylindrales;f__CSP1-4;g__CTSoil-043;s__
20110800_E2S_1_c_000000004895_7	20110800_E2S_1	D00016	CarC;caffeyl-CoA reductase	carABCDE	STM_0716_E_M_E062	unamended	35	0.00593821	d__Bacteria;p__Chloroflexota;c__Limnocylindria;o__Limnocylindrales;f__CSP1-4;g__CTSoil-043;s__
20110800_E2S_1_c_000000004895_7	20110800_E2S_1	D00016	CarC;caffeyl-CoA reductase	carABCDE	STM_0716_E_M_E063	unamended	35	0.110402	d__Bacteria;p__Chloroflexota;c__Limnocylindria;o__Limnocylindrales;f__CSP1-4;g__CTSoil-043;s__
20110800_E2S_1_c_000000004895_7	20110800_E2S_1	D00016	CarC;caffeyl-CoA reductase	carABCDE	STM_0716_E_M_E064	unamended	35	0.077233	d__Bacteria;p__Chloroflexota;c__Limnocylindria;o__Limnocylindrales;f__CSP1-4;g__CTSoil-043;s__
20110800_E2S_1_c_000000004726_4	20110800_E2S_1	D00016	CarC;caffeyl-CoA reductase	carABCDE	STM_0716_E_M_E072	catechin	35	0.0606436	d__Bacteria;p__Chloroflexota;c__Limnocylindria;o__Limnocylindrales;f__CSP1-4;g__CTSoil-043;s__
20110800_E2S_1_c_000000004734_45	20110800_E2S_1	D00016	CarC;caffeyl-CoA reductase	carABCDE	STM_0716_E_M_E072	catechin	35	0.0129082	d__Bacteria;p__Chloroflexota;c__Limnocylindria;o__Limnocylindrales;f__CSP1-4;g__CTSoil-043;s__
20110800_E2S_1_c_000000004895_7	20110800_E2S_1	D00016	CarC;caffeyl-CoA reductase	carABCDE	STM_0716_E_M_E072	catechin	35	0.0262437	d__Bacteria;p__Chloroflexota;c__Limnocylindria;o__Limnocylindrales;f__CSP1-4;g__CTSoil-043;s__
20110800_E2S_1_c_000000004734_45	20110800_E2S_1	D00016	CarC;caffeyl-CoA reductase	carABCDE	STM_0716_E_M_E121	unamended	7	0.0560647	d__Bacteria;p__Chloroflexota;c__Limnocylindria;o__Limnocylindrales;f__CSP1-4;g__CTSoil-043;s__
20110800_E2S_1_c_000000004895_7	20110800_E2S_1	D00016	CarC;caffeyl-CoA reductase	carABCDE	STM_0716_E_M_E121	unamended	7	0.0271393	d__Bacteria;p__Chloroflexota;c__Limnocylindria;o__Limnocylindrales;f__CSP1-4;g__CTSoil-043;s__
20110800_E2S_1_c_000000004726_4	20110800_E2S_1	D00016	CarC;caffeyl-CoA reductase	carABCDE	STM_0716_E_M_E122	unamended	7	0.277137	d__Bacteria;p__Chloroflexota;c__Limnocylindria;o__Limnocylindrales;f__CSP1-4;g__CTSoil-043;s__
20110800_E2S_1_c_000000004734_45	20110800_E2S_1	D00016	CarC;caffeyl-CoA reductase	carABCDE	STM_0716_E_M_E122	unamended	7	0.0465707	d__Bacteria;p__Chloroflexota;c__Limnocylindria;o__Limnocylindrales;f__CSP1-4;g__CTSoil-043;s__
20110800_E2S_1_c_000000004895_7	20110800_E2S_1	D00016	CarC;caffeyl-CoA reductase	carABCDE	STM_0716_E_M_E122	unamended	7	0.0420813	d__Bacteria;p__Chloroflexota;c__Limnocylindria;o__Limnocylindrales;f__CSP1-4;g__CTSoil-043;s__
20110800_E2S_1_c_000000004726_4	20110800_E2S_1	D00016	CarC;caffeyl-CoA reductase	carABCDE	STM_0716_E_M_E123	unamended	7	0.0306458	d__Bacteria;p__Chloroflexota;c__Limnocylindria;o__Limnocylindrales;f__CSP1-4;g__CTSoil-043;s__
20110800_E2S_1_c_000000004730_6	20110800_E2S_1	D00016	CarC;caffeyl-CoA reductase	carABCDE	STM_0716_E_M_E123	unamended	7	0.0413606	d__Bacteria;p__Chloroflexota;c__Limnocylindria;o__Limnocylindrales;f__CSP1-4;g__CTSoil-043;s__
20110800_E2S_1_c_000000004734_45	20110800_E2S_1	D00016	CarC;caffeyl-CoA reductase	carABCDE	STM_0716_E_M_E123	unamended	7	0.0108718	d__Bacteria;p__Chloroflexota;c__Limnocylindria;o__Limnocylindrales;f__CSP1-4;g__CTSoil-043;s__
20110800_E2S_1_c_000000004895_7	20110800_E2S_1	D00016	CarC;caffeyl-CoA reductase	carABCDE	STM_0716_E_M_E123	unamended	7	0.0442068	d__Bacteria;p__Chloroflexota;c__Limnocylindria;o__Limnocylindrales;f__CSP1-4;g__CTSoil-043;s__
20110800_E2S_1_c_000000004730_6	20110800_E2S_1	D00016	CarC;caffeyl-CoA reductase	carABCDE	STM_0716_E_M_E129	catechin	7	0.0285825	d__Bacteria;p__Chloroflexota;c__Limnocylindria;o__Limnocylindrales;f__CSP1-4;g__CTSoil-043;s__
20110800_E2S_1_c_000000004895_7	20110800_E2S_1	D00016	CarC;caffeyl-CoA reductase	carABCDE	STM_0716_E_M_E129	catechin	7	0.00678875	d__Bacteria;p__Chloroflexota;c__Limnocylindria;o__Limnocylindrales;f__CSP1-4;g__CTSoil-043;s__
20110800_E2S_1_c_000000004734_45	20110800_E2S_1	D00016	CarC;caffeyl-CoA reductase	carABCDE	STM_0716_E_M_E131	catechin	7	0.0137085	d__Bacteria;p__Chloroflexota;c__Limnocylindria;o__Limnocylindrales;f__CSP1-4;g__CTSoil-043;s__
20110800_E2S_1_c_000000004895_7	20110800_E2S_1	D00016	CarC;caffeyl-CoA reductase	carABCDE	STM_0716_E_M_E131	catechin	7	0.0603869	d__Bacteria;p__Chloroflexota;c__Limnocylindria;o__Limnocylindrales;f__CSP1-4;g__CTSoil-043;s__
20110800_E2S_1_c_000000004979_1	20110800_E2S_1	D00017	CarB;caffeyl-CoA synthetase	carABCDE	STM_0716_E_M_E002	unamended	0	0.289323	d__Bacteria;p__Chloroflexota;c__Limnocylindria;o__Limnocylindrales;f__CSP1-4;g__CTSoil-043;s__
20110800_E2S_1_c_000000004979_1	20110800_E2S_1	D00017	CarB;caffeyl-CoA synthetase	carABCDE	STM_0716_E_M_E003	unamended	0	0.160592	d__Bacteria;p__Chloroflexota;c__Limnocylindria;o__Limnocylindrales;f__CSP1-4;g__CTSoil-043;s__
20110800_E2S_1_c_000000004979_1	20110800_E2S_1	D00017	CarB;caffeyl-CoA synthetase	carABCDE	STM_0716_E_M_E004	unamended	0	0.161454	d__Bacteria;p__Chloroflexota;c__Limnocylindria;o__Limnocylindrales;f__CSP1-4;g__CTSoil-043;s__
20110800_E2S_1_c_000000004979_1	20110800_E2S_1	D00017	CarB;caffeyl-CoA synthetase	carABCDE	STM_0716_E_M_E025	unamended	14	0.133022	d__Bacteria;p__Chloroflexota;c__Limnocylindria;o__Limnocylindrales;f__CSP1-4;g__CTSoil-043;s__
20110800_E2S_1_c_000000004979_1	20110800_E2S_1	D00017	CarB;caffeyl-CoA synthetase	carABCDE	STM_0716_E_M_E033	catechin	14	0.167354	d__Bacteria;p__Chloroflexota;c__Limnocylindria;o__Limnocylindrales;f__CSP1-4;g__CTSoil-043;s__
20110800_E2S_1_c_000000004979_1	20110800_E2S_1	D00017	CarB;caffeyl-CoA synthetase	carABCDE	STM_0716_E_M_E034	catechin	14	0.0640998	d__Bacteria;p__Chloroflexota;c__Limnocylindria;o__Limnocylindrales;f__CSP1-4;g__CTSoil-043;s__
20110800_E2S_1_c_000000004979_1	20110800_E2S_1	D00017	CarB;caffeyl-CoA synthetase	carABCDE	STM_0716_E_M_E035	catechin	14	0.0693413	d__Bacteria;p__Chloroflexota;c__Limnocylindria;o__Limnocylindrales;f__CSP1-4;g__CTSoil-043;s__
20110800_E2S_1_c_000000004979_1	20110800_E2S_1	D00017	CarB;caffeyl-CoA synthetase	carABCDE	STM_0716_E_M_E050	unamended	21	0.084926	d__Bacteria;p__Chloroflexota;c__Limnocylindria;o__Limnocylindrales;f__CSP1-4;g__CTSoil-043;s__
20110800_E2S_1_c_000000004979_1	20110800_E2S_1	D00017	CarB;caffeyl-CoA synthetase	carABCDE	STM_0716_E_M_E051	unamended	21	0.12656	d__Bacteria;p__Chloroflexota;c__Limnocylindria;o__Limnocylindrales;f__CSP1-4;g__CTSoil-043;s__
20110800_E2S_1_c_000000004979_1	20110800_E2S_1	D00017	CarB;caffeyl-CoA synthetase	carABCDE	STM_0716_E_M_E052	unamended	21	0.0523238	d__Bacteria;p__Chloroflexota;c__Limnocylindria;o__Limnocylindrales;f__CSP1-4;g__CTSoil-043;s__
20110800_E2S_1_c_000000004979_1	20110800_E2S_1	D00017	CarB;caffeyl-CoA synthetase	carABCDE	STM_0716_E_M_E058	catechin	21	0.242535	d__Bacteria;p__Chloroflexota;c__Limnocylindria;o__Limnocylindrales;f__CSP1-4;g__CTSoil-043;s__
20110800_E2S_1_c_000000004979_1	20110800_E2S_1	D00017	CarB;caffeyl-CoA synthetase	carABCDE	STM_0716_E_M_E059	catechin	21	0.0330816	d__Bacteria;p__Chloroflexota;c__Limnocylindria;o__Limnocylindrales;f__CSP1-4;g__CTSoil-043;s__
20110800_E2S_1_c_000000004979_1	20110800_E2S_1	D00017	CarB;caffeyl-CoA synthetase	carABCDE	STM_0716_E_M_E062	unamended	35	0.0386601	d__Bacteria;p__Chloroflexota;c__Limnocylindria;o__Limnocylindrales;f__CSP1-4;g__CTSoil-043;s__
20110800_E2S_1_c_000000004979_1	20110800_E2S_1	D00017	CarB;caffeyl-CoA synthetase	carABCDE	STM_0716_E_M_E063	unamended	35	0.191669	d__Bacteria;p__Chloroflexota;c__Limnocylindria;o__Limnocylindrales;f__CSP1-4;g__CTSoil-043;s__
20110800_E2S_1_c_000000004979_1	20110800_E2S_1	D00017	CarB;caffeyl-CoA synthetase	carABCDE	STM_0716_E_M_E072	catechin	35	0.00949204	d__Bacteria;p__Chloroflexota;c__Limnocylindria;o__Limnocylindrales;f__CSP1-4;g__CTSoil-043;s__
20110800_E2S_1_c_000000004979_1	20110800_E2S_1	D00017	CarB;caffeyl-CoA synthetase	carABCDE	STM_0716_E_M_E121	unamended	7	0.106013	d__Bacteria;p__Chloroflexota;c__Limnocylindria;o__Limnocylindrales;f__CSP1-4;g__CTSoil-043;s__
20110800_E2S_1_c_000000004979_1	20110800_E2S_1	D00017	CarB;caffeyl-CoA synthetase	carABCDE	STM_0716_E_M_E122	unamended	7	0.114152	d__Bacteria;p__Chloroflexota;c__Limnocylindria;o__Limnocylindrales;f__CSP1-4;g__CTSoil-043;s__
20110800_E2S_1_c_000000004979_1	20110800_E2S_1	D00017	CarB;caffeyl-CoA synthetase	carABCDE	STM_0716_E_M_E123	unamended	7	0.0559619	d__Bacteria;p__Chloroflexota;c__Limnocylindria;o__Limnocylindrales;f__CSP1-4;g__CTSoil-043;s__
20110800_E2S_1_c_000000004979_1	20110800_E2S_1	D00017	CarB;caffeyl-CoA synthetase	carABCDE	STM_0716_E_M_E129	catechin	7	0.00736624	d__Bacteria;p__Chloroflexota;c__Limnocylindria;o__Limnocylindrales;f__CSP1-4;g__CTSoil-043;s__
20110800_E2S_1_c_000000004979_1	20110800_E2S_1	D00017	CarB;caffeyl-CoA synthetase	carABCDE	STM_0716_E_M_E130	catechin	7	0.01119	d__Bacteria;p__Chloroflexota;c__Limnocylindria;o__Limnocylindrales;f__CSP1-4;g__CTSoil-043;s__
20110800_E2S_11_c_000000001939_3	20110800_E2S_11	D00017	CarB;caffeyl-CoA synthetase	carABCDE	STM_0716_E_M_E002	unamended	0	0.021367	d__Archaea;p__Thermoplasmatota;c__Thermoplasmata;o__Methanomassiliicoccales;f__UBA472;g__;s__
20110800_E2S_11_c_000000001939_3	20110800_E2S_11	D00017	CarB;caffeyl-CoA synthetase	carABCDE	STM_0716_E_M_E004	unamended	0	0.0134789	d__Archaea;p__Thermoplasmatota;c__Thermoplasmata;o__Methanomassiliicoccales;f__UBA472;g__;s__
20110800_E2S_11_c_000000001939_3	20110800_E2S_11	D00017	CarB;caffeyl-CoA synthetase	carABCDE	STM_0716_E_M_E025	unamended	14	0.00672163	d__Archaea;p__Thermoplasmatota;c__Thermoplasmata;o__Methanomassiliicoccales;f__UBA472;g__;s__
20110800_E2S_11_c_000000001939_3	20110800_E2S_11	D00017	CarB;caffeyl-CoA synthetase	carABCDE	STM_0716_E_M_E027	unamended	14	0.103184	d__Archaea;p__Thermoplasmatota;c__Thermoplasmata;o__Methanomassiliicoccales;f__UBA472;g__;s__
20110800_E2S_11_c_000000001939_3	20110800_E2S_11	D00017	CarB;caffeyl-CoA synthetase	carABCDE	STM_0716_E_M_E034	catechin	14	0.0123081	d__Archaea;p__Thermoplasmatota;c__Thermoplasmata;o__Methanomassiliicoccales;f__UBA472;g__;s__
20110800_E2S_11_c_000000001939_3	20110800_E2S_11	D00017	CarB;caffeyl-CoA synthetase	carABCDE	STM_0716_E_M_E035	catechin	14	0.0249647	d__Archaea;p__Thermoplasmatota;c__Thermoplasmata;o__Methanomassiliicoccales;f__UBA472;g__;s__
20110800_E2S_11_c_000000001939_3	20110800_E2S_11	D00017	CarB;caffeyl-CoA synthetase	carABCDE	STM_0716_E_M_E051	unamended	21	0.0243013	d__Archaea;p__Thermoplasmatota;c__Thermoplasmata;o__Methanomassiliicoccales;f__UBA472;g__;s__
20110800_E2S_11_c_000000001939_3	20110800_E2S_11	D00017	CarB;caffeyl-CoA synthetase	carABCDE	STM_0716_E_M_E058	catechin	21	0.0258723	d__Archaea;p__Thermoplasmatota;c__Thermoplasmata;o__Methanomassiliicoccales;f__UBA472;g__;s__
20110800_E2S_11_c_000000001939_3	20110800_E2S_11	D00017	CarB;caffeyl-CoA synthetase	carABCDE	STM_0716_E_M_E059	catechin	21	0.0254086	d__Archaea;p__Thermoplasmatota;c__Thermoplasmata;o__Methanomassiliicoccales;f__UBA472;g__;s__
20110800_E2S_11_c_000000001939_3	20110800_E2S_11	D00017	CarB;caffeyl-CoA synthetase	carABCDE	STM_0716_E_M_E063	unamended	35	0.00766735	d__Archaea;p__Thermoplasmatota;c__Thermoplasmata;o__Methanomassiliicoccales;f__UBA472;g__;s__
20110800_E2S_11_c_000000001939_3	20110800_E2S_11	D00017	CarB;caffeyl-CoA synthetase	carABCDE	STM_0716_E_M_E121	unamended	7	0.0282722	d__Archaea;p__Thermoplasmatota;c__Thermoplasmata;o__Methanomassiliicoccales;f__UBA472;g__;s__
20110800_E2S_11_c_000000001939_3	20110800_E2S_11	D00017	CarB;caffeyl-CoA synthetase	carABCDE	STM_0716_E_M_E122	unamended	7	0.0493176	d__Archaea;p__Thermoplasmatota;c__Thermoplasmata;o__Methanomassiliicoccales;f__UBA472;g__;s__
20110800_E2S_11_c_000000001939_3	20110800_E2S_11	D00017	CarB;caffeyl-CoA synthetase	carABCDE	STM_0716_E_M_E123	unamended	7	0.00767535	d__Archaea;p__Thermoplasmatota;c__Thermoplasmata;o__Methanomassiliicoccales;f__UBA472;g__;s__
20110800_E2S_11_c_000000001939_3	20110800_E2S_11	D00017	CarB;caffeyl-CoA synthetase	carABCDE	STM_0716_E_M_E129	catechin	7	0.00707213	d__Archaea;p__Thermoplasmatota;c__Thermoplasmata;o__Methanomassiliicoccales;f__UBA472;g__;s__
20110800_E2S_11_c_000000001939_3	20110800_E2S_11	D00017	CarB;caffeyl-CoA synthetase	carABCDE	STM_0716_E_M_E131	catechin	7	0.0435514	d__Archaea;p__Thermoplasmatota;c__Thermoplasmata;o__Methanomassiliicoccales;f__UBA472;g__;s__
20110800_E2S_12_c_000000004639_2	20110800_E2S_12	D00016	CarC;caffeyl-CoA reductase	carABCDE	STM_0716_E_M_E002	unamended	0	0.00998576	d__Bacteria;p__Acidobacteriota;c__Terriglobia;o__Terriglobales;f__Koribacteraceae;g__;s__
20110800_E2S_12_c_000000004577_3	20110800_E2S_12	D00016	CarC;caffeyl-CoA reductase	carABCDE	STM_0716_E_M_E034	catechin	14	0.0355998	d__Bacteria;p__Acidobacteriota;c__Terriglobia;o__Terriglobales;f__Koribacteraceae;g__;s__
20110800_E2S_12_c_000000004639_2	20110800_E2S_12	D00016	CarC;caffeyl-CoA reductase	carABCDE	STM_0716_E_M_E034	catechin	14	0.00862819	d__Bacteria;p__Acidobacteriota;c__Terriglobia;o__Terriglobales;f__Koribacteraceae;g__;s__
20110800_E2S_12_c_000000004639_2	20110800_E2S_12	D00016	CarC;caffeyl-CoA reductase	carABCDE	STM_0716_E_M_E051	unamended	21	0.0227142	d__Bacteria;p__Acidobacteriota;c__Terriglobia;o__Terriglobales;f__Koribacteraceae;g__;s__
20110800_E2S_12_c_000000004639_2	20110800_E2S_12	D00016	CarC;caffeyl-CoA reductase	carABCDE	STM_0716_E_M_E052	unamended	21	0.0968423	d__Bacteria;p__Acidobacteriota;c__Terriglobia;o__Terriglobales;f__Koribacteraceae;g__;s__
20110800_E2S_12_c_000000004577_3	20110800_E2S_12	D00016	CarC;caffeyl-CoA reductase	carABCDE	STM_0716_E_M_E058	catechin	21	0.0748328	d__Bacteria;p__Acidobacteriota;c__Terriglobia;o__Terriglobales;f__Koribacteraceae;g__;s__
20110800_E2S_12_c_000000004639_2	20110800_E2S_12	D00016	CarC;caffeyl-CoA reductase	carABCDE	STM_0716_E_M_E121	unamended	7	0.087205	d__Bacteria;p__Acidobacteriota;c__Terriglobia;o__Terriglobales;f__Koribacteraceae;g__;s__
20110800_E2S_12_c_000000004296_5	20110800_E2S_12	D00017	CarB;caffeyl-CoA synthetase	carABCDE	STM_0716_E_M_E051	unamended	21	0.00875166	d__Bacteria;p__Acidobacteriota;c__Terriglobia;o__Terriglobales;f__Koribacteraceae;g__;s__
20110800_E2S_12_c_000000004296_5	20110800_E2S_12	D00017	CarB;caffeyl-CoA synthetase	carABCDE	STM_0716_E_M_E052	unamended	21	0.0135683	d__Bacteria;p__Acidobacteriota;c__Terriglobia;o__Terriglobales;f__Koribacteraceae;g__;s__
20110800_E2S_12_c_000000004296_5	20110800_E2S_12	D00017	CarB;caffeyl-CoA synthetase	carABCDE	STM_0716_E_M_E131	catechin	7	0.0575087	d__Bacteria;p__Acidobacteriota;c__Terriglobia;o__Terriglobales;f__Koribacteraceae;g__;s__
20110800_E2S_12_c_000000004295_4	20110800_E2S_12	D00012	CLD; catechol lignan dehydroxylase	CLD	STM_0716_E_M_E004	unamended	0	0.0151157	d__Bacteria;p__Acidobacteriota;c__Terriglobia;o__Terriglobales;f__Koribacteraceae;g__;s__
20110800_E2S_12_c_000000004295_4	20110800_E2S_12	D00012	CLD; catechol lignan dehydroxylase	CLD	STM_0716_E_M_E033	catechin	14	0.0240245	d__Bacteria;p__Acidobacteriota;c__Terriglobia;o__Terriglobales;f__Koribacteraceae;g__;s__
20110800_E2S_12_c_000000004295_4	20110800_E2S_12	D00012	CLD; catechol lignan dehydroxylase	CLD	STM_0716_E_M_E034	catechin	14	0.0184037	d__Bacteria;p__Acidobacteriota;c__Terriglobia;o__Terriglobales;f__Koribacteraceae;g__;s__
20110800_E2S_12_c_000000004295_4	20110800_E2S_12	D00012	CLD; catechol lignan dehydroxylase	CLD	STM_0716_E_M_E051	unamended	21	0.0060561	d__Bacteria;p__Acidobacteriota;c__Terriglobia;o__Terriglobales;f__Koribacteraceae;g__;s__
20110800_E2S_12_c_000000004295_4	20110800_E2S_12	D00012	CLD; catechol lignan dehydroxylase	CLD	STM_0716_E_M_E064	unamended	35	0.0710883	d__Bacteria;p__Acidobacteriota;c__Terriglobia;o__Terriglobales;f__Koribacteraceae;g__;s__
20110800_E2S_12_c_000000004295_4	20110800_E2S_12	D00012	CLD; catechol lignan dehydroxylase	CLD	STM_0716_E_M_E129	catechin	7	0.0105746	d__Bacteria;p__Acidobacteriota;c__Terriglobia;o__Terriglobales;f__Koribacteraceae;g__;s__
20110800_E2S_4_c_000000000715_3	20110800_E2S_4	D00017	CarB;caffeyl-CoA synthetase	carABCDE	STM_0716_E_M_E002	unamended	0	0.103859	d__Bacteria;p__Chloroflexota;c__Limnocylindria;o__Limnocylindrales;f__CSP1-4;g__;s__
20110800_E2S_4_c_000000000715_3	20110800_E2S_4	D00017	CarB;caffeyl-CoA synthetase	carABCDE	STM_0716_E_M_E004	unamended	0	0.049138	d__Bacteria;p__Chloroflexota;c__Limnocylindria;o__Limnocylindrales;f__CSP1-4;g__;s__
20110800_E2S_4_c_000000000715_3	20110800_E2S_4	D00017	CarB;caffeyl-CoA synthetase	carABCDE	STM_0716_E_M_E025	unamended	14	0.00700117	d__Bacteria;p__Chloroflexota;c__Limnocylindria;o__Limnocylindrales;f__CSP1-4;g__;s__
20110800_E2S_4_c_000000000715_3	20110800_E2S_4	D00017	CarB;caffeyl-CoA synthetase	carABCDE	STM_0716_E_M_E027	unamended	14	0.0289356	d__Bacteria;p__Chloroflexota;c__Limnocylindria;o__Limnocylindrales;f__CSP1-4;g__;s__
20110800_E2S_4_c_000000000715_3	20110800_E2S_4	D00017	CarB;caffeyl-CoA synthetase	carABCDE	STM_0716_E_M_E033	catechin	14	0.00836772	d__Bacteria;p__Chloroflexota;c__Limnocylindria;o__Limnocylindrales;f__CSP1-4;g__;s__
20110800_E2S_4_c_000000000715_3	20110800_E2S_4	D00017	CarB;caffeyl-CoA synthetase	carABCDE	STM_0716_E_M_E034	catechin	14	0.0320499	d__Bacteria;p__Chloroflexota;c__Limnocylindria;o__Limnocylindrales;f__CSP1-4;g__;s__
20110800_E2S_4_c_000000000715_3	20110800_E2S_4	D00017	CarB;caffeyl-CoA synthetase	carABCDE	STM_0716_E_M_E035	catechin	14	0.052006	d__Bacteria;p__Chloroflexota;c__Limnocylindria;o__Limnocylindrales;f__CSP1-4;g__;s__
20110800_E2S_4_c_000000000715_3	20110800_E2S_4	D00017	CarB;caffeyl-CoA synthetase	carABCDE	STM_0716_E_M_E050	unamended	21	0.0386027	d__Bacteria;p__Chloroflexota;c__Limnocylindria;o__Limnocylindrales;f__CSP1-4;g__;s__
20110800_E2S_4_c_000000000715_3	20110800_E2S_4	D00017	CarB;caffeyl-CoA synthetase	carABCDE	STM_0716_E_M_E051	unamended	21	0.0590613	d__Bacteria;p__Chloroflexota;c__Limnocylindria;o__Limnocylindrales;f__CSP1-4;g__;s__
20110800_E2S_4_c_000000000715_3	20110800_E2S_4	D00017	CarB;caffeyl-CoA synthetase	carABCDE	STM_0716_E_M_E052	unamended	21	0.013081	d__Bacteria;p__Chloroflexota;c__Limnocylindria;o__Limnocylindrales;f__CSP1-4;g__;s__
20110800_E2S_4_c_000000000715_3	20110800_E2S_4	D00017	CarB;caffeyl-CoA synthetase	carABCDE	STM_0716_E_M_E058	catechin	21	0.0606337	d__Bacteria;p__Chloroflexota;c__Limnocylindria;o__Limnocylindrales;f__CSP1-4;g__;s__
20110800_E2S_4_c_000000000715_3	20110800_E2S_4	D00017	CarB;caffeyl-CoA synthetase	carABCDE	STM_0716_E_M_E059	catechin	21	0.00661631	d__Bacteria;p__Chloroflexota;c__Limnocylindria;o__Limnocylindrales;f__CSP1-4;g__;s__
20110800_E2S_4_c_000000000715_3	20110800_E2S_4	D00017	CarB;caffeyl-CoA synthetase	carABCDE	STM_0716_E_M_E060	catechin	21	0.0522002	d__Bacteria;p__Chloroflexota;c__Limnocylindria;o__Limnocylindrales;f__CSP1-4;g__;s__
20110800_E2S_4_c_000000000715_3	20110800_E2S_4	D00017	CarB;caffeyl-CoA synthetase	carABCDE	STM_0716_E_M_E063	unamended	35	0.0798622	d__Bacteria;p__Chloroflexota;c__Limnocylindria;o__Limnocylindrales;f__CSP1-4;g__;s__
20110800_E2S_4_c_000000000715_3	20110800_E2S_4	D00017	CarB;caffeyl-CoA synthetase	carABCDE	STM_0716_E_M_E064	unamended	35	0.0228553	d__Bacteria;p__Chloroflexota;c__Limnocylindria;o__Limnocylindrales;f__CSP1-4;g__;s__
20110800_E2S_4_c_000000000715_3	20110800_E2S_4	D00017	CarB;caffeyl-CoA synthetase	carABCDE	STM_0716_E_M_E072	catechin	35	0.0142381	d__Bacteria;p__Chloroflexota;c__Limnocylindria;o__Limnocylindrales;f__CSP1-4;g__;s__
20110800_E2S_4_c_000000000715_3	20110800_E2S_4	D00017	CarB;caffeyl-CoA synthetase	carABCDE	STM_0716_E_M_E121	unamended	7	0.0117792	d__Bacteria;p__Chloroflexota;c__Limnocylindria;o__Limnocylindrales;f__CSP1-4;g__;s__
20110800_E2S_4_c_000000000715_3	20110800_E2S_4	D00017	CarB;caffeyl-CoA synthetase	carABCDE	STM_0716_E_M_E122	unamended	7	0.313919	d__Bacteria;p__Chloroflexota;c__Limnocylindria;o__Limnocylindrales;f__CSP1-4;g__;s__
20110800_E2S_4_c_000000000715_3	20110800_E2S_4	D00017	CarB;caffeyl-CoA synthetase	carABCDE	STM_0716_E_M_E123	unamended	7	0.0639565	d__Bacteria;p__Chloroflexota;c__Limnocylindria;o__Limnocylindrales;f__CSP1-4;g__;s__
20110800_E2S_4_c_000000000715_3	20110800_E2S_4	D00017	CarB;caffeyl-CoA synthetase	carABCDE	STM_0716_E_M_E129	catechin	7	0.0220987	d__Bacteria;p__Chloroflexota;c__Limnocylindria;o__Limnocylindrales;f__CSP1-4;g__;s__
20110800_E2S_4_c_000000000715_3	20110800_E2S_4	D00017	CarB;caffeyl-CoA synthetase	carABCDE	STM_0716_E_M_E131	catechin	7	0.0302417	d__Bacteria;p__Chloroflexota;c__Limnocylindria;o__Limnocylindrales;f__CSP1-4;g__;s__
20110800_E2S_9_c_000000003298_1	20110800_E2S_9	D00017	CarB;caffeyl-CoA synthetase	carABCDE	STM_0716_E_M_E002	unamended	0	0.00688492	d__Archaea;p__Halobacteriota;c__Methanosarcinia;o__Methanotrichales;f__Methanotrichaceae;g__Methanothrix;s__
20110800_E2S_9_c_000000003298_1	20110800_E2S_9	D00017	CarB;caffeyl-CoA synthetase	carABCDE	STM_0716_E_M_E003	unamended	0	0.0770899	d__Archaea;p__Halobacteriota;c__Methanosarcinia;o__Methanotrichales;f__Methanotrichaceae;g__Methanothrix;s__
20110800_E2S_9_c_000000003298_1	20110800_E2S_9	D00017	CarB;caffeyl-CoA synthetase	carABCDE	STM_0716_E_M_E004	unamended	0	0.0260592	d__Archaea;p__Halobacteriota;c__Methanosarcinia;o__Methanotrichales;f__Methanotrichaceae;g__Methanothrix;s__
20110800_E2S_9_c_000000003298_1	20110800_E2S_9	D00017	CarB;caffeyl-CoA synthetase	carABCDE	STM_0716_E_M_E025	unamended	14	0.0259903	d__Archaea;p__Halobacteriota;c__Methanosarcinia;o__Methanotrichales;f__Methanotrichaceae;g__Methanothrix;s__
20110800_E2S_9_c_000000003298_1	20110800_E2S_9	D00017	CarB;caffeyl-CoA synthetase	carABCDE	STM_0716_E_M_E027	unamended	14	0.011509	d__Archaea;p__Halobacteriota;c__Methanosarcinia;o__Methanotrichales;f__Methanotrichaceae;g__Methanothrix;s__
20110800_E2S_9_c_000000003298_1	20110800_E2S_9	D00017	CarB;caffeyl-CoA synthetase	carABCDE	STM_0716_E_M_E033	catechin	14	0.0388291	d__Archaea;p__Halobacteriota;c__Methanosarcinia;o__Methanotrichales;f__Methanotrichaceae;g__Methanothrix;s__
20110800_E2S_9_c_000000003298_1	20110800_E2S_9	D00017	CarB;caffeyl-CoA synthetase	carABCDE	STM_0716_E_M_E034	catechin	14	0.0297446	d__Archaea;p__Halobacteriota;c__Methanosarcinia;o__Methanotrichales;f__Methanotrichaceae;g__Methanothrix;s__
20110800_E2S_9_c_000000003298_1	20110800_E2S_9	D00017	CarB;caffeyl-CoA synthetase	carABCDE	STM_0716_E_M_E035	catechin	14	0.0643536	d__Archaea;p__Halobacteriota;c__Methanosarcinia;o__Methanotrichales;f__Methanotrichaceae;g__Methanothrix;s__
20110800_E2S_9_c_000000003298_1	20110800_E2S_9	D00017	CarB;caffeyl-CoA synthetase	carABCDE	STM_0716_E_M_E050	unamended	21	0.0214956	d__Archaea;p__Halobacteriota;c__Methanosarcinia;o__Methanotrichales;f__Methanotrichaceae;g__Methanothrix;s__
20110800_E2S_9_c_000000003298_1	20110800_E2S_9	D00017	CarB;caffeyl-CoA synthetase	carABCDE	STM_0716_E_M_E051	unamended	21	0.0469826	d__Archaea;p__Halobacteriota;c__Methanosarcinia;o__Methanotrichales;f__Methanotrichaceae;g__Methanothrix;s__
20110800_E2S_9_c_000000003298_1	20110800_E2S_9	D00017	CarB;caffeyl-CoA synthetase	carABCDE	STM_0716_E_M_E052	unamended	21	0.0485602	d__Archaea;p__Halobacteriota;c__Methanosarcinia;o__Methanotrichales;f__Methanotrichaceae;g__Methanothrix;s__
20110800_E2S_9_c_000000003298_1	20110800_E2S_9	D00017	CarB;caffeyl-CoA synthetase	carABCDE	STM_0716_E_M_E058	catechin	21	0.0750298	d__Archaea;p__Halobacteriota;c__Methanosarcinia;o__Methanotrichales;f__Methanotrichaceae;g__Methanothrix;s__
20110800_E2S_9_c_000000003298_1	20110800_E2S_9	D00017	CarB;caffeyl-CoA synthetase	carABCDE	STM_0716_E_M_E059	catechin	21	0.0061404	d__Archaea;p__Halobacteriota;c__Methanosarcinia;o__Methanotrichales;f__Methanotrichaceae;g__Methanothrix;s__
20110800_E2S_9_c_000000003298_1	20110800_E2S_9	D00017	CarB;caffeyl-CoA synthetase	carABCDE	STM_0716_E_M_E062	unamended	35	0.137537	d__Archaea;p__Halobacteriota;c__Methanosarcinia;o__Methanotrichales;f__Methanotrichaceae;g__Methanothrix;s__
20110800_E2S_9_c_000000003298_1	20110800_E2S_9	D00017	CarB;caffeyl-CoA synthetase	carABCDE	STM_0716_E_M_E064	unamended	35	0.205043	d__Archaea;p__Halobacteriota;c__Methanosarcinia;o__Methanotrichales;f__Methanotrichaceae;g__Methanothrix;s__
20110800_E2S_9_c_000000003298_1	20110800_E2S_9	D00017	CarB;caffeyl-CoA synthetase	carABCDE	STM_0716_E_M_E070	catechin	35	0.00467277	d__Archaea;p__Halobacteriota;c__Methanosarcinia;o__Methanotrichales;f__Methanotrichaceae;g__Methanothrix;s__
20110800_E2S_9_c_000000003298_1	20110800_E2S_9	D00017	CarB;caffeyl-CoA synthetase	carABCDE	STM_0716_E_M_E071	catechin	35	0.141646	d__Archaea;p__Halobacteriota;c__Methanosarcinia;o__Methanotrichales;f__Methanotrichaceae;g__Methanothrix;s__
20110800_E2S_9_c_000000003298_1	20110800_E2S_9	D00017	CarB;caffeyl-CoA synthetase	carABCDE	STM_0716_E_M_E072	catechin	35	0.0924974	d__Archaea;p__Halobacteriota;c__Methanosarcinia;o__Methanotrichales;f__Methanotrichaceae;g__Methanothrix;s__
20110800_E2S_9_c_000000003298_1	20110800_E2S_9	D00017	CarB;caffeyl-CoA synthetase	carABCDE	STM_0716_E_M_E121	unamended	7	0.0491936	d__Archaea;p__Halobacteriota;c__Methanosarcinia;o__Methanotrichales;f__Methanotrichaceae;g__Methanothrix;s__
20110800_E2S_9_c_000000003298_1	20110800_E2S_9	D00017	CarB;caffeyl-CoA synthetase	carABCDE	STM_0716_E_M_E122	unamended	7	0.0211883	d__Archaea;p__Halobacteriota;c__Methanosarcinia;o__Methanotrichales;f__Methanotrichaceae;g__Methanothrix;s__
20110800_E2S_9_c_000000003298_1	20110800_E2S_9	D00017	CarB;caffeyl-CoA synthetase	carABCDE	STM_0716_E_M_E123	unamended	7	0.111293	d__Archaea;p__Halobacteriota;c__Methanosarcinia;o__Methanotrichales;f__Methanotrichaceae;g__Methanothrix;s__
20110800_E2S_9_c_000000003298_1	20110800_E2S_9	D00017	CarB;caffeyl-CoA synthetase	carABCDE	STM_0716_E_M_E129	catechin	7	0.0136728	d__Archaea;p__Halobacteriota;c__Methanosarcinia;o__Methanotrichales;f__Methanotrichaceae;g__Methanothrix;s__
20110800_E2S_9_c_000000003298_1	20110800_E2S_9	D00017	CarB;caffeyl-CoA synthetase	carABCDE	STM_0716_E_M_E130	catechin	7	0.0259627	d__Archaea;p__Halobacteriota;c__Methanosarcinia;o__Methanotrichales;f__Methanotrichaceae;g__Methanothrix;s__
20110800_E2S_9_c_000000003298_1	20110800_E2S_9	D00017	CarB;caffeyl-CoA synthetase	carABCDE	STM_0716_E_M_E131	catechin	7	0.0327442	d__Archaea;p__Halobacteriota;c__Methanosarcinia;o__Methanotrichales;f__Methanotrichaceae;g__Methanothrix;s__
20110800_E2S_9_c_000000003213_3	20110800_E2S_9	D00012	CLD; catechol lignan dehydroxylase	CLD	STM_0716_E_M_E002	unamended	0	0.0807966	d__Archaea;p__Halobacteriota;c__Methanosarcinia;o__Methanotrichales;f__Methanotrichaceae;g__Methanothrix;s__
20110800_E2S_9_c_000000003273_4	20110800_E2S_9	D00012	CLD; catechol lignan dehydroxylase	CLD	STM_0716_E_M_E002	unamended	0	0.0399285	d__Archaea;p__Halobacteriota;c__Methanosarcinia;o__Methanotrichales;f__Methanotrichaceae;g__Methanothrix;s__
20110800_E2S_9_c_000000003372_6	20110800_E2S_9	D00012	CLD; catechol lignan dehydroxylase	CLD	STM_0716_E_M_E002	unamended	0	0.0421979	d__Archaea;p__Halobacteriota;c__Methanosarcinia;o__Methanotrichales;f__Methanotrichaceae;g__Methanothrix;s__
20110800_E2S_9_c_000000003213_3	20110800_E2S_9	D00012	CLD; catechol lignan dehydroxylase	CLD	STM_0716_E_M_E003	unamended	0	0.0172319	d__Archaea;p__Halobacteriota;c__Methanosarcinia;o__Methanotrichales;f__Methanotrichaceae;g__Methanothrix;s__
20110800_E2S_9_c_000000003273_4	20110800_E2S_9	D00012	CLD; catechol lignan dehydroxylase	CLD	STM_0716_E_M_E003	unamended	0	0.00851574	d__Archaea;p__Halobacteriota;c__Methanosarcinia;o__Methanotrichales;f__Methanotrichaceae;g__Methanothrix;s__
20110800_E2S_9_c_000000003372_6	20110800_E2S_9	D00012	CLD; catechol lignan dehydroxylase	CLD	STM_0716_E_M_E003	unamended	0	0.0104997	d__Archaea;p__Halobacteriota;c__Methanosarcinia;o__Methanotrichales;f__Methanotrichaceae;g__Methanothrix;s__
20110800_E2S_9_c_000000003213_3	20110800_E2S_9	D00012	CLD; catechol lignan dehydroxylase	CLD	STM_0716_E_M_E004	unamended	0	0.109219	d__Archaea;p__Halobacteriota;c__Methanosarcinia;o__Methanotrichales;f__Methanotrichaceae;g__Methanothrix;s__
20110800_E2S_9_c_000000003273_4	20110800_E2S_9	D00012	CLD; catechol lignan dehydroxylase	CLD	STM_0716_E_M_E004	unamended	0	0.0269871	d__Archaea;p__Halobacteriota;c__Methanosarcinia;o__Methanotrichales;f__Methanotrichaceae;g__Methanothrix;s__
20110800_E2S_9_c_000000003372_6	20110800_E2S_9	D00012	CLD; catechol lignan dehydroxylase	CLD	STM_0716_E_M_E004	unamended	0	0.0133098	d__Archaea;p__Halobacteriota;c__Methanosarcinia;o__Methanotrichales;f__Methanotrichaceae;g__Methanothrix;s__
20110800_E2S_9_c_000000003213_3	20110800_E2S_9	D00012	CLD; catechol lignan dehydroxylase	CLD	STM_0716_E_M_E025	unamended	14	0.103483	d__Archaea;p__Halobacteriota;c__Methanosarcinia;o__Methanotrichales;f__Methanotrichaceae;g__Methanothrix;s__
20110800_E2S_9_c_000000003273_4	20110800_E2S_9	D00012	CLD; catechol lignan dehydroxylase	CLD	STM_0716_E_M_E025	unamended	14	0.032299	d__Archaea;p__Halobacteriota;c__Methanosarcinia;o__Methanotrichales;f__Methanotrichaceae;g__Methanothrix;s__
20110800_E2S_9_c_000000003372_6	20110800_E2S_9	D00012	CLD; catechol lignan dehydroxylase	CLD	STM_0716_E_M_E025	unamended	14	0.106197	d__Archaea;p__Halobacteriota;c__Methanosarcinia;o__Methanotrichales;f__Methanotrichaceae;g__Methanothrix;s__
20110800_E2S_9_c_000000003213_3	20110800_E2S_9	D00012	CLD; catechol lignan dehydroxylase	CLD	STM_0716_E_M_E027	unamended	14	0.212239	d__Archaea;p__Halobacteriota;c__Methanosarcinia;o__Methanotrichales;f__Methanotrichaceae;g__Methanothrix;s__
20110800_E2S_9_c_000000003273_4	20110800_E2S_9	D00012	CLD; catechol lignan dehydroxylase	CLD	STM_0716_E_M_E027	unamended	14	0.00953506	d__Archaea;p__Halobacteriota;c__Methanosarcinia;o__Methanotrichales;f__Methanotrichaceae;g__Methanothrix;s__
20110800_E2S_9_c_000000003372_6	20110800_E2S_9	D00012	CLD; catechol lignan dehydroxylase	CLD	STM_0716_E_M_E027	unamended	14	0.0156753	d__Archaea;p__Halobacteriota;c__Methanosarcinia;o__Methanotrichales;f__Methanotrichaceae;g__Methanothrix;s__
20110800_E2S_9_c_000000003213_3	20110800_E2S_9	D00012	CLD; catechol lignan dehydroxylase	CLD	STM_0716_E_M_E033	catechin	14	0.130192	d__Archaea;p__Halobacteriota;c__Methanosarcinia;o__Methanotrichales;f__Methanotrichaceae;g__Methanothrix;s__
20110800_E2S_9_c_000000003273_4	20110800_E2S_9	D00012	CLD; catechol lignan dehydroxylase	CLD	STM_0716_E_M_E033	catechin	14	0.0257356	d__Archaea;p__Halobacteriota;c__Methanosarcinia;o__Methanotrichales;f__Methanotrichaceae;g__Methanothrix;s__
20110800_E2S_9_c_000000003213_3	20110800_E2S_9	D00012	CLD; catechol lignan dehydroxylase	CLD	STM_0716_E_M_E034	catechin	14	0.0498659	d__Archaea;p__Halobacteriota;c__Methanosarcinia;o__Methanotrichales;f__Methanotrichaceae;g__Methanothrix;s__
20110800_E2S_9_c_000000003273_4	20110800_E2S_9	D00012	CLD; catechol lignan dehydroxylase	CLD	STM_0716_E_M_E034	catechin	14	0.0147858	d__Archaea;p__Halobacteriota;c__Methanosarcinia;o__Methanotrichales;f__Methanotrichaceae;g__Methanothrix;s__
20110800_E2S_9_c_000000003213_3	20110800_E2S_9	D00012	CLD; catechol lignan dehydroxylase	CLD	STM_0716_E_M_E035	catechin	14	0.0539434	d__Archaea;p__Halobacteriota;c__Methanosarcinia;o__Methanotrichales;f__Methanotrichaceae;g__Methanothrix;s__
20110800_E2S_9_c_000000003273_4	20110800_E2S_9	D00012	CLD; catechol lignan dehydroxylase	CLD	STM_0716_E_M_E035	catechin	14	0.0199936	d__Archaea;p__Halobacteriota;c__Methanosarcinia;o__Methanotrichales;f__Methanotrichaceae;g__Methanothrix;s__
20110800_E2S_9_c_000000003372_6	20110800_E2S_9	D00012	CLD; catechol lignan dehydroxylase	CLD	STM_0716_E_M_E035	catechin	14	0.0328688	d__Archaea;p__Halobacteriota;c__Methanosarcinia;o__Methanotrichales;f__Methanotrichaceae;g__Methanothrix;s__
20110800_E2S_9_c_000000003213_3	20110800_E2S_9	D00012	CLD; catechol lignan dehydroxylase	CLD	STM_0716_E_M_E050	unamended	21	0.0360368	d__Archaea;p__Halobacteriota;c__Methanosarcinia;o__Methanotrichales;f__Methanotrichaceae;g__Methanothrix;s__
20110800_E2S_9_c_000000003273_4	20110800_E2S_9	D00012	CLD; catechol lignan dehydroxylase	CLD	STM_0716_E_M_E050	unamended	21	0.083108	d__Archaea;p__Halobacteriota;c__Methanosarcinia;o__Methanotrichales;f__Methanotrichaceae;g__Methanothrix;s__
20110800_E2S_9_c_000000003213_3	20110800_E2S_9	D00012	CLD; catechol lignan dehydroxylase	CLD	STM_0716_E_M_E051	unamended	21	0.111584	d__Archaea;p__Halobacteriota;c__Methanosarcinia;o__Methanotrichales;f__Methanotrichaceae;g__Methanothrix;s__
20110800_E2S_9_c_000000003273_4	20110800_E2S_9	D00012	CLD; catechol lignan dehydroxylase	CLD	STM_0716_E_M_E051	unamended	21	0.0324371	d__Archaea;p__Halobacteriota;c__Methanosarcinia;o__Methanotrichales;f__Methanotrichaceae;g__Methanothrix;s__
20110800_E2S_9_c_000000003372_6	20110800_E2S_9	D00012	CLD; catechol lignan dehydroxylase	CLD	STM_0716_E_M_E051	unamended	21	0.159977	d__Archaea;p__Halobacteriota;c__Methanosarcinia;o__Methanotrichales;f__Methanotrichaceae;g__Methanothrix;s__
20110800_E2S_9_c_000000003273_4	20110800_E2S_9	D00012	CLD; catechol lignan dehydroxylase	CLD	STM_0716_E_M_E052	unamended	21	0.0905209	d__Archaea;p__Halobacteriota;c__Methanosarcinia;o__Methanotrichales;f__Methanotrichaceae;g__Methanothrix;s__
20110800_E2S_9_c_000000003213_3	20110800_E2S_9	D00012	CLD; catechol lignan dehydroxylase	CLD	STM_0716_E_M_E058	catechin	21	0.0943389	d__Archaea;p__Halobacteriota;c__Methanosarcinia;o__Methanotrichales;f__Methanotrichaceae;g__Methanothrix;s__
20110800_E2S_9_c_000000003273_4	20110800_E2S_9	D00012	CLD; catechol lignan dehydroxylase	CLD	STM_0716_E_M_E058	catechin	21	0.00518011	d__Archaea;p__Halobacteriota;c__Methanosarcinia;o__Methanotrichales;f__Methanotrichaceae;g__Methanothrix;s__
20110800_E2S_9_c_000000003372_6	20110800_E2S_9	D00012	CLD; catechol lignan dehydroxylase	CLD	STM_0716_E_M_E058	catechin	21	0.0766433	d__Archaea;p__Halobacteriota;c__Methanosarcinia;o__Methanotrichales;f__Methanotrichaceae;g__Methanothrix;s__
20110800_E2S_9_c_000000003213_3	20110800_E2S_9	D00012	CLD; catechol lignan dehydroxylase	CLD	STM_0716_E_M_E059	catechin	21	0.0205884	d__Archaea;p__Halobacteriota;c__Methanosarcinia;o__Methanotrichales;f__Methanotrichaceae;g__Methanothrix;s__
20110800_E2S_9_c_000000003273_4	20110800_E2S_9	D00012	CLD; catechol lignan dehydroxylase	CLD	STM_0716_E_M_E059	catechin	21	0.0152618	d__Archaea;p__Halobacteriota;c__Methanosarcinia;o__Methanotrichales;f__Methanotrichaceae;g__Methanothrix;s__
20110800_E2S_9_c_000000003213_3	20110800_E2S_9	D00012	CLD; catechol lignan dehydroxylase	CLD	STM_0716_E_M_E060	catechin	21	0.0152283	d__Archaea;p__Halobacteriota;c__Methanosarcinia;o__Methanotrichales;f__Methanotrichaceae;g__Methanothrix;s__
20110800_E2S_9_c_000000003273_4	20110800_E2S_9	D00012	CLD; catechol lignan dehydroxylase	CLD	STM_0716_E_M_E060	catechin	21	0.00501706	d__Archaea;p__Halobacteriota;c__Methanosarcinia;o__Methanotrichales;f__Methanotrichaceae;g__Methanothrix;s__
20110800_E2S_9_c_000000003213_3	20110800_E2S_9	D00012	CLD; catechol lignan dehydroxylase	CLD	STM_0716_E_M_E062	unamended	35	0.0300753	d__Archaea;p__Halobacteriota;c__Methanosarcinia;o__Methanotrichales;f__Methanotrichaceae;g__Methanothrix;s__
20110800_E2S_9_c_000000003273_4	20110800_E2S_9	D00012	CLD; catechol lignan dehydroxylase	CLD	STM_0716_E_M_E062	unamended	35	0.00495426	d__Archaea;p__Halobacteriota;c__Methanosarcinia;o__Methanotrichales;f__Methanotrichaceae;g__Methanothrix;s__
20110800_E2S_9_c_000000003372_6	20110800_E2S_9	D00012	CLD; catechol lignan dehydroxylase	CLD	STM_0716_E_M_E062	unamended	35	0.195471	d__Archaea;p__Halobacteriota;c__Methanosarcinia;o__Methanotrichales;f__Methanotrichaceae;g__Methanothrix;s__
20110800_E2S_9_c_000000003213_3	20110800_E2S_9	D00012	CLD; catechol lignan dehydroxylase	CLD	STM_0716_E_M_E063	unamended	35	0.136682	d__Archaea;p__Halobacteriota;c__Methanosarcinia;o__Methanotrichales;f__Methanotrichaceae;g__Methanothrix;s__
20110800_E2S_9_c_000000003273_4	20110800_E2S_9	D00012	CLD; catechol lignan dehydroxylase	CLD	STM_0716_E_M_E063	unamended	35	0.0736868	d__Archaea;p__Halobacteriota;c__Methanosarcinia;o__Methanotrichales;f__Methanotrichaceae;g__Methanothrix;s__
20110800_E2S_9_c_000000003372_6	20110800_E2S_9	D00012	CLD; catechol lignan dehydroxylase	CLD	STM_0716_E_M_E063	unamended	35	0.0757116	d__Archaea;p__Halobacteriota;c__Methanosarcinia;o__Methanotrichales;f__Methanotrichaceae;g__Methanothrix;s__
20110800_E2S_9_c_000000003213_3	20110800_E2S_9	D00012	CLD; catechol lignan dehydroxylase	CLD	STM_0716_E_M_E064	unamended	35	0.0237068	d__Archaea;p__Halobacteriota;c__Methanosarcinia;o__Methanotrichales;f__Methanotrichaceae;g__Methanothrix;s__
20110800_E2S_9_c_000000003273_4	20110800_E2S_9	D00012	CLD; catechol lignan dehydroxylase	CLD	STM_0716_E_M_E064	unamended	35	0.0351467	d__Archaea;p__Halobacteriota;c__Methanosarcinia;o__Methanotrichales;f__Methanotrichaceae;g__Methanothrix;s__
20110800_E2S_9_c_000000003213_3	20110800_E2S_9	D00012	CLD; catechol lignan dehydroxylase	CLD	STM_0716_E_M_E071	catechin	35	0.0222623	d__Archaea;p__Halobacteriota;c__Methanosarcinia;o__Methanotrichales;f__Methanotrichaceae;g__Methanothrix;s__
20110800_E2S_9_c_000000003273_4	20110800_E2S_9	D00012	CLD; catechol lignan dehydroxylase	CLD	STM_0716_E_M_E072	catechin	35	0.0218952	d__Archaea;p__Halobacteriota;c__Methanosarcinia;o__Methanotrichales;f__Methanotrichaceae;g__Methanothrix;s__
20110800_E2S_9_c_000000003372_6	20110800_E2S_9	D00012	CLD; catechol lignan dehydroxylase	CLD	STM_0716_E_M_E072	catechin	35	0.0359949	d__Archaea;p__Halobacteriota;c__Methanosarcinia;o__Methanotrichales;f__Methanotrichaceae;g__Methanothrix;s__
20110800_E2S_9_c_000000003213_3	20110800_E2S_9	D00012	CLD; catechol lignan dehydroxylase	CLD	STM_0716_E_M_E121	unamended	7	0.160362	d__Archaea;p__Halobacteriota;c__Methanosarcinia;o__Methanotrichales;f__Methanotrichaceae;g__Methanothrix;s__
20110800_E2S_9_c_000000003273_4	20110800_E2S_9	D00012	CLD; catechol lignan dehydroxylase	CLD	STM_0716_E_M_E121	unamended	7	0.00905696	d__Archaea;p__Halobacteriota;c__Methanosarcinia;o__Methanotrichales;f__Methanotrichaceae;g__Methanothrix;s__
20110800_E2S_9_c_000000003372_6	20110800_E2S_9	D00012	CLD; catechol lignan dehydroxylase	CLD	STM_0716_E_M_E121	unamended	7	0.134004	d__Archaea;p__Halobacteriota;c__Methanosarcinia;o__Methanotrichales;f__Methanotrichaceae;g__Methanothrix;s__
20110800_E2S_9_c_000000003213_3	20110800_E2S_9	D00012	CLD; catechol lignan dehydroxylase	CLD	STM_0716_E_M_E122	unamended	7	0.0310813	d__Archaea;p__Halobacteriota;c__Methanosarcinia;o__Methanotrichales;f__Methanotrichaceae;g__Methanothrix;s__
20110800_E2S_9_c_000000003372_6	20110800_E2S_9	D00012	CLD; catechol lignan dehydroxylase	CLD	STM_0716_E_M_E122	unamended	7	0.0649318	d__Archaea;p__Halobacteriota;c__Methanosarcinia;o__Methanotrichales;f__Methanotrichaceae;g__Methanothrix;s__
20110800_E2S_9_c_000000003213_3	20110800_E2S_9	D00012	CLD; catechol lignan dehydroxylase	CLD	STM_0716_E_M_E123	unamended	7	0.0746315	d__Archaea;p__Halobacteriota;c__Methanosarcinia;o__Methanotrichales;f__Methanotrichaceae;g__Methanothrix;s__
20110800_E2S_9_c_000000003273_4	20110800_E2S_9	D00012	CLD; catechol lignan dehydroxylase	CLD	STM_0716_E_M_E123	unamended	7	0.0676168	d__Archaea;p__Halobacteriota;c__Methanosarcinia;o__Methanotrichales;f__Methanotrichaceae;g__Methanothrix;s__
20110800_E2S_9_c_000000003372_6	20110800_E2S_9	D00012	CLD; catechol lignan dehydroxylase	CLD	STM_0716_E_M_E123	unamended	7	0.0909488	d__Archaea;p__Halobacteriota;c__Methanosarcinia;o__Methanotrichales;f__Methanotrichaceae;g__Methanothrix;s__
20110800_E2S_9_c_000000003213_3	20110800_E2S_9	D00012	CLD; catechol lignan dehydroxylase	CLD	STM_0716_E_M_E129	catechin	7	0.022922	d__Archaea;p__Halobacteriota;c__Methanosarcinia;o__Methanotrichales;f__Methanotrichaceae;g__Methanothrix;s__
20110800_E2S_9_c_000000003273_4	20110800_E2S_9	D00012	CLD; catechol lignan dehydroxylase	CLD	STM_0716_E_M_E129	catechin	7	0.0396471	d__Archaea;p__Halobacteriota;c__Methanosarcinia;o__Methanotrichales;f__Methanotrichaceae;g__Methanothrix;s__
20110800_E2S_9_c_000000003213_3	20110800_E2S_9	D00012	CLD; catechol lignan dehydroxylase	CLD	STM_0716_E_M_E130	catechin	7	0.0783462	d__Archaea;p__Halobacteriota;c__Methanosarcinia;o__Methanotrichales;f__Methanotrichaceae;g__Methanothrix;s__
20110800_E2S_9_c_000000003213_3	20110800_E2S_9	D00012	CLD; catechol lignan dehydroxylase	CLD	STM_0716_E_M_E131	catechin	7	0.00784209	d__Archaea;p__Halobacteriota;c__Methanosarcinia;o__Methanotrichales;f__Methanotrichaceae;g__Methanothrix;s__
20110800_E2S_9_c_000000003273_4	20110800_E2S_9	D00012	CLD; catechol lignan dehydroxylase	CLD	STM_0716_E_M_E131	catechin	7	0.0271282	d__Archaea;p__Halobacteriota;c__Methanosarcinia;o__Methanotrichales;f__Methanotrichaceae;g__Methanothrix;s__
20110800_E2S_9_c_000000003372_6	20110800_E2S_9	D00012	CLD; catechol lignan dehydroxylase	CLD	STM_0716_E_M_E131	catechin	7	0.0382267	d__Archaea;p__Halobacteriota;c__Methanosarcinia;o__Methanotrichales;f__Methanotrichaceae;g__Methanothrix;s__
20110800_E3D_16_c_000000000396_2	20110800_E3D_16	D00016	CarC;caffeyl-CoA reductase	carABCDE	STM_0716_E_M_E063	unamended	35	0.0220804	d__Bacteria;p__Chloroflexota;c__Limnocylindria;o__Limnocylindrales;f__CSP1-4;g__;s__
20110800_E3D_16_c_000000000396_2	20110800_E3D_16	D00016	CarC;caffeyl-CoA reductase	carABCDE	STM_0716_E_M_E121	unamended	7	0.0162836	d__Bacteria;p__Chloroflexota;c__Limnocylindria;o__Limnocylindrales;f__CSP1-4;g__;s__
20110800_E3D_16_c_000000000597_2	20110800_E3D_16	D00017	CarB;caffeyl-CoA synthetase	carABCDE	STM_0716_E_M_E122	unamended	7	0.0342457	d__Bacteria;p__Chloroflexota;c__Limnocylindria;o__Limnocylindrales;f__CSP1-4;g__;s__
20110800_E3D_17_c_000000003567_12	20110800_E3D_17	D00017	CarB;caffeyl-CoA synthetase	carABCDE	STM_0716_E_M_E002	unamended	0	0.0421979	d__Bacteria;p__Chloroflexota;c__Anaerolineae;o__Anaerolineales;f__EnvOPS12;g__UBA877;s__
20110800_E3D_17_c_000000003567_12	20110800_E3D_17	D00017	CarB;caffeyl-CoA synthetase	carABCDE	STM_0716_E_M_E004	unamended	0	0.00665489	d__Bacteria;p__Chloroflexota;c__Anaerolineae;o__Anaerolineales;f__EnvOPS12;g__UBA877;s__
20110800_E3D_17_c_000000003585_17	20110800_E3D_17	D00017	CarB;caffeyl-CoA synthetase	carABCDE	STM_0716_E_M_E004	unamended	0	0.0122758	d__Bacteria;p__Chloroflexota;c__Anaerolineae;o__Anaerolineales;f__EnvOPS12;g__UBA877;s__
20110800_E3D_17_c_000000003567_12	20110800_E3D_17	D00017	CarB;caffeyl-CoA synthetase	carABCDE	STM_0716_E_M_E027	unamended	14	0.023513	d__Bacteria;p__Chloroflexota;c__Anaerolineae;o__Anaerolineales;f__EnvOPS12;g__UBA877;s__
20110800_E3D_17_c_000000003585_17	20110800_E3D_17	D00017	CarB;caffeyl-CoA synthetase	carABCDE	STM_0716_E_M_E027	unamended	14	0.0253008	d__Bacteria;p__Chloroflexota;c__Anaerolineae;o__Anaerolineales;f__EnvOPS12;g__UBA877;s__
20110800_E3D_17_c_000000003585_17	20110800_E3D_17	D00017	CarB;caffeyl-CoA synthetase	carABCDE	STM_0716_E_M_E062	unamended	35	0.084509	d__Bacteria;p__Chloroflexota;c__Anaerolineae;o__Anaerolineales;f__EnvOPS12;g__UBA877;s__
20110800_E3D_17_c_000000003567_12	20110800_E3D_17	D00017	CarB;caffeyl-CoA synthetase	carABCDE	STM_0716_E_M_E123	unamended	7	0.0682116	d__Bacteria;p__Chloroflexota;c__Anaerolineae;o__Anaerolineales;f__EnvOPS12;g__UBA877;s__
20110800_E3D_17_c_000000003840_15	20110800_E3D_17	D00012	CLD; catechol lignan dehydroxylase	CLD	STM_0716_E_M_E002	unamended	0	0.0161942	d__Bacteria;p__Chloroflexota;c__Anaerolineae;o__Anaerolineales;f__EnvOPS12;g__UBA877;s__
20110800_E3D_17_c_000000003840_15	20110800_E3D_17	D00012	CLD; catechol lignan dehydroxylase	CLD	STM_0716_E_M_E004	unamended	0	0.0153236	d__Bacteria;p__Chloroflexota;c__Anaerolineae;o__Anaerolineales;f__EnvOPS12;g__UBA877;s__
20110800_E3D_17_c_000000003840_15	20110800_E3D_17	D00012	CLD; catechol lignan dehydroxylase	CLD	STM_0716_E_M_E025	unamended	14	0.0611326	d__Bacteria;p__Chloroflexota;c__Anaerolineae;o__Anaerolineales;f__EnvOPS12;g__UBA877;s__
20110800_E3D_17_c_000000003840_15	20110800_E3D_17	D00012	CLD; catechol lignan dehydroxylase	CLD	STM_0716_E_M_E027	unamended	14	0.0240628	d__Bacteria;p__Chloroflexota;c__Anaerolineae;o__Anaerolineales;f__EnvOPS12;g__UBA877;s__
20110800_E3D_17_c_000000003840_15	20110800_E3D_17	D00012	CLD; catechol lignan dehydroxylase	CLD	STM_0716_E_M_E051	unamended	21	0.0122788	d__Bacteria;p__Chloroflexota;c__Anaerolineae;o__Anaerolineales;f__EnvOPS12;g__UBA877;s__
20110800_E3D_17_c_000000003840_15	20110800_E3D_17	D00012	CLD; catechol lignan dehydroxylase	CLD	STM_0716_E_M_E060	catechin	21	0.0332355	d__Bacteria;p__Chloroflexota;c__Anaerolineae;o__Anaerolineales;f__EnvOPS12;g__UBA877;s__
20110800_E3D_17_c_000000003840_15	20110800_E3D_17	D00012	CLD; catechol lignan dehydroxylase	CLD	STM_0716_E_M_E070	catechin	35	0.0256456	d__Bacteria;p__Chloroflexota;c__Anaerolineae;o__Anaerolineales;f__EnvOPS12;g__UBA877;s__
20110800_E3D_17_c_000000003840_15	20110800_E3D_17	D00012	CLD; catechol lignan dehydroxylase	CLD	STM_0716_E_M_E071	catechin	35	0.104116	d__Bacteria;p__Chloroflexota;c__Anaerolineae;o__Anaerolineales;f__EnvOPS12;g__UBA877;s__
20110800_E3D_17_c_000000003840_15	20110800_E3D_17	D00012	CLD; catechol lignan dehydroxylase	CLD	STM_0716_E_M_E123	unamended	7	0.00581722	d__Bacteria;p__Chloroflexota;c__Anaerolineae;o__Anaerolineales;f__EnvOPS12;g__UBA877;s__
20110800_E3D_17_c_000000003840_15	20110800_E3D_17	D00012	CLD; catechol lignan dehydroxylase	CLD	STM_0716_E_M_E130	catechin	7	0.0122135	d__Bacteria;p__Chloroflexota;c__Anaerolineae;o__Anaerolineales;f__EnvOPS12;g__UBA877;s__
20110800_E3D_17_c_000000003840_15	20110800_E3D_17	D00012	CLD; catechol lignan dehydroxylase	CLD	STM_0716_E_M_E131	catechin	7	0.0146702	d__Bacteria;p__Chloroflexota;c__Anaerolineae;o__Anaerolineales;f__EnvOPS12;g__UBA877;s__
20110800_E3D_18_c_000000005347_119	20110800_E3D_18	D00016	CarC;caffeyl-CoA reductase	carABCDE	STM_0716_E_M_E004	unamended	0	0.0481014	d__Bacteria;p__Acidobacteriota;c__Terriglobia;o__Bryobacterales;f__Bryobacteraceae;g__PALSA-129;s__
20110800_E3D_28_c_000000003435_7	20110800_E3D_28	D00016	CarC;caffeyl-CoA reductase	carABCDE	STM_0716_E_M_E002	unamended	0	0.0410217	d__Bacteria;p__Chloroflexota;c__Limnocylindria;o__Limnocylindrales;f__CSP1-4;g__Fen-1039;s__
20110800_E3D_28_c_000000003370_12	20110800_E3D_28	D00016	CarC;caffeyl-CoA reductase	carABCDE	STM_0716_E_M_E004	unamended	0	0.00894803	d__Bacteria;p__Chloroflexota;c__Limnocylindria;o__Limnocylindrales;f__CSP1-4;g__Fen-1039;s__
20110800_E3D_28_c_000000003435_7	20110800_E3D_28	D00016	CarC;caffeyl-CoA reductase	carABCDE	STM_0716_E_M_E034	catechin	14	0.0236298	d__Bacteria;p__Chloroflexota;c__Limnocylindria;o__Limnocylindrales;f__CSP1-4;g__Fen-1039;s__
20110800_E3D_28_c_000000003435_7	20110800_E3D_28	D00016	CarC;caffeyl-CoA reductase	carABCDE	STM_0716_E_M_E051	unamended	21	0.00777587	d__Bacteria;p__Chloroflexota;c__Limnocylindria;o__Limnocylindrales;f__CSP1-4;g__Fen-1039;s__
20110800_E3D_28_c_000000003370_12	20110800_E3D_28	D00016	CarC;caffeyl-CoA reductase	carABCDE	STM_0716_E_M_E060	catechin	21	0.0499047	d__Bacteria;p__Chloroflexota;c__Limnocylindria;o__Limnocylindrales;f__CSP1-4;g__Fen-1039;s__
20110800_E3D_28_c_000000003435_7	20110800_E3D_28	D00016	CarC;caffeyl-CoA reductase	carABCDE	STM_0716_E_M_E060	catechin	21	0.00601348	d__Bacteria;p__Chloroflexota;c__Limnocylindria;o__Limnocylindrales;f__CSP1-4;g__Fen-1039;s__
20110800_E3D_28_c_000000003370_12	20110800_E3D_28	D00016	CarC;caffeyl-CoA reductase	carABCDE	STM_0716_E_M_E063	unamended	35	0.01018	d__Bacteria;p__Chloroflexota;c__Limnocylindria;o__Limnocylindrales;f__CSP1-4;g__Fen-1039;s__
20110800_E3D_28_c_000000003435_7	20110800_E3D_28	D00016	CarC;caffeyl-CoA reductase	carABCDE	STM_0716_E_M_E063	unamended	35	0.0809613	d__Bacteria;p__Chloroflexota;c__Limnocylindria;o__Limnocylindrales;f__CSP1-4;g__Fen-1039;s__
20110800_E3D_28_c_000000003370_12	20110800_E3D_28	D00016	CarC;caffeyl-CoA reductase	carABCDE	STM_0716_E_M_E064	unamended	35	0.0291337	d__Bacteria;p__Chloroflexota;c__Limnocylindria;o__Limnocylindrales;f__CSP1-4;g__Fen-1039;s__
20110800_E3D_28_c_000000003370_12	20110800_E3D_28	D00016	CarC;caffeyl-CoA reductase	carABCDE	STM_0716_E_M_E072	catechin	35	0.00604975	d__Bacteria;p__Chloroflexota;c__Limnocylindria;o__Limnocylindrales;f__CSP1-4;g__Fen-1039;s__
20110800_E3D_28_c_000000003435_7	20110800_E3D_28	D00016	CarC;caffeyl-CoA reductase	carABCDE	STM_0716_E_M_E072	catechin	35	0.00437395	d__Bacteria;p__Chloroflexota;c__Limnocylindria;o__Limnocylindrales;f__CSP1-4;g__Fen-1039;s__
20110800_E3D_28_c_000000003370_12	20110800_E3D_28	D00016	CarC;caffeyl-CoA reductase	carABCDE	STM_0716_E_M_E122	unamended	7	0.0218265	d__Bacteria;p__Chloroflexota;c__Limnocylindria;o__Limnocylindrales;f__CSP1-4;g__Fen-1039;s__
20110800_E3D_28_c_000000003435_7	20110800_E3D_28	D00016	CarC;caffeyl-CoA reductase	carABCDE	STM_0716_E_M_E122	unamended	7	0.0105203	d__Bacteria;p__Chloroflexota;c__Limnocylindria;o__Limnocylindrales;f__CSP1-4;g__Fen-1039;s__
20110800_E3D_28_c_000000003370_12	20110800_E3D_28	D00016	CarC;caffeyl-CoA reductase	carABCDE	STM_0716_E_M_E123	unamended	7	0.0407626	d__Bacteria;p__Chloroflexota;c__Limnocylindria;o__Limnocylindrales;f__CSP1-4;g__Fen-1039;s__
20110800_E3D_28_c_000000003370_12	20110800_E3D_28	D00016	CarC;caffeyl-CoA reductase	carABCDE	STM_0716_E_M_E129	catechin	7	0.00938974	d__Bacteria;p__Chloroflexota;c__Limnocylindria;o__Limnocylindrales;f__CSP1-4;g__Fen-1039;s__
20110800_E3D_28_c_000000003435_7	20110800_E3D_28	D00016	CarC;caffeyl-CoA reductase	carABCDE	STM_0716_E_M_E130	catechin	7	0.0257817	d__Bacteria;p__Chloroflexota;c__Limnocylindria;o__Limnocylindrales;f__CSP1-4;g__Fen-1039;s__
20110800_E3D_28_c_000000003370_12	20110800_E3D_28	D00016	CarC;caffeyl-CoA reductase	carABCDE	STM_0716_E_M_E131	catechin	7	0.0321242	d__Bacteria;p__Chloroflexota;c__Limnocylindria;o__Limnocylindrales;f__CSP1-4;g__Fen-1039;s__
20110800_E3D_28_c_000000003435_7	20110800_E3D_28	D00016	CarC;caffeyl-CoA reductase	carABCDE	STM_0716_E_M_E131	catechin	7	0.111483	d__Bacteria;p__Chloroflexota;c__Limnocylindria;o__Limnocylindrales;f__CSP1-4;g__Fen-1039;s__
20110800_E3D_28_c_000000003370_19	20110800_E3D_28	D00018	CarA;hydrocaffeyl-CoA:caffeate CoA transferase	carABCDE	STM_0716_E_M_E004	unamended	0	0.00718265	d__Bacteria;p__Chloroflexota;c__Limnocylindria;o__Limnocylindrales;f__CSP1-4;g__Fen-1039;s__
20110800_E3D_28_c_000000003370_19	20110800_E3D_28	D00018	CarA;hydrocaffeyl-CoA:caffeate CoA transferase	carABCDE	STM_0716_E_M_E051	unamended	21	0.00863317	d__Bacteria;p__Chloroflexota;c__Limnocylindria;o__Limnocylindrales;f__CSP1-4;g__Fen-1039;s__
20110800_E3D_28_c_000000003370_19	20110800_E3D_28	D00018	CarA;hydrocaffeyl-CoA:caffeate CoA transferase	carABCDE	STM_0716_E_M_E062	unamended	35	0.0791148	d__Bacteria;p__Chloroflexota;c__Limnocylindria;o__Limnocylindrales;f__CSP1-4;g__Fen-1039;s__
20110800_E3D_28_c_000000003370_19	20110800_E3D_28	D00018	CarA;hydrocaffeyl-CoA:caffeate CoA transferase	carABCDE	STM_0716_E_M_E063	unamended	35	0.0326863	d__Bacteria;p__Chloroflexota;c__Limnocylindria;o__Limnocylindrales;f__CSP1-4;g__Fen-1039;s__
20110800_E3D_28_c_000000003370_19	20110800_E3D_28	D00018	CarA;hydrocaffeyl-CoA:caffeate CoA transferase	carABCDE	STM_0716_E_M_E064	unamended	35	0.0467717	d__Bacteria;p__Chloroflexota;c__Limnocylindria;o__Limnocylindrales;f__CSP1-4;g__Fen-1039;s__
20110800_E3D_28_c_000000003370_19	20110800_E3D_28	D00018	CarA;hydrocaffeyl-CoA:caffeate CoA transferase	carABCDE	STM_0716_E_M_E072	catechin	35	0.0728427	d__Bacteria;p__Chloroflexota;c__Limnocylindria;o__Limnocylindrales;f__CSP1-4;g__Fen-1039;s__
20110800_E3D_40_c_000000005510_7	20110800_E3D_40	D00016	CarC;caffeyl-CoA reductase	carABCDE	STM_0716_E_M_E002	unamended	0	0.0341847	d__Bacteria;p__Chloroflexota;c__Limnocylindria;o__Limnocylindrales;f__CSP1-4;g__Fen-1039;s__
20110800_E3D_40_c_000000005510_7	20110800_E3D_40	D00016	CarC;caffeyl-CoA reductase	carABCDE	STM_0716_E_M_E003	unamended	0	0.0153105	d__Bacteria;p__Chloroflexota;c__Limnocylindria;o__Limnocylindrales;f__CSP1-4;g__Fen-1039;s__
20110800_E3D_40_c_000000005510_7	20110800_E3D_40	D00016	CarC;caffeyl-CoA reductase	carABCDE	STM_0716_E_M_E034	catechin	14	0.00590745	d__Bacteria;p__Chloroflexota;c__Limnocylindria;o__Limnocylindrales;f__CSP1-4;g__Fen-1039;s__
20110800_E3D_40_c_000000005510_7	20110800_E3D_40	D00016	CarC;caffeyl-CoA reductase	carABCDE	STM_0716_E_M_E051	unamended	21	0.0155517	d__Bacteria;p__Chloroflexota;c__Limnocylindria;o__Limnocylindrales;f__CSP1-4;g__Fen-1039;s__
20110800_E3D_40_c_000000005510_7	20110800_E3D_40	D00016	CarC;caffeyl-CoA reductase	carABCDE	STM_0716_E_M_E072	catechin	35	0.0656092	d__Bacteria;p__Chloroflexota;c__Limnocylindria;o__Limnocylindrales;f__CSP1-4;g__Fen-1039;s__
20110800_E3D_40_c_000000005510_7	20110800_E3D_40	D00016	CarC;caffeyl-CoA reductase	carABCDE	STM_0716_E_M_E122	unamended	7	0.0105203	d__Bacteria;p__Chloroflexota;c__Limnocylindria;o__Limnocylindrales;f__CSP1-4;g__Fen-1039;s__
20110800_E3D_40_c_000000005510_7	20110800_E3D_40	D00016	CarC;caffeyl-CoA reductase	carABCDE	STM_0716_E_M_E130	catechin	7	0.0103127	d__Bacteria;p__Chloroflexota;c__Limnocylindria;o__Limnocylindrales;f__CSP1-4;g__Fen-1039;s__
20110800_E3D_40_c_000000005510_7	20110800_E3D_40	D00016	CarC;caffeyl-CoA reductase	carABCDE	STM_0716_E_M_E131	catechin	7	0.065032	d__Bacteria;p__Chloroflexota;c__Limnocylindria;o__Limnocylindrales;f__CSP1-4;g__Fen-1039;s__
20110800_E3D_41_c_000000008261_9	20110800_E3D_41	D00016	CarC;caffeyl-CoA reductase	carABCDE	STM_0716_E_M_E002	unamended	0	0.0306594	d__Bacteria;p__WOR-3;c__WOR-3;o__UBA2258;f__UBA2258;g__UBA2258;s__
20110800_E3D_41_c_000000008197_4	20110800_E3D_41	D00016	CarC;caffeyl-CoA reductase	carABCDE	STM_0716_E_M_E003	unamended	0	0.147636	d__Bacteria;p__WOR-3;c__WOR-3;o__UBA2258;f__UBA2258;g__UBA2258;s__
20110800_E3D_41_c_000000008307_1	20110800_E3D_41	D00016	CarC;caffeyl-CoA reductase	carABCDE	STM_0716_E_M_E003	unamended	0	0.0162294	d__Bacteria;p__WOR-3;c__WOR-3;o__UBA2258;f__UBA2258;g__UBA2258;s__
20110800_E3D_41_c_000000008197_4	20110800_E3D_41	D00016	CarC;caffeyl-CoA reductase	carABCDE	STM_0716_E_M_E004	unamended	0	0.0196999	d__Bacteria;p__WOR-3;c__WOR-3;o__UBA2258;f__UBA2258;g__UBA2258;s__
20110800_E3D_41_c_000000008188_18	20110800_E3D_41	D00016	CarC;caffeyl-CoA reductase	carABCDE	STM_0716_E_M_E034	catechin	14	0.0254953	d__Bacteria;p__WOR-3;c__WOR-3;o__UBA2258;f__UBA2258;g__UBA2258;s__
20110800_E3D_41_c_000000008307_1	20110800_E3D_41	D00016	CarC;caffeyl-CoA reductase	carABCDE	STM_0716_E_M_E034	catechin	14	0.018786	d__Bacteria;p__WOR-3;c__WOR-3;o__UBA2258;f__UBA2258;g__UBA2258;s__
20110800_E3D_41_c_000000008197_4	20110800_E3D_41	D00016	CarC;caffeyl-CoA reductase	carABCDE	STM_0716_E_M_E035	catechin	14	0.0486492	d__Bacteria;p__WOR-3;c__WOR-3;o__UBA2258;f__UBA2258;g__UBA2258;s__
20110800_E3D_41_c_000000008261_9	20110800_E3D_41	D00016	CarC;caffeyl-CoA reductase	carABCDE	STM_0716_E_M_E058	catechin	21	0.0464051	d__Bacteria;p__WOR-3;c__WOR-3;o__UBA2258;f__UBA2258;g__UBA2258;s__
20110800_E3D_41_c_000000008307_1	20110800_E3D_41	D00016	CarC;caffeyl-CoA reductase	carABCDE	STM_0716_E_M_E059	catechin	21	0.0678676	d__Bacteria;p__WOR-3;c__WOR-3;o__UBA2258;f__UBA2258;g__UBA2258;s__
20110800_E3D_41_c_000000008307_1	20110800_E3D_41	D00016	CarC;caffeyl-CoA reductase	carABCDE	STM_0716_E_M_E123	unamended	7	0.0820051	d__Bacteria;p__WOR-3;c__WOR-3;o__UBA2258;f__UBA2258;g__UBA2258;s__
20110800_E3D_41_c_000000008197_4	20110800_E3D_41	D00016	CarC;caffeyl-CoA reductase	carABCDE	STM_0716_E_M_E129	catechin	7	0.0103362	d__Bacteria;p__WOR-3;c__WOR-3;o__UBA2258;f__UBA2258;g__UBA2258;s__
20110800_E3D_41_c_000000008375_18	20110800_E3D_41	D00017	CarB;caffeyl-CoA synthetase	carABCDE	STM_0716_E_M_E002	unamended	0	0.0246044	d__Bacteria;p__WOR-3;c__WOR-3;o__UBA2258;f__UBA2258;g__UBA2258;s__
20110800_E3D_41_c_000000008375_18	20110800_E3D_41	D00017	CarB;caffeyl-CoA synthetase	carABCDE	STM_0716_E_M_E004	unamended	0	0.0523838	d__Bacteria;p__WOR-3;c__WOR-3;o__UBA2258;f__UBA2258;g__UBA2258;s__
20110800_E3D_41_c_000000008375_18	20110800_E3D_41	D00017	CarB;caffeyl-CoA synthetase	carABCDE	STM_0716_E_M_E027	unamended	14	0.00685488	d__Bacteria;p__WOR-3;c__WOR-3;o__UBA2258;f__UBA2258;g__UBA2258;s__
20110800_E3D_41_c_000000008375_18	20110800_E3D_41	D00017	CarB;caffeyl-CoA synthetase	carABCDE	STM_0716_E_M_E051	unamended	21	0.0279834	d__Bacteria;p__WOR-3;c__WOR-3;o__UBA2258;f__UBA2258;g__UBA2258;s__
20110800_E3D_41_c_000000008375_18	20110800_E3D_41	D00017	CarB;caffeyl-CoA synthetase	carABCDE	STM_0716_E_M_E063	unamended	35	0.0066218	d__Bacteria;p__WOR-3;c__WOR-3;o__UBA2258;f__UBA2258;g__UBA2258;s__
20110800_E3D_41_c_000000008375_18	20110800_E3D_41	D00017	CarB;caffeyl-CoA synthetase	carABCDE	STM_0716_E_M_E064	unamended	35	0.0379012	d__Bacteria;p__WOR-3;c__WOR-3;o__UBA2258;f__UBA2258;g__UBA2258;s__
20110800_E3D_41_c_000000008375_18	20110800_E3D_41	D00017	CarB;caffeyl-CoA synthetase	carABCDE	STM_0716_E_M_E123	unamended	7	0.0861733	d__Bacteria;p__WOR-3;c__WOR-3;o__UBA2258;f__UBA2258;g__UBA2258;s__
20110800_E3D_41_c_000000008375_18	20110800_E3D_41	D00017	CarB;caffeyl-CoA synthetase	carABCDE	STM_0716_E_M_E130	catechin	7	0.0185564	d__Bacteria;p__WOR-3;c__WOR-3;o__UBA2258;f__UBA2258;g__UBA2258;s__
20110800_E3D_5_c_000000002855_5	20110800_E3D_5	D00017	CarB;caffeyl-CoA synthetase	carABCDE	STM_0716_E_M_E002	unamended	0	0.0577118	d__Bacteria;p__Actinomycetota;c__Thermoleophilia;o__Gaiellales;f__Gaiellaceae;g__Fen-549;s__Fen-549 sp003170155
20110800_E3D_5_c_000000002858_2	20110800_E3D_5	D00017	CarB;caffeyl-CoA synthetase	carABCDE	STM_0716_E_M_E004	unamended	0	0.0072528	d__Bacteria;p__Actinomycetota;c__Thermoleophilia;o__Gaiellales;f__Gaiellaceae;g__Fen-549;s__Fen-549 sp003170155
20110800_E3D_5_c_000000002855_5	20110800_E3D_5	D00017	CarB;caffeyl-CoA synthetase	carABCDE	STM_0716_E_M_E034	catechin	14	0.0124665	d__Bacteria;p__Actinomycetota;c__Thermoleophilia;o__Gaiellales;f__Gaiellaceae;g__Fen-549;s__Fen-549 sp003170155
20110800_E3D_5_c_000000002855_5	20110800_E3D_5	D00017	CarB;caffeyl-CoA synthetase	carABCDE	STM_0716_E_M_E058	catechin	21	0.0131026	d__Bacteria;p__Actinomycetota;c__Thermoleophilia;o__Gaiellales;f__Gaiellaceae;g__Fen-549;s__Fen-549 sp003170155
20110800_E3D_5_c_000000002858_2	20110800_E3D_5	D00017	CarB;caffeyl-CoA synthetase	carABCDE	STM_0716_E_M_E058	catechin	21	0.0139215	d__Bacteria;p__Actinomycetota;c__Thermoleophilia;o__Gaiellales;f__Gaiellaceae;g__Fen-549;s__Fen-549 sp003170155
20110800_E3D_5_c_000000002855_5	20110800_E3D_5	D00017	CarB;caffeyl-CoA synthetase	carABCDE	STM_0716_E_M_E060	catechin	21	0.0190353	d__Bacteria;p__Actinomycetota;c__Thermoleophilia;o__Gaiellales;f__Gaiellaceae;g__Fen-549;s__Fen-549 sp003170155
20110800_E3D_5_c_000000002855_5	20110800_E3D_5	D00017	CarB;caffeyl-CoA synthetase	carABCDE	STM_0716_E_M_E063	unamended	35	0.0621281	d__Bacteria;p__Actinomycetota;c__Thermoleophilia;o__Gaiellales;f__Gaiellaceae;g__Fen-549;s__Fen-549 sp003170155
20110800_E3D_5_c_000000002858_2	20110800_E3D_5	D00017	CarB;caffeyl-CoA synthetase	carABCDE	STM_0716_E_M_E063	unamended	35	0.0495083	d__Bacteria;p__Actinomycetota;c__Thermoleophilia;o__Gaiellales;f__Gaiellaceae;g__Fen-549;s__Fen-549 sp003170155
20110800_E3D_5_c_000000002855_5	20110800_E3D_5	D00017	CarB;caffeyl-CoA synthetase	carABCDE	STM_0716_E_M_E064	unamended	35	0.0370419	d__Bacteria;p__Actinomycetota;c__Thermoleophilia;o__Gaiellales;f__Gaiellaceae;g__Fen-549;s__Fen-549 sp003170155
20110800_E3D_5_c_000000002855_5	20110800_E3D_5	D00017	CarB;caffeyl-CoA synthetase	carABCDE	STM_0716_E_M_E072	catechin	35	0.0553819	d__Bacteria;p__Actinomycetota;c__Thermoleophilia;o__Gaiellales;f__Gaiellaceae;g__Fen-549;s__Fen-549 sp003170155
20110800_E3D_5_c_000000002855_5	20110800_E3D_5	D00017	CarB;caffeyl-CoA synthetase	carABCDE	STM_0716_E_M_E122	unamended	7	0.122105	d__Bacteria;p__Actinomycetota;c__Thermoleophilia;o__Gaiellales;f__Gaiellaceae;g__Fen-549;s__Fen-549 sp003170155
20110800_E3D_5_c_000000002855_5	20110800_E3D_5	D00017	CarB;caffeyl-CoA synthetase	carABCDE	STM_0716_E_M_E123	unamended	7	0.0155482	d__Bacteria;p__Actinomycetota;c__Thermoleophilia;o__Gaiellales;f__Gaiellaceae;g__Fen-549;s__Fen-549 sp003170155
20110800_E3D_5_c_000000002855_5	20110800_E3D_5	D00017	CarB;caffeyl-CoA synthetase	carABCDE	STM_0716_E_M_E129	catechin	7	0.0429788	d__Bacteria;p__Actinomycetota;c__Thermoleophilia;o__Gaiellales;f__Gaiellaceae;g__Fen-549;s__Fen-549 sp003170155
20110800_E3D_5_c_000000002855_5	20110800_E3D_5	D00017	CarB;caffeyl-CoA synthetase	carABCDE	STM_0716_E_M_E130	catechin	7	0.00544071	d__Bacteria;p__Actinomycetota;c__Thermoleophilia;o__Gaiellales;f__Gaiellaceae;g__Fen-549;s__Fen-549 sp003170155
20110800_E3M_1_c_000000001496_5	20110800_E3M_1	D00016	CarC;caffeyl-CoA reductase	carABCDE	STM_0716_E_M_E002	unamended	0	0.019476	d__Bacteria;p__Desulfobacterota;c__Syntrophia;o__Syntrophales;f__Fen-1087;g__Fen-1087;s__Fen-1087 sp003161855
20110800_E3M_1_c_000000001509_3	20110800_E3M_1	D00016	CarC;caffeyl-CoA reductase	carABCDE	STM_0716_E_M_E002	unamended	0	0.0131471	d__Bacteria;p__Desulfobacterota;c__Syntrophia;o__Syntrophales;f__Fen-1087;g__Fen-1087;s__Fen-1087 sp003161855
20110800_E3M_1_c_000000001525_3	20110800_E3M_1	D00016	CarC;caffeyl-CoA reductase	carABCDE	STM_0716_E_M_E002	unamended	0	0.040986	d__Bacteria;p__Desulfobacterota;c__Syntrophia;o__Syntrophales;f__Fen-1087;g__Fen-1087;s__Fen-1087 sp003161855
20110800_E3M_1_c_000000001697_2	20110800_E3M_1	D00016	CarC;caffeyl-CoA reductase	carABCDE	STM_0716_E_M_E002	unamended	0	0.0204396	d__Bacteria;p__Desulfobacterota;c__Syntrophia;o__Syntrophales;f__Fen-1087;g__Fen-1087;s__Fen-1087 sp003161855
20110800_E3M_1_c_000000001702_7	20110800_E3M_1	D00016	CarC;caffeyl-CoA reductase	carABCDE	STM_0716_E_M_E002	unamended	0	0.00941104	d__Bacteria;p__Desulfobacterota;c__Syntrophia;o__Syntrophales;f__Fen-1087;g__Fen-1087;s__Fen-1087 sp003161855
20110800_E3M_1_c_000000001509_3	20110800_E3M_1	D00016	CarC;caffeyl-CoA reductase	carABCDE	STM_0716_E_M_E003	unamended	0	0.00490689	d__Bacteria;p__Desulfobacterota;c__Syntrophia;o__Syntrophales;f__Fen-1087;g__Fen-1087;s__Fen-1087 sp003161855
20110800_E3M_1_c_000000001525_3	20110800_E3M_1	D00016	CarC;caffeyl-CoA reductase	carABCDE	STM_0716_E_M_E003	unamended	0	0.0535402	d__Bacteria;p__Desulfobacterota;c__Syntrophia;o__Syntrophales;f__Fen-1087;g__Fen-1087;s__Fen-1087 sp003161855
20110800_E3M_1_c_000000001663_3	20110800_E3M_1	D00016	CarC;caffeyl-CoA reductase	carABCDE	STM_0716_E_M_E003	unamended	0	0.0925078	d__Bacteria;p__Desulfobacterota;c__Syntrophia;o__Syntrophales;f__Fen-1087;g__Fen-1087;s__Fen-1087 sp003161855
20110800_E3M_1_c_000000001663_6	20110800_E3M_1	D00016	CarC;caffeyl-CoA reductase	carABCDE	STM_0716_E_M_E003	unamended	0	0.0539629	d__Bacteria;p__Desulfobacterota;c__Syntrophia;o__Syntrophales;f__Fen-1087;g__Fen-1087;s__Fen-1087 sp003161855
20110800_E3M_1_c_000000001697_2	20110800_E3M_1	D00016	CarC;caffeyl-CoA reductase	carABCDE	STM_0716_E_M_E003	unamended	0	0.00762868	d__Bacteria;p__Desulfobacterota;c__Syntrophia;o__Syntrophales;f__Fen-1087;g__Fen-1087;s__Fen-1087 sp003161855
20110800_E3M_1_c_000000001496_5	20110800_E3M_1	D00016	CarC;caffeyl-CoA reductase	carABCDE	STM_0716_E_M_E004	unamended	0	0.0460723	d__Bacteria;p__Desulfobacterota;c__Syntrophia;o__Syntrophales;f__Fen-1087;g__Fen-1087;s__Fen-1087 sp003161855
20110800_E3M_1_c_000000001509_3	20110800_E3M_1	D00016	CarC;caffeyl-CoA reductase	carABCDE	STM_0716_E_M_E004	unamended	0	0.0124403	d__Bacteria;p__Desulfobacterota;c__Syntrophia;o__Syntrophales;f__Fen-1087;g__Fen-1087;s__Fen-1087 sp003161855
20110800_E3M_1_c_000000001525_3	20110800_E3M_1	D00016	CarC;caffeyl-CoA reductase	carABCDE	STM_0716_E_M_E004	unamended	0	0.00969564	d__Bacteria;p__Desulfobacterota;c__Syntrophia;o__Syntrophales;f__Fen-1087;g__Fen-1087;s__Fen-1087 sp003161855
20110800_E3M_1_c_000000001663_3	20110800_E3M_1	D00016	CarC;caffeyl-CoA reductase	carABCDE	STM_0716_E_M_E004	unamended	0	0.0293166	d__Bacteria;p__Desulfobacterota;c__Syntrophia;o__Syntrophales;f__Fen-1087;g__Fen-1087;s__Fen-1087 sp003161855
20110800_E3M_1_c_000000001663_6	20110800_E3M_1	D00016	CarC;caffeyl-CoA reductase	carABCDE	STM_0716_E_M_E004	unamended	0	0.0195444	d__Bacteria;p__Desulfobacterota;c__Syntrophia;o__Syntrophales;f__Fen-1087;g__Fen-1087;s__Fen-1087 sp003161855
20110800_E3M_1_c_000000001702_7	20110800_E3M_1	D00016	CarC;caffeyl-CoA reductase	carABCDE	STM_0716_E_M_E004	unamended	0	0.0178102	d__Bacteria;p__Desulfobacterota;c__Syntrophia;o__Syntrophales;f__Fen-1087;g__Fen-1087;s__Fen-1087 sp003161855
20110800_E3M_1_c_000000001509_3	20110800_E3M_1	D00016	CarC;caffeyl-CoA reductase	carABCDE	STM_0716_E_M_E025	unamended	14	0.00620372	d__Bacteria;p__Desulfobacterota;c__Syntrophia;o__Syntrophales;f__Fen-1087;g__Fen-1087;s__Fen-1087 sp003161855
20110800_E3M_1_c_000000001509_3	20110800_E3M_1	D00016	CarC;caffeyl-CoA reductase	carABCDE	STM_0716_E_M_E027	unamended	14	0.0109885	d__Bacteria;p__Desulfobacterota;c__Syntrophia;o__Syntrophales;f__Fen-1087;g__Fen-1087;s__Fen-1087 sp003161855
20110800_E3M_1_c_000000001525_3	20110800_E3M_1	D00016	CarC;caffeyl-CoA reductase	carABCDE	STM_0716_E_M_E027	unamended	14	0.0114188	d__Bacteria;p__Desulfobacterota;c__Syntrophia;o__Syntrophales;f__Fen-1087;g__Fen-1087;s__Fen-1087 sp003161855
20110800_E3M_1_c_000000001697_2	20110800_E3M_1	D00016	CarC;caffeyl-CoA reductase	carABCDE	STM_0716_E_M_E027	unamended	14	0.0113891	d__Bacteria;p__Desulfobacterota;c__Syntrophia;o__Syntrophales;f__Fen-1087;g__Fen-1087;s__Fen-1087 sp003161855
20110800_E3M_1_c_000000001496_5	20110800_E3M_1	D00016	CarC;caffeyl-CoA reductase	carABCDE	STM_0716_E_M_E033	catechin	14	0.0109839	d__Bacteria;p__Desulfobacterota;c__Syntrophia;o__Syntrophales;f__Fen-1087;g__Fen-1087;s__Fen-1087 sp003161855
20110800_E3M_1_c_000000001509_3	20110800_E3M_1	D00016	CarC;caffeyl-CoA reductase	carABCDE	STM_0716_E_M_E033	catechin	14	0.0222438	d__Bacteria;p__Desulfobacterota;c__Syntrophia;o__Syntrophales;f__Fen-1087;g__Fen-1087;s__Fen-1087 sp003161855
20110800_E3M_1_c_000000001525_3	20110800_E3M_1	D00016	CarC;caffeyl-CoA reductase	carABCDE	STM_0716_E_M_E033	catechin	14	0.0346725	d__Bacteria;p__Desulfobacterota;c__Syntrophia;o__Syntrophales;f__Fen-1087;g__Fen-1087;s__Fen-1087 sp003161855
20110800_E3M_1_c_000000001663_3	20110800_E3M_1	D00016	CarC;caffeyl-CoA reductase	carABCDE	STM_0716_E_M_E033	catechin	14	0.0116487	d__Bacteria;p__Desulfobacterota;c__Syntrophia;o__Syntrophales;f__Fen-1087;g__Fen-1087;s__Fen-1087 sp003161855
20110800_E3M_1_c_000000001697_2	20110800_E3M_1	D00016	CarC;caffeyl-CoA reductase	carABCDE	STM_0716_E_M_E033	catechin	14	0.0230548	d__Bacteria;p__Desulfobacterota;c__Syntrophia;o__Syntrophales;f__Fen-1087;g__Fen-1087;s__Fen-1087 sp003161855
20110800_E3M_1_c_000000001509_3	20110800_E3M_1	D00016	CarC;caffeyl-CoA reductase	carABCDE	STM_0716_E_M_E034	catechin	14	0.0170396	d__Bacteria;p__Desulfobacterota;c__Syntrophia;o__Syntrophales;f__Fen-1087;g__Fen-1087;s__Fen-1087 sp003161855
20110800_E3M_1_c_000000001525_3	20110800_E3M_1	D00016	CarC;caffeyl-CoA reductase	carABCDE	STM_0716_E_M_E034	catechin	14	0.0177069	d__Bacteria;p__Desulfobacterota;c__Syntrophia;o__Syntrophales;f__Fen-1087;g__Fen-1087;s__Fen-1087 sp003161855
20110800_E3M_1_c_000000001663_3	20110800_E3M_1	D00016	CarC;caffeyl-CoA reductase	carABCDE	STM_0716_E_M_E034	catechin	14	0.0356935	d__Bacteria;p__Desulfobacterota;c__Syntrophia;o__Syntrophales;f__Fen-1087;g__Fen-1087;s__Fen-1087 sp003161855
20110800_E3M_1_c_000000001702_7	20110800_E3M_1	D00016	CarC;caffeyl-CoA reductase	carABCDE	STM_0716_E_M_E034	catechin	14	0.0162632	d__Bacteria;p__Desulfobacterota;c__Syntrophia;o__Syntrophales;f__Fen-1087;g__Fen-1087;s__Fen-1087 sp003161855
20110800_E3M_1_c_000000001509_3	20110800_E3M_1	D00016	CarC;caffeyl-CoA reductase	carABCDE	STM_0716_E_M_E035	catechin	14	0.0307216	d__Bacteria;p__Desulfobacterota;c__Syntrophia;o__Syntrophales;f__Fen-1087;g__Fen-1087;s__Fen-1087 sp003161855
20110800_E3M_1_c_000000001702_7	20110800_E3M_1	D00016	CarC;caffeyl-CoA reductase	carABCDE	STM_0716_E_M_E035	catechin	14	0.0439827	d__Bacteria;p__Desulfobacterota;c__Syntrophia;o__Syntrophales;f__Fen-1087;g__Fen-1087;s__Fen-1087 sp003161855
20110800_E3M_1_c_000000001509_3	20110800_E3M_1	D00016	CarC;caffeyl-CoA reductase	carABCDE	STM_0716_E_M_E050	unamended	21	0.0478881	d__Bacteria;p__Desulfobacterota;c__Syntrophia;o__Syntrophales;f__Fen-1087;g__Fen-1087;s__Fen-1087 sp003161855
20110800_E3M_1_c_000000001525_3	20110800_E3M_1	D00016	CarC;caffeyl-CoA reductase	carABCDE	STM_0716_E_M_E050	unamended	21	0.0639817	d__Bacteria;p__Desulfobacterota;c__Syntrophia;o__Syntrophales;f__Fen-1087;g__Fen-1087;s__Fen-1087 sp003161855
20110800_E3M_1_c_000000001663_3	20110800_E3M_1	D00016	CarC;caffeyl-CoA reductase	carABCDE	STM_0716_E_M_E050	unamended	21	0.0322434	d__Bacteria;p__Desulfobacterota;c__Syntrophia;o__Syntrophales;f__Fen-1087;g__Fen-1087;s__Fen-1087 sp003161855
20110800_E3M_1_c_000000001702_7	20110800_E3M_1	D00016	CarC;caffeyl-CoA reductase	carABCDE	STM_0716_E_M_E050	unamended	21	0.058765	d__Bacteria;p__Desulfobacterota;c__Syntrophia;o__Syntrophales;f__Fen-1087;g__Fen-1087;s__Fen-1087 sp003161855
20110800_E3M_1_c_000000001496_5	20110800_E3M_1	D00016	CarC;caffeyl-CoA reductase	carABCDE	STM_0716_E_M_E051	unamended	21	0.0221506	d__Bacteria;p__Desulfobacterota;c__Syntrophia;o__Syntrophales;f__Fen-1087;g__Fen-1087;s__Fen-1087 sp003161855
20110800_E3M_1_c_000000001525_3	20110800_E3M_1	D00016	CarC;caffeyl-CoA reductase	carABCDE	STM_0716_E_M_E051	unamended	21	0.0116536	d__Bacteria;p__Desulfobacterota;c__Syntrophia;o__Syntrophales;f__Fen-1087;g__Fen-1087;s__Fen-1087 sp003161855
20110800_E3M_1_c_000000001663_3	20110800_E3M_1	D00016	CarC;caffeyl-CoA reductase	carABCDE	STM_0716_E_M_E051	unamended	21	0.0587282	d__Bacteria;p__Desulfobacterota;c__Syntrophia;o__Syntrophales;f__Fen-1087;g__Fen-1087;s__Fen-1087 sp003161855
20110800_E3M_1_c_000000001697_2	20110800_E3M_1	D00016	CarC;caffeyl-CoA reductase	carABCDE	STM_0716_E_M_E051	unamended	21	0.0348699	d__Bacteria;p__Desulfobacterota;c__Syntrophia;o__Syntrophales;f__Fen-1087;g__Fen-1087;s__Fen-1087 sp003161855
20110800_E3M_1_c_000000001702_7	20110800_E3M_1	D00016	CarC;caffeyl-CoA reductase	carABCDE	STM_0716_E_M_E051	unamended	21	0.0321104	d__Bacteria;p__Desulfobacterota;c__Syntrophia;o__Syntrophales;f__Fen-1087;g__Fen-1087;s__Fen-1087 sp003161855
20110800_E3M_1_c_000000001496_5	20110800_E3M_1	D00016	CarC;caffeyl-CoA reductase	carABCDE	STM_0716_E_M_E052	unamended	21	0.0171708	d__Bacteria;p__Desulfobacterota;c__Syntrophia;o__Syntrophales;f__Fen-1087;g__Fen-1087;s__Fen-1087 sp003161855
20110800_E3M_1_c_000000001509_3	20110800_E3M_1	D00016	CarC;caffeyl-CoA reductase	carABCDE	STM_0716_E_M_E052	unamended	21	0.034773	d__Bacteria;p__Desulfobacterota;c__Syntrophia;o__Syntrophales;f__Fen-1087;g__Fen-1087;s__Fen-1087 sp003161855
20110800_E3M_1_c_000000001697_2	20110800_E3M_1	D00016	CarC;caffeyl-CoA reductase	carABCDE	STM_0716_E_M_E052	unamended	21	0.0180204	d__Bacteria;p__Desulfobacterota;c__Syntrophia;o__Syntrophales;f__Fen-1087;g__Fen-1087;s__Fen-1087 sp003161855
20110800_E3M_1_c_000000001702_7	20110800_E3M_1	D00016	CarC;caffeyl-CoA reductase	carABCDE	STM_0716_E_M_E052	unamended	21	0.00829715	d__Bacteria;p__Desulfobacterota;c__Syntrophia;o__Syntrophales;f__Fen-1087;g__Fen-1087;s__Fen-1087 sp003161855
20110800_E3M_1_c_000000001496_5	20110800_E3M_1	D00016	CarC;caffeyl-CoA reductase	carABCDE	STM_0716_E_M_E058	catechin	21	0.0265304	d__Bacteria;p__Desulfobacterota;c__Syntrophia;o__Syntrophales;f__Fen-1087;g__Fen-1087;s__Fen-1087 sp003161855
20110800_E3M_1_c_000000001509_3	20110800_E3M_1	D00016	CarC;caffeyl-CoA reductase	carABCDE	STM_0716_E_M_E058	catechin	21	0.0059697	d__Bacteria;p__Desulfobacterota;c__Syntrophia;o__Syntrophales;f__Fen-1087;g__Fen-1087;s__Fen-1087 sp003161855
20110800_E3M_1_c_000000001663_6	20110800_E3M_1	D00016	CarC;caffeyl-CoA reductase	carABCDE	STM_0716_E_M_E058	catechin	21	0.00937872	d__Bacteria;p__Desulfobacterota;c__Syntrophia;o__Syntrophales;f__Fen-1087;g__Fen-1087;s__Fen-1087 sp003161855
20110800_E3M_1_c_000000001697_2	20110800_E3M_1	D00016	CarC;caffeyl-CoA reductase	carABCDE	STM_0716_E_M_E058	catechin	21	0.018562	d__Bacteria;p__Desulfobacterota;c__Syntrophia;o__Syntrophales;f__Fen-1087;g__Fen-1087;s__Fen-1087 sp003161855
20110800_E3M_1_c_000000001702_7	20110800_E3M_1	D00016	CarC;caffeyl-CoA reductase	carABCDE	STM_0716_E_M_E058	catechin	21	0.0341862	d__Bacteria;p__Desulfobacterota;c__Syntrophia;o__Syntrophales;f__Fen-1087;g__Fen-1087;s__Fen-1087 sp003161855
20110800_E3M_1_c_000000001509_3	20110800_E3M_1	D00016	CarC;caffeyl-CoA reductase	carABCDE	STM_0716_E_M_E059	catechin	21	0.0351762	d__Bacteria;p__Desulfobacterota;c__Syntrophia;o__Syntrophales;f__Fen-1087;g__Fen-1087;s__Fen-1087 sp003161855
20110800_E3M_1_c_000000001663_3	20110800_E3M_1	D00016	CarC;caffeyl-CoA reductase	carABCDE	STM_0716_E_M_E059	catechin	21	0.0276318	d__Bacteria;p__Desulfobacterota;c__Syntrophia;o__Syntrophales;f__Fen-1087;g__Fen-1087;s__Fen-1087 sp003161855
20110800_E3M_1_c_000000001496_5	20110800_E3M_1	D00016	CarC;caffeyl-CoA reductase	carABCDE	STM_0716_E_M_E060	catechin	21	0.00856511	d__Bacteria;p__Desulfobacterota;c__Syntrophia;o__Syntrophales;f__Fen-1087;g__Fen-1087;s__Fen-1087 sp003161855
20110800_E3M_1_c_000000001509_3	20110800_E3M_1	D00016	CarC;caffeyl-CoA reductase	carABCDE	STM_0716_E_M_E060	catechin	21	0.00578181	d__Bacteria;p__Desulfobacterota;c__Syntrophia;o__Syntrophales;f__Fen-1087;g__Fen-1087;s__Fen-1087 sp003161855
20110800_E3M_1_c_000000001525_3	20110800_E3M_1	D00016	CarC;caffeyl-CoA reductase	carABCDE	STM_0716_E_M_E060	catechin	21	0.00901237	d__Bacteria;p__Desulfobacterota;c__Syntrophia;o__Syntrophales;f__Fen-1087;g__Fen-1087;s__Fen-1087 sp003161855
20110800_E3M_1_c_000000001697_2	20110800_E3M_1	D00016	CarC;caffeyl-CoA reductase	carABCDE	STM_0716_E_M_E060	catechin	21	0.0179778	d__Bacteria;p__Desulfobacterota;c__Syntrophia;o__Syntrophales;f__Fen-1087;g__Fen-1087;s__Fen-1087 sp003161855
20110800_E3M_1_c_000000001702_7	20110800_E3M_1	D00016	CarC;caffeyl-CoA reductase	carABCDE	STM_0716_E_M_E060	catechin	21	0.0165551	d__Bacteria;p__Desulfobacterota;c__Syntrophia;o__Syntrophales;f__Fen-1087;g__Fen-1087;s__Fen-1087 sp003161855
20110800_E3M_1_c_000000001496_5	20110800_E3M_1	D00016	CarC;caffeyl-CoA reductase	carABCDE	STM_0716_E_M_E062	unamended	35	0.00845789	d__Bacteria;p__Desulfobacterota;c__Syntrophia;o__Syntrophales;f__Fen-1087;g__Fen-1087;s__Fen-1087 sp003161855
20110800_E3M_1_c_000000001509_3	20110800_E3M_1	D00016	CarC;caffeyl-CoA reductase	carABCDE	STM_0716_E_M_E062	unamended	35	0.00570943	d__Bacteria;p__Desulfobacterota;c__Syntrophia;o__Syntrophales;f__Fen-1087;g__Fen-1087;s__Fen-1087 sp003161855
20110800_E3M_1_c_000000001663_6	20110800_E3M_1	D00016	CarC;caffeyl-CoA reductase	carABCDE	STM_0716_E_M_E062	unamended	35	0.00896982	d__Bacteria;p__Desulfobacterota;c__Syntrophia;o__Syntrophales;f__Fen-1087;g__Fen-1087;s__Fen-1087 sp003161855
20110800_E3M_1_c_000000001496_5	20110800_E3M_1	D00016	CarC;caffeyl-CoA reductase	carABCDE	STM_0716_E_M_E063	unamended	35	0.0314494	d__Bacteria;p__Desulfobacterota;c__Syntrophia;o__Syntrophales;f__Fen-1087;g__Fen-1087;s__Fen-1087 sp003161855
20110800_E3M_1_c_000000001509_3	20110800_E3M_1	D00016	CarC;caffeyl-CoA reductase	carABCDE	STM_0716_E_M_E063	unamended	35	0.0424594	d__Bacteria;p__Desulfobacterota;c__Syntrophia;o__Syntrophales;f__Fen-1087;g__Fen-1087;s__Fen-1087 sp003161855
20110800_E3M_1_c_000000001525_3	20110800_E3M_1	D00016	CarC;caffeyl-CoA reductase	carABCDE	STM_0716_E_M_E063	unamended	35	0.0220611	d__Bacteria;p__Desulfobacterota;c__Syntrophia;o__Syntrophales;f__Fen-1087;g__Fen-1087;s__Fen-1087 sp003161855
20110800_E3M_1_c_000000001663_3	20110800_E3M_1	D00016	CarC;caffeyl-CoA reductase	carABCDE	STM_0716_E_M_E063	unamended	35	0.0111177	d__Bacteria;p__Desulfobacterota;c__Syntrophia;o__Syntrophales;f__Fen-1087;g__Fen-1087;s__Fen-1087 sp003161855
20110800_E3M_1_c_000000001663_6	20110800_E3M_1	D00016	CarC;caffeyl-CoA reductase	carABCDE	STM_0716_E_M_E063	unamended	35	0.0111177	d__Bacteria;p__Desulfobacterota;c__Syntrophia;o__Syntrophales;f__Fen-1087;g__Fen-1087;s__Fen-1087 sp003161855
20110800_E3M_1_c_000000001697_2	20110800_E3M_1	D00016	CarC;caffeyl-CoA reductase	carABCDE	STM_0716_E_M_E063	unamended	35	0.0990166	d__Bacteria;p__Desulfobacterota;c__Syntrophia;o__Syntrophales;f__Fen-1087;g__Fen-1087;s__Fen-1087 sp003161855
20110800_E3M_1_c_000000001702_7	20110800_E3M_1	D00016	CarC;caffeyl-CoA reductase	carABCDE	STM_0716_E_M_E063	unamended	35	0.0101312	d__Bacteria;p__Desulfobacterota;c__Syntrophia;o__Syntrophales;f__Fen-1087;g__Fen-1087;s__Fen-1087 sp003161855
20110800_E3M_1_c_000000001509_3	20110800_E3M_1	D00016	CarC;caffeyl-CoA reductase	carABCDE	STM_0716_E_M_E064	unamended	35	0.0405041	d__Bacteria;p__Desulfobacterota;c__Syntrophia;o__Syntrophales;f__Fen-1087;g__Fen-1087;s__Fen-1087 sp003161855
20110800_E3M_1_c_000000001702_7	20110800_E3M_1	D00016	CarC;caffeyl-CoA reductase	carABCDE	STM_0716_E_M_E064	unamended	35	0.00966465	d__Bacteria;p__Desulfobacterota;c__Syntrophia;o__Syntrophales;f__Fen-1087;g__Fen-1087;s__Fen-1087 sp003161855
20110800_E3M_1_c_000000001509_3	20110800_E3M_1	D00016	CarC;caffeyl-CoA reductase	carABCDE	STM_0716_E_M_E071	catechin	35	0.0929773	d__Bacteria;p__Desulfobacterota;c__Syntrophia;o__Syntrophales;f__Fen-1087;g__Fen-1087;s__Fen-1087 sp003161855
20110800_E3M_1_c_000000001663_6	20110800_E3M_1	D00016	CarC;caffeyl-CoA reductase	carABCDE	STM_0716_E_M_E071	catechin	35	0.0132793	d__Bacteria;p__Desulfobacterota;c__Syntrophia;o__Syntrophales;f__Fen-1087;g__Fen-1087;s__Fen-1087 sp003161855
20110800_E3M_1_c_000000001509_3	20110800_E3M_1	D00016	CarC;caffeyl-CoA reductase	carABCDE	STM_0716_E_M_E072	catechin	35	0.0126163	d__Bacteria;p__Desulfobacterota;c__Syntrophia;o__Syntrophales;f__Fen-1087;g__Fen-1087;s__Fen-1087 sp003161855
20110800_E3M_1_c_000000001525_3	20110800_E3M_1	D00016	CarC;caffeyl-CoA reductase	carABCDE	STM_0716_E_M_E072	catechin	35	0.144215	d__Bacteria;p__Desulfobacterota;c__Syntrophia;o__Syntrophales;f__Fen-1087;g__Fen-1087;s__Fen-1087 sp003161855
20110800_E3M_1_c_000000001702_7	20110800_E3M_1	D00016	CarC;caffeyl-CoA reductase	carABCDE	STM_0716_E_M_E072	catechin	35	0.00602073	d__Bacteria;p__Desulfobacterota;c__Syntrophia;o__Syntrophales;f__Fen-1087;g__Fen-1087;s__Fen-1087 sp003161855
20110800_E3M_1_c_000000001663_6	20110800_E3M_1	D00016	CarC;caffeyl-CoA reductase	carABCDE	STM_0716_E_M_E122	unamended	7	0.00794561	d__Bacteria;p__Desulfobacterota;c__Syntrophia;o__Syntrophales;f__Fen-1087;g__Fen-1087;s__Fen-1087 sp003161855
20110800_E3M_1_c_000000001697_2	20110800_E3M_1	D00016	CarC;caffeyl-CoA reductase	carABCDE	STM_0716_E_M_E122	unamended	7	0.0707656	d__Bacteria;p__Desulfobacterota;c__Syntrophia;o__Syntrophales;f__Fen-1087;g__Fen-1087;s__Fen-1087 sp003161855
20110800_E3M_1_c_000000001702_7	20110800_E3M_1	D00016	CarC;caffeyl-CoA reductase	carABCDE	STM_0716_E_M_E122	unamended	7	0.0072406	d__Bacteria;p__Desulfobacterota;c__Syntrophia;o__Syntrophales;f__Fen-1087;g__Fen-1087;s__Fen-1087 sp003161855
20110800_E3M_1_c_000000001496_5	20110800_E3M_1	D00016	CarC;caffeyl-CoA reductase	carABCDE	STM_0716_E_M_E123	unamended	7	0.0839528	d__Bacteria;p__Desulfobacterota;c__Syntrophia;o__Syntrophales;f__Fen-1087;g__Fen-1087;s__Fen-1087 sp003161855
20110800_E3M_1_c_000000001509_3	20110800_E3M_1	D00016	CarC;caffeyl-CoA reductase	carABCDE	STM_0716_E_M_E123	unamended	7	0.00708395	d__Bacteria;p__Desulfobacterota;c__Syntrophia;o__Syntrophales;f__Fen-1087;g__Fen-1087;s__Fen-1087 sp003161855
20110800_E3M_1_c_000000001525_3	20110800_E3M_1	D00016	CarC;caffeyl-CoA reductase	carABCDE	STM_0716_E_M_E123	unamended	7	0.0883367	d__Bacteria;p__Desulfobacterota;c__Syntrophia;o__Syntrophales;f__Fen-1087;g__Fen-1087;s__Fen-1087 sp003161855
20110800_E3M_1_c_000000001702_7	20110800_E3M_1	D00016	CarC;caffeyl-CoA reductase	carABCDE	STM_0716_E_M_E123	unamended	7	0.0101418	d__Bacteria;p__Desulfobacterota;c__Syntrophia;o__Syntrophales;f__Fen-1087;g__Fen-1087;s__Fen-1087 sp003161855
20110800_E3M_1_c_000000001496_5	20110800_E3M_1	D00016	CarC;caffeyl-CoA reductase	carABCDE	STM_0716_E_M_E129	catechin	7	0.0193387	d__Bacteria;p__Desulfobacterota;c__Syntrophia;o__Syntrophales;f__Fen-1087;g__Fen-1087;s__Fen-1087 sp003161855
20110800_E3M_1_c_000000001663_3	20110800_E3M_1	D00016	CarC;caffeyl-CoA reductase	carABCDE	STM_0716_E_M_E129	catechin	7	0.0102546	d__Bacteria;p__Desulfobacterota;c__Syntrophia;o__Syntrophales;f__Fen-1087;g__Fen-1087;s__Fen-1087 sp003161855
20110800_E3M_1_c_000000001663_6	20110800_E3M_1	D00016	CarC;caffeyl-CoA reductase	carABCDE	STM_0716_E_M_E129	catechin	7	0.0102546	d__Bacteria;p__Desulfobacterota;c__Syntrophia;o__Syntrophales;f__Fen-1087;g__Fen-1087;s__Fen-1087 sp003161855
20110800_E3M_1_c_000000001702_7	20110800_E3M_1	D00016	CarC;caffeyl-CoA reductase	carABCDE	STM_0716_E_M_E129	catechin	7	0.0186894	d__Bacteria;p__Desulfobacterota;c__Syntrophia;o__Syntrophales;f__Fen-1087;g__Fen-1087;s__Fen-1087 sp003161855
20110800_E3M_1_c_000000001496_5	20110800_E3M_1	D00016	CarC;caffeyl-CoA reductase	carABCDE	STM_0716_E_M_E130	catechin	7	0.0367214	d__Bacteria;p__Desulfobacterota;c__Syntrophia;o__Syntrophales;f__Fen-1087;g__Fen-1087;s__Fen-1087 sp003161855
20110800_E3M_1_c_000000001509_3	20110800_E3M_1	D00016	CarC;caffeyl-CoA reductase	carABCDE	STM_0716_E_M_E130	catechin	7	0.00495769	d__Bacteria;p__Desulfobacterota;c__Syntrophia;o__Syntrophales;f__Fen-1087;g__Fen-1087;s__Fen-1087 sp003161855
20110800_E3M_1_c_000000001525_3	20110800_E3M_1	D00016	CarC;caffeyl-CoA reductase	carABCDE	STM_0716_E_M_E130	catechin	7	0.0154556	d__Bacteria;p__Desulfobacterota;c__Syntrophia;o__Syntrophales;f__Fen-1087;g__Fen-1087;s__Fen-1087 sp003161855
20110800_E3M_1_c_000000001663_6	20110800_E3M_1	D00016	CarC;caffeyl-CoA reductase	carABCDE	STM_0716_E_M_E130	catechin	7	0.0155776	d__Bacteria;p__Desulfobacterota;c__Syntrophia;o__Syntrophales;f__Fen-1087;g__Fen-1087;s__Fen-1087 sp003161855
20110800_E3M_1_c_000000001496_5	20110800_E3M_1	D00016	CarC;caffeyl-CoA reductase	carABCDE	STM_0716_E_M_E131	catechin	7	0.0198485	d__Bacteria;p__Desulfobacterota;c__Syntrophia;o__Syntrophales;f__Fen-1087;g__Fen-1087;s__Fen-1087 sp003161855
20110800_E3M_1_c_000000001697_2	20110800_E3M_1	D00016	CarC;caffeyl-CoA reductase	carABCDE	STM_0716_E_M_E131	catechin	7	0.013887	d__Bacteria;p__Desulfobacterota;c__Syntrophia;o__Syntrophales;f__Fen-1087;g__Fen-1087;s__Fen-1087 sp003161855
20110800_E3M_1_c_000000001662_3	20110800_E3M_1	D00017	CarB;caffeyl-CoA synthetase	carABCDE	STM_0716_E_M_E002	unamended	0	0.0142447	d__Bacteria;p__Desulfobacterota;c__Syntrophia;o__Syntrophales;f__Fen-1087;g__Fen-1087;s__Fen-1087 sp003161855
20110800_E3M_1_c_000000001697_3	20110800_E3M_1	D00017	CarB;caffeyl-CoA synthetase	carABCDE	STM_0716_E_M_E002	unamended	0	0.0422737	d__Bacteria;p__Desulfobacterota;c__Syntrophia;o__Syntrophales;f__Fen-1087;g__Fen-1087;s__Fen-1087 sp003161855
20110800_E3M_1_c_000000001697_4	20110800_E3M_1	D00017	CarB;caffeyl-CoA synthetase	carABCDE	STM_0716_E_M_E002	unamended	0	0.0141675	d__Bacteria;p__Desulfobacterota;c__Syntrophia;o__Syntrophales;f__Fen-1087;g__Fen-1087;s__Fen-1087 sp003161855
20110800_E3M_1_c_000000001722_6	20110800_E3M_1	D00017	CarB;caffeyl-CoA synthetase	carABCDE	STM_0716_E_M_E002	unamended	0	0.0289091	d__Bacteria;p__Desulfobacterota;c__Syntrophia;o__Syntrophales;f__Fen-1087;g__Fen-1087;s__Fen-1087 sp003161855
20110800_E3M_1_c_000000001598_5	20110800_E3M_1	D00017	CarB;caffeyl-CoA synthetase	carABCDE	STM_0716_E_M_E003	unamended	0	0.0242602	d__Bacteria;p__Desulfobacterota;c__Syntrophia;o__Syntrophales;f__Fen-1087;g__Fen-1087;s__Fen-1087 sp003161855
20110800_E3M_1_c_000000001662_3	20110800_E3M_1	D00017	CarB;caffeyl-CoA synthetase	carABCDE	STM_0716_E_M_E003	unamended	0	0.0425323	d__Bacteria;p__Desulfobacterota;c__Syntrophia;o__Syntrophales;f__Fen-1087;g__Fen-1087;s__Fen-1087 sp003161855
20110800_E3M_1_c_000000001697_3	20110800_E3M_1	D00017	CarB;caffeyl-CoA synthetase	carABCDE	STM_0716_E_M_E003	unamended	0	0.057852	d__Bacteria;p__Desulfobacterota;c__Syntrophia;o__Syntrophales;f__Fen-1087;g__Fen-1087;s__Fen-1087 sp003161855
20110800_E3M_1_c_000000001722_6	20110800_E3M_1	D00017	CarB;caffeyl-CoA synthetase	carABCDE	STM_0716_E_M_E003	unamended	0	0.00539487	d__Bacteria;p__Desulfobacterota;c__Syntrophia;o__Syntrophales;f__Fen-1087;g__Fen-1087;s__Fen-1087 sp003161855
20110800_E3M_1_c_000000001598_5	20110800_E3M_1	D00017	CarB;caffeyl-CoA synthetase	carABCDE	STM_0716_E_M_E004	unamended	0	0.0230648	d__Bacteria;p__Desulfobacterota;c__Syntrophia;o__Syntrophales;f__Fen-1087;g__Fen-1087;s__Fen-1087 sp003161855
20110800_E3M_1_c_000000001662_3	20110800_E3M_1	D00017	CarB;caffeyl-CoA synthetase	carABCDE	STM_0716_E_M_E004	unamended	0	0.0269578	d__Bacteria;p__Desulfobacterota;c__Syntrophia;o__Syntrophales;f__Fen-1087;g__Fen-1087;s__Fen-1087 sp003161855
20110800_E3M_1_c_000000001697_3	20110800_E3M_1	D00017	CarB;caffeyl-CoA synthetase	carABCDE	STM_0716_E_M_E004	unamended	0	0.0333342	d__Bacteria;p__Desulfobacterota;c__Syntrophia;o__Syntrophales;f__Fen-1087;g__Fen-1087;s__Fen-1087 sp003161855
20110800_E3M_1_c_000000001697_4	20110800_E3M_1	D00017	CarB;caffeyl-CoA synthetase	carABCDE	STM_0716_E_M_E004	unamended	0	0.00670294	d__Bacteria;p__Desulfobacterota;c__Syntrophia;o__Syntrophales;f__Fen-1087;g__Fen-1087;s__Fen-1087 sp003161855
20110800_E3M_1_c_000000001722_6	20110800_E3M_1	D00017	CarB;caffeyl-CoA synthetase	carABCDE	STM_0716_E_M_E004	unamended	0	0.0205162	d__Bacteria;p__Desulfobacterota;c__Syntrophia;o__Syntrophales;f__Fen-1087;g__Fen-1087;s__Fen-1087 sp003161855
20110800_E3M_1_c_000000001722_6	20110800_E3M_1	D00017	CarB;caffeyl-CoA synthetase	carABCDE	STM_0716_E_M_E025	unamended	14	0.0136413	d__Bacteria;p__Desulfobacterota;c__Syntrophia;o__Syntrophales;f__Fen-1087;g__Fen-1087;s__Fen-1087 sp003161855
20110800_E3M_1_c_000000001662_3	20110800_E3M_1	D00017	CarB;caffeyl-CoA synthetase	carABCDE	STM_0716_E_M_E033	catechin	14	0.0241009	d__Bacteria;p__Desulfobacterota;c__Syntrophia;o__Syntrophales;f__Fen-1087;g__Fen-1087;s__Fen-1087 sp003161855
20110800_E3M_1_c_000000001697_4	20110800_E3M_1	D00017	CarB;caffeyl-CoA synthetase	carABCDE	STM_0716_E_M_E033	catechin	14	0.0399506	d__Bacteria;p__Desulfobacterota;c__Syntrophia;o__Syntrophales;f__Fen-1087;g__Fen-1087;s__Fen-1087 sp003161855
20110800_E3M_1_c_000000001598_5	20110800_E3M_1	D00017	CarB;caffeyl-CoA synthetase	carABCDE	STM_0716_E_M_E034	catechin	14	0.0631841	d__Bacteria;p__Desulfobacterota;c__Syntrophia;o__Syntrophales;f__Fen-1087;g__Fen-1087;s__Fen-1087 sp003161855
20110800_E3M_1_c_000000001662_3	20110800_E3M_1	D00017	CarB;caffeyl-CoA synthetase	carABCDE	STM_0716_E_M_E034	catechin	14	0.0492324	d__Bacteria;p__Desulfobacterota;c__Syntrophia;o__Syntrophales;f__Fen-1087;g__Fen-1087;s__Fen-1087 sp003161855
20110800_E3M_1_c_000000001697_3	20110800_E3M_1	D00017	CarB;caffeyl-CoA synthetase	carABCDE	STM_0716_E_M_E034	catechin	14	0.0426143	d__Bacteria;p__Desulfobacterota;c__Syntrophia;o__Syntrophales;f__Fen-1087;g__Fen-1087;s__Fen-1087 sp003161855
20110800_E3M_1_c_000000001722_6	20110800_E3M_1	D00017	CarB;caffeyl-CoA synthetase	carABCDE	STM_0716_E_M_E034	catechin	14	0.0124894	d__Bacteria;p__Desulfobacterota;c__Syntrophia;o__Syntrophales;f__Fen-1087;g__Fen-1087;s__Fen-1087 sp003161855
20110800_E3M_1_c_000000001598_5	20110800_E3M_1	D00017	CarB;caffeyl-CoA synthetase	carABCDE	STM_0716_E_M_E035	catechin	14	0.0759452	d__Bacteria;p__Desulfobacterota;c__Syntrophia;o__Syntrophales;f__Fen-1087;g__Fen-1087;s__Fen-1087 sp003161855
20110800_E3M_1_c_000000001662_3	20110800_E3M_1	D00017	CarB;caffeyl-CoA synthetase	carABCDE	STM_0716_E_M_E035	catechin	14	0.0332863	d__Bacteria;p__Desulfobacterota;c__Syntrophia;o__Syntrophales;f__Fen-1087;g__Fen-1087;s__Fen-1087 sp003161855
20110800_E3M_1_c_000000001697_3	20110800_E3M_1	D00017	CarB;caffeyl-CoA synthetase	carABCDE	STM_0716_E_M_E035	catechin	14	0.00823194	d__Bacteria;p__Desulfobacterota;c__Syntrophia;o__Syntrophales;f__Fen-1087;g__Fen-1087;s__Fen-1087 sp003161855
20110800_E3M_1_c_000000001697_4	20110800_E3M_1	D00017	CarB;caffeyl-CoA synthetase	carABCDE	STM_0716_E_M_E035	catechin	14	0.00827652	d__Bacteria;p__Desulfobacterota;c__Syntrophia;o__Syntrophales;f__Fen-1087;g__Fen-1087;s__Fen-1087 sp003161855
20110800_E3M_1_c_000000001598_5	20110800_E3M_1	D00017	CarB;caffeyl-CoA synthetase	carABCDE	STM_0716_E_M_E050	unamended	21	0.0253675	d__Bacteria;p__Desulfobacterota;c__Syntrophia;o__Syntrophales;f__Fen-1087;g__Fen-1087;s__Fen-1087 sp003161855
20110800_E3M_1_c_000000001598_5	20110800_E3M_1	D00017	CarB;caffeyl-CoA synthetase	carABCDE	STM_0716_E_M_E051	unamended	21	0.0184818	d__Bacteria;p__Desulfobacterota;c__Syntrophia;o__Syntrophales;f__Fen-1087;g__Fen-1087;s__Fen-1087 sp003161855
20110800_E3M_1_c_000000001662_3	20110800_E3M_1	D00017	CarB;caffeyl-CoA synthetase	carABCDE	STM_0716_E_M_E051	unamended	21	0.0162009	d__Bacteria;p__Desulfobacterota;c__Syntrophia;o__Syntrophales;f__Fen-1087;g__Fen-1087;s__Fen-1087 sp003161855
20110800_E3M_1_c_000000001697_3	20110800_E3M_1	D00017	CarB;caffeyl-CoA synthetase	carABCDE	STM_0716_E_M_E051	unamended	21	0.0480791	d__Bacteria;p__Desulfobacterota;c__Syntrophia;o__Syntrophales;f__Fen-1087;g__Fen-1087;s__Fen-1087 sp003161855
20110800_E3M_1_c_000000001697_3	20110800_E3M_1	D00017	CarB;caffeyl-CoA synthetase	carABCDE	STM_0716_E_M_E052	unamended	21	0.00621169	d__Bacteria;p__Desulfobacterota;c__Syntrophia;o__Syntrophales;f__Fen-1087;g__Fen-1087;s__Fen-1087 sp003161855
20110800_E3M_1_c_000000001722_6	20110800_E3M_1	D00017	CarB;caffeyl-CoA synthetase	carABCDE	STM_0716_E_M_E052	unamended	21	0.00637184	d__Bacteria;p__Desulfobacterota;c__Syntrophia;o__Syntrophales;f__Fen-1087;g__Fen-1087;s__Fen-1087 sp003161855
20110800_E3M_1_c_000000001598_5	20110800_E3M_1	D00017	CarB;caffeyl-CoA synthetase	carABCDE	STM_0716_E_M_E058	catechin	21	0.0221361	d__Bacteria;p__Desulfobacterota;c__Syntrophia;o__Syntrophales;f__Fen-1087;g__Fen-1087;s__Fen-1087 sp003161855
20110800_E3M_1_c_000000001662_3	20110800_E3M_1	D00017	CarB;caffeyl-CoA synthetase	carABCDE	STM_0716_E_M_E058	catechin	21	0.0129362	d__Bacteria;p__Desulfobacterota;c__Syntrophia;o__Syntrophales;f__Fen-1087;g__Fen-1087;s__Fen-1087 sp003161855
20110800_E3M_1_c_000000001697_3	20110800_E3M_1	D00017	CarB;caffeyl-CoA synthetase	carABCDE	STM_0716_E_M_E058	catechin	21	0.0255936	d__Bacteria;p__Desulfobacterota;c__Syntrophia;o__Syntrophales;f__Fen-1087;g__Fen-1087;s__Fen-1087 sp003161855
20110800_E3M_1_c_000000001662_3	20110800_E3M_1	D00017	CarB;caffeyl-CoA synthetase	carABCDE	STM_0716_E_M_E059	catechin	21	0.0190564	d__Bacteria;p__Desulfobacterota;c__Syntrophia;o__Syntrophales;f__Fen-1087;g__Fen-1087;s__Fen-1087 sp003161855
20110800_E3M_1_c_000000001697_3	20110800_E3M_1	D00017	CarB;caffeyl-CoA synthetase	carABCDE	STM_0716_E_M_E059	catechin	21	0.0125674	d__Bacteria;p__Desulfobacterota;c__Syntrophia;o__Syntrophales;f__Fen-1087;g__Fen-1087;s__Fen-1087 sp003161855
20110800_E3M_1_c_000000001722_6	20110800_E3M_1	D00017	CarB;caffeyl-CoA synthetase	carABCDE	STM_0716_E_M_E059	catechin	21	0.00644573	d__Bacteria;p__Desulfobacterota;c__Syntrophia;o__Syntrophales;f__Fen-1087;g__Fen-1087;s__Fen-1087 sp003161855
20110800_E3M_1_c_000000001697_3	20110800_E3M_1	D00017	CarB;caffeyl-CoA synthetase	carABCDE	STM_0716_E_M_E060	catechin	21	0.012394	d__Bacteria;p__Desulfobacterota;c__Syntrophia;o__Syntrophales;f__Fen-1087;g__Fen-1087;s__Fen-1087 sp003161855
20110800_E3M_1_c_000000001697_4	20110800_E3M_1	D00017	CarB;caffeyl-CoA synthetase	carABCDE	STM_0716_E_M_E060	catechin	21	0.0186917	d__Bacteria;p__Desulfobacterota;c__Syntrophia;o__Syntrophales;f__Fen-1087;g__Fen-1087;s__Fen-1087 sp003161855
20110800_E3M_1_c_000000001598_5	20110800_E3M_1	D00017	CarB;caffeyl-CoA synthetase	carABCDE	STM_0716_E_M_E063	unamended	35	0.00874681	d__Bacteria;p__Desulfobacterota;c__Syntrophia;o__Syntrophales;f__Fen-1087;g__Fen-1087;s__Fen-1087 sp003161855
20110800_E3M_1_c_000000001662_3	20110800_E3M_1	D00017	CarB;caffeyl-CoA synthetase	carABCDE	STM_0716_E_M_E063	unamended	35	0.0306694	d__Bacteria;p__Desulfobacterota;c__Syntrophia;o__Syntrophales;f__Fen-1087;g__Fen-1087;s__Fen-1087 sp003161855
20110800_E3M_1_c_000000001697_3	20110800_E3M_1	D00017	CarB;caffeyl-CoA synthetase	carABCDE	STM_0716_E_M_E063	unamended	35	0.0379238	d__Bacteria;p__Desulfobacterota;c__Syntrophia;o__Syntrophales;f__Fen-1087;g__Fen-1087;s__Fen-1087 sp003161855
20110800_E3M_1_c_000000001697_4	20110800_E3M_1	D00017	CarB;caffeyl-CoA synthetase	carABCDE	STM_0716_E_M_E063	unamended	35	0.045755	d__Bacteria;p__Desulfobacterota;c__Syntrophia;o__Syntrophales;f__Fen-1087;g__Fen-1087;s__Fen-1087 sp003161855
20110800_E3M_1_c_000000001598_5	20110800_E3M_1	D00017	CarB;caffeyl-CoA synthetase	carABCDE	STM_0716_E_M_E064	unamended	35	0.016688	d__Bacteria;p__Desulfobacterota;c__Syntrophia;o__Syntrophales;f__Fen-1087;g__Fen-1087;s__Fen-1087 sp003161855
20110800_E3M_1_c_000000001662_3	20110800_E3M_1	D00017	CarB;caffeyl-CoA synthetase	carABCDE	STM_0716_E_M_E064	unamended	35	0.00731426	d__Bacteria;p__Desulfobacterota;c__Syntrophia;o__Syntrophales;f__Fen-1087;g__Fen-1087;s__Fen-1087 sp003161855
20110800_E3M_1_c_000000001697_3	20110800_E3M_1	D00017	CarB;caffeyl-CoA synthetase	carABCDE	STM_0716_E_M_E064	unamended	35	0.00723548	d__Bacteria;p__Desulfobacterota;c__Syntrophia;o__Syntrophales;f__Fen-1087;g__Fen-1087;s__Fen-1087 sp003161855
20110800_E3M_1_c_000000001598_5	20110800_E3M_1	D00017	CarB;caffeyl-CoA synthetase	carABCDE	STM_0716_E_M_E072	catechin	35	0.00519802	d__Bacteria;p__Desulfobacterota;c__Syntrophia;o__Syntrophales;f__Fen-1087;g__Fen-1087;s__Fen-1087 sp003161855
20110800_E3M_1_c_000000001697_3	20110800_E3M_1	D00017	CarB;caffeyl-CoA synthetase	carABCDE	STM_0716_E_M_E072	catechin	35	0.0676116	d__Bacteria;p__Desulfobacterota;c__Syntrophia;o__Syntrophales;f__Fen-1087;g__Fen-1087;s__Fen-1087 sp003161855
20110800_E3M_1_c_000000001697_4	20110800_E3M_1	D00017	CarB;caffeyl-CoA synthetase	carABCDE	STM_0716_E_M_E072	catechin	35	0.00453185	d__Bacteria;p__Desulfobacterota;c__Syntrophia;o__Syntrophales;f__Fen-1087;g__Fen-1087;s__Fen-1087 sp003161855
20110800_E3M_1_c_000000001598_5	20110800_E3M_1	D00017	CarB;caffeyl-CoA synthetase	carABCDE	STM_0716_E_M_E121	unamended	7	0.0580546	d__Bacteria;p__Desulfobacterota;c__Syntrophia;o__Syntrophales;f__Fen-1087;g__Fen-1087;s__Fen-1087 sp003161855
20110800_E3M_1_c_000000001662_3	20110800_E3M_1	D00017	CarB;caffeyl-CoA synthetase	carABCDE	STM_0716_E_M_E121	unamended	7	0.0226178	d__Bacteria;p__Desulfobacterota;c__Syntrophia;o__Syntrophales;f__Fen-1087;g__Fen-1087;s__Fen-1087 sp003161855
20110800_E3M_1_c_000000001697_3	20110800_E3M_1	D00017	CarB;caffeyl-CoA synthetase	carABCDE	STM_0716_E_M_E121	unamended	7	0.0391547	d__Bacteria;p__Desulfobacterota;c__Syntrophia;o__Syntrophales;f__Fen-1087;g__Fen-1087;s__Fen-1087 sp003161855
20110800_E3M_1_c_000000001697_4	20110800_E3M_1	D00017	CarB;caffeyl-CoA synthetase	carABCDE	STM_0716_E_M_E121	unamended	7	0.00562382	d__Bacteria;p__Desulfobacterota;c__Syntrophia;o__Syntrophales;f__Fen-1087;g__Fen-1087;s__Fen-1087 sp003161855
20110800_E3M_1_c_000000001722_6	20110800_E3M_1	D00017	CarB;caffeyl-CoA synthetase	carABCDE	STM_0716_E_M_E121	unamended	7	0.0286887	d__Bacteria;p__Desulfobacterota;c__Syntrophia;o__Syntrophales;f__Fen-1087;g__Fen-1087;s__Fen-1087 sp003161855
20110800_E3M_1_c_000000001598_5	20110800_E3M_1	D00017	CarB;caffeyl-CoA synthetase	carABCDE	STM_0716_E_M_E122	unamended	7	0.0062512	d__Bacteria;p__Desulfobacterota;c__Syntrophia;o__Syntrophales;f__Fen-1087;g__Fen-1087;s__Fen-1087 sp003161855
20110800_E3M_1_c_000000001662_3	20110800_E3M_1	D00017	CarB;caffeyl-CoA synthetase	carABCDE	STM_0716_E_M_E122	unamended	7	0.131514	d__Bacteria;p__Desulfobacterota;c__Syntrophia;o__Syntrophales;f__Fen-1087;g__Fen-1087;s__Fen-1087 sp003161855
20110800_E3M_1_c_000000001697_3	20110800_E3M_1	D00017	CarB;caffeyl-CoA synthetase	carABCDE	STM_0716_E_M_E122	unamended	7	0.0271035	d__Bacteria;p__Desulfobacterota;c__Syntrophia;o__Syntrophales;f__Fen-1087;g__Fen-1087;s__Fen-1087 sp003161855
20110800_E3M_1_c_000000001697_4	20110800_E3M_1	D00017	CarB;caffeyl-CoA synthetase	carABCDE	STM_0716_E_M_E122	unamended	7	0.0109001	d__Bacteria;p__Desulfobacterota;c__Syntrophia;o__Syntrophales;f__Fen-1087;g__Fen-1087;s__Fen-1087 sp003161855
20110800_E3M_1_c_000000001722_6	20110800_E3M_1	D00017	CarB;caffeyl-CoA synthetase	carABCDE	STM_0716_E_M_E122	unamended	7	0.00556046	d__Bacteria;p__Desulfobacterota;c__Syntrophia;o__Syntrophales;f__Fen-1087;g__Fen-1087;s__Fen-1087 sp003161855
20110800_E3M_1_c_000000001598_5	20110800_E3M_1	D00017	CarB;caffeyl-CoA synthetase	carABCDE	STM_0716_E_M_E123	unamended	7	0.0175119	d__Bacteria;p__Desulfobacterota;c__Syntrophia;o__Syntrophales;f__Fen-1087;g__Fen-1087;s__Fen-1087 sp003161855
20110800_E3M_1_c_000000001662_3	20110800_E3M_1	D00017	CarB;caffeyl-CoA synthetase	carABCDE	STM_0716_E_M_E123	unamended	7	0.0997796	d__Bacteria;p__Desulfobacterota;c__Syntrophia;o__Syntrophales;f__Fen-1087;g__Fen-1087;s__Fen-1087 sp003161855
20110800_E3M_1_c_000000001697_3	20110800_E3M_1	D00017	CarB;caffeyl-CoA synthetase	carABCDE	STM_0716_E_M_E123	unamended	7	0.022778	d__Bacteria;p__Desulfobacterota;c__Syntrophia;o__Syntrophales;f__Fen-1087;g__Fen-1087;s__Fen-1087 sp003161855
20110800_E3M_1_c_000000001697_4	20110800_E3M_1	D00017	CarB;caffeyl-CoA synthetase	carABCDE	STM_0716_E_M_E123	unamended	7	0.00763379	d__Bacteria;p__Desulfobacterota;c__Syntrophia;o__Syntrophales;f__Fen-1087;g__Fen-1087;s__Fen-1087 sp003161855
20110800_E3M_1_c_000000001722_6	20110800_E3M_1	D00017	CarB;caffeyl-CoA synthetase	carABCDE	STM_0716_E_M_E123	unamended	7	0.0311537	d__Bacteria;p__Desulfobacterota;c__Syntrophia;o__Syntrophales;f__Fen-1087;g__Fen-1087;s__Fen-1087 sp003161855
20110800_E3M_1_c_000000001598_5	20110800_E3M_1	D00017	CarB;caffeyl-CoA synthetase	carABCDE	STM_0716_E_M_E129	catechin	7	0.0161356	d__Bacteria;p__Desulfobacterota;c__Syntrophia;o__Syntrophales;f__Fen-1087;g__Fen-1087;s__Fen-1087 sp003161855
20110800_E3M_1_c_000000001662_3	20110800_E3M_1	D00017	CarB;caffeyl-CoA synthetase	carABCDE	STM_0716_E_M_E129	catechin	7	0.0353606	d__Bacteria;p__Desulfobacterota;c__Syntrophia;o__Syntrophales;f__Fen-1087;g__Fen-1087;s__Fen-1087 sp003161855
20110800_E3M_1_c_000000001662_3	20110800_E3M_1	D00017	CarB;caffeyl-CoA synthetase	carABCDE	STM_0716_E_M_E130	catechin	7	0.0268579	d__Bacteria;p__Desulfobacterota;c__Syntrophia;o__Syntrophales;f__Fen-1087;g__Fen-1087;s__Fen-1087 sp003161855
20110800_E3M_1_c_000000001697_3	20110800_E3M_1	D00017	CarB;caffeyl-CoA synthetase	carABCDE	STM_0716_E_M_E130	catechin	7	0.0478235	d__Bacteria;p__Desulfobacterota;c__Syntrophia;o__Syntrophales;f__Fen-1087;g__Fen-1087;s__Fen-1087 sp003161855
20110800_E3M_1_c_000000001598_5	20110800_E3M_1	D00017	CarB;caffeyl-CoA synthetase	carABCDE	STM_0716_E_M_E131	catechin	7	0.0662438	d__Bacteria;p__Desulfobacterota;c__Syntrophia;o__Syntrophales;f__Fen-1087;g__Fen-1087;s__Fen-1087 sp003161855
20110800_E3M_1_c_000000001662_3	20110800_E3M_1	D00017	CarB;caffeyl-CoA synthetase	carABCDE	STM_0716_E_M_E131	catechin	7	0.0145171	d__Bacteria;p__Desulfobacterota;c__Syntrophia;o__Syntrophales;f__Fen-1087;g__Fen-1087;s__Fen-1087 sp003161855
20110800_E3M_1_c_000000001697_3	20110800_E3M_1	D00017	CarB;caffeyl-CoA synthetase	carABCDE	STM_0716_E_M_E131	catechin	7	0.0191477	d__Bacteria;p__Desulfobacterota;c__Syntrophia;o__Syntrophales;f__Fen-1087;g__Fen-1087;s__Fen-1087 sp003161855
20110800_E3M_1_c_000000001697_4	20110800_E3M_1	D00017	CarB;caffeyl-CoA synthetase	carABCDE	STM_0716_E_M_E131	catechin	7	0.00962568	d__Bacteria;p__Desulfobacterota;c__Syntrophia;o__Syntrophales;f__Fen-1087;g__Fen-1087;s__Fen-1087 sp003161855
20110800_E3M_1_c_000000001655_1	20110800_E3M_1	D00018	CarA;hydrocaffeyl-CoA:caffeate CoA transferase	carABCDE	STM_0716_E_M_E002	unamended	0	0.0141675	d__Bacteria;p__Desulfobacterota;c__Syntrophia;o__Syntrophales;f__Fen-1087;g__Fen-1087;s__Fen-1087 sp003161855
20110800_E3M_1_c_000000001655_1	20110800_E3M_1	D00018	CarA;hydrocaffeyl-CoA:caffeate CoA transferase	carABCDE	STM_0716_E_M_E003	unamended	0	0.0528775	d__Bacteria;p__Desulfobacterota;c__Syntrophia;o__Syntrophales;f__Fen-1087;g__Fen-1087;s__Fen-1087 sp003161855
20110800_E3M_1_c_000000001655_1	20110800_E3M_1	D00018	CarA;hydrocaffeyl-CoA:caffeate CoA transferase	carABCDE	STM_0716_E_M_E004	unamended	0	0.0201088	d__Bacteria;p__Desulfobacterota;c__Syntrophia;o__Syntrophales;f__Fen-1087;g__Fen-1087;s__Fen-1087 sp003161855
20110800_E3M_1_c_000000001655_1	20110800_E3M_1	D00018	CarA;hydrocaffeyl-CoA:caffeate CoA transferase	carABCDE	STM_0716_E_M_E025	unamended	14	0.0133705	d__Bacteria;p__Desulfobacterota;c__Syntrophia;o__Syntrophales;f__Fen-1087;g__Fen-1087;s__Fen-1087 sp003161855
20110800_E3M_1_c_000000001655_1	20110800_E3M_1	D00018	CarA;hydrocaffeyl-CoA:caffeate CoA transferase	carABCDE	STM_0716_E_M_E027	unamended	14	0.0276299	d__Bacteria;p__Desulfobacterota;c__Syntrophia;o__Syntrophales;f__Fen-1087;g__Fen-1087;s__Fen-1087 sp003161855
20110800_E3M_1_c_000000001655_1	20110800_E3M_1	D00018	CarA;hydrocaffeyl-CoA:caffeate CoA transferase	carABCDE	STM_0716_E_M_E033	catechin	14	0.00799011	d__Bacteria;p__Desulfobacterota;c__Syntrophia;o__Syntrophales;f__Fen-1087;g__Fen-1087;s__Fen-1087 sp003161855
20110800_E3M_1_c_000000001655_1	20110800_E3M_1	D00018	CarA;hydrocaffeyl-CoA:caffeate CoA transferase	carABCDE	STM_0716_E_M_E034	catechin	14	0.0306036	d__Bacteria;p__Desulfobacterota;c__Syntrophia;o__Syntrophales;f__Fen-1087;g__Fen-1087;s__Fen-1087 sp003161855
20110800_E3M_1_c_000000001655_1	20110800_E3M_1	D00018	CarA;hydrocaffeyl-CoA:caffeate CoA transferase	carABCDE	STM_0716_E_M_E050	unamended	21	0.110582	d__Bacteria;p__Desulfobacterota;c__Syntrophia;o__Syntrophales;f__Fen-1087;g__Fen-1087;s__Fen-1087 sp003161855
20110800_E3M_1_c_000000001655_1	20110800_E3M_1	D00018	CarA;hydrocaffeyl-CoA:caffeate CoA transferase	carABCDE	STM_0716_E_M_E051	unamended	21	0.0644527	d__Bacteria;p__Desulfobacterota;c__Syntrophia;o__Syntrophales;f__Fen-1087;g__Fen-1087;s__Fen-1087 sp003161855
20110800_E3M_1_c_000000001655_1	20110800_E3M_1	D00018	CarA;hydrocaffeyl-CoA:caffeate CoA transferase	carABCDE	STM_0716_E_M_E058	catechin	21	0.0192992	d__Bacteria;p__Desulfobacterota;c__Syntrophia;o__Syntrophales;f__Fen-1087;g__Fen-1087;s__Fen-1087 sp003161855
20110800_E3M_1_c_000000001655_1	20110800_E3M_1	D00018	CarA;hydrocaffeyl-CoA:caffeate CoA transferase	carABCDE	STM_0716_E_M_E059	catechin	21	0.0126355	d__Bacteria;p__Desulfobacterota;c__Syntrophia;o__Syntrophales;f__Fen-1087;g__Fen-1087;s__Fen-1087 sp003161855
20110800_E3M_1_c_000000001655_1	20110800_E3M_1	D00018	CarA;hydrocaffeyl-CoA:caffeate CoA transferase	carABCDE	STM_0716_E_M_E063	unamended	35	0.0228775	d__Bacteria;p__Desulfobacterota;c__Syntrophia;o__Syntrophales;f__Fen-1087;g__Fen-1087;s__Fen-1087 sp003161855
[truncated: 31,356 more rows]
