# Supplementary material for: Polyphenol rewiring of the microbiome reduces methane emissions
Source: ISME J. 2025 May 29;19(1):wraf108. doi: 10.1093/ismejo/wraf108 (PMC12203004; doi:10.1093/ismejo/wraf108)
Supplement: Supplementary_Data_7_wraf108 [file supplementary_data_7_wraf108.xlsx]

## Sheet: README
Sheet	Description
Methanogen_MAG_Curation	Curation of methanogen MAG genome for metabolic potential.
Methanogen_gene_expression	Methanogenesis pathway genes expressed by methanogen MAGs
Summarized_Methanogen_MetaT	Classification of Methanogen pathway expression in each treatment and timepoint.
Rules	Rules used to classify methanogen expression
Significant MaAsLin2 Genes	Output from MaAsLin2 assessment of gene expression by treatment at each timepoint. Coefficeints > 0 indicate association with unamended microcosms, while coefficients <0 indicate associations with catechin microcosms.

## Sheet: Methanogen_MAG_Curation
MAG	GTDB_Classification	Literature Based Metabolic Classification	Final Metabolic Classification	Methylotroph Type (obligate = only methytl, facultative = multiple pathways)	Methanogen	Mcr Subunits Encoded	Proportion heterodisulfide reductase 2 (HdrAB2) encoded	Proportion heterodisulfide reductase 1 (HdrABC1) encoded	Proportion heterodisulfide reductase (HdrDE) encoded	Proportion Wood-Ljungdahl Pathway Encoded	Proportion MtrA-H Encoded	Proportion ACS/CODH Complex encoded	Acetate--> AcetylCoA genes encoded	Presence of Methylotrophy genes per DRAM	Proportion EhaA-R encoded	Proportion EhbA-P encoded	Proportion coenzyme F420 hydrogenase (FrhADGB) encoded	Proportion F420-non-reducing hydrogenase (MvhAGC) encoded	Proportion ech hydrogenase encoded	Proportion RNF complex encoded	Proportion Vht (Methanophenazine hydrogenase) complex encoded
STM_0716_S_M_E013_A_bin.42	d__Archaea;p__Methanobacteriota;c__Methanobacteria;o__Methanobacteriales;f__Methanobacteriaceae;g__Methanobacterium_B;s__Methanobacterium_B sp003164415 GCA_003164415.1 95.0	Hydrogenotroph	Methylotroph;Hydrogenotroph	Facultative	Yes	.	1	0	0.5	0.2	0	0	K01895	Yes	0	1	1	0.666667	0	0	0
STM_0716_E_M_E065_E061_A_bin.40	d__Archaea;p__Methanobacteriota;c__Methanobacteria;o__Methanobacteriales;f__Methanobacteriaceae;g__Methanobacterium_B;s__Methanobacterium_B sp003162115 GCA_003162115.1	Hydrogenotroph	Hydrogenotroph		Yes	.	0.666667	1	0	0.2	0	0.75	K01895		0.0555556	1	0.25	0.333333	0.833333	0.166667	0
STM_0716_E_M_E001_E061_A_bin.46	d__Archaea;p__Methanobacteriota;c__Methanobacteria;o__Methanobacteriales;f__Methanobacteriaceae;g__Methanobacterium_B;s__Methanobacterium_B sp003162115 GCA_003162115.1	Hydrogenotroph	Hydrogenotroph		Yes	.	0.333333	0	0	0.6	0	0.75	K01895		1	0.9375	0.5	0.666667	0	0	0
PMXY01	d__Archaea;p__Halobacteriota;c__Methanomicrobia;o__Methanomicrobiales;f__Methanoregulaceae;g__Methanoregula;s__Methanoregula sp003157895	Hydrogenotrophic	Hydrogenotrophic		Yes	McrABG	0	0	0	0.8	0	1	K01895		0	0	0.25	0	0.5	0	0
PMRI01	d__Archaea;p__Halobacteriota;c__Bog-38;o__Bog-38;f__Bog-38;g__Bog-38;s__Bog-38 sp003139855	Hydrogenotrophic	Hydrogenotrophic		Yes	McrABG	1	0.666667	0	0.8	0.875	0.75			0	0	1	1	0	0	0
PMNG01	d__Archaea;p__Halobacteriota;c__Methanosarcinia;o__Methanotrichales;f__Methanotrichaceae;g__Fen-7;s__Fen-7 sp003162615	Acetoclastic	Acetoclastic		Yes	McrABG	1	0	0	0.866667	1	1	K01895		0	0	0.25	0	0	0	0
PMMY01	d__Archaea;p__Methanobacteriota;c__Methanobacteria;o__Methanobacteriales;f__Methanobacteriaceae;g__Methanobacterium_B;s__Methanobacterium_B sp003162655	Hydrogenotrophic	Hydrogenotrophic; Methylotrophic	Facultative	Yes	McrB	0.666667	1	0	0.733333	0	0.75	K01895	Yes	0.222222	0.5	1	1	0	0	0
PMMV01	d__Archaea;p__Methanobacteriota;c__Methanobacteria;o__Methanobacteriales;f__Methanobacteriaceae;g__Methanobacterium_B;s__Methanobacterium_B sp003162115	Hydrogenotrophic	Hydrogenotrophic; Methylotrophic	Facultative	Yes	McrABG	1	1	0	0.8	0.625	0.75	K01895	Yes	0.777778	0.538462	1	1	0	0	0
PMKW01	d__Archaea;p__Halobacteriota;c__Methanomicrobia;o__Methanomicrobiales;f__Methanoregulaceae;g__Methanoregula;s__Methanoregula sp003157895	Hydrogenotrophic	Hydrogenotrophic		Yes	McrABG	1	0	0	0.733333	0.5	1	K01895		0	0	0.25	0	0.666667	0	0
PMJC01	d__Archaea;p__Halobacteriota;c__Methanosarcinia;o__Methanosarcinales;f__Methanosarcinaceae;g__Methanosarcina;s__Methanosarcina sp003157235	Acetoclastic	Acetoclastic; Hydrogenotrophic		Yes	McrABG	0.666667	0	1	0.666667	1	1	K01895, K00925, K00625		0	0	0.25	0	1	0	1
PMIN01	d__Archaea;p__Halobacteriota;c__Bog-38;o__Bog-38;f__Bog-38;g__Bog-38;s__Bog-38 sp003158275	Hydrogenotrophic	Hydrogenotrophic		Yes	McrB	0	0	0	0.266667	0	0.75	K01895		0	0	1	0.333333	0	0	0
PMIM01	d__Archaea;p__Halobacteriota;c__Methanosarcinia;o__Methanotrichales;f__Methanotrichaceae;g__Fen-7;s__Fen-7 sp003162615	Acetoclastic	Acetoclastic		Yes	McrABG	1	0	0	0.733333	1	1	K01895		0	0	0.25	0	0	0	0
PMEE01	d__Archaea;p__Halobacteriota;c__Bog-38;o__Bog-38;f__Bog-38;g__Bog-38;s__Bog-38 sp003162175	Hydrogenotrophic	Hydrogenotrophic		Yes	McrABG	1	1	0	0.666667	0.875	0.5	K01895		0	0	1	1	0	0	0
PMBU01	d__Archaea;p__Thermoplasmatota;c__Thermoplasmata;o__Methanomassiliicoccales;f__UBA472;g__FEN-33;s__FEN-33 sp003153895	Methylotrophic	Methylotrophic	Obligate	Yes	McrABG	1	0	0.5	0	0.25	0.75	K01895	Yes	0	0	0	1	0.833333	0	0
PMBL01	d__Archaea;p__Halobacteriota;c__Methanomicrobia;o__Methanomicrobiales;f__Methanoregulaceae;g__Methanoregula;s__Methanoregula sp003154335	Hydrogenotrophic	Hydrogenotrophic		Likely; missing Mcr but encodes Hdr subunits + functional methanogenesis genes	.	1	0	0	0.866667	0	1	K01895		0	0	0.75	0	0.166667	0	0
PLUB01	d__Archaea;p__Halobacteriota;c__Methanosarcinia;o__Methanosarcinales;f__Methanosarcinaceae;g__Methanosarcina;s__Methanosarcina sp003164755	Acetoclastic	Acetoclastic; Methylotrophic; Hydrogenotrophic		Yes	McrABG	1	0	1	0.733333	1	0.75	K00925, K00625	Yes	0	0	1	0	0.833333	0	1
PLKL01	d__Archaea;p__Halobacteriota;c__Bog-38;o__Bog-38;f__Bog-38;g__Bog-38;s__Bog-38 sp003139855	Hydrogenotrophic	Hydrogenotrophic		Yes	McrABG	1	1	0	0.8	1	0.5	K01895		0	0	1	1	0	0	0
PLKI01	d__Archaea;p__Methanobacteriota;c__Methanobacteria;o__Methanobacteriales;f__Methanobacteriaceae;g__Methanobacterium_B;s__Methanobacterium_B sp003158115	Hydrogenotrophic	Hydrogenotrophic; Methylotrophic	Facultative	Yes	McrB	1	1	0	0.733333	0	0	K01895	Yes	0.722222	0.576923	1	1	0	0	0
PLEN01	d__Archaea;p__Halobacteriota;c__Bog-38;o__Bog-38;f__Bog-38;g__Bog-38;s__Bog-38 sp003162175	Hydrogenotrophic	Hydrogenotrophic		Yes	McrABG	1	0.333333	0	0.466667	0.625	0			0	0	1	0.333333	0	0	0
PKWV01	d__Archaea;p__Halobacteriota;c__Bog-38;o__Bog-38;f__Bog-38;g__Bog-38;s__Bog-38 sp003162175	Hydrogenotrophic	Hydrogenotrophic		Yes	McrABG	1	1	0	0.733333	0.625	0.5	K01895		0	0	1	1	0	0	0
Fen.Unlabelled.R2.T3.F1.trimmomatic.megahit_bin.72_79.99_5.64	d__Archaea;p__Methanobacteriota;c__Methanobacteria;o__Methanobacteriales;f__Methanobacteriaceae;g__Methanobacterium_B;s__Methanobacterium_B sp003162655	Hydrogenotrophic	Hydrogenotrophic; Methylotrophic	Facultative	Likely; missing Mcr but encodes Hdr subunits + functional methanogenesis genes		1	0	0	0.666667	0	0.75	K01895	Yes	0.5	0.576923	1	0.666667	0	0	0
Fen.Unlabelled.R2.T1.F1.trimmomatic.megahit_bin.15_78.99_8.00	d__Archaea;p__Methanobacteriota;c__Methanobacteria;o__Methanobacteriales;f__Methanobacteriaceae;g__Methanobacterium_B;s__Methanobacterium_B sp003162655	Hydrogenotrophic	Hydrogenotrophic; Methylotrophic	Facultative	Likely; missing Mcr but encodes Hdr subunits + functional methanogenesis genes		1	1	0	0.666667	0	0.25	K01895	Yes	0.5	0.576923	1	0	0	0	0
Fen.Unlabelled.R1.T3.F1.trimmomatic.megahit_bin.70_78.60_1.60	d__Archaea;p__Methanobacteriota;c__Methanobacteria;o__Methanobacteriales;f__Methanobacteriaceae;g__Methanobacterium_B;s__Methanobacterium_B sp003162655	Hydrogenotrophic	Hydrogenotrophic; Methylotrophic	Facultative	Yes	McrB	0.333333	1	0	0.8	0	0.75	K01895	Yes	0.444444	0.461538	1	0.333333	0	0	0
Fen.Unlabelled.R1.T2.F1.trimmomatic.megahit_bin.66_73.30_3.47	d__Archaea;p__Methanobacteriota;c__Methanobacteria;o__Methanobacteriales;f__Methanobacteriaceae;g__Methanobacterium_B;s__Methanobacterium_B sp003162655	Hydrogenotrophic	Hydrogenotrophic		Yes	McrB	0.666667	0.333333	0	0.666667	0	0.75	K01895	Yes	0	0.538462	0.25	0	0	0	0
Fen.Labelled.R2.T3.F1.trimmomatic.megahit_bin.60_76.58_3.24	d__Archaea;p__Methanobacteriota;c__Methanobacteria;o__Methanobacteriales;f__Methanobacteriaceae;g__Methanobacterium_B;s__Methanobacterium_B sp003162655	Hydrogenotrophic	Hydrogenotrophic; Methylotrophic	Facultative	Likely; missing Mcr but encodes Hdr subunits + functional methanogenesis genes	.	1	0.666667	0	0.666667	0	0	K01895	Yes	0.388889	0.576923	0.5	0.666667	0	0	0
Fen.Labelled.R2.T1.F2.trimmomatic.megahit_bin.33_75.70_4.00	d__Archaea;p__Methanobacteriota;c__Methanobacteria;o__Methanobacteriales;f__Methanobacteriaceae;g__Methanobacterium_B;s__Methanobacterium_B sp003162655	Hydrogenotrophic	Hydrogenotrophic		Likely; missing Mcr but encodes Hdr subunits + functional methanogenesis genes	.	1	0	0	0.4	0	0.75	K01895	Yes	0.222222	0.269231	1	0.666667	0	0	0
Fen.Labelled.R1.T2.F1.trimmomatic.metaspades_bin.35_83.86_0.80	d__Archaea;p__Methanobacteriota;c__Methanobacteria;o__Methanobacteriales;f__Methanobacteriaceae;g__Methanobacterium_B;s__Methanobacterium_B sp003162655	Hydrogenotrophic	Hydrogenotrophic; Methylotrophic	Facultative	Likely; missing Mcr but encodes Hdr subunits + functional methanogenesis genes	.	0.666667	1	0	0.4	0	0	K01895	Yes	0.444444	0.192308	0.25	0.666667	0	0	0
3300039216_15	d__Archaea;p__Halobacteriota;c__Methanomicrobia;o__Methanomicrobiales;f__Methanoregulaceae;g__Methanoregula;s__	Hydrogenotrophic	Hydrogenotrophic		Yes	McrABG	1	0	0	0.8	0.875	1	K01895		0	0	1	0	0.333333	0	0
3300037365_14	d__Archaea;p__Halobacteriota;c__Methanomicrobia;o__Methanomicrobiales;f__Methanoregulaceae;g__Methanoregula;s__	Hydrogenotrophic	Hydrogenotrophic		Yes	McrABG	1	0	0	0.8	0.5	0.75	K01895		0	0	0.25	0	0.5	0	0
3300037236_4	d__Archaea;p__Halobacteriota;c__Bog-38;o__Bog-38;f__Bog-38;g__Bog-38;s__Bog-38 sp003139855	Hydrogenotrophic	Hydrogenotrophic		Yes	McrABG	1	1	0	0.6	0.75	0.5	K01895		0	0	1	1	0	0	0
3300037104_21	d__Archaea;p__Halobacteriota;c__Methanomicrobia;o__Methanomicrobiales;f__Methanoregulaceae;g__Methanoregula;s__	Hydrogenotrophic	Hydrogenotrophic		Likely; missing Mcr and Hdr but encodes functional genes including the WLP and hydrogenases characteristic of Methanoregula species	.	0	0	0	0.533333	0.125	0	K01895		0	0	0.25	0	0.333333	0	0
3300037104_19	d__Archaea;p__Halobacteriota;c__Methanosarcinia;o__Methanotrichales;f__Methanotrichaceae;g__Methanothrix;s__	Acetoclastic	Acetoclastic		Yes	McrABG	1	0	1	0.8	1	0.75	K01895		0	0	0.25	0	0	0	0
3300037089_14	d__Archaea;p__Halobacteriota;c__Methanomicrobia;o__Methanomicrobiales;f__Methanoregulaceae;g__Methanoregula;s__	Hydrogenotrophic	Hydrogenotrophic		Yes	McrABG	1	0	0	0.8	0.875	1	K01895		0.444444	0	1	0	0	0	0
3300037062_11	d__Archaea;p__Halobacteriota;c__Methanomicrobia;o__Methanomicrobiales;f__Methanoregulaceae;g__Methanoregula;s__	Hydrogenotrophic	Hydrogenotrophic		Yes	McrABG	1	0	0	0.866667	0.75	1	K01895		0	0	1	0	0.666667	0	0
3300036906_9	d__Archaea;p__Halobacteriota;c__Bog-38;o__Bog-38;f__Bog-38;g__Bog-38;s__Bog-38 sp003158275	Hydrogenotrophic	Hydrogenotrophic		Yes	McrABG	1	1	0	0.8	1	0.5	K01895		0	0	1	1	0	0	0
20160700_E25_7	d__Archaea;p__Methanobacteriota;c__Methanobacteria;o__Methanobacteriales;f__Methanobacteriaceae;g__Methanobacterium_B;s__	Hydrogenotrophic	Hydrogenotrophic		Likely; missing Mcr but encodes Hdr subunits + functional methanogenesis genes	.	1	0.666667	0	0.733333	0	0	K01895		0.777778	0.576923	0.25	0.666667	0	0	0
20140700_E14_1	d__Archaea;p__Halobacteriota;c__Methanosarcinia;o__Methanosarcinales;f__Methanosarcinaceae;g__Methanosarcina;s__	Acetoclastic	Acetoclastic; Hydrogenotrophic		Likely; missing Mcr but encodes Hdr subunits + functional methanogenesis genes	.	0.666667	0	1	0.733333	1	0.25	K01895, K00925, K00625		0	0	1	0	1	0	1
20130700_E3Z_4	d__Archaea;p__Halobacteriota;c__Methanomicrobia;o__Methanomicrobiales;f__Methanoregulaceae;g__Methanoregula;s__Methanoregula sp003141335	Hydrogenotrophic	Hydrogenotrophic		Likely; missing Mcr but encodes Hdr subunits + functional methanogenesis genes	.	0.333333	0	0	0.6	0.625	0.75	K01895		0.444444	0	1	0	0	0	0
20130700_E3X_6	d__Archaea;p__Halobacteriota;c__Bog-38;o__Bog-38;f__Bog-38;g__Bog-38;s__Bog-38 sp003162175	Hydrogenotrophic	Hydrogenotrophic		Yes	McrABG	0.333333	0	0	0.666667	0.5	0.5	K01895		0	0	1	0.666667	0	0	0
20130700_E1Y_15	d__Archaea;p__Halobacteriota;c__Bog-38;o__Bog-38;f__Bog-38;g__Bog-38;s__Bog-38 sp003170935	Hydrogenotrophic	Hydrogenotrophic		Yes	McrABG	1	1	0	0.8	0.875	0.5	K01895		0	0	1	1	0	0	0
20130700_C2M_14	d__Archaea;p__Methanobacteriota;c__Methanobacteria;o__Methanobacteriales;f__Methanobacteriaceae;g__Methanobacterium_B;s__Methanobacterium_B sp003158115	Hydrogenotrophic	Hydrogenotrophic; Methylotrophic	Facultative	Likely; missing Mcr but encodes Hdr subunits + functional methanogenesis genes	.	1	1	0	0.666667	0	0	K01895	Yes	0.777778	0.576923	0.25	1	0	0	0
20130700_C1D_1	d__Archaea;p__Halobacteriota;c__Methanomicrobia;o__Methanomicrobiales;f__Methanoregulaceae;g__Methanoregula;s__	Hydrogenotrophic	Hydrogenotrophic		Yes	McrB	1	0	0	0.666667	0.5	1	K01895		0	0	1	0	0.333333	0	0
20120800_E2X_5	d__Archaea;p__Halobacteriota;c__Bog-38;o__Bog-38;f__Bog-38;g__Bog-38;s__Bog-38 sp003170935	Hydrogenotrophic	Hydrogenotrophic		Yes	McrABG	1	1	0	0.866667	0.875	0.5	K01895		0	0	1	1	0	0	0
20120800_E2D_16	d__Archaea;p__Halobacteriota;c__Bog-38;o__Bog-38;f__Bog-38;g__Bog-38;s__Bog-38 sp003162175	Hydrogenotrophic	Hydrogenotrophic		Likely; missing Mcr & Hdr but enodes the WLP, hydrogenases characteristic of hydrogenotrophic methanogens, and per taxonomy (near all other MAGs in the species are methanogens)	.	0	0	0	0.333333	0.625	0			0	0	0.25	0.333333	0	0	0
20120800_E1X_9	d__Archaea;p__Halobacteriota;c__Methanomicrobia;o__Methanomicrobiales;f__Methanoregulaceae;g__Methanoregula;s__	Hydrogenotrophic	Hydrogenotrophic		Yes	McrABG	1	0	0	0.866667	0.875	1	K01895		0	0	1	0	0.333333	0	0
20120800_E1X_3	d__Archaea;p__Halobacteriota;c__Methanomicrobia;o__Methanomicrobiales;f__Methanoregulaceae;g__Methanoregula;s__	Hydrogenotrophic	Hydrogenotrophic		Yes	McrB	1	0	0	0.866667	0.75	1	K01895		0	0	1	0	0.666667	0	0
20120700_P3D_99	d__Archaea;p__Methanobacteriota;c__Methanobacteria;o__Methanobacteriales;f__Methanobacteriaceae;g__Methanobacterium_B;s__Methanobacterium_B sp003151535	Hydrogenotrophic	Hydrogenotrophic; Methylotrophic	Facultative	Likely; missing Mcr but encodes Hdr subunits + functional methanogenesis genes	.	1	1	0	0.8	0	0	K01895	Yes	0.722222	0.192308	0.25	0.666667	0	0	0
20120700_E3M_5	d__Archaea;p__Halobacteriota;c__Methanomicrobia;o__Methanomicrobiales;f__Methanoregulaceae;g__Methanoregula;s__	Hydrogenotrophic	Hydrogenotrophic		Yes	McrA	0.333333	0	0	0.666667	0.875	0	K01895		0	0	0.25	0	0.333333	0	0
20120700_E1X_4	d__Archaea;p__Halobacteriota;c__Methanomicrobia;o__Methanomicrobiales;f__Methanoregulaceae;g__Methanoregula;s__Methanoregula sp003136075	Hydrogenotrophic	Hydrogenotrophic		Yes	McrA	0.333333	0	0	0.8	0.25	1	K01895		0	0	0.25	0	0.5	0	0
20120600_E2D_39	d__Archaea;p__Halobacteriota;c__Methanosarcinia;o__Methanosarcinales;f__Methanosarcinaceae;g__Methanosarcina;s__Methanosarcina sp003157235	Acetoclastic	Acetoclastic; Hydrogenotrophic		Likely; missing Mcr but encodes Hdr subunits + functional methanogenesis genes	.	0.333333	0	1	0.4	1	0.75	K00925, K00625		0	0	0.25	0	1	0	0.666667
20120600_E1D_57	d__Archaea;p__Halobacteriota;c__Methanosarcinia;o__Methanotrichales;f__Methanotrichaceae;g__Methanothrix;s__	Acetoclastic	Acetoclastic		Yes	McrABG	0.666667	0	1	0.666667	0.5	1	K01895		0	0	0.25	0	0	0	0
20120500_P19_2	d__Archaea;p__Halobacteriota;c__Bog-38;o__Bog-38;f__Bog-38;g__Bog-38;s__Bog-38 sp003162175	Hydrogenotrophic	Hydrogenotrophic		Yes	McrBG	1	0.333333	0	0.4	1	0.5	K01895		0	0	1	1	0	0	0
20111000_E3D_6	d__Archaea;p__Halobacteriota;c__Bog-38;o__Bog-38;f__Bog-38;g__Bog-38;s__Bog-38 sp003162175	Hydrogenotrophic	Hydrogenotrophic		Yes	McrABG	1	0.333333	0	0.333333	0.875	0.25	K01895		0	0	1	1	0	0	0
20110800_E3D_36	d__Archaea;p__Halobacteriota;c__Methanomicrobia;o__Methanomicrobiales;f__Methanoregulaceae;g__Methanoregula;s__Methanoregula sp003170075	Hydrogenotrophic	Hydrogenotrophic		Yes	McrABG	1	0	0	0.866667	0.875	1	K01895		0	0	1	0	0.666667	0	0
20110800_E3D_10	d__Archaea;p__Thermoplasmatota;c__Thermoplasmata;o__Methanomassiliicoccales;f__UBA472;g__FEN-33;s__FEN-33 sp003135935	Methylotrophic	Methylotrophic	Obligate	Yes	McrABG	1	0	0.5	0	0.25	0.75	K01895	Yes	0	0	0	1	0	0	0
20110800_E2S_9	d__Archaea;p__Halobacteriota;c__Methanosarcinia;o__Methanotrichales;f__Methanotrichaceae;g__Methanothrix;s__	Acetoclastic	Acetoclastic		Yes	McrABG	1	0	1	0.866667	0.75	1	K01895		0	0	0.25	0	0	0	0
20110800_E2S_11	d__Archaea;p__Thermoplasmatota;c__Thermoplasmata;o__Methanomassiliicoccales;f__UBA472;g__;s__	Methylotrophic	Methylotrophic	Obligate	Yes	McrABG	1	0	0.5	0	0.25	0.75	K01895	Yes	0	0	0	1	0.833333	0	0
20110800_E2M_9	d__Archaea;p__Halobacteriota;c__Methanosarcinia;o__Methanotrichales;f__Methanotrichaceae;g__Methanothrix;s__	Acetoclastic	Acetoclastic		Yes	McrABG	0	0	1	0.666667	0.5	1	K01895		0	0	0.25	0	0	0	0
20110800_E2D_21	d__Archaea;p__Halobacteriota;c__Bog-38;o__Bog-38;f__Bog-38;g__Bog-38;s__Bog-38 sp003170935	Hydrogenotrophic	Hydrogenotrophic		Yes	McrABG	1	0.333333	0	0.8	0.875	0.5	K01895		0	0	1	1	0	0	0
20110800_E1S_5	d__Archaea;p__Halobacteriota;c__Methanomicrobia;o__Methanomicrobiales;f__Methanoregulaceae;g__Methanoregula;s__Methanoregula sp003154335	Hydrogenotrophic	Hydrogenotrophic		Likely; missing Mcr but encodes Hdr subunits + functional methanogenesis genes	.	1	0	0	0.6	0.75	1	K01895		0	0	0.25	0	0.333333	0	0
20110800_E1S_4	d__Archaea;p__Halobacteriota;c__Methanosarcinia;o__Methanotrichales;f__Methanotrichaceae;g__Methanothrix;s__	Acetoclastic	Acetoclastic		Yes	McrABG	1	0	1	0.8	0.5	1	K01895		0	0	0.25	0	0	0	0
20110700_S2D_21	d__Archaea;p__Methanobacteriota;c__Methanobacteria;o__Methanobacteriales;f__Methanobacteriaceae;g__Methanobacterium_A;s__Methanobacterium_A sp003166335	Hydrogenotrophic	Hydrogenotrophic; Methylotrophic	Facultative	Likely; missing Mcr but encodes Hdr subunits + functional methanogenesis genes	.	1	1	0	0.8	1	0.75	K01895	Yes	0.444444	0.230769	1	1	0	0	0
20100900_E3D_5	d__Archaea;p__Methanobacteriota;c__Methanobacteria;o__Methanobacteriales;f__Methanobacteriaceae;g__Methanobacterium_A;s__Methanobacterium_A sp003161815	Hydrogenotrophic	Hydrogenotrophic; Methylotrophic	Facultative	Likely; missing Mcr but encodes Hdr subunits + functional methanogenesis genes	.	0.333333	1	0	0.733333	0.625	0.75	K01895	Yes	0.444444	0.153846	1	1	0	0	0

## Sheet: Methanogen_gene_expression
MAG	gene	treat	time	ave_geTMM	Gene_ID	Gene	Module	Pathway	GTDB
20100900_E3D_5	20100900_E3D_5_c_000000006426_20	catechin	7	0.00931121	K01895_acetyl-CoA_synthetase_[EC:6.2.1.1]_[RN:R00235]_	acs	AcCoASyn	Acetate	d__Archaea;p__Methanobacteriota;c__Methanobacteria;o__Methanobacteriales;f__Methanobacteriaceae;g__Methanobacterium_A;s__Methanobacterium_A sp003161815
20100900_E3D_5	20100900_E3D_5_c_000000006496_2	catechin	7	0.0314023	K00197_acetyl-CoA_decarbonylase/synthase_complex_[EC:2.3.1.-]_[RN:R09096]	acsC	ACSCODH	Acetate	d__Archaea;p__Methanobacteriota;c__Methanobacteria;o__Methanobacteriales;f__Methanobacteriaceae;g__Methanobacterium_A;s__Methanobacterium_A sp003161815
20100900_E3D_5	20100900_E3D_5_c_000000006457_3	catechin	7	0.0193045	K00193_acetyl-CoA_decarbonylase/synthase_complex_[EC:2.3.1.-]_[RN:R09096]	cdhC	ACSCODH	Acetate	d__Archaea;p__Methanobacteriota;c__Methanobacteria;o__Methanobacteriales;f__Methanobacteriaceae;g__Methanobacterium_A;s__Methanobacterium_A sp003161815
20100900_E3D_5	20100900_E3D_5_c_000000006497_39	catechin	7	0.0111975	K14097_energy-converting_hydrogenase_A_subunit_F	EhaF	EhaHydrogenase	EhaHydrogenase	d__Archaea;p__Methanobacteriota;c__Methanobacteria;o__Methanobacteriales;f__Methanobacteriaceae;g__Methanobacterium_A;s__Methanobacterium_A sp003161815
20100900_E3D_5	20100900_E3D_5_c_000000006435_20	catechin	7	0.00396217	K14115_energy-converting_hydrogenase_B_subunit_F	EhbF	EhbHydrogenase	EhbHydrogenase	d__Archaea;p__Methanobacteriota;c__Methanobacteria;o__Methanobacteriales;f__Methanobacteriaceae;g__Methanobacterium_A;s__Methanobacterium_A sp003161815
20100900_E3D_5	20100900_E3D_5_c_000000006515_2	catechin	7	0.0635573	K00440_coenzyme_F420_hydrogenase_subunit_alpha_[EC:1.12.98.1]	FrhA	FrhHydrogenase	F420_Hydrogenase	d__Archaea;p__Methanobacteriota;c__Methanobacteria;o__Methanobacteriales;f__Methanobacteriaceae;g__Methanobacterium_A;s__Methanobacterium_A sp003161815
20100900_E3D_5	20100900_E3D_5_c_000000006512_18	catechin	7	0.0831972	K00441_coenzyme_F420_hydrogenase_subunit_beta_[EC:1.12.98.1]	FrhB	FrhHydrogenase	F420_Hydrogenase	d__Archaea;p__Methanobacteriota;c__Methanobacteria;o__Methanobacteriales;f__Methanobacteriaceae;g__Methanobacterium_A;s__Methanobacterium_A sp003161815
20100900_E3D_5	20100900_E3D_5_c_000000006316_3	catechin	7	0.0341307	K03388_heterodisulfide_reductase_2_[EC:1.8.7.3_1.8.98.4_1.8.98.5_1.8.98.6]_[RN:R11928_R11931_R11943_R11944]	HdrA2	HdrA2B2C2	HeterodisulfideReductase	d__Archaea;p__Methanobacteriota;c__Methanobacteria;o__Methanobacteriales;f__Methanobacteriaceae;g__Methanobacterium_A;s__Methanobacterium_A sp003161815
20100900_E3D_5	20100900_E3D_5_c_000000006437_5	catechin	7	0.00310246	MtoA_or_mtrH_AF_0009_Archaeoglobus_fulgidus_DSM_4304_WP_010877523.1	Methoxy_MtxA	Methoxy_MtxBCA	Methoxy_methanogenesis	d__Archaea;p__Methanobacteriota;c__Methanobacteria;o__Methanobacteriales;f__Methanobacteriaceae;g__Methanobacterium_A;s__Methanobacterium_A sp003161815
20100900_E3D_5	20100900_E3D_5_c_000000006437_1	catechin	7	0.333505	K00578_tetrahydromethanopterin_S-methyltransferase_[EC:2.1.1.86]_[RN:R04347]	MtrB	MtrA-H	MtrComplex	d__Archaea;p__Methanobacteriota;c__Methanobacteria;o__Methanobacteriales;f__Methanobacteriaceae;g__Methanobacterium_A;s__Methanobacterium_A sp003161815
20100900_E3D_5	20100900_E3D_5_c_000000006437_5	catechin	7	0.00310246	K00584_tetrahydromethanopterin_S-methyltransferase_[EC:2.1.1.86]_[RN:R04347]	MtrH	MtrA-H	MtrComplex	d__Archaea;p__Methanobacteriota;c__Methanobacteria;o__Methanobacteriales;f__Methanobacteriaceae;g__Methanobacterium_A;s__Methanobacterium_A sp003161815
20100900_E3D_5	20100900_E3D_5_c_000000006434_2	catechin	7	0.068367	K14127_F420-non-reducing_hydrogenase_iron-sulfur_subunit_[EC:1.8.98.5_1.8.98.6]_[RN:R11943_R11944]	MvhD	MvhHydrogenase	MvhHydrogenase	d__Archaea;p__Methanobacteriota;c__Methanobacteria;o__Methanobacteriales;f__Methanobacteriaceae;g__Methanobacterium_A;s__Methanobacterium_A sp003161815
20100900_E3D_5	20100900_E3D_5_c_000000006494_7	catechin	7	0.0282373	K00319_methylenetetrahydromethanopterin_dehydrogenase_[EC:1.5.99.9]_[RN:R04456]	mtd	Mtd	WLP	d__Archaea;p__Methanobacteriota;c__Methanobacteria;o__Methanobacteriales;f__Methanobacteriaceae;g__Methanobacterium_A;s__Methanobacterium_A sp003161815
20100900_E3D_5	20100900_E3D_5_c_000000006496_2	catechin	14	0.0124208	K00197_acetyl-CoA_decarbonylase/synthase_complex_[EC:2.3.1.-]_[RN:R09096]	acsC	ACSCODH	Acetate	d__Archaea;p__Methanobacteriota;c__Methanobacteria;o__Methanobacteriales;f__Methanobacteriaceae;g__Methanobacterium_A;s__Methanobacterium_A sp003161815
20100900_E3D_5	20100900_E3D_5_c_000000006435_19	catechin	14	0.0594963	K14114_energy-converting_hydrogenase_B_subunit_E	EhbE	EhbHydrogenase	EhbHydrogenase	d__Archaea;p__Methanobacteriota;c__Methanobacteria;o__Methanobacteriales;f__Methanobacteriaceae;g__Methanobacterium_A;s__Methanobacterium_A sp003161815
20100900_E3D_5	20100900_E3D_5_c_000000006515_2	catechin	14	0.054884	K00440_coenzyme_F420_hydrogenase_subunit_alpha_[EC:1.12.98.1]	FrhA	FrhHydrogenase	F420_Hydrogenase	d__Archaea;p__Methanobacteriota;c__Methanobacteria;o__Methanobacteriales;f__Methanobacteriaceae;g__Methanobacterium_A;s__Methanobacterium_A sp003161815
20100900_E3D_5	20100900_E3D_5_c_000000006362_3	catechin	14	0.00399867	K00441_coenzyme_F420_hydrogenase_subunit_beta_[EC:1.12.98.1]	FrhB	FrhHydrogenase	F420_Hydrogenase	d__Archaea;p__Methanobacteriota;c__Methanobacteria;o__Methanobacteriales;f__Methanobacteriaceae;g__Methanobacterium_A;s__Methanobacterium_A sp003161815
20100900_E3D_5	20100900_E3D_5_c_000000006512_18	catechin	14	0.034559	K00441_coenzyme_F420_hydrogenase_subunit_beta_[EC:1.12.98.1]	FrhB	FrhHydrogenase	F420_Hydrogenase	d__Archaea;p__Methanobacteriota;c__Methanobacteria;o__Methanobacteriales;f__Methanobacteriaceae;g__Methanobacterium_A;s__Methanobacterium_A sp003161815
20100900_E3D_5	20100900_E3D_5_c_000000006512_19	catechin	14	0.031841	K00443_coenzyme_F420_hydrogenase_subunit_gamma_[EC:1.12.98.1]	FrhG	FrhHydrogenase	F420_Hydrogenase	d__Archaea;p__Methanobacteriota;c__Methanobacteria;o__Methanobacteriales;f__Methanobacteriaceae;g__Methanobacterium_A;s__Methanobacterium_A sp003161815
20100900_E3D_5	20100900_E3D_5_c_000000006316_3	catechin	14	0.0226371	K03388_heterodisulfide_reductase_2_[EC:1.8.7.3_1.8.98.4_1.8.98.5_1.8.98.6]_[RN:R11928_R11931_R11943_R11944]	HdrA2	HdrA2B2C2	HeterodisulfideReductase	d__Archaea;p__Methanobacteriota;c__Methanobacteria;o__Methanobacteriales;f__Methanobacteriaceae;g__Methanobacterium_A;s__Methanobacterium_A sp003161815
20100900_E3D_5	20100900_E3D_5_c_000000006437_5	catechin	14	0.00480628	MtoA_or_mtrH_AF_0009_Archaeoglobus_fulgidus_DSM_4304_WP_010877523.1	Methoxy_MtxA	Methoxy_MtxBCA	Methoxy_methanogenesis	d__Archaea;p__Methanobacteriota;c__Methanobacteria;o__Methanobacteriales;f__Methanobacteriaceae;g__Methanobacterium_A;s__Methanobacterium_A sp003161815
20100900_E3D_5	20100900_E3D_5_c_000000006437_1	catechin	14	0.0152742	K00578_tetrahydromethanopterin_S-methyltransferase_[EC:2.1.1.86]_[RN:R04347]	MtrB	MtrA-H	MtrComplex	d__Archaea;p__Methanobacteriota;c__Methanobacteria;o__Methanobacteriales;f__Methanobacteriaceae;g__Methanobacterium_A;s__Methanobacterium_A sp003161815
20100900_E3D_5	20100900_E3D_5_c_000000006437_5	catechin	14	0.00480628	K00584_tetrahydromethanopterin_S-methyltransferase_[EC:2.1.1.86]_[RN:R04347]	MtrH	MtrA-H	MtrComplex	d__Archaea;p__Methanobacteriota;c__Methanobacteria;o__Methanobacteriales;f__Methanobacteriaceae;g__Methanobacterium_A;s__Methanobacterium_A sp003161815
20100900_E3D_5	20100900_E3D_5_c_000000006388_1	catechin	14	0.00573753	K00200_formylmethanofuran_dehydrogenase_[EC:1.2.99.5]_[RN:R03015]_	FwdA	FormylMFN_DH	WLP	d__Archaea;p__Methanobacteriota;c__Methanobacteria;o__Methanobacteriales;f__Methanobacteriaceae;g__Methanobacterium_A;s__Methanobacterium_A sp003161815
20100900_E3D_5	20100900_E3D_5_c_000000006473_11	catechin	14	0.00579637	K00200_formylmethanofuran_dehydrogenase_[EC:1.2.99.5]_[RN:R03015]_	FwdA	FormylMFN_DH	WLP	d__Archaea;p__Methanobacteriota;c__Methanobacteria;o__Methanobacteriales;f__Methanobacteriaceae;g__Methanobacterium_A;s__Methanobacterium_A sp003161815
20100900_E3D_5	20100900_E3D_5_c_000000006388_2	catechin	14	0.00683847	K00201_formylmethanofuran_dehydrogenase_[EC:1.2.99.5]_[RN:R03015]_	FwdB	FormylMFN_DH	WLP	d__Archaea;p__Methanobacteriota;c__Methanobacteria;o__Methanobacteriales;f__Methanobacteriaceae;g__Methanobacterium_A;s__Methanobacterium_A sp003161815
20100900_E3D_5	20100900_E3D_5_c_000000006494_7	catechin	14	0.106588	K00319_methylenetetrahydromethanopterin_dehydrogenase_[EC:1.5.99.9]_[RN:R04456]	mtd	Mtd	WLP	d__Archaea;p__Methanobacteriota;c__Methanobacteria;o__Methanobacteriales;f__Methanobacteriaceae;g__Methanobacterium_A;s__Methanobacterium_A sp003161815
20100900_E3D_5	20100900_E3D_5_c_000000006426_20	catechin	21	0.0106449	K01895_acetyl-CoA_synthetase_[EC:6.2.1.1]_[RN:R00235]_	acs	AcCoASyn	Acetate	d__Archaea;p__Methanobacteriota;c__Methanobacteria;o__Methanobacteriales;f__Methanobacteriaceae;g__Methanobacterium_A;s__Methanobacterium_A sp003161815
20100900_E3D_5	20100900_E3D_5_c_000000006496_1	catechin	21	0.00309367	K00194_acetyl-CoA_decarbonylase/synthase_complex_[EC:2.3.1.-]_[RN:R09096]	acsD	ACSCODH	Acetate	d__Archaea;p__Methanobacteriota;c__Methanobacteria;o__Methanobacteriales;f__Methanobacteriaceae;g__Methanobacterium_A;s__Methanobacterium_A sp003161815
20100900_E3D_5	20100900_E3D_5_c_000000006435_28	catechin	21	0.0188567	K14123_energy-converting_hydrogenase_B_subunit_N	EhbN	EhbHydrogenase	EhbHydrogenase	d__Archaea;p__Methanobacteriota;c__Methanobacteria;o__Methanobacteriales;f__Methanobacteriaceae;g__Methanobacterium_A;s__Methanobacterium_A sp003161815
20100900_E3D_5	20100900_E3D_5_c_000000006435_29	catechin	21	0.0143129	K14124_energy-converting_hydrogenase_B_subunit_O	EhbO	EhbHydrogenase	EhbHydrogenase	d__Archaea;p__Methanobacteriota;c__Methanobacteria;o__Methanobacteriales;f__Methanobacteriaceae;g__Methanobacterium_A;s__Methanobacterium_A sp003161815
20100900_E3D_5	20100900_E3D_5_c_000000006515_2	catechin	21	0.0378939	K00440_coenzyme_F420_hydrogenase_subunit_alpha_[EC:1.12.98.1]	FrhA	FrhHydrogenase	F420_Hydrogenase	d__Archaea;p__Methanobacteriota;c__Methanobacteria;o__Methanobacteriales;f__Methanobacteriaceae;g__Methanobacterium_A;s__Methanobacterium_A sp003161815
20100900_E3D_5	20100900_E3D_5_c_000000006362_3	catechin	21	0.00321943	K00441_coenzyme_F420_hydrogenase_subunit_beta_[EC:1.12.98.1]	FrhB	FrhHydrogenase	F420_Hydrogenase	d__Archaea;p__Methanobacteriota;c__Methanobacteria;o__Methanobacteriales;f__Methanobacteriaceae;g__Methanobacterium_A;s__Methanobacterium_A sp003161815
20100900_E3D_5	20100900_E3D_5_c_000000006512_18	catechin	21	0.00790967	K00441_coenzyme_F420_hydrogenase_subunit_beta_[EC:1.12.98.1]	FrhB	FrhHydrogenase	F420_Hydrogenase	d__Archaea;p__Methanobacteriota;c__Methanobacteria;o__Methanobacteriales;f__Methanobacteriaceae;g__Methanobacterium_A;s__Methanobacterium_A sp003161815
20100900_E3D_5	20100900_E3D_5_c_000000006512_19	catechin	21	0.0309081	K00443_coenzyme_F420_hydrogenase_subunit_gamma_[EC:1.12.98.1]	FrhG	FrhHydrogenase	F420_Hydrogenase	d__Archaea;p__Methanobacteriota;c__Methanobacteria;o__Methanobacteriales;f__Methanobacteriaceae;g__Methanobacterium_A;s__Methanobacterium_A sp003161815
20100900_E3D_5	20100900_E3D_5_c_000000006316_3	catechin	21	0.00890266	K03388_heterodisulfide_reductase_2_[EC:1.8.7.3_1.8.98.4_1.8.98.5_1.8.98.6]_[RN:R11928_R11931_R11943_R11944]	HdrA2	HdrA2B2C2	HeterodisulfideReductase	d__Archaea;p__Methanobacteriota;c__Methanobacteria;o__Methanobacteriales;f__Methanobacteriaceae;g__Methanobacterium_A;s__Methanobacterium_A sp003161815
20100900_E3D_5	20100900_E3D_5_c_000000006361_4	catechin	21	0.0119108	K14126_F420-non-reducing_hydrogenase_[EC:1.8.98.5]_[RN:R11943]	MvhA	MvhHydrogenase	MvhHydrogenase	d__Archaea;p__Methanobacteriota;c__Methanobacteria;o__Methanobacteriales;f__Methanobacteriaceae;g__Methanobacterium_A;s__Methanobacterium_A sp003161815
20100900_E3D_5	20100900_E3D_5_c_000000006388_5	catechin	21	0.0067117	K00205_4Fe-4S_ferredoxin_	FwdH	4Fe4S_Fd	WLP	d__Archaea;p__Methanobacteriota;c__Methanobacteria;o__Methanobacteriales;f__Methanobacteriaceae;g__Methanobacterium_A;s__Methanobacterium_A sp003161815
20100900_E3D_5	20100900_E3D_5_c_000000006473_11	catechin	21	0.0150386	K00200_formylmethanofuran_dehydrogenase_[EC:1.2.99.5]_[RN:R03015]_	FwdA	FormylMFN_DH	WLP	d__Archaea;p__Methanobacteriota;c__Methanobacteria;o__Methanobacteriales;f__Methanobacteriaceae;g__Methanobacterium_A;s__Methanobacterium_A sp003161815
20100900_E3D_5	20100900_E3D_5_c_000000006388_2	catechin	21	0.00514801	K00201_formylmethanofuran_dehydrogenase_[EC:1.2.99.5]_[RN:R03015]_	FwdB	FormylMFN_DH	WLP	d__Archaea;p__Methanobacteriota;c__Methanobacteria;o__Methanobacteriales;f__Methanobacteriaceae;g__Methanobacterium_A;s__Methanobacterium_A sp003161815
20100900_E3D_5	20100900_E3D_5_c_000000006494_7	catechin	21	0.0169084	K00319_methylenetetrahydromethanopterin_dehydrogenase_[EC:1.5.99.9]_[RN:R04456]	mtd	Mtd	WLP	d__Archaea;p__Methanobacteriota;c__Methanobacteria;o__Methanobacteriales;f__Methanobacteriaceae;g__Methanobacterium_A;s__Methanobacterium_A sp003161815
20100900_E3D_5	20100900_E3D_5_c_000000006515_2	catechin	35	0.0186127	K00440_coenzyme_F420_hydrogenase_subunit_alpha_[EC:1.12.98.1]	FrhA	FrhHydrogenase	F420_Hydrogenase	d__Archaea;p__Methanobacteriota;c__Methanobacteria;o__Methanobacteriales;f__Methanobacteriaceae;g__Methanobacterium_A;s__Methanobacterium_A sp003161815
20100900_E3D_5	20100900_E3D_5_c_000000006512_19	catechin	35	0.0988013	K00443_coenzyme_F420_hydrogenase_subunit_gamma_[EC:1.12.98.1]	FrhG	FrhHydrogenase	F420_Hydrogenase	d__Archaea;p__Methanobacteriota;c__Methanobacteria;o__Methanobacteriales;f__Methanobacteriaceae;g__Methanobacterium_A;s__Methanobacterium_A sp003161815
20100900_E3D_5	20100900_E3D_5_c_000000006316_3	catechin	35	0.0304442	K03388_heterodisulfide_reductase_2_[EC:1.8.7.3_1.8.98.4_1.8.98.5_1.8.98.6]_[RN:R11928_R11931_R11943_R11944]	HdrA2	HdrA2B2C2	HeterodisulfideReductase	d__Archaea;p__Methanobacteriota;c__Methanobacteria;o__Methanobacteriales;f__Methanobacteriaceae;g__Methanobacterium_A;s__Methanobacterium_A sp003161815
20100900_E3D_5	20100900_E3D_5_c_000000006361_4	catechin	35	0.00866337	K14126_F420-non-reducing_hydrogenase_[EC:1.8.98.5]_[RN:R11943]	MvhA	MvhHydrogenase	MvhHydrogenase	d__Archaea;p__Methanobacteriota;c__Methanobacteria;o__Methanobacteriales;f__Methanobacteriaceae;g__Methanobacterium_A;s__Methanobacterium_A sp003161815
20100900_E3D_5	20100900_E3D_5_c_000000006473_11	catechin	35	0.0129388	K00200_formylmethanofuran_dehydrogenase_[EC:1.2.99.5]_[RN:R03015]_	FwdA	FormylMFN_DH	WLP	d__Archaea;p__Methanobacteriota;c__Methanobacteria;o__Methanobacteriales;f__Methanobacteriaceae;g__Methanobacterium_A;s__Methanobacterium_A sp003161815
20100900_E3D_5	20100900_E3D_5_c_000000006388_1	catechin	35	0.0256149	K00200_formylmethanofuran_dehydrogenase_[EC:1.2.99.5]_[RN:R03015]_	FwdA	FormylMFN_DH	WLP	d__Archaea;p__Methanobacteriota;c__Methanobacteria;o__Methanobacteriales;f__Methanobacteriaceae;g__Methanobacterium_A;s__Methanobacterium_A sp003161815
20100900_E3D_5	20100900_E3D_5_c_000000006479_21	catechin	35	0.023464	K01499_methenyltetrahydromethanopterin_cyclohydrolase_[EC:3.5.4.27]_[RN:R03464]_	mch	Mch	WLP	d__Archaea;p__Methanobacteriota;c__Methanobacteria;o__Methanobacteriales;f__Methanobacteriaceae;g__Methanobacterium_A;s__Methanobacterium_A sp003161815
20100900_E3D_5	20100900_E3D_5_c_000000006494_7	catechin	35	0.0182831	K00319_methylenetetrahydromethanopterin_dehydrogenase_[EC:1.5.99.9]_[RN:R04456]	mtd	Mtd	WLP	d__Archaea;p__Methanobacteriota;c__Methanobacteria;o__Methanobacteriales;f__Methanobacteriaceae;g__Methanobacterium_A;s__Methanobacterium_A sp003161815
20100900_E3D_5	20100900_E3D_5_c_000000006497_35	unamended	0	0.0221038	K14093_energy-converting_hydrogenase_A_subunit_B	EhaB	EhaHydrogenase	EhaHydrogenase	d__Archaea;p__Methanobacteriota;c__Methanobacteria;o__Methanobacteriales;f__Methanobacteriaceae;g__Methanobacterium_A;s__Methanobacterium_A sp003161815
20100900_E3D_5	20100900_E3D_5_c_000000006487_2	unamended	0	0.00545291	K14098_energy-converting_hydrogenase_A_subunit_G	EhaG	EhaHydrogenase	EhaHydrogenase	d__Archaea;p__Methanobacteriota;c__Methanobacteria;o__Methanobacteriales;f__Methanobacteriaceae;g__Methanobacterium_A;s__Methanobacterium_A sp003161815
20100900_E3D_5	20100900_E3D_5_c_000000006515_2	unamended	0	0.071508	K00440_coenzyme_F420_hydrogenase_subunit_alpha_[EC:1.12.98.1]	FrhA	FrhHydrogenase	F420_Hydrogenase	d__Archaea;p__Methanobacteriota;c__Methanobacteria;o__Methanobacteriales;f__Methanobacteriaceae;g__Methanobacterium_A;s__Methanobacterium_A sp003161815
20100900_E3D_5	20100900_E3D_5_c_000000006512_18	unamended	0	0.025891	K00441_coenzyme_F420_hydrogenase_subunit_beta_[EC:1.12.98.1]	FrhB	FrhHydrogenase	F420_Hydrogenase	d__Archaea;p__Methanobacteriota;c__Methanobacteria;o__Methanobacteriales;f__Methanobacteriaceae;g__Methanobacterium_A;s__Methanobacterium_A sp003161815
20100900_E3D_5	20100900_E3D_5_c_000000006512_19	unamended	0	0.028239	K00443_coenzyme_F420_hydrogenase_subunit_gamma_[EC:1.12.98.1]	FrhG	FrhHydrogenase	F420_Hydrogenase	d__Archaea;p__Methanobacteriota;c__Methanobacteria;o__Methanobacteriales;f__Methanobacteriaceae;g__Methanobacterium_A;s__Methanobacterium_A sp003161815
20100900_E3D_5	20100900_E3D_5_c_000000006437_1	unamended	0	0.0167272	K00578_tetrahydromethanopterin_S-methyltransferase_[EC:2.1.1.86]_[RN:R04347]	MtrB	MtrA-H	MtrComplex	d__Archaea;p__Methanobacteriota;c__Methanobacteria;o__Methanobacteriales;f__Methanobacteriaceae;g__Methanobacterium_A;s__Methanobacterium_A sp003161815
20100900_E3D_5	20100900_E3D_5_c_000000006361_3	unamended	0	0.0129092	K14128_F420-non-reducing_hydrogenase_[EC:1.8.98.5]_[RN:R11943]	MvhG	MvhHydrogenase	MvhHydrogenase	d__Archaea;p__Methanobacteriota;c__Methanobacteria;o__Methanobacteriales;f__Methanobacteriaceae;g__Methanobacterium_A;s__Methanobacterium_A sp003161815
20100900_E3D_5	20100900_E3D_5_c_000000006494_7	unamended	0	0.0281829	K00319_methylenetetrahydromethanopterin_dehydrogenase_[EC:1.5.99.9]_[RN:R04456]	mtd	Mtd	WLP	d__Archaea;p__Methanobacteriota;c__Methanobacteria;o__Methanobacteriales;f__Methanobacteriaceae;g__Methanobacterium_A;s__Methanobacterium_A sp003161815
20100900_E3D_5	20100900_E3D_5_c_000000006515_2	unamended	7	0.0387388	K00440_coenzyme_F420_hydrogenase_subunit_alpha_[EC:1.12.98.1]	FrhA	FrhHydrogenase	F420_Hydrogenase	d__Archaea;p__Methanobacteriota;c__Methanobacteria;o__Methanobacteriales;f__Methanobacteriaceae;g__Methanobacterium_A;s__Methanobacterium_A sp003161815
20100900_E3D_5	20100900_E3D_5_c_000000006316_3	unamended	7	0.0156641	K03388_heterodisulfide_reductase_2_[EC:1.8.7.3_1.8.98.4_1.8.98.5_1.8.98.6]_[RN:R11928_R11931_R11943_R11944]	HdrA2	HdrA2B2C2	HeterodisulfideReductase	d__Archaea;p__Methanobacteriota;c__Methanobacteria;o__Methanobacteriales;f__Methanobacteriaceae;g__Methanobacterium_A;s__Methanobacterium_A sp003161815
20100900_E3D_5	20100900_E3D_5_c_000000006437_5	unamended	7	0.0340613	MtoA_or_mtrH_AF_0009_Archaeoglobus_fulgidus_DSM_4304_WP_010877523.1	Methoxy_MtxA	Methoxy_MtxBCA	Methoxy_methanogenesis	d__Archaea;p__Methanobacteriota;c__Methanobacteria;o__Methanobacteriales;f__Methanobacteriaceae;g__Methanobacterium_A;s__Methanobacterium_A sp003161815
20100900_E3D_5	20100900_E3D_5_c_000000006437_2	unamended	7	0.0754217	K00577_tetrahydromethanopterin_S-methyltransferase_[EC:2.1.1.86]_[RN:R04347]	MtrA	MtrA-H	MtrComplex	d__Archaea;p__Methanobacteriota;c__Methanobacteria;o__Methanobacteriales;f__Methanobacteriaceae;g__Methanobacterium_A;s__Methanobacterium_A sp003161815
20100900_E3D_5	20100900_E3D_5_c_000000006437_5	unamended	7	0.0340613	K00584_tetrahydromethanopterin_S-methyltransferase_[EC:2.1.1.86]_[RN:R04347]	MtrH	MtrA-H	MtrComplex	d__Archaea;p__Methanobacteriota;c__Methanobacteria;o__Methanobacteriales;f__Methanobacteriaceae;g__Methanobacterium_A;s__Methanobacterium_A sp003161815
20100900_E3D_5	20100900_E3D_5_c_000000006434_2	unamended	7	0.0788647	K14127_F420-non-reducing_hydrogenase_iron-sulfur_subunit_[EC:1.8.98.5_1.8.98.6]_[RN:R11943_R11944]	MvhD	MvhHydrogenase	MvhHydrogenase	d__Archaea;p__Methanobacteriota;c__Methanobacteria;o__Methanobacteriales;f__Methanobacteriaceae;g__Methanobacterium_A;s__Methanobacterium_A sp003161815
20100900_E3D_5	20100900_E3D_5_c_000000006473_11	unamended	7	0.0275808	K00200_formylmethanofuran_dehydrogenase_[EC:1.2.99.5]_[RN:R03015]_	FwdA	FormylMFN_DH	WLP	d__Archaea;p__Methanobacteriota;c__Methanobacteria;o__Methanobacteriales;f__Methanobacteriaceae;g__Methanobacterium_A;s__Methanobacterium_A sp003161815
20100900_E3D_5	20100900_E3D_5_c_000000006388_2	unamended	7	0.0189222	K00201_formylmethanofuran_dehydrogenase_[EC:1.2.99.5]_[RN:R03015]_	FwdB	FormylMFN_DH	WLP	d__Archaea;p__Methanobacteriota;c__Methanobacteria;o__Methanobacteriales;f__Methanobacteriaceae;g__Methanobacterium_A;s__Methanobacterium_A sp003161815
20100900_E3D_5	20100900_E3D_5_c_000000006494_7	unamended	7	0.0464984	K00319_methylenetetrahydromethanopterin_dehydrogenase_[EC:1.5.99.9]_[RN:R04456]	mtd	Mtd	WLP	d__Archaea;p__Methanobacteriota;c__Methanobacteria;o__Methanobacteriales;f__Methanobacteriaceae;g__Methanobacterium_A;s__Methanobacterium_A sp003161815
20100900_E3D_5	20100900_E3D_5_c_000000006442_17	unamended	14	0.0469819	K01895_acetyl-CoA_synthetase_[EC:6.2.1.1]_[RN:R00235]_	acs	AcCoASyn	Acetate	d__Archaea;p__Methanobacteriota;c__Methanobacteria;o__Methanobacteriales;f__Methanobacteriaceae;g__Methanobacterium_A;s__Methanobacterium_A sp003161815
20100900_E3D_5	20100900_E3D_5_c_000000006497_35	unamended	14	0.0551134	K14093_energy-converting_hydrogenase_A_subunit_B	EhaB	EhaHydrogenase	EhaHydrogenase	d__Archaea;p__Methanobacteriota;c__Methanobacteria;o__Methanobacteriales;f__Methanobacteriaceae;g__Methanobacterium_A;s__Methanobacterium_A sp003161815
20100900_E3D_5	20100900_E3D_5_c_000000006487_2	unamended	14	0.0240827	K14098_energy-converting_hydrogenase_A_subunit_G	EhaG	EhaHydrogenase	EhaHydrogenase	d__Archaea;p__Methanobacteriota;c__Methanobacteria;o__Methanobacteriales;f__Methanobacteriaceae;g__Methanobacterium_A;s__Methanobacterium_A sp003161815
20100900_E3D_5	20100900_E3D_5_c_000000006435_15	unamended	14	0.0420521	K14110_energy-converting_hydrogenase_B_subunit_A	EhbA	EhbHydrogenase	EhbHydrogenase	d__Archaea;p__Methanobacteriota;c__Methanobacteria;o__Methanobacteriales;f__Methanobacteriaceae;g__Methanobacterium_A;s__Methanobacterium_A sp003161815
20100900_E3D_5	20100900_E3D_5_c_000000006435_20	unamended	14	0.0307369	K14115_energy-converting_hydrogenase_B_subunit_F	EhbF	EhbHydrogenase	EhbHydrogenase	d__Archaea;p__Methanobacteriota;c__Methanobacteria;o__Methanobacteriales;f__Methanobacteriaceae;g__Methanobacterium_A;s__Methanobacterium_A sp003161815
20100900_E3D_5	20100900_E3D_5_c_000000006435_25	unamended	14	0.00407887	K14120_energy-converting_hydrogenase_B_subunitK	EhbK	EhbHydrogenase	EhbHydrogenase	d__Archaea;p__Methanobacteriota;c__Methanobacteria;o__Methanobacteriales;f__Methanobacteriaceae;g__Methanobacterium_A;s__Methanobacterium_A sp003161815
20100900_E3D_5	20100900_E3D_5_c_000000006515_2	unamended	14	0.142559	K00440_coenzyme_F420_hydrogenase_subunit_alpha_[EC:1.12.98.1]	FrhA	FrhHydrogenase	F420_Hydrogenase	d__Archaea;p__Methanobacteriota;c__Methanobacteria;o__Methanobacteriales;f__Methanobacteriaceae;g__Methanobacterium_A;s__Methanobacterium_A sp003161815
20100900_E3D_5	20100900_E3D_5_c_000000006512_18	unamended	14	0.0630068	K00441_coenzyme_F420_hydrogenase_subunit_beta_[EC:1.12.98.1]	FrhB	FrhHydrogenase	F420_Hydrogenase	d__Archaea;p__Methanobacteriota;c__Methanobacteria;o__Methanobacteriales;f__Methanobacteriaceae;g__Methanobacterium_A;s__Methanobacterium_A sp003161815
20100900_E3D_5	20100900_E3D_5_c_000000006362_3	unamended	14	0.080482	K00441_coenzyme_F420_hydrogenase_subunit_beta_[EC:1.12.98.1]	FrhB	FrhHydrogenase	F420_Hydrogenase	d__Archaea;p__Methanobacteriota;c__Methanobacteria;o__Methanobacteriales;f__Methanobacteriaceae;g__Methanobacterium_A;s__Methanobacterium_A sp003161815
20100900_E3D_5	20100900_E3D_5_c_000000006512_19	unamended	14	0.0415724	K00443_coenzyme_F420_hydrogenase_subunit_gamma_[EC:1.12.98.1]	FrhG	FrhHydrogenase	F420_Hydrogenase	d__Archaea;p__Methanobacteriota;c__Methanobacteria;o__Methanobacteriales;f__Methanobacteriaceae;g__Methanobacterium_A;s__Methanobacterium_A sp003161815
20100900_E3D_5	20100900_E3D_5_c_000000006316_3	unamended	14	0.0893487	K03388_heterodisulfide_reductase_2_[EC:1.8.7.3_1.8.98.4_1.8.98.5_1.8.98.6]_[RN:R11928_R11931_R11943_R11944]	HdrA2	HdrA2B2C2	HeterodisulfideReductase	d__Archaea;p__Methanobacteriota;c__Methanobacteria;o__Methanobacteriales;f__Methanobacteriaceae;g__Methanobacterium_A;s__Methanobacterium_A sp003161815
20100900_E3D_5	20100900_E3D_5_c_000000006437_5	unamended	14	0.00343822	MtoA_or_mtrH_AF_0009_Archaeoglobus_fulgidus_DSM_4304_WP_010877523.1	Methoxy_MtxA	Methoxy_MtxBCA	Methoxy_methanogenesis	d__Archaea;p__Methanobacteriota;c__Methanobacteria;o__Methanobacteriales;f__Methanobacteriaceae;g__Methanobacterium_A;s__Methanobacterium_A sp003161815
20100900_E3D_5	20100900_E3D_5_c_000000006437_2	unamended	14	0.0385794	K00577_tetrahydromethanopterin_S-methyltransferase_[EC:2.1.1.86]_[RN:R04347]	MtrA	MtrA-H	MtrComplex	d__Archaea;p__Methanobacteriota;c__Methanobacteria;o__Methanobacteriales;f__Methanobacteriaceae;g__Methanobacterium_A;s__Methanobacterium_A sp003161815
20100900_E3D_5	20100900_E3D_5_c_000000006437_1	unamended	14	0.132975	K00578_tetrahydromethanopterin_S-methyltransferase_[EC:2.1.1.86]_[RN:R04347]	MtrB	MtrA-H	MtrComplex	d__Archaea;p__Methanobacteriota;c__Methanobacteria;o__Methanobacteriales;f__Methanobacteriaceae;g__Methanobacterium_A;s__Methanobacterium_A sp003161815
20100900_E3D_5	20100900_E3D_5_c_000000006437_5	unamended	14	0.00343822	K00584_tetrahydromethanopterin_S-methyltransferase_[EC:2.1.1.86]_[RN:R04347]	MtrH	MtrA-H	MtrComplex	d__Archaea;p__Methanobacteriota;c__Methanobacteria;o__Methanobacteriales;f__Methanobacteriaceae;g__Methanobacterium_A;s__Methanobacterium_A sp003161815
20100900_E3D_5	20100900_E3D_5_c_000000006361_4	unamended	14	0.024207	K14126_F420-non-reducing_hydrogenase_[EC:1.8.98.5]_[RN:R11943]	MvhA	MvhHydrogenase	MvhHydrogenase	d__Archaea;p__Methanobacteriota;c__Methanobacteria;o__Methanobacteriales;f__Methanobacteriaceae;g__Methanobacterium_A;s__Methanobacterium_A sp003161815
20100900_E3D_5	20100900_E3D_5_c_000000006434_2	unamended	14	0.0670905	K14127_F420-non-reducing_hydrogenase_iron-sulfur_subunit_[EC:1.8.98.5_1.8.98.6]_[RN:R11943_R11944]	MvhD	MvhHydrogenase	MvhHydrogenase	d__Archaea;p__Methanobacteriota;c__Methanobacteria;o__Methanobacteriales;f__Methanobacteriaceae;g__Methanobacterium_A;s__Methanobacterium_A sp003161815
20100900_E3D_5	20100900_E3D_5_c_000000006388_5	unamended	14	0.0209244	K00205_4Fe-4S_ferredoxin_	FwdH	4Fe4S_Fd	WLP	d__Archaea;p__Methanobacteriota;c__Methanobacteria;o__Methanobacteriales;f__Methanobacteriaceae;g__Methanobacterium_A;s__Methanobacterium_A sp003161815
20100900_E3D_5	20100900_E3D_5_c_000000006388_1	unamended	14	0.00555002	K00200_formylmethanofuran_dehydrogenase_[EC:1.2.99.5]_[RN:R03015]_	FwdA	FormylMFN_DH	WLP	d__Archaea;p__Methanobacteriota;c__Methanobacteria;o__Methanobacteriales;f__Methanobacteriaceae;g__Methanobacterium_A;s__Methanobacterium_A sp003161815
20100900_E3D_5	20100900_E3D_5_c_000000006473_11	unamended	14	0.111331	K00200_formylmethanofuran_dehydrogenase_[EC:1.2.99.5]_[RN:R03015]_	FwdA	FormylMFN_DH	WLP	d__Archaea;p__Methanobacteriota;c__Methanobacteria;o__Methanobacteriales;f__Methanobacteriaceae;g__Methanobacterium_A;s__Methanobacterium_A sp003161815
20100900_E3D_5	20100900_E3D_5_c_000000006388_2	unamended	14	0.0082855	K00201_formylmethanofuran_dehydrogenase_[EC:1.2.99.5]_[RN:R03015]_	FwdB	FormylMFN_DH	WLP	d__Archaea;p__Methanobacteriota;c__Methanobacteria;o__Methanobacteriales;f__Methanobacteriaceae;g__Methanobacterium_A;s__Methanobacterium_A sp003161815
20100900_E3D_5	20100900_E3D_5_c_000000006473_10	unamended	14	0.00404946	K00202_formylmethanofuran_dehydrogenase_[EC:1.2.99.5]_[RN:R03015]_	FwdC	FormylMFN_DH	WLP	d__Archaea;p__Methanobacteriota;c__Methanobacteria;o__Methanobacteriales;f__Methanobacteriaceae;g__Methanobacterium_A;s__Methanobacterium_A sp003161815
20100900_E3D_5	20100900_E3D_5_c_000000006388_3	unamended	14	0.0737846	K00203_formylmethanofuran_dehydrogenase_[EC:1.2.99.5]_[RN:R03015]	FwdD	FormylMFN_DH	WLP	d__Archaea;p__Methanobacteriota;c__Methanobacteria;o__Methanobacteriales;f__Methanobacteriaceae;g__Methanobacterium_A;s__Methanobacterium_A sp003161815
20100900_E3D_5	20100900_E3D_5_c_000000006479_21	unamended	14	0.0581797	K01499_methenyltetrahydromethanopterin_cyclohydrolase_[EC:3.5.4.27]_[RN:R03464]_	mch	Mch	WLP	d__Archaea;p__Methanobacteriota;c__Methanobacteria;o__Methanobacteriales;f__Methanobacteriaceae;g__Methanobacterium_A;s__Methanobacterium_A sp003161815
20100900_E3D_5	20100900_E3D_5_c_000000006494_7	unamended	14	0.273731	K00319_methylenetetrahydromethanopterin_dehydrogenase_[EC:1.5.99.9]_[RN:R04456]	mtd	Mtd	WLP	d__Archaea;p__Methanobacteriota;c__Methanobacteria;o__Methanobacteriales;f__Methanobacteriaceae;g__Methanobacterium_A;s__Methanobacterium_A sp003161815
20100900_E3D_5	20100900_E3D_5_c_000000006442_17	unamended	21	0.0390501	K01895_acetyl-CoA_synthetase_[EC:6.2.1.1]_[RN:R00235]_	acs	AcCoASyn	Acetate	d__Archaea;p__Methanobacteriota;c__Methanobacteria;o__Methanobacteriales;f__Methanobacteriaceae;g__Methanobacterium_A;s__Methanobacterium_A sp003161815
20100900_E3D_5	20100900_E3D_5_c_000000006496_2	unamended	21	0.0065397	K00197_acetyl-CoA_decarbonylase/synthase_complex_[EC:2.3.1.-]_[RN:R09096]	acsC	ACSCODH	Acetate	d__Archaea;p__Methanobacteriota;c__Methanobacteria;o__Methanobacteriales;f__Methanobacteriaceae;g__Methanobacterium_A;s__Methanobacterium_A sp003161815
20100900_E3D_5	20100900_E3D_5_c_000000006497_38	unamended	21	0.0171009	K14096_energy-converting_hydrogenase_A_subunit_E	EhaE	EhaHydrogenase	EhaHydrogenase	d__Archaea;p__Methanobacteriota;c__Methanobacteria;o__Methanobacteriales;f__Methanobacteriaceae;g__Methanobacterium_A;s__Methanobacterium_A sp003161815
20100900_E3D_5	20100900_E3D_5_c_000000006487_2	unamended	21	0.0479785	K14098_energy-converting_hydrogenase_A_subunit_G	EhaG	EhaHydrogenase	EhaHydrogenase	d__Archaea;p__Methanobacteriota;c__Methanobacteria;o__Methanobacteriales;f__Methanobacteriaceae;g__Methanobacterium_A;s__Methanobacterium_A sp003161815
20100900_E3D_5	20100900_E3D_5_c_000000006487_10	unamended	21	0.0179603	K14106_energy-converting_hydrogenase_A_subunit_O	EhaO	EhaHydrogenase	EhaHydrogenase	d__Archaea;p__Methanobacteriota;c__Methanobacteria;o__Methanobacteriales;f__Methanobacteriaceae;g__Methanobacterium_A;s__Methanobacterium_A sp003161815
20100900_E3D_5	20100900_E3D_5_c_000000006435_20	unamended	21	0.00298751	K14115_energy-converting_hydrogenase_B_subunit_F	EhbF	EhbHydrogenase	EhbHydrogenase	d__Archaea;p__Methanobacteriota;c__Methanobacteria;o__Methanobacteriales;f__Methanobacteriaceae;g__Methanobacterium_A;s__Methanobacterium_A sp003161815
20100900_E3D_5	20100900_E3D_5_c_000000006435_23	unamended	21	0.0591908	K14118_energy-converting_hydrogenase_B_subunit_I	EhbI	EhbHydrogenase	EhbHydrogenase	d__Archaea;p__Methanobacteriota;c__Methanobacteria;o__Methanobacteriales;f__Methanobacteriaceae;g__Methanobacterium_A;s__Methanobacterium_A sp003161815
20100900_E3D_5	20100900_E3D_5_c_000000006435_25	unamended	21	0.0179919	K14120_energy-converting_hydrogenase_B_subunitK	EhbK	EhbHydrogenase	EhbHydrogenase	d__Archaea;p__Methanobacteriota;c__Methanobacteria;o__Methanobacteriales;f__Methanobacteriaceae;g__Methanobacterium_A;s__Methanobacterium_A sp003161815
20100900_E3D_5	20100900_E3D_5_c_000000006515_2	unamended	21	0.183658	K00440_coenzyme_F420_hydrogenase_subunit_alpha_[EC:1.12.98.1]	FrhA	FrhHydrogenase	F420_Hydrogenase	d__Archaea;p__Methanobacteriota;c__Methanobacteria;o__Methanobacteriales;f__Methanobacteriaceae;g__Methanobacterium_A;s__Methanobacterium_A sp003161815
20100900_E3D_5	20100900_E3D_5_c_000000006362_3	unamended	21	0.0258258	K00441_coenzyme_F420_hydrogenase_subunit_beta_[EC:1.12.98.1]	FrhB	FrhHydrogenase	F420_Hydrogenase	d__Archaea;p__Methanobacteriota;c__Methanobacteria;o__Methanobacteriales;f__Methanobacteriaceae;g__Methanobacterium_A;s__Methanobacterium_A sp003161815
20100900_E3D_5	20100900_E3D_5_c_000000006512_18	unamended	21	0.13068	K00441_coenzyme_F420_hydrogenase_subunit_beta_[EC:1.12.98.1]	FrhB	FrhHydrogenase	F420_Hydrogenase	d__Archaea;p__Methanobacteriota;c__Methanobacteria;o__Methanobacteriales;f__Methanobacteriaceae;g__Methanobacterium_A;s__Methanobacterium_A sp003161815
20100900_E3D_5	20100900_E3D_5_c_000000006512_19	unamended	21	0.374178	K00443_coenzyme_F420_hydrogenase_subunit_gamma_[EC:1.12.98.1]	FrhG	FrhHydrogenase	F420_Hydrogenase	d__Archaea;p__Methanobacteriota;c__Methanobacteria;o__Methanobacteriales;f__Methanobacteriaceae;g__Methanobacterium_A;s__Methanobacterium_A sp003161815
20100900_E3D_5	20100900_E3D_5_c_000000006316_3	unamended	21	0.242454	K03388_heterodisulfide_reductase_2_[EC:1.8.7.3_1.8.98.4_1.8.98.5_1.8.98.6]_[RN:R11928_R11931_R11943_R11944]	HdrA2	HdrA2B2C2	HeterodisulfideReductase	d__Archaea;p__Methanobacteriota;c__Methanobacteria;o__Methanobacteriales;f__Methanobacteriaceae;g__Methanobacterium_A;s__Methanobacterium_A sp003161815
20100900_E3D_5	20100900_E3D_5_c_000000006437_5	unamended	21	0.0540887	MtoA_or_mtrH_AF_0009_Archaeoglobus_fulgidus_DSM_4304_WP_010877523.1	Methoxy_MtxA	Methoxy_MtxBCA	Methoxy_methanogenesis	d__Archaea;p__Methanobacteriota;c__Methanobacteria;o__Methanobacteriales;f__Methanobacteriaceae;g__Methanobacterium_A;s__Methanobacterium_A sp003161815
20100900_E3D_5	20100900_E3D_5_c_000000006437_2	unamended	21	0.0170174	K00577_tetrahydromethanopterin_S-methyltransferase_[EC:2.1.1.86]_[RN:R04347]	MtrA	MtrA-H	MtrComplex	d__Archaea;p__Methanobacteriota;c__Methanobacteria;o__Methanobacteriales;f__Methanobacteriaceae;g__Methanobacterium_A;s__Methanobacterium_A sp003161815
20100900_E3D_5	20100900_E3D_5_c_000000006437_5	unamended	21	0.0540887	K00584_tetrahydromethanopterin_S-methyltransferase_[EC:2.1.1.86]_[RN:R04347]	MtrH	MtrA-H	MtrComplex	d__Archaea;p__Methanobacteriota;c__Methanobacteria;o__Methanobacteriales;f__Methanobacteriaceae;g__Methanobacterium_A;s__Methanobacterium_A sp003161815
20100900_E3D_5	20100900_E3D_5_c_000000006361_4	unamended	21	0.0148781	K14126_F420-non-reducing_hydrogenase_[EC:1.8.98.5]_[RN:R11943]	MvhA	MvhHydrogenase	MvhHydrogenase	d__Archaea;p__Methanobacteriota;c__Methanobacteria;o__Methanobacteriales;f__Methanobacteriaceae;g__Methanobacterium_A;s__Methanobacterium_A sp003161815
20100900_E3D_5	20100900_E3D_5_c_000000006434_2	unamended	21	0.107374	K14127_F420-non-reducing_hydrogenase_iron-sulfur_subunit_[EC:1.8.98.5_1.8.98.6]_[RN:R11943_R11944]	MvhD	MvhHydrogenase	MvhHydrogenase	d__Archaea;p__Methanobacteriota;c__Methanobacteria;o__Methanobacteriales;f__Methanobacteriaceae;g__Methanobacterium_A;s__Methanobacterium_A sp003161815
20100900_E3D_5	20100900_E3D_5_c_000000006361_3	unamended	21	0.0685163	K14128_F420-non-reducing_hydrogenase_[EC:1.8.98.5]_[RN:R11943]	MvhG	MvhHydrogenase	MvhHydrogenase	d__Archaea;p__Methanobacteriota;c__Methanobacteria;o__Methanobacteriales;f__Methanobacteriaceae;g__Methanobacterium_A;s__Methanobacterium_A sp003161815
20100900_E3D_5	20100900_E3D_5_c_000000006388_5	unamended	21	0.0818315	K00205_4Fe-4S_ferredoxin_	FwdH	4Fe4S_Fd	WLP	d__Archaea;p__Methanobacteriota;c__Methanobacteria;o__Methanobacteriales;f__Methanobacteriaceae;g__Methanobacterium_A;s__Methanobacterium_A sp003161815
20100900_E3D_5	20100900_E3D_5_c_000000006473_11	unamended	21	0.0177778	K00200_formylmethanofuran_dehydrogenase_[EC:1.2.99.5]_[RN:R03015]_	FwdA	FormylMFN_DH	WLP	d__Archaea;p__Methanobacteriota;c__Methanobacteria;o__Methanobacteriales;f__Methanobacteriaceae;g__Methanobacterium_A;s__Methanobacterium_A sp003161815
20100900_E3D_5	20100900_E3D_5_c_000000006388_1	unamended	21	0.0795021	K00200_formylmethanofuran_dehydrogenase_[EC:1.2.99.5]_[RN:R03015]_	FwdA	FormylMFN_DH	WLP	d__Archaea;p__Methanobacteriota;c__Methanobacteria;o__Methanobacteriales;f__Methanobacteriaceae;g__Methanobacterium_A;s__Methanobacterium_A sp003161815
20100900_E3D_5	20100900_E3D_5_c_000000006388_2	unamended	21	0.0276933	K00201_formylmethanofuran_dehydrogenase_[EC:1.2.99.5]_[RN:R03015]_	FwdB	FormylMFN_DH	WLP	d__Archaea;p__Methanobacteriota;c__Methanobacteria;o__Methanobacteriales;f__Methanobacteriaceae;g__Methanobacterium_A;s__Methanobacterium_A sp003161815
20100900_E3D_5	20100900_E3D_5_c_000000006473_10	unamended	21	0.0252109	K00202_formylmethanofuran_dehydrogenase_[EC:1.2.99.5]_[RN:R03015]_	FwdC	FormylMFN_DH	WLP	d__Archaea;p__Methanobacteriota;c__Methanobacteria;o__Methanobacteriales;f__Methanobacteriaceae;g__Methanobacterium_A;s__Methanobacterium_A sp003161815
20100900_E3D_5	20100900_E3D_5_c_000000006388_3	unamended	21	0.0091275	K00203_formylmethanofuran_dehydrogenase_[EC:1.2.99.5]_[RN:R03015]	FwdD	FormylMFN_DH	WLP	d__Archaea;p__Methanobacteriota;c__Methanobacteria;o__Methanobacteriales;f__Methanobacteriaceae;g__Methanobacterium_A;s__Methanobacterium_A sp003161815
20100900_E3D_5	20100900_E3D_5_c_000000006494_7	unamended	21	0.184795	K00319_methylenetetrahydromethanopterin_dehydrogenase_[EC:1.5.99.9]_[RN:R04456]	mtd	Mtd	WLP	d__Archaea;p__Methanobacteriota;c__Methanobacteria;o__Methanobacteriales;f__Methanobacteriaceae;g__Methanobacterium_A;s__Methanobacterium_A sp003161815
20100900_E3D_5	20100900_E3D_5_c_000000006426_20	unamended	35	0.00481501	K01895_acetyl-CoA_synthetase_[EC:6.2.1.1]_[RN:R00235]_	acs	AcCoASyn	Acetate	d__Archaea;p__Methanobacteriota;c__Methanobacteria;o__Methanobacteriales;f__Methanobacteriaceae;g__Methanobacterium_A;s__Methanobacterium_A sp003161815
20100900_E3D_5	20100900_E3D_5_c_000000006496_2	unamended	35	0.0202121	K00197_acetyl-CoA_decarbonylase/synthase_complex_[EC:2.3.1.-]_[RN:R09096]	acsC	ACSCODH	Acetate	d__Archaea;p__Methanobacteriota;c__Methanobacteria;o__Methanobacteriales;f__Methanobacteriaceae;g__Methanobacterium_A;s__Methanobacterium_A sp003161815
20100900_E3D_5	20100900_E3D_5_c_000000006496_1	unamended	35	0.132939	K00194_acetyl-CoA_decarbonylase/synthase_complex_[EC:2.3.1.-]_[RN:R09096]	acsD	ACSCODH	Acetate	d__Archaea;p__Methanobacteriota;c__Methanobacteria;o__Methanobacteriales;f__Methanobacteriaceae;g__Methanobacterium_A;s__Methanobacterium_A sp003161815
20100900_E3D_5	20100900_E3D_5_c_000000006497_38	unamended	35	0.156714	K14096_energy-converting_hydrogenase_A_subunit_E	EhaE	EhaHydrogenase	EhaHydrogenase	d__Archaea;p__Methanobacteriota;c__Methanobacteria;o__Methanobacteriales;f__Methanobacteriaceae;g__Methanobacterium_A;s__Methanobacterium_A sp003161815
20100900_E3D_5	20100900_E3D_5_c_000000006497_39	unamended	35	0.227123	K14097_energy-converting_hydrogenase_A_subunit_F	EhaF	EhaHydrogenase	EhaHydrogenase	d__Archaea;p__Methanobacteriota;c__Methanobacteria;o__Methanobacteriales;f__Methanobacteriaceae;g__Methanobacterium_A;s__Methanobacterium_A sp003161815
20100900_E3D_5	20100900_E3D_5_c_000000006487_10	unamended	35	0.0283564	K14106_energy-converting_hydrogenase_A_subunit_O	EhaO	EhaHydrogenase	EhaHydrogenase	d__Archaea;p__Methanobacteriota;c__Methanobacteria;o__Methanobacteriales;f__Methanobacteriaceae;g__Methanobacterium_A;s__Methanobacterium_A sp003161815
20100900_E3D_5	20100900_E3D_5_c_000000006487_12	unamended	35	0.0224245	K14108_energy-converting_hydrogenase_A_subunit_Q	EhaQ	EhaHydrogenase	EhaHydrogenase	d__Archaea;p__Methanobacteriota;c__Methanobacteria;o__Methanobacteriales;f__Methanobacteriaceae;g__Methanobacterium_A;s__Methanobacterium_A sp003161815
20100900_E3D_5	20100900_E3D_5_c_000000006435_15	unamended	35	0.0775031	K14110_energy-converting_hydrogenase_B_subunit_A	EhbA	EhbHydrogenase	EhbHydrogenase	d__Archaea;p__Methanobacteriota;c__Methanobacteria;o__Methanobacteriales;f__Methanobacteriaceae;g__Methanobacterium_A;s__Methanobacterium_A sp003161815
20100900_E3D_5	20100900_E3D_5_c_000000006515_2	unamended	35	0.203704	K00440_coenzyme_F420_hydrogenase_subunit_alpha_[EC:1.12.98.1]	FrhA	FrhHydrogenase	F420_Hydrogenase	d__Archaea;p__Methanobacteriota;c__Methanobacteria;o__Methanobacteriales;f__Methanobacteriaceae;g__Methanobacterium_A;s__Methanobacterium_A sp003161815
20100900_E3D_5	20100900_E3D_5_c_000000006362_3	unamended	35	0.00763272	K00441_coenzyme_F420_hydrogenase_subunit_beta_[EC:1.12.98.1]	FrhB	FrhHydrogenase	F420_Hydrogenase	d__Archaea;p__Methanobacteriota;c__Methanobacteria;o__Methanobacteriales;f__Methanobacteriaceae;g__Methanobacterium_A;s__Methanobacterium_A sp003161815
20100900_E3D_5	20100900_E3D_5_c_000000006512_18	unamended	35	0.103382	K00441_coenzyme_F420_hydrogenase_subunit_beta_[EC:1.12.98.1]	FrhB	FrhHydrogenase	F420_Hydrogenase	d__Archaea;p__Methanobacteriota;c__Methanobacteria;o__Methanobacteriales;f__Methanobacteriaceae;g__Methanobacterium_A;s__Methanobacterium_A sp003161815
20100900_E3D_5	20100900_E3D_5_c_000000006515_3	unamended	35	0.222637	K00442_coenzyme_F420_hydrogenase_subunit_delta	FrhD	FrhHydrogenase	F420_Hydrogenase	d__Archaea;p__Methanobacteriota;c__Methanobacteria;o__Methanobacteriales;f__Methanobacteriaceae;g__Methanobacterium_A;s__Methanobacterium_A sp003161815
20100900_E3D_5	20100900_E3D_5_c_000000006512_19	unamended	35	0.537021	K00443_coenzyme_F420_hydrogenase_subunit_gamma_[EC:1.12.98.1]	FrhG	FrhHydrogenase	F420_Hydrogenase	d__Archaea;p__Methanobacteriota;c__Methanobacteria;o__Methanobacteriales;f__Methanobacteriaceae;g__Methanobacterium_A;s__Methanobacterium_A sp003161815
20100900_E3D_5	20100900_E3D_5_c_000000006500_5	unamended	35	0.0396034	K22480_heterodisulfide_reductase_1_[EC:1.8.7.3]_[RN:R11931]	HdrA1	HdrA1B1C1	HeterodisulfideReductase	d__Archaea;p__Methanobacteriota;c__Methanobacteria;o__Methanobacteriales;f__Methanobacteriaceae;g__Methanobacterium_A;s__Methanobacterium_A sp003161815
20100900_E3D_5	20100900_E3D_5_c_000000006316_3	unamended	35	0.166691	K03388_heterodisulfide_reductase_2_[EC:1.8.7.3_1.8.98.4_1.8.98.5_1.8.98.6]_[RN:R11928_R11931_R11943_R11944]	HdrA2	HdrA2B2C2	HeterodisulfideReductase	d__Archaea;p__Methanobacteriota;c__Methanobacteria;o__Methanobacteriales;f__Methanobacteriaceae;g__Methanobacterium_A;s__Methanobacterium_A sp003161815
20100900_E3D_5	20100900_E3D_5_c_000000006437_5	unamended	35	0.10544	MtoA_or_mtrH_AF_0009_Archaeoglobus_fulgidus_DSM_4304_WP_010877523.1	Methoxy_MtxA	Methoxy_MtxBCA	Methoxy_methanogenesis	d__Archaea;p__Methanobacteriota;c__Methanobacteria;o__Methanobacteriales;f__Methanobacteriaceae;g__Methanobacterium_A;s__Methanobacterium_A sp003161815
20100900_E3D_5	20100900_E3D_5_c_000000006437_2	unamended	35	0.0682502	K00577_tetrahydromethanopterin_S-methyltransferase_[EC:2.1.1.86]_[RN:R04347]	MtrA	MtrA-H	MtrComplex	d__Archaea;p__Methanobacteriota;c__Methanobacteria;o__Methanobacteriales;f__Methanobacteriaceae;g__Methanobacterium_A;s__Methanobacterium_A sp003161815
20100900_E3D_5	20100900_E3D_5_c_000000006437_5	unamended	35	0.10544	K00584_tetrahydromethanopterin_S-methyltransferase_[EC:2.1.1.86]_[RN:R04347]	MtrH	MtrA-H	MtrComplex	d__Archaea;p__Methanobacteriota;c__Methanobacteria;o__Methanobacteriales;f__Methanobacteriaceae;g__Methanobacterium_A;s__Methanobacterium_A sp003161815
20100900_E3D_5	20100900_E3D_5_c_000000006361_4	unamended	35	0.0344414	K14126_F420-non-reducing_hydrogenase_[EC:1.8.98.5]_[RN:R11943]	MvhA	MvhHydrogenase	MvhHydrogenase	d__Archaea;p__Methanobacteriota;c__Methanobacteria;o__Methanobacteriales;f__Methanobacteriaceae;g__Methanobacterium_A;s__Methanobacterium_A sp003161815
20100900_E3D_5	20100900_E3D_5_c_000000006434_2	unamended	35	0.197143	K14127_F420-non-reducing_hydrogenase_iron-sulfur_subunit_[EC:1.8.98.5_1.8.98.6]_[RN:R11943_R11944]	MvhD	MvhHydrogenase	MvhHydrogenase	d__Archaea;p__Methanobacteriota;c__Methanobacteria;o__Methanobacteriales;f__Methanobacteriaceae;g__Methanobacterium_A;s__Methanobacterium_A sp003161815
20100900_E3D_5	20100900_E3D_5_c_000000006361_3	unamended	35	0.0224245	K14128_F420-non-reducing_hydrogenase_[EC:1.8.98.5]_[RN:R11943]	MvhG	MvhHydrogenase	MvhHydrogenase	d__Archaea;p__Methanobacteriota;c__Methanobacteria;o__Methanobacteriales;f__Methanobacteriaceae;g__Methanobacterium_A;s__Methanobacterium_A sp003161815
20100900_E3D_5	20100900_E3D_5_c_000000006388_5	unamended	35	0.140654	K00205_4Fe-4S_ferredoxin_	FwdH	4Fe4S_Fd	WLP	d__Archaea;p__Methanobacteriota;c__Methanobacteria;o__Methanobacteriales;f__Methanobacteriaceae;g__Methanobacterium_A;s__Methanobacterium_A sp003161815
20100900_E3D_5	20100900_E3D_5_c_000000006473_11	unamended	35	0.113437	K00200_formylmethanofuran_dehydrogenase_[EC:1.2.99.5]_[RN:R03015]_	FwdA	FormylMFN_DH	WLP	d__Archaea;p__Methanobacteriota;c__Methanobacteria;o__Methanobacteriales;f__Methanobacteriaceae;g__Methanobacterium_A;s__Methanobacterium_A sp003161815
20100900_E3D_5	20100900_E3D_5_c_000000006388_2	unamended	35	0.022876	K00201_formylmethanofuran_dehydrogenase_[EC:1.2.99.5]_[RN:R03015]_	FwdB	FormylMFN_DH	WLP	d__Archaea;p__Methanobacteriota;c__Methanobacteria;o__Methanobacteriales;f__Methanobacteriaceae;g__Methanobacterium_A;s__Methanobacterium_A sp003161815
20100900_E3D_5	20100900_E3D_5_c_000000006494_7	unamended	35	0.101627	K00319_methylenetetrahydromethanopterin_dehydrogenase_[EC:1.5.99.9]_[RN:R04456]	mtd	Mtd	WLP	d__Archaea;p__Methanobacteriota;c__Methanobacteria;o__Methanobacteriales;f__Methanobacteriaceae;g__Methanobacterium_A;s__Methanobacterium_A sp003161815
20110700_S2D_21	20110700_S2D_21_c_000000000982_39	unamended	35	0.0438061	MtaC_Methanosarcina_barkeri_strain	MtaC	MtaBCA	Methanol_methanogenesis	d__Archaea;p__Methanobacteriota;c__Methanobacteria;o__Methanobacteriales;f__Methanobacteriaceae;g__Methanobacterium_A;s__Methanobacterium_A sp003166335
20110800_E2S_11	20110800_E2S_11_c_000000001852_2	catechin	7	0.0146377	MtaA_Methanosarcina_barkeri_strain	MtaA	MtaBCA	Methanol_methanogenesis	d__Archaea;p__Thermoplasmatota;c__Thermoplasmata;o__Methanomassiliicoccales;f__UBA472;g__;s__
20110800_E2S_11	20110800_E2S_11_c_000000001838_5	catechin	7	0.0131203	MtoA_or_mtrH_AF_0009_Archaeoglobus_fulgidus_DSM_4304_WP_010877523.1	Methoxy_MtxA	Methoxy_MtxBCA	Methoxy_methanogenesis	d__Archaea;p__Thermoplasmatota;c__Thermoplasmata;o__Methanomassiliicoccales;f__UBA472;g__;s__
20110800_E2S_11	20110800_E2S_11_c_000000001769_3	catechin	7	0.13357	MtsF_MA4384_Methanosarcina_acetivorans_C2A_Q8THX4	MtsF	MtsDFH	Methylsulfur_methanogenesis	d__Archaea;p__Thermoplasmatota;c__Thermoplasmata;o__Methanomassiliicoccales;f__UBA472;g__;s__
20110800_E2S_11	20110800_E2S_11_c_000000001903_11	catechin	7	0.016036	reductivase_activase,_D._hafniense_DCB2,_AE,_Dhaf_2573	AE_Dhaf	RAM	Reductive_activase_for_methyl	d__Archaea;p__Thermoplasmatota;c__Thermoplasmata;o__Methanomassiliicoccales;f__UBA472;g__;s__
20110800_E2S_11	20110800_E2S_11_c_000000001982_1	catechin	7	0.0114056	RamA;_methylamine_corrinoid_binding_protein_reductive_activase_Methanosarcina_barkeri	RamA	RAM	Reductive_activase_for_methyl	d__Archaea;p__Thermoplasmatota;c__Thermoplasmata;o__Methanomassiliicoccales;f__UBA472;g__;s__
20110800_E2S_11	20110800_E2S_11_c_000000001852_2	catechin	14	0.0167699	MtaA_Methanosarcina_barkeri_strain	MtaA	MtaBCA	Methanol_methanogenesis	d__Archaea;p__Thermoplasmatota;c__Thermoplasmata;o__Methanomassiliicoccales;f__UBA472;g__;s__
20110800_E2S_11	20110800_E2S_11_c_000000001903_6	catechin	14	0.0177034	SECO_(secoisolariciresinol)_methylcorrinoid:THF,_E._limosum_ZL-II,_ELI_2005	Methoxy_MtxA	Methoxy_MtxBCA	Methoxy_methanogenesis	d__Archaea;p__Thermoplasmatota;c__Thermoplasmata;o__Methanomassiliicoccales;f__UBA472;g__;s__
20110800_E2S_11	20110800_E2S_11_c_000000001838_5	catechin	14	0.0546952	MtoA_or_mtrH_AF_0009_Archaeoglobus_fulgidus_DSM_4304_WP_010877523.1	Methoxy_MtxA	Methoxy_MtxBCA	Methoxy_methanogenesis	d__Archaea;p__Thermoplasmatota;c__Thermoplasmata;o__Methanomassiliicoccales;f__UBA472;g__;s__
20110800_E2S_11	20110800_E2S_11_c_000000002031_10	catechin	14	0.0606373	MtbA_Methanosarcina_barkeri_O30640-1	MtbA	MtbA	Methylamine_methanogesis	d__Archaea;p__Thermoplasmatota;c__Thermoplasmata;o__Methanomassiliicoccales;f__UBA472;g__;s__
20110800_E2S_11	20110800_E2S_11_c_000000001769_3	catechin	14	0.273064	MtsF_MA4384_Methanosarcina_acetivorans_C2A_Q8THX4	MtsF	MtsDFH	Methylsulfur_methanogenesis	d__Archaea;p__Thermoplasmatota;c__Thermoplasmata;o__Methanomassiliicoccales;f__UBA472;g__;s__
20110800_E2S_11	20110800_E2S_11_c_000000001903_11	catechin	14	0.00943455	reductivase_activase,_D._hafniense_DCB2,_AE,_Dhaf_2573	AE_Dhaf	RAM	Reductive_activase_for_methyl	d__Archaea;p__Thermoplasmatota;c__Thermoplasmata;o__Methanomassiliicoccales;f__UBA472;g__;s__
20110800_E2S_11	20110800_E2S_11_c_000000001982_1	catechin	14	0.00435566	RamA;_methylamine_corrinoid_binding_protein_reductive_activase_Methanosarcina_barkeri	RamA	RAM	Reductive_activase_for_methyl	d__Archaea;p__Thermoplasmatota;c__Thermoplasmata;o__Methanomassiliicoccales;f__UBA472;g__;s__
20110800_E2S_11	20110800_E2S_11_c_000000001852_2	catechin	21	0.0419857	MtaA_Methanosarcina_barkeri_strain	MtaA	MtaBCA	Methanol_methanogenesis	d__Archaea;p__Thermoplasmatota;c__Thermoplasmata;o__Methanomassiliicoccales;f__UBA472;g__;s__
20110800_E2S_11	20110800_E2S_11_c_000000001838_5	catechin	21	0.00799981	MtoA_or_mtrH_AF_0009_Archaeoglobus_fulgidus_DSM_4304_WP_010877523.1	Methoxy_MtxA	Methoxy_MtxBCA	Methoxy_methanogenesis	d__Archaea;p__Thermoplasmatota;c__Thermoplasmata;o__Methanomassiliicoccales;f__UBA472;g__;s__
20110800_E2S_11	20110800_E2S_11_c_000000001769_3	catechin	21	0.0871307	MtsF_MA4384_Methanosarcina_acetivorans_C2A_Q8THX4	MtsF	MtsDFH	Methylsulfur_methanogenesis	d__Archaea;p__Thermoplasmatota;c__Thermoplasmata;o__Methanomassiliicoccales;f__UBA472;g__;s__
20110800_E2S_11	20110800_E2S_11_c_000000001903_11	catechin	21	0.0327275	reductivase_activase,_D._hafniense_DCB2,_AE,_Dhaf_2573	AE_Dhaf	RAM	Reductive_activase_for_methyl	d__Archaea;p__Thermoplasmatota;c__Thermoplasmata;o__Methanomassiliicoccales;f__UBA472;g__;s__
20110800_E2S_11	20110800_E2S_11_c_000000001982_1	catechin	21	0.0181476	RamA;_methylamine_corrinoid_binding_protein_reductive_activase_Methanosarcina_barkeri	RamA	RAM	Reductive_activase_for_methyl	d__Archaea;p__Thermoplasmatota;c__Thermoplasmata;o__Methanomassiliicoccales;f__UBA472;g__;s__
20110800_E2S_11	20110800_E2S_11_c_000000001905_6	catechin	35	0.0256801	MtaC_Methanomassiliicoccus_intestinalis_U5Q575	MtaC	MtaBCA	Methanol_methanogenesis	d__Archaea;p__Thermoplasmatota;c__Thermoplasmata;o__Methanomassiliicoccales;f__UBA472;g__;s__
20110800_E2S_11	20110800_E2S_11_c_000000001838_5	catechin	35	0.0418504	MtoA_or_mtrH_AF_0009_Archaeoglobus_fulgidus_DSM_4304_WP_010877523.1	Methoxy_MtxA	Methoxy_MtxBCA	Methoxy_methanogenesis	d__Archaea;p__Thermoplasmatota;c__Thermoplasmata;o__Methanomassiliicoccales;f__UBA472;g__;s__
20110800_E2S_11	20110800_E2S_11_c_000000001769_3	catechin	35	0.27256	MtsF_MA4384_Methanosarcina_acetivorans_C2A_Q8THX4	MtsF	MtsDFH	Methylsulfur_methanogenesis	d__Archaea;p__Thermoplasmatota;c__Thermoplasmata;o__Methanomassiliicoccales;f__UBA472;g__;s__
20110800_E2S_11	20110800_E2S_11_c_000000001903_11	catechin	35	0.00645742	reductivase_activase,_D._hafniense_DCB2,_AE,_Dhaf_2573	AE_Dhaf	RAM	Reductive_activase_for_methyl	d__Archaea;p__Thermoplasmatota;c__Thermoplasmata;o__Methanomassiliicoccales;f__UBA472;g__;s__
20110800_E2S_11	20110800_E2S_11_c_000000001982_1	catechin	35	0.0580496	RamA;_methylamine_corrinoid_binding_protein_reductive_activase_Methanosarcina_barkeri	RamA	RAM	Reductive_activase_for_methyl	d__Archaea;p__Thermoplasmatota;c__Thermoplasmata;o__Methanomassiliicoccales;f__UBA472;g__;s__
20110800_E2S_11	20110800_E2S_11_c_000000001905_6	unamended	0	0.0643563	MtaC_Methanomassiliicoccus_intestinalis_U5Q575	MtaC	MtaBCA	Methanol_methanogenesis	d__Archaea;p__Thermoplasmatota;c__Thermoplasmata;o__Methanomassiliicoccales;f__UBA472;g__;s__
20110800_E2S_11	20110800_E2S_11_c_000000001838_5	unamended	0	0.00880899	MtoA_or_mtrH_AF_0009_Archaeoglobus_fulgidus_DSM_4304_WP_010877523.1	Methoxy_MtxA	Methoxy_MtxBCA	Methoxy_methanogenesis	d__Archaea;p__Thermoplasmatota;c__Thermoplasmata;o__Methanomassiliicoccales;f__UBA472;g__;s__
20110800_E2S_11	20110800_E2S_11_c_000000002031_10	unamended	0	0.00847815	MtbA_Methanosarcina_barkeri_O30640-1	MtbA	MtbA	Methylamine_methanogesis	d__Archaea;p__Thermoplasmatota;c__Thermoplasmata;o__Methanomassiliicoccales;f__UBA472;g__;s__
20110800_E2S_11	20110800_E2S_11_c_000000001769_3	unamended	0	0.0902907	MtsF_MA4384_Methanosarcina_acetivorans_C2A_Q8THX4	MtsF	MtsDFH	Methylsulfur_methanogenesis	d__Archaea;p__Thermoplasmatota;c__Thermoplasmata;o__Methanomassiliicoccales;f__UBA472;g__;s__
20110800_E2S_11	20110800_E2S_11_c_000000001903_11	unamended	0	0.0160413	reductivase_activase,_D._hafniense_DCB2,_AE,_Dhaf_2573	AE_Dhaf	RAM	Reductive_activase_for_methyl	d__Archaea;p__Thermoplasmatota;c__Thermoplasmata;o__Methanomassiliicoccales;f__UBA472;g__;s__
20110800_E2S_11	20110800_E2S_11_c_000000001982_1	unamended	0	0.00504098	RamA;_methylamine_corrinoid_binding_protein_reductive_activase_Methanosarcina_barkeri	RamA	RAM	Reductive_activase_for_methyl	d__Archaea;p__Thermoplasmatota;c__Thermoplasmata;o__Methanomassiliicoccales;f__UBA472;g__;s__
20110800_E2S_11	20110800_E2S_11_c_000000001905_6	unamended	7	0.0584781	MtaC_Methanomassiliicoccus_intestinalis_U5Q575	MtaC	MtaBCA	Methanol_methanogenesis	d__Archaea;p__Thermoplasmatota;c__Thermoplasmata;o__Methanomassiliicoccales;f__UBA472;g__;s__
20110800_E2S_11	20110800_E2S_11_c_000000001769_3	unamended	7	0.145938	MtsF_MA4384_Methanosarcina_acetivorans_C2A_Q8THX4	MtsF	MtsDFH	Methylsulfur_methanogenesis	d__Archaea;p__Thermoplasmatota;c__Thermoplasmata;o__Methanomassiliicoccales;f__UBA472;g__;s__
20110800_E2S_11	20110800_E2S_11_c_000000001903_11	unamended	7	0.0264036	reductivase_activase,_D._hafniense_DCB2,_AE,_Dhaf_2573	AE_Dhaf	RAM	Reductive_activase_for_methyl	d__Archaea;p__Thermoplasmatota;c__Thermoplasmata;o__Methanomassiliicoccales;f__UBA472;g__;s__
20110800_E2S_11	20110800_E2S_11_c_000000001982_1	unamended	7	0.013581	RamA;_methylamine_corrinoid_binding_protein_reductive_activase_Methanosarcina_barkeri	RamA	RAM	Reductive_activase_for_methyl	d__Archaea;p__Thermoplasmatota;c__Thermoplasmata;o__Methanomassiliicoccales;f__UBA472;g__;s__
20110800_E2S_11	20110800_E2S_11_c_000000001903_6	unamended	14	0.0126643	SECO_(secoisolariciresinol)_methylcorrinoid:THF,_E._limosum_ZL-II,_ELI_2005	Methoxy_MtxA	Methoxy_MtxBCA	Methoxy_methanogenesis	d__Archaea;p__Thermoplasmatota;c__Thermoplasmata;o__Methanomassiliicoccales;f__UBA472;g__;s__
20110800_E2S_11	20110800_E2S_11_c_000000001838_5	unamended	14	0.158297	MtoA_or_mtrH_AF_0009_Archaeoglobus_fulgidus_DSM_4304_WP_010877523.1	Methoxy_MtxA	Methoxy_MtxBCA	Methoxy_methanogenesis	d__Archaea;p__Thermoplasmatota;c__Thermoplasmata;o__Methanomassiliicoccales;f__UBA472;g__;s__
20110800_E2S_11	20110800_E2S_11_c_000000001769_3	unamended	14	0.25328	MtsF_MA4384_Methanosarcina_acetivorans_C2A_Q8THX4	MtsF	MtsDFH	Methylsulfur_methanogenesis	d__Archaea;p__Thermoplasmatota;c__Thermoplasmata;o__Methanomassiliicoccales;f__UBA472;g__;s__
20110800_E2S_11	20110800_E2S_11_c_000000001982_1	unamended	14	0.0168532	RamA;_methylamine_corrinoid_binding_protein_reductive_activase_Methanosarcina_barkeri	RamA	RAM	Reductive_activase_for_methyl	d__Archaea;p__Thermoplasmatota;c__Thermoplasmata;o__Methanomassiliicoccales;f__UBA472;g__;s__
20110800_E2S_11	20110800_E2S_11_c_000000001905_6	unamended	21	0.0283928	MtaC_Methanomassiliicoccus_intestinalis_U5Q575	MtaC	MtaBCA	Methanol_methanogenesis	d__Archaea;p__Thermoplasmatota;c__Thermoplasmata;o__Methanomassiliicoccales;f__UBA472;g__;s__
20110800_E2S_11	20110800_E2S_11_c_000000001838_5	unamended	21	0.00776636	MtoA_or_mtrH_AF_0009_Archaeoglobus_fulgidus_DSM_4304_WP_010877523.1	Methoxy_MtxA	Methoxy_MtxBCA	Methoxy_methanogenesis	d__Archaea;p__Thermoplasmatota;c__Thermoplasmata;o__Methanomassiliicoccales;f__UBA472;g__;s__
20110800_E2S_11	20110800_E2S_11_c_000000001769_3	unamended	21	0.167959	MtsF_MA4384_Methanosarcina_acetivorans_C2A_Q8THX4	MtsF	MtsDFH	Methylsulfur_methanogenesis	d__Archaea;p__Thermoplasmatota;c__Thermoplasmata;o__Methanomassiliicoccales;f__UBA472;g__;s__
20110800_E2S_11	20110800_E2S_11_c_000000001903_11	unamended	21	0.0206636	reductivase_activase,_D._hafniense_DCB2,_AE,_Dhaf_2573	AE_Dhaf	RAM	Reductive_activase_for_methyl	d__Archaea;p__Thermoplasmatota;c__Thermoplasmata;o__Methanomassiliicoccales;f__UBA472;g__;s__
20110800_E2S_11	20110800_E2S_11_c_000000001982_1	unamended	21	0.0665596	RamA;_methylamine_corrinoid_binding_protein_reductive_activase_Methanosarcina_barkeri	RamA	RAM	Reductive_activase_for_methyl	d__Archaea;p__Thermoplasmatota;c__Thermoplasmata;o__Methanomassiliicoccales;f__UBA472;g__;s__
20110800_E2S_11	20110800_E2S_11_c_000000001852_2	unamended	35	0.0250725	MtaA_Methanosarcina_barkeri_strain	MtaA	MtaBCA	Methanol_methanogenesis	d__Archaea;p__Thermoplasmatota;c__Thermoplasmata;o__Methanomassiliicoccales;f__UBA472;g__;s__
20110800_E2S_11	20110800_E2S_11_c_000000001905_6	unamended	35	0.0376246	MtaC_Methanomassiliicoccus_intestinalis_U5Q575	MtaC	MtaBCA	Methanol_methanogenesis	d__Archaea;p__Thermoplasmatota;c__Thermoplasmata;o__Methanomassiliicoccales;f__UBA472;g__;s__
20110800_E2S_11	20110800_E2S_11_c_000000001903_6	unamended	35	0.0326232	SECO_(secoisolariciresinol)_methylcorrinoid:THF,_E._limosum_ZL-II,_ELI_2005	Methoxy_MtxA	Methoxy_MtxBCA	Methoxy_methanogenesis	d__Archaea;p__Thermoplasmatota;c__Thermoplasmata;o__Methanomassiliicoccales;f__UBA472;g__;s__
20110800_E2S_11	20110800_E2S_11_c_000000001838_5	unamended	35	0.0621242	MtoA_or_mtrH_AF_0009_Archaeoglobus_fulgidus_DSM_4304_WP_010877523.1	Methoxy_MtxA	Methoxy_MtxBCA	Methoxy_methanogenesis	d__Archaea;p__Thermoplasmatota;c__Thermoplasmata;o__Methanomassiliicoccales;f__UBA472;g__;s__
20110800_E2S_11	20110800_E2S_11_c_000000002031_10	unamended	35	0.00964545	MtbA_Methanosarcina_barkeri_O30640-1	MtbA	MtbA	Methylamine_methanogesis	d__Archaea;p__Thermoplasmatota;c__Thermoplasmata;o__Methanomassiliicoccales;f__UBA472;g__;s__
20110800_E2S_11	20110800_E2S_11_c_000000001769_3	unamended	35	0.842531	MtsF_MA4384_Methanosarcina_acetivorans_C2A_Q8THX4	MtsF	MtsDFH	Methylsulfur_methanogenesis	d__Archaea;p__Thermoplasmatota;c__Thermoplasmata;o__Methanomassiliicoccales;f__UBA472;g__;s__
20110800_E2S_11	20110800_E2S_11_c_000000001903_11	unamended	35	0.0208924	reductivase_activase,_D._hafniense_DCB2,_AE,_Dhaf_2573	AE_Dhaf	RAM	Reductive_activase_for_methyl	d__Archaea;p__Thermoplasmatota;c__Thermoplasmata;o__Methanomassiliicoccales;f__UBA472;g__;s__
20110800_E2S_11	20110800_E2S_11_c_000000001982_1	unamended	35	0.0108535	RamA;_methylamine_corrinoid_binding_protein_reductive_activase_Methanosarcina_barkeri	RamA	RAM	Reductive_activase_for_methyl	d__Archaea;p__Thermoplasmatota;c__Thermoplasmata;o__Methanomassiliicoccales;f__UBA472;g__;s__
20120700_E3M_5	20120700_E3M_5_c_000000029990_1	catechin	14	0.03548	K00399_methyl-coenzyme_M_reductase_[EC:2.8.4.1]_[RN:R04541]	McrA	McrABG	McrComplex	d__Archaea;p__Halobacteriota;c__Methanomicrobia;o__Methanomicrobiales;f__Methanoregulaceae;g__Methanoregula;s__
20120700_E3M_5	20120700_E3M_5_c_000000030129_22	catechin	14	0.0198297	K00579_tetrahydromethanopterin_S-methyltransferase_[EC:2.1.1.86]_[RN:R04347]	MtrC	MtrA-H	MtrComplex	d__Archaea;p__Halobacteriota;c__Methanomicrobia;o__Methanomicrobiales;f__Methanoregulaceae;g__Methanoregula;s__
20120700_E3M_5	20120700_E3M_5_c_000000030129_21	catechin	14	0.0160896	K00580_tetrahydromethanopterin_S-methyltransferase_[EC:2.1.1.86]_[RN:R04347]	MtrD	MtrA-H	MtrComplex	d__Archaea;p__Halobacteriota;c__Methanomicrobia;o__Methanomicrobiales;f__Methanoregulaceae;g__Methanoregula;s__
20120700_E3M_5	20120700_E3M_5_c_000000030069_12	catechin	14	0.00657147	K00584_tetrahydromethanopterin_S-methyltransferase_[EC:2.1.1.86]_[RN:R04347]	MtrH	MtrA-H	MtrComplex	d__Archaea;p__Halobacteriota;c__Methanomicrobia;o__Methanomicrobiales;f__Methanoregulaceae;g__Methanoregula;s__
20120700_E3M_5	20120700_E3M_5_c_000000029990_1	catechin	21	0.0799084	K00399_methyl-coenzyme_M_reductase_[EC:2.8.4.1]_[RN:R04541]	McrA	McrABG	McrComplex	d__Archaea;p__Halobacteriota;c__Methanomicrobia;o__Methanomicrobiales;f__Methanoregulaceae;g__Methanoregula;s__
20120700_E3M_5	20120700_E3M_5_c_000000030129_22	catechin	21	0.00833664	K00579_tetrahydromethanopterin_S-methyltransferase_[EC:2.1.1.86]_[RN:R04347]	MtrC	MtrA-H	MtrComplex	d__Archaea;p__Halobacteriota;c__Methanomicrobia;o__Methanomicrobiales;f__Methanoregulaceae;g__Methanoregula;s__
20120700_E3M_5	20120700_E3M_5_c_000000030129_21	catechin	21	0.0253659	K00580_tetrahydromethanopterin_S-methyltransferase_[EC:2.1.1.86]_[RN:R04347]	MtrD	MtrA-H	MtrComplex	d__Archaea;p__Halobacteriota;c__Methanomicrobia;o__Methanomicrobiales;f__Methanoregulaceae;g__Methanoregula;s__
20120700_E3M_5	20120700_E3M_5_c_000000030129_20	catechin	21	0.0197995	K00581_tetrahydromethanopterin_S-methyltransferase_[EC:2.1.1.86]_[RN:R04347]	MtrE	MtrA-H	MtrComplex	d__Archaea;p__Halobacteriota;c__Methanomicrobia;o__Methanomicrobiales;f__Methanoregulaceae;g__Methanoregula;s__
20120700_E3M_5	20120700_E3M_5_c_000000030060_26	unamended	0	0.0103656	K01895_acetyl-CoA_synthetase_[EC:6.2.1.1]_[RN:R00235]_	acs	AcCoASyn	Acetate	d__Archaea;p__Halobacteriota;c__Methanomicrobia;o__Methanomicrobiales;f__Methanoregulaceae;g__Methanoregula;s__
20120700_E3M_5	20120700_E3M_5_c_000000029990_1	unamended	0	0.0286997	K00399_methyl-coenzyme_M_reductase_[EC:2.8.4.1]_[RN:R04541]	McrA	McrABG	McrComplex	d__Archaea;p__Halobacteriota;c__Methanomicrobia;o__Methanomicrobiales;f__Methanoregulaceae;g__Methanoregula;s__
20120700_E3M_5	20120700_E3M_5_c_000000030129_21	unamended	0	0.00440502	K00580_tetrahydromethanopterin_S-methyltransferase_[EC:2.1.1.86]_[RN:R04347]	MtrD	MtrA-H	MtrComplex	d__Archaea;p__Halobacteriota;c__Methanomicrobia;o__Methanomicrobiales;f__Methanoregulaceae;g__Methanoregula;s__
20120700_E3M_5	20120700_E3M_5_c_000000030129_20	unamended	0	0.0128469	K00581_tetrahydromethanopterin_S-methyltransferase_[EC:2.1.1.86]_[RN:R04347]	MtrE	MtrA-H	MtrComplex	d__Archaea;p__Halobacteriota;c__Methanomicrobia;o__Methanomicrobiales;f__Methanoregulaceae;g__Methanoregula;s__
20120700_E3M_5	20120700_E3M_5_c_000000030069_12	unamended	0	0.0287863	K00584_tetrahydromethanopterin_S-methyltransferase_[EC:2.1.1.86]_[RN:R04347]	MtrH	MtrA-H	MtrComplex	d__Archaea;p__Halobacteriota;c__Methanomicrobia;o__Methanomicrobiales;f__Methanoregulaceae;g__Methanoregula;s__
20120700_E3M_5	20120700_E3M_5_c_000000030129_22	unamended	21	0.0104406	K00579_tetrahydromethanopterin_S-methyltransferase_[EC:2.1.1.86]_[RN:R04347]	MtrC	MtrA-H	MtrComplex	d__Archaea;p__Halobacteriota;c__Methanomicrobia;o__Methanomicrobiales;f__Methanoregulaceae;g__Methanoregula;s__
20120700_E3M_5	20120700_E3M_5_c_000000030129_21	unamended	21	0.0158838	K00580_tetrahydromethanopterin_S-methyltransferase_[EC:2.1.1.86]_[RN:R04347]	MtrD	MtrA-H	MtrComplex	d__Archaea;p__Halobacteriota;c__Methanomicrobia;o__Methanomicrobiales;f__Methanoregulaceae;g__Methanoregula;s__
20120700_E3M_5	20120700_E3M_5_c_000000030069_12	unamended	21	0.0259497	K00584_tetrahydromethanopterin_S-methyltransferase_[EC:2.1.1.86]_[RN:R04347]	MtrH	MtrA-H	MtrComplex	d__Archaea;p__Halobacteriota;c__Methanomicrobia;o__Methanomicrobiales;f__Methanoregulaceae;g__Methanoregula;s__
20120700_P3D_99	20120700_P3D_99_c_000000085959_10	catechin	7	0.0380195	K03390_heterodisulfide_reductase_2_[EC:1.8.7.3_1.8.98.4_1.8.98.5_1.8.98.6]_[RN:R11928_R11931_R11943_R11944]	HdrC2	HdrA2B2C2	HeterodisulfideReductase	d__Archaea;p__Methanobacteriota;c__Methanobacteria;o__Methanobacteriales;f__Methanobacteriaceae;g__Methanobacterium_B;s__Methanobacterium_B sp003151535
20120700_P3D_99	20120700_P3D_99_c_000000085986_18	catechin	7	0.0128182	K14128_F420-non-reducing_hydrogenase_[EC:1.8.98.5]_[RN:R11943]	MvhG	MvhHydrogenase	MvhHydrogenase	d__Archaea;p__Methanobacteriota;c__Methanobacteria;o__Methanobacteriales;f__Methanobacteriaceae;g__Methanobacterium_B;s__Methanobacterium_B sp003151535
20120700_P3D_99	20120700_P3D_99_c_000000085931_29	catechin	7	0.0692754	K00204_4Fe-4S_ferredoxin_	Fwdh	4Fe4S_Fd	WLP	d__Archaea;p__Methanobacteriota;c__Methanobacteria;o__Methanobacteriales;f__Methanobacteriaceae;g__Methanobacterium_B;s__Methanobacterium_B sp003151535
20120700_P3D_99	20120700_P3D_99_c_000000085975_13	catechin	7	0.0265989	K00672_formylmethanofuran--tetrahydromethanopterin_N-formyltransferase_[EC:2.3.1.101]_[RN:R03390]_	ftr	Ftr	WLP	d__Archaea;p__Methanobacteriota;c__Methanobacteria;o__Methanobacteriales;f__Methanobacteriaceae;g__Methanobacterium_B;s__Methanobacterium_B sp003151535
20120700_P3D_99	20120700_P3D_99_c_000000085946_60	catechin	7	0.0505007	K00320_coenzyme_F420-dependent_N5,N10-methenyltetrahydromethanopterin_reductase_[EC:1.5.99.11]_[RN:R04464]	mer	Mer	WLP	d__Archaea;p__Methanobacteriota;c__Methanobacteria;o__Methanobacteriales;f__Methanobacteriaceae;g__Methanobacterium_B;s__Methanobacterium_B sp003151535
20120700_P3D_99	20120700_P3D_99_c_000000085914_11	catechin	7	0.0873798	K00319_methylenetetrahydromethanopterin_dehydrogenase_[EC:1.5.99.9]_[RN:R04456]	mtd	Mtd	WLP	d__Archaea;p__Methanobacteriota;c__Methanobacteria;o__Methanobacteriales;f__Methanobacteriaceae;g__Methanobacterium_B;s__Methanobacterium_B sp003151535
20120700_P3D_99	20120700_P3D_99_c_000000085910_26	catechin	14	0.0332091	K03388_heterodisulfide_reductase_2_[EC:1.8.7.3_1.8.98.4_1.8.98.5_1.8.98.6]_[RN:R11928_R11931_R11943_R11944]	HdrA2	HdrA2B2C2	HeterodisulfideReductase	d__Archaea;p__Methanobacteriota;c__Methanobacteria;o__Methanobacteriales;f__Methanobacteriaceae;g__Methanobacterium_B;s__Methanobacterium_B sp003151535
20120700_P3D_99	20120700_P3D_99_c_000000085959_10	catechin	14	0.0381802	K03390_heterodisulfide_reductase_2_[EC:1.8.7.3_1.8.98.4_1.8.98.5_1.8.98.6]_[RN:R11928_R11931_R11943_R11944]	HdrC2	HdrA2B2C2	HeterodisulfideReductase	d__Archaea;p__Methanobacteriota;c__Methanobacteria;o__Methanobacteriales;f__Methanobacteriaceae;g__Methanobacterium_B;s__Methanobacterium_B sp003151535
20120700_P3D_99	20120700_P3D_99_c_000000085986_17	catechin	14	0.0126575	K14126_F420-non-reducing_hydrogenase_[EC:1.8.98.5]_[RN:R11943]	MvhA	MvhHydrogenase	MvhHydrogenase	d__Archaea;p__Methanobacteriota;c__Methanobacteria;o__Methanobacteriales;f__Methanobacteriaceae;g__Methanobacterium_B;s__Methanobacterium_B sp003151535
20120700_P3D_99	20120700_P3D_99_c_000000085986_18	catechin	14	0.00371807	K14128_F420-non-reducing_hydrogenase_[EC:1.8.98.5]_[RN:R11943]	MvhG	MvhHydrogenase	MvhHydrogenase	d__Archaea;p__Methanobacteriota;c__Methanobacteria;o__Methanobacteriales;f__Methanobacteriaceae;g__Methanobacterium_B;s__Methanobacterium_B sp003151535
20120700_P3D_99	20120700_P3D_99_c_000000085931_24	catechin	14	0.0234934	K00200_formylmethanofuran_dehydrogenase_[EC:1.2.99.5]_[RN:R03015]_	FwdA	FormylMFN_DH	WLP	d__Archaea;p__Methanobacteriota;c__Methanobacteria;o__Methanobacteriales;f__Methanobacteriaceae;g__Methanobacterium_B;s__Methanobacterium_B sp003151535
20120700_P3D_99	20120700_P3D_99_c_000000086008_14	catechin	14	0.0141197	K11261_formylmethanofuran_dehydrogenase_[EC:1.2.99.5]_[RN:R03015]_	FwdE	FormylMFN_DH	WLP	d__Archaea;p__Methanobacteriota;c__Methanobacteria;o__Methanobacteriales;f__Methanobacteriaceae;g__Methanobacterium_B;s__Methanobacterium_B sp003151535
20120700_P3D_99	20120700_P3D_99_c_000000085975_13	catechin	14	0.00503586	K00672_formylmethanofuran--tetrahydromethanopterin_N-formyltransferase_[EC:2.3.1.101]_[RN:R03390]_	ftr	Ftr	WLP	d__Archaea;p__Methanobacteriota;c__Methanobacteria;o__Methanobacteriales;f__Methanobacteriaceae;g__Methanobacterium_B;s__Methanobacterium_B sp003151535
20120700_P3D_99	20120700_P3D_99_c_000000085946_60	catechin	14	0.225026	K00320_coenzyme_F420-dependent_N5,N10-methenyltetrahydromethanopterin_reductase_[EC:1.5.99.11]_[RN:R04464]	mer	Mer	WLP	d__Archaea;p__Methanobacteriota;c__Methanobacteria;o__Methanobacteriales;f__Methanobacteriaceae;g__Methanobacterium_B;s__Methanobacterium_B sp003151535
20120700_P3D_99	20120700_P3D_99_c_000000085914_11	catechin	14	0.0703194	K00319_methylenetetrahydromethanopterin_dehydrogenase_[EC:1.5.99.9]_[RN:R04456]	mtd	Mtd	WLP	d__Archaea;p__Methanobacteriota;c__Methanobacteria;o__Methanobacteriales;f__Methanobacteriaceae;g__Methanobacterium_B;s__Methanobacterium_B sp003151535
20120700_P3D_99	20120700_P3D_99_c_000000085910_26	catechin	21	0.00180269	K03388_heterodisulfide_reductase_2_[EC:1.8.7.3_1.8.98.4_1.8.98.5_1.8.98.6]_[RN:R11928_R11931_R11943_R11944]	HdrA2	HdrA2B2C2	HeterodisulfideReductase	d__Archaea;p__Methanobacteriota;c__Methanobacteria;o__Methanobacteriales;f__Methanobacteriaceae;g__Methanobacterium_B;s__Methanobacterium_B sp003151535
20120700_P3D_99	20120700_P3D_99_c_000000085959_10	catechin	21	0.0362578	K03390_heterodisulfide_reductase_2_[EC:1.8.7.3_1.8.98.4_1.8.98.5_1.8.98.6]_[RN:R11928_R11931_R11943_R11944]	HdrC2	HdrA2B2C2	HeterodisulfideReductase	d__Archaea;p__Methanobacteriota;c__Methanobacteria;o__Methanobacteriales;f__Methanobacteriaceae;g__Methanobacterium_B;s__Methanobacterium_B sp003151535
20120700_P3D_99	20120700_P3D_99_c_000000085986_17	catechin	21	0.00983827	K14126_F420-non-reducing_hydrogenase_[EC:1.8.98.5]_[RN:R11943]	MvhA	MvhHydrogenase	MvhHydrogenase	d__Archaea;p__Methanobacteriota;c__Methanobacteria;o__Methanobacteriales;f__Methanobacteriaceae;g__Methanobacterium_B;s__Methanobacterium_B sp003151535
20120700_P3D_99	20120700_P3D_99_c_000000085946_60	catechin	21	0.0660938	K00320_coenzyme_F420-dependent_N5,N10-methenyltetrahydromethanopterin_reductase_[EC:1.5.99.11]_[RN:R04464]	mer	Mer	WLP	d__Archaea;p__Methanobacteriota;c__Methanobacteria;o__Methanobacteriales;f__Methanobacteriaceae;g__Methanobacterium_B;s__Methanobacterium_B sp003151535
20120700_P3D_99	20120700_P3D_99_c_000000085914_11	catechin	21	0.063206	K00319_methylenetetrahydromethanopterin_dehydrogenase_[EC:1.5.99.9]_[RN:R04456]	mtd	Mtd	WLP	d__Archaea;p__Methanobacteriota;c__Methanobacteria;o__Methanobacteriales;f__Methanobacteriaceae;g__Methanobacterium_B;s__Methanobacterium_B sp003151535
20120700_P3D_99	20120700_P3D_99_c_000000086018_34	catechin	35	0.00528835	K01895_acetyl-CoA_synthetase_[EC:6.2.1.1]_[RN:R00235]_	acs	AcCoASyn	Acetate	d__Archaea;p__Methanobacteriota;c__Methanobacteria;o__Methanobacteriales;f__Methanobacteriaceae;g__Methanobacterium_B;s__Methanobacterium_B sp003151535
20120700_P3D_99	20120700_P3D_99_c_000000085968_5	catechin	35	0.0203064	K01895_acetyl-CoA_synthetase_[EC:6.2.1.1]_[RN:R00235]_	acs	AcCoASyn	Acetate	d__Archaea;p__Methanobacteriota;c__Methanobacteria;o__Methanobacteriales;f__Methanobacteriaceae;g__Methanobacterium_B;s__Methanobacterium_B sp003151535
20120700_P3D_99	20120700_P3D_99_c_000000085910_26	catechin	35	0.0469649	K03388_heterodisulfide_reductase_2_[EC:1.8.7.3_1.8.98.4_1.8.98.5_1.8.98.6]_[RN:R11928_R11931_R11943_R11944]	HdrA2	HdrA2B2C2	HeterodisulfideReductase	d__Archaea;p__Methanobacteriota;c__Methanobacteria;o__Methanobacteriales;f__Methanobacteriaceae;g__Methanobacterium_B;s__Methanobacterium_B sp003151535
20120700_P3D_99	20120700_P3D_99_c_000000085959_10	catechin	35	0.104184	K03390_heterodisulfide_reductase_2_[EC:1.8.7.3_1.8.98.4_1.8.98.5_1.8.98.6]_[RN:R11928_R11931_R11943_R11944]	HdrC2	HdrA2B2C2	HeterodisulfideReductase	d__Archaea;p__Methanobacteriota;c__Methanobacteria;o__Methanobacteriales;f__Methanobacteriaceae;g__Methanobacterium_B;s__Methanobacterium_B sp003151535
20120700_P3D_99	20120700_P3D_99_c_000000085986_17	catechin	35	0.0036763	K14126_F420-non-reducing_hydrogenase_[EC:1.8.98.5]_[RN:R11943]	MvhA	MvhHydrogenase	MvhHydrogenase	d__Archaea;p__Methanobacteriota;c__Methanobacteria;o__Methanobacteriales;f__Methanobacteriaceae;g__Methanobacterium_B;s__Methanobacterium_B sp003151535
20120700_P3D_99	20120700_P3D_99_c_000000085931_24	catechin	35	0.0058668	K00200_formylmethanofuran_dehydrogenase_[EC:1.2.99.5]_[RN:R03015]_	FwdA	FormylMFN_DH	WLP	d__Archaea;p__Methanobacteriota;c__Methanobacteria;o__Methanobacteriales;f__Methanobacteriaceae;g__Methanobacterium_B;s__Methanobacterium_B sp003151535
20120700_P3D_99	20120700_P3D_99_c_000000085946_60	catechin	35	0.14594	K00320_coenzyme_F420-dependent_N5,N10-methenyltetrahydromethanopterin_reductase_[EC:1.5.99.11]_[RN:R04464]	mer	Mer	WLP	d__Archaea;p__Methanobacteriota;c__Methanobacteria;o__Methanobacteriales;f__Methanobacteriaceae;g__Methanobacterium_B;s__Methanobacterium_B sp003151535
20120700_P3D_99	20120700_P3D_99_c_000000085914_11	catechin	35	0.0999456	K00319_methylenetetrahydromethanopterin_dehydrogenase_[EC:1.5.99.9]_[RN:R04456]	mtd	Mtd	WLP	d__Archaea;p__Methanobacteriota;c__Methanobacteria;o__Methanobacteriales;f__Methanobacteriaceae;g__Methanobacterium_B;s__Methanobacterium_B sp003151535
20120700_P3D_99	20120700_P3D_99_c_000000085910_26	unamended	0	0.0112699	K03388_heterodisulfide_reductase_2_[EC:1.8.7.3_1.8.98.4_1.8.98.5_1.8.98.6]_[RN:R11928_R11931_R11943_R11944]	HdrA2	HdrA2B2C2	HeterodisulfideReductase	d__Archaea;p__Methanobacteriota;c__Methanobacteria;o__Methanobacteriales;f__Methanobacteriaceae;g__Methanobacterium_B;s__Methanobacterium_B sp003151535
20120700_P3D_99	20120700_P3D_99_c_000000085959_10	unamended	0	0.0200225	K03390_heterodisulfide_reductase_2_[EC:1.8.7.3_1.8.98.4_1.8.98.5_1.8.98.6]_[RN:R11928_R11931_R11943_R11944]	HdrC2	HdrA2B2C2	HeterodisulfideReductase	d__Archaea;p__Methanobacteriota;c__Methanobacteria;o__Methanobacteriales;f__Methanobacteriaceae;g__Methanobacterium_B;s__Methanobacterium_B sp003151535
20120700_P3D_99	20120700_P3D_99_c_000000085986_18	unamended	0	0.00860615	K14128_F420-non-reducing_hydrogenase_[EC:1.8.98.5]_[RN:R11943]	MvhG	MvhHydrogenase	MvhHydrogenase	d__Archaea;p__Methanobacteriota;c__Methanobacteria;o__Methanobacteriales;f__Methanobacteriaceae;g__Methanobacterium_B;s__Methanobacterium_B sp003151535
20120700_P3D_99	20120700_P3D_99_c_000000085931_29	unamended	0	0.0165041	K00204_4Fe-4S_ferredoxin_	Fwdh	4Fe4S_Fd	WLP	d__Archaea;p__Methanobacteriota;c__Methanobacteria;o__Methanobacteriales;f__Methanobacteriaceae;g__Methanobacterium_B;s__Methanobacterium_B sp003151535
20120700_P3D_99	20120700_P3D_99_c_000000085931_23	unamended	0	0.00958341	K00202_formylmethanofuran_dehydrogenase_[EC:1.2.99.5]_[RN:R03015]_	FwdC	FormylMFN_DH	WLP	d__Archaea;p__Methanobacteriota;c__Methanobacteria;o__Methanobacteriales;f__Methanobacteriaceae;g__Methanobacterium_B;s__Methanobacterium_B sp003151535
20120700_P3D_99	20120700_P3D_99_c_000000085946_60	unamended	0	0.0271273	K00320_coenzyme_F420-dependent_N5,N10-methenyltetrahydromethanopterin_reductase_[EC:1.5.99.11]_[RN:R04464]	mer	Mer	WLP	d__Archaea;p__Methanobacteriota;c__Methanobacteria;o__Methanobacteriales;f__Methanobacteriaceae;g__Methanobacterium_B;s__Methanobacterium_B sp003151535
20120700_P3D_99	20120700_P3D_99_c_000000085914_11	unamended	0	0.00477919	K00319_methylenetetrahydromethanopterin_dehydrogenase_[EC:1.5.99.9]_[RN:R04456]	mtd	Mtd	WLP	d__Archaea;p__Methanobacteriota;c__Methanobacteria;o__Methanobacteriales;f__Methanobacteriaceae;g__Methanobacterium_B;s__Methanobacterium_B sp003151535
20120700_P3D_99	20120700_P3D_99_c_000000085998_5	unamended	7	0.012844	K01895_acetyl-CoA_synthetase_[EC:6.2.1.1]_[RN:R00235]_	acs	AcCoASyn	Acetate	d__Archaea;p__Methanobacteriota;c__Methanobacteria;o__Methanobacteriales;f__Methanobacteriaceae;g__Methanobacterium_B;s__Methanobacterium_B sp003151535
20120700_P3D_99	20120700_P3D_99_c_000000085910_26	unamended	7	0.0371508	K03388_heterodisulfide_reductase_2_[EC:1.8.7.3_1.8.98.4_1.8.98.5_1.8.98.6]_[RN:R11928_R11931_R11943_R11944]	HdrA2	HdrA2B2C2	HeterodisulfideReductase	d__Archaea;p__Methanobacteriota;c__Methanobacteria;o__Methanobacteriales;f__Methanobacteriaceae;g__Methanobacterium_B;s__Methanobacterium_B sp003151535
20120700_P3D_99	20120700_P3D_99_c_000000085959_10	unamended	7	0.0211945	K03390_heterodisulfide_reductase_2_[EC:1.8.7.3_1.8.98.4_1.8.98.5_1.8.98.6]_[RN:R11928_R11931_R11943_R11944]	HdrC2	HdrA2B2C2	HeterodisulfideReductase	d__Archaea;p__Methanobacteriota;c__Methanobacteria;o__Methanobacteriales;f__Methanobacteriaceae;g__Methanobacterium_B;s__Methanobacterium_B sp003151535
20120700_P3D_99	20120700_P3D_99_c_000000085931_29	unamended	7	0.00939805	K00204_4Fe-4S_ferredoxin_	Fwdh	4Fe4S_Fd	WLP	d__Archaea;p__Methanobacteriota;c__Methanobacteria;o__Methanobacteriales;f__Methanobacteriaceae;g__Methanobacterium_B;s__Methanobacterium_B sp003151535
20120700_P3D_99	20120700_P3D_99_c_000000085931_24	unamended	7	0.00246452	K00200_formylmethanofuran_dehydrogenase_[EC:1.2.99.5]_[RN:R03015]_	FwdA	FormylMFN_DH	WLP	d__Archaea;p__Methanobacteriota;c__Methanobacteria;o__Methanobacteriales;f__Methanobacteriaceae;g__Methanobacterium_B;s__Methanobacterium_B sp003151535
20120700_P3D_99	20120700_P3D_99_c_000000085931_25	unamended	7	0.0162634	K00201_formylmethanofuran_dehydrogenase_[EC:1.2.99.5]_[RN:R03015]_	FwdB	FormylMFN_DH	WLP	d__Archaea;p__Methanobacteriota;c__Methanobacteria;o__Methanobacteriales;f__Methanobacteriaceae;g__Methanobacterium_B;s__Methanobacterium_B sp003151535
20120700_P3D_99	20120700_P3D_99_c_000000085931_23	unamended	7	0.0114124	K00202_formylmethanofuran_dehydrogenase_[EC:1.2.99.5]_[RN:R03015]_	FwdC	FormylMFN_DH	WLP	d__Archaea;p__Methanobacteriota;c__Methanobacteria;o__Methanobacteriales;f__Methanobacteriaceae;g__Methanobacterium_B;s__Methanobacterium_B sp003151535
20120700_P3D_99	20120700_P3D_99_c_000000085946_60	unamended	7	0.12235	K00320_coenzyme_F420-dependent_N5,N10-methenyltetrahydromethanopterin_reductase_[EC:1.5.99.11]_[RN:R04464]	mer	Mer	WLP	d__Archaea;p__Methanobacteriota;c__Methanobacteria;o__Methanobacteriales;f__Methanobacteriaceae;g__Methanobacterium_B;s__Methanobacterium_B sp003151535
20120700_P3D_99	20120700_P3D_99_c_000000085914_11	unamended	7	0.164415	K00319_methylenetetrahydromethanopterin_dehydrogenase_[EC:1.5.99.9]_[RN:R04456]	mtd	Mtd	WLP	d__Archaea;p__Methanobacteriota;c__Methanobacteria;o__Methanobacteriales;f__Methanobacteriaceae;g__Methanobacterium_B;s__Methanobacterium_B sp003151535
20120700_P3D_99	20120700_P3D_99_c_000000085968_5	unamended	14	0.00439981	K01895_acetyl-CoA_synthetase_[EC:6.2.1.1]_[RN:R00235]_	acs	AcCoASyn	Acetate	d__Archaea;p__Methanobacteriota;c__Methanobacteria;o__Methanobacteriales;f__Methanobacteriaceae;g__Methanobacterium_B;s__Methanobacterium_B sp003151535
20120700_P3D_99	20120700_P3D_99_c_000000086018_34	unamended	14	0.0292545	K01895_acetyl-CoA_synthetase_[EC:6.2.1.1]_[RN:R00235]_	acs	AcCoASyn	Acetate	d__Archaea;p__Methanobacteriota;c__Methanobacteria;o__Methanobacteriales;f__Methanobacteriaceae;g__Methanobacterium_B;s__Methanobacterium_B sp003151535
20120700_P3D_99	20120700_P3D_99_c_000000085915_7	unamended	14	0.0282288	K22481_heterodisulfide_reductase_1_[EC:1.8.7.3]_[RN:R11931]	HdrB1	HdrA1B1C1	HeterodisulfideReductase	d__Archaea;p__Methanobacteriota;c__Methanobacteria;o__Methanobacteriales;f__Methanobacteriaceae;g__Methanobacterium_B;s__Methanobacterium_B sp003151535
20120700_P3D_99	20120700_P3D_99_c_000000085915_6	unamended	14	0.0725184	K22482_heterodisulfide_reductase_1_[EC:1.8.7.3]_[RN:R11931]	HdrC1	HdrA1B1C1	HeterodisulfideReductase	d__Archaea;p__Methanobacteriota;c__Methanobacteria;o__Methanobacteriales;f__Methanobacteriaceae;g__Methanobacterium_B;s__Methanobacterium_B sp003151535
20120700_P3D_99	20120700_P3D_99_c_000000085910_26	unamended	14	0.0620598	K03388_heterodisulfide_reductase_2_[EC:1.8.7.3_1.8.98.4_1.8.98.5_1.8.98.6]_[RN:R11928_R11931_R11943_R11944]	HdrA2	HdrA2B2C2	HeterodisulfideReductase	d__Archaea;p__Methanobacteriota;c__Methanobacteria;o__Methanobacteriales;f__Methanobacteriaceae;g__Methanobacterium_B;s__Methanobacterium_B sp003151535
20120700_P3D_99	20120700_P3D_99_c_000000085959_9	unamended	14	0.0292536	K03389_heterodisulfide_reductase_2_[EC:1.8.7.3_1.8.98.4_1.8.98.5_1.8.98.6]_[RN:R11928_R11931_R11943_R11944]	HdrB2	HdrA2B2C2	HeterodisulfideReductase	d__Archaea;p__Methanobacteriota;c__Methanobacteria;o__Methanobacteriales;f__Methanobacteriaceae;g__Methanobacterium_B;s__Methanobacterium_B sp003151535
20120700_P3D_99	20120700_P3D_99_c_000000085959_10	unamended	14	0.186799	K03390_heterodisulfide_reductase_2_[EC:1.8.7.3_1.8.98.4_1.8.98.5_1.8.98.6]_[RN:R11928_R11931_R11943_R11944]	HdrC2	HdrA2B2C2	HeterodisulfideReductase	d__Archaea;p__Methanobacteriota;c__Methanobacteria;o__Methanobacteriales;f__Methanobacteriaceae;g__Methanobacterium_B;s__Methanobacterium_B sp003151535
20120700_P3D_99	20120700_P3D_99_c_000000085960_25	unamended	14	0.0280577	MtaB_Methanolobus_psychrophilus_R15_AFV23118.1	MtaB	MtaBCA	Methanol_methanogenesis	d__Archaea;p__Methanobacteriota;c__Methanobacteria;o__Methanobacteriales;f__Methanobacteriaceae;g__Methanobacterium_B;s__Methanobacterium_B sp003151535
20120700_P3D_99	20120700_P3D_99_c_000000085960_25	unamended	14	0.0280577	K04480_methanol---5-hydroxybenzimidazolylcobamide_Co-methyltransferase_[EC:2.1.1.90]_[RN:R09098]	MtaB	MtaBCA	Methanol_methanogenesis	d__Archaea;p__Methanobacteriota;c__Methanobacteria;o__Methanobacteriales;f__Methanobacteriaceae;g__Methanobacterium_B;s__Methanobacterium_B sp003151535
20120700_P3D_99	20120700_P3D_99_c_000000085986_17	unamended	14	0.0268378	K14126_F420-non-reducing_hydrogenase_[EC:1.8.98.5]_[RN:R11943]	MvhA	MvhHydrogenase	MvhHydrogenase	d__Archaea;p__Methanobacteriota;c__Methanobacteria;o__Methanobacteriales;f__Methanobacteriaceae;g__Methanobacterium_B;s__Methanobacterium_B sp003151535
20120700_P3D_99	20120700_P3D_99_c_000000085931_29	unamended	14	0.061727	K00204_4Fe-4S_ferredoxin_	Fwdh	4Fe4S_Fd	WLP	d__Archaea;p__Methanobacteriota;c__Methanobacteria;o__Methanobacteriales;f__Methanobacteriaceae;g__Methanobacterium_B;s__Methanobacterium_B sp003151535
20120700_P3D_99	20120700_P3D_99_c_000000085931_24	unamended	14	0.0258994	K00200_formylmethanofuran_dehydrogenase_[EC:1.2.99.5]_[RN:R03015]_	FwdA	FormylMFN_DH	WLP	d__Archaea;p__Methanobacteriota;c__Methanobacteria;o__Methanobacteriales;f__Methanobacteriaceae;g__Methanobacterium_B;s__Methanobacterium_B sp003151535
20120700_P3D_99	20120700_P3D_99_c_000000085946_60	unamended	14	0.364543	K00320_coenzyme_F420-dependent_N5,N10-methenyltetrahydromethanopterin_reductase_[EC:1.5.99.11]_[RN:R04464]	mer	Mer	WLP	d__Archaea;p__Methanobacteriota;c__Methanobacteria;o__Methanobacteriales;f__Methanobacteriaceae;g__Methanobacterium_B;s__Methanobacterium_B sp003151535
20120700_P3D_99	20120700_P3D_99_c_000000085914_11	unamended	14	0.383771	K00319_methylenetetrahydromethanopterin_dehydrogenase_[EC:1.5.99.9]_[RN:R04456]	mtd	Mtd	WLP	d__Archaea;p__Methanobacteriota;c__Methanobacteria;o__Methanobacteriales;f__Methanobacteriaceae;g__Methanobacterium_B;s__Methanobacterium_B sp003151535
20120700_P3D_99	20120700_P3D_99_c_000000086018_34	unamended	21	0.0309084	K01895_acetyl-CoA_synthetase_[EC:6.2.1.1]_[RN:R00235]_	acs	AcCoASyn	Acetate	d__Archaea;p__Methanobacteriota;c__Methanobacteria;o__Methanobacteriales;f__Methanobacteriaceae;g__Methanobacterium_B;s__Methanobacterium_B sp003151535
20120700_P3D_99	20120700_P3D_99_c_000000085964_44	unamended	21	0.016207	K14093_energy-converting_hydrogenase_A_subunit_B	EhaB	EhaHydrogenase	EhaHydrogenase	d__Archaea;p__Methanobacteriota;c__Methanobacteria;o__Methanobacteriales;f__Methanobacteriaceae;g__Methanobacterium_B;s__Methanobacterium_B sp003151535
20120700_P3D_99	20120700_P3D_99_c_000000085910_26	unamended	21	0.0453479	K03388_heterodisulfide_reductase_2_[EC:1.8.7.3_1.8.98.4_1.8.98.5_1.8.98.6]_[RN:R11928_R11931_R11943_R11944]	HdrA2	HdrA2B2C2	HeterodisulfideReductase	d__Archaea;p__Methanobacteriota;c__Methanobacteria;o__Methanobacteriales;f__Methanobacteriaceae;g__Methanobacterium_B;s__Methanobacterium_B sp003151535
20120700_P3D_99	20120700_P3D_99_c_000000085959_10	unamended	21	0.167196	K03390_heterodisulfide_reductase_2_[EC:1.8.7.3_1.8.98.4_1.8.98.5_1.8.98.6]_[RN:R11928_R11931_R11943_R11944]	HdrC2	HdrA2B2C2	HeterodisulfideReductase	d__Archaea;p__Methanobacteriota;c__Methanobacteria;o__Methanobacteriales;f__Methanobacteriaceae;g__Methanobacterium_B;s__Methanobacterium_B sp003151535
20120700_P3D_99	20120700_P3D_99_c_000000085960_25	unamended	21	0.0150072	MtaB_Methanolobus_psychrophilus_R15_AFV23118.1	MtaB	MtaBCA	Methanol_methanogenesis	d__Archaea;p__Methanobacteriota;c__Methanobacteria;o__Methanobacteriales;f__Methanobacteriaceae;g__Methanobacterium_B;s__Methanobacterium_B sp003151535
20120700_P3D_99	20120700_P3D_99_c_000000085960_25	unamended	21	0.0150072	K04480_methanol---5-hydroxybenzimidazolylcobamide_Co-methyltransferase_[EC:2.1.1.90]_[RN:R09098]	MtaB	MtaBCA	Methanol_methanogenesis	d__Archaea;p__Methanobacteriota;c__Methanobacteria;o__Methanobacteriales;f__Methanobacteriaceae;g__Methanobacterium_B;s__Methanobacterium_B sp003151535
20120700_P3D_99	20120700_P3D_99_c_000000085986_17	unamended	21	0.0176967	K14126_F420-non-reducing_hydrogenase_[EC:1.8.98.5]_[RN:R11943]	MvhA	MvhHydrogenase	MvhHydrogenase	d__Archaea;p__Methanobacteriota;c__Methanobacteria;o__Methanobacteriales;f__Methanobacteriaceae;g__Methanobacterium_B;s__Methanobacterium_B sp003151535
20120700_P3D_99	20120700_P3D_99_c_000000085986_18	unamended	21	0.0293641	K14128_F420-non-reducing_hydrogenase_[EC:1.8.98.5]_[RN:R11943]	MvhG	MvhHydrogenase	MvhHydrogenase	d__Archaea;p__Methanobacteriota;c__Methanobacteria;o__Methanobacteriales;f__Methanobacteriaceae;g__Methanobacterium_B;s__Methanobacterium_B sp003151535
20120700_P3D_99	20120700_P3D_99_c_000000085931_28	unamended	21	0.0192831	K00205_4Fe-4S_ferredoxin_	FwdH	4Fe4S_Fd	WLP	d__Archaea;p__Methanobacteriota;c__Methanobacteria;o__Methanobacteriales;f__Methanobacteriaceae;g__Methanobacterium_B;s__Methanobacterium_B sp003151535
20120700_P3D_99	20120700_P3D_99_c_000000085931_24	unamended	21	0.0275064	K00200_formylmethanofuran_dehydrogenase_[EC:1.2.99.5]_[RN:R03015]_	FwdA	FormylMFN_DH	WLP	d__Archaea;p__Methanobacteriota;c__Methanobacteria;o__Methanobacteriales;f__Methanobacteriaceae;g__Methanobacterium_B;s__Methanobacterium_B sp003151535
20120700_P3D_99	20120700_P3D_99_c_000000085931_23	unamended	21	0.0478226	K00202_formylmethanofuran_dehydrogenase_[EC:1.2.99.5]_[RN:R03015]_	FwdC	FormylMFN_DH	WLP	d__Archaea;p__Methanobacteriota;c__Methanobacteria;o__Methanobacteriales;f__Methanobacteriaceae;g__Methanobacterium_B;s__Methanobacterium_B sp003151535
20120700_P3D_99	20120700_P3D_99_c_000000085975_13	unamended	21	0.0185855	K00672_formylmethanofuran--tetrahydromethanopterin_N-formyltransferase_[EC:2.3.1.101]_[RN:R03390]_	ftr	Ftr	WLP	d__Archaea;p__Methanobacteriota;c__Methanobacteria;o__Methanobacteriales;f__Methanobacteriaceae;g__Methanobacterium_B;s__Methanobacterium_B sp003151535
20120700_P3D_99	20120700_P3D_99_c_000000085946_60	unamended	21	0.237947	K00320_coenzyme_F420-dependent_N5,N10-methenyltetrahydromethanopterin_reductase_[EC:1.5.99.11]_[RN:R04464]	mer	Mer	WLP	d__Archaea;p__Methanobacteriota;c__Methanobacteria;o__Methanobacteriales;f__Methanobacteriaceae;g__Methanobacterium_B;s__Methanobacterium_B sp003151535
20120700_P3D_99	20120700_P3D_99_c_000000085914_11	unamended	21	0.253603	K00319_methylenetetrahydromethanopterin_dehydrogenase_[EC:1.5.99.9]_[RN:R04456]	mtd	Mtd	WLP	d__Archaea;p__Methanobacteriota;c__Methanobacteria;o__Methanobacteriales;f__Methanobacteriaceae;g__Methanobacterium_B;s__Methanobacterium_B sp003151535
20120700_P3D_99	20120700_P3D_99_c_000000085968_5	unamended	35	0.00228607	K01895_acetyl-CoA_synthetase_[EC:6.2.1.1]_[RN:R00235]_	acs	AcCoASyn	Acetate	d__Archaea;p__Methanobacteriota;c__Methanobacteria;o__Methanobacteriales;f__Methanobacteriaceae;g__Methanobacterium_B;s__Methanobacterium_B sp003151535
20120700_P3D_99	20120700_P3D_99_c_000000085998_5	unamended	35	0.0174163	K01895_acetyl-CoA_synthetase_[EC:6.2.1.1]_[RN:R00235]_	acs	AcCoASyn	Acetate	d__Archaea;p__Methanobacteriota;c__Methanobacteria;o__Methanobacteriales;f__Methanobacteriaceae;g__Methanobacterium_B;s__Methanobacterium_B sp003151535
20120700_P3D_99	20120700_P3D_99_c_000000086018_34	unamended	35	0.0213607	K01895_acetyl-CoA_synthetase_[EC:6.2.1.1]_[RN:R00235]_	acs	AcCoASyn	Acetate	d__Archaea;p__Methanobacteriota;c__Methanobacteria;o__Methanobacteriales;f__Methanobacteriaceae;g__Methanobacterium_B;s__Methanobacterium_B sp003151535
20120700_P3D_99	20120700_P3D_99_c_000000085964_44	unamended	35	0.0799635	K14093_energy-converting_hydrogenase_A_subunit_B	EhaB	EhaHydrogenase	EhaHydrogenase	d__Archaea;p__Methanobacteriota;c__Methanobacteria;o__Methanobacteriales;f__Methanobacteriaceae;g__Methanobacterium_B;s__Methanobacterium_B sp003151535
20120700_P3D_99	20120700_P3D_99_c_000000085915_6	unamended	35	0.00685401	K22482_heterodisulfide_reductase_1_[EC:1.8.7.3]_[RN:R11931]	HdrC1	HdrA1B1C1	HeterodisulfideReductase	d__Archaea;p__Methanobacteriota;c__Methanobacteria;o__Methanobacteriales;f__Methanobacteriaceae;g__Methanobacterium_B;s__Methanobacterium_B sp003151535
20120700_P3D_99	20120700_P3D_99_c_000000085910_26	unamended	35	0.0743347	K03388_heterodisulfide_reductase_2_[EC:1.8.7.3_1.8.98.4_1.8.98.5_1.8.98.6]_[RN:R11928_R11931_R11943_R11944]	HdrA2	HdrA2B2C2	HeterodisulfideReductase	d__Archaea;p__Methanobacteriota;c__Methanobacteria;o__Methanobacteriales;f__Methanobacteriaceae;g__Methanobacterium_B;s__Methanobacterium_B sp003151535
20120700_P3D_99	20120700_P3D_99_c_000000085959_9	unamended	35	0.0464475	K03389_heterodisulfide_reductase_2_[EC:1.8.7.3_1.8.98.4_1.8.98.5_1.8.98.6]_[RN:R11928_R11931_R11943_R11944]	HdrB2	HdrA2B2C2	HeterodisulfideReductase	d__Archaea;p__Methanobacteriota;c__Methanobacteria;o__Methanobacteriales;f__Methanobacteriaceae;g__Methanobacterium_B;s__Methanobacterium_B sp003151535
20120700_P3D_99	20120700_P3D_99_c_000000085959_10	unamended	35	0.123603	K03390_heterodisulfide_reductase_2_[EC:1.8.7.3_1.8.98.4_1.8.98.5_1.8.98.6]_[RN:R11928_R11931_R11943_R11944]	HdrC2	HdrA2B2C2	HeterodisulfideReductase	d__Archaea;p__Methanobacteriota;c__Methanobacteria;o__Methanobacteriales;f__Methanobacteriaceae;g__Methanobacterium_B;s__Methanobacterium_B sp003151535
20120700_P3D_99	20120700_P3D_99_c_000000085986_17	unamended	35	0.0112596	K14126_F420-non-reducing_hydrogenase_[EC:1.8.98.5]_[RN:R11943]	MvhA	MvhHydrogenase	MvhHydrogenase	d__Archaea;p__Methanobacteriota;c__Methanobacteria;o__Methanobacteriales;f__Methanobacteriaceae;g__Methanobacterium_B;s__Methanobacterium_B sp003151535
20120700_P3D_99	20120700_P3D_99_c_000000085986_18	unamended	35	0.0220952	K14128_F420-non-reducing_hydrogenase_[EC:1.8.98.5]_[RN:R11943]	MvhG	MvhHydrogenase	MvhHydrogenase	d__Archaea;p__Methanobacteriota;c__Methanobacteria;o__Methanobacteriales;f__Methanobacteriaceae;g__Methanobacterium_B;s__Methanobacterium_B sp003151535
20120700_P3D_99	20120700_P3D_99_c_000000085931_28	unamended	35	0.0190281	K00205_4Fe-4S_ferredoxin_	FwdH	4Fe4S_Fd	WLP	d__Archaea;p__Methanobacteriota;c__Methanobacteria;o__Methanobacteriales;f__Methanobacteriaceae;g__Methanobacterium_B;s__Methanobacterium_B sp003151535
20120700_P3D_99	20120700_P3D_99_c_000000085931_24	unamended	35	0.0166447	K00200_formylmethanofuran_dehydrogenase_[EC:1.2.99.5]_[RN:R03015]_	FwdA	FormylMFN_DH	WLP	d__Archaea;p__Methanobacteriota;c__Methanobacteria;o__Methanobacteriales;f__Methanobacteriaceae;g__Methanobacterium_B;s__Methanobacterium_B sp003151535
20120700_P3D_99	20120700_P3D_99_c_000000085931_23	unamended	35	0.0560139	K00202_formylmethanofuran_dehydrogenase_[EC:1.2.99.5]_[RN:R03015]_	FwdC	FormylMFN_DH	WLP	d__Archaea;p__Methanobacteriota;c__Methanobacteria;o__Methanobacteriales;f__Methanobacteriaceae;g__Methanobacterium_B;s__Methanobacterium_B sp003151535
20120700_P3D_99	20120700_P3D_99_c_000000086008_14	unamended	35	0.0924163	K11261_formylmethanofuran_dehydrogenase_[EC:1.2.99.5]_[RN:R03015]_	FwdE	FormylMFN_DH	WLP	d__Archaea;p__Methanobacteriota;c__Methanobacteria;o__Methanobacteriales;f__Methanobacteriaceae;g__Methanobacterium_B;s__Methanobacterium_B sp003151535
20120700_P3D_99	20120700_P3D_99_c_000000085997_3	unamended	35	0.037665	K01499_methenyltetrahydromethanopterin_cyclohydrolase_[EC:3.5.4.27]_[RN:R03464]_	mch	Mch	WLP	d__Archaea;p__Methanobacteriota;c__Methanobacteria;o__Methanobacteriales;f__Methanobacteriaceae;g__Methanobacterium_B;s__Methanobacterium_B sp003151535
20120700_P3D_99	20120700_P3D_99_c_000000085946_60	unamended	35	0.795377	K00320_coenzyme_F420-dependent_N5,N10-methenyltetrahydromethanopterin_reductase_[EC:1.5.99.11]_[RN:R04464]	mer	Mer	WLP	d__Archaea;p__Methanobacteriota;c__Methanobacteria;o__Methanobacteriales;f__Methanobacteriaceae;g__Methanobacterium_B;s__Methanobacterium_B sp003151535
20120700_P3D_99	20120700_P3D_99_c_000000085914_11	unamended	35	0.303955	K00319_methylenetetrahydromethanopterin_dehydrogenase_[EC:1.5.99.9]_[RN:R04456]	mtd	Mtd	WLP	d__Archaea;p__Methanobacteriota;c__Methanobacteria;o__Methanobacteriales;f__Methanobacteriaceae;g__Methanobacterium_B;s__Methanobacterium_B sp003151535
20120800_E1X_9	20120800_E1X_9_c_000000003894_38	catechin	7	0.117594	K00441_coenzyme_F420_hydrogenase_subunit_beta_[EC:1.12.98.1]	FrhB	FrhHydrogenase	F420_Hydrogenase	d__Archaea;p__Halobacteriota;c__Methanomicrobia;o__Methanomicrobiales;f__Methanoregulaceae;g__Methanoregula;s__
20120800_E1X_9	20120800_E1X_9_c_000000003896_38	catechin	7	0.0157993	K00399_methyl-coenzyme_M_reductase_[EC:2.8.4.1]_[RN:R04541]	McrA	McrABG	McrComplex	d__Archaea;p__Halobacteriota;c__Methanomicrobia;o__Methanomicrobiales;f__Methanoregulaceae;g__Methanoregula;s__
20120800_E1X_9	20120800_E1X_9_c_000000003896_42	catechin	7	0.0321345	K00401_methyl-coenzyme_M_reductase_[EC:2.8.4.1]_[RN:R04541]	McrB	McrABG	McrComplex	d__Archaea;p__Halobacteriota;c__Methanomicrobia;o__Methanomicrobiales;f__Methanoregulaceae;g__Methanoregula;s__
20120800_E1X_9	20120800_E1X_9_c_000000003896_39	catechin	7	0.0217093	K00402_methyl-coenzyme_M_reductase_[EC:2.8.4.1]_[RN:R04541]	McrG	McrABG	McrComplex	d__Archaea;p__Halobacteriota;c__Methanomicrobia;o__Methanomicrobiales;f__Methanoregulaceae;g__Methanoregula;s__
20120800_E1X_9	20120800_E1X_9_c_000000003894_145	catechin	7	0.0553986	K00577_tetrahydromethanopterin_S-methyltransferase_[EC:2.1.1.86]_[RN:R04347]	MtrA	MtrA-H	MtrComplex	d__Archaea;p__Halobacteriota;c__Methanomicrobia;o__Methanomicrobiales;f__Methanoregulaceae;g__Methanoregula;s__
20120800_E1X_9	20120800_E1X_9_c_000000003894_148	catechin	7	0.0233618	K00580_tetrahydromethanopterin_S-methyltransferase_[EC:2.1.1.86]_[RN:R04347]	MtrD	MtrA-H	MtrComplex	d__Archaea;p__Halobacteriota;c__Methanomicrobia;o__Methanomicrobiales;f__Methanoregulaceae;g__Methanoregula;s__
20120800_E1X_9	20120800_E1X_9_c_000000003894_149	catechin	7	0.00431533	K00581_tetrahydromethanopterin_S-methyltransferase_[EC:2.1.1.86]_[RN:R04347]	MtrE	MtrA-H	MtrComplex	d__Archaea;p__Halobacteriota;c__Methanomicrobia;o__Methanomicrobiales;f__Methanoregulaceae;g__Methanoregula;s__
20120800_E1X_9	20120800_E1X_9_c_000000003894_103	catechin	7	0.059221	K00320_coenzyme_F420-dependent_N5,N10-methenyltetrahydromethanopterin_reductase_[EC:1.5.99.11]_[RN:R04464]	mer	Mer	WLP	d__Archaea;p__Halobacteriota;c__Methanomicrobia;o__Methanomicrobiales;f__Methanoregulaceae;g__Methanoregula;s__
20120800_E1X_9	20120800_E1X_9_c_000000003894_105	catechin	7	0.0208893	K00319_methylenetetrahydromethanopterin_dehydrogenase_[EC:1.5.99.9]_[RN:R04456]	mtd	Mtd	WLP	d__Archaea;p__Halobacteriota;c__Methanomicrobia;o__Methanomicrobiales;f__Methanoregulaceae;g__Methanoregula;s__
20120800_E1X_9	20120800_E1X_9_c_000000003894_38	catechin	14	0.225318	K00441_coenzyme_F420_hydrogenase_subunit_beta_[EC:1.12.98.1]	FrhB	FrhHydrogenase	F420_Hydrogenase	d__Archaea;p__Halobacteriota;c__Methanomicrobia;o__Methanomicrobiales;f__Methanoregulaceae;g__Methanoregula;s__
20120800_E1X_9	20120800_E1X_9_c_000000003896_38	catechin	14	0.0020112	K00399_methyl-coenzyme_M_reductase_[EC:2.8.4.1]_[RN:R04541]	McrA	McrABG	McrComplex	d__Archaea;p__Halobacteriota;c__Methanomicrobia;o__Methanomicrobiales;f__Methanoregulaceae;g__Methanoregula;s__
20120800_E1X_9	20120800_E1X_9_c_000000003896_42	catechin	14	0.050512	K00401_methyl-coenzyme_M_reductase_[EC:2.8.4.1]_[RN:R04541]	McrB	McrABG	McrComplex	d__Archaea;p__Halobacteriota;c__Methanomicrobia;o__Methanomicrobiales;f__Methanoregulaceae;g__Methanoregula;s__
20120800_E1X_9	20120800_E1X_9_c_000000003896_39	catechin	14	0.0965798	K00402_methyl-coenzyme_M_reductase_[EC:2.8.4.1]_[RN:R04541]	McrG	McrABG	McrComplex	d__Archaea;p__Halobacteriota;c__Methanomicrobia;o__Methanomicrobiales;f__Methanoregulaceae;g__Methanoregula;s__
20120800_E1X_9	20120800_E1X_9_c_000000003894_143	catechin	14	0.018424	K00577_tetrahydromethanopterin_S-methyltransferase_[EC:2.1.1.86]_[RN:R04347]	MtrA	MtrA-H	MtrComplex	d__Archaea;p__Halobacteriota;c__Methanomicrobia;o__Methanomicrobiales;f__Methanoregulaceae;g__Methanoregula;s__
20120800_E1X_9	20120800_E1X_9_c_000000003894_145	catechin	14	0.0507352	K00577_tetrahydromethanopterin_S-methyltransferase_[EC:2.1.1.86]_[RN:R04347]	MtrA	MtrA-H	MtrComplex	d__Archaea;p__Halobacteriota;c__Methanomicrobia;o__Methanomicrobiales;f__Methanoregulaceae;g__Methanoregula;s__
20120800_E1X_9	20120800_E1X_9_c_000000003894_148	catechin	14	0.00549783	K00580_tetrahydromethanopterin_S-methyltransferase_[EC:2.1.1.86]_[RN:R04347]	MtrD	MtrA-H	MtrComplex	d__Archaea;p__Halobacteriota;c__Methanomicrobia;o__Methanomicrobiales;f__Methanoregulaceae;g__Methanoregula;s__
20120800_E1X_9	20120800_E1X_9_c_000000003894_149	catechin	14	0.0225308	K00581_tetrahydromethanopterin_S-methyltransferase_[EC:2.1.1.86]_[RN:R04347]	MtrE	MtrA-H	MtrComplex	d__Archaea;p__Halobacteriota;c__Methanomicrobia;o__Methanomicrobiales;f__Methanoregulaceae;g__Methanoregula;s__
20120800_E1X_9	20120800_E1X_9_c_000000003894_144	catechin	14	0.0205508	K00582_tetrahydromethanopterin_S-methyltransferase_[EC:2.1.1.86]_[RN:R04347]	MtrF	MtrA-H	MtrComplex	d__Archaea;p__Halobacteriota;c__Methanomicrobia;o__Methanomicrobiales;f__Methanoregulaceae;g__Methanoregula;s__
20120800_E1X_9	20120800_E1X_9_c_000000003894_103	catechin	14	0.115962	K00320_coenzyme_F420-dependent_N5,N10-methenyltetrahydromethanopterin_reductase_[EC:1.5.99.11]_[RN:R04464]	mer	Mer	WLP	d__Archaea;p__Halobacteriota;c__Methanomicrobia;o__Methanomicrobiales;f__Methanoregulaceae;g__Methanoregula;s__
20120800_E1X_9	20120800_E1X_9_c_000000003894_105	catechin	14	0.0157528	K00319_methylenetetrahydromethanopterin_dehydrogenase_[EC:1.5.99.9]_[RN:R04456]	mtd	Mtd	WLP	d__Archaea;p__Halobacteriota;c__Methanomicrobia;o__Methanomicrobiales;f__Methanoregulaceae;g__Methanoregula;s__
20120800_E1X_9	20120800_E1X_9_c_000000003894_38	catechin	21	0.0113919	K00441_coenzyme_F420_hydrogenase_subunit_beta_[EC:1.12.98.1]	FrhB	FrhHydrogenase	F420_Hydrogenase	d__Archaea;p__Halobacteriota;c__Methanomicrobia;o__Methanomicrobiales;f__Methanoregulaceae;g__Methanoregula;s__
20120800_E1X_9	20120800_E1X_9_c_000000003896_38	catechin	21	0.00818918	K00399_methyl-coenzyme_M_reductase_[EC:2.8.4.1]_[RN:R04541]	McrA	McrABG	McrComplex	d__Archaea;p__Halobacteriota;c__Methanomicrobia;o__Methanomicrobiales;f__Methanoregulaceae;g__Methanoregula;s__
20120800_E1X_9	20120800_E1X_9_c_000000003896_42	catechin	21	0.023642	K00401_methyl-coenzyme_M_reductase_[EC:2.8.4.1]_[RN:R04541]	McrB	McrABG	McrComplex	d__Archaea;p__Halobacteriota;c__Methanomicrobia;o__Methanomicrobiales;f__Methanoregulaceae;g__Methanoregula;s__
20120800_E1X_9	20120800_E1X_9_c_000000003894_103	catechin	21	0.0034972	K00320_coenzyme_F420-dependent_N5,N10-methenyltetrahydromethanopterin_reductase_[EC:1.5.99.11]_[RN:R04464]	mer	Mer	WLP	d__Archaea;p__Halobacteriota;c__Methanomicrobia;o__Methanomicrobiales;f__Methanoregulaceae;g__Methanoregula;s__
20120800_E1X_9	20120800_E1X_9_c_000000003894_105	catechin	21	0.0204729	K00319_methylenetetrahydromethanopterin_dehydrogenase_[EC:1.5.99.9]_[RN:R04456]	mtd	Mtd	WLP	d__Archaea;p__Halobacteriota;c__Methanomicrobia;o__Methanomicrobiales;f__Methanoregulaceae;g__Methanoregula;s__
20120800_E1X_9	20120800_E1X_9_c_000000003894_38	catechin	35	0.0499617	K00441_coenzyme_F420_hydrogenase_subunit_beta_[EC:1.12.98.1]	FrhB	FrhHydrogenase	F420_Hydrogenase	d__Archaea;p__Halobacteriota;c__Methanomicrobia;o__Methanomicrobiales;f__Methanoregulaceae;g__Methanoregula;s__
20120800_E1X_9	20120800_E1X_9_c_000000003896_38	catechin	35	0.00897888	K00399_methyl-coenzyme_M_reductase_[EC:2.8.4.1]_[RN:R04541]	McrA	McrABG	McrComplex	d__Archaea;p__Halobacteriota;c__Methanomicrobia;o__Methanomicrobiales;f__Methanoregulaceae;g__Methanoregula;s__
20120800_E1X_9	20120800_E1X_9_c_000000003896_42	catechin	35	0.0384028	K00401_methyl-coenzyme_M_reductase_[EC:2.8.4.1]_[RN:R04541]	McrB	McrABG	McrComplex	d__Archaea;p__Halobacteriota;c__Methanomicrobia;o__Methanomicrobiales;f__Methanoregulaceae;g__Methanoregula;s__
20120800_E1X_9	20120800_E1X_9_c_000000003894_105	catechin	35	0.0119718	K00319_methylenetetrahydromethanopterin_dehydrogenase_[EC:1.5.99.9]_[RN:R04456]	mtd	Mtd	WLP	d__Archaea;p__Halobacteriota;c__Methanomicrobia;o__Methanomicrobiales;f__Methanoregulaceae;g__Methanoregula;s__
20120800_E1X_9	20120800_E1X_9_c_000000003894_38	unamended	0	0.101054	K00441_coenzyme_F420_hydrogenase_subunit_beta_[EC:1.12.98.1]	FrhB	FrhHydrogenase	F420_Hydrogenase	d__Archaea;p__Halobacteriota;c__Methanomicrobia;o__Methanomicrobiales;f__Methanoregulaceae;g__Methanoregula;s__
20120800_E1X_9	20120800_E1X_9_c_000000003896_44	unamended	0	0.0104164	K03388_heterodisulfide_reductase_2_[EC:1.8.7.3_1.8.98.4_1.8.98.5_1.8.98.6]_[RN:R11928_R11931_R11943_R11944]	HdrA2	HdrA2B2C2	HeterodisulfideReductase	d__Archaea;p__Halobacteriota;c__Methanomicrobia;o__Methanomicrobiales;f__Methanoregulaceae;g__Methanoregula;s__
20120800_E1X_9	20120800_E1X_9_c_000000003896_38	unamended	0	0.00673266	K00399_methyl-coenzyme_M_reductase_[EC:2.8.4.1]_[RN:R04541]	McrA	McrABG	McrComplex	d__Archaea;p__Halobacteriota;c__Methanomicrobia;o__Methanomicrobiales;f__Methanoregulaceae;g__Methanoregula;s__
20120800_E1X_9	20120800_E1X_9_c_000000003896_42	unamended	0	0.0117859	K00401_methyl-coenzyme_M_reductase_[EC:2.8.4.1]_[RN:R04541]	McrB	McrABG	McrComplex	d__Archaea;p__Halobacteriota;c__Methanomicrobia;o__Methanomicrobiales;f__Methanoregulaceae;g__Methanoregula;s__
20120800_E1X_9	20120800_E1X_9_c_000000003896_39	unamended	0	0.0145056	K00402_methyl-coenzyme_M_reductase_[EC:2.8.4.1]_[RN:R04541]	McrG	McrABG	McrComplex	d__Archaea;p__Halobacteriota;c__Methanomicrobia;o__Methanomicrobiales;f__Methanoregulaceae;g__Methanoregula;s__
20120800_E1X_9	20120800_E1X_9_c_000000003894_143	unamended	0	0.0100635	K00577_tetrahydromethanopterin_S-methyltransferase_[EC:2.1.1.86]_[RN:R04347]	MtrA	MtrA-H	MtrComplex	d__Archaea;p__Halobacteriota;c__Methanomicrobia;o__Methanomicrobiales;f__Methanoregulaceae;g__Methanoregula;s__
20120800_E1X_9	20120800_E1X_9_c_000000003894_147	unamended	0	0.0295943	K00579_tetrahydromethanopterin_S-methyltransferase_[EC:2.1.1.86]_[RN:R04347]	MtrC	MtrA-H	MtrComplex	d__Archaea;p__Halobacteriota;c__Methanomicrobia;o__Methanomicrobiales;f__Methanoregulaceae;g__Methanoregula;s__
20120800_E1X_9	20120800_E1X_9_c_000000003894_148	unamended	0	0.0133577	K00580_tetrahydromethanopterin_S-methyltransferase_[EC:2.1.1.86]_[RN:R04347]	MtrD	MtrA-H	MtrComplex	d__Archaea;p__Halobacteriota;c__Methanomicrobia;o__Methanomicrobiales;f__Methanoregulaceae;g__Methanoregula;s__
20120800_E1X_9	20120800_E1X_9_c_000000003894_149	unamended	0	0.0151801	K00581_tetrahydromethanopterin_S-methyltransferase_[EC:2.1.1.86]_[RN:R04347]	MtrE	MtrA-H	MtrComplex	d__Archaea;p__Halobacteriota;c__Methanomicrobia;o__Methanomicrobiales;f__Methanoregulaceae;g__Methanoregula;s__
20120800_E1X_9	20120800_E1X_9_c_000000003894_142	unamended	0	0.00357749	K00584_tetrahydromethanopterin_S-methyltransferase_[EC:2.1.1.86]_[RN:R04347]	MtrH	MtrA-H	MtrComplex	d__Archaea;p__Halobacteriota;c__Methanomicrobia;o__Methanomicrobiales;f__Methanoregulaceae;g__Methanoregula;s__
20120800_E1X_9	20120800_E1X_9_c_000000003894_103	unamended	0	0.103295	K00320_coenzyme_F420-dependent_N5,N10-methenyltetrahydromethanopterin_reductase_[EC:1.5.99.11]_[RN:R04464]	mer	Mer	WLP	d__Archaea;p__Halobacteriota;c__Methanomicrobia;o__Methanomicrobiales;f__Methanoregulaceae;g__Methanoregula;s__
20120800_E1X_9	20120800_E1X_9_c_000000003894_105	unamended	0	0.0382249	K00319_methylenetetrahydromethanopterin_dehydrogenase_[EC:1.5.99.9]_[RN:R04456]	mtd	Mtd	WLP	d__Archaea;p__Halobacteriota;c__Methanomicrobia;o__Methanomicrobiales;f__Methanoregulaceae;g__Methanoregula;s__
20120800_E1X_9	20120800_E1X_9_c_000000003894_41	unamended	7	0.0022725	K00440_coenzyme_F420_hydrogenase_subunit_alpha_[EC:1.12.98.1]	FrhA	FrhHydrogenase	F420_Hydrogenase	d__Archaea;p__Halobacteriota;c__Methanomicrobia;o__Methanomicrobiales;f__Methanoregulaceae;g__Methanoregula;s__
20120800_E1X_9	20120800_E1X_9_c_000000003894_38	unamended	7	0.0817775	K00441_coenzyme_F420_hydrogenase_subunit_beta_[EC:1.12.98.1]	FrhB	FrhHydrogenase	F420_Hydrogenase	d__Archaea;p__Halobacteriota;c__Methanomicrobia;o__Methanomicrobiales;f__Methanoregulaceae;g__Methanoregula;s__
20120800_E1X_9	20120800_E1X_9_c_000000003896_38	unamended	7	0.0231024	K00399_methyl-coenzyme_M_reductase_[EC:2.8.4.1]_[RN:R04541]	McrA	McrABG	McrComplex	d__Archaea;p__Halobacteriota;c__Methanomicrobia;o__Methanomicrobiales;f__Methanoregulaceae;g__Methanoregula;s__
20120800_E1X_9	20120800_E1X_9_c_000000003896_42	unamended	7	0.0450505	K00401_methyl-coenzyme_M_reductase_[EC:2.8.4.1]_[RN:R04541]	McrB	McrABG	McrComplex	d__Archaea;p__Halobacteriota;c__Methanomicrobia;o__Methanomicrobiales;f__Methanoregulaceae;g__Methanoregula;s__
20120800_E1X_9	20120800_E1X_9_c_000000003896_39	unamended	7	0.0220267	K00402_methyl-coenzyme_M_reductase_[EC:2.8.4.1]_[RN:R04541]	McrG	McrABG	McrComplex	d__Archaea;p__Halobacteriota;c__Methanomicrobia;o__Methanomicrobiales;f__Methanoregulaceae;g__Methanoregula;s__
20120800_E1X_9	20120800_E1X_9_c_000000003894_143	unamended	7	0.00844335	K00577_tetrahydromethanopterin_S-methyltransferase_[EC:2.1.1.86]_[RN:R04347]	MtrA	MtrA-H	MtrComplex	d__Archaea;p__Halobacteriota;c__Methanomicrobia;o__Methanomicrobiales;f__Methanoregulaceae;g__Methanoregula;s__
20120800_E1X_9	20120800_E1X_9_c_000000003894_145	unamended	7	0.0230864	K00577_tetrahydromethanopterin_S-methyltransferase_[EC:2.1.1.86]_[RN:R04347]	MtrA	MtrA-H	MtrComplex	d__Archaea;p__Halobacteriota;c__Methanomicrobia;o__Methanomicrobiales;f__Methanoregulaceae;g__Methanoregula;s__
20120800_E1X_9	20120800_E1X_9_c_000000003894_147	unamended	7	0.0694926	K00579_tetrahydromethanopterin_S-methyltransferase_[EC:2.1.1.86]_[RN:R04347]	MtrC	MtrA-H	MtrComplex	d__Archaea;p__Halobacteriota;c__Methanomicrobia;o__Methanomicrobiales;f__Methanoregulaceae;g__Methanoregula;s__
20120800_E1X_9	20120800_E1X_9_c_000000003894_142	unamended	7	0.0240123	K00584_tetrahydromethanopterin_S-methyltransferase_[EC:2.1.1.86]_[RN:R04347]	MtrH	MtrA-H	MtrComplex	d__Archaea;p__Halobacteriota;c__Methanomicrobia;o__Methanomicrobiales;f__Methanoregulaceae;g__Methanoregula;s__
20120800_E1X_9	20120800_E1X_9_c_000000003894_103	unamended	7	0.0171393	K00320_coenzyme_F420-dependent_N5,N10-methenyltetrahydromethanopterin_reductase_[EC:1.5.99.11]_[RN:R04464]	mer	Mer	WLP	d__Archaea;p__Halobacteriota;c__Methanomicrobia;o__Methanomicrobiales;f__Methanoregulaceae;g__Methanoregula;s__
20120800_E1X_9	20120800_E1X_9_c_000000003894_38	unamended	21	0.00449303	K00441_coenzyme_F420_hydrogenase_subunit_beta_[EC:1.12.98.1]	FrhB	FrhHydrogenase	F420_Hydrogenase	d__Archaea;p__Halobacteriota;c__Methanomicrobia;o__Methanomicrobiales;f__Methanoregulaceae;g__Methanoregula;s__
20120800_E1X_9	20120800_E1X_9_c_000000003896_42	unamended	21	0.0124328	K00401_methyl-coenzyme_M_reductase_[EC:2.8.4.1]_[RN:R04541]	McrB	McrABG	McrComplex	d__Archaea;p__Halobacteriota;c__Methanomicrobia;o__Methanomicrobiales;f__Methanoregulaceae;g__Methanoregula;s__
20120800_E1X_9	20120800_E1X_9_c_000000003894_147	unamended	21	0.0239681	K00579_tetrahydromethanopterin_S-methyltransferase_[EC:2.1.1.86]_[RN:R04347]	MtrC	MtrA-H	MtrComplex	d__Archaea;p__Halobacteriota;c__Methanomicrobia;o__Methanomicrobiales;f__Methanoregulaceae;g__Methanoregula;s__
20120800_E1X_9	20120800_E1X_9_c_000000003894_142	unamended	21	0.0236079	K00584_tetrahydromethanopterin_S-methyltransferase_[EC:2.1.1.86]_[RN:R04347]	MtrH	MtrA-H	MtrComplex	d__Archaea;p__Halobacteriota;c__Methanomicrobia;o__Methanomicrobiales;f__Methanoregulaceae;g__Methanoregula;s__
20120800_E1X_9	20120800_E1X_9_c_000000003894_103	unamended	21	0.0289657	K00320_coenzyme_F420-dependent_N5,N10-methenyltetrahydromethanopterin_reductase_[EC:1.5.99.11]_[RN:R04464]	mer	Mer	WLP	d__Archaea;p__Halobacteriota;c__Methanomicrobia;o__Methanomicrobiales;f__Methanoregulaceae;g__Methanoregula;s__
20120800_E1X_9	20120800_E1X_9_c_000000003894_38	unamended	35	0.133009	K00441_coenzyme_F420_hydrogenase_subunit_beta_[EC:1.12.98.1]	FrhB	FrhHydrogenase	F420_Hydrogenase	d__Archaea;p__Halobacteriota;c__Methanomicrobia;o__Methanomicrobiales;f__Methanoregulaceae;g__Methanoregula;s__
20120800_E1X_9	20120800_E1X_9_c_000000003896_38	unamended	35	0.00501152	K00399_methyl-coenzyme_M_reductase_[EC:2.8.4.1]_[RN:R04541]	McrA	McrABG	McrComplex	d__Archaea;p__Halobacteriota;c__Methanomicrobia;o__Methanomicrobiales;f__Methanoregulaceae;g__Methanoregula;s__
20120800_E1X_9	20120800_E1X_9_c_000000003896_42	unamended	35	0.0856246	K00401_methyl-coenzyme_M_reductase_[EC:2.8.4.1]_[RN:R04541]	McrB	McrABG	McrComplex	d__Archaea;p__Halobacteriota;c__Methanomicrobia;o__Methanomicrobiales;f__Methanoregulaceae;g__Methanoregula;s__
20120800_E1X_9	20120800_E1X_9_c_000000003896_39	unamended	35	0.0537426	K00402_methyl-coenzyme_M_reductase_[EC:2.8.4.1]_[RN:R04541]	McrG	McrABG	McrComplex	d__Archaea;p__Halobacteriota;c__Methanomicrobia;o__Methanomicrobiales;f__Methanoregulaceae;g__Methanoregula;s__
20120800_E1X_9	20120800_E1X_9_c_000000003894_143	unamended	35	0.0171736	K00577_tetrahydromethanopterin_S-methyltransferase_[EC:2.1.1.86]_[RN:R04347]	MtrA	MtrA-H	MtrComplex	d__Archaea;p__Halobacteriota;c__Methanomicrobia;o__Methanomicrobiales;f__Methanoregulaceae;g__Methanoregula;s__
20120800_E1X_9	20120800_E1X_9_c_000000003894_147	unamended	35	0.0756838	K00579_tetrahydromethanopterin_S-methyltransferase_[EC:2.1.1.86]_[RN:R04347]	MtrC	MtrA-H	MtrComplex	d__Archaea;p__Halobacteriota;c__Methanomicrobia;o__Methanomicrobiales;f__Methanoregulaceae;g__Methanoregula;s__
20120800_E1X_9	20120800_E1X_9_c_000000003894_148	unamended	35	0.104278	K00580_tetrahydromethanopterin_S-methyltransferase_[EC:2.1.1.86]_[RN:R04347]	MtrD	MtrA-H	MtrComplex	d__Archaea;p__Halobacteriota;c__Methanomicrobia;o__Methanomicrobiales;f__Methanoregulaceae;g__Methanoregula;s__
20120800_E1X_9	20120800_E1X_9_c_000000003894_149	unamended	35	0.072271	K00581_tetrahydromethanopterin_S-methyltransferase_[EC:2.1.1.86]_[RN:R04347]	MtrE	MtrA-H	MtrComplex	d__Archaea;p__Halobacteriota;c__Methanomicrobia;o__Methanomicrobiales;f__Methanoregulaceae;g__Methanoregula;s__
20120800_E1X_9	20120800_E1X_9_c_000000003894_103	unamended	35	0.0984481	K00320_coenzyme_F420-dependent_N5,N10-methenyltetrahydromethanopterin_reductase_[EC:1.5.99.11]_[RN:R04464]	mer	Mer	WLP	d__Archaea;p__Halobacteriota;c__Methanomicrobia;o__Methanomicrobiales;f__Methanoregulaceae;g__Methanoregula;s__
20120800_E2D_16	20120800_E2D_16_c_000000002472_13	catechin	7	0.0355012	K00441_coenzyme_F420_hydrogenase_subunit_beta_[EC:1.12.98.1]	FrhB	FrhHydrogenase	F420_Hydrogenase	d__Archaea;p__Halobacteriota;c__Bog-38;o__Bog-38;f__Bog-38;g__Bog-38;s__Bog-38 sp003162175
20120800_E2D_16	20120800_E2D_16_c_000000002377_5	catechin	7	0.00902024	K00577_tetrahydromethanopterin_S-methyltransferase_[EC:2.1.1.86]_[RN:R04347]	MtrA	MtrA-H	MtrComplex	d__Archaea;p__Halobacteriota;c__Bog-38;o__Bog-38;f__Bog-38;g__Bog-38;s__Bog-38 sp003162175
20120800_E2D_16	20120800_E2D_16_c_000000002377_4	catechin	7	0.0563761	K00578_tetrahydromethanopterin_S-methyltransferase_[EC:2.1.1.86]_[RN:R04347]	MtrB	MtrA-H	MtrComplex	d__Archaea;p__Halobacteriota;c__Bog-38;o__Bog-38;f__Bog-38;g__Bog-38;s__Bog-38 sp003162175
20120800_E2D_16	20120800_E2D_16_c_000000002377_2	catechin	7	0.0172415	K00580_tetrahydromethanopterin_S-methyltransferase_[EC:2.1.1.86]_[RN:R04347]	MtrD	MtrA-H	MtrComplex	d__Archaea;p__Halobacteriota;c__Bog-38;o__Bog-38;f__Bog-38;g__Bog-38;s__Bog-38 sp003162175
20120800_E2D_16	20120800_E2D_16_c_000000002377_1	catechin	7	0.0307646	K00581_tetrahydromethanopterin_S-methyltransferase_[EC:2.1.1.86]_[RN:R04347]	MtrE	MtrA-H	MtrComplex	d__Archaea;p__Halobacteriota;c__Bog-38;o__Bog-38;f__Bog-38;g__Bog-38;s__Bog-38 sp003162175
20120800_E2D_16	20120800_E2D_16_c_000000002445_1	catechin	7	0.0330699	K14126_F420-non-reducing_hydrogenase_[EC:1.8.98.5]_[RN:R11943]	MvhA	MvhHydrogenase	MvhHydrogenase	d__Archaea;p__Halobacteriota;c__Bog-38;o__Bog-38;f__Bog-38;g__Bog-38;s__Bog-38 sp003162175
20120800_E2D_16	20120800_E2D_16_c_000000002340_13	catechin	7	0.0173496	K01499_methenyltetrahydromethanopterin_cyclohydrolase_[EC:3.5.4.27]_[RN:R03464]_	mch	Mch	WLP	d__Archaea;p__Halobacteriota;c__Bog-38;o__Bog-38;f__Bog-38;g__Bog-38;s__Bog-38 sp003162175
20120800_E2D_16	20120800_E2D_16_c_000000002323_1	catechin	7	0.0481036	K00320_coenzyme_F420-dependent_N5,N10-methenyltetrahydromethanopterin_reductase_[EC:1.5.99.11]_[RN:R04464]	mer	Mer	WLP	d__Archaea;p__Halobacteriota;c__Bog-38;o__Bog-38;f__Bog-38;g__Bog-38;s__Bog-38 sp003162175
20120800_E2D_16	20120800_E2D_16_c_000000002310_10	catechin	7	0.0382034	K00319_methylenetetrahydromethanopterin_dehydrogenase_[EC:1.5.99.9]_[RN:R04456]	mtd	Mtd	WLP	d__Archaea;p__Halobacteriota;c__Bog-38;o__Bog-38;f__Bog-38;g__Bog-38;s__Bog-38 sp003162175
20120800_E2D_16	20120800_E2D_16_c_000000002472_13	catechin	14	0.0588544	K00441_coenzyme_F420_hydrogenase_subunit_beta_[EC:1.12.98.1]	FrhB	FrhHydrogenase	F420_Hydrogenase	d__Archaea;p__Halobacteriota;c__Bog-38;o__Bog-38;f__Bog-38;g__Bog-38;s__Bog-38 sp003162175
20120800_E2D_16	20120800_E2D_16_c_000000002377_3	catechin	14	0.0251176	K00579_tetrahydromethanopterin_S-methyltransferase_[EC:2.1.1.86]_[RN:R04347]	MtrC	MtrA-H	MtrComplex	d__Archaea;p__Halobacteriota;c__Bog-38;o__Bog-38;f__Bog-38;g__Bog-38;s__Bog-38 sp003162175
20120800_E2D_16	20120800_E2D_16_c_000000002377_1	catechin	14	0.0326189	K00581_tetrahydromethanopterin_S-methyltransferase_[EC:2.1.1.86]_[RN:R04347]	MtrE	MtrA-H	MtrComplex	d__Archaea;p__Halobacteriota;c__Bog-38;o__Bog-38;f__Bog-38;g__Bog-38;s__Bog-38 sp003162175
20120800_E2D_16	20120800_E2D_16_c_000000002445_1	catechin	14	0.0178645	K14126_F420-non-reducing_hydrogenase_[EC:1.8.98.5]_[RN:R11943]	MvhA	MvhHydrogenase	MvhHydrogenase	d__Archaea;p__Halobacteriota;c__Bog-38;o__Bog-38;f__Bog-38;g__Bog-38;s__Bog-38 sp003162175
20120800_E2D_16	20120800_E2D_16_c_000000002310_9	catechin	14	0.00373034	K00672_formylmethanofuran--tetrahydromethanopterin_N-formyltransferase_[EC:2.3.1.101]_[RN:R03390]_	ftr	Ftr	WLP	d__Archaea;p__Halobacteriota;c__Bog-38;o__Bog-38;f__Bog-38;g__Bog-38;s__Bog-38 sp003162175
20120800_E2D_16	20120800_E2D_16_c_000000002340_13	catechin	14	0.00488306	K01499_methenyltetrahydromethanopterin_cyclohydrolase_[EC:3.5.4.27]_[RN:R03464]_	mch	Mch	WLP	d__Archaea;p__Halobacteriota;c__Bog-38;o__Bog-38;f__Bog-38;g__Bog-38;s__Bog-38 sp003162175
20120800_E2D_16	20120800_E2D_16_c_000000002323_1	catechin	14	0.130368	K00320_coenzyme_F420-dependent_N5,N10-methenyltetrahydromethanopterin_reductase_[EC:1.5.99.11]_[RN:R04464]	mer	Mer	WLP	d__Archaea;p__Halobacteriota;c__Bog-38;o__Bog-38;f__Bog-38;g__Bog-38;s__Bog-38 sp003162175
20120800_E2D_16	20120800_E2D_16_c_000000002310_10	catechin	14	0.00642184	K00319_methylenetetrahydromethanopterin_dehydrogenase_[EC:1.5.99.9]_[RN:R04456]	mtd	Mtd	WLP	d__Archaea;p__Halobacteriota;c__Bog-38;o__Bog-38;f__Bog-38;g__Bog-38;s__Bog-38 sp003162175
20120800_E2D_16	20120800_E2D_16_c_000000002472_13	catechin	21	0.00655436	K00441_coenzyme_F420_hydrogenase_subunit_beta_[EC:1.12.98.1]	FrhB	FrhHydrogenase	F420_Hydrogenase	d__Archaea;p__Halobacteriota;c__Bog-38;o__Bog-38;f__Bog-38;g__Bog-38;s__Bog-38 sp003162175
20120800_E2D_16	20120800_E2D_16_c_000000002377_5	catechin	21	0.0082498	K00577_tetrahydromethanopterin_S-methyltransferase_[EC:2.1.1.86]_[RN:R04347]	MtrA	MtrA-H	MtrComplex	d__Archaea;p__Halobacteriota;c__Bog-38;o__Bog-38;f__Bog-38;g__Bog-38;s__Bog-38 sp003162175
20120800_E2D_16	20120800_E2D_16_c_000000002377_4	catechin	21	0.0219158	K00578_tetrahydromethanopterin_S-methyltransferase_[EC:2.1.1.86]_[RN:R04347]	MtrB	MtrA-H	MtrComplex	d__Archaea;p__Halobacteriota;c__Bog-38;o__Bog-38;f__Bog-38;g__Bog-38;s__Bog-38 sp003162175
20120800_E2D_16	20120800_E2D_16_c_000000002377_3	catechin	21	0.0219995	K00579_tetrahydromethanopterin_S-methyltransferase_[EC:2.1.1.86]_[RN:R04347]	MtrC	MtrA-H	MtrComplex	d__Archaea;p__Halobacteriota;c__Bog-38;o__Bog-38;f__Bog-38;g__Bog-38;s__Bog-38 sp003162175
20120800_E2D_16	20120800_E2D_16_c_000000002377_1	catechin	21	0.019301	K00581_tetrahydromethanopterin_S-methyltransferase_[EC:2.1.1.86]_[RN:R04347]	MtrE	MtrA-H	MtrComplex	d__Archaea;p__Halobacteriota;c__Bog-38;o__Bog-38;f__Bog-38;g__Bog-38;s__Bog-38 sp003162175
20120800_E2D_16	20120800_E2D_16_c_000000002445_1	catechin	21	0.0162053	K14126_F420-non-reducing_hydrogenase_[EC:1.8.98.5]_[RN:R11943]	MvhA	MvhHydrogenase	MvhHydrogenase	d__Archaea;p__Halobacteriota;c__Bog-38;o__Bog-38;f__Bog-38;g__Bog-38;s__Bog-38 sp003162175
20120800_E2D_16	20120800_E2D_16_c_000000002310_9	catechin	21	0.0113919	K00672_formylmethanofuran--tetrahydromethanopterin_N-formyltransferase_[EC:2.3.1.101]_[RN:R03390]_	ftr	Ftr	WLP	d__Archaea;p__Halobacteriota;c__Bog-38;o__Bog-38;f__Bog-38;g__Bog-38;s__Bog-38 sp003162175
20120800_E2D_16	20120800_E2D_16_c_000000002340_13	catechin	21	0.00752284	K01499_methenyltetrahydromethanopterin_cyclohydrolase_[EC:3.5.4.27]_[RN:R03464]_	mch	Mch	WLP	d__Archaea;p__Halobacteriota;c__Bog-38;o__Bog-38;f__Bog-38;g__Bog-38;s__Bog-38 sp003162175
20120800_E2D_16	20120800_E2D_16_c_000000002323_1	catechin	21	0.0371155	K00320_coenzyme_F420-dependent_N5,N10-methenyltetrahydromethanopterin_reductase_[EC:1.5.99.11]_[RN:R04464]	mer	Mer	WLP	d__Archaea;p__Halobacteriota;c__Bog-38;o__Bog-38;f__Bog-38;g__Bog-38;s__Bog-38 sp003162175
20120800_E2D_16	20120800_E2D_16_c_000000002310_10	catechin	21	0.00483437	K00319_methylenetetrahydromethanopterin_dehydrogenase_[EC:1.5.99.9]_[RN:R04456]	mtd	Mtd	WLP	d__Archaea;p__Halobacteriota;c__Bog-38;o__Bog-38;f__Bog-38;g__Bog-38;s__Bog-38 sp003162175
20120800_E2D_16	20120800_E2D_16_c_000000002405_16	catechin	35	0.00750276	K00441_coenzyme_F420_hydrogenase_subunit_beta_[EC:1.12.98.1]	FrhB	FrhHydrogenase	F420_Hydrogenase	d__Archaea;p__Halobacteriota;c__Bog-38;o__Bog-38;f__Bog-38;g__Bog-38;s__Bog-38 sp003162175
20120800_E2D_16	20120800_E2D_16_c_000000002472_13	catechin	35	0.0574172	K00441_coenzyme_F420_hydrogenase_subunit_beta_[EC:1.12.98.1]	FrhB	FrhHydrogenase	F420_Hydrogenase	d__Archaea;p__Halobacteriota;c__Bog-38;o__Bog-38;f__Bog-38;g__Bog-38;s__Bog-38 sp003162175
20120800_E2D_16	20120800_E2D_16_c_000000002377_5	catechin	35	0.0308273	K00577_tetrahydromethanopterin_S-methyltransferase_[EC:2.1.1.86]_[RN:R04347]	MtrA	MtrA-H	MtrComplex	d__Archaea;p__Halobacteriota;c__Bog-38;o__Bog-38;f__Bog-38;g__Bog-38;s__Bog-38 sp003162175
20120800_E2D_16	20120800_E2D_16_c_000000002377_4	catechin	35	0.0320389	K00578_tetrahydromethanopterin_S-methyltransferase_[EC:2.1.1.86]_[RN:R04347]	MtrB	MtrA-H	MtrComplex	d__Archaea;p__Halobacteriota;c__Bog-38;o__Bog-38;f__Bog-38;g__Bog-38;s__Bog-38 sp003162175
20120800_E2D_16	20120800_E2D_16_c_000000002377_3	catechin	35	0.0390816	K00579_tetrahydromethanopterin_S-methyltransferase_[EC:2.1.1.86]_[RN:R04347]	MtrC	MtrA-H	MtrComplex	d__Archaea;p__Halobacteriota;c__Bog-38;o__Bog-38;f__Bog-38;g__Bog-38;s__Bog-38 sp003162175
20120800_E2D_16	20120800_E2D_16_c_000000002377_2	catechin	35	0.0104043	K00580_tetrahydromethanopterin_S-methyltransferase_[EC:2.1.1.86]_[RN:R04347]	MtrD	MtrA-H	MtrComplex	d__Archaea;p__Halobacteriota;c__Bog-38;o__Bog-38;f__Bog-38;g__Bog-38;s__Bog-38 sp003162175
20120800_E2D_16	20120800_E2D_16_c_000000002377_1	catechin	35	0.0685299	K00581_tetrahydromethanopterin_S-methyltransferase_[EC:2.1.1.86]_[RN:R04347]	MtrE	MtrA-H	MtrComplex	d__Archaea;p__Halobacteriota;c__Bog-38;o__Bog-38;f__Bog-38;g__Bog-38;s__Bog-38 sp003162175
20120800_E2D_16	20120800_E2D_16_c_000000002323_1	catechin	35	0.093254	K00320_coenzyme_F420-dependent_N5,N10-methenyltetrahydromethanopterin_reductase_[EC:1.5.99.11]_[RN:R04464]	mer	Mer	WLP	d__Archaea;p__Halobacteriota;c__Bog-38;o__Bog-38;f__Bog-38;g__Bog-38;s__Bog-38 sp003162175
20120800_E2D_16	20120800_E2D_16_c_000000002310_10	catechin	35	0.0219889	K00319_methylenetetrahydromethanopterin_dehydrogenase_[EC:1.5.99.9]_[RN:R04456]	mtd	Mtd	WLP	d__Archaea;p__Halobacteriota;c__Bog-38;o__Bog-38;f__Bog-38;g__Bog-38;s__Bog-38 sp003162175
20120800_E2D_16	20120800_E2D_16_c_000000002405_16	unamended	0	0.00348679	K00441_coenzyme_F420_hydrogenase_subunit_beta_[EC:1.12.98.1]	FrhB	FrhHydrogenase	F420_Hydrogenase	d__Archaea;p__Halobacteriota;c__Bog-38;o__Bog-38;f__Bog-38;g__Bog-38;s__Bog-38 sp003162175
20120800_E2D_16	20120800_E2D_16_c_000000002472_13	unamended	0	0.0537767	K00441_coenzyme_F420_hydrogenase_subunit_beta_[EC:1.12.98.1]	FrhB	FrhHydrogenase	F420_Hydrogenase	d__Archaea;p__Halobacteriota;c__Bog-38;o__Bog-38;f__Bog-38;g__Bog-38;s__Bog-38 sp003162175
20120800_E2D_16	20120800_E2D_16_c_000000002377_5	unamended	0	0.00908427	K00577_tetrahydromethanopterin_S-methyltransferase_[EC:2.1.1.86]_[RN:R04347]	MtrA	MtrA-H	MtrComplex	d__Archaea;p__Halobacteriota;c__Bog-38;o__Bog-38;f__Bog-38;g__Bog-38;s__Bog-38 sp003162175
20120800_E2D_16	20120800_E2D_16_c_000000002377_3	unamended	0	0.0839516	K00579_tetrahydromethanopterin_S-methyltransferase_[EC:2.1.1.86]_[RN:R04347]	MtrC	MtrA-H	MtrComplex	d__Archaea;p__Halobacteriota;c__Bog-38;o__Bog-38;f__Bog-38;g__Bog-38;s__Bog-38 sp003162175
20120800_E2D_16	20120800_E2D_16_c_000000002377_2	unamended	0	0.0211844	K00580_tetrahydromethanopterin_S-methyltransferase_[EC:2.1.1.86]_[RN:R04347]	MtrD	MtrA-H	MtrComplex	d__Archaea;p__Halobacteriota;c__Bog-38;o__Bog-38;f__Bog-38;g__Bog-38;s__Bog-38 sp003162175
20120800_E2D_16	20120800_E2D_16_c_000000002377_1	unamended	0	0.065155	K00581_tetrahydromethanopterin_S-methyltransferase_[EC:2.1.1.86]_[RN:R04347]	MtrE	MtrA-H	MtrComplex	d__Archaea;p__Halobacteriota;c__Bog-38;o__Bog-38;f__Bog-38;g__Bog-38;s__Bog-38 sp003162175
20120800_E2D_16	20120800_E2D_16_c_000000002445_1	unamended	0	0.0235295	K14126_F420-non-reducing_hydrogenase_[EC:1.8.98.5]_[RN:R11943]	MvhA	MvhHydrogenase	MvhHydrogenase	d__Archaea;p__Halobacteriota;c__Bog-38;o__Bog-38;f__Bog-38;g__Bog-38;s__Bog-38 sp003162175
20120800_E2D_16	20120800_E2D_16_c_000000002310_9	unamended	0	0.00431728	K00672_formylmethanofuran--tetrahydromethanopterin_N-formyltransferase_[EC:2.3.1.101]_[RN:R03390]_	ftr	Ftr	WLP	d__Archaea;p__Halobacteriota;c__Bog-38;o__Bog-38;f__Bog-38;g__Bog-38;s__Bog-38 sp003162175
20120800_E2D_16	20120800_E2D_16_c_000000002323_1	unamended	0	0.0738775	K00320_coenzyme_F420-dependent_N5,N10-methenyltetrahydromethanopterin_reductase_[EC:1.5.99.11]_[RN:R04464]	mer	Mer	WLP	d__Archaea;p__Halobacteriota;c__Bog-38;o__Bog-38;f__Bog-38;g__Bog-38;s__Bog-38 sp003162175
20120800_E2D_16	20120800_E2D_16_c_000000002335_6	unamended	7	0.00385166	K14109_energy-converting_hydrogenase_A_subunit_R	EhaR	EhaHydrogenase	EhaHydrogenase	d__Archaea;p__Halobacteriota;c__Bog-38;o__Bog-38;f__Bog-38;g__Bog-38;s__Bog-38 sp003162175
20120800_E2D_16	20120800_E2D_16_c_000000002405_16	unamended	7	0.00292544	K00441_coenzyme_F420_hydrogenase_subunit_beta_[EC:1.12.98.1]	FrhB	FrhHydrogenase	F420_Hydrogenase	d__Archaea;p__Halobacteriota;c__Bog-38;o__Bog-38;f__Bog-38;g__Bog-38;s__Bog-38 sp003162175
20120800_E2D_16	20120800_E2D_16_c_000000002472_13	unamended	7	0.0233378	K00441_coenzyme_F420_hydrogenase_subunit_beta_[EC:1.12.98.1]	FrhB	FrhHydrogenase	F420_Hydrogenase	d__Archaea;p__Halobacteriota;c__Bog-38;o__Bog-38;f__Bog-38;g__Bog-38;s__Bog-38 sp003162175
20120800_E2D_16	20120800_E2D_16_c_000000002377_3	unamended	7	0.0313268	K00579_tetrahydromethanopterin_S-methyltransferase_[EC:2.1.1.86]_[RN:R04347]	MtrC	MtrA-H	MtrComplex	d__Archaea;p__Halobacteriota;c__Bog-38;o__Bog-38;f__Bog-38;g__Bog-38;s__Bog-38 sp003162175
20120800_E2D_16	20120800_E2D_16_c_000000002377_2	unamended	7	0.0684878	K00580_tetrahydromethanopterin_S-methyltransferase_[EC:2.1.1.86]_[RN:R04347]	MtrD	MtrA-H	MtrComplex	d__Archaea;p__Halobacteriota;c__Bog-38;o__Bog-38;f__Bog-38;g__Bog-38;s__Bog-38 sp003162175
20120800_E2D_16	20120800_E2D_16_c_000000002377_1	unamended	7	0.0081608	K00581_tetrahydromethanopterin_S-methyltransferase_[EC:2.1.1.86]_[RN:R04347]	MtrE	MtrA-H	MtrComplex	d__Archaea;p__Halobacteriota;c__Bog-38;o__Bog-38;f__Bog-38;g__Bog-38;s__Bog-38 sp003162175
20120800_E2D_16	20120800_E2D_16_c_000000002445_1	unamended	7	0.035739	K14126_F420-non-reducing_hydrogenase_[EC:1.8.98.5]_[RN:R11943]	MvhA	MvhHydrogenase	MvhHydrogenase	d__Archaea;p__Halobacteriota;c__Bog-38;o__Bog-38;f__Bog-38;g__Bog-38;s__Bog-38 sp003162175
20120800_E2D_16	20120800_E2D_16_c_000000002310_9	unamended	7	0.030318	K00672_formylmethanofuran--tetrahydromethanopterin_N-formyltransferase_[EC:2.3.1.101]_[RN:R03390]_	ftr	Ftr	WLP	d__Archaea;p__Halobacteriota;c__Bog-38;o__Bog-38;f__Bog-38;g__Bog-38;s__Bog-38 sp003162175
20120800_E2D_16	20120800_E2D_16_c_000000002340_13	unamended	7	0.0205812	K01499_methenyltetrahydromethanopterin_cyclohydrolase_[EC:3.5.4.27]_[RN:R03464]_	mch	Mch	WLP	d__Archaea;p__Halobacteriota;c__Bog-38;o__Bog-38;f__Bog-38;g__Bog-38;s__Bog-38 sp003162175
20120800_E2D_16	20120800_E2D_16_c_000000002323_1	unamended	7	0.0901812	K00320_coenzyme_F420-dependent_N5,N10-methenyltetrahydromethanopterin_reductase_[EC:1.5.99.11]_[RN:R04464]	mer	Mer	WLP	d__Archaea;p__Halobacteriota;c__Bog-38;o__Bog-38;f__Bog-38;g__Bog-38;s__Bog-38 sp003162175
20120800_E2D_16	20120800_E2D_16_c_000000002310_10	unamended	7	0.00592314	K00319_methylenetetrahydromethanopterin_dehydrogenase_[EC:1.5.99.9]_[RN:R04456]	mtd	Mtd	WLP	d__Archaea;p__Halobacteriota;c__Bog-38;o__Bog-38;f__Bog-38;g__Bog-38;s__Bog-38 sp003162175
20120800_E2D_16	20120800_E2D_16_c_000000002405_16	unamended	14	0.00521636	K00441_coenzyme_F420_hydrogenase_subunit_beta_[EC:1.12.98.1]	FrhB	FrhHydrogenase	F420_Hydrogenase	d__Archaea;p__Halobacteriota;c__Bog-38;o__Bog-38;f__Bog-38;g__Bog-38;s__Bog-38 sp003162175
20120800_E2D_16	20120800_E2D_16_c_000000002472_13	unamended	14	0.0926346	K00441_coenzyme_F420_hydrogenase_subunit_beta_[EC:1.12.98.1]	FrhB	FrhHydrogenase	F420_Hydrogenase	d__Archaea;p__Halobacteriota;c__Bog-38;o__Bog-38;f__Bog-38;g__Bog-38;s__Bog-38 sp003162175
20120800_E2D_16	20120800_E2D_16_c_000000002377_3	unamended	14	0.00685855	K00579_tetrahydromethanopterin_S-methyltransferase_[EC:2.1.1.86]_[RN:R04347]	MtrC	MtrA-H	MtrComplex	d__Archaea;p__Halobacteriota;c__Bog-38;o__Bog-38;f__Bog-38;g__Bog-38;s__Bog-38 sp003162175
20120800_E2D_16	20120800_E2D_16_c_000000002377_2	unamended	14	0.0265592	K00580_tetrahydromethanopterin_S-methyltransferase_[EC:2.1.1.86]_[RN:R04347]	MtrD	MtrA-H	MtrComplex	d__Archaea;p__Halobacteriota;c__Bog-38;o__Bog-38;f__Bog-38;g__Bog-38;s__Bog-38 sp003162175
20120800_E2D_16	20120800_E2D_16_c_000000002377_1	unamended	14	0.0720695	K00581_tetrahydromethanopterin_S-methyltransferase_[EC:2.1.1.86]_[RN:R04347]	MtrE	MtrA-H	MtrComplex	d__Archaea;p__Halobacteriota;c__Bog-38;o__Bog-38;f__Bog-38;g__Bog-38;s__Bog-38 sp003162175
20120800_E2D_16	20120800_E2D_16_c_000000002445_1	unamended	14	0.0685064	K14126_F420-non-reducing_hydrogenase_[EC:1.8.98.5]_[RN:R11943]	MvhA	MvhHydrogenase	MvhHydrogenase	d__Archaea;p__Halobacteriota;c__Bog-38;o__Bog-38;f__Bog-38;g__Bog-38;s__Bog-38 sp003162175
20120800_E2D_16	20120800_E2D_16_c_000000002340_13	unamended	14	0.00349314	K01499_methenyltetrahydromethanopterin_cyclohydrolase_[EC:3.5.4.27]_[RN:R03464]_	mch	Mch	WLP	d__Archaea;p__Halobacteriota;c__Bog-38;o__Bog-38;f__Bog-38;g__Bog-38;s__Bog-38 sp003162175
20120800_E2D_16	20120800_E2D_16_c_000000002323_1	unamended	14	0.163461	K00320_coenzyme_F420-dependent_N5,N10-methenyltetrahydromethanopterin_reductase_[EC:1.5.99.11]_[RN:R04464]	mer	Mer	WLP	d__Archaea;p__Halobacteriota;c__Bog-38;o__Bog-38;f__Bog-38;g__Bog-38;s__Bog-38 sp003162175
20120800_E2D_16	20120800_E2D_16_c_000000002310_10	unamended	14	0.0229696	K00319_methylenetetrahydromethanopterin_dehydrogenase_[EC:1.5.99.9]_[RN:R04456]	mtd	Mtd	WLP	d__Archaea;p__Halobacteriota;c__Bog-38;o__Bog-38;f__Bog-38;g__Bog-38;s__Bog-38 sp003162175
20120800_E2D_16	20120800_E2D_16_c_000000002405_16	unamended	21	0.0106884	K00441_coenzyme_F420_hydrogenase_subunit_beta_[EC:1.12.98.1]	FrhB	FrhHydrogenase	F420_Hydrogenase	d__Archaea;p__Halobacteriota;c__Bog-38;o__Bog-38;f__Bog-38;g__Bog-38;s__Bog-38 sp003162175
20120800_E2D_16	20120800_E2D_16_c_000000002472_13	unamended	21	0.108998	K00441_coenzyme_F420_hydrogenase_subunit_beta_[EC:1.12.98.1]	FrhB	FrhHydrogenase	F420_Hydrogenase	d__Archaea;p__Halobacteriota;c__Bog-38;o__Bog-38;f__Bog-38;g__Bog-38;s__Bog-38 sp003162175
20120800_E2D_16	20120800_E2D_16_c_000000002377_4	unamended	21	0.0141694	K00578_tetrahydromethanopterin_S-methyltransferase_[EC:2.1.1.86]_[RN:R04347]	MtrB	MtrA-H	MtrComplex	d__Archaea;p__Halobacteriota;c__Bog-38;o__Bog-38;f__Bog-38;g__Bog-38;s__Bog-38 sp003162175
20120800_E2D_16	20120800_E2D_16_c_000000002377_3	unamended	21	0.0241377	K00579_tetrahydromethanopterin_S-methyltransferase_[EC:2.1.1.86]_[RN:R04347]	MtrC	MtrA-H	MtrComplex	d__Archaea;p__Halobacteriota;c__Bog-38;o__Bog-38;f__Bog-38;g__Bog-38;s__Bog-38 sp003162175
20120800_E2D_16	20120800_E2D_16_c_000000002377_1	unamended	21	0.109999	K00581_tetrahydromethanopterin_S-methyltransferase_[EC:2.1.1.86]_[RN:R04347]	MtrE	MtrA-H	MtrComplex	d__Archaea;p__Halobacteriota;c__Bog-38;o__Bog-38;f__Bog-38;g__Bog-38;s__Bog-38 sp003162175
20120800_E2D_16	20120800_E2D_16_c_000000002445_1	unamended	21	0.0600157	K14126_F420-non-reducing_hydrogenase_[EC:1.8.98.5]_[RN:R11943]	MvhA	MvhHydrogenase	MvhHydrogenase	d__Archaea;p__Halobacteriota;c__Bog-38;o__Bog-38;f__Bog-38;g__Bog-38;s__Bog-38 sp003162175
20120800_E2D_16	20120800_E2D_16_c_000000002310_9	unamended	21	0.00982035	K00672_formylmethanofuran--tetrahydromethanopterin_N-formyltransferase_[EC:2.3.1.101]_[RN:R03390]_	ftr	Ftr	WLP	d__Archaea;p__Halobacteriota;c__Bog-38;o__Bog-38;f__Bog-38;g__Bog-38;s__Bog-38 sp003162175
20120800_E2D_16	20120800_E2D_16_c_000000002340_13	unamended	21	0.0047533	K01499_methenyltetrahydromethanopterin_cyclohydrolase_[EC:3.5.4.27]_[RN:R03464]_	mch	Mch	WLP	d__Archaea;p__Halobacteriota;c__Bog-38;o__Bog-38;f__Bog-38;g__Bog-38;s__Bog-38 sp003162175
20120800_E2D_16	20120800_E2D_16_c_000000002323_1	unamended	21	0.0905497	K00320_coenzyme_F420-dependent_N5,N10-methenyltetrahydromethanopterin_reductase_[EC:1.5.99.11]_[RN:R04464]	mer	Mer	WLP	d__Archaea;p__Halobacteriota;c__Bog-38;o__Bog-38;f__Bog-38;g__Bog-38;s__Bog-38 sp003162175
20120800_E2D_16	20120800_E2D_16_c_000000002310_10	unamended	21	0.00625119	K00319_methylenetetrahydromethanopterin_dehydrogenase_[EC:1.5.99.9]_[RN:R04456]	mtd	Mtd	WLP	d__Archaea;p__Halobacteriota;c__Bog-38;o__Bog-38;f__Bog-38;g__Bog-38;s__Bog-38 sp003162175
20120800_E2D_16	20120800_E2D_16_c_000000002335_6	unamended	35	0.0229087	K14109_energy-converting_hydrogenase_A_subunit_R	EhaR	EhaHydrogenase	EhaHydrogenase	d__Archaea;p__Halobacteriota;c__Bog-38;o__Bog-38;f__Bog-38;g__Bog-38;s__Bog-38 sp003162175
20120800_E2D_16	20120800_E2D_16_c_000000002405_16	unamended	35	0.0798137	K00441_coenzyme_F420_hydrogenase_subunit_beta_[EC:1.12.98.1]	FrhB	FrhHydrogenase	F420_Hydrogenase	d__Archaea;p__Halobacteriota;c__Bog-38;o__Bog-38;f__Bog-38;g__Bog-38;s__Bog-38 sp003162175
20120800_E2D_16	20120800_E2D_16_c_000000002472_13	unamended	35	0.499821	K00441_coenzyme_F420_hydrogenase_subunit_beta_[EC:1.12.98.1]	FrhB	FrhHydrogenase	F420_Hydrogenase	d__Archaea;p__Halobacteriota;c__Bog-38;o__Bog-38;f__Bog-38;g__Bog-38;s__Bog-38 sp003162175
20120800_E2D_16	20120800_E2D_16_c_000000002377_5	unamended	35	0.0195588	K00577_tetrahydromethanopterin_S-methyltransferase_[EC:2.1.1.86]_[RN:R04347]	MtrA	MtrA-H	MtrComplex	d__Archaea;p__Halobacteriota;c__Bog-38;o__Bog-38;f__Bog-38;g__Bog-38;s__Bog-38 sp003162175
20120800_E2D_16	20120800_E2D_16_c_000000002377_4	unamended	35	0.0127942	K00578_tetrahydromethanopterin_S-methyltransferase_[EC:2.1.1.86]_[RN:R04347]	MtrB	MtrA-H	MtrComplex	d__Archaea;p__Halobacteriota;c__Bog-38;o__Bog-38;f__Bog-38;g__Bog-38;s__Bog-38 sp003162175
20120800_E2D_16	20120800_E2D_16_c_000000002377_3	unamended	35	0.0949055	K00579_tetrahydromethanopterin_S-methyltransferase_[EC:2.1.1.86]_[RN:R04347]	MtrC	MtrA-H	MtrComplex	d__Archaea;p__Halobacteriota;c__Bog-38;o__Bog-38;f__Bog-38;g__Bog-38;s__Bog-38 sp003162175
20120800_E2D_16	20120800_E2D_16_c_000000002377_2	unamended	35	0.0325816	K00580_tetrahydromethanopterin_S-methyltransferase_[EC:2.1.1.86]_[RN:R04347]	MtrD	MtrA-H	MtrComplex	d__Archaea;p__Halobacteriota;c__Bog-38;o__Bog-38;f__Bog-38;g__Bog-38;s__Bog-38 sp003162175
20120800_E2D_16	20120800_E2D_16_c_000000002377_1	unamended	35	0.30546	K00581_tetrahydromethanopterin_S-methyltransferase_[EC:2.1.1.86]_[RN:R04347]	MtrE	MtrA-H	MtrComplex	d__Archaea;p__Halobacteriota;c__Bog-38;o__Bog-38;f__Bog-38;g__Bog-38;s__Bog-38 sp003162175
20120800_E2D_16	20120800_E2D_16_c_000000002445_1	unamended	35	0.22561	K14126_F420-non-reducing_hydrogenase_[EC:1.8.98.5]_[RN:R11943]	MvhA	MvhHydrogenase	MvhHydrogenase	d__Archaea;p__Halobacteriota;c__Bog-38;o__Bog-38;f__Bog-38;g__Bog-38;s__Bog-38 sp003162175
20120800_E2D_16	20120800_E2D_16_c_000000002310_9	unamended	35	0.058726	K00672_formylmethanofuran--tetrahydromethanopterin_N-formyltransferase_[EC:2.3.1.101]_[RN:R03390]_	ftr	Ftr	WLP	d__Archaea;p__Halobacteriota;c__Bog-38;o__Bog-38;f__Bog-38;g__Bog-38;s__Bog-38 sp003162175
20120800_E2D_16	20120800_E2D_16_c_000000002340_13	unamended	35	0.077877	K01499_methenyltetrahydromethanopterin_cyclohydrolase_[EC:3.5.4.27]_[RN:R03464]_	mch	Mch	WLP	d__Archaea;p__Halobacteriota;c__Bog-38;o__Bog-38;f__Bog-38;g__Bog-38;s__Bog-38 sp003162175
20120800_E2D_16	20120800_E2D_16_c_000000002323_1	unamended	35	0.284491	K00320_coenzyme_F420-dependent_N5,N10-methenyltetrahydromethanopterin_reductase_[EC:1.5.99.11]_[RN:R04464]	mer	Mer	WLP	d__Archaea;p__Halobacteriota;c__Bog-38;o__Bog-38;f__Bog-38;g__Bog-38;s__Bog-38 sp003162175
20120800_E2D_16	20120800_E2D_16_c_000000002310_10	unamended	35	0.0999544	K00319_methylenetetrahydromethanopterin_dehydrogenase_[EC:1.5.99.9]_[RN:R04456]	mtd	Mtd	WLP	d__Archaea;p__Halobacteriota;c__Bog-38;o__Bog-38;f__Bog-38;g__Bog-38;s__Bog-38 sp003162175
20120800_E2X_5	20120800_E2X_5_c_000000001670_5	catechin	7	0.0110852	K00197_acetyl-CoA_decarbonylase/synthase_complex_[EC:2.3.1.-]_[RN:R09096]	acsC	ACSCODH	Acetate	d__Archaea;p__Halobacteriota;c__Bog-38;o__Bog-38;f__Bog-38;g__Bog-38;s__Bog-38 sp003170935
20120800_E2X_5	20120800_E2X_5_c_000000001649_31	catechin	7	0.0147604	K00440_coenzyme_F420_hydrogenase_subunit_alpha_[EC:1.12.98.1]	FrhA	FrhHydrogenase	F420_Hydrogenase	d__Archaea;p__Halobacteriota;c__Bog-38;o__Bog-38;f__Bog-38;g__Bog-38;s__Bog-38 sp003170935
20120800_E2X_5	20120800_E2X_5_c_000000001649_2	catechin	7	0.00376497	K00441_coenzyme_F420_hydrogenase_subunit_beta_[EC:1.12.98.1]	FrhB	FrhHydrogenase	F420_Hydrogenase	d__Archaea;p__Halobacteriota;c__Bog-38;o__Bog-38;f__Bog-38;g__Bog-38;s__Bog-38 sp003170935
20120800_E2X_5	20120800_E2X_5_c_000000001581_3	catechin	7	0.045444	K00399_methyl-coenzyme_M_reductase_[EC:2.8.4.1]_[RN:R04541]	McrA	McrABG	McrComplex	d__Archaea;p__Halobacteriota;c__Bog-38;o__Bog-38;f__Bog-38;g__Bog-38;s__Bog-38 sp003170935
20120800_E2X_5	20120800_E2X_5_c_000000001581_7	catechin	7	0.0479499	K00401_methyl-coenzyme_M_reductase_[EC:2.8.4.1]_[RN:R04541]	McrB	McrABG	McrComplex	d__Archaea;p__Halobacteriota;c__Bog-38;o__Bog-38;f__Bog-38;g__Bog-38;s__Bog-38 sp003170935
20120800_E2X_5	20120800_E2X_5_c_000000001581_4	catechin	7	0.0207826	K00402_methyl-coenzyme_M_reductase_[EC:2.8.4.1]_[RN:R04541]	McrG	McrABG	McrComplex	d__Archaea;p__Halobacteriota;c__Bog-38;o__Bog-38;f__Bog-38;g__Bog-38;s__Bog-38 sp003170935
20120800_E2X_5	20120800_E2X_5_c_000000001552_14	catechin	7	0.00962159	K00579_tetrahydromethanopterin_S-methyltransferase_[EC:2.1.1.86]_[RN:R04347]	MtrC	MtrA-H	MtrComplex	d__Archaea;p__Halobacteriota;c__Bog-38;o__Bog-38;f__Bog-38;g__Bog-38;s__Bog-38 sp003170935
20120800_E2X_5	20120800_E2X_5_c_000000001552_15	catechin	7	0.00359826	K00580_tetrahydromethanopterin_S-methyltransferase_[EC:2.1.1.86]_[RN:R04347]	MtrD	MtrA-H	MtrComplex	d__Archaea;p__Halobacteriota;c__Bog-38;o__Bog-38;f__Bog-38;g__Bog-38;s__Bog-38 sp003170935
20120800_E2X_5	20120800_E2X_5_c_000000001552_16	catechin	7	0.00590545	K00581_tetrahydromethanopterin_S-methyltransferase_[EC:2.1.1.86]_[RN:R04347]	MtrE	MtrA-H	MtrComplex	d__Archaea;p__Halobacteriota;c__Bog-38;o__Bog-38;f__Bog-38;g__Bog-38;s__Bog-38 sp003170935
20120800_E2X_5	20120800_E2X_5_c_000000001548_14	catechin	7	0.0110077	K14126_F420-non-reducing_hydrogenase_[EC:1.8.98.5]_[RN:R11943]	MvhA	MvhHydrogenase	MvhHydrogenase	d__Archaea;p__Halobacteriota;c__Bog-38;o__Bog-38;f__Bog-38;g__Bog-38;s__Bog-38 sp003170935
20120800_E2X_5	20120800_E2X_5_c_000000001642_4	catechin	7	0.00382034	K22516_formate_dehydrogenase_(coenzyme_F420)_[EC:1.8.98.6]_[RN:R11944]_	fdhA	FormateDH	WLP	d__Archaea;p__Halobacteriota;c__Bog-38;o__Bog-38;f__Bog-38;g__Bog-38;s__Bog-38 sp003170935
20120800_E2X_5	20120800_E2X_5_c_000000001548_24	catechin	7	0.0385866	K00200_formylmethanofuran_dehydrogenase_[EC:1.2.99.5]_[RN:R03015]_	FwdA	FormylMFN_DH	WLP	d__Archaea;p__Halobacteriota;c__Bog-38;o__Bog-38;f__Bog-38;g__Bog-38;s__Bog-38 sp003170935
20120800_E2X_5	20120800_E2X_5_c_000000001548_23	catechin	7	0.00857897	K00201_formylmethanofuran_dehydrogenase_[EC:1.2.99.5]_[RN:R03015]_	FwdB	FormylMFN_DH	WLP	d__Archaea;p__Halobacteriota;c__Bog-38;o__Bog-38;f__Bog-38;g__Bog-38;s__Bog-38 sp003170935
20120800_E2X_5	20120800_E2X_5_c_000000001597_8	catechin	7	0.00876483	K00320_coenzyme_F420-dependent_N5,N10-methenyltetrahydromethanopterin_reductase_[EC:1.5.99.11]_[RN:R04464]	mer	Mer	WLP	d__Archaea;p__Halobacteriota;c__Bog-38;o__Bog-38;f__Bog-38;g__Bog-38;s__Bog-38 sp003170935
20120800_E2X_5	20120800_E2X_5_c_000000001562_38	catechin	7	0.0284434	K00319_methylenetetrahydromethanopterin_dehydrogenase_[EC:1.5.99.9]_[RN:R04456]	mtd	Mtd	WLP	d__Archaea;p__Halobacteriota;c__Bog-38;o__Bog-38;f__Bog-38;g__Bog-38;s__Bog-38 sp003170935
20120800_E2X_5	20120800_E2X_5_c_000000001670_5	catechin	14	0.00994724	K00197_acetyl-CoA_decarbonylase/synthase_complex_[EC:2.3.1.-]_[RN:R09096]	acsC	ACSCODH	Acetate	d__Archaea;p__Halobacteriota;c__Bog-38;o__Bog-38;f__Bog-38;g__Bog-38;s__Bog-38 sp003170935
20120800_E2X_5	20120800_E2X_5_c_000000001649_31	catechin	14	0.0170676	K00440_coenzyme_F420_hydrogenase_subunit_alpha_[EC:1.12.98.1]	FrhA	FrhHydrogenase	F420_Hydrogenase	d__Archaea;p__Halobacteriota;c__Bog-38;o__Bog-38;f__Bog-38;g__Bog-38;s__Bog-38 sp003170935
20120800_E2X_5	20120800_E2X_5_c_000000001649_28	catechin	14	0.0106145	K00441_coenzyme_F420_hydrogenase_subunit_beta_[EC:1.12.98.1]	FrhB	FrhHydrogenase	F420_Hydrogenase	d__Archaea;p__Halobacteriota;c__Bog-38;o__Bog-38;f__Bog-38;g__Bog-38;s__Bog-38 sp003170935
20120800_E2X_5	20120800_E2X_5_c_000000001649_29	catechin	14	0.0118562	K00443_coenzyme_F420_hydrogenase_subunit_gamma_[EC:1.12.98.1]	FrhG	FrhHydrogenase	F420_Hydrogenase	d__Archaea;p__Halobacteriota;c__Bog-38;o__Bog-38;f__Bog-38;g__Bog-38;s__Bog-38 sp003170935
20120800_E2X_5	20120800_E2X_5_c_000000001662_4	catechin	14	0.00144909	K22480_heterodisulfide_reductase_1_[EC:1.8.7.3]_[RN:R11931]	HdrA1	HdrA1B1C1	HeterodisulfideReductase	d__Archaea;p__Halobacteriota;c__Bog-38;o__Bog-38;f__Bog-38;g__Bog-38;s__Bog-38 sp003170935
20120800_E2X_5	20120800_E2X_5_c_000000001548_20	catechin	14	0.0197409	K03388_heterodisulfide_reductase_2_[EC:1.8.7.3_1.8.98.4_1.8.98.5_1.8.98.6]_[RN:R11928_R11931_R11943_R11944]	HdrA2	HdrA2B2C2	HeterodisulfideReductase	d__Archaea;p__Halobacteriota;c__Bog-38;o__Bog-38;f__Bog-38;g__Bog-38;s__Bog-38 sp003170935
20120800_E2X_5	20120800_E2X_5_c_000000001548_19	catechin	14	0.0038315	K03389_heterodisulfide_reductase_2_[EC:1.8.7.3_1.8.98.4_1.8.98.5_1.8.98.6]_[RN:R11928_R11931_R11943_R11944]	HdrB2	HdrA2B2C2	HeterodisulfideReductase	d__Archaea;p__Halobacteriota;c__Bog-38;o__Bog-38;f__Bog-38;g__Bog-38;s__Bog-38 sp003170935
20120800_E2X_5	20120800_E2X_5_c_000000001581_3	catechin	14	0.0605302	K00399_methyl-coenzyme_M_reductase_[EC:2.8.4.1]_[RN:R04541]	McrA	McrABG	McrComplex	d__Archaea;p__Halobacteriota;c__Bog-38;o__Bog-38;f__Bog-38;g__Bog-38;s__Bog-38 sp003170935
20120800_E2X_5	20120800_E2X_5_c_000000001581_7	catechin	14	0.0137178	K00401_methyl-coenzyme_M_reductase_[EC:2.8.4.1]_[RN:R04541]	McrB	McrABG	McrComplex	d__Archaea;p__Halobacteriota;c__Bog-38;o__Bog-38;f__Bog-38;g__Bog-38;s__Bog-38 sp003170935
20120800_E2X_5	20120800_E2X_5_c_000000001581_4	catechin	14	0.0167483	K00402_methyl-coenzyme_M_reductase_[EC:2.8.4.1]_[RN:R04541]	McrG	McrABG	McrComplex	d__Archaea;p__Halobacteriota;c__Bog-38;o__Bog-38;f__Bog-38;g__Bog-38;s__Bog-38 sp003170935
20120800_E2X_5	20120800_E2X_5_c_000000001552_14	catechin	14	0.00566073	K00579_tetrahydromethanopterin_S-methyltransferase_[EC:2.1.1.86]_[RN:R04347]	MtrC	MtrA-H	MtrComplex	d__Archaea;p__Halobacteriota;c__Bog-38;o__Bog-38;f__Bog-38;g__Bog-38;s__Bog-38 sp003170935
20120800_E2X_5	20120800_E2X_5_c_000000001552_16	catechin	14	0.00490202	K00581_tetrahydromethanopterin_S-methyltransferase_[EC:2.1.1.86]_[RN:R04347]	MtrE	MtrA-H	MtrComplex	d__Archaea;p__Halobacteriota;c__Bog-38;o__Bog-38;f__Bog-38;g__Bog-38;s__Bog-38 sp003170935
20120800_E2X_5	20120800_E2X_5_c_000000001548_14	catechin	14	0.00937823	K14126_F420-non-reducing_hydrogenase_[EC:1.8.98.5]_[RN:R11943]	MvhA	MvhHydrogenase	MvhHydrogenase	d__Archaea;p__Halobacteriota;c__Bog-38;o__Bog-38;f__Bog-38;g__Bog-38;s__Bog-38 sp003170935
20120800_E2X_5	20120800_E2X_5_c_000000001548_15	catechin	14	0.0138188	K14128_F420-non-reducing_hydrogenase_[EC:1.8.98.5]_[RN:R11943]	MvhG	MvhHydrogenase	MvhHydrogenase	d__Archaea;p__Halobacteriota;c__Bog-38;o__Bog-38;f__Bog-38;g__Bog-38;s__Bog-38 sp003170935
20120800_E2X_5	20120800_E2X_5_c_000000001642_4	catechin	14	0.00899057	K22516_formate_dehydrogenase_(coenzyme_F420)_[EC:1.8.98.6]_[RN:R11944]_	fdhA	FormateDH	WLP	d__Archaea;p__Halobacteriota;c__Bog-38;o__Bog-38;f__Bog-38;g__Bog-38;s__Bog-38 sp003170935
20120800_E2X_5	20120800_E2X_5_c_000000001549_5	catechin	14	0.00289819	K00125_formate_dehydrogenase_(coenzyme_F420)_[EC1.8.98.6]_[RN:R11944]_	fdhB	FormateDH	WLP	d__Archaea;p__Halobacteriota;c__Bog-38;o__Bog-38;f__Bog-38;g__Bog-38;s__Bog-38 sp003170935
20120800_E2X_5	20120800_E2X_5_c_000000001548_24	catechin	14	0.0153045	K00200_formylmethanofuran_dehydrogenase_[EC:1.2.99.5]_[RN:R03015]_	FwdA	FormylMFN_DH	WLP	d__Archaea;p__Halobacteriota;c__Bog-38;o__Bog-38;f__Bog-38;g__Bog-38;s__Bog-38 sp003170935
20120800_E2X_5	20120800_E2X_5_c_000000001548_23	catechin	14	0.00641525	K00201_formylmethanofuran_dehydrogenase_[EC:1.2.99.5]_[RN:R03015]_	FwdB	FormylMFN_DH	WLP	d__Archaea;p__Halobacteriota;c__Bog-38;o__Bog-38;f__Bog-38;g__Bog-38;s__Bog-38 sp003170935
20120800_E2X_5	20120800_E2X_5_c_000000001548_25	catechin	14	0.00572433	K00202_formylmethanofuran_dehydrogenase_[EC:1.2.99.5]_[RN:R03015]_	FwdC	FormylMFN_DH	WLP	d__Archaea;p__Halobacteriota;c__Bog-38;o__Bog-38;f__Bog-38;g__Bog-38;s__Bog-38 sp003170935
20120800_E2X_5	20120800_E2X_5_c_000000001548_22	catechin	14	0.0105393	K00203_formylmethanofuran_dehydrogenase_[EC:1.2.99.5]_[RN:R03015]	FwdD	FormylMFN_DH	WLP	d__Archaea;p__Halobacteriota;c__Bog-38;o__Bog-38;f__Bog-38;g__Bog-38;s__Bog-38 sp003170935
20120800_E2X_5	20120800_E2X_5_c_000000001562_39	catechin	14	0.00973932	K00672_formylmethanofuran--tetrahydromethanopterin_N-formyltransferase_[EC:2.3.1.101]_[RN:R03390]_	ftr	Ftr	WLP	d__Archaea;p__Halobacteriota;c__Bog-38;o__Bog-38;f__Bog-38;g__Bog-38;s__Bog-38 sp003170935
20120800_E2X_5	20120800_E2X_5_c_000000001597_8	catechin	14	0.00644042	K00320_coenzyme_F420-dependent_N5,N10-methenyltetrahydromethanopterin_reductase_[EC:1.5.99.11]_[RN:R04464]	mer	Mer	WLP	d__Archaea;p__Halobacteriota;c__Bog-38;o__Bog-38;f__Bog-38;g__Bog-38;s__Bog-38 sp003170935
20120800_E2X_5	20120800_E2X_5_c_000000001562_38	catechin	14	0.00412516	K00319_methylenetetrahydromethanopterin_dehydrogenase_[EC:1.5.99.9]_[RN:R04456]	mtd	Mtd	WLP	d__Archaea;p__Halobacteriota;c__Bog-38;o__Bog-38;f__Bog-38;g__Bog-38;s__Bog-38 sp003170935
20120800_E2X_5	20120800_E2X_5_c_000000001611_47	catechin	21	0.00218741	K01895_acetyl-CoA_synthetase_[EC:6.2.1.1]_[RN:R00235]_	acs	AcCoASyn	Acetate	d__Archaea;p__Halobacteriota;c__Bog-38;o__Bog-38;f__Bog-38;g__Bog-38;s__Bog-38 sp003170935
20120800_E2X_5	20120800_E2X_5_c_000000001649_31	catechin	21	0.0132872	K00440_coenzyme_F420_hydrogenase_subunit_alpha_[EC:1.12.98.1]	FrhA	FrhHydrogenase	F420_Hydrogenase	d__Archaea;p__Halobacteriota;c__Bog-38;o__Bog-38;f__Bog-38;g__Bog-38;s__Bog-38 sp003170935
20120800_E2X_5	20120800_E2X_5_c_000000001649_30	catechin	21	0.0145763	K00442_coenzyme_F420_hydrogenase_subunit_delta	FrhD	FrhHydrogenase	F420_Hydrogenase	d__Archaea;p__Halobacteriota;c__Bog-38;o__Bog-38;f__Bog-38;g__Bog-38;s__Bog-38 sp003170935
20120800_E2X_5	20120800_E2X_5_c_000000001548_20	catechin	21	0.0122031	K03388_heterodisulfide_reductase_2_[EC:1.8.7.3_1.8.98.4_1.8.98.5_1.8.98.6]_[RN:R11928_R11931_R11943_R11944]	HdrA2	HdrA2B2C2	HeterodisulfideReductase	d__Archaea;p__Halobacteriota;c__Bog-38;o__Bog-38;f__Bog-38;g__Bog-38;s__Bog-38 sp003170935
20120800_E2X_5	20120800_E2X_5_c_000000001581_3	catechin	21	0.0251397	K00399_methyl-coenzyme_M_reductase_[EC:2.8.4.1]_[RN:R04541]	McrA	McrABG	McrComplex	d__Archaea;p__Halobacteriota;c__Bog-38;o__Bog-38;f__Bog-38;g__Bog-38;s__Bog-38 sp003170935
20120800_E2X_5	20120800_E2X_5_c_000000001581_7	catechin	21	0.0132512	K00401_methyl-coenzyme_M_reductase_[EC:2.8.4.1]_[RN:R04541]	McrB	McrABG	McrComplex	d__Archaea;p__Halobacteriota;c__Bog-38;o__Bog-38;f__Bog-38;g__Bog-38;s__Bog-38 sp003170935
20120800_E2X_5	20120800_E2X_5_c_000000001581_4	catechin	21	0.00926903	K00402_methyl-coenzyme_M_reductase_[EC:2.8.4.1]_[RN:R04541]	McrG	McrABG	McrComplex	d__Archaea;p__Halobacteriota;c__Bog-38;o__Bog-38;f__Bog-38;g__Bog-38;s__Bog-38 sp003170935
20120800_E2X_5	20120800_E2X_5_c_000000001552_14	catechin	21	0.00439989	K00579_tetrahydromethanopterin_S-methyltransferase_[EC:2.1.1.86]_[RN:R04347]	MtrC	MtrA-H	MtrComplex	d__Archaea;p__Halobacteriota;c__Bog-38;o__Bog-38;f__Bog-38;g__Bog-38;s__Bog-38 sp003170935
20120800_E2X_5	20120800_E2X_5_c_000000001552_15	catechin	21	0.0048096	K00580_tetrahydromethanopterin_S-methyltransferase_[EC:2.1.1.86]_[RN:R04347]	MtrD	MtrA-H	MtrComplex	d__Archaea;p__Halobacteriota;c__Bog-38;o__Bog-38;f__Bog-38;g__Bog-38;s__Bog-38 sp003170935
20120800_E2X_5	20120800_E2X_5_c_000000001552_16	catechin	21	0.0154143	K00581_tetrahydromethanopterin_S-methyltransferase_[EC:2.1.1.86]_[RN:R04347]	MtrE	MtrA-H	MtrComplex	d__Archaea;p__Halobacteriota;c__Bog-38;o__Bog-38;f__Bog-38;g__Bog-38;s__Bog-38 sp003170935
20120800_E2X_5	20120800_E2X_5_c_000000001552_9	catechin	21	0.0179778	K00584_tetrahydromethanopterin_S-methyltransferase_[EC:2.1.1.86]_[RN:R04347]	MtrH	MtrA-H	MtrComplex	d__Archaea;p__Halobacteriota;c__Bog-38;o__Bog-38;f__Bog-38;g__Bog-38;s__Bog-38 sp003170935
20120800_E2X_5	20120800_E2X_5_c_000000001548_14	catechin	21	0.00243767	K14126_F420-non-reducing_hydrogenase_[EC:1.8.98.5]_[RN:R11943]	MvhA	MvhHydrogenase	MvhHydrogenase	d__Archaea;p__Halobacteriota;c__Bog-38;o__Bog-38;f__Bog-38;g__Bog-38;s__Bog-38 sp003170935
20120800_E2X_5	20120800_E2X_5_c_000000001548_15	catechin	21	0.0270935	K14128_F420-non-reducing_hydrogenase_[EC:1.8.98.5]_[RN:R11943]	MvhG	MvhHydrogenase	MvhHydrogenase	d__Archaea;p__Halobacteriota;c__Bog-38;o__Bog-38;f__Bog-38;g__Bog-38;s__Bog-38 sp003170935
20120800_E2X_5	20120800_E2X_5_c_000000001548_24	catechin	21	0.0104391	K00200_formylmethanofuran_dehydrogenase_[EC:1.2.99.5]_[RN:R03015]_	FwdA	FormylMFN_DH	WLP	d__Archaea;p__Halobacteriota;c__Bog-38;o__Bog-38;f__Bog-38;g__Bog-38;s__Bog-38 sp003170935
20120800_E2X_5	20120800_E2X_5_c_000000001548_23	catechin	21	0.00258255	K00201_formylmethanofuran_dehydrogenase_[EC:1.2.99.5]_[RN:R03015]_	FwdB	FormylMFN_DH	WLP	d__Archaea;p__Halobacteriota;c__Bog-38;o__Bog-38;f__Bog-38;g__Bog-38;s__Bog-38 sp003170935
20120800_E2X_5	20120800_E2X_5_c_000000001548_25	catechin	21	0.00444933	K00202_formylmethanofuran_dehydrogenase_[EC:1.2.99.5]_[RN:R03015]_	FwdC	FormylMFN_DH	WLP	d__Archaea;p__Halobacteriota;c__Bog-38;o__Bog-38;f__Bog-38;g__Bog-38;s__Bog-38 sp003170935
20120800_E2X_5	20120800_E2X_5_c_000000001562_39	catechin	21	0.0531621	K00672_formylmethanofuran--tetrahydromethanopterin_N-formyltransferase_[EC:2.3.1.101]_[RN:R03390]_	ftr	Ftr	WLP	d__Archaea;p__Halobacteriota;c__Bog-38;o__Bog-38;f__Bog-38;g__Bog-38;s__Bog-38 sp003170935
20120800_E2X_5	20120800_E2X_5_c_000000001550_14	catechin	21	0.0258513	K01499_methenyltetrahydromethanopterin_cyclohydrolase_[EC:3.5.4.27]_[RN:R03464]_	mch	Mch	WLP	d__Archaea;p__Halobacteriota;c__Bog-38;o__Bog-38;f__Bog-38;g__Bog-38;s__Bog-38 sp003170935
20120800_E2X_5	20120800_E2X_5_c_000000001597_8	catechin	21	0.0135381	K00320_coenzyme_F420-dependent_N5,N10-methenyltetrahydromethanopterin_reductase_[EC:1.5.99.11]_[RN:R04464]	mer	Mer	WLP	d__Archaea;p__Halobacteriota;c__Bog-38;o__Bog-38;f__Bog-38;g__Bog-38;s__Bog-38 sp003170935
20120800_E2X_5	20120800_E2X_5_c_000000001562_38	catechin	21	0.00425794	K00319_methylenetetrahydromethanopterin_dehydrogenase_[EC:1.5.99.9]_[RN:R04456]	mtd	Mtd	WLP	d__Archaea;p__Halobacteriota;c__Bog-38;o__Bog-38;f__Bog-38;g__Bog-38;s__Bog-38 sp003170935
20120800_E2X_5	20120800_E2X_5_c_000000001670_5	catechin	35	0.00997558	K00197_acetyl-CoA_decarbonylase/synthase_complex_[EC:2.3.1.-]_[RN:R09096]	acsC	ACSCODH	Acetate	d__Archaea;p__Halobacteriota;c__Bog-38;o__Bog-38;f__Bog-38;g__Bog-38;s__Bog-38 sp003170935
20120800_E2X_5	20120800_E2X_5_c_000000001649_31	catechin	35	0.00955707	K00440_coenzyme_F420_hydrogenase_subunit_alpha_[EC:1.12.98.1]	FrhA	FrhHydrogenase	F420_Hydrogenase	d__Archaea;p__Halobacteriota;c__Bog-38;o__Bog-38;f__Bog-38;g__Bog-38;s__Bog-38 sp003170935
20120800_E2X_5	20120800_E2X_5_c_000000001649_28	catechin	35	0.0219604	K00441_coenzyme_F420_hydrogenase_subunit_beta_[EC:1.12.98.1]	FrhB	FrhHydrogenase	F420_Hydrogenase	d__Archaea;p__Halobacteriota;c__Bog-38;o__Bog-38;f__Bog-38;g__Bog-38;s__Bog-38 sp003170935
20120800_E2X_5	20120800_E2X_5_c_000000001649_30	catechin	35	0.0206386	K00442_coenzyme_F420_hydrogenase_subunit_delta	FrhD	FrhHydrogenase	F420_Hydrogenase	d__Archaea;p__Halobacteriota;c__Bog-38;o__Bog-38;f__Bog-38;g__Bog-38;s__Bog-38 sp003170935
20120800_E2X_5	20120800_E2X_5_c_000000001662_4	catechin	35	0.0118446	K22480_heterodisulfide_reductase_1_[EC:1.8.7.3]_[RN:R11931]	HdrA1	HdrA1B1C1	HeterodisulfideReductase	d__Archaea;p__Halobacteriota;c__Bog-38;o__Bog-38;f__Bog-38;g__Bog-38;s__Bog-38 sp003170935
20120800_E2X_5	20120800_E2X_5_c_000000001548_20	catechin	35	0.0331312	K03388_heterodisulfide_reductase_2_[EC:1.8.7.3_1.8.98.4_1.8.98.5_1.8.98.6]_[RN:R11928_R11931_R11943_R11944]	HdrA2	HdrA2B2C2	HeterodisulfideReductase	d__Archaea;p__Halobacteriota;c__Bog-38;o__Bog-38;f__Bog-38;g__Bog-38;s__Bog-38 sp003170935
20120800_E2X_5	20120800_E2X_5_c_000000001581_3	catechin	35	0.080798	K00399_methyl-coenzyme_M_reductase_[EC:2.8.4.1]_[RN:R04541]	McrA	McrABG	McrComplex	d__Archaea;p__Halobacteriota;c__Bog-38;o__Bog-38;f__Bog-38;g__Bog-38;s__Bog-38 sp003170935
20120800_E2X_5	20120800_E2X_5_c_000000001581_7	catechin	35	0.0874105	K00401_methyl-coenzyme_M_reductase_[EC:2.8.4.1]_[RN:R04541]	McrB	McrABG	McrComplex	d__Archaea;p__Halobacteriota;c__Bog-38;o__Bog-38;f__Bog-38;g__Bog-38;s__Bog-38 sp003170935
20120800_E2X_5	20120800_E2X_5_c_000000001581_4	catechin	35	0.0138308	K00402_methyl-coenzyme_M_reductase_[EC:2.8.4.1]_[RN:R04541]	McrG	McrABG	McrComplex	d__Archaea;p__Halobacteriota;c__Bog-38;o__Bog-38;f__Bog-38;g__Bog-38;s__Bog-38 sp003170935
20120800_E2X_5	20120800_E2X_5_c_000000001552_12	catechin	35	0.044577	K00577_tetrahydromethanopterin_S-methyltransferase_[EC:2.1.1.86]_[RN:R04347]	MtrA	MtrA-H	MtrComplex	d__Archaea;p__Halobacteriota;c__Bog-38;o__Bog-38;f__Bog-38;g__Bog-38;s__Bog-38 sp003170935
20120800_E2X_5	20120800_E2X_5_c_000000001552_13	catechin	35	0.0160195	K00578_tetrahydromethanopterin_S-methyltransferase_[EC:2.1.1.86]_[RN:R04347]	MtrB	MtrA-H	MtrComplex	d__Archaea;p__Halobacteriota;c__Bog-38;o__Bog-38;f__Bog-38;g__Bog-38;s__Bog-38 sp003170935
20120800_E2X_5	20120800_E2X_5_c_000000001552_14	catechin	35	0.0560681	K00579_tetrahydromethanopterin_S-methyltransferase_[EC:2.1.1.86]_[RN:R04347]	MtrC	MtrA-H	MtrComplex	d__Archaea;p__Halobacteriota;c__Bog-38;o__Bog-38;f__Bog-38;g__Bog-38;s__Bog-38 sp003170935
20120800_E2X_5	20120800_E2X_5_c_000000001552_15	catechin	35	0.00680989	K00580_tetrahydromethanopterin_S-methyltransferase_[EC:2.1.1.86]_[RN:R04347]	MtrD	MtrA-H	MtrComplex	d__Archaea;p__Halobacteriota;c__Bog-38;o__Bog-38;f__Bog-38;g__Bog-38;s__Bog-38 sp003170935
20120800_E2X_5	20120800_E2X_5_c_000000001552_16	catechin	35	0.0223527	K00581_tetrahydromethanopterin_S-methyltransferase_[EC:2.1.1.86]_[RN:R04347]	MtrE	MtrA-H	MtrComplex	d__Archaea;p__Halobacteriota;c__Bog-38;o__Bog-38;f__Bog-38;g__Bog-38;s__Bog-38 sp003170935
20120800_E2X_5	20120800_E2X_5_c_000000001548_14	catechin	35	0.0400663	K14126_F420-non-reducing_hydrogenase_[EC:1.8.98.5]_[RN:R11943]	MvhA	MvhHydrogenase	MvhHydrogenase	d__Archaea;p__Halobacteriota;c__Bog-38;o__Bog-38;f__Bog-38;g__Bog-38;s__Bog-38 sp003170935
20120800_E2X_5	20120800_E2X_5_c_000000001549_4	catechin	35	0.0195587	K14127_F420-non-reducing_hydrogenase_iron-sulfur_subunit_[EC:1.8.98.5_1.8.98.6]_[RN:R11943_R11944]	MvhD	MvhHydrogenase	MvhHydrogenase	d__Archaea;p__Halobacteriota;c__Bog-38;o__Bog-38;f__Bog-38;g__Bog-38;s__Bog-38 sp003170935
20120800_E2X_5	20120800_E2X_5_c_000000001548_15	catechin	35	0.023441	K14128_F420-non-reducing_hydrogenase_[EC:1.8.98.5]_[RN:R11943]	MvhG	MvhHydrogenase	MvhHydrogenase	d__Archaea;p__Halobacteriota;c__Bog-38;o__Bog-38;f__Bog-38;g__Bog-38;s__Bog-38 sp003170935
20120800_E2X_5	20120800_E2X_5_c_000000001642_4	catechin	35	0.0172664	K22516_formate_dehydrogenase_(coenzyme_F420)_[EC:1.8.98.6]_[RN:R11944]_	fdhA	FormateDH	WLP	d__Archaea;p__Halobacteriota;c__Bog-38;o__Bog-38;f__Bog-38;g__Bog-38;s__Bog-38 sp003170935
20120800_E2X_5	20120800_E2X_5_c_000000001548_24	catechin	35	0.0490085	K00200_formylmethanofuran_dehydrogenase_[EC:1.2.99.5]_[RN:R03015]_	FwdA	FormylMFN_DH	WLP	d__Archaea;p__Halobacteriota;c__Bog-38;o__Bog-38;f__Bog-38;g__Bog-38;s__Bog-38 sp003170935
20120800_E2X_5	20120800_E2X_5_c_000000001548_23	catechin	35	0.00731323	K00201_formylmethanofuran_dehydrogenase_[EC:1.2.99.5]_[RN:R03015]_	FwdB	FormylMFN_DH	WLP	d__Archaea;p__Halobacteriota;c__Bog-38;o__Bog-38;f__Bog-38;g__Bog-38;s__Bog-38 sp003170935
20120800_E2X_5	20120800_E2X_5_c_000000001550_14	catechin	35	0.0644873	K01499_methenyltetrahydromethanopterin_cyclohydrolase_[EC:3.5.4.27]_[RN:R03464]_	mch	Mch	WLP	d__Archaea;p__Halobacteriota;c__Bog-38;o__Bog-38;f__Bog-38;g__Bog-38;s__Bog-38 sp003170935
20120800_E2X_5	20120800_E2X_5_c_000000001597_8	catechin	35	0.0583058	K00320_coenzyme_F420-dependent_N5,N10-methenyltetrahydromethanopterin_reductase_[EC:1.5.99.11]_[RN:R04464]	mer	Mer	WLP	d__Archaea;p__Halobacteriota;c__Bog-38;o__Bog-38;f__Bog-38;g__Bog-38;s__Bog-38 sp003170935
20120800_E2X_5	20120800_E2X_5_c_000000001562_38	catechin	35	0.036682	K00319_methylenetetrahydromethanopterin_dehydrogenase_[EC:1.5.99.9]_[RN:R04456]	mtd	Mtd	WLP	d__Archaea;p__Halobacteriota;c__Bog-38;o__Bog-38;f__Bog-38;g__Bog-38;s__Bog-38 sp003170935
20120800_E2X_5	20120800_E2X_5_c_000000001670_5	unamended	0	0.00293963	K00197_acetyl-CoA_decarbonylase/synthase_complex_[EC:2.3.1.-]_[RN:R09096]	acsC	ACSCODH	Acetate	d__Archaea;p__Halobacteriota;c__Bog-38;o__Bog-38;f__Bog-38;g__Bog-38;s__Bog-38 sp003170935
20120800_E2X_5	20120800_E2X_5_c_000000001649_31	unamended	0	0.0148652	K00440_coenzyme_F420_hydrogenase_subunit_alpha_[EC:1.12.98.1]	FrhA	FrhHydrogenase	F420_Hydrogenase	d__Archaea;p__Halobacteriota;c__Bog-38;o__Bog-38;f__Bog-38;g__Bog-38;s__Bog-38 sp003170935
20120800_E2X_5	20120800_E2X_5_c_000000001649_2	unamended	0	0.00358786	K00441_coenzyme_F420_hydrogenase_subunit_beta_[EC:1.12.98.1]	FrhB	FrhHydrogenase	F420_Hydrogenase	d__Archaea;p__Halobacteriota;c__Bog-38;o__Bog-38;f__Bog-38;g__Bog-38;s__Bog-38 sp003170935
20120800_E2X_5	20120800_E2X_5_c_000000001649_28	unamended	0	0.0124467	K00441_coenzyme_F420_hydrogenase_subunit_beta_[EC:1.12.98.1]	FrhB	FrhHydrogenase	F420_Hydrogenase	d__Archaea;p__Halobacteriota;c__Bog-38;o__Bog-38;f__Bog-38;g__Bog-38;s__Bog-38 sp003170935
20120800_E2X_5	20120800_E2X_5_c_000000001649_30	unamended	0	0.00802537	K00442_coenzyme_F420_hydrogenase_subunit_delta	FrhD	FrhHydrogenase	F420_Hydrogenase	d__Archaea;p__Halobacteriota;c__Bog-38;o__Bog-38;f__Bog-38;g__Bog-38;s__Bog-38 sp003170935
20120800_E2X_5	20120800_E2X_5_c_000000001649_29	unamended	0	0.0334694	K00443_coenzyme_F420_hydrogenase_subunit_gamma_[EC:1.12.98.1]	FrhG	FrhHydrogenase	F420_Hydrogenase	d__Archaea;p__Halobacteriota;c__Bog-38;o__Bog-38;f__Bog-38;g__Bog-38;s__Bog-38 sp003170935
20120800_E2X_5	20120800_E2X_5_c_000000001662_4	unamended	0	0.0016771	K22480_heterodisulfide_reductase_1_[EC:1.8.7.3]_[RN:R11931]	HdrA1	HdrA1B1C1	HeterodisulfideReductase	d__Archaea;p__Halobacteriota;c__Bog-38;o__Bog-38;f__Bog-38;g__Bog-38;s__Bog-38 sp003170935
20120800_E2X_5	20120800_E2X_5_c_000000001548_20	unamended	0	0.00594607	K03388_heterodisulfide_reductase_2_[EC:1.8.7.3_1.8.98.4_1.8.98.5_1.8.98.6]_[RN:R11928_R11931_R11943_R11944]	HdrA2	HdrA2B2C2	HeterodisulfideReductase	d__Archaea;p__Halobacteriota;c__Bog-38;o__Bog-38;f__Bog-38;g__Bog-38;s__Bog-38 sp003170935
20120800_E2X_5	20120800_E2X_5_c_000000001548_19	unamended	0	0.0399092	K03389_heterodisulfide_reductase_2_[EC:1.8.7.3_1.8.98.4_1.8.98.5_1.8.98.6]_[RN:R11928_R11931_R11943_R11944]	HdrB2	HdrA2B2C2	HeterodisulfideReductase	d__Archaea;p__Halobacteriota;c__Bog-38;o__Bog-38;f__Bog-38;g__Bog-38;s__Bog-38 sp003170935
20120800_E2X_5	20120800_E2X_5_c_000000001581_3	unamended	0	0.0803247	K00399_methyl-coenzyme_M_reductase_[EC:2.8.4.1]_[RN:R04541]	McrA	McrABG	McrComplex	d__Archaea;p__Halobacteriota;c__Bog-38;o__Bog-38;f__Bog-38;g__Bog-38;s__Bog-38 sp003170935
20120800_E2X_5	20120800_E2X_5_c_000000001581_7	unamended	0	0.0389077	K00401_methyl-coenzyme_M_reductase_[EC:2.8.4.1]_[RN:R04541]	McrB	McrABG	McrComplex	d__Archaea;p__Halobacteriota;c__Bog-38;o__Bog-38;f__Bog-38;g__Bog-38;s__Bog-38 sp003170935
20120800_E2X_5	20120800_E2X_5_c_000000001581_4	unamended	0	0.0219014	K00402_methyl-coenzyme_M_reductase_[EC:2.8.4.1]_[RN:R04541]	McrG	McrABG	McrComplex	d__Archaea;p__Halobacteriota;c__Bog-38;o__Bog-38;f__Bog-38;g__Bog-38;s__Bog-38 sp003170935
20120800_E2X_5	20120800_E2X_5_c_000000001552_12	unamended	0	0.0164201	K00577_tetrahydromethanopterin_S-methyltransferase_[EC:2.1.1.86]_[RN:R04347]	MtrA	MtrA-H	MtrComplex	d__Archaea;p__Halobacteriota;c__Bog-38;o__Bog-38;f__Bog-38;g__Bog-38;s__Bog-38 sp003170935
20120800_E2X_5	20120800_E2X_5_c_000000001552_14	unamended	0	0.0231829	K00579_tetrahydromethanopterin_S-methyltransferase_[EC:2.1.1.86]_[RN:R04347]	MtrC	MtrA-H	MtrComplex	d__Archaea;p__Halobacteriota;c__Bog-38;o__Bog-38;f__Bog-38;g__Bog-38;s__Bog-38 sp003170935
20120800_E2X_5	20120800_E2X_5_c_000000001552_15	unamended	0	0.012918	K00580_tetrahydromethanopterin_S-methyltransferase_[EC:2.1.1.86]_[RN:R04347]	MtrD	MtrA-H	MtrComplex	d__Archaea;p__Halobacteriota;c__Bog-38;o__Bog-38;f__Bog-38;g__Bog-38;s__Bog-38 sp003170935
20120800_E2X_5	20120800_E2X_5_c_000000001552_16	unamended	0	0.011936	K00581_tetrahydromethanopterin_S-methyltransferase_[EC:2.1.1.86]_[RN:R04347]	MtrE	MtrA-H	MtrComplex	d__Archaea;p__Halobacteriota;c__Bog-38;o__Bog-38;f__Bog-38;g__Bog-38;s__Bog-38 sp003170935
20120800_E2X_5	20120800_E2X_5_c_000000001548_14	unamended	0	0.0162916	K14126_F420-non-reducing_hydrogenase_[EC:1.8.98.5]_[RN:R11943]	MvhA	MvhHydrogenase	MvhHydrogenase	d__Archaea;p__Halobacteriota;c__Bog-38;o__Bog-38;f__Bog-38;g__Bog-38;s__Bog-38 sp003170935
20120800_E2X_5	20120800_E2X_5_c_000000001549_4	unamended	0	0.00719657	K14127_F420-non-reducing_hydrogenase_iron-sulfur_subunit_[EC:1.8.98.5_1.8.98.6]_[RN:R11943_R11944]	MvhD	MvhHydrogenase	MvhHydrogenase	d__Archaea;p__Halobacteriota;c__Bog-38;o__Bog-38;f__Bog-38;g__Bog-38;s__Bog-38 sp003170935
20120800_E2X_5	20120800_E2X_5_c_000000001548_15	unamended	0	0.0172691	K14128_F420-non-reducing_hydrogenase_[EC:1.8.98.5]_[RN:R11943]	MvhG	MvhHydrogenase	MvhHydrogenase	d__Archaea;p__Halobacteriota;c__Bog-38;o__Bog-38;f__Bog-38;g__Bog-38;s__Bog-38 sp003170935
20120800_E2X_5	20120800_E2X_5_c_000000001642_4	unamended	0	0.00728124	K22516_formate_dehydrogenase_(coenzyme_F420)_[EC:1.8.98.6]_[RN:R11944]_	fdhA	FormateDH	WLP	d__Archaea;p__Halobacteriota;c__Bog-38;o__Bog-38;f__Bog-38;g__Bog-38;s__Bog-38 sp003170935
20120800_E2X_5	20120800_E2X_5_c_000000001549_5	unamended	0	0.00335419	K00125_formate_dehydrogenase_(coenzyme_F420)_[EC1.8.98.6]_[RN:R11944]_	fdhB	FormateDH	WLP	d__Archaea;p__Halobacteriota;c__Bog-38;o__Bog-38;f__Bog-38;g__Bog-38;s__Bog-38 sp003170935
20120800_E2X_5	20120800_E2X_5_c_000000001548_24	unamended	0	0.0486917	K00200_formylmethanofuran_dehydrogenase_[EC:1.2.99.5]_[RN:R03015]_	FwdA	FormylMFN_DH	WLP	d__Archaea;p__Halobacteriota;c__Bog-38;o__Bog-38;f__Bog-38;g__Bog-38;s__Bog-38 sp003170935
20120800_E2X_5	20120800_E2X_5_c_000000001548_23	unamended	0	0.0169098	K00201_formylmethanofuran_dehydrogenase_[EC:1.2.99.5]_[RN:R03015]_	FwdB	FormylMFN_DH	WLP	d__Archaea;p__Halobacteriota;c__Bog-38;o__Bog-38;f__Bog-38;g__Bog-38;s__Bog-38 sp003170935
20120800_E2X_5	20120800_E2X_5_c_000000001548_22	unamended	0	0.0186876	K00203_formylmethanofuran_dehydrogenase_[EC:1.2.99.5]_[RN:R03015]	FwdD	FormylMFN_DH	WLP	d__Archaea;p__Halobacteriota;c__Bog-38;o__Bog-38;f__Bog-38;g__Bog-38;s__Bog-38 sp003170935
20120800_E2X_5	20120800_E2X_5_c_000000001562_39	unamended	0	0.0180705	K00672_formylmethanofuran--tetrahydromethanopterin_N-formyltransferase_[EC:2.3.1.101]_[RN:R03390]_	ftr	Ftr	WLP	d__Archaea;p__Halobacteriota;c__Bog-38;o__Bog-38;f__Bog-38;g__Bog-38;s__Bog-38 sp003170935
20120800_E2X_5	20120800_E2X_5_c_000000001550_14	unamended	0	0.024402	K01499_methenyltetrahydromethanopterin_cyclohydrolase_[EC:3.5.4.27]_[RN:R03464]_	mch	Mch	WLP	d__Archaea;p__Halobacteriota;c__Bog-38;o__Bog-38;f__Bog-38;g__Bog-38;s__Bog-38 sp003170935
20120800_E2X_5	20120800_E2X_5_c_000000001597_8	unamended	0	0.0168881	K00320_coenzyme_F420-dependent_N5,N10-methenyltetrahydromethanopterin_reductase_[EC:1.5.99.11]_[RN:R04464]	mer	Mer	WLP	d__Archaea;p__Halobacteriota;c__Bog-38;o__Bog-38;f__Bog-38;g__Bog-38;s__Bog-38 sp003170935
20120800_E2X_5	20120800_E2X_5_c_000000001562_38	unamended	0	0.0188402	K00319_methylenetetrahydromethanopterin_dehydrogenase_[EC:1.5.99.9]_[RN:R04456]	mtd	Mtd	WLP	d__Archaea;p__Halobacteriota;c__Bog-38;o__Bog-38;f__Bog-38;g__Bog-38;s__Bog-38 sp003170935
20120800_E2X_5	20120800_E2X_5_c_000000001670_5	unamended	7	0.025343	K00197_acetyl-CoA_decarbonylase/synthase_complex_[EC:2.3.1.-]_[RN:R09096]	acsC	ACSCODH	Acetate	d__Archaea;p__Halobacteriota;c__Bog-38;o__Bog-38;f__Bog-38;g__Bog-38;s__Bog-38 sp003170935
20120800_E2X_5	20120800_E2X_5_c_000000001649_31	unamended	7	0.0118015	K00440_coenzyme_F420_hydrogenase_subunit_alpha_[EC:1.12.98.1]	FrhA	FrhHydrogenase	F420_Hydrogenase	d__Archaea;p__Halobacteriota;c__Bog-38;o__Bog-38;f__Bog-38;g__Bog-38;s__Bog-38 sp003170935
20120800_E2X_5	20120800_E2X_5_c_000000001649_28	unamended	7	0.0458782	K00441_coenzyme_F420_hydrogenase_subunit_beta_[EC:1.12.98.1]	FrhB	FrhHydrogenase	F420_Hydrogenase	d__Archaea;p__Halobacteriota;c__Bog-38;o__Bog-38;f__Bog-38;g__Bog-38;s__Bog-38 sp003170935
20120800_E2X_5	20120800_E2X_5_c_000000001649_29	unamended	7	0.0246452	K00443_coenzyme_F420_hydrogenase_subunit_gamma_[EC:1.12.98.1]	FrhG	FrhHydrogenase	F420_Hydrogenase	d__Archaea;p__Halobacteriota;c__Bog-38;o__Bog-38;f__Bog-38;g__Bog-38;s__Bog-38 sp003170935
20120800_E2X_5	20120800_E2X_5_c_000000001662_4	unamended	7	0.00361463	K22480_heterodisulfide_reductase_1_[EC:1.8.7.3]_[RN:R11931]	HdrA1	HdrA1B1C1	HeterodisulfideReductase	d__Archaea;p__Halobacteriota;c__Bog-38;o__Bog-38;f__Bog-38;g__Bog-38;s__Bog-38 sp003170935
20120800_E2X_5	20120800_E2X_5_c_000000001548_20	unamended	7	0.0061969	K03388_heterodisulfide_reductase_2_[EC:1.8.7.3_1.8.98.4_1.8.98.5_1.8.98.6]_[RN:R11928_R11931_R11943_R11944]	HdrA2	HdrA2B2C2	HeterodisulfideReductase	d__Archaea;p__Halobacteriota;c__Bog-38;o__Bog-38;f__Bog-38;g__Bog-38;s__Bog-38 sp003170935
20120800_E2X_5	20120800_E2X_5_c_000000001548_19	unamended	7	0.0165982	K03389_heterodisulfide_reductase_2_[EC:1.8.7.3_1.8.98.4_1.8.98.5_1.8.98.6]_[RN:R11928_R11931_R11943_R11944]	HdrB2	HdrA2B2C2	HeterodisulfideReductase	d__Archaea;p__Halobacteriota;c__Bog-38;o__Bog-38;f__Bog-38;g__Bog-38;s__Bog-38 sp003170935
20120800_E2X_5	20120800_E2X_5_c_000000001548_18	unamended	7	0.00757907	K03390_heterodisulfide_reductase_2_[EC:1.8.7.3_1.8.98.4_1.8.98.5_1.8.98.6]_[RN:R11928_R11931_R11943_R11944]	HdrC2	HdrA2B2C2	HeterodisulfideReductase	d__Archaea;p__Halobacteriota;c__Bog-38;o__Bog-38;f__Bog-38;g__Bog-38;s__Bog-38 sp003170935
20120800_E2X_5	20120800_E2X_5_c_000000001581_3	unamended	7	0.0814902	K00399_methyl-coenzyme_M_reductase_[EC:2.8.4.1]_[RN:R04541]	McrA	McrABG	McrComplex	d__Archaea;p__Halobacteriota;c__Bog-38;o__Bog-38;f__Bog-38;g__Bog-38;s__Bog-38 sp003170935
20120800_E2X_5	20120800_E2X_5_c_000000001581_7	unamended	7	0.112885	K00401_methyl-coenzyme_M_reductase_[EC:2.8.4.1]_[RN:R04541]	McrB	McrABG	McrComplex	d__Archaea;p__Halobacteriota;c__Bog-38;o__Bog-38;f__Bog-38;g__Bog-38;s__Bog-38 sp003170935
20120800_E2X_5	20120800_E2X_5_c_000000001581_4	unamended	7	0.0531622	K00402_methyl-coenzyme_M_reductase_[EC:2.8.4.1]_[RN:R04541]	McrG	McrABG	McrComplex	d__Archaea;p__Halobacteriota;c__Bog-38;o__Bog-38;f__Bog-38;g__Bog-38;s__Bog-38 sp003170935
20120800_E2X_5	20120800_E2X_5_c_000000001552_14	unamended	7	0.036548	K00579_tetrahydromethanopterin_S-methyltransferase_[EC:2.1.1.86]_[RN:R04347]	MtrC	MtrA-H	MtrComplex	d__Archaea;p__Halobacteriota;c__Bog-38;o__Bog-38;f__Bog-38;g__Bog-38;s__Bog-38 sp003170935
20120800_E2X_5	20120800_E2X_5_c_000000001552_15	unamended	7	0.0555704	K00580_tetrahydromethanopterin_S-methyltransferase_[EC:2.1.1.86]_[RN:R04347]	MtrD	MtrA-H	MtrComplex	d__Archaea;p__Halobacteriota;c__Bog-38;o__Bog-38;f__Bog-38;g__Bog-38;s__Bog-38 sp003170935
20120800_E2X_5	20120800_E2X_5_c_000000001552_9	unamended	7	0.0188708	K00584_tetrahydromethanopterin_S-methyltransferase_[EC:2.1.1.86]_[RN:R04347]	MtrH	MtrA-H	MtrComplex	d__Archaea;p__Halobacteriota;c__Bog-38;o__Bog-38;f__Bog-38;g__Bog-38;s__Bog-38 sp003170935
20120800_E2X_5	20120800_E2X_5_c_000000001548_14	unamended	7	0.0433781	K14126_F420-non-reducing_hydrogenase_[EC:1.8.98.5]_[RN:R11943]	MvhA	MvhHydrogenase	MvhHydrogenase	d__Archaea;p__Halobacteriota;c__Bog-38;o__Bog-38;f__Bog-38;g__Bog-38;s__Bog-38 sp003170935
20120800_E2X_5	20120800_E2X_5_c_000000001548_15	unamended	7	0.0411901	K14128_F420-non-reducing_hydrogenase_[EC:1.8.98.5]_[RN:R11943]	MvhG	MvhHydrogenase	MvhHydrogenase	d__Archaea;p__Halobacteriota;c__Bog-38;o__Bog-38;f__Bog-38;g__Bog-38;s__Bog-38 sp003170935
20120800_E2X_5	20120800_E2X_5_c_000000001642_4	unamended	7	0.0194187	K22516_formate_dehydrogenase_(coenzyme_F420)_[EC:1.8.98.6]_[RN:R11944]_	fdhA	FormateDH	WLP	d__Archaea;p__Halobacteriota;c__Bog-38;o__Bog-38;f__Bog-38;g__Bog-38;s__Bog-38 sp003170935
20120800_E2X_5	20120800_E2X_5_c_000000001548_24	unamended	7	0.0396336	K00200_formylmethanofuran_dehydrogenase_[EC:1.2.99.5]_[RN:R03015]_	FwdA	FormylMFN_DH	WLP	d__Archaea;p__Halobacteriota;c__Bog-38;o__Bog-38;f__Bog-38;g__Bog-38;s__Bog-38 sp003170935
20120800_E2X_5	20120800_E2X_5_c_000000001548_23	unamended	7	0.00656376	K00201_formylmethanofuran_dehydrogenase_[EC:1.2.99.5]_[RN:R03015]_	FwdB	FormylMFN_DH	WLP	d__Archaea;p__Halobacteriota;c__Bog-38;o__Bog-38;f__Bog-38;g__Bog-38;s__Bog-38 sp003170935
20120800_E2X_5	20120800_E2X_5_c_000000001548_25	unamended	7	0.00388963	K00202_formylmethanofuran_dehydrogenase_[EC:1.2.99.5]_[RN:R03015]_	FwdC	FormylMFN_DH	WLP	d__Archaea;p__Halobacteriota;c__Bog-38;o__Bog-38;f__Bog-38;g__Bog-38;s__Bog-38 sp003170935
20120800_E2X_5	20120800_E2X_5_c_000000001548_22	unamended	7	0.0148362	K00203_formylmethanofuran_dehydrogenase_[EC:1.2.99.5]_[RN:R03015]	FwdD	FormylMFN_DH	WLP	d__Archaea;p__Halobacteriota;c__Bog-38;o__Bog-38;f__Bog-38;g__Bog-38;s__Bog-38 sp003170935
20120800_E2X_5	20120800_E2X_5_c_000000001562_39	unamended	7	0.0778675	K00672_formylmethanofuran--tetrahydromethanopterin_N-formyltransferase_[EC:2.3.1.101]_[RN:R03390]_	ftr	Ftr	WLP	d__Archaea;p__Halobacteriota;c__Bog-38;o__Bog-38;f__Bog-38;g__Bog-38;s__Bog-38 sp003170935
20120800_E2X_5	20120800_E2X_5_c_000000001550_14	unamended	7	0.00782185	K01499_methenyltetrahydromethanopterin_cyclohydrolase_[EC:3.5.4.27]_[RN:R03464]_	mch	Mch	WLP	d__Archaea;p__Halobacteriota;c__Bog-38;o__Bog-38;f__Bog-38;g__Bog-38;s__Bog-38 sp003170935
20120800_E2X_5	20120800_E2X_5_c_000000001597_8	unamended	7	0.0348752	K00320_coenzyme_F420-dependent_N5,N10-methenyltetrahydromethanopterin_reductase_[EC:1.5.99.11]_[RN:R04464]	mer	Mer	WLP	d__Archaea;p__Halobacteriota;c__Bog-38;o__Bog-38;f__Bog-38;g__Bog-38;s__Bog-38 sp003170935
20120800_E2X_5	20120800_E2X_5_c_000000001562_38	unamended	7	0.00514492	K00319_methylenetetrahydromethanopterin_dehydrogenase_[EC:1.5.99.9]_[RN:R04456]	mtd	Mtd	WLP	d__Archaea;p__Halobacteriota;c__Bog-38;o__Bog-38;f__Bog-38;g__Bog-38;s__Bog-38 sp003170935
20120800_E2X_5	20120800_E2X_5_c_000000001670_5	unamended	14	0.00491395	K00197_acetyl-CoA_decarbonylase/synthase_complex_[EC:2.3.1.-]_[RN:R09096]	acsC	ACSCODH	Acetate	d__Archaea;p__Halobacteriota;c__Bog-38;o__Bog-38;f__Bog-38;g__Bog-38;s__Bog-38 sp003170935
20120800_E2X_5	20120800_E2X_5_c_000000001649_31	unamended	14	0.0105216	K00440_coenzyme_F420_hydrogenase_subunit_alpha_[EC:1.12.98.1]	FrhA	FrhHydrogenase	F420_Hydrogenase	d__Archaea;p__Halobacteriota;c__Bog-38;o__Bog-38;f__Bog-38;g__Bog-38;s__Bog-38 sp003170935
20120800_E2X_5	20120800_E2X_5_c_000000001662_4	unamended	14	0.00700868	K22480_heterodisulfide_reductase_1_[EC:1.8.7.3]_[RN:R11931]	HdrA1	HdrA1B1C1	HeterodisulfideReductase	d__Archaea;p__Halobacteriota;c__Bog-38;o__Bog-38;f__Bog-38;g__Bog-38;s__Bog-38 sp003170935
20120800_E2X_5	20120800_E2X_5_c_000000001548_18	unamended	14	0.00995596	K03390_heterodisulfide_reductase_2_[EC:1.8.7.3_1.8.98.4_1.8.98.5_1.8.98.6]_[RN:R11928_R11931_R11943_R11944]	HdrC2	HdrA2B2C2	HeterodisulfideReductase	d__Archaea;p__Halobacteriota;c__Bog-38;o__Bog-38;f__Bog-38;g__Bog-38;s__Bog-38 sp003170935
20120800_E2X_5	20120800_E2X_5_c_000000001581_3	unamended	14	0.0185195	K00399_methyl-coenzyme_M_reductase_[EC:2.8.4.1]_[RN:R04541]	McrA	McrABG	McrComplex	d__Archaea;p__Halobacteriota;c__Bog-38;o__Bog-38;f__Bog-38;g__Bog-38;s__Bog-38 sp003170935
20120800_E2X_5	20120800_E2X_5_c_000000001581_7	unamended	14	0.097339	K00401_methyl-coenzyme_M_reductase_[EC:2.8.4.1]_[RN:R04541]	McrB	McrABG	McrComplex	d__Archaea;p__Halobacteriota;c__Bog-38;o__Bog-38;f__Bog-38;g__Bog-38;s__Bog-38 sp003170935
20120800_E2X_5	20120800_E2X_5_c_000000001581_4	unamended	14	0.0222217	K00402_methyl-coenzyme_M_reductase_[EC:2.8.4.1]_[RN:R04541]	McrG	McrABG	McrComplex	d__Archaea;p__Halobacteriota;c__Bog-38;o__Bog-38;f__Bog-38;g__Bog-38;s__Bog-38 sp003170935
20120800_E2X_5	20120800_E2X_5_c_000000001552_12	unamended	14	0.0232445	K00577_tetrahydromethanopterin_S-methyltransferase_[EC:2.1.1.86]_[RN:R04347]	MtrA	MtrA-H	MtrComplex	d__Archaea;p__Halobacteriota;c__Bog-38;o__Bog-38;f__Bog-38;g__Bog-38;s__Bog-38 sp003170935
20120800_E2X_5	20120800_E2X_5_c_000000001552_13	unamended	14	0.135368	K00578_tetrahydromethanopterin_S-methyltransferase_[EC:2.1.1.86]_[RN:R04347]	MtrB	MtrA-H	MtrComplex	d__Archaea;p__Halobacteriota;c__Bog-38;o__Bog-38;f__Bog-38;g__Bog-38;s__Bog-38 sp003170935
20120800_E2X_5	20120800_E2X_5_c_000000001552_16	unamended	14	0.0036324	K00581_tetrahydromethanopterin_S-methyltransferase_[EC:2.1.1.86]_[RN:R04347]	MtrE	MtrA-H	MtrComplex	d__Archaea;p__Halobacteriota;c__Bog-38;o__Bog-38;f__Bog-38;g__Bog-38;s__Bog-38 sp003170935
20120800_E2X_5	20120800_E2X_5_c_000000001548_14	unamended	14	0.0376263	K14126_F420-non-reducing_hydrogenase_[EC:1.8.98.5]_[RN:R11943]	MvhA	MvhHydrogenase	MvhHydrogenase	d__Archaea;p__Halobacteriota;c__Bog-38;o__Bog-38;f__Bog-38;g__Bog-38;s__Bog-38 sp003170935
20120800_E2X_5	20120800_E2X_5_c_000000001548_15	unamended	14	0.0122232	K14128_F420-non-reducing_hydrogenase_[EC:1.8.98.5]_[RN:R11943]	MvhG	MvhHydrogenase	MvhHydrogenase	d__Archaea;p__Halobacteriota;c__Bog-38;o__Bog-38;f__Bog-38;g__Bog-38;s__Bog-38 sp003170935
20120800_E2X_5	20120800_E2X_5_c_000000001642_4	unamended	14	0.00482362	K22516_formate_dehydrogenase_(coenzyme_F420)_[EC:1.8.98.6]_[RN:R11944]_	fdhA	FormateDH	WLP	d__Archaea;p__Halobacteriota;c__Bog-38;o__Bog-38;f__Bog-38;g__Bog-38;s__Bog-38 sp003170935
20120800_E2X_5	20120800_E2X_5_c_000000001548_24	unamended	14	0.00960768	K00200_formylmethanofuran_dehydrogenase_[EC:1.2.99.5]_[RN:R03015]_	FwdA	FormylMFN_DH	WLP	d__Archaea;p__Halobacteriota;c__Bog-38;o__Bog-38;f__Bog-38;g__Bog-38;s__Bog-38 sp003170935
20120800_E2X_5	20120800_E2X_5_c_000000001548_23	unamended	14	0.012077	K00201_formylmethanofuran_dehydrogenase_[EC:1.2.99.5]_[RN:R03015]_	FwdB	FormylMFN_DH	WLP	d__Archaea;p__Halobacteriota;c__Bog-38;o__Bog-38;f__Bog-38;g__Bog-38;s__Bog-38 sp003170935
20120800_E2X_5	20120800_E2X_5_c_000000001548_22	unamended	14	0.0312387	K00203_formylmethanofuran_dehydrogenase_[EC:1.2.99.5]_[RN:R03015]	FwdD	FormylMFN_DH	WLP	d__Archaea;p__Halobacteriota;c__Bog-38;o__Bog-38;f__Bog-38;g__Bog-38;s__Bog-38 sp003170935
20120800_E2X_5	20120800_E2X_5_c_000000001597_8	unamended	14	0.00839078	K00320_coenzyme_F420-dependent_N5,N10-methenyltetrahydromethanopterin_reductase_[EC:1.5.99.11]_[RN:R04464]	mer	Mer	WLP	d__Archaea;p__Halobacteriota;c__Bog-38;o__Bog-38;f__Bog-38;g__Bog-38;s__Bog-38 sp003170935
20120800_E2X_5	20120800_E2X_5_c_000000001562_38	unamended	14	0.0811011	K00319_methylenetetrahydromethanopterin_dehydrogenase_[EC:1.5.99.9]_[RN:R04456]	mtd	Mtd	WLP	d__Archaea;p__Halobacteriota;c__Bog-38;o__Bog-38;f__Bog-38;g__Bog-38;s__Bog-38 sp003170935
20120800_E2X_5	20120800_E2X_5_c_000000001670_5	unamended	21	0.0122372	K00197_acetyl-CoA_decarbonylase/synthase_complex_[EC:2.3.1.-]_[RN:R09096]	acsC	ACSCODH	Acetate	d__Archaea;p__Halobacteriota;c__Bog-38;o__Bog-38;f__Bog-38;g__Bog-38;s__Bog-38 sp003170935
20120800_E2X_5	20120800_E2X_5_c_000000001649_31	unamended	21	0.0262115	K00440_coenzyme_F420_hydrogenase_subunit_alpha_[EC:1.12.98.1]	FrhA	FrhHydrogenase	F420_Hydrogenase	d__Archaea;p__Halobacteriota;c__Bog-38;o__Bog-38;f__Bog-38;g__Bog-38;s__Bog-38 sp003170935
20120800_E2X_5	20120800_E2X_5_c_000000001649_28	unamended	21	0.0253927	K00441_coenzyme_F420_hydrogenase_subunit_beta_[EC:1.12.98.1]	FrhB	FrhHydrogenase	F420_Hydrogenase	d__Archaea;p__Halobacteriota;c__Bog-38;o__Bog-38;f__Bog-38;g__Bog-38;s__Bog-38 sp003170935
20120800_E2X_5	20120800_E2X_5_c_000000001649_30	unamended	21	0.0341837	K00442_coenzyme_F420_hydrogenase_subunit_delta	FrhD	FrhHydrogenase	F420_Hydrogenase	d__Archaea;p__Halobacteriota;c__Bog-38;o__Bog-38;f__Bog-38;g__Bog-38;s__Bog-38 sp003170935
20120800_E2X_5	20120800_E2X_5_c_000000001662_4	unamended	21	0.00147859	K22480_heterodisulfide_reductase_1_[EC:1.8.7.3]_[RN:R11931]	HdrA1	HdrA1B1C1	HeterodisulfideReductase	d__Archaea;p__Halobacteriota;c__Bog-38;o__Bog-38;f__Bog-38;g__Bog-38;s__Bog-38 sp003170935
20120800_E2X_5	20120800_E2X_5_c_000000001548_20	unamended	21	0.00450843	K03388_heterodisulfide_reductase_2_[EC:1.8.7.3_1.8.98.4_1.8.98.5_1.8.98.6]_[RN:R11928_R11931_R11943_R11944]	HdrA2	HdrA2B2C2	HeterodisulfideReductase	d__Archaea;p__Halobacteriota;c__Bog-38;o__Bog-38;f__Bog-38;g__Bog-38;s__Bog-38 sp003170935
20120800_E2X_5	20120800_E2X_5_c_000000001548_19	unamended	21	0.0230744	K03389_heterodisulfide_reductase_2_[EC:1.8.7.3_1.8.98.4_1.8.98.5_1.8.98.6]_[RN:R11928_R11931_R11943_R11944]	HdrB2	HdrA2B2C2	HeterodisulfideReductase	d__Archaea;p__Halobacteriota;c__Bog-38;o__Bog-38;f__Bog-38;g__Bog-38;s__Bog-38 sp003170935
20120800_E2X_5	20120800_E2X_5_c_000000001548_18	unamended	21	0.0434039	K03390_heterodisulfide_reductase_2_[EC:1.8.7.3_1.8.98.4_1.8.98.5_1.8.98.6]_[RN:R11928_R11931_R11943_R11944]	HdrC2	HdrA2B2C2	HeterodisulfideReductase	d__Archaea;p__Halobacteriota;c__Bog-38;o__Bog-38;f__Bog-38;g__Bog-38;s__Bog-38 sp003170935
20120800_E2X_5	20120800_E2X_5_c_000000001581_3	unamended	21	0.12289	K00399_methyl-coenzyme_M_reductase_[EC:2.8.4.1]_[RN:R04541]	McrA	McrABG	McrComplex	d__Archaea;p__Halobacteriota;c__Bog-38;o__Bog-38;f__Bog-38;g__Bog-38;s__Bog-38 sp003170935
20120800_E2X_5	20120800_E2X_5_c_000000001581_7	unamended	21	0.0598004	K00401_methyl-coenzyme_M_reductase_[EC:2.8.4.1]_[RN:R04541]	McrB	McrABG	McrComplex	d__Archaea;p__Halobacteriota;c__Bog-38;o__Bog-38;f__Bog-38;g__Bog-38;s__Bog-38 sp003170935
20120800_E2X_5	20120800_E2X_5_c_000000001581_4	unamended	21	0.0559723	K00402_methyl-coenzyme_M_reductase_[EC:2.8.4.1]_[RN:R04541]	McrG	McrABG	McrComplex	d__Archaea;p__Halobacteriota;c__Bog-38;o__Bog-38;f__Bog-38;g__Bog-38;s__Bog-38 sp003170935
20120800_E2X_5	20120800_E2X_5_c_000000001552_14	unamended	21	0.0683571	K00579_tetrahydromethanopterin_S-methyltransferase_[EC:2.1.1.86]_[RN:R04347]	MtrC	MtrA-H	MtrComplex	d__Archaea;p__Halobacteriota;c__Bog-38;o__Bog-38;f__Bog-38;g__Bog-38;s__Bog-38 sp003170935
20120800_E2X_5	20120800_E2X_5_c_000000001552_15	unamended	21	0.0213853	K00580_tetrahydromethanopterin_S-methyltransferase_[EC:2.1.1.86]_[RN:R04347]	MtrD	MtrA-H	MtrComplex	d__Archaea;p__Halobacteriota;c__Bog-38;o__Bog-38;f__Bog-38;g__Bog-38;s__Bog-38 sp003170935
20120800_E2X_5	20120800_E2X_5_c_000000001552_16	unamended	21	0.0049428	K00581_tetrahydromethanopterin_S-methyltransferase_[EC:2.1.1.86]_[RN:R04347]	MtrE	MtrA-H	MtrComplex	d__Archaea;p__Halobacteriota;c__Bog-38;o__Bog-38;f__Bog-38;g__Bog-38;s__Bog-38 sp003170935
20120800_E2X_5	20120800_E2X_5_c_000000001548_14	unamended	21	0.0149571	K14126_F420-non-reducing_hydrogenase_[EC:1.8.98.5]_[RN:R11943]	MvhA	MvhHydrogenase	MvhHydrogenase	d__Archaea;p__Halobacteriota;c__Bog-38;o__Bog-38;f__Bog-38;g__Bog-38;s__Bog-38 sp003170935
20120800_E2X_5	20120800_E2X_5_c_000000001549_4	unamended	21	0.0172998	K14127_F420-non-reducing_hydrogenase_iron-sulfur_subunit_[EC:1.8.98.5_1.8.98.6]_[RN:R11943_R11944]	MvhD	MvhHydrogenase	MvhHydrogenase	d__Archaea;p__Halobacteriota;c__Bog-38;o__Bog-38;f__Bog-38;g__Bog-38;s__Bog-38 sp003170935
20120800_E2X_5	20120800_E2X_5_c_000000001548_15	unamended	21	0.0138962	K14128_F420-non-reducing_hydrogenase_[EC:1.8.98.5]_[RN:R11943]	MvhG	MvhHydrogenase	MvhHydrogenase	d__Archaea;p__Halobacteriota;c__Bog-38;o__Bog-38;f__Bog-38;g__Bog-38;s__Bog-38 sp003170935
20120800_E2X_5	20120800_E2X_5_c_000000001549_5	unamended	21	0.0323889	K00125_formate_dehydrogenase_(coenzyme_F420)_[EC1.8.98.6]_[RN:R11944]_	fdhB	FormateDH	WLP	d__Archaea;p__Halobacteriota;c__Bog-38;o__Bog-38;f__Bog-38;g__Bog-38;s__Bog-38 sp003170935
20120800_E2X_5	20120800_E2X_5_c_000000001548_24	unamended	21	0.0926856	K00200_formylmethanofuran_dehydrogenase_[EC:1.2.99.5]_[RN:R03015]_	FwdA	FormylMFN_DH	WLP	d__Archaea;p__Halobacteriota;c__Bog-38;o__Bog-38;f__Bog-38;g__Bog-38;s__Bog-38 sp003170935
20120800_E2X_5	20120800_E2X_5_c_000000001548_23	unamended	21	0.0116606	K00201_formylmethanofuran_dehydrogenase_[EC:1.2.99.5]_[RN:R03015]_	FwdB	FormylMFN_DH	WLP	d__Archaea;p__Halobacteriota;c__Bog-38;o__Bog-38;f__Bog-38;g__Bog-38;s__Bog-38 sp003170935
20120800_E2X_5	20120800_E2X_5_c_000000001548_25	unamended	21	0.00509883	K00202_formylmethanofuran_dehydrogenase_[EC:1.2.99.5]_[RN:R03015]_	FwdC	FormylMFN_DH	WLP	d__Archaea;p__Halobacteriota;c__Bog-38;o__Bog-38;f__Bog-38;g__Bog-38;s__Bog-38 sp003170935
20120800_E2X_5	20120800_E2X_5_c_000000001548_22	unamended	21	0.0489403	K00203_formylmethanofuran_dehydrogenase_[EC:1.2.99.5]_[RN:R03015]	FwdD	FormylMFN_DH	WLP	d__Archaea;p__Halobacteriota;c__Bog-38;o__Bog-38;f__Bog-38;g__Bog-38;s__Bog-38 sp003170935
20120800_E2X_5	20120800_E2X_5_c_000000001562_39	unamended	21	0.0147305	K00672_formylmethanofuran--tetrahydromethanopterin_N-formyltransferase_[EC:2.3.1.101]_[RN:R03390]_	ftr	Ftr	WLP	d__Archaea;p__Halobacteriota;c__Bog-38;o__Bog-38;f__Bog-38;g__Bog-38;s__Bog-38 sp003170935
20120800_E2X_5	20120800_E2X_5_c_000000001550_14	unamended	21	0.0147387	K01499_methenyltetrahydromethanopterin_cyclohydrolase_[EC:3.5.4.27]_[RN:R03464]_	mch	Mch	WLP	d__Archaea;p__Halobacteriota;c__Bog-38;o__Bog-38;f__Bog-38;g__Bog-38;s__Bog-38 sp003170935
20120800_E2X_5	20120800_E2X_5_c_000000001597_8	unamended	21	0.0503164	K00320_coenzyme_F420-dependent_N5,N10-methenyltetrahydromethanopterin_reductase_[EC:1.5.99.11]_[RN:R04464]	mer	Mer	WLP	d__Archaea;p__Halobacteriota;c__Bog-38;o__Bog-38;f__Bog-38;g__Bog-38;s__Bog-38 sp003170935
20120800_E2X_5	20120800_E2X_5_c_000000001562_38	unamended	21	0.0158283	K00319_methylenetetrahydromethanopterin_dehydrogenase_[EC:1.5.99.9]_[RN:R04456]	mtd	Mtd	WLP	d__Archaea;p__Halobacteriota;c__Bog-38;o__Bog-38;f__Bog-38;g__Bog-38;s__Bog-38 sp003170935
20120800_E2X_5	20120800_E2X_5_c_000000001611_47	unamended	35	0.042469	K01895_acetyl-CoA_synthetase_[EC:6.2.1.1]_[RN:R00235]_	acs	AcCoASyn	Acetate	d__Archaea;p__Halobacteriota;c__Bog-38;o__Bog-38;f__Bog-38;g__Bog-38;s__Bog-38 sp003170935
20120800_E2X_5	20120800_E2X_5_c_000000001670_5	unamended	35	0.0458087	K00197_acetyl-CoA_decarbonylase/synthase_complex_[EC:2.3.1.-]_[RN:R09096]	acsC	ACSCODH	Acetate	d__Archaea;p__Halobacteriota;c__Bog-38;o__Bog-38;f__Bog-38;g__Bog-38;s__Bog-38 sp003170935
20120800_E2X_5	20120800_E2X_5_c_000000001649_31	unamended	35	0.155141	K00440_coenzyme_F420_hydrogenase_subunit_alpha_[EC:1.12.98.1]	FrhA	FrhHydrogenase	F420_Hydrogenase	d__Archaea;p__Halobacteriota;c__Bog-38;o__Bog-38;f__Bog-38;g__Bog-38;s__Bog-38 sp003170935
20120800_E2X_5	20120800_E2X_5_c_000000001649_2	unamended	35	0.0296394	K00441_coenzyme_F420_hydrogenase_subunit_beta_[EC:1.12.98.1]	FrhB	FrhHydrogenase	F420_Hydrogenase	d__Archaea;p__Halobacteriota;c__Bog-38;o__Bog-38;f__Bog-38;g__Bog-38;s__Bog-38 sp003170935
20120800_E2X_5	20120800_E2X_5_c_000000001649_28	unamended	35	0.0929268	K00441_coenzyme_F420_hydrogenase_subunit_beta_[EC:1.12.98.1]	FrhB	FrhHydrogenase	F420_Hydrogenase	d__Archaea;p__Halobacteriota;c__Bog-38;o__Bog-38;f__Bog-38;g__Bog-38;s__Bog-38 sp003170935
20120800_E2X_5	20120800_E2X_5_c_000000001649_30	unamended	35	0.101581	K00442_coenzyme_F420_hydrogenase_subunit_delta	FrhD	FrhHydrogenase	F420_Hydrogenase	d__Archaea;p__Halobacteriota;c__Bog-38;o__Bog-38;f__Bog-38;g__Bog-38;s__Bog-38 sp003170935
20120800_E2X_5	20120800_E2X_5_c_000000001649_29	unamended	35	0.0444827	K00443_coenzyme_F420_hydrogenase_subunit_gamma_[EC:1.12.98.1]	FrhG	FrhHydrogenase	F420_Hydrogenase	d__Archaea;p__Halobacteriota;c__Bog-38;o__Bog-38;f__Bog-38;g__Bog-38;s__Bog-38 sp003170935
20120800_E2X_5	20120800_E2X_5_c_000000001662_4	unamended	35	0.0176386	K22480_heterodisulfide_reductase_1_[EC:1.8.7.3]_[RN:R11931]	HdrA1	HdrA1B1C1	HeterodisulfideReductase	d__Archaea;p__Halobacteriota;c__Bog-38;o__Bog-38;f__Bog-38;g__Bog-38;s__Bog-38 sp003170935
20120800_E2X_5	20120800_E2X_5_c_000000001548_20	unamended	35	0.0228619	K03388_heterodisulfide_reductase_2_[EC:1.8.7.3_1.8.98.4_1.8.98.5_1.8.98.6]_[RN:R11928_R11931_R11943_R11944]	HdrA2	HdrA2B2C2	HeterodisulfideReductase	d__Archaea;p__Halobacteriota;c__Bog-38;o__Bog-38;f__Bog-38;g__Bog-38;s__Bog-38 sp003170935
20120800_E2X_5	20120800_E2X_5_c_000000001548_19	unamended	35	0.0793366	K03389_heterodisulfide_reductase_2_[EC:1.8.7.3_1.8.98.4_1.8.98.5_1.8.98.6]_[RN:R11928_R11931_R11943_R11944]	HdrB2	HdrA2B2C2	HeterodisulfideReductase	d__Archaea;p__Halobacteriota;c__Bog-38;o__Bog-38;f__Bog-38;g__Bog-38;s__Bog-38 sp003170935
20120800_E2X_5	20120800_E2X_5_c_000000001548_18	unamended	35	0.0505576	K03390_heterodisulfide_reductase_2_[EC:1.8.7.3_1.8.98.4_1.8.98.5_1.8.98.6]_[RN:R11928_R11931_R11943_R11944]	HdrC2	HdrA2B2C2	HeterodisulfideReductase	d__Archaea;p__Halobacteriota;c__Bog-38;o__Bog-38;f__Bog-38;g__Bog-38;s__Bog-38 sp003170935
20120800_E2X_5	20120800_E2X_5_c_000000001581_3	unamended	35	0.775733	K00399_methyl-coenzyme_M_reductase_[EC:2.8.4.1]_[RN:R04541]	McrA	McrABG	McrComplex	d__Archaea;p__Halobacteriota;c__Bog-38;o__Bog-38;f__Bog-38;g__Bog-38;s__Bog-38 sp003170935
20120800_E2X_5	20120800_E2X_5_c_000000001581_7	unamended	35	0.789506	K00401_methyl-coenzyme_M_reductase_[EC:2.8.4.1]_[RN:R04541]	McrB	McrABG	McrComplex	d__Archaea;p__Halobacteriota;c__Bog-38;o__Bog-38;f__Bog-38;g__Bog-38;s__Bog-38 sp003170935
20120800_E2X_5	20120800_E2X_5_c_000000001581_4	unamended	35	0.342854	K00402_methyl-coenzyme_M_reductase_[EC:2.8.4.1]_[RN:R04541]	McrG	McrABG	McrComplex	d__Archaea;p__Halobacteriota;c__Bog-38;o__Bog-38;f__Bog-38;g__Bog-38;s__Bog-38 sp003170935
20120800_E2X_5	20120800_E2X_5_c_000000001552_12	unamended	35	0.0806683	K00577_tetrahydromethanopterin_S-methyltransferase_[EC:2.1.1.86]_[RN:R04347]	MtrA	MtrA-H	MtrComplex	d__Archaea;p__Halobacteriota;c__Bog-38;o__Bog-38;f__Bog-38;g__Bog-38;s__Bog-38 sp003170935
20120800_E2X_5	20120800_E2X_5_c_000000001552_14	unamended	35	0.344746	K00579_tetrahydromethanopterin_S-methyltransferase_[EC:2.1.1.86]_[RN:R04347]	MtrC	MtrA-H	MtrComplex	d__Archaea;p__Halobacteriota;c__Bog-38;o__Bog-38;f__Bog-38;g__Bog-38;s__Bog-38 sp003170935
20120800_E2X_5	20120800_E2X_5_c_000000001552_15	unamended	35	0.299958	K00580_tetrahydromethanopterin_S-methyltransferase_[EC:2.1.1.86]_[RN:R04347]	MtrD	MtrA-H	MtrComplex	d__Archaea;p__Halobacteriota;c__Bog-38;o__Bog-38;f__Bog-38;g__Bog-38;s__Bog-38 sp003170935
20120800_E2X_5	20120800_E2X_5_c_000000001552_16	unamended	35	0.311845	K00581_tetrahydromethanopterin_S-methyltransferase_[EC:2.1.1.86]_[RN:R04347]	MtrE	MtrA-H	MtrComplex	d__Archaea;p__Halobacteriota;c__Bog-38;o__Bog-38;f__Bog-38;g__Bog-38;s__Bog-38 sp003170935
20120800_E2X_5	20120800_E2X_5_c_000000001552_9	unamended	35	0.0655396	K00584_tetrahydromethanopterin_S-methyltransferase_[EC:2.1.1.86]_[RN:R04347]	MtrH	MtrA-H	MtrComplex	d__Archaea;p__Halobacteriota;c__Bog-38;o__Bog-38;f__Bog-38;g__Bog-38;s__Bog-38 sp003170935
20120800_E2X_5	20120800_E2X_5_c_000000001548_14	unamended	35	0.272064	K14126_F420-non-reducing_hydrogenase_[EC:1.8.98.5]_[RN:R11943]	MvhA	MvhHydrogenase	MvhHydrogenase	d__Archaea;p__Halobacteriota;c__Bog-38;o__Bog-38;f__Bog-38;g__Bog-38;s__Bog-38 sp003170935
20120800_E2X_5	20120800_E2X_5_c_000000001549_4	unamended	35	0.107518	K14127_F420-non-reducing_hydrogenase_iron-sulfur_subunit_[EC:1.8.98.5_1.8.98.6]_[RN:R11943_R11944]	MvhD	MvhHydrogenase	MvhHydrogenase	d__Archaea;p__Halobacteriota;c__Bog-38;o__Bog-38;f__Bog-38;g__Bog-38;s__Bog-38 sp003170935
20120800_E2X_5	20120800_E2X_5_c_000000001548_15	unamended	35	0.18933	K14128_F420-non-reducing_hydrogenase_[EC:1.8.98.5]_[RN:R11943]	MvhG	MvhHydrogenase	MvhHydrogenase	d__Archaea;p__Halobacteriota;c__Bog-38;o__Bog-38;f__Bog-38;g__Bog-38;s__Bog-38 sp003170935
20120800_E2X_5	20120800_E2X_5_c_000000001642_4	unamended	35	0.104759	K22516_formate_dehydrogenase_(coenzyme_F420)_[EC:1.8.98.6]_[RN:R11944]_	fdhA	FormateDH	WLP	d__Archaea;p__Halobacteriota;c__Bog-38;o__Bog-38;f__Bog-38;g__Bog-38;s__Bog-38 sp003170935
20120800_E2X_5	20120800_E2X_5_c_000000001549_5	unamended	35	0.0516687	K00125_formate_dehydrogenase_(coenzyme_F420)_[EC1.8.98.6]_[RN:R11944]_	fdhB	FormateDH	WLP	d__Archaea;p__Halobacteriota;c__Bog-38;o__Bog-38;f__Bog-38;g__Bog-38;s__Bog-38 sp003170935
20120800_E2X_5	20120800_E2X_5_c_000000001548_24	unamended	35	0.277973	K00200_formylmethanofuran_dehydrogenase_[EC:1.2.99.5]_[RN:R03015]_	FwdA	FormylMFN_DH	WLP	d__Archaea;p__Halobacteriota;c__Bog-38;o__Bog-38;f__Bog-38;g__Bog-38;s__Bog-38 sp003170935
20120800_E2X_5	20120800_E2X_5_c_000000001548_23	unamended	35	0.121018	K00201_formylmethanofuran_dehydrogenase_[EC:1.2.99.5]_[RN:R03015]_	FwdB	FormylMFN_DH	WLP	d__Archaea;p__Halobacteriota;c__Bog-38;o__Bog-38;f__Bog-38;g__Bog-38;s__Bog-38 sp003170935
20120800_E2X_5	20120800_E2X_5_c_000000001548_25	unamended	35	0.108315	K00202_formylmethanofuran_dehydrogenase_[EC:1.2.99.5]_[RN:R03015]_	FwdC	FormylMFN_DH	WLP	d__Archaea;p__Halobacteriota;c__Bog-38;o__Bog-38;f__Bog-38;g__Bog-38;s__Bog-38 sp003170935
20120800_E2X_5	20120800_E2X_5_c_000000001548_22	unamended	35	0.13885	K00203_formylmethanofuran_dehydrogenase_[EC:1.2.99.5]_[RN:R03015]	FwdD	FormylMFN_DH	WLP	d__Archaea;p__Halobacteriota;c__Bog-38;o__Bog-38;f__Bog-38;g__Bog-38;s__Bog-38 sp003170935
20120800_E2X_5	20120800_E2X_5_c_000000001562_39	unamended	35	0.129311	K00672_formylmethanofuran--tetrahydromethanopterin_N-formyltransferase_[EC:2.3.1.101]_[RN:R03390]_	ftr	Ftr	WLP	d__Archaea;p__Halobacteriota;c__Bog-38;o__Bog-38;f__Bog-38;g__Bog-38;s__Bog-38 sp003170935
20120800_E2X_5	20120800_E2X_5_c_000000001550_14	unamended	35	0.0485135	K01499_methenyltetrahydromethanopterin_cyclohydrolase_[EC:3.5.4.27]_[RN:R03464]_	mch	Mch	WLP	d__Archaea;p__Halobacteriota;c__Bog-38;o__Bog-38;f__Bog-38;g__Bog-38;s__Bog-38 sp003170935
20120800_E2X_5	20120800_E2X_5_c_000000001597_8	unamended	35	0.469255	K00320_coenzyme_F420-dependent_N5,N10-methenyltetrahydromethanopterin_reductase_[EC:1.5.99.11]_[RN:R04464]	mer	Mer	WLP	d__Archaea;p__Halobacteriota;c__Bog-38;o__Bog-38;f__Bog-38;g__Bog-38;s__Bog-38 sp003170935
20120800_E2X_5	20120800_E2X_5_c_000000001562_38	unamended	35	0.245283	K00319_methylenetetrahydromethanopterin_dehydrogenase_[EC:1.5.99.9]_[RN:R04456]	mtd	Mtd	WLP	d__Archaea;p__Halobacteriota;c__Bog-38;o__Bog-38;f__Bog-38;g__Bog-38;s__Bog-38 sp003170935
20130700_C2M_14	20130700_C2M_14_c_000000009536_2	catechin	14	0.00489304	MtaB_Methanolobus_psychrophilus_R15_AFV23118.1	MtaB	MtaBCA	Methanol_methanogenesis	d__Archaea;p__Methanobacteriota;c__Methanobacteria;o__Methanobacteriales;f__Methanobacteriaceae;g__Methanobacterium_B;s__Methanobacterium_B sp003158115
20130700_C2M_14	20130700_C2M_14_c_000000009536_2	unamended	7	0.0244105	MtaB_Methanolobus_psychrophilus_R15_AFV23118.1	MtaB	MtaBCA	Methanol_methanogenesis	d__Archaea;p__Methanobacteriota;c__Methanobacteria;o__Methanobacteriales;f__Methanobacteriaceae;g__Methanobacterium_B;s__Methanobacterium_B sp003158115
20130700_C2M_14	20130700_C2M_14_c_000000009536_2	unamended	14	0.016033	MtaB_Methanolobus_psychrophilus_R15_AFV23118.1	MtaB	MtaBCA	Methanol_methanogenesis	d__Archaea;p__Methanobacteriota;c__Methanobacteria;o__Methanobacteriales;f__Methanobacteriaceae;g__Methanobacterium_B;s__Methanobacterium_B sp003158115
20130700_C2M_14	20130700_C2M_14_c_000000009536_1	unamended	14	0.0278308	MtaC_Methanosarcina_barkeri_strain	MtaC	MtaBCA	Methanol_methanogenesis	d__Archaea;p__Methanobacteriota;c__Methanobacteria;o__Methanobacteriales;f__Methanobacteriaceae;g__Methanobacterium_B;s__Methanobacterium_B sp003158115
20130700_C2M_14	20130700_C2M_14_c_000000009536_2	unamended	21	0.00911377	MtaB_Methanolobus_psychrophilus_R15_AFV23118.1	MtaB	MtaBCA	Methanol_methanogenesis	d__Archaea;p__Methanobacteriota;c__Methanobacteria;o__Methanobacteriales;f__Methanobacteriaceae;g__Methanobacterium_B;s__Methanobacterium_B sp003158115
20130700_C2M_14	20130700_C2M_14_c_000000009536_2	unamended	35	0.068563	MtaB_Methanolobus_psychrophilus_R15_AFV23118.1	MtaB	MtaBCA	Methanol_methanogenesis	d__Archaea;p__Methanobacteriota;c__Methanobacteria;o__Methanobacteriales;f__Methanobacteriaceae;g__Methanobacterium_B;s__Methanobacterium_B sp003158115
20130700_C2M_14	20130700_C2M_14_c_000000009536_1	unamended	35	0.0676371	MtaC_Methanosarcina_barkeri_strain	MtaC	MtaBCA	Methanol_methanogenesis	d__Archaea;p__Methanobacteriota;c__Methanobacteria;o__Methanobacteriales;f__Methanobacteriaceae;g__Methanobacterium_B;s__Methanobacterium_B sp003158115
20160700_E25_7	20160700_E25_7_c_000000001802_6	unamended	35	0.0202916	SECO_secoisolariciresinol_corrinoid_E._limosum_ZL-II,_ELI_2004	Methoxy_MtxC	Methoxy_MtxBCA	Methoxy_methanogenesis	d__Archaea;p__Methanobacteriota;c__Methanobacteria;o__Methanobacteriales;f__Methanobacteriaceae;g__Methanobacterium_B;s__
3300037365_14	3300037365_14_Ga0310749_0007160_5	catechin	7	0.00429358	K01895_acetyl-CoA_synthetase_[EC:6.2.1.1]_[RN:R00235]_	acs	AcCoASyn	Acetate	d__Archaea;p__Halobacteriota;c__Methanomicrobia;o__Methanomicrobiales;f__Methanoregulaceae;g__Methanoregula;s__
3300037365_14	3300037365_14_Ga0310749_0000869_15	catechin	7	0.0334326	K00197_acetyl-CoA_decarbonylase/synthase_complex_[EC:2.3.1.-]_[RN:R09096]	acsC	ACSCODH	Acetate	d__Archaea;p__Halobacteriota;c__Methanomicrobia;o__Methanomicrobiales;f__Methanoregulaceae;g__Methanoregula;s__
3300037365_14	3300037365_14_Ga0310749_0001263_4	catechin	7	0.00844438	K00194_acetyl-CoA_decarbonylase/synthase_complex_[EC:2.3.1.-]_[RN:R09096]	acsD	ACSCODH	Acetate	d__Archaea;p__Halobacteriota;c__Methanomicrobia;o__Methanomicrobiales;f__Methanoregulaceae;g__Methanoregula;s__
3300037365_14	3300037365_14_Ga0310749_0000912_2	catechin	7	0.0139306	K00194_acetyl-CoA_decarbonylase/synthase_complex_[EC:2.3.1.-]_[RN:R09096]	acsD	ACSCODH	Acetate	d__Archaea;p__Halobacteriota;c__Methanomicrobia;o__Methanomicrobiales;f__Methanoregulaceae;g__Methanoregula;s__
3300037365_14	3300037365_14_Ga0310749_0001263_3	catechin	7	0.00210808	K00193_acetyl-CoA_decarbonylase/synthase_complex_[EC:2.3.1.-]_[RN:R09096]	cdhC	ACSCODH	Acetate	d__Archaea;p__Halobacteriota;c__Methanomicrobia;o__Methanomicrobiales;f__Methanoregulaceae;g__Methanoregula;s__
3300037365_14	3300037365_14_Ga0310749_0000912_3	catechin	7	0.0057559	K00193_acetyl-CoA_decarbonylase/synthase_complex_[EC:2.3.1.-]_[RN:R09096]	cdhC	ACSCODH	Acetate	d__Archaea;p__Halobacteriota;c__Methanomicrobia;o__Methanomicrobiales;f__Methanoregulaceae;g__Methanoregula;s__
3300037365_14	3300037365_14_Ga0310749_0016702_5	catechin	7	0.116569	K14088_ech_hydrogenase_subunit_C	EchC	EchHydrogenase	EchHydrogenase	d__Archaea;p__Halobacteriota;c__Methanomicrobia;o__Methanomicrobiales;f__Methanoregulaceae;g__Methanoregula;s__
3300037365_14	3300037365_14_Ga0310749_0016702_3	catechin	7	0.010962	K14090_ech_hydrogenase_subunit_E	EchE	EchHydrogenase	EchHydrogenase	d__Archaea;p__Halobacteriota;c__Methanomicrobia;o__Methanomicrobiales;f__Methanoregulaceae;g__Methanoregula;s__
3300037365_14	3300037365_14_Ga0310749_0000529_20	catechin	7	0.0304974	K03388_heterodisulfide_reductase_2_[EC:1.8.7.3_1.8.98.4_1.8.98.5_1.8.98.6]_[RN:R11928_R11931_R11943_R11944]	HdrA2	HdrA2B2C2	HeterodisulfideReductase	d__Archaea;p__Halobacteriota;c__Methanomicrobia;o__Methanomicrobiales;f__Methanoregulaceae;g__Methanoregula;s__
3300037365_14	3300037365_14_Ga0310749_0000529_26	catechin	7	0.261344	K00399_methyl-coenzyme_M_reductase_[EC:2.8.4.1]_[RN:R04541]	McrA	McrABG	McrComplex	d__Archaea;p__Halobacteriota;c__Methanomicrobia;o__Methanomicrobiales;f__Methanoregulaceae;g__Methanoregula;s__
3300037365_14	3300037365_14_Ga0310749_0000529_22	catechin	7	0.638158	K00401_methyl-coenzyme_M_reductase_[EC:2.8.4.1]_[RN:R04541]	McrB	McrABG	McrComplex	d__Archaea;p__Halobacteriota;c__Methanomicrobia;o__Methanomicrobiales;f__Methanoregulaceae;g__Methanoregula;s__
3300037365_14	3300037365_14_Ga0310749_0000529_25	catechin	7	0.179578	K00402_methyl-coenzyme_M_reductase_[EC:2.8.4.1]_[RN:R04541]	McrG	McrABG	McrComplex	d__Archaea;p__Halobacteriota;c__Methanomicrobia;o__Methanomicrobiales;f__Methanoregulaceae;g__Methanoregula;s__
3300037365_14	3300037365_14_Ga0310749_0012477_3	catechin	7	0.0441154	K00577_tetrahydromethanopterin_S-methyltransferase_[EC:2.1.1.86]_[RN:R04347]	MtrA	MtrA-H	MtrComplex	d__Archaea;p__Halobacteriota;c__Methanomicrobia;o__Methanomicrobiales;f__Methanoregulaceae;g__Methanoregula;s__
3300037365_14	3300037365_14_Ga0310749_0007802_6	catechin	7	0.0762821	K00581_tetrahydromethanopterin_S-methyltransferase_[EC:2.1.1.86]_[RN:R04347]	MtrE	MtrA-H	MtrComplex	d__Archaea;p__Halobacteriota;c__Methanomicrobia;o__Methanomicrobiales;f__Methanoregulaceae;g__Methanoregula;s__
3300037365_14	3300037365_14_Ga0310749_0012477_4	catechin	7	0.116302	K00584_tetrahydromethanopterin_S-methyltransferase_[EC:2.1.1.86]_[RN:R04347]	MtrH	MtrA-H	MtrComplex	d__Archaea;p__Halobacteriota;c__Methanomicrobia;o__Methanomicrobiales;f__Methanoregulaceae;g__Methanoregula;s__
3300037365_14	3300037365_14_Ga0310749_0004843_8	catechin	7	0.00684987	K22516_formate_dehydrogenase_(coenzyme_F420)_[EC:1.8.98.6]_[RN:R11944]_	fdhA	FormateDH	WLP	d__Archaea;p__Halobacteriota;c__Methanomicrobia;o__Methanomicrobiales;f__Methanoregulaceae;g__Methanoregula;s__
3300037365_14	3300037365_14_Ga0310749_0006145_1	catechin	7	0.0187326	K00125_formate_dehydrogenase_(coenzyme_F420)_[EC1.8.98.6]_[RN:R11944]_	fdhB	FormateDH	WLP	d__Archaea;p__Halobacteriota;c__Methanomicrobia;o__Methanomicrobiales;f__Methanoregulaceae;g__Methanoregula;s__
3300037365_14	3300037365_14_Ga0310749_0004313_5	catechin	7	0.034362	K00200_formylmethanofuran_dehydrogenase_[EC:1.2.99.5]_[RN:R03015]_	FwdA	FormylMFN_DH	WLP	d__Archaea;p__Halobacteriota;c__Methanomicrobia;o__Methanomicrobiales;f__Methanoregulaceae;g__Methanoregula;s__
3300037365_14	3300037365_14_Ga0310749_0004313_4	catechin	7	0.0222699	K00201_formylmethanofuran_dehydrogenase_[EC:1.2.99.5]_[RN:R03015]_	FwdB	FormylMFN_DH	WLP	d__Archaea;p__Halobacteriota;c__Methanomicrobia;o__Methanomicrobiales;f__Methanoregulaceae;g__Methanoregula;s__
3300037365_14	3300037365_14_Ga0310749_0004313_6	catechin	7	0.0332555	K00202_formylmethanofuran_dehydrogenase_[EC:1.2.99.5]_[RN:R03015]_	FwdC	FormylMFN_DH	WLP	d__Archaea;p__Halobacteriota;c__Methanomicrobia;o__Methanomicrobiales;f__Methanoregulaceae;g__Methanoregula;s__
3300037365_14	3300037365_14_Ga0310749_0000529_16	catechin	7	0.010033	K00672_formylmethanofuran--tetrahydromethanopterin_N-formyltransferase_[EC:2.3.1.101]_[RN:R03390]_	ftr	Ftr	WLP	d__Archaea;p__Halobacteriota;c__Methanomicrobia;o__Methanomicrobiales;f__Methanoregulaceae;g__Methanoregula;s__
3300037365_14	3300037365_14_Ga0310749_0011430_2	catechin	7	0.535379	K00320_coenzyme_F420-dependent_N5,N10-methenyltetrahydromethanopterin_reductase_[EC:1.5.99.11]_[RN:R04464]	mer	Mer	WLP	d__Archaea;p__Halobacteriota;c__Methanomicrobia;o__Methanomicrobiales;f__Methanoregulaceae;g__Methanoregula;s__
3300037365_14	3300037365_14_Ga0310749_0007160_5	catechin	14	0.0229532	K01895_acetyl-CoA_synthetase_[EC:6.2.1.1]_[RN:R00235]_	acs	AcCoASyn	Acetate	d__Archaea;p__Halobacteriota;c__Methanomicrobia;o__Methanomicrobiales;f__Methanoregulaceae;g__Methanoregula;s__
3300037365_14	3300037365_14_Ga0310749_0001263_5	catechin	14	0.00234015	K00197_acetyl-CoA_decarbonylase/synthase_complex_[EC:2.3.1.-]_[RN:R09096]	acsC	ACSCODH	Acetate	d__Archaea;p__Halobacteriota;c__Methanomicrobia;o__Methanomicrobiales;f__Methanoregulaceae;g__Methanoregula;s__
3300037365_14	3300037365_14_Ga0310749_0000869_15	catechin	14	0.0231855	K00197_acetyl-CoA_decarbonylase/synthase_complex_[EC:2.3.1.-]_[RN:R09096]	acsC	ACSCODH	Acetate	d__Archaea;p__Halobacteriota;c__Methanomicrobia;o__Methanomicrobiales;f__Methanoregulaceae;g__Methanoregula;s__
3300037365_14	3300037365_14_Ga0310749_0000912_2	catechin	14	0.0212594	K00194_acetyl-CoA_decarbonylase/synthase_complex_[EC:2.3.1.-]_[RN:R09096]	acsD	ACSCODH	Acetate	d__Archaea;p__Halobacteriota;c__Methanomicrobia;o__Methanomicrobiales;f__Methanoregulaceae;g__Methanoregula;s__
3300037365_14	3300037365_14_Ga0310749_0000912_3	catechin	14	0.00987756	K00193_acetyl-CoA_decarbonylase/synthase_complex_[EC:2.3.1.-]_[RN:R09096]	cdhC	ACSCODH	Acetate	d__Archaea;p__Halobacteriota;c__Methanomicrobia;o__Methanomicrobiales;f__Methanoregulaceae;g__Methanoregula;s__
3300037365_14	3300037365_14_Ga0310749_0016702_5	catechin	14	0.00979742	K14088_ech_hydrogenase_subunit_C	EchC	EchHydrogenase	EchHydrogenase	d__Archaea;p__Halobacteriota;c__Methanomicrobia;o__Methanomicrobiales;f__Methanoregulaceae;g__Methanoregula;s__
3300037365_14	3300037365_14_Ga0310749_0016702_3	catechin	14	0.021715	K14090_ech_hydrogenase_subunit_E	EchE	EchHydrogenase	EchHydrogenase	d__Archaea;p__Halobacteriota;c__Methanomicrobia;o__Methanomicrobiales;f__Methanoregulaceae;g__Methanoregula;s__
3300037365_14	3300037365_14_Ga0310749_0000529_20	catechin	14	0.0164971	K03388_heterodisulfide_reductase_2_[EC:1.8.7.3_1.8.98.4_1.8.98.5_1.8.98.6]_[RN:R11928_R11931_R11943_R11944]	HdrA2	HdrA2B2C2	HeterodisulfideReductase	d__Archaea;p__Halobacteriota;c__Methanomicrobia;o__Methanomicrobiales;f__Methanoregulaceae;g__Methanoregula;s__
3300037365_14	3300037365_14_Ga0310749_0003833_7	catechin	14	0.0250557	K03388_heterodisulfide_reductase_2_[EC:1.8.7.3_1.8.98.4_1.8.98.5_1.8.98.6]_[RN:R11928_R11931_R11943_R11944]	HdrA2	HdrA2B2C2	HeterodisulfideReductase	d__Archaea;p__Halobacteriota;c__Methanomicrobia;o__Methanomicrobiales;f__Methanoregulaceae;g__Methanoregula;s__
3300037365_14	3300037365_14_Ga0310749_0000529_19	catechin	14	0.0331003	K03389_heterodisulfide_reductase_2_[EC:1.8.7.3_1.8.98.4_1.8.98.5_1.8.98.6]_[RN:R11928_R11931_R11943_R11944]	HdrB2	HdrA2B2C2	HeterodisulfideReductase	d__Archaea;p__Halobacteriota;c__Methanomicrobia;o__Methanomicrobiales;f__Methanoregulaceae;g__Methanoregula;s__
3300037365_14	3300037365_14_Ga0310749_0000529_18	catechin	14	0.0370096	K03390_heterodisulfide_reductase_2_[EC:1.8.7.3_1.8.98.4_1.8.98.5_1.8.98.6]_[RN:R11928_R11931_R11943_R11944]	HdrC2	HdrA2B2C2	HeterodisulfideReductase	d__Archaea;p__Halobacteriota;c__Methanomicrobia;o__Methanomicrobiales;f__Methanoregulaceae;g__Methanoregula;s__
3300037365_14	3300037365_14_Ga0310749_0000529_26	catechin	14	0.802525	K00399_methyl-coenzyme_M_reductase_[EC:2.8.4.1]_[RN:R04541]	McrA	McrABG	McrComplex	d__Archaea;p__Halobacteriota;c__Methanomicrobia;o__Methanomicrobiales;f__Methanoregulaceae;g__Methanoregula;s__
3300037365_14	3300037365_14_Ga0310749_0000529_22	catechin	14	1.10809	K00401_methyl-coenzyme_M_reductase_[EC:2.8.4.1]_[RN:R04541]	McrB	McrABG	McrComplex	d__Archaea;p__Halobacteriota;c__Methanomicrobia;o__Methanomicrobiales;f__Methanoregulaceae;g__Methanoregula;s__
3300037365_14	3300037365_14_Ga0310749_0000529_25	catechin	14	0.480039	K00402_methyl-coenzyme_M_reductase_[EC:2.8.4.1]_[RN:R04541]	McrG	McrABG	McrComplex	d__Archaea;p__Halobacteriota;c__Methanomicrobia;o__Methanomicrobiales;f__Methanoregulaceae;g__Methanoregula;s__
3300037365_14	3300037365_14_Ga0310749_0012477_3	catechin	14	0.0673925	K00577_tetrahydromethanopterin_S-methyltransferase_[EC:2.1.1.86]_[RN:R04347]	MtrA	MtrA-H	MtrComplex	d__Archaea;p__Halobacteriota;c__Methanomicrobia;o__Methanomicrobiales;f__Methanoregulaceae;g__Methanoregula;s__
3300037365_14	3300037365_14_Ga0310749_0007802_6	catechin	14	0.0157567	K00581_tetrahydromethanopterin_S-methyltransferase_[EC:2.1.1.86]_[RN:R04347]	MtrE	MtrA-H	MtrComplex	d__Archaea;p__Halobacteriota;c__Methanomicrobia;o__Methanomicrobiales;f__Methanoregulaceae;g__Methanoregula;s__
3300037365_14	3300037365_14_Ga0310749_0012477_4	catechin	14	0.0677004	K00584_tetrahydromethanopterin_S-methyltransferase_[EC:2.1.1.86]_[RN:R04347]	MtrH	MtrA-H	MtrComplex	d__Archaea;p__Halobacteriota;c__Methanomicrobia;o__Methanomicrobiales;f__Methanoregulaceae;g__Methanoregula;s__
3300037365_14	3300037365_14_Ga0310749_0000529_17	catechin	14	0.0365254	K00205_4Fe-4S_ferredoxin_	FwdH	4Fe4S_Fd	WLP	d__Archaea;p__Halobacteriota;c__Methanomicrobia;o__Methanomicrobiales;f__Methanoregulaceae;g__Methanoregula;s__
3300037365_14	3300037365_14_Ga0310749_0005326_5	catechin	14	0.0396726	K22516_formate_dehydrogenase_(coenzyme_F420)_[EC:1.8.98.6]_[RN:R11944]_	fdhA	FormateDH	WLP	d__Archaea;p__Halobacteriota;c__Methanomicrobia;o__Methanomicrobiales;f__Methanoregulaceae;g__Methanoregula;s__
3300037365_14	3300037365_14_Ga0310749_0006145_1	catechin	14	0.0321919	K00125_formate_dehydrogenase_(coenzyme_F420)_[EC1.8.98.6]_[RN:R11944]_	fdhB	FormateDH	WLP	d__Archaea;p__Halobacteriota;c__Methanomicrobia;o__Methanomicrobiales;f__Methanoregulaceae;g__Methanoregula;s__
3300037365_14	3300037365_14_Ga0310749_0004313_5	catechin	14	0.0230957	K00200_formylmethanofuran_dehydrogenase_[EC:1.2.99.5]_[RN:R03015]_	FwdA	FormylMFN_DH	WLP	d__Archaea;p__Halobacteriota;c__Methanomicrobia;o__Methanomicrobiales;f__Methanoregulaceae;g__Methanoregula;s__
3300037365_14	3300037365_14_Ga0310749_0004313_4	catechin	14	0.0154482	K00201_formylmethanofuran_dehydrogenase_[EC:1.2.99.5]_[RN:R03015]_	FwdB	FormylMFN_DH	WLP	d__Archaea;p__Halobacteriota;c__Methanomicrobia;o__Methanomicrobiales;f__Methanoregulaceae;g__Methanoregula;s__
3300037365_14	3300037365_14_Ga0310749_0004313_6	catechin	14	0.0621336	K00202_formylmethanofuran_dehydrogenase_[EC:1.2.99.5]_[RN:R03015]_	FwdC	FormylMFN_DH	WLP	d__Archaea;p__Halobacteriota;c__Methanomicrobia;o__Methanomicrobiales;f__Methanoregulaceae;g__Methanoregula;s__
3300037365_14	3300037365_14_Ga0310749_0005057_6	catechin	14	0.0306612	K00672_formylmethanofuran--tetrahydromethanopterin_N-formyltransferase_[EC:2.3.1.101]_[RN:R03390]_	ftr	Ftr	WLP	d__Archaea;p__Halobacteriota;c__Methanomicrobia;o__Methanomicrobiales;f__Methanoregulaceae;g__Methanoregula;s__
3300037365_14	3300037365_14_Ga0310749_0000529_16	catechin	14	0.0315014	K00672_formylmethanofuran--tetrahydromethanopterin_N-formyltransferase_[EC:2.3.1.101]_[RN:R03390]_	ftr	Ftr	WLP	d__Archaea;p__Halobacteriota;c__Methanomicrobia;o__Methanomicrobiales;f__Methanoregulaceae;g__Methanoregula;s__
3300037365_14	3300037365_14_Ga0310749_0001208_13	catechin	14	0.025514	K01499_methenyltetrahydromethanopterin_cyclohydrolase_[EC:3.5.4.27]_[RN:R03464]_	mch	Mch	WLP	d__Archaea;p__Halobacteriota;c__Methanomicrobia;o__Methanomicrobiales;f__Methanoregulaceae;g__Methanoregula;s__
3300037365_14	3300037365_14_Ga0310749_0011430_2	catechin	14	0.792175	K00320_coenzyme_F420-dependent_N5,N10-methenyltetrahydromethanopterin_reductase_[EC:1.5.99.11]_[RN:R04464]	mer	Mer	WLP	d__Archaea;p__Halobacteriota;c__Methanomicrobia;o__Methanomicrobiales;f__Methanoregulaceae;g__Methanoregula;s__
3300037365_14	3300037365_14_Ga0310749_0007160_5	catechin	21	0.0150297	K01895_acetyl-CoA_synthetase_[EC:6.2.1.1]_[RN:R00235]_	acs	AcCoASyn	Acetate	d__Archaea;p__Halobacteriota;c__Methanomicrobia;o__Methanomicrobiales;f__Methanoregulaceae;g__Methanoregula;s__
3300037365_14	3300037365_14_Ga0310749_0000869_15	catechin	21	0.0302424	K00197_acetyl-CoA_decarbonylase/synthase_complex_[EC:2.3.1.-]_[RN:R09096]	acsC	ACSCODH	Acetate	d__Archaea;p__Halobacteriota;c__Methanomicrobia;o__Methanomicrobiales;f__Methanoregulaceae;g__Methanoregula;s__
3300037365_14	3300037365_14_Ga0310749_0000912_2	catechin	21	0.014779	K00194_acetyl-CoA_decarbonylase/synthase_complex_[EC:2.3.1.-]_[RN:R09096]	acsD	ACSCODH	Acetate	d__Archaea;p__Halobacteriota;c__Methanomicrobia;o__Methanomicrobiales;f__Methanoregulaceae;g__Methanoregula;s__
3300037365_14	3300037365_14_Ga0310749_0000912_3	catechin	21	0.00526427	K00193_acetyl-CoA_decarbonylase/synthase_complex_[EC:2.3.1.-]_[RN:R09096]	cdhC	ACSCODH	Acetate	d__Archaea;p__Halobacteriota;c__Methanomicrobia;o__Methanomicrobiales;f__Methanoregulaceae;g__Methanoregula;s__
3300037365_14	3300037365_14_Ga0310749_0001263_3	catechin	21	0.0074787	K00193_acetyl-CoA_decarbonylase/synthase_complex_[EC:2.3.1.-]_[RN:R09096]	cdhC	ACSCODH	Acetate	d__Archaea;p__Halobacteriota;c__Methanomicrobia;o__Methanomicrobiales;f__Methanoregulaceae;g__Methanoregula;s__
3300037365_14	3300037365_14_Ga0310749_0000529_20	catechin	21	0.0370479	K03388_heterodisulfide_reductase_2_[EC:1.8.7.3_1.8.98.4_1.8.98.5_1.8.98.6]_[RN:R11928_R11931_R11943_R11944]	HdrA2	HdrA2B2C2	HeterodisulfideReductase	d__Archaea;p__Halobacteriota;c__Methanomicrobia;o__Methanomicrobiales;f__Methanoregulaceae;g__Methanoregula;s__
3300037365_14	3300037365_14_Ga0310749_0003833_7	catechin	21	0.0385874	K03388_heterodisulfide_reductase_2_[EC:1.8.7.3_1.8.98.4_1.8.98.5_1.8.98.6]_[RN:R11928_R11931_R11943_R11944]	HdrA2	HdrA2B2C2	HeterodisulfideReductase	d__Archaea;p__Halobacteriota;c__Methanomicrobia;o__Methanomicrobiales;f__Methanoregulaceae;g__Methanoregula;s__
3300037365_14	3300037365_14_Ga0310749_0000529_26	catechin	21	0.52153	K00399_methyl-coenzyme_M_reductase_[EC:2.8.4.1]_[RN:R04541]	McrA	McrABG	McrComplex	d__Archaea;p__Halobacteriota;c__Methanomicrobia;o__Methanomicrobiales;f__Methanoregulaceae;g__Methanoregula;s__
3300037365_14	3300037365_14_Ga0310749_0000529_22	catechin	21	0.554166	K00401_methyl-coenzyme_M_reductase_[EC:2.8.4.1]_[RN:R04541]	McrB	McrABG	McrComplex	d__Archaea;p__Halobacteriota;c__Methanomicrobia;o__Methanomicrobiales;f__Methanoregulaceae;g__Methanoregula;s__
3300037365_14	3300037365_14_Ga0310749_0000529_25	catechin	21	0.19798	K00402_methyl-coenzyme_M_reductase_[EC:2.8.4.1]_[RN:R04541]	McrG	McrABG	McrComplex	d__Archaea;p__Halobacteriota;c__Methanomicrobia;o__Methanomicrobiales;f__Methanoregulaceae;g__Methanoregula;s__
3300037365_14	3300037365_14_Ga0310749_0012477_3	catechin	21	0.0768336	K00577_tetrahydromethanopterin_S-methyltransferase_[EC:2.1.1.86]_[RN:R04347]	MtrA	MtrA-H	MtrComplex	d__Archaea;p__Halobacteriota;c__Methanomicrobia;o__Methanomicrobiales;f__Methanoregulaceae;g__Methanoregula;s__
3300037365_14	3300037365_14_Ga0310749_0007802_6	catechin	21	0.0485494	K00581_tetrahydromethanopterin_S-methyltransferase_[EC:2.1.1.86]_[RN:R04347]	MtrE	MtrA-H	MtrComplex	d__Archaea;p__Halobacteriota;c__Methanomicrobia;o__Methanomicrobiales;f__Methanoregulaceae;g__Methanoregula;s__
3300037365_14	3300037365_14_Ga0310749_0012477_4	catechin	21	0.0303606	K00584_tetrahydromethanopterin_S-methyltransferase_[EC:2.1.1.86]_[RN:R04347]	MtrH	MtrA-H	MtrComplex	d__Archaea;p__Halobacteriota;c__Methanomicrobia;o__Methanomicrobiales;f__Methanoregulaceae;g__Methanoregula;s__
3300037365_14	3300037365_14_Ga0310749_0005326_5	catechin	21	0.00507879	K22516_formate_dehydrogenase_(coenzyme_F420)_[EC:1.8.98.6]_[RN:R11944]_	fdhA	FormateDH	WLP	d__Archaea;p__Halobacteriota;c__Methanomicrobia;o__Methanomicrobiales;f__Methanoregulaceae;g__Methanoregula;s__
3300037365_14	3300037365_14_Ga0310749_0004843_8	catechin	21	0.0271083	K22516_formate_dehydrogenase_(coenzyme_F420)_[EC:1.8.98.6]_[RN:R11944]_	fdhA	FormateDH	WLP	d__Archaea;p__Halobacteriota;c__Methanomicrobia;o__Methanomicrobiales;f__Methanoregulaceae;g__Methanoregula;s__
3300037365_14	3300037365_14_Ga0310749_0006145_1	catechin	21	0.048366	K00125_formate_dehydrogenase_(coenzyme_F420)_[EC1.8.98.6]_[RN:R11944]_	fdhB	FormateDH	WLP	d__Archaea;p__Halobacteriota;c__Methanomicrobia;o__Methanomicrobiales;f__Methanoregulaceae;g__Methanoregula;s__
3300037365_14	3300037365_14_Ga0310749_0004313_5	catechin	21	0.0186127	K00200_formylmethanofuran_dehydrogenase_[EC:1.2.99.5]_[RN:R03015]_	FwdA	FormylMFN_DH	WLP	d__Archaea;p__Halobacteriota;c__Methanomicrobia;o__Methanomicrobiales;f__Methanoregulaceae;g__Methanoregula;s__
3300037365_14	3300037365_14_Ga0310749_0004313_4	catechin	21	0.0162365	K00201_formylmethanofuran_dehydrogenase_[EC:1.2.99.5]_[RN:R03015]_	FwdB	FormylMFN_DH	WLP	d__Archaea;p__Halobacteriota;c__Methanomicrobia;o__Methanomicrobiales;f__Methanoregulaceae;g__Methanoregula;s__
3300037365_14	3300037365_14_Ga0310749_0004313_6	catechin	21	0.0218265	K00202_formylmethanofuran_dehydrogenase_[EC:1.2.99.5]_[RN:R03015]_	FwdC	FormylMFN_DH	WLP	d__Archaea;p__Halobacteriota;c__Methanomicrobia;o__Methanomicrobiales;f__Methanoregulaceae;g__Methanoregula;s__
3300037365_14	3300037365_14_Ga0310749_0011430_2	catechin	21	0.402168	K00320_coenzyme_F420-dependent_N5,N10-methenyltetrahydromethanopterin_reductase_[EC:1.5.99.11]_[RN:R04464]	mer	Mer	WLP	d__Archaea;p__Halobacteriota;c__Methanomicrobia;o__Methanomicrobiales;f__Methanoregulaceae;g__Methanoregula;s__
3300037365_14	3300037365_14_Ga0310749_0007160_5	catechin	35	0.0229098	K01895_acetyl-CoA_synthetase_[EC:6.2.1.1]_[RN:R00235]_	acs	AcCoASyn	Acetate	d__Archaea;p__Halobacteriota;c__Methanomicrobia;o__Methanomicrobiales;f__Methanoregulaceae;g__Methanoregula;s__
3300037365_14	3300037365_14_Ga0310749_0001263_3	catechin	35	0.032347	K00193_acetyl-CoA_decarbonylase/synthase_complex_[EC:2.3.1.-]_[RN:R09096]	cdhC	ACSCODH	Acetate	d__Archaea;p__Halobacteriota;c__Methanomicrobia;o__Methanomicrobiales;f__Methanoregulaceae;g__Methanoregula;s__
3300037365_14	3300037365_14_Ga0310749_0016702_3	catechin	35	0.020922	K14090_ech_hydrogenase_subunit_E	EchE	EchHydrogenase	EchHydrogenase	d__Archaea;p__Halobacteriota;c__Methanomicrobia;o__Methanomicrobiales;f__Methanoregulaceae;g__Methanoregula;s__
3300037365_14	3300037365_14_Ga0310749_0000529_20	catechin	35	0.0284684	K03388_heterodisulfide_reductase_2_[EC:1.8.7.3_1.8.98.4_1.8.98.5_1.8.98.6]_[RN:R11928_R11931_R11943_R11944]	HdrA2	HdrA2B2C2	HeterodisulfideReductase	d__Archaea;p__Halobacteriota;c__Methanomicrobia;o__Methanomicrobiales;f__Methanoregulaceae;g__Methanoregula;s__
3300037365_14	3300037365_14_Ga0310749_0000529_18	catechin	35	0.0274585	K03390_heterodisulfide_reductase_2_[EC:1.8.7.3_1.8.98.4_1.8.98.5_1.8.98.6]_[RN:R11928_R11931_R11943_R11944]	HdrC2	HdrA2B2C2	HeterodisulfideReductase	d__Archaea;p__Halobacteriota;c__Methanomicrobia;o__Methanomicrobiales;f__Methanoregulaceae;g__Methanoregula;s__
3300037365_14	3300037365_14_Ga0310749_0000529_26	catechin	35	0.104432	K00399_methyl-coenzyme_M_reductase_[EC:2.8.4.1]_[RN:R04541]	McrA	McrABG	McrComplex	d__Archaea;p__Halobacteriota;c__Methanomicrobia;o__Methanomicrobiales;f__Methanoregulaceae;g__Methanoregula;s__
3300037365_14	3300037365_14_Ga0310749_0000529_22	catechin	35	0.630562	K00401_methyl-coenzyme_M_reductase_[EC:2.8.4.1]_[RN:R04541]	McrB	McrABG	McrComplex	d__Archaea;p__Halobacteriota;c__Methanomicrobia;o__Methanomicrobiales;f__Methanoregulaceae;g__Methanoregula;s__
3300037365_14	3300037365_14_Ga0310749_0000529_25	catechin	35	0.332788	K00402_methyl-coenzyme_M_reductase_[EC:2.8.4.1]_[RN:R04541]	McrG	McrABG	McrComplex	d__Archaea;p__Halobacteriota;c__Methanomicrobia;o__Methanomicrobiales;f__Methanoregulaceae;g__Methanoregula;s__
3300037365_14	3300037365_14_Ga0310749_0012477_3	catechin	35	0.0204454	K00577_tetrahydromethanopterin_S-methyltransferase_[EC:2.1.1.86]_[RN:R04347]	MtrA	MtrA-H	MtrComplex	d__Archaea;p__Halobacteriota;c__Methanomicrobia;o__Methanomicrobiales;f__Methanoregulaceae;g__Methanoregula;s__
3300037365_14	3300037365_14_Ga0310749_0007802_6	catechin	35	0.121043	K00581_tetrahydromethanopterin_S-methyltransferase_[EC:2.1.1.86]_[RN:R04347]	MtrE	MtrA-H	MtrComplex	d__Archaea;p__Halobacteriota;c__Methanomicrobia;o__Methanomicrobiales;f__Methanoregulaceae;g__Methanoregula;s__
3300037365_14	3300037365_14_Ga0310749_0012477_4	catechin	35	0.120863	K00584_tetrahydromethanopterin_S-methyltransferase_[EC:2.1.1.86]_[RN:R04347]	MtrH	MtrA-H	MtrComplex	d__Archaea;p__Halobacteriota;c__Methanomicrobia;o__Methanomicrobiales;f__Methanoregulaceae;g__Methanoregula;s__
3300037365_14	3300037365_14_Ga0310749_0000529_21	catechin	35	0.0696334	K14127_F420-non-reducing_hydrogenase_iron-sulfur_subunit_[EC:1.8.98.5_1.8.98.6]_[RN:R11943_R11944]	MvhD	MvhHydrogenase	MvhHydrogenase	d__Archaea;p__Halobacteriota;c__Methanomicrobia;o__Methanomicrobiales;f__Methanoregulaceae;g__Methanoregula;s__
3300037365_14	3300037365_14_Ga0310749_0000529_17	catechin	35	0.0214546	K00205_4Fe-4S_ferredoxin_	FwdH	4Fe4S_Fd	WLP	d__Archaea;p__Halobacteriota;c__Methanomicrobia;o__Methanomicrobiales;f__Methanoregulaceae;g__Methanoregula;s__
3300037365_14	3300037365_14_Ga0310749_0004843_8	catechin	35	0.0136852	K22516_formate_dehydrogenase_(coenzyme_F420)_[EC:1.8.98.6]_[RN:R11944]_	fdhA	FormateDH	WLP	d__Archaea;p__Halobacteriota;c__Methanomicrobia;o__Methanomicrobiales;f__Methanoregulaceae;g__Methanoregula;s__
3300037365_14	3300037365_14_Ga0310749_0004313_5	catechin	35	0.0161221	K00200_formylmethanofuran_dehydrogenase_[EC:1.2.99.5]_[RN:R03015]_	FwdA	FormylMFN_DH	WLP	d__Archaea;p__Halobacteriota;c__Methanomicrobia;o__Methanomicrobiales;f__Methanoregulaceae;g__Methanoregula;s__
3300037365_14	3300037365_14_Ga0310749_0004313_4	catechin	35	0.00766307	K00201_formylmethanofuran_dehydrogenase_[EC:1.2.99.5]_[RN:R03015]_	FwdB	FormylMFN_DH	WLP	d__Archaea;p__Halobacteriota;c__Methanomicrobia;o__Methanomicrobiales;f__Methanoregulaceae;g__Methanoregula;s__
3300037365_14	3300037365_14_Ga0310749_0001208_13	catechin	35	0.0598801	K01499_methenyltetrahydromethanopterin_cyclohydrolase_[EC:3.5.4.27]_[RN:R03464]_	mch	Mch	WLP	d__Archaea;p__Halobacteriota;c__Methanomicrobia;o__Methanomicrobiales;f__Methanoregulaceae;g__Methanoregula;s__
3300037365_14	3300037365_14_Ga0310749_0011430_2	catechin	35	0.895999	K00320_coenzyme_F420-dependent_N5,N10-methenyltetrahydromethanopterin_reductase_[EC:1.5.99.11]_[RN:R04464]	mer	Mer	WLP	d__Archaea;p__Halobacteriota;c__Methanomicrobia;o__Methanomicrobiales;f__Methanoregulaceae;g__Methanoregula;s__
3300037365_14	3300037365_14_Ga0310749_0007160_5	unamended	0	0.0209517	K01895_acetyl-CoA_synthetase_[EC:6.2.1.1]_[RN:R00235]_	acs	AcCoASyn	Acetate	d__Archaea;p__Halobacteriota;c__Methanomicrobia;o__Methanomicrobiales;f__Methanoregulaceae;g__Methanoregula;s__
3300037365_14	3300037365_14_Ga0310749_0001263_5	unamended	0	0.00270835	K00197_acetyl-CoA_decarbonylase/synthase_complex_[EC:2.3.1.-]_[RN:R09096]	acsC	ACSCODH	Acetate	d__Archaea;p__Halobacteriota;c__Methanomicrobia;o__Methanomicrobiales;f__Methanoregulaceae;g__Methanoregula;s__
3300037365_14	3300037365_14_Ga0310749_0000869_15	unamended	0	0.0190432	K00197_acetyl-CoA_decarbonylase/synthase_complex_[EC:2.3.1.-]_[RN:R09096]	acsC	ACSCODH	Acetate	d__Archaea;p__Halobacteriota;c__Methanomicrobia;o__Methanomicrobiales;f__Methanoregulaceae;g__Methanoregula;s__
3300037365_14	3300037365_14_Ga0310749_0001263_4	unamended	0	0.0128386	K00194_acetyl-CoA_decarbonylase/synthase_complex_[EC:2.3.1.-]_[RN:R09096]	acsD	ACSCODH	Acetate	d__Archaea;p__Halobacteriota;c__Methanomicrobia;o__Methanomicrobiales;f__Methanoregulaceae;g__Methanoregula;s__
3300037365_14	3300037365_14_Ga0310749_0000912_2	unamended	0	0.0153052	K00194_acetyl-CoA_decarbonylase/synthase_complex_[EC:2.3.1.-]_[RN:R09096]	acsD	ACSCODH	Acetate	d__Archaea;p__Halobacteriota;c__Methanomicrobia;o__Methanomicrobiales;f__Methanoregulaceae;g__Methanoregula;s__
3300037365_14	3300037365_14_Ga0310749_0000912_3	unamended	0	0.00193225	K00193_acetyl-CoA_decarbonylase/synthase_complex_[EC:2.3.1.-]_[RN:R09096]	cdhC	ACSCODH	Acetate	d__Archaea;p__Halobacteriota;c__Methanomicrobia;o__Methanomicrobiales;f__Methanoregulaceae;g__Methanoregula;s__
3300037365_14	3300037365_14_Ga0310749_0001263_3	unamended	0	0.00279516	K00193_acetyl-CoA_decarbonylase/synthase_complex_[EC:2.3.1.-]_[RN:R09096]	cdhC	ACSCODH	Acetate	d__Archaea;p__Halobacteriota;c__Methanomicrobia;o__Methanomicrobiales;f__Methanoregulaceae;g__Methanoregula;s__
3300037365_14	3300037365_14_Ga0310749_0016702_5	unamended	0	0.0163202	K14088_ech_hydrogenase_subunit_C	EchC	EchHydrogenase	EchHydrogenase	d__Archaea;p__Halobacteriota;c__Methanomicrobia;o__Methanomicrobiales;f__Methanoregulaceae;g__Methanoregula;s__
3300037365_14	3300037365_14_Ga0310749_0016702_3	unamended	0	0.0164659	K14090_ech_hydrogenase_subunit_E	EchE	EchHydrogenase	EchHydrogenase	d__Archaea;p__Halobacteriota;c__Methanomicrobia;o__Methanomicrobiales;f__Methanoregulaceae;g__Methanoregula;s__
3300037365_14	3300037365_14_Ga0310749_0008477_5	unamended	0	0.0038204	K00441_coenzyme_F420_hydrogenase_subunit_beta_[EC:1.12.98.1]	FrhB	FrhHydrogenase	F420_Hydrogenase	d__Archaea;p__Halobacteriota;c__Methanomicrobia;o__Methanomicrobiales;f__Methanoregulaceae;g__Methanoregula;s__
3300037365_14	3300037365_14_Ga0310749_0000529_20	unamended	0	0.013621	K03388_heterodisulfide_reductase_2_[EC:1.8.7.3_1.8.98.4_1.8.98.5_1.8.98.6]_[RN:R11928_R11931_R11943_R11944]	HdrA2	HdrA2B2C2	HeterodisulfideReductase	d__Archaea;p__Halobacteriota;c__Methanomicrobia;o__Methanomicrobiales;f__Methanoregulaceae;g__Methanoregula;s__
3300037365_14	3300037365_14_Ga0310749_0000529_19	unamended	0	0.0203227	K03389_heterodisulfide_reductase_2_[EC:1.8.7.3_1.8.98.4_1.8.98.5_1.8.98.6]_[RN:R11928_R11931_R11943_R11944]	HdrB2	HdrA2B2C2	HeterodisulfideReductase	d__Archaea;p__Halobacteriota;c__Methanomicrobia;o__Methanomicrobiales;f__Methanoregulaceae;g__Methanoregula;s__
3300037365_14	3300037365_14_Ga0310749_0000529_26	unamended	0	0.204831	K00399_methyl-coenzyme_M_reductase_[EC:2.8.4.1]_[RN:R04541]	McrA	McrABG	McrComplex	d__Archaea;p__Halobacteriota;c__Methanomicrobia;o__Methanomicrobiales;f__Methanoregulaceae;g__Methanoregula;s__
3300037365_14	3300037365_14_Ga0310749_0000529_22	unamended	0	0.34257	K00401_methyl-coenzyme_M_reductase_[EC:2.8.4.1]_[RN:R04541]	McrB	McrABG	McrComplex	d__Archaea;p__Halobacteriota;c__Methanomicrobia;o__Methanomicrobiales;f__Methanoregulaceae;g__Methanoregula;s__
3300037365_14	3300037365_14_Ga0310749_0000529_25	unamended	0	0.118242	K00402_methyl-coenzyme_M_reductase_[EC:2.8.4.1]_[RN:R04541]	McrG	McrABG	McrComplex	d__Archaea;p__Halobacteriota;c__Methanomicrobia;o__Methanomicrobiales;f__Methanoregulaceae;g__Methanoregula;s__
3300037365_14	3300037365_14_Ga0310749_0012477_3	unamended	0	0.0304764	K00577_tetrahydromethanopterin_S-methyltransferase_[EC:2.1.1.86]_[RN:R04347]	MtrA	MtrA-H	MtrComplex	d__Archaea;p__Halobacteriota;c__Methanomicrobia;o__Methanomicrobiales;f__Methanoregulaceae;g__Methanoregula;s__
3300037365_14	3300037365_14_Ga0310749_0007802_6	unamended	0	0.0436861	K00581_tetrahydromethanopterin_S-methyltransferase_[EC:2.1.1.86]_[RN:R04347]	MtrE	MtrA-H	MtrComplex	d__Archaea;p__Halobacteriota;c__Methanomicrobia;o__Methanomicrobiales;f__Methanoregulaceae;g__Methanoregula;s__
3300037365_14	3300037365_14_Ga0310749_0012477_4	unamended	0	0.0578495	K00584_tetrahydromethanopterin_S-methyltransferase_[EC:2.1.1.86]_[RN:R04347]	MtrH	MtrA-H	MtrComplex	d__Archaea;p__Halobacteriota;c__Methanomicrobia;o__Methanomicrobiales;f__Methanoregulaceae;g__Methanoregula;s__
3300037365_14	3300037365_14_Ga0310749_0000529_17	unamended	0	0.0365661	K00205_4Fe-4S_ferredoxin_	FwdH	4Fe4S_Fd	WLP	d__Archaea;p__Halobacteriota;c__Methanomicrobia;o__Methanomicrobiales;f__Methanoregulaceae;g__Methanoregula;s__
3300037365_14	3300037365_14_Ga0310749_0005326_5	unamended	0	0.00761651	K22516_formate_dehydrogenase_(coenzyme_F420)_[EC:1.8.98.6]_[RN:R11944]_	fdhA	FormateDH	WLP	d__Archaea;p__Halobacteriota;c__Methanomicrobia;o__Methanomicrobiales;f__Methanoregulaceae;g__Methanoregula;s__
3300037365_14	3300037365_14_Ga0310749_0004843_8	unamended	0	0.012196	K22516_formate_dehydrogenase_(coenzyme_F420)_[EC:1.8.98.6]_[RN:R11944]_	fdhA	FormateDH	WLP	d__Archaea;p__Halobacteriota;c__Methanomicrobia;o__Methanomicrobiales;f__Methanoregulaceae;g__Methanoregula;s__
3300037365_14	3300037365_14_Ga0310749_0006145_1	unamended	0	0.0309596	K00125_formate_dehydrogenase_(coenzyme_F420)_[EC1.8.98.6]_[RN:R11944]_	fdhB	FormateDH	WLP	d__Archaea;p__Halobacteriota;c__Methanomicrobia;o__Methanomicrobiales;f__Methanoregulaceae;g__Methanoregula;s__
3300037365_14	3300037365_14_Ga0310749_0004313_5	unamended	0	0.0123377	K00200_formylmethanofuran_dehydrogenase_[EC:1.2.99.5]_[RN:R03015]_	FwdA	FormylMFN_DH	WLP	d__Archaea;p__Halobacteriota;c__Methanomicrobia;o__Methanomicrobiales;f__Methanoregulaceae;g__Methanoregula;s__
3300037365_14	3300037365_14_Ga0310749_0004313_4	unamended	0	0.00845884	K00201_formylmethanofuran_dehydrogenase_[EC:1.2.99.5]_[RN:R03015]_	FwdB	FormylMFN_DH	WLP	d__Archaea;p__Halobacteriota;c__Methanomicrobia;o__Methanomicrobiales;f__Methanoregulaceae;g__Methanoregula;s__
3300037365_14	3300037365_14_Ga0310749_0005057_6	unamended	0	0.0044045	K00672_formylmethanofuran--tetrahydromethanopterin_N-formyltransferase_[EC:2.3.1.101]_[RN:R03390]_	ftr	Ftr	WLP	d__Archaea;p__Halobacteriota;c__Methanomicrobia;o__Methanomicrobiales;f__Methanoregulaceae;g__Methanoregula;s__
3300037365_14	3300037365_14_Ga0310749_0000529_16	unamended	0	0.0308021	K00672_formylmethanofuran--tetrahydromethanopterin_N-formyltransferase_[EC:2.3.1.101]_[RN:R03390]_	ftr	Ftr	WLP	d__Archaea;p__Halobacteriota;c__Methanomicrobia;o__Methanomicrobiales;f__Methanoregulaceae;g__Methanoregula;s__
3300037365_14	3300037365_14_Ga0310749_0001208_13	unamended	0	0.0117508	K01499_methenyltetrahydromethanopterin_cyclohydrolase_[EC:3.5.4.27]_[RN:R03464]_	mch	Mch	WLP	d__Archaea;p__Halobacteriota;c__Methanomicrobia;o__Methanomicrobiales;f__Methanoregulaceae;g__Methanoregula;s__
3300037365_14	3300037365_14_Ga0310749_0011430_2	unamended	0	0.341068	K00320_coenzyme_F420-dependent_N5,N10-methenyltetrahydromethanopterin_reductase_[EC:1.5.99.11]_[RN:R04464]	mer	Mer	WLP	d__Archaea;p__Halobacteriota;c__Methanomicrobia;o__Methanomicrobiales;f__Methanoregulaceae;g__Methanoregula;s__
3300037365_14	3300037365_14_Ga0310749_0007160_5	unamended	7	0.00908024	K01895_acetyl-CoA_synthetase_[EC:6.2.1.1]_[RN:R00235]_	acs	AcCoASyn	Acetate	d__Archaea;p__Halobacteriota;c__Methanomicrobia;o__Methanomicrobiales;f__Methanoregulaceae;g__Methanoregula;s__
3300037365_14	3300037365_14_Ga0310749_0001263_5	unamended	7	0.00875594	K00197_acetyl-CoA_decarbonylase/synthase_complex_[EC:2.3.1.-]_[RN:R09096]	acsC	ACSCODH	Acetate	d__Archaea;p__Halobacteriota;c__Methanomicrobia;o__Methanomicrobiales;f__Methanoregulaceae;g__Methanoregula;s__
3300037365_14	3300037365_14_Ga0310749_0000869_15	unamended	7	0.0325317	K00197_acetyl-CoA_decarbonylase/synthase_complex_[EC:2.3.1.-]_[RN:R09096]	acsC	ACSCODH	Acetate	d__Archaea;p__Halobacteriota;c__Methanomicrobia;o__Methanomicrobiales;f__Methanoregulaceae;g__Methanoregula;s__
3300037365_14	3300037365_14_Ga0310749_0001263_4	unamended	7	0.0148009	K00194_acetyl-CoA_decarbonylase/synthase_complex_[EC:2.3.1.-]_[RN:R09096]	acsD	ACSCODH	Acetate	d__Archaea;p__Halobacteriota;c__Methanomicrobia;o__Methanomicrobiales;f__Methanoregulaceae;g__Methanoregula;s__
3300037365_14	3300037365_14_Ga0310749_0000912_2	unamended	7	0.0520894	K00194_acetyl-CoA_decarbonylase/synthase_complex_[EC:2.3.1.-]_[RN:R09096]	acsD	ACSCODH	Acetate	d__Archaea;p__Halobacteriota;c__Methanomicrobia;o__Methanomicrobiales;f__Methanoregulaceae;g__Methanoregula;s__
3300037365_14	3300037365_14_Ga0310749_0001263_3	unamended	7	0.00602439	K00193_acetyl-CoA_decarbonylase/synthase_complex_[EC:2.3.1.-]_[RN:R09096]	cdhC	ACSCODH	Acetate	d__Archaea;p__Halobacteriota;c__Methanomicrobia;o__Methanomicrobiales;f__Methanoregulaceae;g__Methanoregula;s__
3300037365_14	3300037365_14_Ga0310749_0000912_3	unamended	7	0.0104114	K00193_acetyl-CoA_decarbonylase/synthase_complex_[EC:2.3.1.-]_[RN:R09096]	cdhC	ACSCODH	Acetate	d__Archaea;p__Halobacteriota;c__Methanomicrobia;o__Methanomicrobiales;f__Methanoregulaceae;g__Methanoregula;s__
3300037365_14	3300037365_14_Ga0310749_0003833_7	unamended	7	0.00990426	K03388_heterodisulfide_reductase_2_[EC:1.8.7.3_1.8.98.4_1.8.98.5_1.8.98.6]_[RN:R11928_R11931_R11943_R11944]	HdrA2	HdrA2B2C2	HeterodisulfideReductase	d__Archaea;p__Halobacteriota;c__Methanomicrobia;o__Methanomicrobiales;f__Methanoregulaceae;g__Methanoregula;s__
3300037365_14	3300037365_14_Ga0310749_0000529_20	unamended	7	0.0163423	K03388_heterodisulfide_reductase_2_[EC:1.8.7.3_1.8.98.4_1.8.98.5_1.8.98.6]_[RN:R11928_R11931_R11943_R11944]	HdrA2	HdrA2B2C2	HeterodisulfideReductase	d__Archaea;p__Halobacteriota;c__Methanomicrobia;o__Methanomicrobiales;f__Methanoregulaceae;g__Methanoregula;s__
3300037365_14	3300037365_14_Ga0310749_0000529_19	unamended	7	0.0498597	K03389_heterodisulfide_reductase_2_[EC:1.8.7.3_1.8.98.4_1.8.98.5_1.8.98.6]_[RN:R11928_R11931_R11943_R11944]	HdrB2	HdrA2B2C2	HeterodisulfideReductase	d__Archaea;p__Halobacteriota;c__Methanomicrobia;o__Methanomicrobiales;f__Methanoregulaceae;g__Methanoregula;s__
3300037365_14	3300037365_14_Ga0310749_0000529_18	unamended	7	0.0477389	K03390_heterodisulfide_reductase_2_[EC:1.8.7.3_1.8.98.4_1.8.98.5_1.8.98.6]_[RN:R11928_R11931_R11943_R11944]	HdrC2	HdrA2B2C2	HeterodisulfideReductase	d__Archaea;p__Halobacteriota;c__Methanomicrobia;o__Methanomicrobiales;f__Methanoregulaceae;g__Methanoregula;s__
3300037365_14	3300037365_14_Ga0310749_0000529_26	unamended	7	0.577268	K00399_methyl-coenzyme_M_reductase_[EC:2.8.4.1]_[RN:R04541]	McrA	McrABG	McrComplex	d__Archaea;p__Halobacteriota;c__Methanomicrobia;o__Methanomicrobiales;f__Methanoregulaceae;g__Methanoregula;s__
3300037365_14	3300037365_14_Ga0310749_0000529_22	unamended	7	0.712013	K00401_methyl-coenzyme_M_reductase_[EC:2.8.4.1]_[RN:R04541]	McrB	McrABG	McrComplex	d__Archaea;p__Halobacteriota;c__Methanomicrobia;o__Methanomicrobiales;f__Methanoregulaceae;g__Methanoregula;s__
3300037365_14	3300037365_14_Ga0310749_0000529_25	unamended	7	0.356343	K00402_methyl-coenzyme_M_reductase_[EC:2.8.4.1]_[RN:R04541]	McrG	McrABG	McrComplex	d__Archaea;p__Halobacteriota;c__Methanomicrobia;o__Methanomicrobiales;f__Methanoregulaceae;g__Methanoregula;s__
3300037365_14	3300037365_14_Ga0310749_0012477_3	unamended	7	0.19555	K00577_tetrahydromethanopterin_S-methyltransferase_[EC:2.1.1.86]_[RN:R04347]	MtrA	MtrA-H	MtrComplex	d__Archaea;p__Halobacteriota;c__Methanomicrobia;o__Methanomicrobiales;f__Methanoregulaceae;g__Methanoregula;s__
3300037365_14	3300037365_14_Ga0310749_0012477_4	unamended	7	0.0536051	K00584_tetrahydromethanopterin_S-methyltransferase_[EC:2.1.1.86]_[RN:R04347]	MtrH	MtrA-H	MtrComplex	d__Archaea;p__Halobacteriota;c__Methanomicrobia;o__Methanomicrobiales;f__Methanoregulaceae;g__Methanoregula;s__
3300037365_14	3300037365_14_Ga0310749_0000529_21	unamended	7	0.0368551	K14127_F420-non-reducing_hydrogenase_iron-sulfur_subunit_[EC:1.8.98.5_1.8.98.6]_[RN:R11943_R11944]	MvhD	MvhHydrogenase	MvhHydrogenase	d__Archaea;p__Halobacteriota;c__Methanomicrobia;o__Methanomicrobiales;f__Methanoregulaceae;g__Methanoregula;s__
3300037365_14	3300037365_14_Ga0310749_0000529_17	unamended	7	0.0317918	K00205_4Fe-4S_ferredoxin_	FwdH	4Fe4S_Fd	WLP	d__Archaea;p__Halobacteriota;c__Methanomicrobia;o__Methanomicrobiales;f__Methanoregulaceae;g__Methanoregula;s__
3300037365_14	3300037365_14_Ga0310749_0011599_1	unamended	7	0.012218	K22516_formate_dehydrogenase_(coenzyme_F420)_[EC:1.8.98.6]_[RN:R11944]_	fdhA	FormateDH	WLP	d__Archaea;p__Halobacteriota;c__Methanomicrobia;o__Methanomicrobiales;f__Methanoregulaceae;g__Methanoregula;s__
3300037365_14	3300037365_14_Ga0310749_0005326_5	unamended	7	0.0219223	K22516_formate_dehydrogenase_(coenzyme_F420)_[EC:1.8.98.6]_[RN:R11944]_	fdhA	FormateDH	WLP	d__Archaea;p__Halobacteriota;c__Methanomicrobia;o__Methanomicrobiales;f__Methanoregulaceae;g__Methanoregula;s__
3300037365_14	3300037365_14_Ga0310749_0004313_5	unamended	7	0.00740652	K00200_formylmethanofuran_dehydrogenase_[EC:1.2.99.5]_[RN:R03015]_	FwdA	FormylMFN_DH	WLP	d__Archaea;p__Halobacteriota;c__Methanomicrobia;o__Methanomicrobiales;f__Methanoregulaceae;g__Methanoregula;s__
3300037365_14	3300037365_14_Ga0310749_0004313_6	unamended	7	0.0211192	K00202_formylmethanofuran_dehydrogenase_[EC:1.2.99.5]_[RN:R03015]_	FwdC	FormylMFN_DH	WLP	d__Archaea;p__Halobacteriota;c__Methanomicrobia;o__Methanomicrobiales;f__Methanoregulaceae;g__Methanoregula;s__
3300037365_14	3300037365_14_Ga0310749_0005057_6	unamended	7	0.0284789	K00672_formylmethanofuran--tetrahydromethanopterin_N-formyltransferase_[EC:2.3.1.101]_[RN:R03390]_	ftr	Ftr	WLP	d__Archaea;p__Halobacteriota;c__Methanomicrobia;o__Methanomicrobiales;f__Methanoregulaceae;g__Methanoregula;s__
3300037365_14	3300037365_14_Ga0310749_0011430_2	unamended	7	0.600286	K00320_coenzyme_F420-dependent_N5,N10-methenyltetrahydromethanopterin_reductase_[EC:1.5.99.11]_[RN:R04464]	mer	Mer	WLP	d__Archaea;p__Halobacteriota;c__Methanomicrobia;o__Methanomicrobiales;f__Methanoregulaceae;g__Methanoregula;s__
3300037365_14	3300037365_14_Ga0310749_0000529_20	unamended	14	0.021055	K03388_heterodisulfide_reductase_2_[EC:1.8.7.3_1.8.98.4_1.8.98.5_1.8.98.6]_[RN:R11928_R11931_R11943_R11944]	HdrA2	HdrA2B2C2	HeterodisulfideReductase	d__Archaea;p__Halobacteriota;c__Methanomicrobia;o__Methanomicrobiales;f__Methanoregulaceae;g__Methanoregula;s__
3300037365_14	3300037365_14_Ga0310749_0000529_18	unamended	14	0.0529059	K03390_heterodisulfide_reductase_2_[EC:1.8.7.3_1.8.98.4_1.8.98.5_1.8.98.6]_[RN:R11928_R11931_R11943_R11944]	HdrC2	HdrA2B2C2	HeterodisulfideReductase	d__Archaea;p__Halobacteriota;c__Methanomicrobia;o__Methanomicrobiales;f__Methanoregulaceae;g__Methanoregula;s__
3300037365_14	3300037365_14_Ga0310749_0000529_26	unamended	14	0.702908	K00399_methyl-coenzyme_M_reductase_[EC:2.8.4.1]_[RN:R04541]	McrA	McrABG	McrComplex	d__Archaea;p__Halobacteriota;c__Methanomicrobia;o__Methanomicrobiales;f__Methanoregulaceae;g__Methanoregula;s__
3300037365_14	3300037365_14_Ga0310749_0000529_22	unamended	14	0.640635	K00401_methyl-coenzyme_M_reductase_[EC:2.8.4.1]_[RN:R04541]	McrB	McrABG	McrComplex	d__Archaea;p__Halobacteriota;c__Methanomicrobia;o__Methanomicrobiales;f__Methanoregulaceae;g__Methanoregula;s__
3300037365_14	3300037365_14_Ga0310749_0000529_25	unamended	14	0.253715	K00402_methyl-coenzyme_M_reductase_[EC:2.8.4.1]_[RN:R04541]	McrG	McrABG	McrComplex	d__Archaea;p__Halobacteriota;c__Methanomicrobia;o__Methanomicrobiales;f__Methanoregulaceae;g__Methanoregula;s__
3300037365_14	3300037365_14_Ga0310749_0012477_4	unamended	14	0.0488801	K00584_tetrahydromethanopterin_S-methyltransferase_[EC:2.1.1.86]_[RN:R04347]	MtrH	MtrA-H	MtrComplex	d__Archaea;p__Halobacteriota;c__Methanomicrobia;o__Methanomicrobiales;f__Methanoregulaceae;g__Methanoregula;s__
3300037365_14	3300037365_14_Ga0310749_0004313_5	unamended	14	0.0306369	K00200_formylmethanofuran_dehydrogenase_[EC:1.2.99.5]_[RN:R03015]_	FwdA	FormylMFN_DH	WLP	d__Archaea;p__Halobacteriota;c__Methanomicrobia;o__Methanomicrobiales;f__Methanoregulaceae;g__Methanoregula;s__
3300037365_14	3300037365_14_Ga0310749_0004313_4	unamended	14	0.00249056	K00201_formylmethanofuran_dehydrogenase_[EC:1.2.99.5]_[RN:R03015]_	FwdB	FormylMFN_DH	WLP	d__Archaea;p__Halobacteriota;c__Methanomicrobia;o__Methanomicrobiales;f__Methanoregulaceae;g__Methanoregula;s__
3300037365_14	3300037365_14_Ga0310749_0004313_6	unamended	14	0.00409496	K00202_formylmethanofuran_dehydrogenase_[EC:1.2.99.5]_[RN:R03015]_	FwdC	FormylMFN_DH	WLP	d__Archaea;p__Halobacteriota;c__Methanomicrobia;o__Methanomicrobiales;f__Methanoregulaceae;g__Methanoregula;s__
3300037365_14	3300037365_14_Ga0310749_0011430_2	unamended	14	0.842387	K00320_coenzyme_F420-dependent_N5,N10-methenyltetrahydromethanopterin_reductase_[EC:1.5.99.11]_[RN:R04464]	mer	Mer	WLP	d__Archaea;p__Halobacteriota;c__Methanomicrobia;o__Methanomicrobiales;f__Methanoregulaceae;g__Methanoregula;s__
3300037365_14	3300037365_14_Ga0310749_0007160_5	unamended	21	0.0283962	K01895_acetyl-CoA_synthetase_[EC:6.2.1.1]_[RN:R00235]_	acs	AcCoASyn	Acetate	d__Archaea;p__Halobacteriota;c__Methanomicrobia;o__Methanomicrobiales;f__Methanoregulaceae;g__Methanoregula;s__
3300037365_14	3300037365_14_Ga0310749_0001263_5	unamended	21	0.0123212	K00197_acetyl-CoA_decarbonylase/synthase_complex_[EC:2.3.1.-]_[RN:R09096]	acsC	ACSCODH	Acetate	d__Archaea;p__Halobacteriota;c__Methanomicrobia;o__Methanomicrobiales;f__Methanoregulaceae;g__Methanoregula;s__
3300037365_14	3300037365_14_Ga0310749_0001263_4	unamended	21	0.00353392	K00194_acetyl-CoA_decarbonylase/synthase_complex_[EC:2.3.1.-]_[RN:R09096]	acsD	ACSCODH	Acetate	d__Archaea;p__Halobacteriota;c__Methanomicrobia;o__Methanomicrobiales;f__Methanoregulaceae;g__Methanoregula;s__
3300037365_14	3300037365_14_Ga0310749_0000912_3	unamended	21	0.012913	K00193_acetyl-CoA_decarbonylase/synthase_complex_[EC:2.3.1.-]_[RN:R09096]	cdhC	ACSCODH	Acetate	d__Archaea;p__Halobacteriota;c__Methanomicrobia;o__Methanomicrobiales;f__Methanoregulaceae;g__Methanoregula;s__
3300037365_14	3300037365_14_Ga0310749_0001263_3	unamended	21	0.0267873	K00193_acetyl-CoA_decarbonylase/synthase_complex_[EC:2.3.1.-]_[RN:R09096]	cdhC	ACSCODH	Acetate	d__Archaea;p__Halobacteriota;c__Methanomicrobia;o__Methanomicrobiales;f__Methanoregulaceae;g__Methanoregula;s__
3300037365_14	3300037365_14_Ga0310749_0000529_20	unamended	21	0.00204647	K03388_heterodisulfide_reductase_2_[EC:1.8.7.3_1.8.98.4_1.8.98.5_1.8.98.6]_[RN:R11928_R11931_R11943_R11944]	HdrA2	HdrA2B2C2	HeterodisulfideReductase	d__Archaea;p__Halobacteriota;c__Methanomicrobia;o__Methanomicrobiales;f__Methanoregulaceae;g__Methanoregula;s__
3300037365_14	3300037365_14_Ga0310749_0003833_7	unamended	21	0.0391472	K03388_heterodisulfide_reductase_2_[EC:1.8.7.3_1.8.98.4_1.8.98.5_1.8.98.6]_[RN:R11928_R11931_R11943_R11944]	HdrA2	HdrA2B2C2	HeterodisulfideReductase	d__Archaea;p__Halobacteriota;c__Methanomicrobia;o__Methanomicrobiales;f__Methanoregulaceae;g__Methanoregula;s__
3300037365_14	3300037365_14_Ga0310749_0000529_19	unamended	21	0.0144914	K03389_heterodisulfide_reductase_2_[EC:1.8.7.3_1.8.98.4_1.8.98.5_1.8.98.6]_[RN:R11928_R11931_R11943_R11944]	HdrB2	HdrA2B2C2	HeterodisulfideReductase	d__Archaea;p__Halobacteriota;c__Methanomicrobia;o__Methanomicrobiales;f__Methanoregulaceae;g__Methanoregula;s__
3300037365_14	3300037365_14_Ga0310749_0000529_18	unamended	21	0.114886	K03390_heterodisulfide_reductase_2_[EC:1.8.7.3_1.8.98.4_1.8.98.5_1.8.98.6]_[RN:R11928_R11931_R11943_R11944]	HdrC2	HdrA2B2C2	HeterodisulfideReductase	d__Archaea;p__Halobacteriota;c__Methanomicrobia;o__Methanomicrobiales;f__Methanoregulaceae;g__Methanoregula;s__
3300037365_14	3300037365_14_Ga0310749_0000529_26	unamended	21	0.535164	K00399_methyl-coenzyme_M_reductase_[EC:2.8.4.1]_[RN:R04541]	McrA	McrABG	McrComplex	d__Archaea;p__Halobacteriota;c__Methanomicrobia;o__Methanomicrobiales;f__Methanoregulaceae;g__Methanoregula;s__
3300037365_14	3300037365_14_Ga0310749_0000529_22	unamended	21	1.1035	K00401_methyl-coenzyme_M_reductase_[EC:2.8.4.1]_[RN:R04541]	McrB	McrABG	McrComplex	d__Archaea;p__Halobacteriota;c__Methanomicrobia;o__Methanomicrobiales;f__Methanoregulaceae;g__Methanoregula;s__
3300037365_14	3300037365_14_Ga0310749_0000529_25	unamended	21	0.715345	K00402_methyl-coenzyme_M_reductase_[EC:2.8.4.1]_[RN:R04541]	McrG	McrABG	McrComplex	d__Archaea;p__Halobacteriota;c__Methanomicrobia;o__Methanomicrobiales;f__Methanoregulaceae;g__Methanoregula;s__
3300037365_14	3300037365_14_Ga0310749_0012477_1	unamended	21	0.0533937	K00577_tetrahydromethanopterin_S-methyltransferase_[EC:2.1.1.86]_[RN:R04347]	MtrA	MtrA-H	MtrComplex	d__Archaea;p__Halobacteriota;c__Methanomicrobia;o__Methanomicrobiales;f__Methanoregulaceae;g__Methanoregula;s__
3300037365_14	3300037365_14_Ga0310749_0012477_3	unamended	21	0.125514	K00577_tetrahydromethanopterin_S-methyltransferase_[EC:2.1.1.86]_[RN:R04347]	MtrA	MtrA-H	MtrComplex	d__Archaea;p__Halobacteriota;c__Methanomicrobia;o__Methanomicrobiales;f__Methanoregulaceae;g__Methanoregula;s__
3300037365_14	3300037365_14_Ga0310749_0007802_6	unamended	21	0.1206	K00581_tetrahydromethanopterin_S-methyltransferase_[EC:2.1.1.86]_[RN:R04347]	MtrE	MtrA-H	MtrComplex	d__Archaea;p__Halobacteriota;c__Methanomicrobia;o__Methanomicrobiales;f__Methanoregulaceae;g__Methanoregula;s__
3300037365_14	3300037365_14_Ga0310749_0012477_4	unamended	21	0.0448325	K00584_tetrahydromethanopterin_S-methyltransferase_[EC:2.1.1.86]_[RN:R04347]	MtrH	MtrA-H	MtrComplex	d__Archaea;p__Halobacteriota;c__Methanomicrobia;o__Methanomicrobiales;f__Methanoregulaceae;g__Methanoregula;s__
3300037365_14	3300037365_14_Ga0310749_0000529_21	unamended	21	0.00889797	K14127_F420-non-reducing_hydrogenase_iron-sulfur_subunit_[EC:1.8.98.5_1.8.98.6]_[RN:R11943_R11944]	MvhD	MvhHydrogenase	MvhHydrogenase	d__Archaea;p__Halobacteriota;c__Methanomicrobia;o__Methanomicrobiales;f__Methanoregulaceae;g__Methanoregula;s__
3300037365_14	3300037365_14_Ga0310749_0000529_17	unamended	21	0.0227722	K00205_4Fe-4S_ferredoxin_	FwdH	4Fe4S_Fd	WLP	d__Archaea;p__Halobacteriota;c__Methanomicrobia;o__Methanomicrobiales;f__Methanoregulaceae;g__Methanoregula;s__
3300037365_14	3300037365_14_Ga0310749_0005326_5	unamended	21	0.0319469	K22516_formate_dehydrogenase_(coenzyme_F420)_[EC:1.8.98.6]_[RN:R11944]_	fdhA	FormateDH	WLP	d__Archaea;p__Halobacteriota;c__Methanomicrobia;o__Methanomicrobiales;f__Methanoregulaceae;g__Methanoregula;s__
3300037365_14	3300037365_14_Ga0310749_0011599_1	unamended	21	0.0542731	K22516_formate_dehydrogenase_(coenzyme_F420)_[EC:1.8.98.6]_[RN:R11944]_	fdhA	FormateDH	WLP	d__Archaea;p__Halobacteriota;c__Methanomicrobia;o__Methanomicrobiales;f__Methanoregulaceae;g__Methanoregula;s__
3300037365_14	3300037365_14_Ga0310749_0006145_1	unamended	21	0.00941634	K00125_formate_dehydrogenase_(coenzyme_F420)_[EC1.8.98.6]_[RN:R11944]_	fdhB	FormateDH	WLP	d__Archaea;p__Halobacteriota;c__Methanomicrobia;o__Methanomicrobiales;f__Methanoregulaceae;g__Methanoregula;s__
3300037365_14	3300037365_14_Ga0310749_0004313_5	unamended	21	0.0156334	K00200_formylmethanofuran_dehydrogenase_[EC:1.2.99.5]_[RN:R03015]_	FwdA	FormylMFN_DH	WLP	d__Archaea;p__Halobacteriota;c__Methanomicrobia;o__Methanomicrobiales;f__Methanoregulaceae;g__Methanoregula;s__
3300037365_14	3300037365_14_Ga0310749_0004313_4	unamended	21	0.0322873	K00201_formylmethanofuran_dehydrogenase_[EC:1.2.99.5]_[RN:R03015]_	FwdB	FormylMFN_DH	WLP	d__Archaea;p__Halobacteriota;c__Methanomicrobia;o__Methanomicrobiales;f__Methanoregulaceae;g__Methanoregula;s__
3300037365_14	3300037365_14_Ga0310749_0004313_6	unamended	21	0.0111444	K00202_formylmethanofuran_dehydrogenase_[EC:1.2.99.5]_[RN:R03015]_	FwdC	FormylMFN_DH	WLP	d__Archaea;p__Halobacteriota;c__Methanomicrobia;o__Methanomicrobiales;f__Methanoregulaceae;g__Methanoregula;s__
3300037365_14	3300037365_14_Ga0310749_0000529_16	unamended	21	0.0252166	K00672_formylmethanofuran--tetrahydromethanopterin_N-formyltransferase_[EC:2.3.1.101]_[RN:R03390]_	ftr	Ftr	WLP	d__Archaea;p__Halobacteriota;c__Methanomicrobia;o__Methanomicrobiales;f__Methanoregulaceae;g__Methanoregula;s__
3300037365_14	3300037365_14_Ga0310749_0001208_13	unamended	21	0.0169117	K01499_methenyltetrahydromethanopterin_cyclohydrolase_[EC:3.5.4.27]_[RN:R03464]_	mch	Mch	WLP	d__Archaea;p__Halobacteriota;c__Methanomicrobia;o__Methanomicrobiales;f__Methanoregulaceae;g__Methanoregula;s__
3300037365_14	3300037365_14_Ga0310749_0011430_2	unamended	21	0.738315	K00320_coenzyme_F420-dependent_N5,N10-methenyltetrahydromethanopterin_reductase_[EC:1.5.99.11]_[RN:R04464]	mer	Mer	WLP	d__Archaea;p__Halobacteriota;c__Methanomicrobia;o__Methanomicrobiales;f__Methanoregulaceae;g__Methanoregula;s__
3300037365_14	3300037365_14_Ga0310749_0001263_4	unamended	35	0.00668996	K00194_acetyl-CoA_decarbonylase/synthase_complex_[EC:2.3.1.-]_[RN:R09096]	acsD	ACSCODH	Acetate	d__Archaea;p__Halobacteriota;c__Methanomicrobia;o__Methanomicrobiales;f__Methanoregulaceae;g__Methanoregula;s__
3300037365_14	3300037365_14_Ga0310749_0000912_3	unamended	35	0.0145608	K00193_acetyl-CoA_decarbonylase/synthase_complex_[EC:2.3.1.-]_[RN:R09096]	cdhC	ACSCODH	Acetate	d__Archaea;p__Halobacteriota;c__Methanomicrobia;o__Methanomicrobiales;f__Methanoregulaceae;g__Methanoregula;s__
3300037365_14	3300037365_14_Ga0310749_0016702_6	unamended	35	0.111443	K14087_ech_hydrogenase_subunit_B	EchB	EchHydrogenase	EchHydrogenase	d__Archaea;p__Halobacteriota;c__Methanomicrobia;o__Methanomicrobiales;f__Methanoregulaceae;g__Methanoregula;s__
3300037365_14	3300037365_14_Ga0310749_0016702_2	unamended	35	0.116302	K14091_ech_hydrogenase_subunit_F	EchF	EchHydrogenase	EchHydrogenase	d__Archaea;p__Halobacteriota;c__Methanomicrobia;o__Methanomicrobiales;f__Methanoregulaceae;g__Methanoregula;s__
3300037365_14	3300037365_14_Ga0310749_0008477_5	unamended	35	0.00701344	K00441_coenzyme_F420_hydrogenase_subunit_beta_[EC:1.12.98.1]	FrhB	FrhHydrogenase	F420_Hydrogenase	d__Archaea;p__Halobacteriota;c__Methanomicrobia;o__Methanomicrobiales;f__Methanoregulaceae;g__Methanoregula;s__
3300037365_14	3300037365_14_Ga0310749_0000529_20	unamended	35	0.0317528	K03388_heterodisulfide_reductase_2_[EC:1.8.7.3_1.8.98.4_1.8.98.5_1.8.98.6]_[RN:R11928_R11931_R11943_R11944]	HdrA2	HdrA2B2C2	HeterodisulfideReductase	d__Archaea;p__Halobacteriota;c__Methanomicrobia;o__Methanomicrobiales;f__Methanoregulaceae;g__Methanoregula;s__
3300037365_14	3300037365_14_Ga0310749_0000529_19	unamended	35	0.132497	K03389_heterodisulfide_reductase_2_[EC:1.8.7.3_1.8.98.4_1.8.98.5_1.8.98.6]_[RN:R11928_R11931_R11943_R11944]	HdrB2	HdrA2B2C2	HeterodisulfideReductase	d__Archaea;p__Halobacteriota;c__Methanomicrobia;o__Methanomicrobiales;f__Methanoregulaceae;g__Methanoregula;s__
3300037365_14	3300037365_14_Ga0310749_0000529_26	unamended	35	1.1177	K00399_methyl-coenzyme_M_reductase_[EC:2.8.4.1]_[RN:R04541]	McrA	McrABG	McrComplex	d__Archaea;p__Halobacteriota;c__Methanomicrobia;o__Methanomicrobiales;f__Methanoregulaceae;g__Methanoregula;s__
3300037365_14	3300037365_14_Ga0310749_0000529_22	unamended	35	1.34894	K00401_methyl-coenzyme_M_reductase_[EC:2.8.4.1]_[RN:R04541]	McrB	McrABG	McrComplex	d__Archaea;p__Halobacteriota;c__Methanomicrobia;o__Methanomicrobiales;f__Methanoregulaceae;g__Methanoregula;s__
3300037365_14	3300037365_14_Ga0310749_0000529_25	unamended	35	0.97789	K00402_methyl-coenzyme_M_reductase_[EC:2.8.4.1]_[RN:R04541]	McrG	McrABG	McrComplex	d__Archaea;p__Halobacteriota;c__Methanomicrobia;o__Methanomicrobiales;f__Methanoregulaceae;g__Methanoregula;s__
3300037365_14	3300037365_14_Ga0310749_0012477_3	unamended	35	0.144047	K00577_tetrahydromethanopterin_S-methyltransferase_[EC:2.1.1.86]_[RN:R04347]	MtrA	MtrA-H	MtrComplex	d__Archaea;p__Halobacteriota;c__Methanomicrobia;o__Methanomicrobiales;f__Methanoregulaceae;g__Methanoregula;s__
3300037365_14	3300037365_14_Ga0310749_0007802_6	unamended	35	0.174454	K00581_tetrahydromethanopterin_S-methyltransferase_[EC:2.1.1.86]_[RN:R04347]	MtrE	MtrA-H	MtrComplex	d__Archaea;p__Halobacteriota;c__Methanomicrobia;o__Methanomicrobiales;f__Methanoregulaceae;g__Methanoregula;s__
3300037365_14	3300037365_14_Ga0310749_0012477_4	unamended	35	0.0769114	K00584_tetrahydromethanopterin_S-methyltransferase_[EC:2.1.1.86]_[RN:R04347]	MtrH	MtrA-H	MtrComplex	d__Archaea;p__Halobacteriota;c__Methanomicrobia;o__Methanomicrobiales;f__Methanoregulaceae;g__Methanoregula;s__
3300037365_14	3300037365_14_Ga0310749_0000529_21	unamended	35	0.0184083	K14127_F420-non-reducing_hydrogenase_iron-sulfur_subunit_[EC:1.8.98.5_1.8.98.6]_[RN:R11943_R11944]	MvhD	MvhHydrogenase	MvhHydrogenase	d__Archaea;p__Halobacteriota;c__Methanomicrobia;o__Methanomicrobiales;f__Methanoregulaceae;g__Methanoregula;s__
3300037365_14	3300037365_14_Ga0310749_0000529_17	unamended	35	0.0310662	K00205_4Fe-4S_ferredoxin_	FwdH	4Fe4S_Fd	WLP	d__Archaea;p__Halobacteriota;c__Methanomicrobia;o__Methanomicrobiales;f__Methanoregulaceae;g__Methanoregula;s__
3300037365_14	3300037365_14_Ga0310749_0004843_8	unamended	35	0.00271336	K22516_formate_dehydrogenase_(coenzyme_F420)_[EC:1.8.98.6]_[RN:R11944]_	fdhA	FormateDH	WLP	d__Archaea;p__Halobacteriota;c__Methanomicrobia;o__Methanomicrobiales;f__Methanoregulaceae;g__Methanoregula;s__
3300037365_14	3300037365_14_Ga0310749_0005326_5	unamended	35	0.0513134	K22516_formate_dehydrogenase_(coenzyme_F420)_[EC:1.8.98.6]_[RN:R11944]_	fdhA	FormateDH	WLP	d__Archaea;p__Halobacteriota;c__Methanomicrobia;o__Methanomicrobiales;f__Methanoregulaceae;g__Methanoregula;s__
3300037365_14	3300037365_14_Ga0310749_0006145_1	unamended	35	0.0730917	K00125_formate_dehydrogenase_(coenzyme_F420)_[EC1.8.98.6]_[RN:R11944]_	fdhB	FormateDH	WLP	d__Archaea;p__Halobacteriota;c__Methanomicrobia;o__Methanomicrobiales;f__Methanoregulaceae;g__Methanoregula;s__
3300037365_14	3300037365_14_Ga0310749_0004313_5	unamended	35	0.08031	K00200_formylmethanofuran_dehydrogenase_[EC:1.2.99.5]_[RN:R03015]_	FwdA	FormylMFN_DH	WLP	d__Archaea;p__Halobacteriota;c__Methanomicrobia;o__Methanomicrobiales;f__Methanoregulaceae;g__Methanoregula;s__
3300037365_14	3300037365_14_Ga0310749_0004313_4	unamended	35	0.00962348	K00201_formylmethanofuran_dehydrogenase_[EC:1.2.99.5]_[RN:R03015]_	FwdB	FormylMFN_DH	WLP	d__Archaea;p__Halobacteriota;c__Methanomicrobia;o__Methanomicrobiales;f__Methanoregulaceae;g__Methanoregula;s__
3300037365_14	3300037365_14_Ga0310749_0004313_6	unamended	35	0.012766	K00202_formylmethanofuran_dehydrogenase_[EC:1.2.99.5]_[RN:R03015]_	FwdC	FormylMFN_DH	WLP	d__Archaea;p__Halobacteriota;c__Methanomicrobia;o__Methanomicrobiales;f__Methanoregulaceae;g__Methanoregula;s__
3300037365_14	3300037365_14_Ga0310749_0011430_2	unamended	35	2.23855	K00320_coenzyme_F420-dependent_N5,N10-methenyltetrahydromethanopterin_reductase_[EC:1.5.99.11]_[RN:R04464]	mer	Mer	WLP	d__Archaea;p__Halobacteriota;c__Methanomicrobia;o__Methanomicrobiales;f__Methanoregulaceae;g__Methanoregula;s__
Fen.Labelled.R1.T2.F1.trimmomatic.metaspades_bin.35_83.86_0.80	Fen.Labelled.R1.T2.F1.trimmomatic.metaspades_bin.35_83.86_0.80_NODE_6051_length_4231_cov_5.240421_2	catechin	7	0.0122926	K01895_acetyl-CoA_synthetase_[EC:6.2.1.1]_[RN:R00235]_	acs	AcCoASyn	Acetate	d__Archaea;p__Methanobacteriota;c__Methanobacteria;o__Methanobacteriales;f__Methanobacteriaceae;g__Methanobacterium_B;s__Methanobacterium_B sp003162655
Fen.Labelled.R1.T2.F1.trimmomatic.metaspades_bin.35_83.86_0.80	Fen.Labelled.R1.T2.F1.trimmomatic.metaspades_bin.35_83.86_0.80_NODE_6438_length_4086_cov_5.628380_1	catechin	7	0.0645289	K01895_acetyl-CoA_synthetase_[EC:6.2.1.1]_[RN:R00235]_	acs	AcCoASyn	Acetate	d__Archaea;p__Methanobacteriota;c__Methanobacteria;o__Methanobacteriales;f__Methanobacteriaceae;g__Methanobacterium_B;s__Methanobacterium_B sp003162655
Fen.Labelled.R1.T2.F1.trimmomatic.metaspades_bin.35_83.86_0.80	Fen.Labelled.R1.T2.F1.trimmomatic.metaspades_bin.35_83.86_0.80_NODE_2537_length_6954_cov_5.821713_4	catechin	7	0.0360922	K22482_heterodisulfide_reductase_1_[EC:1.8.7.3]_[RN:R11931]	HdrC1	HdrA1B1C1	HeterodisulfideReductase	d__Archaea;p__Methanobacteriota;c__Methanobacteria;o__Methanobacteriales;f__Methanobacteriaceae;g__Methanobacterium_B;s__Methanobacterium_B sp003162655
Fen.Labelled.R1.T2.F1.trimmomatic.metaspades_bin.35_83.86_0.80	Fen.Labelled.R1.T2.F1.trimmomatic.metaspades_bin.35_83.86_0.80_NODE_588_length_16133_cov_6.355455_3	catechin	7	0.032635	K03388_heterodisulfide_reductase_2_[EC:1.8.7.3_1.8.98.4_1.8.98.5_1.8.98.6]_[RN:R11928_R11931_R11943_R11944]	HdrA2	HdrA2B2C2	HeterodisulfideReductase	d__Archaea;p__Methanobacteriota;c__Methanobacteria;o__Methanobacteriales;f__Methanobacteriaceae;g__Methanobacterium_B;s__Methanobacterium_B sp003162655
Fen.Labelled.R1.T2.F1.trimmomatic.metaspades_bin.35_83.86_0.80	Fen.Labelled.R1.T2.F1.trimmomatic.metaspades_bin.35_83.86_0.80_NODE_12438_length_2770_cov_5.516022_3	catechin	7	0.0401704	MtaA_Methanobrevibacter_smithii_WP_019264394	MtaA	MtaBCA	Methanol_methanogenesis	d__Archaea;p__Methanobacteriota;c__Methanobacteria;o__Methanobacteriales;f__Methanobacteriaceae;g__Methanobacterium_B;s__Methanobacterium_B sp003162655
Fen.Labelled.R1.T2.F1.trimmomatic.metaspades_bin.35_83.86_0.80	Fen.Labelled.R1.T2.F1.trimmomatic.metaspades_bin.35_83.86_0.80_NODE_12438_length_2770_cov_5.516022_3	catechin	7	0.0401704	K14080_[methyl-Co(III)_methanol-specific_corrinoid_protein]:coenzyme_M_methyltransferase_[EC:2.1.1.246]_[RN:R09098]_	MtaA	MtaBCA	Methanol_methanogenesis	d__Archaea;p__Methanobacteriota;c__Methanobacteria;o__Methanobacteriales;f__Methanobacteriaceae;g__Methanobacterium_B;s__Methanobacterium_B sp003162655
Fen.Labelled.R1.T2.F1.trimmomatic.metaspades_bin.35_83.86_0.80	Fen.Labelled.R1.T2.F1.trimmomatic.metaspades_bin.35_83.86_0.80_NODE_11474_length_2899_cov_4.819972_1	catechin	7	0.00268926	K14126_F420-non-reducing_hydrogenase_[EC:1.8.98.5]_[RN:R11943]	MvhA	MvhHydrogenase	MvhHydrogenase	d__Archaea;p__Methanobacteriota;c__Methanobacteria;o__Methanobacteriales;f__Methanobacteriaceae;g__Methanobacterium_B;s__Methanobacterium_B sp003162655
Fen.Labelled.R1.T2.F1.trimmomatic.metaspades_bin.35_83.86_0.80	Fen.Labelled.R1.T2.F1.trimmomatic.metaspades_bin.35_83.86_0.80_NODE_4331_length_5130_cov_4.995271_5	catechin	7	0.450484	K14126_F420-non-reducing_hydrogenase_[EC:1.8.98.5]_[RN:R11943]	MvhA	MvhHydrogenase	MvhHydrogenase	d__Archaea;p__Methanobacteriota;c__Methanobacteria;o__Methanobacteriales;f__Methanobacteriaceae;g__Methanobacterium_B;s__Methanobacterium_B sp003162655
Fen.Labelled.R1.T2.F1.trimmomatic.metaspades_bin.35_83.86_0.80	Fen.Labelled.R1.T2.F1.trimmomatic.metaspades_bin.35_83.86_0.80_NODE_11474_length_2899_cov_4.819972_2	catechin	7	0.0519488	K14128_F420-non-reducing_hydrogenase_[EC:1.8.98.5]_[RN:R11943]	MvhG	MvhHydrogenase	MvhHydrogenase	d__Archaea;p__Methanobacteriota;c__Methanobacteria;o__Methanobacteriales;f__Methanobacteriaceae;g__Methanobacterium_B;s__Methanobacterium_B sp003162655
Fen.Labelled.R1.T2.F1.trimmomatic.metaspades_bin.35_83.86_0.80	Fen.Labelled.R1.T2.F1.trimmomatic.metaspades_bin.35_83.86_0.80_NODE_1743_length_8676_cov_7.284306_1	catechin	7	0.0354895	K00204_4Fe-4S_ferredoxin_	Fwdh	4Fe4S_Fd	WLP	d__Archaea;p__Methanobacteriota;c__Methanobacteria;o__Methanobacteriales;f__Methanobacteriaceae;g__Methanobacterium_B;s__Methanobacterium_B sp003162655
Fen.Labelled.R1.T2.F1.trimmomatic.metaspades_bin.35_83.86_0.80	Fen.Labelled.R1.T2.F1.trimmomatic.metaspades_bin.35_83.86_0.80_NODE_1719_length_8761_cov_6.884103_10	catechin	7	0.00959021	K00200_formylmethanofuran_dehydrogenase_[EC:1.2.99.5]_[RN:R03015]_	FwdA	FormylMFN_DH	WLP	d__Archaea;p__Methanobacteriota;c__Methanobacteria;o__Methanobacteriales;f__Methanobacteriaceae;g__Methanobacterium_B;s__Methanobacterium_B sp003162655
Fen.Labelled.R1.T2.F1.trimmomatic.metaspades_bin.35_83.86_0.80	Fen.Labelled.R1.T2.F1.trimmomatic.metaspades_bin.35_83.86_0.80_NODE_785_length_13698_cov_6.236605_11	catechin	7	0.0679822	K00319_methylenetetrahydromethanopterin_dehydrogenase_[EC:1.5.99.9]_[RN:R04456]	mtd	Mtd	WLP	d__Archaea;p__Methanobacteriota;c__Methanobacteria;o__Methanobacteriales;f__Methanobacteriaceae;g__Methanobacterium_B;s__Methanobacterium_B sp003162655
Fen.Labelled.R1.T2.F1.trimmomatic.metaspades_bin.35_83.86_0.80	Fen.Labelled.R1.T2.F1.trimmomatic.metaspades_bin.35_83.86_0.80_NODE_1062_length_11560_cov_7.726380_6	catechin	14	0.00475615	K01895_acetyl-CoA_synthetase_[EC:6.2.1.1]_[RN:R00235]_	acs	AcCoASyn	Acetate	d__Archaea;p__Methanobacteriota;c__Methanobacteria;o__Methanobacteriales;f__Methanobacteriaceae;g__Methanobacterium_B;s__Methanobacterium_B sp003162655
Fen.Labelled.R1.T2.F1.trimmomatic.metaspades_bin.35_83.86_0.80	Fen.Labelled.R1.T2.F1.trimmomatic.metaspades_bin.35_83.86_0.80_NODE_6051_length_4231_cov_5.240421_2	catechin	14	0.0166906	K01895_acetyl-CoA_synthetase_[EC:6.2.1.1]_[RN:R00235]_	acs	AcCoASyn	Acetate	d__Archaea;p__Methanobacteriota;c__Methanobacteria;o__Methanobacteriales;f__Methanobacteriaceae;g__Methanobacterium_B;s__Methanobacterium_B sp003162655
Fen.Labelled.R1.T2.F1.trimmomatic.metaspades_bin.35_83.86_0.80	Fen.Labelled.R1.T2.F1.trimmomatic.metaspades_bin.35_83.86_0.80_NODE_6438_length_4086_cov_5.628380_1	catechin	14	0.0913957	K01895_acetyl-CoA_synthetase_[EC:6.2.1.1]_[RN:R00235]_	acs	AcCoASyn	Acetate	d__Archaea;p__Methanobacteriota;c__Methanobacteria;o__Methanobacteriales;f__Methanobacteriaceae;g__Methanobacterium_B;s__Methanobacterium_B sp003162655
Fen.Labelled.R1.T2.F1.trimmomatic.metaspades_bin.35_83.86_0.80	Fen.Labelled.R1.T2.F1.trimmomatic.metaspades_bin.35_83.86_0.80_NODE_7175_length_3819_cov_5.394527_6	catechin	14	0.0237332	K14106_energy-converting_hydrogenase_A_subunit_O	EhaO	EhaHydrogenase	EhaHydrogenase	d__Archaea;p__Methanobacteriota;c__Methanobacteria;o__Methanobacteriales;f__Methanobacteriaceae;g__Methanobacterium_B;s__Methanobacterium_B sp003162655
Fen.Labelled.R1.T2.F1.trimmomatic.metaspades_bin.35_83.86_0.80	Fen.Labelled.R1.T2.F1.trimmomatic.metaspades_bin.35_83.86_0.80_NODE_7175_length_3819_cov_5.394527_7	catechin	14	0.0351526	K14107_energy-converting_hydrogenase_A_subunit_P	EhaP	EhaHydrogenase	EhaHydrogenase	d__Archaea;p__Methanobacteriota;c__Methanobacteria;o__Methanobacteriales;f__Methanobacteriaceae;g__Methanobacterium_B;s__Methanobacterium_B sp003162655
Fen.Labelled.R1.T2.F1.trimmomatic.metaspades_bin.35_83.86_0.80	Fen.Labelled.R1.T2.F1.trimmomatic.metaspades_bin.35_83.86_0.80_NODE_11784_length_2857_cov_7.529622_1	catechin	14	0.0569701	K14118_energy-converting_hydrogenase_B_subunit_I	EhbI	EhbHydrogenase	EhbHydrogenase	d__Archaea;p__Methanobacteriota;c__Methanobacteria;o__Methanobacteriales;f__Methanobacteriaceae;g__Methanobacterium_B;s__Methanobacterium_B sp003162655
Fen.Labelled.R1.T2.F1.trimmomatic.metaspades_bin.35_83.86_0.80	Fen.Labelled.R1.T2.F1.trimmomatic.metaspades_bin.35_83.86_0.80_NODE_2537_length_6954_cov_5.821713_5	catechin	14	0.00463151	K22481_heterodisulfide_reductase_1_[EC:1.8.7.3]_[RN:R11931]	HdrB1	HdrA1B1C1	HeterodisulfideReductase	d__Archaea;p__Methanobacteriota;c__Methanobacteria;o__Methanobacteriales;f__Methanobacteriaceae;g__Methanobacterium_B;s__Methanobacterium_B sp003162655
Fen.Labelled.R1.T2.F1.trimmomatic.metaspades_bin.35_83.86_0.80	Fen.Labelled.R1.T2.F1.trimmomatic.metaspades_bin.35_83.86_0.80_NODE_588_length_16133_cov_6.355455_3	catechin	14	0.123458	K03388_heterodisulfide_reductase_2_[EC:1.8.7.3_1.8.98.4_1.8.98.5_1.8.98.6]_[RN:R11928_R11931_R11943_R11944]	HdrA2	HdrA2B2C2	HeterodisulfideReductase	d__Archaea;p__Methanobacteriota;c__Methanobacteria;o__Methanobacteriales;f__Methanobacteriaceae;g__Methanobacterium_B;s__Methanobacterium_B sp003162655
Fen.Labelled.R1.T2.F1.trimmomatic.metaspades_bin.35_83.86_0.80	Fen.Labelled.R1.T2.F1.trimmomatic.metaspades_bin.35_83.86_0.80_NODE_12438_length_2770_cov_5.516022_3	catechin	14	0.0289171	MtaA_Methanobrevibacter_smithii_WP_019264394	MtaA	MtaBCA	Methanol_methanogenesis	d__Archaea;p__Methanobacteriota;c__Methanobacteria;o__Methanobacteriales;f__Methanobacteriaceae;g__Methanobacterium_B;s__Methanobacterium_B sp003162655
Fen.Labelled.R1.T2.F1.trimmomatic.metaspades_bin.35_83.86_0.80	Fen.Labelled.R1.T2.F1.trimmomatic.metaspades_bin.35_83.86_0.80_NODE_12438_length_2770_cov_5.516022_3	catechin	14	0.0289171	K14080_[methyl-Co(III)_methanol-specific_corrinoid_protein]:coenzyme_M_methyltransferase_[EC:2.1.1.246]_[RN:R09098]_	MtaA	MtaBCA	Methanol_methanogenesis	d__Archaea;p__Methanobacteriota;c__Methanobacteria;o__Methanobacteriales;f__Methanobacteriaceae;g__Methanobacterium_B;s__Methanobacterium_B sp003162655
Fen.Labelled.R1.T2.F1.trimmomatic.metaspades_bin.35_83.86_0.80	Fen.Labelled.R1.T2.F1.trimmomatic.metaspades_bin.35_83.86_0.80_NODE_11474_length_2899_cov_4.819972_1	catechin	14	0.0543883	K14126_F420-non-reducing_hydrogenase_[EC:1.8.98.5]_[RN:R11943]	MvhA	MvhHydrogenase	MvhHydrogenase	d__Archaea;p__Methanobacteriota;c__Methanobacteria;o__Methanobacteriales;f__Methanobacteriaceae;g__Methanobacterium_B;s__Methanobacterium_B sp003162655
Fen.Labelled.R1.T2.F1.trimmomatic.metaspades_bin.35_83.86_0.80	Fen.Labelled.R1.T2.F1.trimmomatic.metaspades_bin.35_83.86_0.80_NODE_4331_length_5130_cov_4.995271_5	catechin	14	0.641698	K14126_F420-non-reducing_hydrogenase_[EC:1.8.98.5]_[RN:R11943]	MvhA	MvhHydrogenase	MvhHydrogenase	d__Archaea;p__Methanobacteriota;c__Methanobacteria;o__Methanobacteriales;f__Methanobacteriaceae;g__Methanobacterium_B;s__Methanobacterium_B sp003162655
Fen.Labelled.R1.T2.F1.trimmomatic.metaspades_bin.35_83.86_0.80	Fen.Labelled.R1.T2.F1.trimmomatic.metaspades_bin.35_83.86_0.80_NODE_11474_length_2899_cov_4.819972_2	catechin	14	0.0312647	K14128_F420-non-reducing_hydrogenase_[EC:1.8.98.5]_[RN:R11943]	MvhG	MvhHydrogenase	MvhHydrogenase	d__Archaea;p__Methanobacteriota;c__Methanobacteria;o__Methanobacteriales;f__Methanobacteriaceae;g__Methanobacterium_B;s__Methanobacterium_B sp003162655
Fen.Labelled.R1.T2.F1.trimmomatic.metaspades_bin.35_83.86_0.80	Fen.Labelled.R1.T2.F1.trimmomatic.metaspades_bin.35_83.86_0.80_NODE_8823_length_3377_cov_6.770921_2	catechin	14	0.00819726	MV10335_methanogenic_Methanolobus_vulcani_b1d_substrate_glycine_betaine_acrtivase_ramM	RamM	RAM	Reductive_activase_for_methyl	d__Archaea;p__Methanobacteriota;c__Methanobacteria;o__Methanobacteriales;f__Methanobacteriaceae;g__Methanobacterium_B;s__Methanobacterium_B sp003162655
Fen.Labelled.R1.T2.F1.trimmomatic.metaspades_bin.35_83.86_0.80	Fen.Labelled.R1.T2.F1.trimmomatic.metaspades_bin.35_83.86_0.80_NODE_1743_length_8676_cov_7.284306_1	catechin	14	0.0083519	K00204_4Fe-4S_ferredoxin_	Fwdh	4Fe4S_Fd	WLP	d__Archaea;p__Methanobacteriota;c__Methanobacteria;o__Methanobacteriales;f__Methanobacteriaceae;g__Methanobacterium_B;s__Methanobacterium_B sp003162655
Fen.Labelled.R1.T2.F1.trimmomatic.metaspades_bin.35_83.86_0.80	Fen.Labelled.R1.T2.F1.trimmomatic.metaspades_bin.35_83.86_0.80_NODE_1719_length_8761_cov_6.884103_10	catechin	14	0.0625027	K00200_formylmethanofuran_dehydrogenase_[EC:1.2.99.5]_[RN:R03015]_	FwdA	FormylMFN_DH	WLP	d__Archaea;p__Methanobacteriota;c__Methanobacteria;o__Methanobacteriales;f__Methanobacteriaceae;g__Methanobacterium_B;s__Methanobacterium_B sp003162655
Fen.Labelled.R1.T2.F1.trimmomatic.metaspades_bin.35_83.86_0.80	Fen.Labelled.R1.T2.F1.trimmomatic.metaspades_bin.35_83.86_0.80_NODE_1719_length_8761_cov_6.884103_9	catechin	14	0.009847	K00202_formylmethanofuran_dehydrogenase_[EC:1.2.99.5]_[RN:R03015]_	FwdC	FormylMFN_DH	WLP	d__Archaea;p__Methanobacteriota;c__Methanobacteria;o__Methanobacteriales;f__Methanobacteriaceae;g__Methanobacterium_B;s__Methanobacterium_B sp003162655
Fen.Labelled.R1.T2.F1.trimmomatic.metaspades_bin.35_83.86_0.80	Fen.Labelled.R1.T2.F1.trimmomatic.metaspades_bin.35_83.86_0.80_NODE_785_length_13698_cov_6.236605_11	catechin	14	0.164224	K00319_methylenetetrahydromethanopterin_dehydrogenase_[EC:1.5.99.9]_[RN:R04456]	mtd	Mtd	WLP	d__Archaea;p__Methanobacteriota;c__Methanobacteria;o__Methanobacteriales;f__Methanobacteriaceae;g__Methanobacterium_B;s__Methanobacterium_B sp003162655
Fen.Labelled.R1.T2.F1.trimmomatic.metaspades_bin.35_83.86_0.80	Fen.Labelled.R1.T2.F1.trimmomatic.metaspades_bin.35_83.86_0.80_NODE_1062_length_11560_cov_7.726380_6	catechin	21	0.00205828	K01895_acetyl-CoA_synthetase_[EC:6.2.1.1]_[RN:R00235]_	acs	AcCoASyn	Acetate	d__Archaea;p__Methanobacteriota;c__Methanobacteria;o__Methanobacteriales;f__Methanobacteriaceae;g__Methanobacterium_B;s__Methanobacterium_B sp003162655
Fen.Labelled.R1.T2.F1.trimmomatic.metaspades_bin.35_83.86_0.80	Fen.Labelled.R1.T2.F1.trimmomatic.metaspades_bin.35_83.86_0.80_NODE_6051_length_4231_cov_5.240421_2	catechin	21	0.00725918	K01895_acetyl-CoA_synthetase_[EC:6.2.1.1]_[RN:R00235]_	acs	AcCoASyn	Acetate	d__Archaea;p__Methanobacteriota;c__Methanobacteria;o__Methanobacteriales;f__Methanobacteriaceae;g__Methanobacterium_B;s__Methanobacterium_B sp003162655
Fen.Labelled.R1.T2.F1.trimmomatic.metaspades_bin.35_83.86_0.80	Fen.Labelled.R1.T2.F1.trimmomatic.metaspades_bin.35_83.86_0.80_NODE_6438_length_4086_cov_5.628380_1	catechin	21	0.0716242	K01895_acetyl-CoA_synthetase_[EC:6.2.1.1]_[RN:R00235]_	acs	AcCoASyn	Acetate	d__Archaea;p__Methanobacteriota;c__Methanobacteria;o__Methanobacteriales;f__Methanobacteriaceae;g__Methanobacterium_B;s__Methanobacterium_B sp003162655
Fen.Labelled.R1.T2.F1.trimmomatic.metaspades_bin.35_83.86_0.80	Fen.Labelled.R1.T2.F1.trimmomatic.metaspades_bin.35_83.86_0.80_NODE_7175_length_3819_cov_5.394527_6	catechin	21	0.00311803	K14106_energy-converting_hydrogenase_A_subunit_O	EhaO	EhaHydrogenase	EhaHydrogenase	d__Archaea;p__Methanobacteriota;c__Methanobacteria;o__Methanobacteriales;f__Methanobacteriaceae;g__Methanobacterium_B;s__Methanobacterium_B sp003162655
Fen.Labelled.R1.T2.F1.trimmomatic.metaspades_bin.35_83.86_0.80	Fen.Labelled.R1.T2.F1.trimmomatic.metaspades_bin.35_83.86_0.80_NODE_11784_length_2857_cov_7.529622_1	catechin	21	0.0236021	K14118_energy-converting_hydrogenase_B_subunit_I	EhbI	EhbHydrogenase	EhbHydrogenase	d__Archaea;p__Methanobacteriota;c__Methanobacteria;o__Methanobacteriales;f__Methanobacteriaceae;g__Methanobacterium_B;s__Methanobacterium_B sp003162655
Fen.Labelled.R1.T2.F1.trimmomatic.metaspades_bin.35_83.86_0.80	Fen.Labelled.R1.T2.F1.trimmomatic.metaspades_bin.35_83.86_0.80_NODE_2537_length_6954_cov_5.821713_5	catechin	21	0.0071353	K22481_heterodisulfide_reductase_1_[EC:1.8.7.3]_[RN:R11931]	HdrB1	HdrA1B1C1	HeterodisulfideReductase	d__Archaea;p__Methanobacteriota;c__Methanobacteria;o__Methanobacteriales;f__Methanobacteriaceae;g__Methanobacterium_B;s__Methanobacterium_B sp003162655
Fen.Labelled.R1.T2.F1.trimmomatic.metaspades_bin.35_83.86_0.80	Fen.Labelled.R1.T2.F1.trimmomatic.metaspades_bin.35_83.86_0.80_NODE_588_length_16133_cov_6.355455_3	catechin	21	0.0515576	K03388_heterodisulfide_reductase_2_[EC:1.8.7.3_1.8.98.4_1.8.98.5_1.8.98.6]_[RN:R11928_R11931_R11943_R11944]	HdrA2	HdrA2B2C2	HeterodisulfideReductase	d__Archaea;p__Methanobacteriota;c__Methanobacteria;o__Methanobacteriales;f__Methanobacteriaceae;g__Methanobacterium_B;s__Methanobacterium_B sp003162655
Fen.Labelled.R1.T2.F1.trimmomatic.metaspades_bin.35_83.86_0.80	Fen.Labelled.R1.T2.F1.trimmomatic.metaspades_bin.35_83.86_0.80_NODE_8823_length_3377_cov_6.770921_3	catechin	21	0.0305179	MtaC_Methanosarcina_barkeri_strain	MtaC	MtaBCA	Methanol_methanogenesis	d__Archaea;p__Methanobacteriota;c__Methanobacteria;o__Methanobacteriales;f__Methanobacteriaceae;g__Methanobacterium_B;s__Methanobacterium_B sp003162655
Fen.Labelled.R1.T2.F1.trimmomatic.metaspades_bin.35_83.86_0.80	Fen.Labelled.R1.T2.F1.trimmomatic.metaspades_bin.35_83.86_0.80_NODE_8823_length_3377_cov_6.770921_3	catechin	21	0.0305179	K14081_methanol_corrinoid_protein_[RN:R09098]_	MtaC	MtaBCA	Methanol_methanogenesis	d__Archaea;p__Methanobacteriota;c__Methanobacteria;o__Methanobacteriales;f__Methanobacteriaceae;g__Methanobacterium_B;s__Methanobacterium_B sp003162655
Fen.Labelled.R1.T2.F1.trimmomatic.metaspades_bin.35_83.86_0.80	Fen.Labelled.R1.T2.F1.trimmomatic.metaspades_bin.35_83.86_0.80_NODE_11474_length_2899_cov_4.819972_1	catechin	21	0.019212	K14126_F420-non-reducing_hydrogenase_[EC:1.8.98.5]_[RN:R11943]	MvhA	MvhHydrogenase	MvhHydrogenase	d__Archaea;p__Methanobacteriota;c__Methanobacteria;o__Methanobacteriales;f__Methanobacteriaceae;g__Methanobacterium_B;s__Methanobacterium_B sp003162655
Fen.Labelled.R1.T2.F1.trimmomatic.metaspades_bin.35_83.86_0.80	Fen.Labelled.R1.T2.F1.trimmomatic.metaspades_bin.35_83.86_0.80_NODE_4331_length_5130_cov_4.995271_5	catechin	21	0.423253	K14126_F420-non-reducing_hydrogenase_[EC:1.8.98.5]_[RN:R11943]	MvhA	MvhHydrogenase	MvhHydrogenase	d__Archaea;p__Methanobacteriota;c__Methanobacteria;o__Methanobacteriales;f__Methanobacteriaceae;g__Methanobacterium_B;s__Methanobacterium_B sp003162655
Fen.Labelled.R1.T2.F1.trimmomatic.metaspades_bin.35_83.86_0.80	Fen.Labelled.R1.T2.F1.trimmomatic.metaspades_bin.35_83.86_0.80_NODE_11474_length_2899_cov_4.819972_2	catechin	21	0.0494142	K14128_F420-non-reducing_hydrogenase_[EC:1.8.98.5]_[RN:R11943]	MvhG	MvhHydrogenase	MvhHydrogenase	d__Archaea;p__Methanobacteriota;c__Methanobacteria;o__Methanobacteriales;f__Methanobacteriaceae;g__Methanobacterium_B;s__Methanobacterium_B sp003162655
Fen.Labelled.R1.T2.F1.trimmomatic.metaspades_bin.35_83.86_0.80	Fen.Labelled.R1.T2.F1.trimmomatic.metaspades_bin.35_83.86_0.80_NODE_8823_length_3377_cov_6.770921_2	catechin	21	0.00219995	MV10335_methanogenic_Methanolobus_vulcani_b1d_substrate_glycine_betaine_acrtivase_ramM	RamM	RAM	Reductive_activase_for_methyl	d__Archaea;p__Methanobacteriota;c__Methanobacteria;o__Methanobacteriales;f__Methanobacteriaceae;g__Methanobacterium_B;s__Methanobacterium_B sp003162655
Fen.Labelled.R1.T2.F1.trimmomatic.metaspades_bin.35_83.86_0.80	Fen.Labelled.R1.T2.F1.trimmomatic.metaspades_bin.35_83.86_0.80_NODE_1743_length_8676_cov_7.284306_1	catechin	21	0.00649165	K00204_4Fe-4S_ferredoxin_	Fwdh	4Fe4S_Fd	WLP	d__Archaea;p__Methanobacteriota;c__Methanobacteria;o__Methanobacteriales;f__Methanobacteriaceae;g__Methanobacterium_B;s__Methanobacterium_B sp003162655
Fen.Labelled.R1.T2.F1.trimmomatic.metaspades_bin.35_83.86_0.80	Fen.Labelled.R1.T2.F1.trimmomatic.metaspades_bin.35_83.86_0.80_NODE_1719_length_8761_cov_6.884103_10	catechin	21	0.0283332	K00200_formylmethanofuran_dehydrogenase_[EC:1.2.99.5]_[RN:R03015]_	FwdA	FormylMFN_DH	WLP	d__Archaea;p__Methanobacteriota;c__Methanobacteria;o__Methanobacteriales;f__Methanobacteriaceae;g__Methanobacterium_B;s__Methanobacterium_B sp003162655
Fen.Labelled.R1.T2.F1.trimmomatic.metaspades_bin.35_83.86_0.80	Fen.Labelled.R1.T2.F1.trimmomatic.metaspades_bin.35_83.86_0.80_NODE_1719_length_8761_cov_6.884103_9	catechin	21	0.00426141	K00202_formylmethanofuran_dehydrogenase_[EC:1.2.99.5]_[RN:R03015]_	FwdC	FormylMFN_DH	WLP	d__Archaea;p__Methanobacteriota;c__Methanobacteria;o__Methanobacteriales;f__Methanobacteriaceae;g__Methanobacterium_B;s__Methanobacterium_B sp003162655
Fen.Labelled.R1.T2.F1.trimmomatic.metaspades_bin.35_83.86_0.80	Fen.Labelled.R1.T2.F1.trimmomatic.metaspades_bin.35_83.86_0.80_NODE_785_length_13698_cov_6.236605_11	catechin	21	0.100675	K00319_methylenetetrahydromethanopterin_dehydrogenase_[EC:1.5.99.9]_[RN:R04456]	mtd	Mtd	WLP	d__Archaea;p__Methanobacteriota;c__Methanobacteria;o__Methanobacteriales;f__Methanobacteriaceae;g__Methanobacterium_B;s__Methanobacterium_B sp003162655
Fen.Labelled.R1.T2.F1.trimmomatic.metaspades_bin.35_83.86_0.80	Fen.Labelled.R1.T2.F1.trimmomatic.metaspades_bin.35_83.86_0.80_NODE_6051_length_4231_cov_5.240421_2	catechin	35	0.0095072	K01895_acetyl-CoA_synthetase_[EC:6.2.1.1]_[RN:R00235]_	acs	AcCoASyn	Acetate	d__Archaea;p__Methanobacteriota;c__Methanobacteria;o__Methanobacteriales;f__Methanobacteriaceae;g__Methanobacterium_B;s__Methanobacterium_B sp003162655
Fen.Labelled.R1.T2.F1.trimmomatic.metaspades_bin.35_83.86_0.80	Fen.Labelled.R1.T2.F1.trimmomatic.metaspades_bin.35_83.86_0.80_NODE_6438_length_4086_cov_5.628380_1	catechin	35	0.0765682	K01895_acetyl-CoA_synthetase_[EC:6.2.1.1]_[RN:R00235]_	acs	AcCoASyn	Acetate	d__Archaea;p__Methanobacteriota;c__Methanobacteria;o__Methanobacteriales;f__Methanobacteriaceae;g__Methanobacterium_B;s__Methanobacterium_B sp003162655
Fen.Labelled.R1.T2.F1.trimmomatic.metaspades_bin.35_83.86_0.80	Fen.Labelled.R1.T2.F1.trimmomatic.metaspades_bin.35_83.86_0.80_NODE_7175_length_3819_cov_5.394527_7	catechin	35	0.00294677	K14107_energy-converting_hydrogenase_A_subunit_P	EhaP	EhaHydrogenase	EhaHydrogenase	d__Archaea;p__Methanobacteriota;c__Methanobacteria;o__Methanobacteriales;f__Methanobacteriaceae;g__Methanobacterium_B;s__Methanobacterium_B sp003162655
Fen.Labelled.R1.T2.F1.trimmomatic.metaspades_bin.35_83.86_0.80	Fen.Labelled.R1.T2.F1.trimmomatic.metaspades_bin.35_83.86_0.80_NODE_588_length_16133_cov_6.355455_3	catechin	35	0.0634199	K03388_heterodisulfide_reductase_2_[EC:1.8.7.3_1.8.98.4_1.8.98.5_1.8.98.6]_[RN:R11928_R11931_R11943_R11944]	HdrA2	HdrA2B2C2	HeterodisulfideReductase	d__Archaea;p__Methanobacteriota;c__Methanobacteria;o__Methanobacteriales;f__Methanobacteriaceae;g__Methanobacterium_B;s__Methanobacterium_B sp003162655
Fen.Labelled.R1.T2.F1.trimmomatic.metaspades_bin.35_83.86_0.80	Fen.Labelled.R1.T2.F1.trimmomatic.metaspades_bin.35_83.86_0.80_NODE_12438_length_2770_cov_5.516022_3	catechin	35	0.0245276	MtaA_Methanobrevibacter_smithii_WP_019264394	MtaA	MtaBCA	Methanol_methanogenesis	d__Archaea;p__Methanobacteriota;c__Methanobacteria;o__Methanobacteriales;f__Methanobacteriaceae;g__Methanobacterium_B;s__Methanobacterium_B sp003162655
Fen.Labelled.R1.T2.F1.trimmomatic.metaspades_bin.35_83.86_0.80	Fen.Labelled.R1.T2.F1.trimmomatic.metaspades_bin.35_83.86_0.80_NODE_12438_length_2770_cov_5.516022_3	catechin	35	0.0245276	K14080_[methyl-Co(III)_methanol-specific_corrinoid_protein]:coenzyme_M_methyltransferase_[EC:2.1.1.246]_[RN:R09098]_	MtaA	MtaBCA	Methanol_methanogenesis	d__Archaea;p__Methanobacteriota;c__Methanobacteria;o__Methanobacteriales;f__Methanobacteriaceae;g__Methanobacterium_B;s__Methanobacterium_B sp003162655
Fen.Labelled.R1.T2.F1.trimmomatic.metaspades_bin.35_83.86_0.80	Fen.Labelled.R1.T2.F1.trimmomatic.metaspades_bin.35_83.86_0.80_NODE_11474_length_2899_cov_4.819972_1	catechin	35	0.0208778	K14126_F420-non-reducing_hydrogenase_[EC:1.8.98.5]_[RN:R11943]	MvhA	MvhHydrogenase	MvhHydrogenase	d__Archaea;p__Methanobacteriota;c__Methanobacteria;o__Methanobacteriales;f__Methanobacteriaceae;g__Methanobacterium_B;s__Methanobacterium_B sp003162655
Fen.Labelled.R1.T2.F1.trimmomatic.metaspades_bin.35_83.86_0.80	Fen.Labelled.R1.T2.F1.trimmomatic.metaspades_bin.35_83.86_0.80_NODE_4331_length_5130_cov_4.995271_5	catechin	35	0.196992	K14126_F420-non-reducing_hydrogenase_[EC:1.8.98.5]_[RN:R11943]	MvhA	MvhHydrogenase	MvhHydrogenase	d__Archaea;p__Methanobacteriota;c__Methanobacteria;o__Methanobacteriales;f__Methanobacteriaceae;g__Methanobacterium_B;s__Methanobacterium_B sp003162655
Fen.Labelled.R1.T2.F1.trimmomatic.metaspades_bin.35_83.86_0.80	Fen.Labelled.R1.T2.F1.trimmomatic.metaspades_bin.35_83.86_0.80_NODE_11474_length_2899_cov_4.819972_2	catechin	35	0.0442643	K14128_F420-non-reducing_hydrogenase_[EC:1.8.98.5]_[RN:R11943]	MvhG	MvhHydrogenase	MvhHydrogenase	d__Archaea;p__Methanobacteriota;c__Methanobacteria;o__Methanobacteriales;f__Methanobacteriaceae;g__Methanobacterium_B;s__Methanobacterium_B sp003162655
Fen.Labelled.R1.T2.F1.trimmomatic.metaspades_bin.35_83.86_0.80	Fen.Labelled.R1.T2.F1.trimmomatic.metaspades_bin.35_83.86_0.80_NODE_1743_length_8676_cov_7.284306_1	catechin	35	0.018383	K00204_4Fe-4S_ferredoxin_	Fwdh	4Fe4S_Fd	WLP	d__Archaea;p__Methanobacteriota;c__Methanobacteria;o__Methanobacteriales;f__Methanobacteriaceae;g__Methanobacterium_B;s__Methanobacterium_B sp003162655
Fen.Labelled.R1.T2.F1.trimmomatic.metaspades_bin.35_83.86_0.80	Fen.Labelled.R1.T2.F1.trimmomatic.metaspades_bin.35_83.86_0.80_NODE_1719_length_8761_cov_6.884103_10	catechin	35	0.0255294	K00200_formylmethanofuran_dehydrogenase_[EC:1.2.99.5]_[RN:R03015]_	FwdA	FormylMFN_DH	WLP	d__Archaea;p__Methanobacteriota;c__Methanobacteria;o__Methanobacteriales;f__Methanobacteriaceae;g__Methanobacterium_B;s__Methanobacterium_B sp003162655
Fen.Labelled.R1.T2.F1.trimmomatic.metaspades_bin.35_83.86_0.80	Fen.Labelled.R1.T2.F1.trimmomatic.metaspades_bin.35_83.86_0.80_NODE_1719_length_8761_cov_6.884103_9	catechin	35	0.0373788	K00202_formylmethanofuran_dehydrogenase_[EC:1.2.99.5]_[RN:R03015]_	FwdC	FormylMFN_DH	WLP	d__Archaea;p__Methanobacteriota;c__Methanobacteria;o__Methanobacteriales;f__Methanobacteriaceae;g__Methanobacterium_B;s__Methanobacterium_B sp003162655
Fen.Labelled.R1.T2.F1.trimmomatic.metaspades_bin.35_83.86_0.80	Fen.Labelled.R1.T2.F1.trimmomatic.metaspades_bin.35_83.86_0.80_NODE_785_length_13698_cov_6.236605_11	catechin	35	0.00607236	K00319_methylenetetrahydromethanopterin_dehydrogenase_[EC:1.5.99.9]_[RN:R04456]	mtd	Mtd	WLP	d__Archaea;p__Methanobacteriota;c__Methanobacteria;o__Methanobacteriales;f__Methanobacteriaceae;g__Methanobacterium_B;s__Methanobacterium_B sp003162655
Fen.Labelled.R1.T2.F1.trimmomatic.metaspades_bin.35_83.86_0.80	Fen.Labelled.R1.T2.F1.trimmomatic.metaspades_bin.35_83.86_0.80_NODE_6051_length_4231_cov_5.240421_2	unamended	0	0.00195238	K01895_acetyl-CoA_synthetase_[EC:6.2.1.1]_[RN:R00235]_	acs	AcCoASyn	Acetate	d__Archaea;p__Methanobacteriota;c__Methanobacteria;o__Methanobacteriales;f__Methanobacteriaceae;g__Methanobacterium_B;s__Methanobacterium_B sp003162655
Fen.Labelled.R1.T2.F1.trimmomatic.metaspades_bin.35_83.86_0.80	Fen.Labelled.R1.T2.F1.trimmomatic.metaspades_bin.35_83.86_0.80_NODE_6438_length_4086_cov_5.628380_1	unamended	0	0.0134227	K01895_acetyl-CoA_synthetase_[EC:6.2.1.1]_[RN:R00235]_	acs	AcCoASyn	Acetate	d__Archaea;p__Methanobacteriota;c__Methanobacteria;o__Methanobacteriales;f__Methanobacteriaceae;g__Methanobacterium_B;s__Methanobacterium_B sp003162655
Fen.Labelled.R1.T2.F1.trimmomatic.metaspades_bin.35_83.86_0.80	Fen.Labelled.R1.T2.F1.trimmomatic.metaspades_bin.35_83.86_0.80_NODE_588_length_16133_cov_6.355455_3	unamended	0	0.0389738	K03388_heterodisulfide_reductase_2_[EC:1.8.7.3_1.8.98.4_1.8.98.5_1.8.98.6]_[RN:R11928_R11931_R11943_R11944]	HdrA2	HdrA2B2C2	HeterodisulfideReductase	d__Archaea;p__Methanobacteriota;c__Methanobacteria;o__Methanobacteriales;f__Methanobacteriaceae;g__Methanobacterium_B;s__Methanobacterium_B sp003162655
Fen.Labelled.R1.T2.F1.trimmomatic.metaspades_bin.35_83.86_0.80	Fen.Labelled.R1.T2.F1.trimmomatic.metaspades_bin.35_83.86_0.80_NODE_11474_length_2899_cov_4.819972_1	unamended	0	0.00512551	K14126_F420-non-reducing_hydrogenase_[EC:1.8.98.5]_[RN:R11943]	MvhA	MvhHydrogenase	MvhHydrogenase	d__Archaea;p__Methanobacteriota;c__Methanobacteria;o__Methanobacteriales;f__Methanobacteriaceae;g__Methanobacterium_B;s__Methanobacterium_B sp003162655
Fen.Labelled.R1.T2.F1.trimmomatic.metaspades_bin.35_83.86_0.80	Fen.Labelled.R1.T2.F1.trimmomatic.metaspades_bin.35_83.86_0.80_NODE_4331_length_5130_cov_4.995271_5	unamended	0	0.204838	K14126_F420-non-reducing_hydrogenase_[EC:1.8.98.5]_[RN:R11943]	MvhA	MvhHydrogenase	MvhHydrogenase	d__Archaea;p__Methanobacteriota;c__Methanobacteria;o__Methanobacteriales;f__Methanobacteriaceae;g__Methanobacterium_B;s__Methanobacterium_B sp003162655
Fen.Labelled.R1.T2.F1.trimmomatic.metaspades_bin.35_83.86_0.80	Fen.Labelled.R1.T2.F1.trimmomatic.metaspades_bin.35_83.86_0.80_NODE_11474_length_2899_cov_4.819972_2	unamended	0	0.0126779	K14128_F420-non-reducing_hydrogenase_[EC:1.8.98.5]_[RN:R11943]	MvhG	MvhHydrogenase	MvhHydrogenase	d__Archaea;p__Methanobacteriota;c__Methanobacteria;o__Methanobacteriales;f__Methanobacteriaceae;g__Methanobacterium_B;s__Methanobacterium_B sp003162655
Fen.Labelled.R1.T2.F1.trimmomatic.metaspades_bin.35_83.86_0.80	Fen.Labelled.R1.T2.F1.trimmomatic.metaspades_bin.35_83.86_0.80_NODE_8823_length_3377_cov_6.770921_2	unamended	0	0.00229224	MV10335_methanogenic_Methanolobus_vulcani_b1d_substrate_glycine_betaine_acrtivase_ramM	RamM	RAM	Reductive_activase_for_methyl	d__Archaea;p__Methanobacteriota;c__Methanobacteria;o__Methanobacteriales;f__Methanobacteriaceae;g__Methanobacterium_B;s__Methanobacterium_B sp003162655
Fen.Labelled.R1.T2.F1.trimmomatic.metaspades_bin.35_83.86_0.80	Fen.Labelled.R1.T2.F1.trimmomatic.metaspades_bin.35_83.86_0.80_NODE_1719_length_8761_cov_6.884103_10	unamended	0	0.022889	K00200_formylmethanofuran_dehydrogenase_[EC:1.2.99.5]_[RN:R03015]_	FwdA	FormylMFN_DH	WLP	d__Archaea;p__Methanobacteriota;c__Methanobacteria;o__Methanobacteriales;f__Methanobacteriaceae;g__Methanobacterium_B;s__Methanobacterium_B sp003162655
Fen.Labelled.R1.T2.F1.trimmomatic.metaspades_bin.35_83.86_0.80	Fen.Labelled.R1.T2.F1.trimmomatic.metaspades_bin.35_83.86_0.80_NODE_785_length_13698_cov_6.236605_11	unamended	0	0.106319	K00319_methylenetetrahydromethanopterin_dehydrogenase_[EC:1.5.99.9]_[RN:R04456]	mtd	Mtd	WLP	d__Archaea;p__Methanobacteriota;c__Methanobacteria;o__Methanobacteriales;f__Methanobacteriaceae;g__Methanobacterium_B;s__Methanobacterium_B sp003162655
Fen.Labelled.R1.T2.F1.trimmomatic.metaspades_bin.35_83.86_0.80	Fen.Labelled.R1.T2.F1.trimmomatic.metaspades_bin.35_83.86_0.80_NODE_1062_length_11560_cov_7.726380_6	unamended	7	0.00365827	K01895_acetyl-CoA_synthetase_[EC:6.2.1.1]_[RN:R00235]_	acs	AcCoASyn	Acetate	d__Archaea;p__Methanobacteriota;c__Methanobacteria;o__Methanobacteriales;f__Methanobacteriaceae;g__Methanobacterium_B;s__Methanobacterium_B sp003162655
Fen.Labelled.R1.T2.F1.trimmomatic.metaspades_bin.35_83.86_0.80	Fen.Labelled.R1.T2.F1.trimmomatic.metaspades_bin.35_83.86_0.80_NODE_6438_length_4086_cov_5.628380_1	unamended	7	0.0538321	K01895_acetyl-CoA_synthetase_[EC:6.2.1.1]_[RN:R00235]_	acs	AcCoASyn	Acetate	d__Archaea;p__Methanobacteriota;c__Methanobacteria;o__Methanobacteriales;f__Methanobacteriaceae;g__Methanobacterium_B;s__Methanobacterium_B sp003162655
Fen.Labelled.R1.T2.F1.trimmomatic.metaspades_bin.35_83.86_0.80	Fen.Labelled.R1.T2.F1.trimmomatic.metaspades_bin.35_83.86_0.80_NODE_7175_length_3819_cov_5.394527_7	unamended	7	0.00992751	K14107_energy-converting_hydrogenase_A_subunit_P	EhaP	EhaHydrogenase	EhaHydrogenase	d__Archaea;p__Methanobacteriota;c__Methanobacteria;o__Methanobacteriales;f__Methanobacteriaceae;g__Methanobacterium_B;s__Methanobacterium_B sp003162655
Fen.Labelled.R1.T2.F1.trimmomatic.metaspades_bin.35_83.86_0.80	Fen.Labelled.R1.T2.F1.trimmomatic.metaspades_bin.35_83.86_0.80_NODE_2537_length_6954_cov_5.821713_4	unamended	7	0.0153266	K22482_heterodisulfide_reductase_1_[EC:1.8.7.3]_[RN:R11931]	HdrC1	HdrA1B1C1	HeterodisulfideReductase	d__Archaea;p__Methanobacteriota;c__Methanobacteria;o__Methanobacteriales;f__Methanobacteriaceae;g__Methanobacterium_B;s__Methanobacterium_B sp003162655
Fen.Labelled.R1.T2.F1.trimmomatic.metaspades_bin.35_83.86_0.80	Fen.Labelled.R1.T2.F1.trimmomatic.metaspades_bin.35_83.86_0.80_NODE_588_length_16133_cov_6.355455_3	unamended	7	0.0414942	K03388_heterodisulfide_reductase_2_[EC:1.8.7.3_1.8.98.4_1.8.98.5_1.8.98.6]_[RN:R11928_R11931_R11943_R11944]	HdrA2	HdrA2B2C2	HeterodisulfideReductase	d__Archaea;p__Methanobacteriota;c__Methanobacteria;o__Methanobacteriales;f__Methanobacteriaceae;g__Methanobacterium_B;s__Methanobacterium_B sp003162655
Fen.Labelled.R1.T2.F1.trimmomatic.metaspades_bin.35_83.86_0.80	Fen.Labelled.R1.T2.F1.trimmomatic.metaspades_bin.35_83.86_0.80_NODE_12438_length_2770_cov_5.516022_3	unamended	7	0.0176022	MtaA_Methanobrevibacter_smithii_WP_019264394	MtaA	MtaBCA	Methanol_methanogenesis	d__Archaea;p__Methanobacteriota;c__Methanobacteria;o__Methanobacteriales;f__Methanobacteriaceae;g__Methanobacterium_B;s__Methanobacterium_B sp003162655
Fen.Labelled.R1.T2.F1.trimmomatic.metaspades_bin.35_83.86_0.80	Fen.Labelled.R1.T2.F1.trimmomatic.metaspades_bin.35_83.86_0.80_NODE_12438_length_2770_cov_5.516022_3	unamended	7	0.0176022	K14080_[methyl-Co(III)_methanol-specific_corrinoid_protein]:coenzyme_M_methyltransferase_[EC:2.1.1.246]_[RN:R09098]_	MtaA	MtaBCA	Methanol_methanogenesis	d__Archaea;p__Methanobacteriota;c__Methanobacteria;o__Methanobacteriales;f__Methanobacteriaceae;g__Methanobacterium_B;s__Methanobacterium_B sp003162655
Fen.Labelled.R1.T2.F1.trimmomatic.metaspades_bin.35_83.86_0.80	Fen.Labelled.R1.T2.F1.trimmomatic.metaspades_bin.35_83.86_0.80_NODE_11474_length_2899_cov_4.819972_1	unamended	7	0.0107508	K14126_F420-non-reducing_hydrogenase_[EC:1.8.98.5]_[RN:R11943]	MvhA	MvhHydrogenase	MvhHydrogenase	d__Archaea;p__Methanobacteriota;c__Methanobacteria;o__Methanobacteriales;f__Methanobacteriaceae;g__Methanobacterium_B;s__Methanobacterium_B sp003162655
Fen.Labelled.R1.T2.F1.trimmomatic.metaspades_bin.35_83.86_0.80	Fen.Labelled.R1.T2.F1.trimmomatic.metaspades_bin.35_83.86_0.80_NODE_4331_length_5130_cov_4.995271_5	unamended	7	0.660966	K14126_F420-non-reducing_hydrogenase_[EC:1.8.98.5]_[RN:R11943]	MvhA	MvhHydrogenase	MvhHydrogenase	d__Archaea;p__Methanobacteriota;c__Methanobacteria;o__Methanobacteriales;f__Methanobacteriaceae;g__Methanobacterium_B;s__Methanobacterium_B sp003162655
Fen.Labelled.R1.T2.F1.trimmomatic.metaspades_bin.35_83.86_0.80	Fen.Labelled.R1.T2.F1.trimmomatic.metaspades_bin.35_83.86_0.80_NODE_11474_length_2899_cov_4.819972_2	unamended	7	0.0397393	K14128_F420-non-reducing_hydrogenase_[EC:1.8.98.5]_[RN:R11943]	MvhG	MvhHydrogenase	MvhHydrogenase	d__Archaea;p__Methanobacteriota;c__Methanobacteria;o__Methanobacteriales;f__Methanobacteriaceae;g__Methanobacterium_B;s__Methanobacterium_B sp003162655
Fen.Labelled.R1.T2.F1.trimmomatic.metaspades_bin.35_83.86_0.80	Fen.Labelled.R1.T2.F1.trimmomatic.metaspades_bin.35_83.86_0.80_NODE_1743_length_8676_cov_7.284306_1	unamended	7	0.0227001	K00204_4Fe-4S_ferredoxin_	Fwdh	4Fe4S_Fd	WLP	d__Archaea;p__Methanobacteriota;c__Methanobacteria;o__Methanobacteriales;f__Methanobacteriaceae;g__Methanobacterium_B;s__Methanobacterium_B sp003162655
Fen.Labelled.R1.T2.F1.trimmomatic.metaspades_bin.35_83.86_0.80	Fen.Labelled.R1.T2.F1.trimmomatic.metaspades_bin.35_83.86_0.80_NODE_1719_length_8761_cov_6.884103_10	unamended	7	0.0154627	K00200_formylmethanofuran_dehydrogenase_[EC:1.2.99.5]_[RN:R03015]_	FwdA	FormylMFN_DH	WLP	d__Archaea;p__Methanobacteriota;c__Methanobacteria;o__Methanobacteriales;f__Methanobacteriaceae;g__Methanobacterium_B;s__Methanobacterium_B sp003162655
Fen.Labelled.R1.T2.F1.trimmomatic.metaspades_bin.35_83.86_0.80	Fen.Labelled.R1.T2.F1.trimmomatic.metaspades_bin.35_83.86_0.80_NODE_785_length_13698_cov_6.236605_11	unamended	7	0.0715058	K00319_methylenetetrahydromethanopterin_dehydrogenase_[EC:1.5.99.9]_[RN:R04456]	mtd	Mtd	WLP	d__Archaea;p__Methanobacteriota;c__Methanobacteria;o__Methanobacteriales;f__Methanobacteriaceae;g__Methanobacterium_B;s__Methanobacterium_B sp003162655
Fen.Labelled.R1.T2.F1.trimmomatic.metaspades_bin.35_83.86_0.80	Fen.Labelled.R1.T2.F1.trimmomatic.metaspades_bin.35_83.86_0.80_NODE_6051_length_4231_cov_5.240421_2	unamended	14	0.0087625	K01895_acetyl-CoA_synthetase_[EC:6.2.1.1]_[RN:R00235]_	acs	AcCoASyn	Acetate	d__Archaea;p__Methanobacteriota;c__Methanobacteria;o__Methanobacteriales;f__Methanobacteriaceae;g__Methanobacterium_B;s__Methanobacterium_B sp003162655
Fen.Labelled.R1.T2.F1.trimmomatic.metaspades_bin.35_83.86_0.80	Fen.Labelled.R1.T2.F1.trimmomatic.metaspades_bin.35_83.86_0.80_NODE_1062_length_11560_cov_7.726380_6	unamended	14	0.00993815	K01895_acetyl-CoA_synthetase_[EC:6.2.1.1]_[RN:R00235]_	acs	AcCoASyn	Acetate	d__Archaea;p__Methanobacteriota;c__Methanobacteria;o__Methanobacteriales;f__Methanobacteriaceae;g__Methanobacterium_B;s__Methanobacterium_B sp003162655
Fen.Labelled.R1.T2.F1.trimmomatic.metaspades_bin.35_83.86_0.80	Fen.Labelled.R1.T2.F1.trimmomatic.metaspades_bin.35_83.86_0.80_NODE_6438_length_4086_cov_5.628380_1	unamended	14	0.157375	K01895_acetyl-CoA_synthetase_[EC:6.2.1.1]_[RN:R00235]_	acs	AcCoASyn	Acetate	d__Archaea;p__Methanobacteriota;c__Methanobacteria;o__Methanobacteriales;f__Methanobacteriaceae;g__Methanobacterium_B;s__Methanobacterium_B sp003162655
Fen.Labelled.R1.T2.F1.trimmomatic.metaspades_bin.35_83.86_0.80	Fen.Labelled.R1.T2.F1.trimmomatic.metaspades_bin.35_83.86_0.80_NODE_7175_length_3819_cov_5.394527_6	unamended	14	0.0545242	K14106_energy-converting_hydrogenase_A_subunit_O	EhaO	EhaHydrogenase	EhaHydrogenase	d__Archaea;p__Methanobacteriota;c__Methanobacteria;o__Methanobacteriales;f__Methanobacteriaceae;g__Methanobacterium_B;s__Methanobacterium_B sp003162655
Fen.Labelled.R1.T2.F1.trimmomatic.metaspades_bin.35_83.86_0.80	Fen.Labelled.R1.T2.F1.trimmomatic.metaspades_bin.35_83.86_0.80_NODE_11784_length_2857_cov_7.529622_1	unamended	14	0.0534903	K14118_energy-converting_hydrogenase_B_subunit_I	EhbI	EhbHydrogenase	EhbHydrogenase	d__Archaea;p__Methanobacteriota;c__Methanobacteria;o__Methanobacteriales;f__Methanobacteriaceae;g__Methanobacterium_B;s__Methanobacterium_B sp003162655
Fen.Labelled.R1.T2.F1.trimmomatic.metaspades_bin.35_83.86_0.80	Fen.Labelled.R1.T2.F1.trimmomatic.metaspades_bin.35_83.86_0.80_NODE_588_length_16133_cov_6.355455_3	unamended	14	0.120771	K03388_heterodisulfide_reductase_2_[EC:1.8.7.3_1.8.98.4_1.8.98.5_1.8.98.6]_[RN:R11928_R11931_R11943_R11944]	HdrA2	HdrA2B2C2	HeterodisulfideReductase	d__Archaea;p__Methanobacteriota;c__Methanobacteria;o__Methanobacteriales;f__Methanobacteriaceae;g__Methanobacterium_B;s__Methanobacterium_B sp003162655
Fen.Labelled.R1.T2.F1.trimmomatic.metaspades_bin.35_83.86_0.80	Fen.Labelled.R1.T2.F1.trimmomatic.metaspades_bin.35_83.86_0.80_NODE_12438_length_2770_cov_5.516022_3	unamended	14	0.0197279	MtaA_Methanobrevibacter_smithii_WP_019264394	MtaA	MtaBCA	Methanol_methanogenesis	d__Archaea;p__Methanobacteriota;c__Methanobacteria;o__Methanobacteriales;f__Methanobacteriaceae;g__Methanobacterium_B;s__Methanobacterium_B sp003162655
Fen.Labelled.R1.T2.F1.trimmomatic.metaspades_bin.35_83.86_0.80	Fen.Labelled.R1.T2.F1.trimmomatic.metaspades_bin.35_83.86_0.80_NODE_12438_length_2770_cov_5.516022_3	unamended	14	0.0197279	K14080_[methyl-Co(III)_methanol-specific_corrinoid_protein]:coenzyme_M_methyltransferase_[EC:2.1.1.246]_[RN:R09098]_	MtaA	MtaBCA	Methanol_methanogenesis	d__Archaea;p__Methanobacteriota;c__Methanobacteria;o__Methanobacteriales;f__Methanobacteriaceae;g__Methanobacterium_B;s__Methanobacterium_B sp003162655
Fen.Labelled.R1.T2.F1.trimmomatic.metaspades_bin.35_83.86_0.80	Fen.Labelled.R1.T2.F1.trimmomatic.metaspades_bin.35_83.86_0.80_NODE_11474_length_2899_cov_4.819972_1	unamended	14	0.0975623	K14126_F420-non-reducing_hydrogenase_[EC:1.8.98.5]_[RN:R11943]	MvhA	MvhHydrogenase	MvhHydrogenase	d__Archaea;p__Methanobacteriota;c__Methanobacteria;o__Methanobacteriales;f__Methanobacteriaceae;g__Methanobacterium_B;s__Methanobacterium_B sp003162655
Fen.Labelled.R1.T2.F1.trimmomatic.metaspades_bin.35_83.86_0.80	Fen.Labelled.R1.T2.F1.trimmomatic.metaspades_bin.35_83.86_0.80_NODE_4331_length_5130_cov_4.995271_5	unamended	14	1.37252	K14126_F420-non-reducing_hydrogenase_[EC:1.8.98.5]_[RN:R11943]	MvhA	MvhHydrogenase	MvhHydrogenase	d__Archaea;p__Methanobacteriota;c__Methanobacteria;o__Methanobacteriales;f__Methanobacteriaceae;g__Methanobacterium_B;s__Methanobacterium_B sp003162655
Fen.Labelled.R1.T2.F1.trimmomatic.metaspades_bin.35_83.86_0.80	Fen.Labelled.R1.T2.F1.trimmomatic.metaspades_bin.35_83.86_0.80_NODE_11474_length_2899_cov_4.819972_2	unamended	14	0.0359656	K14128_F420-non-reducing_hydrogenase_[EC:1.8.98.5]_[RN:R11943]	MvhG	MvhHydrogenase	MvhHydrogenase	d__Archaea;p__Methanobacteriota;c__Methanobacteria;o__Methanobacteriales;f__Methanobacteriaceae;g__Methanobacterium_B;s__Methanobacterium_B sp003162655
Fen.Labelled.R1.T2.F1.trimmomatic.metaspades_bin.35_83.86_0.80	Fen.Labelled.R1.T2.F1.trimmomatic.metaspades_bin.35_83.86_0.80_NODE_8823_length_3377_cov_6.770921_2	unamended	14	0.0123126	MV10335_methanogenic_Methanolobus_vulcani_b1d_substrate_glycine_betaine_acrtivase_ramM	RamM	RAM	Reductive_activase_for_methyl	d__Archaea;p__Methanobacteriota;c__Methanobacteria;o__Methanobacteriales;f__Methanobacteriaceae;g__Methanobacterium_B;s__Methanobacterium_B sp003162655
Fen.Labelled.R1.T2.F1.trimmomatic.metaspades_bin.35_83.86_0.80	Fen.Labelled.R1.T2.F1.trimmomatic.metaspades_bin.35_83.86_0.80_NODE_1719_length_8761_cov_6.884103_10	unamended	14	0.138789	K00200_formylmethanofuran_dehydrogenase_[EC:1.2.99.5]_[RN:R03015]_	FwdA	FormylMFN_DH	WLP	d__Archaea;p__Methanobacteriota;c__Methanobacteria;o__Methanobacteriales;f__Methanobacteriaceae;g__Methanobacterium_B;s__Methanobacterium_B sp003162655
Fen.Labelled.R1.T2.F1.trimmomatic.metaspades_bin.35_83.86_0.80	Fen.Labelled.R1.T2.F1.trimmomatic.metaspades_bin.35_83.86_0.80_NODE_1719_length_8761_cov_6.884103_9	unamended	14	0.00685855	K00202_formylmethanofuran_dehydrogenase_[EC:1.2.99.5]_[RN:R03015]_	FwdC	FormylMFN_DH	WLP	d__Archaea;p__Methanobacteriota;c__Methanobacteria;o__Methanobacteriales;f__Methanobacteriaceae;g__Methanobacterium_B;s__Methanobacterium_B sp003162655
Fen.Labelled.R1.T2.F1.trimmomatic.metaspades_bin.35_83.86_0.80	Fen.Labelled.R1.T2.F1.trimmomatic.metaspades_bin.35_83.86_0.80_NODE_785_length_13698_cov_6.236605_11	unamended	14	0.241806	K00319_methylenetetrahydromethanopterin_dehydrogenase_[EC:1.5.99.9]_[RN:R04456]	mtd	Mtd	WLP	d__Archaea;p__Methanobacteriota;c__Methanobacteria;o__Methanobacteriales;f__Methanobacteriaceae;g__Methanobacterium_B;s__Methanobacterium_B sp003162655
Fen.Labelled.R1.T2.F1.trimmomatic.metaspades_bin.35_83.86_0.80	Fen.Labelled.R1.T2.F1.trimmomatic.metaspades_bin.35_83.86_0.80_NODE_1062_length_11560_cov_7.726380_6	unamended	21	0.0216263	K01895_acetyl-CoA_synthetase_[EC:6.2.1.1]_[RN:R00235]_	acs	AcCoASyn	Acetate	d__Archaea;p__Methanobacteriota;c__Methanobacteria;o__Methanobacteriales;f__Methanobacteriaceae;g__Methanobacterium_B;s__Methanobacterium_B sp003162655
Fen.Labelled.R1.T2.F1.trimmomatic.metaspades_bin.35_83.86_0.80	Fen.Labelled.R1.T2.F1.trimmomatic.metaspades_bin.35_83.86_0.80_NODE_6051_length_4231_cov_5.240421_2	unamended	21	0.0236908	K01895_acetyl-CoA_synthetase_[EC:6.2.1.1]_[RN:R00235]_	acs	AcCoASyn	Acetate	d__Archaea;p__Methanobacteriota;c__Methanobacteria;o__Methanobacteriales;f__Methanobacteriaceae;g__Methanobacterium_B;s__Methanobacterium_B sp003162655
Fen.Labelled.R1.T2.F1.trimmomatic.metaspades_bin.35_83.86_0.80	Fen.Labelled.R1.T2.F1.trimmomatic.metaspades_bin.35_83.86_0.80_NODE_6438_length_4086_cov_5.628380_1	unamended	21	0.137458	K01895_acetyl-CoA_synthetase_[EC:6.2.1.1]_[RN:R00235]_	acs	AcCoASyn	Acetate	d__Archaea;p__Methanobacteriota;c__Methanobacteria;o__Methanobacteriales;f__Methanobacteriaceae;g__Methanobacterium_B;s__Methanobacterium_B sp003162655
Fen.Labelled.R1.T2.F1.trimmomatic.metaspades_bin.35_83.86_0.80	Fen.Labelled.R1.T2.F1.trimmomatic.metaspades_bin.35_83.86_0.80_NODE_7175_length_3819_cov_5.394527_6	unamended	21	0.0071464	K14106_energy-converting_hydrogenase_A_subunit_O	EhaO	EhaHydrogenase	EhaHydrogenase	d__Archaea;p__Methanobacteriota;c__Methanobacteria;o__Methanobacteriales;f__Methanobacteriaceae;g__Methanobacterium_B;s__Methanobacterium_B sp003162655
Fen.Labelled.R1.T2.F1.trimmomatic.metaspades_bin.35_83.86_0.80	Fen.Labelled.R1.T2.F1.trimmomatic.metaspades_bin.35_83.86_0.80_NODE_11784_length_2857_cov_7.529622_1	unamended	21	0.0475902	K14118_energy-converting_hydrogenase_B_subunit_I	EhbI	EhbHydrogenase	EhbHydrogenase	d__Archaea;p__Methanobacteriota;c__Methanobacteria;o__Methanobacteriales;f__Methanobacteriaceae;g__Methanobacterium_B;s__Methanobacterium_B sp003162655
Fen.Labelled.R1.T2.F1.trimmomatic.metaspades_bin.35_83.86_0.80	Fen.Labelled.R1.T2.F1.trimmomatic.metaspades_bin.35_83.86_0.80_NODE_2537_length_6954_cov_5.821713_5	unamended	21	0.0251355	K22481_heterodisulfide_reductase_1_[EC:1.8.7.3]_[RN:R11931]	HdrB1	HdrA1B1C1	HeterodisulfideReductase	d__Archaea;p__Methanobacteriota;c__Methanobacteria;o__Methanobacteriales;f__Methanobacteriaceae;g__Methanobacterium_B;s__Methanobacterium_B sp003162655
Fen.Labelled.R1.T2.F1.trimmomatic.metaspades_bin.35_83.86_0.80	Fen.Labelled.R1.T2.F1.trimmomatic.metaspades_bin.35_83.86_0.80_NODE_588_length_16133_cov_6.355455_3	unamended	21	0.22929	K03388_heterodisulfide_reductase_2_[EC:1.8.7.3_1.8.98.4_1.8.98.5_1.8.98.6]_[RN:R11928_R11931_R11943_R11944]	HdrA2	HdrA2B2C2	HeterodisulfideReductase	d__Archaea;p__Methanobacteriota;c__Methanobacteria;o__Methanobacteriales;f__Methanobacteriaceae;g__Methanobacterium_B;s__Methanobacterium_B sp003162655
Fen.Labelled.R1.T2.F1.trimmomatic.metaspades_bin.35_83.86_0.80	Fen.Labelled.R1.T2.F1.trimmomatic.metaspades_bin.35_83.86_0.80_NODE_12438_length_2770_cov_5.516022_3	unamended	21	0.0279912	MtaA_Methanobrevibacter_smithii_WP_019264394	MtaA	MtaBCA	Methanol_methanogenesis	d__Archaea;p__Methanobacteriota;c__Methanobacteria;o__Methanobacteriales;f__Methanobacteriaceae;g__Methanobacterium_B;s__Methanobacterium_B sp003162655
Fen.Labelled.R1.T2.F1.trimmomatic.metaspades_bin.35_83.86_0.80	Fen.Labelled.R1.T2.F1.trimmomatic.metaspades_bin.35_83.86_0.80_NODE_12438_length_2770_cov_5.516022_3	unamended	21	0.0279912	K14080_[methyl-Co(III)_methanol-specific_corrinoid_protein]:coenzyme_M_methyltransferase_[EC:2.1.1.246]_[RN:R09098]_	MtaA	MtaBCA	Methanol_methanogenesis	d__Archaea;p__Methanobacteriota;c__Methanobacteria;o__Methanobacteriales;f__Methanobacteriaceae;g__Methanobacterium_B;s__Methanobacterium_B sp003162655
Fen.Labelled.R1.T2.F1.trimmomatic.metaspades_bin.35_83.86_0.80	Fen.Labelled.R1.T2.F1.trimmomatic.metaspades_bin.35_83.86_0.80_NODE_8823_length_3377_cov_6.770921_3	unamended	21	0.0488374	MtaC_Methanosarcina_barkeri_strain	MtaC	MtaBCA	Methanol_methanogenesis	d__Archaea;p__Methanobacteriota;c__Methanobacteria;o__Methanobacteriales;f__Methanobacteriaceae;g__Methanobacterium_B;s__Methanobacterium_B sp003162655
Fen.Labelled.R1.T2.F1.trimmomatic.metaspades_bin.35_83.86_0.80	Fen.Labelled.R1.T2.F1.trimmomatic.metaspades_bin.35_83.86_0.80_NODE_8823_length_3377_cov_6.770921_3	unamended	21	0.0488374	K14081_methanol_corrinoid_protein_[RN:R09098]_	MtaC	MtaBCA	Methanol_methanogenesis	d__Archaea;p__Methanobacteriota;c__Methanobacteria;o__Methanobacteriales;f__Methanobacteriaceae;g__Methanobacterium_B;s__Methanobacterium_B sp003162655
Fen.Labelled.R1.T2.F1.trimmomatic.metaspades_bin.35_83.86_0.80	Fen.Labelled.R1.T2.F1.trimmomatic.metaspades_bin.35_83.86_0.80_NODE_11474_length_2899_cov_4.819972_1	unamended	21	0.303392	K14126_F420-non-reducing_hydrogenase_[EC:1.8.98.5]_[RN:R11943]	MvhA	MvhHydrogenase	MvhHydrogenase	d__Archaea;p__Methanobacteriota;c__Methanobacteria;o__Methanobacteriales;f__Methanobacteriaceae;g__Methanobacterium_B;s__Methanobacterium_B sp003162655
Fen.Labelled.R1.T2.F1.trimmomatic.metaspades_bin.35_83.86_0.80	Fen.Labelled.R1.T2.F1.trimmomatic.metaspades_bin.35_83.86_0.80_NODE_4331_length_5130_cov_4.995271_5	unamended	21	1.28321	K14126_F420-non-reducing_hydrogenase_[EC:1.8.98.5]_[RN:R11943]	MvhA	MvhHydrogenase	MvhHydrogenase	d__Archaea;p__Methanobacteriota;c__Methanobacteria;o__Methanobacteriales;f__Methanobacteriaceae;g__Methanobacterium_B;s__Methanobacterium_B sp003162655
Fen.Labelled.R1.T2.F1.trimmomatic.metaspades_bin.35_83.86_0.80	Fen.Labelled.R1.T2.F1.trimmomatic.metaspades_bin.35_83.86_0.80_NODE_11474_length_2899_cov_4.819972_2	unamended	21	0.142913	K14128_F420-non-reducing_hydrogenase_[EC:1.8.98.5]_[RN:R11943]	MvhG	MvhHydrogenase	MvhHydrogenase	d__Archaea;p__Methanobacteriota;c__Methanobacteria;o__Methanobacteriales;f__Methanobacteriaceae;g__Methanobacterium_B;s__Methanobacterium_B sp003162655
Fen.Labelled.R1.T2.F1.trimmomatic.metaspades_bin.35_83.86_0.80	Fen.Labelled.R1.T2.F1.trimmomatic.metaspades_bin.35_83.86_0.80_NODE_8823_length_3377_cov_6.770921_2	unamended	21	0.0312721	MV10335_methanogenic_Methanolobus_vulcani_b1d_substrate_glycine_betaine_acrtivase_ramM	RamM	RAM	Reductive_activase_for_methyl	d__Archaea;p__Methanobacteriota;c__Methanobacteria;o__Methanobacteriales;f__Methanobacteriaceae;g__Methanobacterium_B;s__Methanobacterium_B sp003162655
Fen.Labelled.R1.T2.F1.trimmomatic.metaspades_bin.35_83.86_0.80	Fen.Labelled.R1.T2.F1.trimmomatic.metaspades_bin.35_83.86_0.80_NODE_1743_length_8676_cov_7.284306_1	unamended	21	0.0378871	K00204_4Fe-4S_ferredoxin_	Fwdh	4Fe4S_Fd	WLP	d__Archaea;p__Methanobacteriota;c__Methanobacteria;o__Methanobacteriales;f__Methanobacteriaceae;g__Methanobacterium_B;s__Methanobacterium_B sp003162655
Fen.Labelled.R1.T2.F1.trimmomatic.metaspades_bin.35_83.86_0.80	Fen.Labelled.R1.T2.F1.trimmomatic.metaspades_bin.35_83.86_0.80_NODE_1719_length_8761_cov_6.884103_10	unamended	21	0.15536	K00200_formylmethanofuran_dehydrogenase_[EC:1.2.99.5]_[RN:R03015]_	FwdA	FormylMFN_DH	WLP	d__Archaea;p__Methanobacteriota;c__Methanobacteria;o__Methanobacteriales;f__Methanobacteriaceae;g__Methanobacterium_B;s__Methanobacterium_B sp003162655
Fen.Labelled.R1.T2.F1.trimmomatic.metaspades_bin.35_83.86_0.80	Fen.Labelled.R1.T2.F1.trimmomatic.metaspades_bin.35_83.86_0.80_NODE_1719_length_8761_cov_6.884103_9	unamended	21	0.0417418	K00202_formylmethanofuran_dehydrogenase_[EC:1.2.99.5]_[RN:R03015]_	FwdC	FormylMFN_DH	WLP	d__Archaea;p__Methanobacteriota;c__Methanobacteria;o__Methanobacteriales;f__Methanobacteriaceae;g__Methanobacterium_B;s__Methanobacterium_B sp003162655
Fen.Labelled.R1.T2.F1.trimmomatic.metaspades_bin.35_83.86_0.80	Fen.Labelled.R1.T2.F1.trimmomatic.metaspades_bin.35_83.86_0.80_NODE_785_length_13698_cov_6.236605_11	unamended	21	0.235128	K00319_methylenetetrahydromethanopterin_dehydrogenase_[EC:1.5.99.9]_[RN:R04456]	mtd	Mtd	WLP	d__Archaea;p__Methanobacteriota;c__Methanobacteria;o__Methanobacteriales;f__Methanobacteriaceae;g__Methanobacterium_B;s__Methanobacterium_B sp003162655
Fen.Labelled.R1.T2.F1.trimmomatic.metaspades_bin.35_83.86_0.80	Fen.Labelled.R1.T2.F1.trimmomatic.metaspades_bin.35_83.86_0.80_NODE_1062_length_11560_cov_7.726380_6	unamended	35	0.00646823	K01895_acetyl-CoA_synthetase_[EC:6.2.1.1]_[RN:R00235]_	acs	AcCoASyn	Acetate	d__Archaea;p__Methanobacteriota;c__Methanobacteria;o__Methanobacteriales;f__Methanobacteriaceae;g__Methanobacterium_B;s__Methanobacterium_B sp003162655
Fen.Labelled.R1.T2.F1.trimmomatic.metaspades_bin.35_83.86_0.80	Fen.Labelled.R1.T2.F1.trimmomatic.metaspades_bin.35_83.86_0.80_NODE_6438_length_4086_cov_5.628380_1	unamended	35	0.168493	K01895_acetyl-CoA_synthetase_[EC:6.2.1.1]_[RN:R00235]_	acs	AcCoASyn	Acetate	d__Archaea;p__Methanobacteriota;c__Methanobacteria;o__Methanobacteriales;f__Methanobacteriaceae;g__Methanobacterium_B;s__Methanobacterium_B sp003162655
Fen.Labelled.R1.T2.F1.trimmomatic.metaspades_bin.35_83.86_0.80	Fen.Labelled.R1.T2.F1.trimmomatic.metaspades_bin.35_83.86_0.80_NODE_7175_length_3819_cov_5.394527_6	unamended	35	0.00894627	K14106_energy-converting_hydrogenase_A_subunit_O	EhaO	EhaHydrogenase	EhaHydrogenase	d__Archaea;p__Methanobacteriota;c__Methanobacteria;o__Methanobacteriales;f__Methanobacteriaceae;g__Methanobacterium_B;s__Methanobacterium_B sp003162655
Fen.Labelled.R1.T2.F1.trimmomatic.metaspades_bin.35_83.86_0.80	Fen.Labelled.R1.T2.F1.trimmomatic.metaspades_bin.35_83.86_0.80_NODE_2537_length_6954_cov_5.821713_5	unamended	35	0.00853477	K22481_heterodisulfide_reductase_1_[EC:1.8.7.3]_[RN:R11931]	HdrB1	HdrA1B1C1	HeterodisulfideReductase	d__Archaea;p__Methanobacteriota;c__Methanobacteria;o__Methanobacteriales;f__Methanobacteriaceae;g__Methanobacterium_B;s__Methanobacterium_B sp003162655
Fen.Labelled.R1.T2.F1.trimmomatic.metaspades_bin.35_83.86_0.80	Fen.Labelled.R1.T2.F1.trimmomatic.metaspades_bin.35_83.86_0.80_NODE_588_length_16133_cov_6.355455_3	unamended	35	0.0925981	K03388_heterodisulfide_reductase_2_[EC:1.8.7.3_1.8.98.4_1.8.98.5_1.8.98.6]_[RN:R11928_R11931_R11943_R11944]	HdrA2	HdrA2B2C2	HeterodisulfideReductase	d__Archaea;p__Methanobacteriota;c__Methanobacteria;o__Methanobacteriales;f__Methanobacteriaceae;g__Methanobacterium_B;s__Methanobacterium_B sp003162655
Fen.Labelled.R1.T2.F1.trimmomatic.metaspades_bin.35_83.86_0.80	Fen.Labelled.R1.T2.F1.trimmomatic.metaspades_bin.35_83.86_0.80_NODE_12438_length_2770_cov_5.516022_3	unamended	35	0.060718	MtaA_Methanobrevibacter_smithii_WP_019264394	MtaA	MtaBCA	Methanol_methanogenesis	d__Archaea;p__Methanobacteriota;c__Methanobacteria;o__Methanobacteriales;f__Methanobacteriaceae;g__Methanobacterium_B;s__Methanobacterium_B sp003162655
Fen.Labelled.R1.T2.F1.trimmomatic.metaspades_bin.35_83.86_0.80	Fen.Labelled.R1.T2.F1.trimmomatic.metaspades_bin.35_83.86_0.80_NODE_12438_length_2770_cov_5.516022_3	unamended	35	0.060718	K14080_[methyl-Co(III)_methanol-specific_corrinoid_protein]:coenzyme_M_methyltransferase_[EC:2.1.1.246]_[RN:R09098]_	MtaA	MtaBCA	Methanol_methanogenesis	d__Archaea;p__Methanobacteriota;c__Methanobacteria;o__Methanobacteriales;f__Methanobacteriaceae;g__Methanobacterium_B;s__Methanobacterium_B sp003162655
Fen.Labelled.R1.T2.F1.trimmomatic.metaspades_bin.35_83.86_0.80	Fen.Labelled.R1.T2.F1.trimmomatic.metaspades_bin.35_83.86_0.80_NODE_11474_length_2899_cov_4.819972_1	unamended	35	0.0478754	K14126_F420-non-reducing_hydrogenase_[EC:1.8.98.5]_[RN:R11943]	MvhA	MvhHydrogenase	MvhHydrogenase	d__Archaea;p__Methanobacteriota;c__Methanobacteria;o__Methanobacteriales;f__Methanobacteriaceae;g__Methanobacterium_B;s__Methanobacterium_B sp003162655
Fen.Labelled.R1.T2.F1.trimmomatic.metaspades_bin.35_83.86_0.80	Fen.Labelled.R1.T2.F1.trimmomatic.metaspades_bin.35_83.86_0.80_NODE_4331_length_5130_cov_4.995271_5	unamended	35	1.05615	K14126_F420-non-reducing_hydrogenase_[EC:1.8.98.5]_[RN:R11943]	MvhA	MvhHydrogenase	MvhHydrogenase	d__Archaea;p__Methanobacteriota;c__Methanobacteria;o__Methanobacteriales;f__Methanobacteriaceae;g__Methanobacterium_B;s__Methanobacterium_B sp003162655
Fen.Labelled.R1.T2.F1.trimmomatic.metaspades_bin.35_83.86_0.80	Fen.Labelled.R1.T2.F1.trimmomatic.metaspades_bin.35_83.86_0.80_NODE_11474_length_2899_cov_4.819972_2	unamended	35	0.0176761	K14128_F420-non-reducing_hydrogenase_[EC:1.8.98.5]_[RN:R11943]	MvhG	MvhHydrogenase	MvhHydrogenase	d__Archaea;p__Methanobacteriota;c__Methanobacteria;o__Methanobacteriales;f__Methanobacteriaceae;g__Methanobacterium_B;s__Methanobacterium_B sp003162655
Fen.Labelled.R1.T2.F1.trimmomatic.metaspades_bin.35_83.86_0.80	Fen.Labelled.R1.T2.F1.trimmomatic.metaspades_bin.35_83.86_0.80_NODE_1743_length_8676_cov_7.284306_1	unamended	35	0.0310431	K00204_4Fe-4S_ferredoxin_	Fwdh	4Fe4S_Fd	WLP	d__Archaea;p__Methanobacteriota;c__Methanobacteria;o__Methanobacteriales;f__Methanobacteriaceae;g__Methanobacterium_B;s__Methanobacterium_B sp003162655
Fen.Labelled.R1.T2.F1.trimmomatic.metaspades_bin.35_83.86_0.80	Fen.Labelled.R1.T2.F1.trimmomatic.metaspades_bin.35_83.86_0.80_NODE_1719_length_8761_cov_6.884103_10	unamended	35	0.107978	K00200_formylmethanofuran_dehydrogenase_[EC:1.2.99.5]_[RN:R03015]_	FwdA	FormylMFN_DH	WLP	d__Archaea;p__Methanobacteriota;c__Methanobacteria;o__Methanobacteriales;f__Methanobacteriaceae;g__Methanobacterium_B;s__Methanobacterium_B sp003162655
Fen.Labelled.R1.T2.F1.trimmomatic.metaspades_bin.35_83.86_0.80	Fen.Labelled.R1.T2.F1.trimmomatic.metaspades_bin.35_83.86_0.80_NODE_1719_length_8761_cov_6.884103_9	unamended	35	0.00420806	K00202_formylmethanofuran_dehydrogenase_[EC:1.2.99.5]_[RN:R03015]_	FwdC	FormylMFN_DH	WLP	d__Archaea;p__Methanobacteriota;c__Methanobacteria;o__Methanobacteriales;f__Methanobacteriaceae;g__Methanobacterium_B;s__Methanobacterium_B sp003162655
Fen.Labelled.R1.T2.F1.trimmomatic.metaspades_bin.35_83.86_0.80	Fen.Labelled.R1.T2.F1.trimmomatic.metaspades_bin.35_83.86_0.80_NODE_785_length_13698_cov_6.236605_11	unamended	35	0.263369	K00319_methylenetetrahydromethanopterin_dehydrogenase_[EC:1.5.99.9]_[RN:R04456]	mtd	Mtd	WLP	d__Archaea;p__Methanobacteriota;c__Methanobacteria;o__Methanobacteriales;f__Methanobacteriaceae;g__Methanobacterium_B;s__Methanobacterium_B sp003162655
Fen.Labelled.R2.T1.F2.trimmomatic.megahit_bin.33_75.70_4.00	Fen.Labelled.R2.T1.F2.trimmomatic.megahit_bin.33_75.70_4.00_k141_597721_5	catechin	7	0.0137794	K00194_acetyl-CoA_decarbonylase/synthase_complex_[EC:2.3.1.-]_[RN:R09096]	acsD	ACSCODH	Acetate	d__Archaea;p__Methanobacteriota;c__Methanobacteria;o__Methanobacteriales;f__Methanobacteriaceae;g__Methanobacterium_B;s__Methanobacterium_B sp003162655
Fen.Labelled.R2.T1.F2.trimmomatic.megahit_bin.33_75.70_4.00	Fen.Labelled.R2.T1.F2.trimmomatic.megahit_bin.33_75.70_4.00_k141_898295_3	catechin	7	0.00964344	K00193_acetyl-CoA_decarbonylase/synthase_complex_[EC:2.3.1.-]_[RN:R09096]	cdhC	ACSCODH	Acetate	d__Archaea;p__Methanobacteriota;c__Methanobacteria;o__Methanobacteriales;f__Methanobacteriaceae;g__Methanobacterium_B;s__Methanobacterium_B sp003162655
Fen.Labelled.R2.T1.F2.trimmomatic.megahit_bin.33_75.70_4.00	Fen.Labelled.R2.T1.F2.trimmomatic.megahit_bin.33_75.70_4.00_k141_141942_6	catechin	7	0.00848964	K14105_energy-converting_hydrogenase_A_subunit_N	EhaN	EhaHydrogenase	EhaHydrogenase	d__Archaea;p__Methanobacteriota;c__Methanobacteria;o__Methanobacteriales;f__Methanobacteriaceae;g__Methanobacterium_B;s__Methanobacterium_B sp003162655
Fen.Labelled.R2.T1.F2.trimmomatic.megahit_bin.33_75.70_4.00	Fen.Labelled.R2.T1.F2.trimmomatic.megahit_bin.33_75.70_4.00_k141_141942_5	catechin	7	0.00681845	K14106_energy-converting_hydrogenase_A_subunit_O	EhaO	EhaHydrogenase	EhaHydrogenase	d__Archaea;p__Methanobacteriota;c__Methanobacteria;o__Methanobacteriales;f__Methanobacteriaceae;g__Methanobacterium_B;s__Methanobacterium_B sp003162655
Fen.Labelled.R2.T1.F2.trimmomatic.megahit_bin.33_75.70_4.00	Fen.Labelled.R2.T1.F2.trimmomatic.megahit_bin.33_75.70_4.00_k141_141942_4	catechin	7	0.0180855	K14107_energy-converting_hydrogenase_A_subunit_P	EhaP	EhaHydrogenase	EhaHydrogenase	d__Archaea;p__Methanobacteriota;c__Methanobacteria;o__Methanobacteriales;f__Methanobacteriaceae;g__Methanobacterium_B;s__Methanobacterium_B sp003162655
Fen.Labelled.R2.T1.F2.trimmomatic.megahit_bin.33_75.70_4.00	Fen.Labelled.R2.T1.F2.trimmomatic.megahit_bin.33_75.70_4.00_k141_141942_3	catechin	7	0.00428018	K14108_energy-converting_hydrogenase_A_subunit_Q	EhaQ	EhaHydrogenase	EhaHydrogenase	d__Archaea;p__Methanobacteriota;c__Methanobacteria;o__Methanobacteriales;f__Methanobacteriaceae;g__Methanobacterium_B;s__Methanobacterium_B sp003162655
Fen.Labelled.R2.T1.F2.trimmomatic.megahit_bin.33_75.70_4.00	Fen.Labelled.R2.T1.F2.trimmomatic.megahit_bin.33_75.70_4.00_k141_141942_2	catechin	7	0.01899	K14109_energy-converting_hydrogenase_A_subunit_R	EhaR	EhaHydrogenase	EhaHydrogenase	d__Archaea;p__Methanobacteriota;c__Methanobacteria;o__Methanobacteriales;f__Methanobacteriaceae;g__Methanobacterium_B;s__Methanobacterium_B sp003162655
Fen.Labelled.R2.T1.F2.trimmomatic.megahit_bin.33_75.70_4.00	Fen.Labelled.R2.T1.F2.trimmomatic.megahit_bin.33_75.70_4.00_k141_2100049_7	catechin	7	0.0723394	K00440_coenzyme_F420_hydrogenase_subunit_alpha_[EC:1.12.98.1]	FrhA	FrhHydrogenase	F420_Hydrogenase	d__Archaea;p__Methanobacteriota;c__Methanobacteria;o__Methanobacteriales;f__Methanobacteriaceae;g__Methanobacterium_B;s__Methanobacterium_B sp003162655
Fen.Labelled.R2.T1.F2.trimmomatic.megahit_bin.33_75.70_4.00	Fen.Labelled.R2.T1.F2.trimmomatic.megahit_bin.33_75.70_4.00_k141_2100049_4	catechin	7	0.0519158	K00441_coenzyme_F420_hydrogenase_subunit_beta_[EC:1.12.98.1]	FrhB	FrhHydrogenase	F420_Hydrogenase	d__Archaea;p__Methanobacteriota;c__Methanobacteria;o__Methanobacteriales;f__Methanobacteriaceae;g__Methanobacterium_B;s__Methanobacterium_B sp003162655
Fen.Labelled.R2.T1.F2.trimmomatic.megahit_bin.33_75.70_4.00	Fen.Labelled.R2.T1.F2.trimmomatic.megahit_bin.33_75.70_4.00_k141_2100049_6	catechin	7	0.0994091	K00442_coenzyme_F420_hydrogenase_subunit_delta	FrhD	FrhHydrogenase	F420_Hydrogenase	d__Archaea;p__Methanobacteriota;c__Methanobacteria;o__Methanobacteriales;f__Methanobacteriaceae;g__Methanobacterium_B;s__Methanobacterium_B sp003162655
Fen.Labelled.R2.T1.F2.trimmomatic.megahit_bin.33_75.70_4.00	Fen.Labelled.R2.T1.F2.trimmomatic.megahit_bin.33_75.70_4.00_k141_2100049_5	catechin	7	0.0908011	K00443_coenzyme_F420_hydrogenase_subunit_gamma_[EC:1.12.98.1]	FrhG	FrhHydrogenase	F420_Hydrogenase	d__Archaea;p__Methanobacteriota;c__Methanobacteria;o__Methanobacteriales;f__Methanobacteriaceae;g__Methanobacterium_B;s__Methanobacterium_B sp003162655
Fen.Labelled.R2.T1.F2.trimmomatic.megahit_bin.33_75.70_4.00	Fen.Labelled.R2.T1.F2.trimmomatic.megahit_bin.33_75.70_4.00_k141_129303_10	catechin	7	0.0407577	K03388_heterodisulfide_reductase_2_[EC:1.8.7.3_1.8.98.4_1.8.98.5_1.8.98.6]_[RN:R11928_R11931_R11943_R11944]	HdrA2	HdrA2B2C2	HeterodisulfideReductase	d__Archaea;p__Methanobacteriota;c__Methanobacteria;o__Methanobacteriales;f__Methanobacteriaceae;g__Methanobacterium_B;s__Methanobacterium_B sp003162655
Fen.Labelled.R2.T1.F2.trimmomatic.megahit_bin.33_75.70_4.00	Fen.Labelled.R2.T1.F2.trimmomatic.megahit_bin.33_75.70_4.00_k141_1501163_3	catechin	7	0.14079	K03389_heterodisulfide_reductase_2_[EC:1.8.7.3_1.8.98.4_1.8.98.5_1.8.98.6]_[RN:R11928_R11931_R11943_R11944]	HdrB2	HdrA2B2C2	HeterodisulfideReductase	d__Archaea;p__Methanobacteriota;c__Methanobacteria;o__Methanobacteriales;f__Methanobacteriaceae;g__Methanobacterium_B;s__Methanobacterium_B sp003162655
Fen.Labelled.R2.T1.F2.trimmomatic.megahit_bin.33_75.70_4.00	Fen.Labelled.R2.T1.F2.trimmomatic.megahit_bin.33_75.70_4.00_k141_1501163_2	catechin	7	0.0380408	K03390_heterodisulfide_reductase_2_[EC:1.8.7.3_1.8.98.4_1.8.98.5_1.8.98.6]_[RN:R11928_R11931_R11943_R11944]	HdrC2	HdrA2B2C2	HeterodisulfideReductase	d__Archaea;p__Methanobacteriota;c__Methanobacteria;o__Methanobacteriales;f__Methanobacteriaceae;g__Methanobacterium_B;s__Methanobacterium_B sp003162655
Fen.Labelled.R2.T1.F2.trimmomatic.megahit_bin.33_75.70_4.00	Fen.Labelled.R2.T1.F2.trimmomatic.megahit_bin.33_75.70_4.00_k141_1588894_4	catechin	7	0.00926934	K00205_4Fe-4S_ferredoxin_	FwdH	4Fe4S_Fd	WLP	d__Archaea;p__Methanobacteriota;c__Methanobacteria;o__Methanobacteriales;f__Methanobacteriaceae;g__Methanobacterium_B;s__Methanobacterium_B sp003162655
Fen.Labelled.R2.T1.F2.trimmomatic.megahit_bin.33_75.70_4.00	Fen.Labelled.R2.T1.F2.trimmomatic.megahit_bin.33_75.70_4.00_k141_472258_4	catechin	7	0.0142908	K00672_formylmethanofuran--tetrahydromethanopterin_N-formyltransferase_[EC:2.3.1.101]_[RN:R03390]_	ftr	Ftr	WLP	d__Archaea;p__Methanobacteriota;c__Methanobacteria;o__Methanobacteriales;f__Methanobacteriaceae;g__Methanobacterium_B;s__Methanobacterium_B sp003162655
Fen.Labelled.R2.T1.F2.trimmomatic.megahit_bin.33_75.70_4.00	Fen.Labelled.R2.T1.F2.trimmomatic.megahit_bin.33_75.70_4.00_k141_767135_4	catechin	14	0.00913368	K01895_acetyl-CoA_synthetase_[EC:6.2.1.1]_[RN:R00235]_	acs	AcCoASyn	Acetate	d__Archaea;p__Methanobacteriota;c__Methanobacteria;o__Methanobacteriales;f__Methanobacteriaceae;g__Methanobacterium_B;s__Methanobacterium_B sp003162655
Fen.Labelled.R2.T1.F2.trimmomatic.megahit_bin.33_75.70_4.00	Fen.Labelled.R2.T1.F2.trimmomatic.megahit_bin.33_75.70_4.00_k141_597721_4	catechin	14	0.00806932	K00197_acetyl-CoA_decarbonylase/synthase_complex_[EC:2.3.1.-]_[RN:R09096]	acsC	ACSCODH	Acetate	d__Archaea;p__Methanobacteriota;c__Methanobacteria;o__Methanobacteriales;f__Methanobacteriaceae;g__Methanobacterium_B;s__Methanobacterium_B sp003162655
Fen.Labelled.R2.T1.F2.trimmomatic.megahit_bin.33_75.70_4.00	Fen.Labelled.R2.T1.F2.trimmomatic.megahit_bin.33_75.70_4.00_k141_597721_5	catechin	14	0.0214733	K00194_acetyl-CoA_decarbonylase/synthase_complex_[EC:2.3.1.-]_[RN:R09096]	acsD	ACSCODH	Acetate	d__Archaea;p__Methanobacteriota;c__Methanobacteria;o__Methanobacteriales;f__Methanobacteriaceae;g__Methanobacterium_B;s__Methanobacterium_B sp003162655
Fen.Labelled.R2.T1.F2.trimmomatic.megahit_bin.33_75.70_4.00	Fen.Labelled.R2.T1.F2.trimmomatic.megahit_bin.33_75.70_4.00_k141_898295_3	catechin	14	0.0224362	K00193_acetyl-CoA_decarbonylase/synthase_complex_[EC:2.3.1.-]_[RN:R09096]	cdhC	ACSCODH	Acetate	d__Archaea;p__Methanobacteriota;c__Methanobacteria;o__Methanobacteriales;f__Methanobacteriaceae;g__Methanobacterium_B;s__Methanobacterium_B sp003162655
Fen.Labelled.R2.T1.F2.trimmomatic.megahit_bin.33_75.70_4.00	Fen.Labelled.R2.T1.F2.trimmomatic.megahit_bin.33_75.70_4.00_k141_141942_5	catechin	14	0.00296665	K14106_energy-converting_hydrogenase_A_subunit_O	EhaO	EhaHydrogenase	EhaHydrogenase	d__Archaea;p__Methanobacteriota;c__Methanobacteria;o__Methanobacteriales;f__Methanobacteriaceae;g__Methanobacterium_B;s__Methanobacterium_B sp003162655
Fen.Labelled.R2.T1.F2.trimmomatic.megahit_bin.33_75.70_4.00	Fen.Labelled.R2.T1.F2.trimmomatic.megahit_bin.33_75.70_4.00_k141_141942_4	catechin	14	0.0327683	K14107_energy-converting_hydrogenase_A_subunit_P	EhaP	EhaHydrogenase	EhaHydrogenase	d__Archaea;p__Methanobacteriota;c__Methanobacteria;o__Methanobacteriales;f__Methanobacteriaceae;g__Methanobacterium_B;s__Methanobacterium_B sp003162655
Fen.Labelled.R2.T1.F2.trimmomatic.megahit_bin.33_75.70_4.00	Fen.Labelled.R2.T1.F2.trimmomatic.megahit_bin.33_75.70_4.00_k141_141942_3	catechin	14	0.0232078	K14108_energy-converting_hydrogenase_A_subunit_Q	EhaQ	EhaHydrogenase	EhaHydrogenase	d__Archaea;p__Methanobacteriota;c__Methanobacteria;o__Methanobacteriales;f__Methanobacteriaceae;g__Methanobacterium_B;s__Methanobacterium_B sp003162655
Fen.Labelled.R2.T1.F2.trimmomatic.megahit_bin.33_75.70_4.00	Fen.Labelled.R2.T1.F2.trimmomatic.megahit_bin.33_75.70_4.00_k141_38477_3	catechin	14	0.0102754	K14124_energy-converting_hydrogenase_B_subunit_O	EhbO	EhbHydrogenase	EhbHydrogenase	d__Archaea;p__Methanobacteriota;c__Methanobacteria;o__Methanobacteriales;f__Methanobacteriaceae;g__Methanobacterium_B;s__Methanobacterium_B sp003162655
Fen.Labelled.R2.T1.F2.trimmomatic.megahit_bin.33_75.70_4.00	Fen.Labelled.R2.T1.F2.trimmomatic.megahit_bin.33_75.70_4.00_k141_2100049_7	catechin	14	0.322762	K00440_coenzyme_F420_hydrogenase_subunit_alpha_[EC:1.12.98.1]	FrhA	FrhHydrogenase	F420_Hydrogenase	d__Archaea;p__Methanobacteriota;c__Methanobacteria;o__Methanobacteriales;f__Methanobacteriaceae;g__Methanobacterium_B;s__Methanobacterium_B sp003162655
Fen.Labelled.R2.T1.F2.trimmomatic.megahit_bin.33_75.70_4.00	Fen.Labelled.R2.T1.F2.trimmomatic.megahit_bin.33_75.70_4.00_k141_2100049_4	catechin	14	0.123788	K00441_coenzyme_F420_hydrogenase_subunit_beta_[EC:1.12.98.1]	FrhB	FrhHydrogenase	F420_Hydrogenase	d__Archaea;p__Methanobacteriota;c__Methanobacteria;o__Methanobacteriales;f__Methanobacteriaceae;g__Methanobacterium_B;s__Methanobacterium_B sp003162655
Fen.Labelled.R2.T1.F2.trimmomatic.megahit_bin.33_75.70_4.00	Fen.Labelled.R2.T1.F2.trimmomatic.megahit_bin.33_75.70_4.00_k141_2100049_6	catechin	14	0.156807	K00442_coenzyme_F420_hydrogenase_subunit_delta	FrhD	FrhHydrogenase	F420_Hydrogenase	d__Archaea;p__Methanobacteriota;c__Methanobacteria;o__Methanobacteriales;f__Methanobacteriaceae;g__Methanobacterium_B;s__Methanobacterium_B sp003162655
Fen.Labelled.R2.T1.F2.trimmomatic.megahit_bin.33_75.70_4.00	Fen.Labelled.R2.T1.F2.trimmomatic.megahit_bin.33_75.70_4.00_k141_2100049_5	catechin	14	0.0976613	K00443_coenzyme_F420_hydrogenase_subunit_gamma_[EC:1.12.98.1]	FrhG	FrhHydrogenase	F420_Hydrogenase	d__Archaea;p__Methanobacteriota;c__Methanobacteria;o__Methanobacteriales;f__Methanobacteriaceae;g__Methanobacterium_B;s__Methanobacterium_B sp003162655
Fen.Labelled.R2.T1.F2.trimmomatic.megahit_bin.33_75.70_4.00	Fen.Labelled.R2.T1.F2.trimmomatic.megahit_bin.33_75.70_4.00_k141_129303_10	catechin	14	0.122089	K03388_heterodisulfide_reductase_2_[EC:1.8.7.3_1.8.98.4_1.8.98.5_1.8.98.6]_[RN:R11928_R11931_R11943_R11944]	HdrA2	HdrA2B2C2	HeterodisulfideReductase	d__Archaea;p__Methanobacteriota;c__Methanobacteria;o__Methanobacteriales;f__Methanobacteriaceae;g__Methanobacterium_B;s__Methanobacterium_B sp003162655
Fen.Labelled.R2.T1.F2.trimmomatic.megahit_bin.33_75.70_4.00	Fen.Labelled.R2.T1.F2.trimmomatic.megahit_bin.33_75.70_4.00_k141_1501163_3	catechin	14	0.271786	K03389_heterodisulfide_reductase_2_[EC:1.8.7.3_1.8.98.4_1.8.98.5_1.8.98.6]_[RN:R11928_R11931_R11943_R11944]	HdrB2	HdrA2B2C2	HeterodisulfideReductase	d__Archaea;p__Methanobacteriota;c__Methanobacteria;o__Methanobacteriales;f__Methanobacteriaceae;g__Methanobacterium_B;s__Methanobacterium_B sp003162655
Fen.Labelled.R2.T1.F2.trimmomatic.megahit_bin.33_75.70_4.00	Fen.Labelled.R2.T1.F2.trimmomatic.megahit_bin.33_75.70_4.00_k141_1501163_2	catechin	14	0.0589725	K03390_heterodisulfide_reductase_2_[EC:1.8.7.3_1.8.98.4_1.8.98.5_1.8.98.6]_[RN:R11928_R11931_R11943_R11944]	HdrC2	HdrA2B2C2	HeterodisulfideReductase	d__Archaea;p__Methanobacteriota;c__Methanobacteria;o__Methanobacteriales;f__Methanobacteriaceae;g__Methanobacterium_B;s__Methanobacterium_B sp003162655
Fen.Labelled.R2.T1.F2.trimmomatic.megahit_bin.33_75.70_4.00	Fen.Labelled.R2.T1.F2.trimmomatic.megahit_bin.33_75.70_4.00_k141_1892428_1	catechin	14	0.0147787	K14126_F420-non-reducing_hydrogenase_[EC:1.8.98.5]_[RN:R11943]	MvhA	MvhHydrogenase	MvhHydrogenase	d__Archaea;p__Methanobacteriota;c__Methanobacteria;o__Methanobacteriales;f__Methanobacteriaceae;g__Methanobacterium_B;s__Methanobacterium_B sp003162655
Fen.Labelled.R2.T1.F2.trimmomatic.megahit_bin.33_75.70_4.00	Fen.Labelled.R2.T1.F2.trimmomatic.megahit_bin.33_75.70_4.00_k141_1588894_4	catechin	14	0.0256472	K00205_4Fe-4S_ferredoxin_	FwdH	4Fe4S_Fd	WLP	d__Archaea;p__Methanobacteriota;c__Methanobacteria;o__Methanobacteriales;f__Methanobacteriaceae;g__Methanobacterium_B;s__Methanobacterium_B sp003162655
Fen.Labelled.R2.T1.F2.trimmomatic.megahit_bin.33_75.70_4.00	Fen.Labelled.R2.T1.F2.trimmomatic.megahit_bin.33_75.70_4.00_k141_472258_4	catechin	14	0.0406011	K00672_formylmethanofuran--tetrahydromethanopterin_N-formyltransferase_[EC:2.3.1.101]_[RN:R03390]_	ftr	Ftr	WLP	d__Archaea;p__Methanobacteriota;c__Methanobacteria;o__Methanobacteriales;f__Methanobacteriaceae;g__Methanobacterium_B;s__Methanobacterium_B sp003162655
Fen.Labelled.R2.T1.F2.trimmomatic.megahit_bin.33_75.70_4.00	Fen.Labelled.R2.T1.F2.trimmomatic.megahit_bin.33_75.70_4.00_k141_767135_4	catechin	21	0.0118056	K01895_acetyl-CoA_synthetase_[EC:6.2.1.1]_[RN:R00235]_	acs	AcCoASyn	Acetate	d__Archaea;p__Methanobacteriota;c__Methanobacteria;o__Methanobacteriales;f__Methanobacteriaceae;g__Methanobacterium_B;s__Methanobacterium_B sp003162655
Fen.Labelled.R2.T1.F2.trimmomatic.megahit_bin.33_75.70_4.00	Fen.Labelled.R2.T1.F2.trimmomatic.megahit_bin.33_75.70_4.00_k141_597721_5	catechin	21	0.0421209	K00194_acetyl-CoA_decarbonylase/synthase_complex_[EC:2.3.1.-]_[RN:R09096]	acsD	ACSCODH	Acetate	d__Archaea;p__Methanobacteriota;c__Methanobacteria;o__Methanobacteriales;f__Methanobacteriaceae;g__Methanobacterium_B;s__Methanobacterium_B sp003162655
Fen.Labelled.R2.T1.F2.trimmomatic.megahit_bin.33_75.70_4.00	Fen.Labelled.R2.T1.F2.trimmomatic.megahit_bin.33_75.70_4.00_k141_898295_3	catechin	21	0.00485477	K00193_acetyl-CoA_decarbonylase/synthase_complex_[EC:2.3.1.-]_[RN:R09096]	cdhC	ACSCODH	Acetate	d__Archaea;p__Methanobacteriota;c__Methanobacteria;o__Methanobacteriales;f__Methanobacteriaceae;g__Methanobacterium_B;s__Methanobacterium_B sp003162655
Fen.Labelled.R2.T1.F2.trimmomatic.megahit_bin.33_75.70_4.00	Fen.Labelled.R2.T1.F2.trimmomatic.megahit_bin.33_75.70_4.00_k141_141942_4	catechin	21	0.0379874	K14107_energy-converting_hydrogenase_A_subunit_P	EhaP	EhaHydrogenase	EhaHydrogenase	d__Archaea;p__Methanobacteriota;c__Methanobacteria;o__Methanobacteriales;f__Methanobacteriaceae;g__Methanobacterium_B;s__Methanobacterium_B sp003162655
Fen.Labelled.R2.T1.F2.trimmomatic.megahit_bin.33_75.70_4.00	Fen.Labelled.R2.T1.F2.trimmomatic.megahit_bin.33_75.70_4.00_k141_141942_3	catechin	21	0.0128385	K14108_energy-converting_hydrogenase_A_subunit_Q	EhaQ	EhaHydrogenase	EhaHydrogenase	d__Archaea;p__Methanobacteriota;c__Methanobacteria;o__Methanobacteriales;f__Methanobacteriaceae;g__Methanobacterium_B;s__Methanobacterium_B sp003162655
Fen.Labelled.R2.T1.F2.trimmomatic.megahit_bin.33_75.70_4.00	Fen.Labelled.R2.T1.F2.trimmomatic.megahit_bin.33_75.70_4.00_k141_2100049_7	catechin	21	0.218329	K00440_coenzyme_F420_hydrogenase_subunit_alpha_[EC:1.12.98.1]	FrhA	FrhHydrogenase	F420_Hydrogenase	d__Archaea;p__Methanobacteriota;c__Methanobacteria;o__Methanobacteriales;f__Methanobacteriaceae;g__Methanobacterium_B;s__Methanobacterium_B sp003162655
Fen.Labelled.R2.T1.F2.trimmomatic.megahit_bin.33_75.70_4.00	Fen.Labelled.R2.T1.F2.trimmomatic.megahit_bin.33_75.70_4.00_k141_2100049_4	catechin	21	0.027918	K00441_coenzyme_F420_hydrogenase_subunit_beta_[EC:1.12.98.1]	FrhB	FrhHydrogenase	F420_Hydrogenase	d__Archaea;p__Methanobacteriota;c__Methanobacteria;o__Methanobacteriales;f__Methanobacteriaceae;g__Methanobacterium_B;s__Methanobacterium_B sp003162655
Fen.Labelled.R2.T1.F2.trimmomatic.megahit_bin.33_75.70_4.00	Fen.Labelled.R2.T1.F2.trimmomatic.megahit_bin.33_75.70_4.00_k141_2100049_6	catechin	21	0.0668763	K00442_coenzyme_F420_hydrogenase_subunit_delta	FrhD	FrhHydrogenase	F420_Hydrogenase	d__Archaea;p__Methanobacteriota;c__Methanobacteria;o__Methanobacteriales;f__Methanobacteriaceae;g__Methanobacterium_B;s__Methanobacterium_B sp003162655
Fen.Labelled.R2.T1.F2.trimmomatic.megahit_bin.33_75.70_4.00	Fen.Labelled.R2.T1.F2.trimmomatic.megahit_bin.33_75.70_4.00_k141_2100049_5	catechin	21	0.120985	K00443_coenzyme_F420_hydrogenase_subunit_gamma_[EC:1.12.98.1]	FrhG	FrhHydrogenase	F420_Hydrogenase	d__Archaea;p__Methanobacteriota;c__Methanobacteria;o__Methanobacteriales;f__Methanobacteriaceae;g__Methanobacterium_B;s__Methanobacterium_B sp003162655
Fen.Labelled.R2.T1.F2.trimmomatic.megahit_bin.33_75.70_4.00	Fen.Labelled.R2.T1.F2.trimmomatic.megahit_bin.33_75.70_4.00_k141_129303_10	catechin	21	0.0426979	K03388_heterodisulfide_reductase_2_[EC:1.8.7.3_1.8.98.4_1.8.98.5_1.8.98.6]_[RN:R11928_R11931_R11943_R11944]	HdrA2	HdrA2B2C2	HeterodisulfideReductase	d__Archaea;p__Methanobacteriota;c__Methanobacteria;o__Methanobacteriales;f__Methanobacteriaceae;g__Methanobacterium_B;s__Methanobacterium_B sp003162655
Fen.Labelled.R2.T1.F2.trimmomatic.megahit_bin.33_75.70_4.00	Fen.Labelled.R2.T1.F2.trimmomatic.megahit_bin.33_75.70_4.00_k141_1501163_3	catechin	21	0.122704	K03389_heterodisulfide_reductase_2_[EC:1.8.7.3_1.8.98.4_1.8.98.5_1.8.98.6]_[RN:R11928_R11931_R11943_R11944]	HdrB2	HdrA2B2C2	HeterodisulfideReductase	d__Archaea;p__Methanobacteriota;c__Methanobacteria;o__Methanobacteriales;f__Methanobacteriaceae;g__Methanobacterium_B;s__Methanobacterium_B sp003162655
Fen.Labelled.R2.T1.F2.trimmomatic.megahit_bin.33_75.70_4.00	Fen.Labelled.R2.T1.F2.trimmomatic.megahit_bin.33_75.70_4.00_k141_1501163_2	catechin	21	0.0411878	K03390_heterodisulfide_reductase_2_[EC:1.8.7.3_1.8.98.4_1.8.98.5_1.8.98.6]_[RN:R11928_R11931_R11943_R11944]	HdrC2	HdrA2B2C2	HeterodisulfideReductase	d__Archaea;p__Methanobacteriota;c__Methanobacteria;o__Methanobacteriales;f__Methanobacteriaceae;g__Methanobacterium_B;s__Methanobacterium_B sp003162655
Fen.Labelled.R2.T1.F2.trimmomatic.megahit_bin.33_75.70_4.00	Fen.Labelled.R2.T1.F2.trimmomatic.megahit_bin.33_75.70_4.00_k141_1892428_1	catechin	21	0.0122097	K14126_F420-non-reducing_hydrogenase_[EC:1.8.98.5]_[RN:R11943]	MvhA	MvhHydrogenase	MvhHydrogenase	d__Archaea;p__Methanobacteriota;c__Methanobacteria;o__Methanobacteriales;f__Methanobacteriaceae;g__Methanobacterium_B;s__Methanobacterium_B sp003162655
Fen.Labelled.R2.T1.F2.trimmomatic.megahit_bin.33_75.70_4.00	Fen.Labelled.R2.T1.F2.trimmomatic.megahit_bin.33_75.70_4.00_k141_1588894_4	catechin	21	0.0131745	K00205_4Fe-4S_ferredoxin_	FwdH	4Fe4S_Fd	WLP	d__Archaea;p__Methanobacteriota;c__Methanobacteria;o__Methanobacteriales;f__Methanobacteriaceae;g__Methanobacterium_B;s__Methanobacterium_B sp003162655
Fen.Labelled.R2.T1.F2.trimmomatic.megahit_bin.33_75.70_4.00	Fen.Labelled.R2.T1.F2.trimmomatic.megahit_bin.33_75.70_4.00_k141_472258_4	catechin	21	0.0277799	K00672_formylmethanofuran--tetrahydromethanopterin_N-formyltransferase_[EC:2.3.1.101]_[RN:R03390]_	ftr	Ftr	WLP	d__Archaea;p__Methanobacteriota;c__Methanobacteria;o__Methanobacteriales;f__Methanobacteriaceae;g__Methanobacterium_B;s__Methanobacterium_B sp003162655
Fen.Labelled.R2.T1.F2.trimmomatic.megahit_bin.33_75.70_4.00	Fen.Labelled.R2.T1.F2.trimmomatic.megahit_bin.33_75.70_4.00_k141_597721_4	catechin	35	0.00361504	K00197_acetyl-CoA_decarbonylase/synthase_complex_[EC:2.3.1.-]_[RN:R09096]	acsC	ACSCODH	Acetate	d__Archaea;p__Methanobacteriota;c__Methanobacteria;o__Methanobacteriales;f__Methanobacteriaceae;g__Methanobacterium_B;s__Methanobacterium_B sp003162655
Fen.Labelled.R2.T1.F2.trimmomatic.megahit_bin.33_75.70_4.00	Fen.Labelled.R2.T1.F2.trimmomatic.megahit_bin.33_75.70_4.00_k141_141942_4	catechin	35	0.0103236	K14107_energy-converting_hydrogenase_A_subunit_P	EhaP	EhaHydrogenase	EhaHydrogenase	d__Archaea;p__Methanobacteriota;c__Methanobacteria;o__Methanobacteriales;f__Methanobacteriaceae;g__Methanobacterium_B;s__Methanobacterium_B sp003162655
Fen.Labelled.R2.T1.F2.trimmomatic.megahit_bin.33_75.70_4.00	Fen.Labelled.R2.T1.F2.trimmomatic.megahit_bin.33_75.70_4.00_k141_38477_3	catechin	35	0.0050971	K14124_energy-converting_hydrogenase_B_subunit_O	EhbO	EhbHydrogenase	EhbHydrogenase	d__Archaea;p__Methanobacteriota;c__Methanobacteria;o__Methanobacteriales;f__Methanobacteriaceae;g__Methanobacterium_B;s__Methanobacterium_B sp003162655
Fen.Labelled.R2.T1.F2.trimmomatic.megahit_bin.33_75.70_4.00	Fen.Labelled.R2.T1.F2.trimmomatic.megahit_bin.33_75.70_4.00_k141_2100049_7	catechin	35	0.0785231	K00440_coenzyme_F420_hydrogenase_subunit_alpha_[EC:1.12.98.1]	FrhA	FrhHydrogenase	F420_Hydrogenase	d__Archaea;p__Methanobacteriota;c__Methanobacteria;o__Methanobacteriales;f__Methanobacteriaceae;g__Methanobacterium_B;s__Methanobacterium_B sp003162655
Fen.Labelled.R2.T1.F2.trimmomatic.megahit_bin.33_75.70_4.00	Fen.Labelled.R2.T1.F2.trimmomatic.megahit_bin.33_75.70_4.00_k141_2100049_4	catechin	35	0.0115202	K00441_coenzyme_F420_hydrogenase_subunit_beta_[EC:1.12.98.1]	FrhB	FrhHydrogenase	F420_Hydrogenase	d__Archaea;p__Methanobacteriota;c__Methanobacteria;o__Methanobacteriales;f__Methanobacteriaceae;g__Methanobacterium_B;s__Methanobacterium_B sp003162655
Fen.Labelled.R2.T1.F2.trimmomatic.megahit_bin.33_75.70_4.00	Fen.Labelled.R2.T1.F2.trimmomatic.megahit_bin.33_75.70_4.00_k141_2100049_6	catechin	35	0.102078	K00442_coenzyme_F420_hydrogenase_subunit_delta	FrhD	FrhHydrogenase	F420_Hydrogenase	d__Archaea;p__Methanobacteriota;c__Methanobacteria;o__Methanobacteriales;f__Methanobacteriaceae;g__Methanobacterium_B;s__Methanobacterium_B sp003162655
Fen.Labelled.R2.T1.F2.trimmomatic.megahit_bin.33_75.70_4.00	Fen.Labelled.R2.T1.F2.trimmomatic.megahit_bin.33_75.70_4.00_k141_2100049_5	catechin	35	0.0744078	K00443_coenzyme_F420_hydrogenase_subunit_gamma_[EC:1.12.98.1]	FrhG	FrhHydrogenase	F420_Hydrogenase	d__Archaea;p__Methanobacteriota;c__Methanobacteria;o__Methanobacteriales;f__Methanobacteriaceae;g__Methanobacterium_B;s__Methanobacterium_B sp003162655
Fen.Labelled.R2.T1.F2.trimmomatic.megahit_bin.33_75.70_4.00	Fen.Labelled.R2.T1.F2.trimmomatic.megahit_bin.33_75.70_4.00_k141_129303_10	catechin	35	0.0828632	K03388_heterodisulfide_reductase_2_[EC:1.8.7.3_1.8.98.4_1.8.98.5_1.8.98.6]_[RN:R11928_R11931_R11943_R11944]	HdrA2	HdrA2B2C2	HeterodisulfideReductase	d__Archaea;p__Methanobacteriota;c__Methanobacteria;o__Methanobacteriales;f__Methanobacteriaceae;g__Methanobacterium_B;s__Methanobacterium_B sp003162655
Fen.Labelled.R2.T1.F2.trimmomatic.megahit_bin.33_75.70_4.00	Fen.Labelled.R2.T1.F2.trimmomatic.megahit_bin.33_75.70_4.00_k141_1501163_3	catechin	35	0.039379	K03389_heterodisulfide_reductase_2_[EC:1.8.7.3_1.8.98.4_1.8.98.5_1.8.98.6]_[RN:R11928_R11931_R11943_R11944]	HdrB2	HdrA2B2C2	HeterodisulfideReductase	d__Archaea;p__Methanobacteriota;c__Methanobacteria;o__Methanobacteriales;f__Methanobacteriaceae;g__Methanobacterium_B;s__Methanobacterium_B sp003162655
Fen.Labelled.R2.T1.F2.trimmomatic.megahit_bin.33_75.70_4.00	Fen.Labelled.R2.T1.F2.trimmomatic.megahit_bin.33_75.70_4.00_k141_1501163_2	catechin	35	0.0228589	K03390_heterodisulfide_reductase_2_[EC:1.8.7.3_1.8.98.4_1.8.98.5_1.8.98.6]_[RN:R11928_R11931_R11943_R11944]	HdrC2	HdrA2B2C2	HeterodisulfideReductase	d__Archaea;p__Methanobacteriota;c__Methanobacteria;o__Methanobacteriales;f__Methanobacteriaceae;g__Methanobacterium_B;s__Methanobacterium_B sp003162655
Fen.Labelled.R2.T1.F2.trimmomatic.megahit_bin.33_75.70_4.00	Fen.Labelled.R2.T1.F2.trimmomatic.megahit_bin.33_75.70_4.00_k141_1040571_2	catechin	35	0.018484	K08264_heterodisulfide_reductase_[EC:1.8.98.1]_[RN:R04540]	HdrD	HdrDE	HeterodisulfideReductase	d__Archaea;p__Methanobacteriota;c__Methanobacteria;o__Methanobacteriales;f__Methanobacteriaceae;g__Methanobacterium_B;s__Methanobacterium_B sp003162655
Fen.Labelled.R2.T1.F2.trimmomatic.megahit_bin.33_75.70_4.00	Fen.Labelled.R2.T1.F2.trimmomatic.megahit_bin.33_75.70_4.00_k141_1892428_1	catechin	35	0.0174125	K14126_F420-non-reducing_hydrogenase_[EC:1.8.98.5]_[RN:R11943]	MvhA	MvhHydrogenase	MvhHydrogenase	d__Archaea;p__Methanobacteriota;c__Methanobacteria;o__Methanobacteriales;f__Methanobacteriaceae;g__Methanobacterium_B;s__Methanobacterium_B sp003162655
Fen.Labelled.R2.T1.F2.trimmomatic.megahit_bin.33_75.70_4.00	Fen.Labelled.R2.T1.F2.trimmomatic.megahit_bin.33_75.70_4.00_k141_1588894_4	catechin	35	0.00952999	K00205_4Fe-4S_ferredoxin_	FwdH	4Fe4S_Fd	WLP	d__Archaea;p__Methanobacteriota;c__Methanobacteria;o__Methanobacteriales;f__Methanobacteriaceae;g__Methanobacterium_B;s__Methanobacterium_B sp003162655
Fen.Labelled.R2.T1.F2.trimmomatic.megahit_bin.33_75.70_4.00	Fen.Labelled.R2.T1.F2.trimmomatic.megahit_bin.33_75.70_4.00_k141_472258_4	catechin	35	0.00893785	K00672_formylmethanofuran--tetrahydromethanopterin_N-formyltransferase_[EC:2.3.1.101]_[RN:R03390]_	ftr	Ftr	WLP	d__Archaea;p__Methanobacteriota;c__Methanobacteria;o__Methanobacteriales;f__Methanobacteriaceae;g__Methanobacterium_B;s__Methanobacterium_B sp003162655
Fen.Labelled.R2.T1.F2.trimmomatic.megahit_bin.33_75.70_4.00	Fen.Labelled.R2.T1.F2.trimmomatic.megahit_bin.33_75.70_4.00_k141_597721_5	unamended	0	0.0135208	K00194_acetyl-CoA_decarbonylase/synthase_complex_[EC:2.3.1.-]_[RN:R09096]	acsD	ACSCODH	Acetate	d__Archaea;p__Methanobacteriota;c__Methanobacteria;o__Methanobacteriales;f__Methanobacteriaceae;g__Methanobacterium_B;s__Methanobacterium_B sp003162655
Fen.Labelled.R2.T1.F2.trimmomatic.megahit_bin.33_75.70_4.00	Fen.Labelled.R2.T1.F2.trimmomatic.megahit_bin.33_75.70_4.00_k141_898295_3	unamended	0	0.0164805	K00193_acetyl-CoA_decarbonylase/synthase_complex_[EC:2.3.1.-]_[RN:R09096]	cdhC	ACSCODH	Acetate	d__Archaea;p__Methanobacteriota;c__Methanobacteria;o__Methanobacteriales;f__Methanobacteriaceae;g__Methanobacterium_B;s__Methanobacterium_B sp003162655
Fen.Labelled.R2.T1.F2.trimmomatic.megahit_bin.33_75.70_4.00	Fen.Labelled.R2.T1.F2.trimmomatic.megahit_bin.33_75.70_4.00_k141_141942_6	unamended	0	0.0085499	K14105_energy-converting_hydrogenase_A_subunit_N	EhaN	EhaHydrogenase	EhaHydrogenase	d__Archaea;p__Methanobacteriota;c__Methanobacteria;o__Methanobacteriales;f__Methanobacteriaceae;g__Methanobacterium_B;s__Methanobacterium_B sp003162655
Fen.Labelled.R2.T1.F2.trimmomatic.megahit_bin.33_75.70_4.00	Fen.Labelled.R2.T1.F2.trimmomatic.megahit_bin.33_75.70_4.00_k141_2100049_7	unamended	0	0.0615938	K00440_coenzyme_F420_hydrogenase_subunit_alpha_[EC:1.12.98.1]	FrhA	FrhHydrogenase	F420_Hydrogenase	d__Archaea;p__Methanobacteriota;c__Methanobacteria;o__Methanobacteriales;f__Methanobacteriaceae;g__Methanobacterium_B;s__Methanobacterium_B sp003162655
Fen.Labelled.R2.T1.F2.trimmomatic.megahit_bin.33_75.70_4.00	Fen.Labelled.R2.T1.F2.trimmomatic.megahit_bin.33_75.70_4.00_k141_2100049_4	unamended	0	0.00419597	K00441_coenzyme_F420_hydrogenase_subunit_beta_[EC:1.12.98.1]	FrhB	FrhHydrogenase	F420_Hydrogenase	d__Archaea;p__Methanobacteriota;c__Methanobacteria;o__Methanobacteriales;f__Methanobacteriaceae;g__Methanobacterium_B;s__Methanobacterium_B sp003162655
Fen.Labelled.R2.T1.F2.trimmomatic.megahit_bin.33_75.70_4.00	Fen.Labelled.R2.T1.F2.trimmomatic.megahit_bin.33_75.70_4.00_k141_2100049_6	unamended	0	0.0412124	K00442_coenzyme_F420_hydrogenase_subunit_delta	FrhD	FrhHydrogenase	F420_Hydrogenase	d__Archaea;p__Methanobacteriota;c__Methanobacteria;o__Methanobacteriales;f__Methanobacteriaceae;g__Methanobacterium_B;s__Methanobacterium_B sp003162655
Fen.Labelled.R2.T1.F2.trimmomatic.megahit_bin.33_75.70_4.00	Fen.Labelled.R2.T1.F2.trimmomatic.megahit_bin.33_75.70_4.00_k141_2100049_5	unamended	0	0.0379194	K00443_coenzyme_F420_hydrogenase_subunit_gamma_[EC:1.12.98.1]	FrhG	FrhHydrogenase	F420_Hydrogenase	d__Archaea;p__Methanobacteriota;c__Methanobacteria;o__Methanobacteriales;f__Methanobacteriaceae;g__Methanobacterium_B;s__Methanobacterium_B sp003162655
Fen.Labelled.R2.T1.F2.trimmomatic.megahit_bin.33_75.70_4.00	Fen.Labelled.R2.T1.F2.trimmomatic.megahit_bin.33_75.70_4.00_k141_129303_10	unamended	0	0.0182035	K03388_heterodisulfide_reductase_2_[EC:1.8.7.3_1.8.98.4_1.8.98.5_1.8.98.6]_[RN:R11928_R11931_R11943_R11944]	HdrA2	HdrA2B2C2	HeterodisulfideReductase	d__Archaea;p__Methanobacteriota;c__Methanobacteria;o__Methanobacteriales;f__Methanobacteriaceae;g__Methanobacterium_B;s__Methanobacterium_B sp003162655
Fen.Labelled.R2.T1.F2.trimmomatic.megahit_bin.33_75.70_4.00	Fen.Labelled.R2.T1.F2.trimmomatic.megahit_bin.33_75.70_4.00_k141_1501163_3	unamended	0	0.0167945	K03389_heterodisulfide_reductase_2_[EC:1.8.7.3_1.8.98.4_1.8.98.5_1.8.98.6]_[RN:R11928_R11931_R11943_R11944]	HdrB2	HdrA2B2C2	HeterodisulfideReductase	d__Archaea;p__Methanobacteriota;c__Methanobacteria;o__Methanobacteriales;f__Methanobacteriaceae;g__Methanobacterium_B;s__Methanobacterium_B sp003162655
Fen.Labelled.R2.T1.F2.trimmomatic.megahit_bin.33_75.70_4.00	Fen.Labelled.R2.T1.F2.trimmomatic.megahit_bin.33_75.70_4.00_k141_1501163_2	unamended	0	0.0345356	K03390_heterodisulfide_reductase_2_[EC:1.8.7.3_1.8.98.4_1.8.98.5_1.8.98.6]_[RN:R11928_R11931_R11943_R11944]	HdrC2	HdrA2B2C2	HeterodisulfideReductase	d__Archaea;p__Methanobacteriota;c__Methanobacteria;o__Methanobacteriales;f__Methanobacteriaceae;g__Methanobacterium_B;s__Methanobacterium_B sp003162655
Fen.Labelled.R2.T1.F2.trimmomatic.megahit_bin.33_75.70_4.00	Fen.Labelled.R2.T1.F2.trimmomatic.megahit_bin.33_75.70_4.00_k141_1892428_1	unamended	0	0.0105422	K14126_F420-non-reducing_hydrogenase_[EC:1.8.98.5]_[RN:R11943]	MvhA	MvhHydrogenase	MvhHydrogenase	d__Archaea;p__Methanobacteriota;c__Methanobacteria;o__Methanobacteriales;f__Methanobacteriaceae;g__Methanobacterium_B;s__Methanobacterium_B sp003162655
Fen.Labelled.R2.T1.F2.trimmomatic.megahit_bin.33_75.70_4.00	Fen.Labelled.R2.T1.F2.trimmomatic.megahit_bin.33_75.70_4.00_k141_1588894_4	unamended	0	0.00350654	K00205_4Fe-4S_ferredoxin_	FwdH	4Fe4S_Fd	WLP	d__Archaea;p__Methanobacteriota;c__Methanobacteria;o__Methanobacteriales;f__Methanobacteriaceae;g__Methanobacterium_B;s__Methanobacterium_B sp003162655
Fen.Labelled.R2.T1.F2.trimmomatic.megahit_bin.33_75.70_4.00	Fen.Labelled.R2.T1.F2.trimmomatic.megahit_bin.33_75.70_4.00_k141_472258_4	unamended	0	0.0065535	K00672_formylmethanofuran--tetrahydromethanopterin_N-formyltransferase_[EC:2.3.1.101]_[RN:R03390]_	ftr	Ftr	WLP	d__Archaea;p__Methanobacteriota;c__Methanobacteria;o__Methanobacteriales;f__Methanobacteriaceae;g__Methanobacterium_B;s__Methanobacterium_B sp003162655
Fen.Labelled.R2.T1.F2.trimmomatic.megahit_bin.33_75.70_4.00	Fen.Labelled.R2.T1.F2.trimmomatic.megahit_bin.33_75.70_4.00_k141_767135_4	unamended	7	0.0148378	K01895_acetyl-CoA_synthetase_[EC:6.2.1.1]_[RN:R00235]_	acs	AcCoASyn	Acetate	d__Archaea;p__Methanobacteriota;c__Methanobacteria;o__Methanobacteriales;f__Methanobacteriaceae;g__Methanobacterium_B;s__Methanobacterium_B sp003162655
Fen.Labelled.R2.T1.F2.trimmomatic.megahit_bin.33_75.70_4.00	Fen.Labelled.R2.T1.F2.trimmomatic.megahit_bin.33_75.70_4.00_k141_141942_4	unamended	7	0.0169731	K14107_energy-converting_hydrogenase_A_subunit_P	EhaP	EhaHydrogenase	EhaHydrogenase	d__Archaea;p__Methanobacteriota;c__Methanobacteria;o__Methanobacteriales;f__Methanobacteriaceae;g__Methanobacterium_B;s__Methanobacterium_B sp003162655
Fen.Labelled.R2.T1.F2.trimmomatic.megahit_bin.33_75.70_4.00	Fen.Labelled.R2.T1.F2.trimmomatic.megahit_bin.33_75.70_4.00_k141_1287402_4	unamended	7	0.0354694	K14120_energy-converting_hydrogenase_B_subunitK	EhbK	EhbHydrogenase	EhbHydrogenase	d__Archaea;p__Methanobacteriota;c__Methanobacteria;o__Methanobacteriales;f__Methanobacteriaceae;g__Methanobacterium_B;s__Methanobacterium_B sp003162655
Fen.Labelled.R2.T1.F2.trimmomatic.megahit_bin.33_75.70_4.00	Fen.Labelled.R2.T1.F2.trimmomatic.megahit_bin.33_75.70_4.00_k141_38477_3	unamended	7	0.00304983	K14124_energy-converting_hydrogenase_B_subunit_O	EhbO	EhbHydrogenase	EhbHydrogenase	d__Archaea;p__Methanobacteriota;c__Methanobacteria;o__Methanobacteriales;f__Methanobacteriaceae;g__Methanobacterium_B;s__Methanobacterium_B sp003162655
Fen.Labelled.R2.T1.F2.trimmomatic.megahit_bin.33_75.70_4.00	Fen.Labelled.R2.T1.F2.trimmomatic.megahit_bin.33_75.70_4.00_k141_2100049_7	unamended	7	0.129551	K00440_coenzyme_F420_hydrogenase_subunit_alpha_[EC:1.12.98.1]	FrhA	FrhHydrogenase	F420_Hydrogenase	d__Archaea;p__Methanobacteriota;c__Methanobacteria;o__Methanobacteriales;f__Methanobacteriaceae;g__Methanobacterium_B;s__Methanobacterium_B sp003162655
Fen.Labelled.R2.T1.F2.trimmomatic.megahit_bin.33_75.70_4.00	Fen.Labelled.R2.T1.F2.trimmomatic.megahit_bin.33_75.70_4.00_k141_2100049_4	unamended	7	0.0379751	K00441_coenzyme_F420_hydrogenase_subunit_beta_[EC:1.12.98.1]	FrhB	FrhHydrogenase	F420_Hydrogenase	d__Archaea;p__Methanobacteriota;c__Methanobacteria;o__Methanobacteriales;f__Methanobacteriaceae;g__Methanobacterium_B;s__Methanobacterium_B sp003162655
Fen.Labelled.R2.T1.F2.trimmomatic.megahit_bin.33_75.70_4.00	Fen.Labelled.R2.T1.F2.trimmomatic.megahit_bin.33_75.70_4.00_k141_2100049_6	unamended	7	0.147437	K00442_coenzyme_F420_hydrogenase_subunit_delta	FrhD	FrhHydrogenase	F420_Hydrogenase	d__Archaea;p__Methanobacteriota;c__Methanobacteria;o__Methanobacteriales;f__Methanobacteriaceae;g__Methanobacterium_B;s__Methanobacterium_B sp003162655
Fen.Labelled.R2.T1.F2.trimmomatic.megahit_bin.33_75.70_4.00	Fen.Labelled.R2.T1.F2.trimmomatic.megahit_bin.33_75.70_4.00_k141_2100049_5	unamended	7	0.0665605	K00443_coenzyme_F420_hydrogenase_subunit_gamma_[EC:1.12.98.1]	FrhG	FrhHydrogenase	F420_Hydrogenase	d__Archaea;p__Methanobacteriota;c__Methanobacteria;o__Methanobacteriales;f__Methanobacteriaceae;g__Methanobacterium_B;s__Methanobacterium_B sp003162655
Fen.Labelled.R2.T1.F2.trimmomatic.megahit_bin.33_75.70_4.00	Fen.Labelled.R2.T1.F2.trimmomatic.megahit_bin.33_75.70_4.00_k141_129303_10	unamended	7	0.045545	K03388_heterodisulfide_reductase_2_[EC:1.8.7.3_1.8.98.4_1.8.98.5_1.8.98.6]_[RN:R11928_R11931_R11943_R11944]	HdrA2	HdrA2B2C2	HeterodisulfideReductase	d__Archaea;p__Methanobacteriota;c__Methanobacteria;o__Methanobacteriales;f__Methanobacteriaceae;g__Methanobacterium_B;s__Methanobacterium_B sp003162655
Fen.Labelled.R2.T1.F2.trimmomatic.megahit_bin.33_75.70_4.00	Fen.Labelled.R2.T1.F2.trimmomatic.megahit_bin.33_75.70_4.00_k141_1501163_3	unamended	7	0.206433	K03389_heterodisulfide_reductase_2_[EC:1.8.7.3_1.8.98.4_1.8.98.5_1.8.98.6]_[RN:R11928_R11931_R11943_R11944]	HdrB2	HdrA2B2C2	HeterodisulfideReductase	d__Archaea;p__Methanobacteriota;c__Methanobacteria;o__Methanobacteriales;f__Methanobacteriaceae;g__Methanobacterium_B;s__Methanobacterium_B sp003162655
Fen.Labelled.R2.T1.F2.trimmomatic.megahit_bin.33_75.70_4.00	Fen.Labelled.R2.T1.F2.trimmomatic.megahit_bin.33_75.70_4.00_k141_1501163_2	unamended	7	0.00808196	K03390_heterodisulfide_reductase_2_[EC:1.8.7.3_1.8.98.4_1.8.98.5_1.8.98.6]_[RN:R11928_R11931_R11943_R11944]	HdrC2	HdrA2B2C2	HeterodisulfideReductase	d__Archaea;p__Methanobacteriota;c__Methanobacteria;o__Methanobacteriales;f__Methanobacteriaceae;g__Methanobacterium_B;s__Methanobacterium_B sp003162655
Fen.Labelled.R2.T1.F2.trimmomatic.megahit_bin.33_75.70_4.00	Fen.Labelled.R2.T1.F2.trimmomatic.megahit_bin.33_75.70_4.00_k141_1892428_1	unamended	7	0.0397821	K14126_F420-non-reducing_hydrogenase_[EC:1.8.98.5]_[RN:R11943]	MvhA	MvhHydrogenase	MvhHydrogenase	d__Archaea;p__Methanobacteriota;c__Methanobacteria;o__Methanobacteriales;f__Methanobacteriaceae;g__Methanobacterium_B;s__Methanobacterium_B sp003162655
Fen.Labelled.R2.T1.F2.trimmomatic.megahit_bin.33_75.70_4.00	Fen.Labelled.R2.T1.F2.trimmomatic.megahit_bin.33_75.70_4.00_k141_1588894_4	unamended	7	0.0211002	K00205_4Fe-4S_ferredoxin_	FwdH	4Fe4S_Fd	WLP	d__Archaea;p__Methanobacteriota;c__Methanobacteria;o__Methanobacteriales;f__Methanobacteriaceae;g__Methanobacterium_B;s__Methanobacterium_B sp003162655
Fen.Labelled.R2.T1.F2.trimmomatic.megahit_bin.33_75.70_4.00	Fen.Labelled.R2.T1.F2.trimmomatic.megahit_bin.33_75.70_4.00_k141_767135_4	unamended	14	0.0224462	K01895_acetyl-CoA_synthetase_[EC:6.2.1.1]_[RN:R00235]_	acs	AcCoASyn	Acetate	d__Archaea;p__Methanobacteriota;c__Methanobacteria;o__Methanobacteriales;f__Methanobacteriaceae;g__Methanobacterium_B;s__Methanobacterium_B sp003162655
Fen.Labelled.R2.T1.F2.trimmomatic.megahit_bin.33_75.70_4.00	Fen.Labelled.R2.T1.F2.trimmomatic.megahit_bin.33_75.70_4.00_k141_597721_4	unamended	14	0.0190831	K00197_acetyl-CoA_decarbonylase/synthase_complex_[EC:2.3.1.-]_[RN:R09096]	acsC	ACSCODH	Acetate	d__Archaea;p__Methanobacteriota;c__Methanobacteria;o__Methanobacteriales;f__Methanobacteriaceae;g__Methanobacterium_B;s__Methanobacterium_B sp003162655
Fen.Labelled.R2.T1.F2.trimmomatic.megahit_bin.33_75.70_4.00	Fen.Labelled.R2.T1.F2.trimmomatic.megahit_bin.33_75.70_4.00_k141_898295_3	unamended	14	0.00461331	K00193_acetyl-CoA_decarbonylase/synthase_complex_[EC:2.3.1.-]_[RN:R09096]	cdhC	ACSCODH	Acetate	d__Archaea;p__Methanobacteriota;c__Methanobacteria;o__Methanobacteriales;f__Methanobacteriaceae;g__Methanobacterium_B;s__Methanobacterium_B sp003162655
Fen.Labelled.R2.T1.F2.trimmomatic.megahit_bin.33_75.70_4.00	Fen.Labelled.R2.T1.F2.trimmomatic.megahit_bin.33_75.70_4.00_k141_141942_6	unamended	14	0.14524	K14105_energy-converting_hydrogenase_A_subunit_N	EhaN	EhaHydrogenase	EhaHydrogenase	d__Archaea;p__Methanobacteriota;c__Methanobacteria;o__Methanobacteriales;f__Methanobacteriaceae;g__Methanobacterium_B;s__Methanobacterium_B sp003162655
Fen.Labelled.R2.T1.F2.trimmomatic.megahit_bin.33_75.70_4.00	Fen.Labelled.R2.T1.F2.trimmomatic.megahit_bin.33_75.70_4.00_k141_141942_5	unamended	14	0.0200879	K14106_energy-converting_hydrogenase_A_subunit_O	EhaO	EhaHydrogenase	EhaHydrogenase	d__Archaea;p__Methanobacteriota;c__Methanobacteria;o__Methanobacteriales;f__Methanobacteriaceae;g__Methanobacterium_B;s__Methanobacterium_B sp003162655
Fen.Labelled.R2.T1.F2.trimmomatic.megahit_bin.33_75.70_4.00	Fen.Labelled.R2.T1.F2.trimmomatic.megahit_bin.33_75.70_4.00_k141_141942_4	unamended	14	0.0193279	K14107_energy-converting_hydrogenase_A_subunit_P	EhaP	EhaHydrogenase	EhaHydrogenase	d__Archaea;p__Methanobacteriota;c__Methanobacteria;o__Methanobacteriales;f__Methanobacteriaceae;g__Methanobacterium_B;s__Methanobacterium_B sp003162655
Fen.Labelled.R2.T1.F2.trimmomatic.megahit_bin.33_75.70_4.00	Fen.Labelled.R2.T1.F2.trimmomatic.megahit_bin.33_75.70_4.00_k141_141942_3	unamended	14	0.0321355	K14108_energy-converting_hydrogenase_A_subunit_Q	EhaQ	EhaHydrogenase	EhaHydrogenase	d__Archaea;p__Methanobacteriota;c__Methanobacteria;o__Methanobacteriales;f__Methanobacteriaceae;g__Methanobacterium_B;s__Methanobacterium_B sp003162655
Fen.Labelled.R2.T1.F2.trimmomatic.megahit_bin.33_75.70_4.00	Fen.Labelled.R2.T1.F2.trimmomatic.megahit_bin.33_75.70_4.00_k141_1287402_4	unamended	14	0.0163155	K14120_energy-converting_hydrogenase_B_subunitK	EhbK	EhbHydrogenase	EhbHydrogenase	d__Archaea;p__Methanobacteriota;c__Methanobacteria;o__Methanobacteriales;f__Methanobacteriaceae;g__Methanobacterium_B;s__Methanobacterium_B sp003162655
Fen.Labelled.R2.T1.F2.trimmomatic.megahit_bin.33_75.70_4.00	Fen.Labelled.R2.T1.F2.trimmomatic.megahit_bin.33_75.70_4.00_k141_38477_3	unamended	14	0.0168346	K14124_energy-converting_hydrogenase_B_subunit_O	EhbO	EhbHydrogenase	EhbHydrogenase	d__Archaea;p__Methanobacteriota;c__Methanobacteria;o__Methanobacteriales;f__Methanobacteriaceae;g__Methanobacterium_B;s__Methanobacterium_B sp003162655
Fen.Labelled.R2.T1.F2.trimmomatic.megahit_bin.33_75.70_4.00	Fen.Labelled.R2.T1.F2.trimmomatic.megahit_bin.33_75.70_4.00_k141_2100049_7	unamended	14	0.385413	K00440_coenzyme_F420_hydrogenase_subunit_alpha_[EC:1.12.98.1]	FrhA	FrhHydrogenase	F420_Hydrogenase	d__Archaea;p__Methanobacteriota;c__Methanobacteria;o__Methanobacteriales;f__Methanobacteriaceae;g__Methanobacterium_B;s__Methanobacterium_B sp003162655
Fen.Labelled.R2.T1.F2.trimmomatic.megahit_bin.33_75.70_4.00	Fen.Labelled.R2.T1.F2.trimmomatic.megahit_bin.33_75.70_4.00_k141_1028126_4	unamended	14	0.028645	K00441_coenzyme_F420_hydrogenase_subunit_beta_[EC:1.12.98.1]	FrhB	FrhHydrogenase	F420_Hydrogenase	d__Archaea;p__Methanobacteriota;c__Methanobacteria;o__Methanobacteriales;f__Methanobacteriaceae;g__Methanobacterium_B;s__Methanobacterium_B sp003162655
Fen.Labelled.R2.T1.F2.trimmomatic.megahit_bin.33_75.70_4.00	Fen.Labelled.R2.T1.F2.trimmomatic.megahit_bin.33_75.70_4.00_k141_2100049_4	unamended	14	0.0764631	K00441_coenzyme_F420_hydrogenase_subunit_beta_[EC:1.12.98.1]	FrhB	FrhHydrogenase	F420_Hydrogenase	d__Archaea;p__Methanobacteriota;c__Methanobacteria;o__Methanobacteriales;f__Methanobacteriaceae;g__Methanobacterium_B;s__Methanobacterium_B sp003162655
Fen.Labelled.R2.T1.F2.trimmomatic.megahit_bin.33_75.70_4.00	Fen.Labelled.R2.T1.F2.trimmomatic.megahit_bin.33_75.70_4.00_k141_2100049_6	unamended	14	0.18163	K00442_coenzyme_F420_hydrogenase_subunit_delta	FrhD	FrhHydrogenase	F420_Hydrogenase	d__Archaea;p__Methanobacteriota;c__Methanobacteria;o__Methanobacteriales;f__Methanobacteriaceae;g__Methanobacterium_B;s__Methanobacterium_B sp003162655
Fen.Labelled.R2.T1.F2.trimmomatic.megahit_bin.33_75.70_4.00	Fen.Labelled.R2.T1.F2.trimmomatic.megahit_bin.33_75.70_4.00_k141_2100049_5	unamended	14	0.249247	K00443_coenzyme_F420_hydrogenase_subunit_gamma_[EC:1.12.98.1]	FrhG	FrhHydrogenase	F420_Hydrogenase	d__Archaea;p__Methanobacteriota;c__Methanobacteria;o__Methanobacteriales;f__Methanobacteriaceae;g__Methanobacterium_B;s__Methanobacterium_B sp003162655
Fen.Labelled.R2.T1.F2.trimmomatic.megahit_bin.33_75.70_4.00	Fen.Labelled.R2.T1.F2.trimmomatic.megahit_bin.33_75.70_4.00_k141_129303_10	unamended	14	0.128559	K03388_heterodisulfide_reductase_2_[EC:1.8.7.3_1.8.98.4_1.8.98.5_1.8.98.6]_[RN:R11928_R11931_R11943_R11944]	HdrA2	HdrA2B2C2	HeterodisulfideReductase	d__Archaea;p__Methanobacteriota;c__Methanobacteria;o__Methanobacteriales;f__Methanobacteriaceae;g__Methanobacterium_B;s__Methanobacterium_B sp003162655
Fen.Labelled.R2.T1.F2.trimmomatic.megahit_bin.33_75.70_4.00	Fen.Labelled.R2.T1.F2.trimmomatic.megahit_bin.33_75.70_4.00_k141_1501163_3	unamended	14	0.480939	K03389_heterodisulfide_reductase_2_[EC:1.8.7.3_1.8.98.4_1.8.98.5_1.8.98.6]_[RN:R11928_R11931_R11943_R11944]	HdrB2	HdrA2B2C2	HeterodisulfideReductase	d__Archaea;p__Methanobacteriota;c__Methanobacteria;o__Methanobacteriales;f__Methanobacteriaceae;g__Methanobacterium_B;s__Methanobacterium_B sp003162655
Fen.Labelled.R2.T1.F2.trimmomatic.megahit_bin.33_75.70_4.00	Fen.Labelled.R2.T1.F2.trimmomatic.megahit_bin.33_75.70_4.00_k141_1501163_2	unamended	14	0.136827	K03390_heterodisulfide_reductase_2_[EC:1.8.7.3_1.8.98.4_1.8.98.5_1.8.98.6]_[RN:R11928_R11931_R11943_R11944]	HdrC2	HdrA2B2C2	HeterodisulfideReductase	d__Archaea;p__Methanobacteriota;c__Methanobacteria;o__Methanobacteriales;f__Methanobacteriaceae;g__Methanobacterium_B;s__Methanobacterium_B sp003162655
Fen.Labelled.R2.T1.F2.trimmomatic.megahit_bin.33_75.70_4.00	Fen.Labelled.R2.T1.F2.trimmomatic.megahit_bin.33_75.70_4.00_k141_1892428_1	unamended	14	0.0243906	K14126_F420-non-reducing_hydrogenase_[EC:1.8.98.5]_[RN:R11943]	MvhA	MvhHydrogenase	MvhHydrogenase	d__Archaea;p__Methanobacteriota;c__Methanobacteria;o__Methanobacteriales;f__Methanobacteriaceae;g__Methanobacterium_B;s__Methanobacterium_B sp003162655
Fen.Labelled.R2.T1.F2.trimmomatic.megahit_bin.33_75.70_4.00	Fen.Labelled.R2.T1.F2.trimmomatic.megahit_bin.33_75.70_4.00_k141_1588894_4	unamended	14	0.0207325	K00205_4Fe-4S_ferredoxin_	FwdH	4Fe4S_Fd	WLP	d__Archaea;p__Methanobacteriota;c__Methanobacteria;o__Methanobacteriales;f__Methanobacteriaceae;g__Methanobacterium_B;s__Methanobacterium_B sp003162655
Fen.Labelled.R2.T1.F2.trimmomatic.megahit_bin.33_75.70_4.00	Fen.Labelled.R2.T1.F2.trimmomatic.megahit_bin.33_75.70_4.00_k141_472258_4	unamended	14	0.0183449	K00672_formylmethanofuran--tetrahydromethanopterin_N-formyltransferase_[EC:2.3.1.101]_[RN:R03390]_	ftr	Ftr	WLP	d__Archaea;p__Methanobacteriota;c__Methanobacteria;o__Methanobacteriales;f__Methanobacteriaceae;g__Methanobacterium_B;s__Methanobacterium_B sp003162655
Fen.Labelled.R2.T1.F2.trimmomatic.megahit_bin.33_75.70_4.00	Fen.Labelled.R2.T1.F2.trimmomatic.megahit_bin.33_75.70_4.00_k141_767135_4	unamended	21	0.016757	K01895_acetyl-CoA_synthetase_[EC:6.2.1.1]_[RN:R00235]_	acs	AcCoASyn	Acetate	d__Archaea;p__Methanobacteriota;c__Methanobacteria;o__Methanobacteriales;f__Methanobacteriaceae;g__Methanobacterium_B;s__Methanobacterium_B sp003162655
Fen.Labelled.R2.T1.F2.trimmomatic.megahit_bin.33_75.70_4.00	Fen.Labelled.R2.T1.F2.trimmomatic.megahit_bin.33_75.70_4.00_k141_597721_4	unamended	21	0.0460379	K00197_acetyl-CoA_decarbonylase/synthase_complex_[EC:2.3.1.-]_[RN:R09096]	acsC	ACSCODH	Acetate	d__Archaea;p__Methanobacteriota;c__Methanobacteria;o__Methanobacteriales;f__Methanobacteriaceae;g__Methanobacterium_B;s__Methanobacterium_B sp003162655
Fen.Labelled.R2.T1.F2.trimmomatic.megahit_bin.33_75.70_4.00	Fen.Labelled.R2.T1.F2.trimmomatic.megahit_bin.33_75.70_4.00_k141_597721_5	unamended	21	0.0417914	K00194_acetyl-CoA_decarbonylase/synthase_complex_[EC:2.3.1.-]_[RN:R09096]	acsD	ACSCODH	Acetate	d__Archaea;p__Methanobacteriota;c__Methanobacteria;o__Methanobacteriales;f__Methanobacteriaceae;g__Methanobacterium_B;s__Methanobacterium_B sp003162655
Fen.Labelled.R2.T1.F2.trimmomatic.megahit_bin.33_75.70_4.00	Fen.Labelled.R2.T1.F2.trimmomatic.megahit_bin.33_75.70_4.00_k141_898295_3	unamended	21	0.0473083	K00193_acetyl-CoA_decarbonylase/synthase_complex_[EC:2.3.1.-]_[RN:R09096]	cdhC	ACSCODH	Acetate	d__Archaea;p__Methanobacteriota;c__Methanobacteria;o__Methanobacteriales;f__Methanobacteriaceae;g__Methanobacterium_B;s__Methanobacterium_B sp003162655
Fen.Labelled.R2.T1.F2.trimmomatic.megahit_bin.33_75.70_4.00	Fen.Labelled.R2.T1.F2.trimmomatic.megahit_bin.33_75.70_4.00_k141_141942_4	unamended	21	0.00432495	K14107_energy-converting_hydrogenase_A_subunit_P	EhaP	EhaHydrogenase	EhaHydrogenase	d__Archaea;p__Methanobacteriota;c__Methanobacteria;o__Methanobacteriales;f__Methanobacteriaceae;g__Methanobacterium_B;s__Methanobacterium_B sp003162655
Fen.Labelled.R2.T1.F2.trimmomatic.megahit_bin.33_75.70_4.00	Fen.Labelled.R2.T1.F2.trimmomatic.megahit_bin.33_75.70_4.00_k141_141942_3	unamended	21	0.0365341	K14108_energy-converting_hydrogenase_A_subunit_Q	EhaQ	EhaHydrogenase	EhaHydrogenase	d__Archaea;p__Methanobacteriota;c__Methanobacteria;o__Methanobacteriales;f__Methanobacteriaceae;g__Methanobacterium_B;s__Methanobacterium_B sp003162655
Fen.Labelled.R2.T1.F2.trimmomatic.megahit_bin.33_75.70_4.00	Fen.Labelled.R2.T1.F2.trimmomatic.megahit_bin.33_75.70_4.00_k141_1287402_4	unamended	21	0.0196623	K14120_energy-converting_hydrogenase_B_subunitK	EhbK	EhbHydrogenase	EhbHydrogenase	d__Archaea;p__Methanobacteriota;c__Methanobacteria;o__Methanobacteriales;f__Methanobacteriaceae;g__Methanobacterium_B;s__Methanobacterium_B sp003162655
Fen.Labelled.R2.T1.F2.trimmomatic.megahit_bin.33_75.70_4.00	Fen.Labelled.R2.T1.F2.trimmomatic.megahit_bin.33_75.70_4.00_k141_38477_3	unamended	21	0.0288779	K14124_energy-converting_hydrogenase_B_subunit_O	EhbO	EhbHydrogenase	EhbHydrogenase	d__Archaea;p__Methanobacteriota;c__Methanobacteria;o__Methanobacteriales;f__Methanobacteriaceae;g__Methanobacterium_B;s__Methanobacterium_B sp003162655
Fen.Labelled.R2.T1.F2.trimmomatic.megahit_bin.33_75.70_4.00	Fen.Labelled.R2.T1.F2.trimmomatic.megahit_bin.33_75.70_4.00_k141_2100049_7	unamended	21	0.665936	K00440_coenzyme_F420_hydrogenase_subunit_alpha_[EC:1.12.98.1]	FrhA	FrhHydrogenase	F420_Hydrogenase	d__Archaea;p__Methanobacteriota;c__Methanobacteria;o__Methanobacteriales;f__Methanobacteriaceae;g__Methanobacterium_B;s__Methanobacterium_B sp003162655
Fen.Labelled.R2.T1.F2.trimmomatic.megahit_bin.33_75.70_4.00	Fen.Labelled.R2.T1.F2.trimmomatic.megahit_bin.33_75.70_4.00_k141_1028126_4	unamended	21	0.0147177	K00441_coenzyme_F420_hydrogenase_subunit_beta_[EC:1.12.98.1]	FrhB	FrhHydrogenase	F420_Hydrogenase	d__Archaea;p__Methanobacteriota;c__Methanobacteria;o__Methanobacteriales;f__Methanobacteriaceae;g__Methanobacterium_B;s__Methanobacterium_B sp003162655
Fen.Labelled.R2.T1.F2.trimmomatic.megahit_bin.33_75.70_4.00	Fen.Labelled.R2.T1.F2.trimmomatic.megahit_bin.33_75.70_4.00_k141_2100049_4	unamended	21	0.207142	K00441_coenzyme_F420_hydrogenase_subunit_beta_[EC:1.12.98.1]	FrhB	FrhHydrogenase	F420_Hydrogenase	d__Archaea;p__Methanobacteriota;c__Methanobacteria;o__Methanobacteriales;f__Methanobacteriaceae;g__Methanobacterium_B;s__Methanobacterium_B sp003162655
Fen.Labelled.R2.T1.F2.trimmomatic.megahit_bin.33_75.70_4.00	Fen.Labelled.R2.T1.F2.trimmomatic.megahit_bin.33_75.70_4.00_k141_2100049_6	unamended	21	0.387632	K00442_coenzyme_F420_hydrogenase_subunit_delta	FrhD	FrhHydrogenase	F420_Hydrogenase	d__Archaea;p__Methanobacteriota;c__Methanobacteria;o__Methanobacteriales;f__Methanobacteriaceae;g__Methanobacterium_B;s__Methanobacterium_B sp003162655
Fen.Labelled.R2.T1.F2.trimmomatic.megahit_bin.33_75.70_4.00	Fen.Labelled.R2.T1.F2.trimmomatic.megahit_bin.33_75.70_4.00_k141_2100049_5	unamended	21	0.285839	K00443_coenzyme_F420_hydrogenase_subunit_gamma_[EC:1.12.98.1]	FrhG	FrhHydrogenase	F420_Hydrogenase	d__Archaea;p__Methanobacteriota;c__Methanobacteria;o__Methanobacteriales;f__Methanobacteriaceae;g__Methanobacterium_B;s__Methanobacterium_B sp003162655
Fen.Labelled.R2.T1.F2.trimmomatic.megahit_bin.33_75.70_4.00	Fen.Labelled.R2.T1.F2.trimmomatic.megahit_bin.33_75.70_4.00_k141_129303_10	unamended	21	0.240593	K03388_heterodisulfide_reductase_2_[EC:1.8.7.3_1.8.98.4_1.8.98.5_1.8.98.6]_[RN:R11928_R11931_R11943_R11944]	HdrA2	HdrA2B2C2	HeterodisulfideReductase	d__Archaea;p__Methanobacteriota;c__Methanobacteria;o__Methanobacteriales;f__Methanobacteriaceae;g__Methanobacterium_B;s__Methanobacterium_B sp003162655
Fen.Labelled.R2.T1.F2.trimmomatic.megahit_bin.33_75.70_4.00	Fen.Labelled.R2.T1.F2.trimmomatic.megahit_bin.33_75.70_4.00_k141_1501163_3	unamended	21	0.460134	K03389_heterodisulfide_reductase_2_[EC:1.8.7.3_1.8.98.4_1.8.98.5_1.8.98.6]_[RN:R11928_R11931_R11943_R11944]	HdrB2	HdrA2B2C2	HeterodisulfideReductase	d__Archaea;p__Methanobacteriota;c__Methanobacteria;o__Methanobacteriales;f__Methanobacteriaceae;g__Methanobacterium_B;s__Methanobacterium_B sp003162655
Fen.Labelled.R2.T1.F2.trimmomatic.megahit_bin.33_75.70_4.00	Fen.Labelled.R2.T1.F2.trimmomatic.megahit_bin.33_75.70_4.00_k141_1501163_2	unamended	21	0.183814	K03390_heterodisulfide_reductase_2_[EC:1.8.7.3_1.8.98.4_1.8.98.5_1.8.98.6]_[RN:R11928_R11931_R11943_R11944]	HdrC2	HdrA2B2C2	HeterodisulfideReductase	d__Archaea;p__Methanobacteriota;c__Methanobacteria;o__Methanobacteriales;f__Methanobacteriaceae;g__Methanobacterium_B;s__Methanobacterium_B sp003162655
Fen.Labelled.R2.T1.F2.trimmomatic.megahit_bin.33_75.70_4.00	Fen.Labelled.R2.T1.F2.trimmomatic.megahit_bin.33_75.70_4.00_k141_1892428_1	unamended	21	0.0724868	K14126_F420-non-reducing_hydrogenase_[EC:1.8.98.5]_[RN:R11943]	MvhA	MvhHydrogenase	MvhHydrogenase	d__Archaea;p__Methanobacteriota;c__Methanobacteria;o__Methanobacteriales;f__Methanobacteriaceae;g__Methanobacterium_B;s__Methanobacterium_B sp003162655
Fen.Labelled.R2.T1.F2.trimmomatic.megahit_bin.33_75.70_4.00	Fen.Labelled.R2.T1.F2.trimmomatic.megahit_bin.33_75.70_4.00_k141_1588894_4	unamended	21	0.0361419	K00205_4Fe-4S_ferredoxin_	FwdH	4Fe4S_Fd	WLP	d__Archaea;p__Methanobacteriota;c__Methanobacteria;o__Methanobacteriales;f__Methanobacteriaceae;g__Methanobacterium_B;s__Methanobacterium_B sp003162655
Fen.Labelled.R2.T1.F2.trimmomatic.megahit_bin.33_75.70_4.00	Fen.Labelled.R2.T1.F2.trimmomatic.megahit_bin.33_75.70_4.00_k141_472258_4	unamended	21	0.0684022	K00672_formylmethanofuran--tetrahydromethanopterin_N-formyltransferase_[EC:2.3.1.101]_[RN:R03390]_	ftr	Ftr	WLP	d__Archaea;p__Methanobacteriota;c__Methanobacteria;o__Methanobacteriales;f__Methanobacteriaceae;g__Methanobacterium_B;s__Methanobacterium_B sp003162655
Fen.Labelled.R2.T1.F2.trimmomatic.megahit_bin.33_75.70_4.00	Fen.Labelled.R2.T1.F2.trimmomatic.megahit_bin.33_75.70_4.00_k141_597721_4	unamended	35	0.00304155	K00197_acetyl-CoA_decarbonylase/synthase_complex_[EC:2.3.1.-]_[RN:R09096]	acsC	ACSCODH	Acetate	d__Archaea;p__Methanobacteriota;c__Methanobacteria;o__Methanobacteriales;f__Methanobacteriaceae;g__Methanobacterium_B;s__Methanobacterium_B sp003162655
Fen.Labelled.R2.T1.F2.trimmomatic.megahit_bin.33_75.70_4.00	Fen.Labelled.R2.T1.F2.trimmomatic.megahit_bin.33_75.70_4.00_k141_141942_5	unamended	35	0.0070519	K14106_energy-converting_hydrogenase_A_subunit_O	EhaO	EhaHydrogenase	EhaHydrogenase	d__Archaea;p__Methanobacteriota;c__Methanobacteria;o__Methanobacteriales;f__Methanobacteriaceae;g__Methanobacterium_B;s__Methanobacterium_B sp003162655
Fen.Labelled.R2.T1.F2.trimmomatic.megahit_bin.33_75.70_4.00	Fen.Labelled.R2.T1.F2.trimmomatic.megahit_bin.33_75.70_4.00_k141_141942_4	unamended	35	0.0419041	K14107_energy-converting_hydrogenase_A_subunit_P	EhaP	EhaHydrogenase	EhaHydrogenase	d__Archaea;p__Methanobacteriota;c__Methanobacteria;o__Methanobacteriales;f__Methanobacteriaceae;g__Methanobacterium_B;s__Methanobacterium_B sp003162655
Fen.Labelled.R2.T1.F2.trimmomatic.megahit_bin.33_75.70_4.00	Fen.Labelled.R2.T1.F2.trimmomatic.megahit_bin.33_75.70_4.00_k141_38477_3	unamended	35	0.0137718	K14124_energy-converting_hydrogenase_B_subunit_O	EhbO	EhbHydrogenase	EhbHydrogenase	d__Archaea;p__Methanobacteriota;c__Methanobacteria;o__Methanobacteriales;f__Methanobacteriaceae;g__Methanobacterium_B;s__Methanobacterium_B sp003162655
Fen.Labelled.R2.T1.F2.trimmomatic.megahit_bin.33_75.70_4.00	Fen.Labelled.R2.T1.F2.trimmomatic.megahit_bin.33_75.70_4.00_k141_2100049_7	unamended	35	0.262378	K00440_coenzyme_F420_hydrogenase_subunit_alpha_[EC:1.12.98.1]	FrhA	FrhHydrogenase	F420_Hydrogenase	d__Archaea;p__Methanobacteriota;c__Methanobacteria;o__Methanobacteriales;f__Methanobacteriaceae;g__Methanobacterium_B;s__Methanobacterium_B sp003162655
Fen.Labelled.R2.T1.F2.trimmomatic.megahit_bin.33_75.70_4.00	Fen.Labelled.R2.T1.F2.trimmomatic.megahit_bin.33_75.70_4.00_k141_2100049_4	unamended	35	0.0792364	K00441_coenzyme_F420_hydrogenase_subunit_beta_[EC:1.12.98.1]	FrhB	FrhHydrogenase	F420_Hydrogenase	d__Archaea;p__Methanobacteriota;c__Methanobacteria;o__Methanobacteriales;f__Methanobacteriaceae;g__Methanobacterium_B;s__Methanobacterium_B sp003162655
Fen.Labelled.R2.T1.F2.trimmomatic.megahit_bin.33_75.70_4.00	Fen.Labelled.R2.T1.F2.trimmomatic.megahit_bin.33_75.70_4.00_k141_2100049_6	unamended	35	0.264761	K00442_coenzyme_F420_hydrogenase_subunit_delta	FrhD	FrhHydrogenase	F420_Hydrogenase	d__Archaea;p__Methanobacteriota;c__Methanobacteria;o__Methanobacteriales;f__Methanobacteriaceae;g__Methanobacterium_B;s__Methanobacterium_B sp003162655
Fen.Labelled.R2.T1.F2.trimmomatic.megahit_bin.33_75.70_4.00	Fen.Labelled.R2.T1.F2.trimmomatic.megahit_bin.33_75.70_4.00_k141_2100049_5	unamended	35	0.139415	K00443_coenzyme_F420_hydrogenase_subunit_gamma_[EC:1.12.98.1]	FrhG	FrhHydrogenase	F420_Hydrogenase	d__Archaea;p__Methanobacteriota;c__Methanobacteria;o__Methanobacteriales;f__Methanobacteriaceae;g__Methanobacterium_B;s__Methanobacterium_B sp003162655
Fen.Labelled.R2.T1.F2.trimmomatic.megahit_bin.33_75.70_4.00	Fen.Labelled.R2.T1.F2.trimmomatic.megahit_bin.33_75.70_4.00_k141_129303_10	unamended	35	0.117572	K03388_heterodisulfide_reductase_2_[EC:1.8.7.3_1.8.98.4_1.8.98.5_1.8.98.6]_[RN:R11928_R11931_R11943_R11944]	HdrA2	HdrA2B2C2	HeterodisulfideReductase	d__Archaea;p__Methanobacteriota;c__Methanobacteria;o__Methanobacteriales;f__Methanobacteriaceae;g__Methanobacterium_B;s__Methanobacterium_B sp003162655
Fen.Labelled.R2.T1.F2.trimmomatic.megahit_bin.33_75.70_4.00	Fen.Labelled.R2.T1.F2.trimmomatic.megahit_bin.33_75.70_4.00_k141_1501163_3	unamended	35	0.490339	K03389_heterodisulfide_reductase_2_[EC:1.8.7.3_1.8.98.4_1.8.98.5_1.8.98.6]_[RN:R11928_R11931_R11943_R11944]	HdrB2	HdrA2B2C2	HeterodisulfideReductase	d__Archaea;p__Methanobacteriota;c__Methanobacteria;o__Methanobacteriales;f__Methanobacteriaceae;g__Methanobacterium_B;s__Methanobacterium_B sp003162655
Fen.Labelled.R2.T1.F2.trimmomatic.megahit_bin.33_75.70_4.00	Fen.Labelled.R2.T1.F2.trimmomatic.megahit_bin.33_75.70_4.00_k141_1501163_2	unamended	35	0.0816058	K03390_heterodisulfide_reductase_2_[EC:1.8.7.3_1.8.98.4_1.8.98.5_1.8.98.6]_[RN:R11928_R11931_R11943_R11944]	HdrC2	HdrA2B2C2	HeterodisulfideReductase	d__Archaea;p__Methanobacteriota;c__Methanobacteria;o__Methanobacteriales;f__Methanobacteriaceae;g__Methanobacterium_B;s__Methanobacterium_B sp003162655
Fen.Labelled.R2.T1.F2.trimmomatic.megahit_bin.33_75.70_4.00	Fen.Labelled.R2.T1.F2.trimmomatic.megahit_bin.33_75.70_4.00_k141_1040571_2	unamended	35	0.0208091	K08264_heterodisulfide_reductase_[EC:1.8.98.1]_[RN:R04540]	HdrD	HdrDE	HeterodisulfideReductase	d__Archaea;p__Methanobacteriota;c__Methanobacteria;o__Methanobacteriales;f__Methanobacteriaceae;g__Methanobacterium_B;s__Methanobacterium_B sp003162655
Fen.Labelled.R2.T1.F2.trimmomatic.megahit_bin.33_75.70_4.00	Fen.Labelled.R2.T1.F2.trimmomatic.megahit_bin.33_75.70_4.00_k141_1892428_1	unamended	35	0.0638103	K14126_F420-non-reducing_hydrogenase_[EC:1.8.98.5]_[RN:R11943]	MvhA	MvhHydrogenase	MvhHydrogenase	d__Archaea;p__Methanobacteriota;c__Methanobacteria;o__Methanobacteriales;f__Methanobacteriaceae;g__Methanobacterium_B;s__Methanobacterium_B sp003162655
Fen.Labelled.R2.T1.F2.trimmomatic.megahit_bin.33_75.70_4.00	Fen.Labelled.R2.T1.F2.trimmomatic.megahit_bin.33_75.70_4.00_k141_1588894_4	unamended	35	0.0116006	K00205_4Fe-4S_ferredoxin_	FwdH	4Fe4S_Fd	WLP	d__Archaea;p__Methanobacteriota;c__Methanobacteria;o__Methanobacteriales;f__Methanobacteriaceae;g__Methanobacterium_B;s__Methanobacterium_B sp003162655
Fen.Labelled.R2.T1.F2.trimmomatic.megahit_bin.33_75.70_4.00	Fen.Labelled.R2.T1.F2.trimmomatic.megahit_bin.33_75.70_4.00_k141_472258_4	unamended	35	0.00901602	K00672_formylmethanofuran--tetrahydromethanopterin_N-formyltransferase_[EC:2.3.1.101]_[RN:R03390]_	ftr	Ftr	WLP	d__Archaea;p__Methanobacteriota;c__Methanobacteria;o__Methanobacteriales;f__Methanobacteriaceae;g__Methanobacterium_B;s__Methanobacterium_B sp003162655
Fen.Labelled.R2.T3.F1.trimmomatic.megahit_bin.60_76.58_3.24	Fen.Labelled.R2.T3.F1.trimmomatic.megahit_bin.60_76.58_3.24_k141_145801_2	catechin	7	0.0034182	K14123_energy-converting_hydrogenase_B_subunit_N	EhbN	EhbHydrogenase	EhbHydrogenase	d__Archaea;p__Methanobacteriota;c__Methanobacteria;o__Methanobacteriales;f__Methanobacteriaceae;g__Methanobacterium_B;s__Methanobacterium_B sp003162655
Fen.Labelled.R2.T3.F1.trimmomatic.megahit_bin.60_76.58_3.24	Fen.Labelled.R2.T3.F1.trimmomatic.megahit_bin.60_76.58_3.24_k141_19011_2	catechin	7	0.0242392	K14124_energy-converting_hydrogenase_B_subunit_O	EhbO	EhbHydrogenase	EhbHydrogenase	d__Archaea;p__Methanobacteriota;c__Methanobacteria;o__Methanobacteriales;f__Methanobacteriaceae;g__Methanobacterium_B;s__Methanobacterium_B sp003162655
Fen.Labelled.R2.T3.F1.trimmomatic.megahit_bin.60_76.58_3.24	Fen.Labelled.R2.T3.F1.trimmomatic.megahit_bin.60_76.58_3.24_k141_87265_2	catechin	7	0.0914796	K00441_coenzyme_F420_hydrogenase_subunit_beta_[EC:1.12.98.1]	FrhB	FrhHydrogenase	F420_Hydrogenase	d__Archaea;p__Methanobacteriota;c__Methanobacteria;o__Methanobacteriales;f__Methanobacteriaceae;g__Methanobacterium_B;s__Methanobacterium_B sp003162655
Fen.Labelled.R2.T3.F1.trimmomatic.megahit_bin.60_76.58_3.24	Fen.Labelled.R2.T3.F1.trimmomatic.megahit_bin.60_76.58_3.24_k141_87265_1	catechin	7	0.0589915	K00443_coenzyme_F420_hydrogenase_subunit_gamma_[EC:1.12.98.1]	FrhG	FrhHydrogenase	F420_Hydrogenase	d__Archaea;p__Methanobacteriota;c__Methanobacteria;o__Methanobacteriales;f__Methanobacteriaceae;g__Methanobacterium_B;s__Methanobacterium_B sp003162655
Fen.Labelled.R2.T3.F1.trimmomatic.megahit_bin.60_76.58_3.24	Fen.Labelled.R2.T3.F1.trimmomatic.megahit_bin.60_76.58_3.24_k141_316524_1	catechin	7	0.045619	K03388_heterodisulfide_reductase_2_[EC:1.8.7.3_1.8.98.4_1.8.98.5_1.8.98.6]_[RN:R11928_R11931_R11943_R11944]	HdrA2	HdrA2B2C2	HeterodisulfideReductase	d__Archaea;p__Methanobacteriota;c__Methanobacteria;o__Methanobacteriales;f__Methanobacteriaceae;g__Methanobacterium_B;s__Methanobacterium_B sp003162655
Fen.Labelled.R2.T3.F1.trimmomatic.megahit_bin.60_76.58_3.24	Fen.Labelled.R2.T3.F1.trimmomatic.megahit_bin.60_76.58_3.24_k141_511467_2	catechin	7	0.0660666	K03390_heterodisulfide_reductase_2_[EC:1.8.7.3_1.8.98.4_1.8.98.5_1.8.98.6]_[RN:R11928_R11931_R11943_R11944]	HdrC2	HdrA2B2C2	HeterodisulfideReductase	d__Archaea;p__Methanobacteriota;c__Methanobacteria;o__Methanobacteriales;f__Methanobacteriaceae;g__Methanobacterium_B;s__Methanobacterium_B sp003162655
Fen.Labelled.R2.T3.F1.trimmomatic.megahit_bin.60_76.58_3.24	Fen.Labelled.R2.T3.F1.trimmomatic.megahit_bin.60_76.58_3.24_k141_108667_3	catechin	7	0.00384749	MtaB_Methanolobus_psychrophilus_R15_AFV23118.1	MtaB	MtaBCA	Methanol_methanogenesis	d__Archaea;p__Methanobacteriota;c__Methanobacteria;o__Methanobacteriales;f__Methanobacteriaceae;g__Methanobacterium_B;s__Methanobacterium_B sp003162655
Fen.Labelled.R2.T3.F1.trimmomatic.megahit_bin.60_76.58_3.24	Fen.Labelled.R2.T3.F1.trimmomatic.megahit_bin.60_76.58_3.24_k141_108667_3	catechin	7	0.00384749	K04480_methanol---5-hydroxybenzimidazolylcobamide_Co-methyltransferase_[EC:2.1.1.90]_[RN:R09098]	MtaB	MtaBCA	Methanol_methanogenesis	d__Archaea;p__Methanobacteriota;c__Methanobacteria;o__Methanobacteriales;f__Methanobacteriaceae;g__Methanobacterium_B;s__Methanobacterium_B sp003162655
Fen.Labelled.R2.T3.F1.trimmomatic.megahit_bin.60_76.58_3.24	Fen.Labelled.R2.T3.F1.trimmomatic.megahit_bin.60_76.58_3.24_k141_1205508_5	catechin	7	0.430134	K14126_F420-non-reducing_hydrogenase_[EC:1.8.98.5]_[RN:R11943]	MvhA	MvhHydrogenase	MvhHydrogenase	d__Archaea;p__Methanobacteriota;c__Methanobacteria;o__Methanobacteriales;f__Methanobacteriaceae;g__Methanobacterium_B;s__Methanobacterium_B sp003162655
Fen.Labelled.R2.T3.F1.trimmomatic.megahit_bin.60_76.58_3.24	Fen.Labelled.R2.T3.F1.trimmomatic.megahit_bin.60_76.58_3.24_k141_311408_5	catechin	7	0.0143927	K14128_F420-non-reducing_hydrogenase_[EC:1.8.98.5]_[RN:R11943]	MvhG	MvhHydrogenase	MvhHydrogenase	d__Archaea;p__Methanobacteriota;c__Methanobacteria;o__Methanobacteriales;f__Methanobacteriaceae;g__Methanobacterium_B;s__Methanobacterium_B sp003162655
Fen.Labelled.R2.T3.F1.trimmomatic.megahit_bin.60_76.58_3.24	Fen.Labelled.R2.T3.F1.trimmomatic.megahit_bin.60_76.58_3.24_k141_1103859_3	catechin	7	0.00367964	K00205_4Fe-4S_ferredoxin_	FwdH	4Fe4S_Fd	WLP	d__Archaea;p__Methanobacteriota;c__Methanobacteria;o__Methanobacteriales;f__Methanobacteriaceae;g__Methanobacterium_B;s__Methanobacterium_B sp003162655
Fen.Labelled.R2.T3.F1.trimmomatic.megahit_bin.60_76.58_3.24	Fen.Labelled.R2.T3.F1.trimmomatic.megahit_bin.60_76.58_3.24_k141_1103859_2	catechin	7	0.0140423	K00204_4Fe-4S_ferredoxin_	Fwdh	4Fe4S_Fd	WLP	d__Archaea;p__Methanobacteriota;c__Methanobacteria;o__Methanobacteriales;f__Methanobacteriaceae;g__Methanobacterium_B;s__Methanobacterium_B sp003162655
Fen.Labelled.R2.T3.F1.trimmomatic.megahit_bin.60_76.58_3.24	Fen.Labelled.R2.T3.F1.trimmomatic.megahit_bin.60_76.58_3.24_k141_1103859_7	catechin	7	0.0109278	K00200_formylmethanofuran_dehydrogenase_[EC:1.2.99.5]_[RN:R03015]_	FwdA	FormylMFN_DH	WLP	d__Archaea;p__Methanobacteriota;c__Methanobacteria;o__Methanobacteriales;f__Methanobacteriaceae;g__Methanobacterium_B;s__Methanobacterium_B sp003162655
Fen.Labelled.R2.T3.F1.trimmomatic.megahit_bin.60_76.58_3.24	Fen.Labelled.R2.T3.F1.trimmomatic.megahit_bin.60_76.58_3.24_k141_1103859_6	catechin	7	0.0139727	K00201_formylmethanofuran_dehydrogenase_[EC:1.2.99.5]_[RN:R03015]_	FwdB	FormylMFN_DH	WLP	d__Archaea;p__Methanobacteriota;c__Methanobacteria;o__Methanobacteriales;f__Methanobacteriaceae;g__Methanobacterium_B;s__Methanobacterium_B sp003162655
Fen.Labelled.R2.T3.F1.trimmomatic.megahit_bin.60_76.58_3.24	Fen.Labelled.R2.T3.F1.trimmomatic.megahit_bin.60_76.58_3.24_k141_1103859_5	catechin	7	0.0540813	K00203_formylmethanofuran_dehydrogenase_[EC:1.2.99.5]_[RN:R03015]	FwdD	FormylMFN_DH	WLP	d__Archaea;p__Methanobacteriota;c__Methanobacteria;o__Methanobacteriales;f__Methanobacteriaceae;g__Methanobacterium_B;s__Methanobacterium_B sp003162655
Fen.Labelled.R2.T3.F1.trimmomatic.megahit_bin.60_76.58_3.24	Fen.Labelled.R2.T3.F1.trimmomatic.megahit_bin.60_76.58_3.24_k141_850231_5	catechin	7	0.119105	K00320_coenzyme_F420-dependent_N5,N10-methenyltetrahydromethanopterin_reductase_[EC:1.5.99.11]_[RN:R04464]	mer	Mer	WLP	d__Archaea;p__Methanobacteriota;c__Methanobacteria;o__Methanobacteriales;f__Methanobacteriaceae;g__Methanobacterium_B;s__Methanobacterium_B sp003162655
Fen.Labelled.R2.T3.F1.trimmomatic.megahit_bin.60_76.58_3.24	Fen.Labelled.R2.T3.F1.trimmomatic.megahit_bin.60_76.58_3.24_k141_475298_1	catechin	14	0.00272442	K01895_acetyl-CoA_synthetase_[EC:6.2.1.1]_[RN:R00235]_	acs	AcCoASyn	Acetate	d__Archaea;p__Methanobacteriota;c__Methanobacteria;o__Methanobacteriales;f__Methanobacteriaceae;g__Methanobacterium_B;s__Methanobacterium_B sp003162655
Fen.Labelled.R2.T3.F1.trimmomatic.megahit_bin.60_76.58_3.24	Fen.Labelled.R2.T3.F1.trimmomatic.megahit_bin.60_76.58_3.24_k141_416248_2	catechin	14	0.0164287	K14107_energy-converting_hydrogenase_A_subunit_P	EhaP	EhaHydrogenase	EhaHydrogenase	d__Archaea;p__Methanobacteriota;c__Methanobacteria;o__Methanobacteriales;f__Methanobacteriaceae;g__Methanobacterium_B;s__Methanobacterium_B sp003162655
Fen.Labelled.R2.T3.F1.trimmomatic.megahit_bin.60_76.58_3.24	Fen.Labelled.R2.T3.F1.trimmomatic.megahit_bin.60_76.58_3.24_k141_416248_1	catechin	14	0.00320067	K14108_energy-converting_hydrogenase_A_subunit_Q	EhaQ	EhaHydrogenase	EhaHydrogenase	d__Archaea;p__Methanobacteriota;c__Methanobacteria;o__Methanobacteriales;f__Methanobacteriaceae;g__Methanobacterium_B;s__Methanobacterium_B sp003162655
Fen.Labelled.R2.T3.F1.trimmomatic.megahit_bin.60_76.58_3.24	Fen.Labelled.R2.T3.F1.trimmomatic.megahit_bin.60_76.58_3.24_k141_674787_8	catechin	14	0.00391105	K14115_energy-converting_hydrogenase_B_subunit_F	EhbF	EhbHydrogenase	EhbHydrogenase	d__Archaea;p__Methanobacteriota;c__Methanobacteria;o__Methanobacteriales;f__Methanobacteriaceae;g__Methanobacterium_B;s__Methanobacterium_B sp003162655
Fen.Labelled.R2.T3.F1.trimmomatic.megahit_bin.60_76.58_3.24	Fen.Labelled.R2.T3.F1.trimmomatic.megahit_bin.60_76.58_3.24_k141_363847_5	catechin	14	0.00822928	K14120_energy-converting_hydrogenase_B_subunitK	EhbK	EhbHydrogenase	EhbHydrogenase	d__Archaea;p__Methanobacteriota;c__Methanobacteria;o__Methanobacteriales;f__Methanobacteriaceae;g__Methanobacterium_B;s__Methanobacterium_B sp003162655
Fen.Labelled.R2.T3.F1.trimmomatic.megahit_bin.60_76.58_3.24	Fen.Labelled.R2.T3.F1.trimmomatic.megahit_bin.60_76.58_3.24_k141_87265_2	catechin	14	0.143662	K00441_coenzyme_F420_hydrogenase_subunit_beta_[EC:1.12.98.1]	FrhB	FrhHydrogenase	F420_Hydrogenase	d__Archaea;p__Methanobacteriota;c__Methanobacteria;o__Methanobacteriales;f__Methanobacteriaceae;g__Methanobacterium_B;s__Methanobacterium_B sp003162655
Fen.Labelled.R2.T3.F1.trimmomatic.megahit_bin.60_76.58_3.24	Fen.Labelled.R2.T3.F1.trimmomatic.megahit_bin.60_76.58_3.24_k141_87265_1	catechin	14	0.0938597	K00443_coenzyme_F420_hydrogenase_subunit_gamma_[EC:1.12.98.1]	FrhG	FrhHydrogenase	F420_Hydrogenase	d__Archaea;p__Methanobacteriota;c__Methanobacteria;o__Methanobacteriales;f__Methanobacteriaceae;g__Methanobacterium_B;s__Methanobacterium_B sp003162655
Fen.Labelled.R2.T3.F1.trimmomatic.megahit_bin.60_76.58_3.24	Fen.Labelled.R2.T3.F1.trimmomatic.megahit_bin.60_76.58_3.24_k141_24369_2	catechin	14	0.00342174	K22480_heterodisulfide_reductase_1_[EC:1.8.7.3]_[RN:R11931]	HdrA1	HdrA1B1C1	HeterodisulfideReductase	d__Archaea;p__Methanobacteriota;c__Methanobacteria;o__Methanobacteriales;f__Methanobacteriaceae;g__Methanobacterium_B;s__Methanobacterium_B sp003162655
Fen.Labelled.R2.T3.F1.trimmomatic.megahit_bin.60_76.58_3.24	Fen.Labelled.R2.T3.F1.trimmomatic.megahit_bin.60_76.58_3.24_k141_24369_1	catechin	14	0.0104981	K22481_heterodisulfide_reductase_1_[EC:1.8.7.3]_[RN:R11931]	HdrB1	HdrA1B1C1	HeterodisulfideReductase	d__Archaea;p__Methanobacteriota;c__Methanobacteria;o__Methanobacteriales;f__Methanobacteriaceae;g__Methanobacterium_B;s__Methanobacterium_B sp003162655
Fen.Labelled.R2.T3.F1.trimmomatic.megahit_bin.60_76.58_3.24	Fen.Labelled.R2.T3.F1.trimmomatic.megahit_bin.60_76.58_3.24_k141_316524_1	catechin	14	0.0950353	K03388_heterodisulfide_reductase_2_[EC:1.8.7.3_1.8.98.4_1.8.98.5_1.8.98.6]_[RN:R11928_R11931_R11943_R11944]	HdrA2	HdrA2B2C2	HeterodisulfideReductase	d__Archaea;p__Methanobacteriota;c__Methanobacteria;o__Methanobacteriales;f__Methanobacteriaceae;g__Methanobacterium_B;s__Methanobacterium_B sp003162655
Fen.Labelled.R2.T3.F1.trimmomatic.megahit_bin.60_76.58_3.24	Fen.Labelled.R2.T3.F1.trimmomatic.megahit_bin.60_76.58_3.24_k141_511467_2	catechin	14	0.0409526	K03390_heterodisulfide_reductase_2_[EC:1.8.7.3_1.8.98.4_1.8.98.5_1.8.98.6]_[RN:R11928_R11931_R11943_R11944]	HdrC2	HdrA2B2C2	HeterodisulfideReductase	d__Archaea;p__Methanobacteriota;c__Methanobacteria;o__Methanobacteriales;f__Methanobacteriaceae;g__Methanobacterium_B;s__Methanobacterium_B sp003162655
Fen.Labelled.R2.T3.F1.trimmomatic.megahit_bin.60_76.58_3.24	Fen.Labelled.R2.T3.F1.trimmomatic.megahit_bin.60_76.58_3.24_k141_108667_3	catechin	14	0.00820126	MtaB_Methanolobus_psychrophilus_R15_AFV23118.1	MtaB	MtaBCA	Methanol_methanogenesis	d__Archaea;p__Methanobacteriota;c__Methanobacteria;o__Methanobacteriales;f__Methanobacteriaceae;g__Methanobacterium_B;s__Methanobacterium_B sp003162655
Fen.Labelled.R2.T3.F1.trimmomatic.megahit_bin.60_76.58_3.24	Fen.Labelled.R2.T3.F1.trimmomatic.megahit_bin.60_76.58_3.24_k141_108667_3	catechin	14	0.00820126	K04480_methanol---5-hydroxybenzimidazolylcobamide_Co-methyltransferase_[EC:2.1.1.90]_[RN:R09098]	MtaB	MtaBCA	Methanol_methanogenesis	d__Archaea;p__Methanobacteriota;c__Methanobacteria;o__Methanobacteriales;f__Methanobacteriaceae;g__Methanobacterium_B;s__Methanobacterium_B sp003162655
Fen.Labelled.R2.T3.F1.trimmomatic.megahit_bin.60_76.58_3.24	Fen.Labelled.R2.T3.F1.trimmomatic.megahit_bin.60_76.58_3.24_k141_1205508_5	catechin	14	0.555581	K14126_F420-non-reducing_hydrogenase_[EC:1.8.98.5]_[RN:R11943]	MvhA	MvhHydrogenase	MvhHydrogenase	d__Archaea;p__Methanobacteriota;c__Methanobacteria;o__Methanobacteriales;f__Methanobacteriaceae;g__Methanobacterium_B;s__Methanobacterium_B sp003162655
Fen.Labelled.R2.T3.F1.trimmomatic.megahit_bin.60_76.58_3.24	Fen.Labelled.R2.T3.F1.trimmomatic.megahit_bin.60_76.58_3.24_k141_311408_5	catechin	14	0.00371807	K14128_F420-non-reducing_hydrogenase_[EC:1.8.98.5]_[RN:R11943]	MvhG	MvhHydrogenase	MvhHydrogenase	d__Archaea;p__Methanobacteriota;c__Methanobacteria;o__Methanobacteriales;f__Methanobacteriaceae;g__Methanobacterium_B;s__Methanobacterium_B sp003162655
Fen.Labelled.R2.T3.F1.trimmomatic.megahit_bin.60_76.58_3.24	Fen.Labelled.R2.T3.F1.trimmomatic.megahit_bin.60_76.58_3.24_k141_1103859_3	catechin	14	0.00640393	K00205_4Fe-4S_ferredoxin_	FwdH	4Fe4S_Fd	WLP	d__Archaea;p__Methanobacteriota;c__Methanobacteria;o__Methanobacteriales;f__Methanobacteriaceae;g__Methanobacterium_B;s__Methanobacterium_B sp003162655
Fen.Labelled.R2.T3.F1.trimmomatic.megahit_bin.60_76.58_3.24	Fen.Labelled.R2.T3.F1.trimmomatic.megahit_bin.60_76.58_3.24_k141_1103859_2	catechin	14	0.0226329	K00204_4Fe-4S_ferredoxin_	Fwdh	4Fe4S_Fd	WLP	d__Archaea;p__Methanobacteriota;c__Methanobacteria;o__Methanobacteriales;f__Methanobacteriaceae;g__Methanobacterium_B;s__Methanobacterium_B sp003162655
Fen.Labelled.R2.T3.F1.trimmomatic.megahit_bin.60_76.58_3.24	Fen.Labelled.R2.T3.F1.trimmomatic.megahit_bin.60_76.58_3.24_k141_1103859_7	catechin	14	0.0582931	K00200_formylmethanofuran_dehydrogenase_[EC:1.2.99.5]_[RN:R03015]_	FwdA	FormylMFN_DH	WLP	d__Archaea;p__Methanobacteriota;c__Methanobacteria;o__Methanobacteriales;f__Methanobacteriaceae;g__Methanobacterium_B;s__Methanobacterium_B sp003162655
Fen.Labelled.R2.T3.F1.trimmomatic.megahit_bin.60_76.58_3.24	Fen.Labelled.R2.T3.F1.trimmomatic.megahit_bin.60_76.58_3.24_k141_1103859_6	catechin	14	0.0464411	K00201_formylmethanofuran_dehydrogenase_[EC:1.2.99.5]_[RN:R03015]_	FwdB	FormylMFN_DH	WLP	d__Archaea;p__Methanobacteriota;c__Methanobacteria;o__Methanobacteriales;f__Methanobacteriaceae;g__Methanobacterium_B;s__Methanobacterium_B sp003162655
Fen.Labelled.R2.T3.F1.trimmomatic.megahit_bin.60_76.58_3.24	Fen.Labelled.R2.T3.F1.trimmomatic.megahit_bin.60_76.58_3.24_k141_850231_5	catechin	14	0.303792	K00320_coenzyme_F420-dependent_N5,N10-methenyltetrahydromethanopterin_reductase_[EC:1.5.99.11]_[RN:R04464]	mer	Mer	WLP	d__Archaea;p__Methanobacteriota;c__Methanobacteria;o__Methanobacteriales;f__Methanobacteriaceae;g__Methanobacterium_B;s__Methanobacterium_B sp003162655
Fen.Labelled.R2.T3.F1.trimmomatic.megahit_bin.60_76.58_3.24	Fen.Labelled.R2.T3.F1.trimmomatic.megahit_bin.60_76.58_3.24_k141_475298_1	catechin	21	0.00413058	K01895_acetyl-CoA_synthetase_[EC:6.2.1.1]_[RN:R00235]_	acs	AcCoASyn	Acetate	d__Archaea;p__Methanobacteriota;c__Methanobacteria;o__Methanobacteriales;f__Methanobacteriaceae;g__Methanobacterium_B;s__Methanobacterium_B sp003162655
Fen.Labelled.R2.T3.F1.trimmomatic.megahit_bin.60_76.58_3.24	Fen.Labelled.R2.T3.F1.trimmomatic.megahit_bin.60_76.58_3.24_k141_416248_2	catechin	21	0.0170496	K14107_energy-converting_hydrogenase_A_subunit_P	EhaP	EhaHydrogenase	EhaHydrogenase	d__Archaea;p__Methanobacteriota;c__Methanobacteria;o__Methanobacteriales;f__Methanobacteriaceae;g__Methanobacterium_B;s__Methanobacterium_B sp003162655
Fen.Labelled.R2.T3.F1.trimmomatic.megahit_bin.60_76.58_3.24	Fen.Labelled.R2.T3.F1.trimmomatic.megahit_bin.60_76.58_3.24_k141_674787_8	catechin	21	0.00398124	K14115_energy-converting_hydrogenase_B_subunit_F	EhbF	EhbHydrogenase	EhbHydrogenase	d__Archaea;p__Methanobacteriota;c__Methanobacteria;o__Methanobacteriales;f__Methanobacteriaceae;g__Methanobacterium_B;s__Methanobacterium_B sp003162655
Fen.Labelled.R2.T3.F1.trimmomatic.megahit_bin.60_76.58_3.24	Fen.Labelled.R2.T3.F1.trimmomatic.megahit_bin.60_76.58_3.24_k141_145801_2	catechin	21	0.0155328	K14123_energy-converting_hydrogenase_B_subunit_N	EhbN	EhbHydrogenase	EhbHydrogenase	d__Archaea;p__Methanobacteriota;c__Methanobacteria;o__Methanobacteriales;f__Methanobacteriaceae;g__Methanobacterium_B;s__Methanobacterium_B sp003162655
Fen.Labelled.R2.T3.F1.trimmomatic.megahit_bin.60_76.58_3.24	Fen.Labelled.R2.T3.F1.trimmomatic.megahit_bin.60_76.58_3.24_k141_19011_2	catechin	21	0.0034866	K14124_energy-converting_hydrogenase_B_subunit_O	EhbO	EhbHydrogenase	EhbHydrogenase	d__Archaea;p__Methanobacteriota;c__Methanobacteria;o__Methanobacteriales;f__Methanobacteriaceae;g__Methanobacterium_B;s__Methanobacterium_B sp003162655
[truncated: 3,346 more rows]

## Sheet: Summarized_Methanogen_MetaT
MAG	GTDB	MAG_Potential_Curation	catechin_7	catechin_14	catechin_21	catechin_35	unamended_0	unamended_7	unamended_14	unamended_21	unamended_35
[truncated: 61 more rows]

## Sheet: Rules
Rules:
[truncated: 5 more rows]

## Sheet: Significant MaAsLin2 Genes
feature	metadata	value	coef	stderr	N	N.not.0	pval	qval	day	fasta	GTDB	kegg_genes_id	ko_id	kegg_hit	kegg_RBH	kegg_identity	kegg_bitScore	kegg_eVal	peptidase_id	peptidase_family	peptidase_hit	peptidase_RBH	peptidase_identity	peptidase_bitScore	peptidase_eVal	pfam_hits	cazy_ids	cazy_hits	cazy_subfam_ec	cazy_best_hit	heme_regulatory_motif_count
[truncated: 81 more rows]
