# Supplementary material for: Polyphenol rewiring of the microbiome reduces methane emissions
Source: ISME J. 2025 May 29;19(1):wraf108. doi: 10.1093/ismejo/wraf108 (PMC12203004; doi:10.1093/ismejo/wraf108)
Supplement: Supplementary_Data_8_wraf108 [file supplementary_data_8_wraf108.xlsx]

## Sheet: README
Tab	Description
hydrogenase_key	Direction of Hydrogen flow by hydrogenase type. Uptake means H2 is consumed. Produced means H2 is produced. Bidirectional and Bifurcating have unclear directionality.
hydrogenase_annotation	Genes annotated as a catalytic subunit of a hydrogenase. Phylogenetic placement is the annotation from hydrogenase HMM and phylogenetic tree placement. HYDDB_webserver is the annotation assigned by the HYDDB webserver annotator.
hydrogenase_expression	Gene expression and hydrogenase annotation by sample.

## Sheet: hydrogenase_key
hydrogenase_group	direction
fefe_A2	uptake
fefe_A3	bifurcating
fefe_C3	sensing
nife_1a	uptake
nife_1b	uptake
nife_1c	uptake
nife_1d	uptake
nife_1e	bidirectional
nife_1f	uptake
nife_1h	uptake
nife_1i	uptake
nife_1k	uptake
nife_2a	uptake
nife_2b	sensing
nife_2c	sensing
nife_3b	bidirectional
nife_3c	bifurcating
nife_3d	bidirectional
nife_4a	producing
nife_4b	producing
nife_4c	producing
nife_4e	bidirectional
nife_4f	producing
nife_4g	producing
nife_4h	uptake
nife_4i	uptake
fefe_A	bidirectional
fefe_B	producing

## Sheet: hydrogenase_annotation
gene	phylogenetic_placement	HYDDB_webserver
STM_0716_S_M_E013_D_bin.53_k121_769071_1	fefe_A	fefe_A
STM_0716_S_M_E013_A_bin.70_k121_1890232_8	fefe_A	fefe_A
STM_0716_S_M_E013_A_bin.70_k121_1890232_6	fefe_A	fefe_A
STM_0716_S_M_E013_A_bin.61_k121_1304927_1	fefe_A	fefe_A
STM_0716_S_M_E013_A_bin.58_k121_1939325_6	fefe_A	fefe_A
STM_0716_S_M_E013_A_bin.58_k121_1227744_3	fefe_A	fefe_A
STM_0716_S_M_E013_A_bin.31_k121_411081_3	fefe_A	fefe_A
STM_0716_S_M_E013_A_bin.31_k121_1781844_8	fefe_A	fefe_A
STM_0716_S_M_E013_A_bin.31_k121_1250688_7	fefe_A	fefe_A
STM_0716_E_M_E069_I_bin.13_k121_359970_19	fefe_A	fefe_A
STM_0716_E_M_E069_E065_D_bin.10_k121_7502123_3	fefe_A	fefe_A
STM_0716_E_M_E069_E065_D_bin.10_k121_6638483_3	fefe_A	fefe_A
STM_0716_E_M_E069_E065_A_bin.67_k121_773211_3	fefe_A	fefe_A
STM_0716_E_M_E069_E065_A_bin.67_k121_13288_8	fefe_A	fefe_A
STM_0716_E_M_E069_E065_A_bin.42_k121_2237198_2	fefe_A	fefe_A
STM_0716_E_M_E069_E061_E_bin.70_k121_4242862_3	fefe_A	fefe_A
STM_0716_E_M_E069_E061_E_bin.70_k121_233145_1	fefe_A	fefe_A
STM_0716_E_M_E069_E061_E_bin.45_k121_5820487_12	fefe_A	fefe_A
STM_0716_E_M_E069_E061_E_bin.45_k121_5520984_6	fefe_A	fefe_A
STM_0716_E_M_E069_E061_E_bin.45_k121_4772727_12	fefe_A	fefe_A
STM_0716_E_M_E069_E061_A_bin.81_k121_5829083_5	fefe_A	fefe_A
STM_0716_E_M_E069_E061_A_bin.36_k121_2290110_4	fefe_A	fefe_A
STM_0716_E_M_E069_D_bin.56_k121_830096_1	fefe_A	fefe_A
STM_0716_E_M_E069_D_bin.56_k121_757645_2	fefe_A	fefe_A
STM_0716_E_M_E069_D_bin.56_k121_381628_19	fefe_A	fefe_A
STM_0716_E_M_E069_D_bin.56_k121_2155346_8	fefe_A	fefe_A
STM_0716_E_M_E069_D_bin.35_k121_3010271_3	fefe_A	fefe_A
STM_0716_E_M_E069_A_bin.67_k121_3122636_4	fefe_A	fefe_A
STM_0716_E_M_E069_A_bin.67_k121_2251611_3	fefe_A	fefe_A
STM_0716_E_M_E069_A_bin.67_k121_1435476_6	fefe_A	fefe_A
STM_0716_E_M_E069_A_bin.45_k121_3227409_10	fefe_A	fefe_A
STM_0716_E_M_E069_A_bin.28_k121_662300_1	fefe_A	fefe_A
STM_0716_E_M_E069_A_bin.22_k121_2203326_4	fefe_A	fefe_A
STM_0716_E_M_E065_A_bin.49_k121_2822279_39	fefe_A	fefe_A
STM_0716_E_M_E065_A_bin.37_k121_2856859_33	fefe_A	fefe_A
STM_0716_E_M_E061_A_bin.35_k121_707964_3	fefe_A	fefe_A
STM_0716_E_M_E061_A_bin.35_k121_1582210_14	fefe_A	fefe_A
STM_0716_E_M_E061_A_bin.32_k121_1305792_9	fefe_A	fefe_A
STM_0716_E_M_E061_A_bin.22_k121_533111_5	fefe_A	fefe_A
STM_0716_E_M_E061_A_bin.16_k121_1766522_1	fefe_A	fefe_A
STM_0716_E_M_E058_A_bin.18_k121_689863_31	fefe_A	fefe_A
STM_0716_E_M_E054_A_bin.52_k121_177932_5	fefe_A	fefe_A
STM_0716_E_M_E054_A_bin.28_k121_2421815_1	fefe_A	fefe_A
STM_0716_E_M_E054_A_bin.21_k121_4220562_15	fefe_A	fefe_A
STM_0716_E_M_E054_A_bin.21_k121_4128654_1	fefe_A	fefe_A
STM_0716_E_M_E050_E054_E058_A_bin.69_k121_3443351_33	fefe_A	fefe_A
STM_0716_E_M_E050_E054_E058_A_bin.28_k121_3657140_65	fefe_A	fefe_A
STM_0716_E_M_E050_E054_E058_A_bin.183_k121_4885967_2	fefe_A	fefe_A
STM_0716_E_M_E050_E054_E058_A_bin.171_k121_6753585_13	fefe_A	fefe_A
STM_0716_E_M_E050_E054_E058_A_bin.148_k121_4986404_2	fefe_A	fefe_A
STM_0716_E_M_E050_E054_E058_A_bin.146_k121_636412_17	fefe_A	fefe_A
STM_0716_E_M_E050_E054_E058_A_bin.141_k121_1641186_9	fefe_A	fefe_A
STM_0716_E_M_E050_E054_E058_A_bin.118_k121_6543822_6	fefe_A	fefe_A
STM_0716_E_M_E050_E054_E058_A_bin.118_k121_2938374_7	fefe_A	fefe_A
STM_0716_E_M_E050_E054_E058_A_bin.111_k121_5978574_4	fefe_A	fefe_A
STM_0716_E_M_E050_E054_E058_A_bin.111_k121_3211777_2	fefe_A	fefe_A
STM_0716_E_M_E034_E058_E069_D_bin.93_k121_8747240_8	fefe_A	fefe_A
STM_0716_E_M_E034_E058_E069_D_bin.77_k121_909892_3	fefe_A	fefe_A
STM_0716_E_M_E034_E058_E069_D_bin.77_k121_4897179_2	fefe_A	fefe_A
STM_0716_E_M_E034_E058_E069_D_bin.77_k121_2697678_1	fefe_A	fefe_A
STM_0716_E_M_E034_E058_A_bin.85_k121_713754_22	fefe_A	fefe_A
STM_0716_E_M_E034_E058_A_bin.33_k121_2653289_18	fefe_A	fefe_A
STM_0716_E_M_E034_E058_A_bin.128_k121_3456198_3	fefe_A	fefe_A
STM_0716_E_M_E034_E058_A_bin.12_k121_5095904_4	fefe_A	fefe_A
STM_0716_E_M_E034_E058_A_bin.12_k121_3615863_4	fefe_A	fefe_A
STM_0716_E_M_E034_A_bin.10_k121_955452_12	fefe_A	fefe_A
STM_0716_E_M_E034_A_bin.10_k121_2595405_104	fefe_A	fefe_A
STM_0716_E_M_E034_A_bin.10_k121_2042154_7	fefe_A	fefe_A
STM_0716_E_M_E034_A_bin.1_k121_236618_6	fefe_A	fefe_A
STM_0716_E_M_E034_A_bin.1_k121_1708057_1	fefe_A	fefe_A
STM_0716_E_M_E030_E054_E065_D_bin.82_k121_6291661_2	fefe_A	fefe_A
STM_0716_E_M_E030_E054_E065_D_bin.82_k121_10135067_4	fefe_A	fefe_A
STM_0716_E_M_E026_E050_A_bin.98_k121_4110801_3	fefe_A	fefe_A
STM_0716_E_M_E026_E030_E034_D_multi_bin.57_k121_7369993_8	fefe_A	fefe_A
STM_0716_E_M_E026_E030_E034_D_multi_bin.57_k121_4062144_2	fefe_A	fefe_A
STM_0716_E_M_E026_E030_E034_D_multi_bin.46_k121_7796814_2	fefe_A	fefe_A
STM_0716_E_M_E026_E030_E034_D_multi_bin.46_k121_6132196_4	fefe_A	fefe_A
STM_0716_E_M_E026_E030_E034_D_multi_bin.46_k121_5679176_2	fefe_A	fefe_A
STM_0716_E_M_E026_E030_E034_D_multi_bin.46_k121_1893340_2	fefe_A	fefe_A
STM_0716_E_M_E026_E030_E034_D_multi_bin.12_k121_1305298_3	fefe_A	fefe_A
STM_0716_E_M_E026_E030_E034_A_multi_bin.58_k121_640814_4	fefe_A	fefe_A
STM_0716_E_M_E026_E030_E034_A_multi_bin.55_k121_7405643_6	fefe_A	fefe_A
STM_0716_E_M_E026_E030_E034_A_multi_bin.55_k121_5271180_4	fefe_A	fefe_A
STM_0716_E_M_E026_E030_E034_A_multi_bin.44_k121_8209102_11	fefe_A	fefe_A
STM_0716_E_M_E026_E030_E034_A_multi_bin.110_k121_5127053_3	fefe_A	fefe_A
STM_0716_E_M_E026_E030_E034_A_bin.150_k121_3568991_2	fefe_A	fefe_A
STM_0716_E_M_E026_E030_E034_A_bin.136_k121_6909657_43	fefe_A	fefe_A
STM_0716_E_M_E026_A_bin.32_k121_1195156_8	fefe_A	fefe_A
STM_0716_E_M_E001_E061_E_bin.25_k121_795448_2	fefe_A	fefe_A
STM_0716_E_M_E001_E061_A_bin.34_k121_4620399_15	fefe_A	fefe_A
STM_0716_E_M_E001_E061_A_bin.20_k121_893224_5	fefe_A	fefe_A
PMZX01_ENA_PMZX01000489_PMZX01000489.1_22	fefe_A	fefe_A
PMNP01_ENA_PMNP01000246_PMNP01000246.1_23	fefe_A	fefe_A
PMNH01_ENA_PMNH01000276_PMNH01000276.1_2	fefe_A	fefe_A
PMLA01_ENA_PMLA01000047_PMLA01000047.1_106	fefe_A	fefe_A
PMKN01_ENA_PMKN01000049_PMKN01000049.1_2	fefe_A	fefe_A
PMJF01_ENA_PMJF01000067_PMJF01000067.1_31	fefe_A	fefe_A
PMEC01_ENA_PMEC01000156_PMEC01000156.1_20	fefe_A	fefe_A
PMDY01_ENA_PMDY01000776_PMDY01000776.1_5	fefe_A	fefe_A
PMDS01_ENA_PMDS01000077_PMDS01000077.1_124	fefe_A	fefe_A
PMDS01_ENA_PMDS01000077_PMDS01000077.1_117	fefe_A	fefe_A
PMDB01_ENA_PMDB01000091_PMDB01000091.1_25	fefe_A	fefe_A
PMCM01_ENA_PMCM01000218_PMCM01000218.1_7	fefe_A	fefe_A
PMCI01_ENA_PMCI01000433_PMCI01000433.1_14	fefe_A	fefe_A
PMCE01_ENA_PMCE01000174_PMCE01000174.1_52	fefe_A	fefe_A
PMCB01_ENA_PMCB01000046_PMCB01000046.1_8	fefe_A	fefe_A
PMCA01_ENA_PMCA01000005_PMCA01000005.1_112	fefe_A	fefe_A
PMBY01_ENA_PMBY01000002_PMBY01000002.1_4	fefe_A	fefe_A
PMBX01_ENA_PMBX01000178_PMBX01000178.1_9	fefe_A	fefe_A
PMBS01_ENA_PMBS01000264_PMBS01000264.1_14	fefe_A	fefe_A
PLWQ01_ENA_PLWQ01000018_PLWQ01000018.1_25	fefe_A	fefe_A
PLWQ01_ENA_PLWQ01000018_PLWQ01000018.1_14	fefe_A	fefe_A
PLTW01_ENA_PLTW01000021_PLTW01000021.1_23	fefe_A	fefe_A
PLTW01_ENA_PLTW01000021_PLTW01000021.1_15	fefe_A	fefe_A
PLSJ01_ENA_PLSJ01000065_PLSJ01000065.1_10	fefe_A	fefe_A
PLPO01_ENA_PLPO01000113_PLPO01000113.1_7	fefe_A	fefe_A
PLNZ01_ENA_PLNZ01000217_PLNZ01000217.1_9	fefe_A	fefe_A
PLNZ01_ENA_PLNZ01000217_PLNZ01000217.1_2	fefe_A	fefe_A
PLNW01_ENA_PLNW01000160_PLNW01000160.1_38	fefe_A	fefe_A
PLNT01_ENA_PLNT01000016_PLNT01000016.1_135	fefe_A	fefe_A
PLNT01_ENA_PLNT01000009_PLNT01000009.1_82	fefe_A	fefe_A
PLNR01_ENA_PLNR01000010_PLNR01000010.1_53	fefe_A	fefe_A
PLNR01_ENA_PLNR01000006_PLNR01000006.1_180	fefe_A	fefe_A
PLMQ01_ENA_PLMQ01000023_PLMQ01000023.1_56	fefe_A	fefe_A
PLMK01_ENA_PLMK01000006_PLMK01000006.1_63	fefe_A	fefe_A
PLLM01_ENA_PLLM01000057_PLLM01000057.1_44	fefe_A	fefe_A
PLLE01_ENA_PLLE01000029_PLLE01000029.1_3	fefe_A	fefe_A
PKYG01_ENA_PKYG01000029_PKYG01000029.1_20	fefe_A	fefe_A
PKWP01_ENA_PKWP01000493_PKWP01000493.1_1	fefe_A	fefe_A
Fen.Unlabelled.R3.T3.F1.trimmomatic.metaspades_bin.86_81.81_1.08_NODE_17203_length_4628_cov_14.124207_1	fefe_A	fefe_A
Fen.Unlabelled.R3.T3.F1.trimmomatic.metaspades_bin.86_81.81_1.08_NODE_15774_length_4900_cov_16.088545_4	fefe_A	fefe_A
Fen.Unlabelled.R3.T3.F1.trimmomatic.metaspades_bin.59_95.75_1.35_NODE_408_length_44852_cov_12.636650_28	fefe_A	fefe_A
Fen.Unlabelled.R3.T3.F1.trimmomatic.metaspades_bin.47_85.60_2.42_NODE_2509_length_15522_cov_7.080300_5	fefe_A	fefe_A
Fen.Unlabelled.R3.T3.F1.trimmomatic.metaspades_bin.47_85.60_2.42_NODE_2509_length_15522_cov_7.080300_2	fefe_A	fefe_A
Fen.Unlabelled.R3.T3.F1.trimmomatic.metaspades_bin.36_72.59_0.89_NODE_7505_length_7880_cov_4.728435_2	fefe_A	fefe_A
Fen.Unlabelled.R3.T3.F1.trimmomatic.metaspades_bin.36_72.59_0.89_NODE_12615_length_5656_cov_4.581860_1	fefe_A	fefe_A
Fen.Unlabelled.R3.T2.F3.trimmomatic.metaspades_bin.10_74.46_4.17_NODE_9404_length_2894_cov_4.182811_3	fefe_A	fefe_A
Fen.Unlabelled.R3.T2.F3.trimmomatic.metaspades_bin.10_74.46_4.17_NODE_1058_length_10538_cov_5.403033_4	fefe_A	fefe_A
Fen.Unlabelled.R3.T1.F2.trimmomatic.metaspades_bin.17_87.24_2.27_NODE_2686_length_7264_cov_6.683035_2	fefe_A	fefe_A
Fen.Unlabelled.R2.T3.F2.trimmomatic.metaspades_bin.22_97.12_0.14_NODE_324_length_38487_cov_5.173866_15	fefe_A	fefe_A
Fen.Unlabelled.R2.T3.F2.trimmomatic.metaspades_bin.22_97.12_0.14_NODE_2788_length_10516_cov_4.425294_7	fefe_A	fefe_A
Fen.Unlabelled.R2.T3.F2.trimmomatic.metaspades_bin.22_97.12_0.14_NODE_247_length_44182_cov_5.578739_10	fefe_A	fefe_A
Fen.Unlabelled.R2.T3.F2.trimmomatic.metaspades_bin.10_87.59_0.24_NODE_4931_length_7462_cov_5.495747_6	fefe_A	fefe_A
Fen.Unlabelled.R2.T3.F2.trimmomatic.metaspades_bin.10_87.59_0.24_NODE_4136_length_8246_cov_6.511537_3	fefe_A	fefe_A
Fen.Unlabelled.R2.T3.F2.trimmomatic.metaspades_bin.1_83.87_1.79_NODE_5499_length_6998_cov_176.766527_3	fefe_A	fefe_A
Fen.Unlabelled.R2.T3.F2.trimmomatic.megahit_bin.2_88.97_0.00_k141_92396_2	fefe_A	fefe_A
Fen.Unlabelled.R2.T3.F2.trimmomatic.megahit_bin.15_70.76_3.55_k141_29521_2	fefe_A	fefe_A
Fen.Unlabelled.R2.T3.F1.trimmomatic.megahit_bin.57_76.38_6.90_k141_569629_2	fefe_A	fefe_A
Fen.Unlabelled.R2.T3.F1.trimmomatic.megahit_bin.57_76.38_6.90_k141_1183238_6	fefe_A	fefe_A
Fen.Unlabelled.R2.T3.F1.trimmomatic.megahit_bin.50_75.54_2.15_k141_756216_1	fefe_A	fefe_A
Fen.Unlabelled.R2.T3.F1.JGI.BFC.metaspades_bin.57_85.17_9.86_scaffold_621_c1_6	fefe_A	fefe_A
Fen.Unlabelled.R2.T3.F1.JGI.BFC.metaspades_bin.57_85.17_9.86_scaffold_1167_c1_5	fefe_A	fefe_A
Fen.Unlabelled.R2.T1.F1.trimmomatic.megahit_bin.27_91.70_2.68_k141_1214726_11	fefe_A	fefe_A
Fen.Unlabelled.R2.T1.F1.trimmomatic.megahit_bin.27_91.70_2.68_k141_1066524_6	fefe_A	fefe_A
Fen.Unlabelled.R1.T3.F1.trimmomatic.metaspades_bin.62_83.80_1.99_NODE_3762_length_10294_cov_4.405411_6	fefe_A	fefe_A
Fen.Unlabelled.R1.T3.F1.trimmomatic.megahit_bin.44_83.93_6.72_k141_1176040_6	fefe_A	fefe_A
Fen.Unlabelled.R1.T3.F1.trimmomatic.megahit_bin.41_79.82_8.05_k141_448356_4	fefe_A	fefe_A
Fen.Unlabelled.R1.T3.F1.trimmomatic.megahit_bin.41_79.82_8.05_k141_345571_2	fefe_A	fefe_A
Fen.Unlabelled.R1.T3.F1.JGI.BFC.metaspades_bin.57_72.73_5.56_scaffold_17730_c1_1	fefe_A	fefe_A
Fen.Unlabelled.R1.T2.F1.trimmomatic.metaspades_bin.22_94.77_0.27_NODE_236_length_34940_cov_19.177411_19	fefe_A	fefe_A
Fen.Unlabelled.R1.T2.F1.JGI.BFC.metaspades_bin.83_76.02_7.93_scaffold_13005_c1_3	fefe_A	fefe_A
Fen.Unlabelled.R1.T2.F1.JGI.BFC.metaspades_bin.79_78.95_1.72_scaffold_626_c1_13	fefe_A	fefe_A
Fen.Unlabelled.R1.T2.F1.JGI.BFC.metaspades_bin.29_98.61_0.00_scaffold_28_c1_47	fefe_A	fefe_A
Fen.Unlabelled.R1.T2.F1.JGI.BFC.metaspades_bin.29_98.61_0.00_scaffold_21_c1_41	fefe_A	fefe_A
Fen.Unlabelled.R1.T1.F1.JGI.BFC.metaspades_bin.54_88.81_3.97_scaffold_960_c1_8	fefe_A	fefe_A
Fen.Unlabelled.R1.T1.F1.JGI.BFC.metaspades_bin.54_88.81_3.97_scaffold_13758_c1_2	fefe_A	fefe_A
Fen.Unlabelled.R1.T1.F1.JGI.BFC.metaspades_bin.15_79.61_4.68_scaffold_703_c1_5	fefe_A	fefe_A
Fen.Labelled.R3.T1.F2.trimmomatic.metaspades_bin.15_97.73_2.19_NODE_2_length_390249_cov_17.748125_95	fefe_A	fefe_A
Fen.Labelled.R3.T1.F2.JGI.BFC.metaspades_bin.27_91.57_1.74_scaffold_691_c1_5	fefe_A	fefe_A
Fen.Labelled.R2.T3.F4.trimmomatic.metaspades_bin.70_73.37_4.30_NODE_4007_length_7074_cov_6.175666_7	fefe_A	fefe_A
Fen.Labelled.R2.T3.F4.trimmomatic.metaspades_bin.70_73.37_4.30_NODE_11498_length_3814_cov_6.730779_1	fefe_A	fefe_A
Fen.Labelled.R2.T3.F4.trimmomatic.metaspades_bin.51_87.95_0.05_NODE_616_length_22900_cov_6.002145_1	fefe_A	fefe_A
Fen.Labelled.R2.T3.F4.trimmomatic.metaspades_bin.51_87.95_0.05_NODE_1189_length_15102_cov_5.078953_7	fefe_A	fefe_A
Fen.Labelled.R2.T3.F4.trimmomatic.megahit_bin.36_71.84_5.41_k141_1752279_2	fefe_A	fefe_A
Fen.Labelled.R2.T3.F4.trimmomatic.megahit_bin.36_71.84_5.41_k141_1740860_1	fefe_A	fefe_A
Fen.Labelled.R2.T3.F3.trimmomatic.megahit_bin.79_74.29_5.68_k141_11936_5	fefe_A	fefe_A
Fen.Labelled.R2.T3.F3.trimmomatic.megahit_bin.79_74.29_5.68_k141_11936_2	fefe_A	fefe_A
Fen.Labelled.R2.T3.F3.trimmomatic.megahit_bin.72_76.95_1.88_k141_396601_2	fefe_A	fefe_A
Fen.Labelled.R2.T3.F3.trimmomatic.megahit_bin.67_82.16_6.03_k141_1340820_8	fefe_A	fefe_A
Fen.Labelled.R2.T3.F3.trimmomatic.megahit_bin.52_84.89_1.03_k141_421369_8	fefe_A	fefe_A
Fen.Labelled.R2.T3.F3.trimmomatic.megahit_bin.52_84.89_1.03_k141_1734467_2	fefe_A	fefe_A
Fen.Labelled.R2.T3.F3.trimmomatic.megahit_bin.104_84.12_2.69_k141_3542024_3	fefe_A	fefe_A
Fen.Labelled.R2.T3.F3.trimmomatic.megahit_bin.104_84.12_2.69_k141_1291599_16	fefe_A	fefe_A
Fen.Labelled.R2.T3.F3.JGI.BFC.metaspades_bin.50_82.72_4.92_scaffold_40039_c1_2	fefe_A	fefe_A
Fen.Labelled.R2.T3.F3.JGI.BFC.metaspades_bin.38_80.01_9.95_scaffold_20671_c1_1	fefe_A	fefe_A
Fen.Labelled.R2.T3.F3.JGI.BFC.metaspades_bin.31_81.88_4.50_scaffold_19304_c1_2	fefe_A	fefe_A
Fen.Labelled.R2.T3.F3.JGI.BFC.metaspades_bin.27_99.16_2.15_scaffold_2120_c1_12	fefe_A	fefe_A
Fen.Labelled.R2.T3.F2.trimmomatic.megahit_bin.32_74.76_6.99_k141_169772_4	fefe_A	fefe_A
Fen.Labelled.R1.T2.F3.trimmomatic.metaspades_bin.30_79.47_0.07_NODE_157_length_38012_cov_10.900782_17	fefe_A	fefe_A
Fen.Labelled.R1.T2.F3.trimmomatic.megahit_bin.4_83.95_1.23_k141_315933_15	fefe_A	fefe_A
Bog.Unlabelled.R3.T3.F3.JGI.BFC.metaspades_bin.56_97.76_1.08_scaffold_2356_c1_16	fefe_A	fefe_A
Bog.Unlabelled.R3.T3.F2.trimmomatic.metaspades_bin.148_70.25_9.70_NODE_401_length_58862_cov_11.557145_30	fefe_A	fefe_A
Bog.Unlabelled.R3.T2.F3.JGI.BFC.metaspades_bin.122_96.77_0.86_scaffold_24_c1_99	fefe_A	fefe_A
Bog.Unlabelled.R3.T2.F2.trimmomatic.metaspades_bin.36_75.58_8.10_NODE_585_length_39372_cov_7.833380_8	fefe_A	fefe_A
Bog.Unlabelled.R2.T3.F3.trimmomatic.metaspades_bin.173_71.36_8.00_NODE_35757_length_4411_cov_5.580119_3	fefe_A	fefe_A
Bog.Unlabelled.R2.T3.F2.JGI.BFC.metaspades_bin.69_94.23_0.86_scaffold_1712_c1_18	fefe_A	fefe_A
Bog.Unlabelled.R2.T3.F2.JGI.BFC.metaspades_bin.55_93.55_2.59_scaffold_218_c1_23	fefe_A	fefe_A
Bog.Unlabelled.R2.T3.F2.JGI.BFC.metaspades_bin.14_99.14_0.86_scaffold_12_c1_72	fefe_A	fefe_A
Bog.Unlabelled.R2.T3.F1.JGI.BFC.metaspades_bin.55_91.59_1.72_scaffold_612_c1_3	fefe_A	fefe_A
Bog.Unlabelled.R2.T2.F2.JGI.BFC.metaspades_bin.16_87.66_1.12_scaffold_788_c1_13	fefe_A	fefe_A
Bog.Unlabelled.R2.T2.F2.JGI.BFC.metaspades_bin.16_87.66_1.12_scaffold_1392_c1_12	fefe_A	fefe_A
Bog.Unlabelled.R2.T1.F1.trimmomatic.metaspades_bin.5_99.59_0.63_NODE_1483_length_14577_cov_7.584699_14	fefe_A	fefe_A
Bog.Unlabelled.R2.T1.F1.trimmomatic.metaspades_bin.5_99.59_0.63_NODE_143_length_59892_cov_9.252536_2	fefe_A	fefe_A
Bog.Unlabelled.R1.T3.F3.trimmomatic.metaspades_bin.65_71.70_0.05_NODE_2072_length_10900_cov_6.623513_9	fefe_A	fefe_A
Bog.Unlabelled.R1.T3.F3.trimmomatic.megahit_bin.57_71.58_1.72_k141_557899_8	fefe_A	fefe_A
Bog.Unlabelled.R1.T3.F3.trimmomatic.megahit_bin.52_81.45_3.60_k141_1253217_10	fefe_A	fefe_A
Bog.Unlabelled.R1.T3.F3.JGI.BFC.metaspades_bin.18_71.79_4.30_scaffold_877_c2_11	fefe_A	fefe_A
Bog.Unlabelled.R1.T3.F3.JGI.BFC.metaspades_bin.10_82.72_4.05_scaffold_1745_c1_2	fefe_A	fefe_A
Bog.Unlabelled.R1.T2.F1.trimmomatic.megahit_bin.52_97.85_0.54_k141_426496_4	fefe_A	fefe_A
Bog.None.R3.T0.trimmomatic.megahit_bin.55_94.74_3.88_k141_3367276_10	fefe_A	fefe_A
Bog.None.R3.T0.JGI.BFC.metaspades_bin.277_97.34_4.31_scaffold_2084_c1_24	fefe_A	fefe_A
Bog.None.R3.T0.JGI.BFC.metaspades_bin.199_96.50_2.76_scaffold_1124_c2_48	fefe_A	fefe_A
Bog.None.R3.T0.JGI.BFC.metaspades_bin.143_78.72_9.48_scaffold_12565_c1_11	fefe_A	fefe_A
Bog.None.R1.T0.trimmomatic.megahit_bin.1_70.85_3.45_k141_1489366_7	fefe_A	fefe_A
Bog.Labelled.R2.T2.F2.JGI.BFC.metaspades_bin.66_91.59_1.20_scaffold_629_c1_9	fefe_A	fefe_A
Bog.Labelled.R1.T3.F3.trimmomatic.metaspades_bin.43_92.84_1.75_NODE_721_length_52547_cov_8.712851_35	fefe_A	fefe_A
Bog.Labelled.R1.T3.F3.trimmomatic.metaspades_bin.43_92.84_1.75_NODE_721_length_52547_cov_8.712851_28	fefe_A	fefe_A
Bog.Labelled.R1.T1.F1.JGI.BFC.metaspades_bin.64_100.00_1.08_scaffold_7268_c1_7	fefe_A	fefe_A
Bog.Labelled.R1.T1.F1.JGI.BFC.metaspades_bin.64_100.00_1.08_scaffold_605_c1_30	fefe_A	fefe_A
Bog.Labelled.R1.T1.F1.JGI.BFC.metaspades_bin.151_96.12_0.92_scaffold_3785_c1_2	fefe_A	fefe_A
Bog.Labelled.R1.T1.F1.JGI.BFC.metaspades_bin.116_96.93_0.86_scaffold_57_c1_38	fefe_A	fefe_A
3300039216_12_Ga0310687_0000841_16	fefe_A	fefe_A
3300038475_6_Ga0436670_0000183_8	fefe_A	fefe_A
3300038475_6_Ga0436670_0000183_15	fefe_A	fefe_A
3300038461_5_Ga0436662_0001062_2	fefe_A	fefe_A
3300038461_4_Ga0436662_0000016_60	fefe_A	fefe_A
3300038458_8_Ga0436657_0010285_2	fefe_A	fefe_A
3300038457_9_Ga0436655_003117_3	fefe_A	fefe_A
3300038457_9_Ga0436655_002736_8	fefe_A	fefe_A
3300037562_7_Ga0310760_009725_8	fefe_A	fefe_A
3300037562_7_Ga0310760_003751_9	fefe_A	fefe_A
3300037562_7_Ga0310760_002300_9	fefe_A	fefe_A
3300037549_11_Ga0310740_0015363_5	fefe_A	fefe_A
3300037549_11_Ga0310740_0001280_9	fefe_A	fefe_A
3300037360_7_Ga0310742_004406_3	fefe_A	fefe_A
3300037225_17_Ga0395714_000025_237	fefe_A	fefe_A
3300037224_12_Ga0395705_000785_9	fefe_A	fefe_A
3300037224_12_Ga0395705_000175_37	fefe_A	fefe_A
3300037185_7_Ga0395721_003825_5	fefe_A	fefe_A
3300037185_7_Ga0395721_000216_4	fefe_A	fefe_A
3300037182_7_Ga0395695_010049_1	fefe_A	fefe_A
3300037132_9_Ga0395987_000176_50	fefe_A	fefe_A
3300037132_8_Ga0395987_000620_5	fefe_A	fefe_A
3300037109_9_Ga0395722_0018218_2	fefe_A	fefe_A
3300037109_9_Ga0395722_0002784_5	fefe_A	fefe_A
3300037104_11_Ga0395706_000032_185	fefe_A	fefe_A
3300037104_11_Ga0395706_000027_30	fefe_A	fefe_A
3300037091_10_Ga0334825_001439_10	fefe_A	fefe_A
3300037089_15_Ga0334820_000042_136	fefe_A	fefe_A
3300037089_15_Ga0334820_000042_130	fefe_A	fefe_A
3300037076_21_Ga0395910_005948_4	fefe_A	fefe_A
3300037076_21_Ga0395910_005948_10	fefe_A	fefe_A
3300037076_20_Ga0395910_000140_24	fefe_A	fefe_A
3300037076_11_Ga0395910_000002_98	fefe_A	fefe_A
3300037076_11_Ga0395910_000002_461	fefe_A	fefe_A
3300037076_11_Ga0395910_000002_455	fefe_A	fefe_A
3300036886_10_Ga0334826_000005_192	fefe_A	fefe_A
3300036886_10_Ga0334826_000005_161	fefe_A	fefe_A
3300036884_7_Ga0334813_000075_28	fefe_A	fefe_A
3300036884_7_Ga0334813_000075_20	fefe_A	fefe_A
3300036884_7_Ga0334813_000075_18	fefe_A	fefe_A
3300036878_6_Ga0334796_000609_3	fefe_A	fefe_A
3300028857_5_Ga0302289_1000393_3	fefe_A	fefe_A
3300023254_4_Ga0224524_1004397_2	fefe_A	fefe_A
3300023254_4_Ga0224524_1002291_2	fefe_A	fefe_A
3300023254_4_Ga0224524_1000688_8	fefe_A	fefe_A
3300023254_2_Ga0224524_1000217_20	fefe_A	fefe_A
3300023248_5_Ga0224525_1000115_31	fefe_A	fefe_A
3300022824_1_Ga0224518_1000142_5	fefe_A	fefe_A
3300022824_1_Ga0224518_1000023_16	fefe_A	fefe_A
3300022824_1_Ga0224518_1000013_44	fefe_A	fefe_A
20170700_S35_2_c_000000000255_23	fefe_A	fefe_A
20170700_S35_19_c_000000001371_5	fefe_A	fefe_A
20170700_S35_19_c_000000001342_4	fefe_A	fefe_A
20170700_S35_19_c_000000001247_11	fefe_A	fefe_A
20170700_S35_18_c_000000002128_3	fefe_A	fefe_A
20170700_S33_33_c_000000004139_8	fefe_A	fefe_A
20170700_S33_33_c_000000003985_2	fefe_A	fefe_A
20170700_S25_23_c_000000011222_2	fefe_A	fefe_A
20170700_S25_13_c_000000008165_10	fefe_A	fefe_A
20170700_S24_9_c_000000001541_10	fefe_A	fefe_A
20170700_S24_14_c_000000003635_44	fefe_A	fefe_A
20170700_E33_1_c_000000000454_3	fefe_A	fefe_A
20170700_E33_1_c_000000000391_4	fefe_A	fefe_A
20170700_E15_6_c_000000002524_48	fefe_A	fefe_A
20160700_E35_7_c_000000000781_3	fefe_A	fefe_A
20160700_E35_4_c_000000000178_4	fefe_A	fefe_A
20160700_E25_18_c_000000000697_3	fefe_A	fefe_A
20160700_E25_15_c_000000006823_153	fefe_A	fefe_A
20160700_E25_11_c_000000003080_5	fefe_A	fefe_A
20160700_E23_20_c_000000004031_8	fefe_A	fefe_A
20160700_E15_4_c_000000001034_2	fefe_A	fefe_A
20160700_E14_9_c_000000000100_1	fefe_A	fefe_A
20160700_E14_7_c_000000000914_2	fefe_A	fefe_A
20160700_E13_6_c_000000002826_2	fefe_A	fefe_A
20160700_E11_1_c_000000001130_1	fefe_A	fefe_A
20150700_S15_12_c_000000004534_70	fefe_A	fefe_A
20150700_S15_12_c_000000004534_63	fefe_A	fefe_A
20150700_E35_7_c_000000001658_2	fefe_A	fefe_A
20150700_E35_2_c_000000002142_10	fefe_A	fefe_A
20150700_E35_2_c_000000002104_2	fefe_A	fefe_A
20150700_E21_1_c_000000001261_1	fefe_A	fefe_A
20150700_E21_1_c_000000001119_3	fefe_A	fefe_A
20150700_E15_6_c_000000008190_13	fefe_A	fefe_A
20150700_E15_4_c_000000004544_2	fefe_A	fefe_A
20150700_E15_20_c_000000007574_28	fefe_A	fefe_A
20150700_E15_18_c_000000007982_4	fefe_A	fefe_A
20150700_E15_18_c_000000007907_4	fefe_A	fefe_A
20150700_E14_5_c_000000004414_31	fefe_A	fefe_A
20150700_E14_4_c_000000001918_21	fefe_A	fefe_A
20140700_S36_11_c_000000006010_17	fefe_A	fefe_A
20140700_S36_11_c_000000005992_6	fefe_A	fefe_A
20140700_S35_5_c_000000003221_15	fefe_A	fefe_A
20140700_S11_6_c_000000005325_8	fefe_A	fefe_A
20140700_S11_11_c_000000002495_45	fefe_A	fefe_A
20140700_E15_7_c_000000001583_6	fefe_A	fefe_A
20140700_E15_7_c_000000001583_13	fefe_A	fefe_A
20140700_E15_6_c_000000004333_3	fefe_A	fefe_A
20140700_E15_6_c_000000004322_9	fefe_A	fefe_A
20140700_E15_5_c_000000004104_65	fefe_A	fefe_A
20140700_E15_5_c_000000004104_58	fefe_A	fefe_A
20140700_E15_14_c_000000002388_6	fefe_A	fefe_A
20140700_E15_1_c_000000002763_5	fefe_A	fefe_A
20140700_E15_1_c_000000002707_6	fefe_A	fefe_A
20130700_S2D_2_c_000000006655_14	fefe_A	fefe_A
20130700_S1Z_5_c_000000000196_7	fefe_A	fefe_A
20130700_S1Z_5_c_000000000184_24	fefe_A	fefe_A
20130700_E3Z_8_c_000000004234_103	fefe_A	fefe_A
20130700_E3Z_7_c_000000003131_9	fefe_A	fefe_A
20130700_E3Z_15_c_000000002897_42	fefe_A	fefe_A
20130700_E3X_2_c_000000002676_4	fefe_A	fefe_A
20130700_E3S_4_c_000000001564_1	fefe_A	fefe_A
20130700_E3M_6_c_000000003071_28	fefe_A	fefe_A
20130700_E3D_6_c_000000000441_4	fefe_A	fefe_A
20130700_E2Y_3_c_000000002256_partial_60836_222644_8	fefe_A	fefe_A
20130700_E2Y_3_c_000000002256_partial_60836_222644_1	fefe_A	fefe_A
20130700_E2Y_15_c_000000001637_4	fefe_A	fefe_A
20130700_E2M_2_c_000000002025_3	fefe_A	fefe_A
20130700_E2M_1_c_000000001229_2	fefe_A	fefe_A
20130700_E2D_8_c_000000001449_14	fefe_A	fefe_A
20130700_E1Z_4_c_000000002960_51	fefe_A	fefe_A
20130700_E1Y_5_c_000000005780_3	fefe_A	fefe_A
20130700_E1Y_5_c_000000005754_1	fefe_A	fefe_A
20130700_E1Y_1_c_000000003678_3	fefe_A	fefe_A
20130700_E1Y_1_c_000000003524_3	fefe_A	fefe_A
20130700_E1M_4_c_000000000403_2	fefe_A	fefe_A
20130700_C2Y_6_c_000000000109_5	fefe_A	fefe_A
20130700_C2X_6_c_000000002986_15	fefe_A	fefe_A
20130700_C2X_5_c_000000003648_27	fefe_A	fefe_A
20130700_C2X_5_c_000000003565_15	fefe_A	fefe_A
20130700_C2X_3_c_000000000434_109	fefe_A	fefe_A
20130700_C2X_12_c_000000000297_58	fefe_A	fefe_A
20130700_C2X_10_c_000000002054_6	fefe_A	fefe_A
20130700_C2X_10_c_000000002044_24	fefe_A	fefe_A
20130700_C2M_8_c_000000006089_8	fefe_A	fefe_A
20130700_C2M_8_c_000000005958_6	fefe_A	fefe_A
20130700_C2M_20_c_000000007510_4	fefe_A	fefe_A
20130700_C2M_16_c_000000000050_4	fefe_A	fefe_A
20130700_C2M_13_c_000000008364_9	fefe_A	fefe_A
20130700_C2M_13_c_000000008322_3	fefe_A	fefe_A
20130700_C1Y_5_c_000000000034_24	fefe_A	fefe_A
20130700_C1Y_4_c_000000000713_2	fefe_A	fefe_A
20130700_C1Y_11_c_000000000635_7	fefe_A	fefe_A
20130700_C1X_8_c_000000004278_67	fefe_A	fefe_A
20130700_C1X_8_c_000000004278_56	fefe_A	fefe_A
20130700_C1X_6_c_000000000995_12	fefe_A	fefe_A
20130700_C1X_5_c_000000005228_11	fefe_A	fefe_A
20130700_C1X_17_c_000000006689_3	fefe_A	fefe_A
20130700_C1X_17_c_000000006305_6	fefe_A	fefe_A
20130700_C1X_11_c_000000004517_3	fefe_A	fefe_A
20130700_C1X_10_c_000000003068_18	fefe_A	fefe_A
20130700_C1X_10_c_000000003068_11	fefe_A	fefe_A
20130700_C1D_9_c_000000003868_2	fefe_A	fefe_A
20130700_C1D_8_c_000000002579_19	fefe_A	fefe_A
20130700_C1D_5_c_000000006223_11	fefe_A	fefe_A
20130700_C1D_3_c_000000005433_52	fefe_A	fefe_A
20130700_C1D_19_c_000000001670_2	fefe_A	fefe_A
20130700_C1D_14_c_000000003236_6	fefe_A	fefe_A
20130700_C1D_14_c_000000003002_10	fefe_A	fefe_A
20130700_C1D_13_c_000000003408_15	fefe_A	fefe_A
20130700_C1D_10_c_000000005836_4	fefe_A	fefe_A
20120800_E3X_6_c_000000001102_74	fefe_A	fefe_A
20120800_E3X_3_c_000000002781_349	fefe_A	fefe_A
20120800_E3X_28_c_000000005794_9	fefe_A	fefe_A
20120800_E3X_28_c_000000005794_2	fefe_A	fefe_A
20120800_E3X_26_c_000000002207_4	fefe_A	fefe_A
20120800_E3X_2_c_000000000843_8	fefe_A	fefe_A
20120800_E3X_14_c_000000000284_47	fefe_A	fefe_A
20120800_E3X_14_c_000000000278_46	fefe_A	fefe_A
20120800_E3S_15_c_000000003958_15	fefe_A	fefe_A
20120800_E3S_10_c_000000002097_1	fefe_A	fefe_A
20120800_E3D_4_c_000000000172_39	fefe_A	fefe_A
20120800_E2X_16_c_000000005333_17	fefe_A	fefe_A
20120800_E2X_16_c_000000005277_34	fefe_A	fefe_A
20120800_E2X_13_c_000000003959_2	fefe_A	fefe_A
20120800_E2X_13_c_000000003958_9	fefe_A	fefe_A
20120800_E2X_13_c_000000003938_11	fefe_A	fefe_A
20120800_E2X_11_c_000000002802_2	fefe_A	fefe_A
20120800_E2M_2_c_000000001035_2	fefe_A	fefe_A
20120800_E2M_2_c_000000000774_3	fefe_A	fefe_A
20120800_E2D_4_c_000000006814_2	fefe_A	fefe_A
20120800_E2D_4_c_000000006509_4	fefe_A	fefe_A
20120800_E2D_20_c_000000001589_22	fefe_A	fefe_A
20120800_E2D_20_c_000000001566_8	fefe_A	fefe_A
20120800_E2D_20_c_000000001415_4	fefe_A	fefe_A
20120800_E2D_13_c_000000002102_2	fefe_A	fefe_A
20120800_E2D_13_c_000000002036_4	fefe_A	fefe_A
20120800_E2D_10_c_000000004876_5	fefe_A	fefe_A
20120800_E2D_10_c_000000004730_6	fefe_A	fefe_A
20120800_E1X_7_c_000000000883_3	fefe_A	fefe_A
20120800_E1X_12_c_000000003147_9	fefe_A	fefe_A
20120800_E1X_12_c_000000003147_3	fefe_A	fefe_A
20120800_E1D_7_c_000000004603_7	fefe_A	fefe_A
20120800_E1D_19_c_000000006402_15	fefe_A	fefe_A
20120800_E1D_18_c_000000006555_2	fefe_A	fefe_A
20120800_E1D_15_c_000000006331_9	fefe_A	fefe_A
20120700_S1D_98_c_000000048949_12	fefe_A	fefe_A
20120700_S1D_77_c_000000077508_9	fefe_A	fefe_A
20120700_S1D_74_c_000000032606_7	fefe_A	fefe_A
20120700_S1D_73_c_000000074529_3	fefe_A	fefe_A
20120700_S1D_67_c_000000013853_3	fefe_A	fefe_A
20120700_S1D_49_c_000000018273_1	fefe_A	fefe_A
20120700_S1D_48_c_000000071398_23	fefe_A	fefe_A
20120700_S1D_39_c_000000057280_4	fefe_A	fefe_A
20120700_S1D_30_c_000000001425_5	fefe_A	fefe_A
20120700_S1D_26_c_000000005438_4	fefe_A	fefe_A
20120700_S1D_26_c_000000005424_20	fefe_A	fefe_A
20120700_S1D_24_c_000000028948_4	fefe_A	fefe_A
20120700_S1D_24_c_000000028871_3	fefe_A	fefe_A
20120700_S1D_24_c_000000028732_9	fefe_A	fefe_A
20120700_S1D_107_c_000000092957_32	fefe_A	fefe_A
20120700_S1D_107_c_000000092957_22	fefe_A	fefe_A
20120700_S1D_104_c_000000032514_13	fefe_A	fefe_A
20120700_S1D_103_c_000000003390_7	fefe_A	fefe_A
20120700_P3D_20_c_000000084747_52	fefe_A	fefe_A
20120700_P3D_20_c_000000084591_23	fefe_A	fefe_A
20120700_P3D_138_c_000000007612_2	fefe_A	fefe_A
20120700_P3D_112_c_000000057391_33	fefe_A	fefe_A
20120700_P3D_105_c_000000075338_4	fefe_A	fefe_A
20120700_E3M_3_c_000000038955_4	fefe_A	fefe_A
20120700_E3M_2_c_000000037382_36	fefe_A	fefe_A
20120600_S1D_7_c_000000003642_2	fefe_A	fefe_A
20120600_S1D_1_c_000000004003_15	fefe_A	fefe_A
20120600_E3D_50_c_000000012390_2	fefe_A	fefe_A
20120600_E3D_50_c_000000012324_4	fefe_A	fefe_A
20120600_E3D_49_c_000000000955_2	fefe_A	fefe_A
20120600_E3D_42_c_000000016992_25	fefe_A	fefe_A
20120600_E3D_42_c_000000016968_10	fefe_A	fefe_A
20120600_E3D_41_c_000000011556_11	fefe_A	fefe_A
20120600_E3D_38_c_000000018126_61	fefe_A	fefe_A
20120600_E3D_38_c_000000018082_25	fefe_A	fefe_A
20120600_E3D_3_c_000000015994_7	fefe_A	fefe_A
20120600_E3D_29_c_000000022987_10	fefe_A	fefe_A
20120600_E3D_29_c_000000022902_13	fefe_A	fefe_A
20120600_E3D_27_c_000000013371_9	fefe_A	fefe_A
20120600_E3D_27_c_000000013371_5	fefe_A	fefe_A
20120600_E3D_26_c_000000004644_2	fefe_A	fefe_A
20120600_E3D_25_c_000000016850_6	fefe_A	fefe_A
20120600_E3D_25_c_000000016587_2	fefe_A	fefe_A
20120600_E3D_14_c_000000019820_8	fefe_A	fefe_A
20120600_E3D_13_c_000000013764_7	fefe_A	fefe_A
20120600_E3D_13_c_000000013708_2	fefe_A	fefe_A
20120600_E2D_8_c_000000008478_3	fefe_A	fefe_A
20120600_E2D_8_c_000000008296_4	fefe_A	fefe_A
20120600_E2D_7_c_000000017925_5	fefe_A	fefe_A
20120600_E2D_57_c_000000020293_4	fefe_A	fefe_A
20120600_E2D_44_c_000000003879_1	fefe_A	fefe_A
20120600_E2D_44_c_000000003755_7	fefe_A	fefe_A
20120600_E2D_38_c_000000010168_27	fefe_A	fefe_A
20120600_E2D_38_c_000000010055_2	fefe_A	fefe_A
20120600_E2D_36_c_000000005127_9	fefe_A	fefe_A
20120600_E2D_27_c_000000014183_2	fefe_A	fefe_A
20120600_E2D_22_c_000000009807_11	fefe_A	fefe_A
20120600_E2D_19_c_000000014325_8	fefe_A	fefe_A
20120600_E2D_11_c_000000015013_3	fefe_A	fefe_A
20120600_E2D_11_c_000000015013_12	fefe_A	fefe_A
20120600_E2D_1_c_000000018135_8	fefe_A	fefe_A
20120600_E2D_1_c_000000018023_6	fefe_A	fefe_A
20120600_E1D_54_c_000000000712_9	fefe_A	fefe_A
20120600_E1D_54_c_000000000651_75	fefe_A	fefe_A
20120600_E1D_54_c_000000000610_21	fefe_A	fefe_A
20120600_E1D_37_c_000000009300_5	fefe_A	fefe_A
20120600_E1D_35_c_000000007950_16	fefe_A	fefe_A
20120600_E1D_35_c_000000007939_7	fefe_A	fefe_A
20120600_E1D_31_c_000000003174_24	fefe_A	fefe_A
20120600_E1D_18_c_000000004807_31	fefe_A	fefe_A
20120600_E1D_10_c_000000014357_2	fefe_A	fefe_A
20120600_E1D_10_c_000000014204_19	fefe_A	fefe_A
20120500_P28_9_c_000000000164_2	fefe_A	fefe_A
20120500_P28_3_c_000000003627_1	fefe_A	fefe_A
20120500_P28_11_c_000000001872_8	fefe_A	fefe_A
20120500_P28_11_c_000000001849_15	fefe_A	fefe_A
20120500_P26_5_c_000000003192_11	fefe_A	fefe_A
20120500_P19_9_c_000000001673_8	fefe_A	fefe_A
20120500_P19_9_c_000000001579_2	fefe_A	fefe_A
20120500_P19_8_c_000000001457_43	fefe_A	fefe_A
20120500_P19_5_c_000000002122_20	fefe_A	fefe_A
20120500_P19_10_c_000000001989_5	fefe_A	fefe_A
20111000_S2M_12_c_000000002188_8	fefe_A	fefe_A
20111000_P3M_44_c_000000005408_7	fefe_A	fefe_A
20111000_P3D_13_c_000000000562_23	fefe_A	fefe_A
20111000_E3D_7_c_000000002650_2	fefe_A	fefe_A
20111000_E3D_2_c_000000000845_4	fefe_A	fefe_A
20111000_E3D_2_c_000000000796_6	fefe_A	fefe_A
20110800_E3M_4_c_000000002812_23	fefe_A	fefe_A
20110800_E3M_4_c_000000002712_8	fefe_A	fefe_A
20110800_E3D_40_c_000000005423_20	fefe_A	fefe_A
20110800_E3D_38_c_000000006862_26	fefe_A	fefe_A
20110800_E3D_32_c_000000002365_9	fefe_A	fefe_A
20110800_E3D_3_c_000000007370_4	fefe_A	fefe_A
20110800_E3D_28_c_000000003301_3	fefe_A	fefe_A
20110800_E3D_26_c_000000012080_45	fefe_A	fefe_A
20110800_E3D_22_c_000000009602_2	fefe_A	fefe_A
20110800_E3D_16_c_000000000650_4	fefe_A	fefe_A
20110800_E3D_15_c_000000000983_4	fefe_A	fefe_A
20110800_E2S_4_c_000000000741_5	fefe_A	fefe_A
20110800_E2D_6_c_000000002802_10	fefe_A	fefe_A
20110800_E2D_34_c_000000008010_6	fefe_A	fefe_A
20110800_E2D_32_c_000000010130_3	fefe_A	fefe_A
20110800_E2D_32_c_000000009941_13	fefe_A	fefe_A
20110800_E2D_31_c_000000007258_12	fefe_A	fefe_A
20110800_E2D_31_c_000000007245_1	fefe_A	fefe_A
20110800_E2D_3_c_000000007462_14	fefe_A	fefe_A
20110800_E2D_1_c_000000008579_3	fefe_A	fefe_A
20110800_E2D_1_c_000000008548_4	fefe_A	fefe_A
20110800_E1S_8_c_000000002255_5	fefe_A	fefe_A
20110800_E1D_6_c_000000005370_19	fefe_A	fefe_A
20110800_E1D_5_c_000000002208_27	fefe_A	fefe_A
20110800_E1D_3_c_000000002142_11	fefe_A	fefe_A
20110800_E1D_17_c_000000006111_4	fefe_A	fefe_A
20110700_S2D_14_c_000000000302_7	fefe_A	fefe_A
20110700_P2D_15_c_000000007078_4	fefe_A	fefe_A
20110700_P2D_15_c_000000007078_10	fefe_A	fefe_A
20110700_E2S_1_c_000000000403_3	fefe_A	fefe_A
20110700_E2S_1_c_000000000174_4	fefe_A	fefe_A
20110700_E2M_2_c_000000001769_1	fefe_A	fefe_A
20110700_E2M_2_c_000000001653_3	fefe_A	fefe_A
20110700_E1D_5_c_000000000319_8	fefe_A	fefe_A
20110600_S1M_11_c_000000004446_2	fefe_A	fefe_A
20110600_E3S_1_c_000000000833_3	fefe_A	fefe_A
20110600_E3S_1_c_000000000467_1	fefe_A	fefe_A
20110600_E2D_3_c_000000000117_8	fefe_A	fefe_A
20100900_E3D_14_c_000000002614_2	fefe_A	fefe_A
20100900_E2D_7_c_000000001039_8	fefe_A	fefe_A
20100900_E2D_7_c_000000001039_25	fefe_A	fefe_A
20100900_E1D_8_c_000000003244_13	fefe_A	fefe_A
20100900_E1D_8_c_000000003189_15	fefe_A	fefe_A
20100900_E1D_16_c_000000004595_5	fefe_A	fefe_A
STM_0716_S_M_E013_D_bin.53_k121_68852_1	fefe_B	fefe_B
STM_0716_E_M_E069_E061_E_bin.45_k121_748683_5	fefe_B	fefe_B
STM_0716_E_M_E069_E061_E_bin.45_k121_2312119_1	fefe_B	fefe_B
STM_0716_E_M_E069_D_bin.35_k121_2296941_13	fefe_B	fefe_B
STM_0716_E_M_E061_A_bin.30_k121_1465053_7	fefe_B	fefe_B
STM_0716_E_M_E054_A_bin.52_k121_555130_3	fefe_B	fefe_B
STM_0716_E_M_E054_A_bin.21_k121_466820_20	fefe_B	fefe_B
STM_0716_E_M_E054_A_bin.21_k121_1480649_19	fefe_B	fefe_B
STM_0716_E_M_E050_E054_E058_D_bin.80_k121_8618217_1	fefe_B	fefe_B
STM_0716_E_M_E050_E054_E058_A_bin.156_k121_9175855_13	fefe_B	fefe_B
STM_0716_E_M_E050_E054_E058_A_bin.156_k121_4644237_4	fefe_B	fefe_B
STM_0716_E_M_E034_E058_A_bin.85_k121_909970_81	fefe_B	fefe_B
STM_0716_E_M_E034_E058_A_bin.85_k121_4701743_9	fefe_B	fefe_B
STM_0716_E_M_E034_E058_A_bin.33_k121_3805235_4	fefe_B	fefe_B
STM_0716_E_M_E034_E058_A_bin.128_k121_4557576_7	fefe_B	fefe_B
STM_0716_E_M_E034_E058_A_bin.128_k121_315456_16	fefe_B	fefe_B
STM_0716_E_M_E034_E058_A_bin.12_k121_5123704_4	fefe_B	fefe_B
STM_0716_E_M_E034_A_bin.60_k121_2541794_4	fefe_B	fefe_B
STM_0716_E_M_E030_E054_E065_D_bin.82_k121_9276233_5	fefe_B	fefe_B
STM_0716_E_M_E030_E054_E065_D_bin.82_k121_7709738_1	fefe_B	fefe_B
STM_0716_E_M_E026_E050_A_bin.98_k121_4364654_8	fefe_B	fefe_B
Fen.Unlabelled.R3.T3.F1.trimmomatic.metaspades_bin.91_92.88_0.54_NODE_564_length_37241_cov_6.412844_29	fefe_B	fefe_B
Fen.Unlabelled.R3.T3.F1.trimmomatic.metaspades_bin.47_85.60_2.42_NODE_4614_length_10671_cov_8.193576_6	fefe_B	fefe_B
Fen.Unlabelled.R3.T3.F1.trimmomatic.metaspades_bin.36_72.59_0.89_NODE_20171_length_4182_cov_5.741216_1	fefe_B	fefe_B
Fen.Unlabelled.R3.T3.F1.trimmomatic.metaspades_bin.17_77.78_2.69_NODE_2016_length_17750_cov_358.084996_1	fefe_B	fefe_B
Fen.Unlabelled.R3.T2.F3.trimmomatic.metaspades_bin.14_70.54_1.79_NODE_2580_length_6047_cov_4.525033_1	fefe_B	fefe_B
Fen.Unlabelled.R3.T2.F2.trimmomatic.metaspades_bin.5_81.01_1.93_NODE_1259_length_11600_cov_75.736076_6	fefe_B	fefe_B
Fen.Unlabelled.R3.T2.F1.trimmomatic.metaspades_bin.67_78.91_1.19_NODE_1616_length_18751_cov_7.112965_8	fefe_B	fefe_B
Fen.Unlabelled.R3.T2.F1.trimmomatic.metaspades_bin.62_76.88_1.72_NODE_6930_length_8165_cov_4.880025_7	fefe_B	fefe_B
Fen.Unlabelled.R3.T1.F2.trimmomatic.metaspades_bin.33_81.45_2.20_NODE_850_length_13471_cov_45.838178_6	fefe_B	fefe_B
Fen.Unlabelled.R3.T1.F1.trimmomatic.metaspades_bin.79_77.74_1.08_NODE_12132_length_4759_cov_286.368197_5	fefe_B	fefe_B
Fen.Unlabelled.R2.T3.F2.trimmomatic.metaspades_bin.10_87.59_0.24_NODE_3839_length_8582_cov_6.269028_8	fefe_B	fefe_B
Fen.Unlabelled.R2.T3.F2.trimmomatic.metaspades_bin.1_83.87_1.79_NODE_1850_length_13571_cov_157.822211_6	fefe_B	fefe_B
Fen.Unlabelled.R2.T3.F2.trimmomatic.megahit_bin.2_88.97_0.00_k141_659497_2	fefe_B	fefe_B
Fen.Unlabelled.R2.T3.F2.trimmomatic.megahit_bin.15_70.76_3.55_k141_520269_1	fefe_B	fefe_B
Fen.Unlabelled.R2.T3.F1.trimmomatic.metaspades_bin.62_83.32_2.20_NODE_3740_length_10660_cov_379.273362_5	fefe_B	fefe_B
Fen.Unlabelled.R2.T1.F3.trimmomatic.metaspades_bin.31_80.65_2.69_NODE_1491_length_10301_cov_12.040504_6	fefe_B	fefe_B
Fen.Unlabelled.R2.T1.F2.trimmomatic.metaspades_bin.23_80.11_1.08_NODE_532_length_15430_cov_37.262374_13	fefe_B	fefe_B
Fen.Unlabelled.R2.T1.F1.trimmomatic.metaspades_bin.45_77.69_1.61_NODE_3270_length_7283_cov_194.622856_1	fefe_B	fefe_B
Fen.Unlabelled.R2.T1.F1.trimmomatic.megahit_bin.27_91.70_2.68_k141_860887_2	fefe_B	fefe_B
Fen.Unlabelled.R2.T1.F1.JGI.BFC.metaspades_bin.11_89.30_5.73_scaffold_331_c1_2	fefe_B	fefe_B
Fen.Unlabelled.R1.T3.F2.trimmomatic.metaspades_bin.27_79.22_2.69_NODE_1382_length_12024_cov_38.191495_4	fefe_B	fefe_B
Fen.Unlabelled.R1.T3.F1.trimmomatic.metaspades_bin.62_83.80_1.99_NODE_3476_length_10848_cov_4.959881_5	fefe_B	fefe_B
Fen.Unlabelled.R1.T3.F1.trimmomatic.metaspades_bin.26_71.72_1.72_NODE_847_length_26801_cov_5.436028_9	fefe_B	fefe_B
Fen.Unlabelled.R1.T3.F1.trimmomatic.metaspades_bin.1_78.41_3.32_NODE_1316_length_20536_cov_271.253894_14	fefe_B	fefe_B
Fen.Unlabelled.R1.T3.F1.trimmomatic.megahit_bin.44_83.93_6.72_k141_282594_2	fefe_B	fefe_B
Fen.Unlabelled.R1.T3.F1.trimmomatic.megahit_bin.41_79.82_8.05_k141_895614_6	fefe_B	fefe_B
Fen.Unlabelled.R1.T2.F4.trimmomatic.metaspades_bin.55_83.98_0.54_NODE_2439_length_11913_cov_6.505903_6	fefe_B	fefe_B
Fen.Unlabelled.R1.T2.F3.trimmomatic.metaspades_bin.12_80.43_0.99_NODE_1537_length_8829_cov_12.790176_6	fefe_B	fefe_B
Fen.Unlabelled.R1.T2.F2.trimmomatic.metaspades_bin.20_77.22_1.61_NODE_1462_length_11600_cov_110.830056_6	fefe_B	fefe_B
Fen.Unlabelled.R1.T2.F1.JGI.BFC.metaspades_bin.83_76.02_7.93_scaffold_6056_c1_7	fefe_B	fefe_B
Fen.Unlabelled.R1.T2.F1.JGI.BFC.metaspades_bin.83_76.02_7.93_scaffold_2966_c1_6	fefe_B	fefe_B
Fen.Unlabelled.R1.T2.F1.JGI.BFC.metaspades_bin.80_90.94_1.07_scaffold_3794_c1_6	fefe_B	fefe_B
Fen.Unlabelled.R1.T2.F1.JGI.BFC.metaspades_bin.79_78.95_1.72_scaffold_63_c1_17	fefe_B	fefe_B
Fen.Unlabelled.R1.T2.F1.JGI.BFC.metaspades_bin.29_98.61_0.00_scaffold_133_c1_44	fefe_B	fefe_B
Fen.Unlabelled.R1.T2.F1.JGI.BFC.metaspades_bin.10_78.91_3.92_scaffold_571_c1_16	fefe_B	fefe_B
Fen.Unlabelled.R1.T1.F2.trimmomatic.metaspades_bin.7_83.87_1.57_NODE_484_length_14027_cov_20.101489_6	fefe_B	fefe_B
Fen.Unlabelled.R1.T1.F1.trimmomatic.metaspades_bin.4_77.53_2.15_NODE_588_length_20607_cov_167.678912_5	fefe_B	fefe_B
Fen.Unlabelled.R1.T1.F1.JGI.BFC.metaspades_bin.54_88.81_3.97_scaffold_1191_c1_3	fefe_B	fefe_B
Fen.Labelled.R3.T2.F4.trimmomatic.metaspades_bin.4_74.00_1.30_NODE_2309_length_11716_cov_4.415916_4	fefe_B	fefe_B
Fen.Labelled.R3.T2.F4.JGI.BFC.metaspades_bin.26_72.46_2.96_scaffold_3488_c1_3	fefe_B	fefe_B
Fen.Labelled.R3.T2.F3.trimmomatic.metaspades_bin.20_86.01_1.88_NODE_731_length_16328_cov_16.039022_6	fefe_B	fefe_B
Fen.Labelled.R3.T1.F2.trimmomatic.metaspades_bin.42_94.61_1.08_NODE_72_length_55428_cov_63.943438_38	fefe_B	fefe_B
Fen.Labelled.R3.T1.F2.trimmomatic.metaspades_bin.36_77.20_3.96_NODE_1288_length_10339_cov_69.987456_4	fefe_B	fefe_B
Fen.Labelled.R3.T1.F2.trimmomatic.metaspades_bin.15_97.73_2.19_NODE_4_length_361304_cov_17.444123_312	fefe_B	fefe_B
Fen.Labelled.R3.T1.F2.JGI.BFC.metaspades_bin.27_91.57_1.74_scaffold_1509_c1_6	fefe_B	fefe_B
Fen.Labelled.R3.T1.F2.JGI.BFC.metaspades_bin.26_80.66_5.49_scaffold_1139_c1_7	fefe_B	fefe_B
Fen.Labelled.R3.T1.F1.trimmomatic.metaspades_bin.34_80.56_1.08_NODE_2852_length_7282_cov_44.126885_1	fefe_B	fefe_B
Fen.Labelled.R2.T3.F4.trimmomatic.metaspades_bin.56_80.91_1.08_NODE_1903_length_11179_cov_33.343761_6	fefe_B	fefe_B
Fen.Labelled.R2.T3.F3.trimmomatic.megahit_bin.67_82.16_6.03_k141_3375598_3	fefe_B	fefe_B
Fen.Labelled.R2.T3.F3.trimmomatic.megahit_bin.61_79.72_3.54_k141_2505773_7	fefe_B	fefe_B
Fen.Labelled.R2.T3.F3.trimmomatic.megahit_bin.52_84.89_1.03_k141_2748369_1	fefe_B	fefe_B
Fen.Labelled.R2.T3.F3.trimmomatic.megahit_bin.100_86.89_0.00_k141_746070_20	fefe_B	fefe_B
Fen.Labelled.R2.T3.F3.JGI.BFC.metaspades_bin.38_80.01_9.95_scaffold_12956_c1_3	fefe_B	fefe_B
Fen.Labelled.R2.T3.F3.JGI.BFC.metaspades_bin.27_99.16_2.15_scaffold_1845_c1_15	fefe_B	fefe_B
Fen.Labelled.R2.T3.F2.trimmomatic.metaspades_bin.80_81.43_2.15_NODE_5966_length_8971_cov_142.173396_5	fefe_B	fefe_B
Fen.Labelled.R2.T3.F2.trimmomatic.megahit_bin.32_74.76_6.99_k141_1493208_5	fefe_B	fefe_B
Fen.Labelled.R2.T2.F4.trimmomatic.metaspades_bin.18_74.78_2.15_NODE_1388_length_10676_cov_8.029658_7	fefe_B	fefe_B
Fen.Labelled.R2.T2.F2.trimmomatic.metaspades_bin.27_79.16_1.61_NODE_2340_length_8523_cov_73.979806_6	fefe_B	fefe_B
Fen.Labelled.R2.T2.F1.trimmomatic.metaspades_bin.58_77.65_2.15_NODE_3445_length_7116_cov_42.855261_6	fefe_B	fefe_B
Fen.Labelled.R2.T1.F2.JGI.BFC.metaspades_bin.6_87.76_3.48_scaffold_1478_c1_6	fefe_B	fefe_B
Fen.Labelled.R1.T2.F4.trimmomatic.metaspades_bin.31_76.52_2.24_NODE_1178_length_10523_cov_5.980034_7	fefe_B	fefe_B
Fen.Labelled.R1.T2.F3.trimmomatic.metaspades_bin.59_78.23_1.84_NODE_995_length_13997_cov_70.106369_6	fefe_B	fefe_B
Fen.Labelled.R1.T2.F3.trimmomatic.megahit_bin.4_83.95_1.23_k141_164965_12	fefe_B	fefe_B
Fen.Labelled.R1.T2.F2.trimmomatic.metaspades_bin.20_81.09_1.08_NODE_974_length_11948_cov_63.541999_4	fefe_B	fefe_B
Fen.Labelled.R1.T2.F1.trimmomatic.metaspades_bin.30_82.87_1.08_NODE_2386_length_7280_cov_41.730104_6	fefe_B	fefe_B
Fen.Labelled.R1.T1.F3.trimmomatic.metaspades_bin.23_70.57_1.61_NODE_368_length_13117_cov_6.158092_6	fefe_B	fefe_B
Fen.Labelled.R1.T1.F2.trimmomatic.metaspades_bin.20_82.87_0.54_NODE_1002_length_8458_cov_45.142568_3	fefe_B	fefe_B
Fen.Labelled.R1.T1.F1.trimmomatic.metaspades_bin.3_75.84_2.35_NODE_219_length_14363_cov_9.035575_6	fefe_B	fefe_B
Bog.Unlabelled.R2.T3.F3.JGI.BFC.metaspades_bin.56_96.49_0.88_scaffold_318_c1_35	fefe_B	fefe_B
Bog.Unlabelled.R1.T3.F2.trimmomatic.metaspades_bin.21_80.50_5.13_NODE_1557_length_14185_cov_96.869993_12	fefe_B	fefe_B
Bog.Labelled.R1.T3.F3.trimmomatic.metaspades_bin.43_92.84_1.75_NODE_4160_length_19659_cov_8.841818_19	fefe_B	fefe_B
Bog.Labelled.R1.T1.F1.JGI.BFC.metaspades_bin.64_100.00_1.08_scaffold_60_c1_8	fefe_B	fefe_B
3300028857_5_Ga0302289_1000035_39	fefe_B	fefe_B
3300023254_8_Ga0224524_1000903_3	fefe_B	fefe_B
3300022861_5_Ga0224528_1002144_6	fefe_B	fefe_B
3300022824_1_Ga0224518_1000031_20	fefe_B	fefe_B
20130700_C2D_7_c_000000001710_449	fefe_B	fefe_B
20130700_C1D_10_c_000000005793_12	fefe_B	fefe_B
STM_0716_E_M_E069_A_bin.67_k121_2317891_3	fefe_C1	fefe_C1
STM_0716_E_M_E050_E054_E058_A_bin.141_k121_1641186_16	fefe_C1	fefe_C1
STM_0716_E_M_E034_E058_A_bin.89_k121_285002_2	fefe_C1	fefe_C1
STM_0716_E_M_E034_E058_A_bin.33_k121_4984413_34	fefe_C1	fefe_C1
STM_0716_E_M_E034_A_bin.10_k121_955452_5	fefe_C1	fefe_C1
STM_0716_E_M_E034_A_bin.1_k121_1544773_29	fefe_C1	fefe_C1
STM_0716_E_M_E026_E050_E061_D_bin.84_k121_3102723_4	fefe_C1	fefe_C1
STM_0716_E_M_E026_E030_E034_A_multi_bin.55_k121_2467208_5	fefe_C1	fefe_C1
STM_0716_E_M_E026_E030_E034_A_bin.119_k121_3526775_13	fefe_C1	fefe_C1
STM_0716_E_M_E001_E061_A_bin.34_k121_4483491_29	fefe_C1	fefe_C1
PMZI01_ENA_PMZI01000045_PMZI01000045.1_39	fefe_C1	fefe_C1
PMCY01_ENA_PMCY01000310_PMCY01000310.1_5	fefe_C1	fefe_C1
PMCI01_ENA_PMCI01000433_PMCI01000433.1_7	fefe_C1	fefe_C1
PLSJ01_ENA_PLSJ01000065_PLSJ01000065.1_3	fefe_C1	fefe_C1
Fen.Unlabelled.R3.T3.F1.trimmomatic.metaspades_bin.86_81.81_1.08_NODE_17577_length_4567_cov_15.988697_3	fefe_C1	fefe_C1
Fen.Unlabelled.R2.T3.F2.trimmomatic.metaspades_bin.22_97.12_0.14_NODE_3009_length_9947_cov_5.603215_8	fefe_C1	fefe_C1
Fen.Unlabelled.R2.T3.F2.trimmomatic.megahit_bin.15_70.76_3.55_k141_500134_4	fefe_C1	fefe_C1
Fen.Unlabelled.R2.T3.F1.trimmomatic.megahit_bin.50_75.54_2.15_k141_296352_3	fefe_C1	fefe_C1
Fen.Unlabelled.R2.T3.F1.JGI.BFC.metaspades_bin.20_82.22_2.60_scaffold_10331_c1_3	fefe_C1	fefe_C1
Fen.Unlabelled.R1.T2.F1.JGI.BFC.metaspades_bin.29_98.61_0.00_scaffold_28_c1_39	fefe_C1	fefe_C1
Fen.Labelled.R2.T3.F4.trimmomatic.megahit_bin.36_71.84_5.41_k141_1740860_7	fefe_C1	fefe_C1
Fen.Labelled.R2.T3.F3.trimmomatic.megahit_bin.72_76.95_1.88_k141_396601_8	fefe_C1	fefe_C1
Fen.Labelled.R2.T3.F3.trimmomatic.megahit_bin.61_79.72_3.54_k141_471521_4	fefe_C1	fefe_C1
Fen.Labelled.R2.T3.F3.trimmomatic.megahit_bin.52_84.89_1.03_k141_3072829_6	fefe_C1	fefe_C1
Fen.Labelled.R2.T3.F3.trimmomatic.megahit_bin.104_84.12_2.69_k141_246391_6	fefe_C1	fefe_C1
Fen.Labelled.R2.T3.F3.JGI.BFC.metaspades_bin.27_99.16_2.15_scaffold_2120_c1_6	fefe_C1	fefe_C1
Fen.Labelled.R1.T2.F3.trimmomatic.megahit_bin.4_83.95_1.23_k141_315933_8	fefe_C1	fefe_C1
Bog.Unlabelled.R1.T3.F3.trimmomatic.megahit_bin.52_81.45_3.60_k141_431934_9	fefe_C1	fefe_C1
Bog.Unlabelled.R1.T3.F3.JGI.BFC.metaspades_bin.18_71.79_4.30_scaffold_877_c2_5	fefe_C1	fefe_C1
3300036906_8_Ga0334865_002682_11	fefe_C1	fefe_C1
3300028857_5_Ga0302289_1000393_9	fefe_C1	fefe_C1
3300022824_1_Ga0224518_1000023_23	fefe_C1	fefe_C1
20130700_E3Z_1_c_000000000083_94	fefe_C1	fefe_C1
20130700_C1D_3_c_000000005296_7	fefe_C1	fefe_C1
20120800_E2X_11_c_000000002581_6	fefe_C1	fefe_C1
20120800_E2D_4_c_000000006541_3	fefe_C1	fefe_C1
20120700_P3D_102_c_000000058472_23	fefe_C1	fefe_C1
20120600_E2D_11_c_000000015000_34	fefe_C1	fefe_C1
20120500_P28_3_c_000000003607_4	fefe_C1	fefe_C1
20110800_E2D_22_c_000000006643_116	fefe_C1	fefe_C1
20100900_E2D_7_c_000000001022_11	fefe_C1	fefe_C1
STM_0716_S_M_E013_A_bin.31_k121_1928387_3	fefe_C2	fefe_C2
STM_0716_E_M_E069_I_bin.13_k121_1990787_1	fefe_C2	fefe_C2
STM_0716_E_M_E069_E065_A_bin.5_k121_3055300_2	fefe_C2	fefe_C2
STM_0716_E_M_E069_E061_A_bin.81_k121_5002682_2	fefe_C2	fefe_C2
STM_0716_E_M_E069_A_bin.67_k121_2996243_4	fefe_C2	fefe_C2
STM_0716_E_M_E065_E061_A_bin.40_k121_240347_2	fefe_C2	fefe_C2
STM_0716_E_M_E054_A_bin.52_k121_3707707_1	fefe_C2	fefe_C2
STM_0716_E_M_E050_E054_E058_A_bin.156_k121_2791419_1	fefe_C2	fefe_C2
STM_0716_E_M_E050_E054_E058_A_bin.156_k121_1628894_7	fefe_C2	fefe_C2
STM_0716_E_M_E034_E058_A_bin.128_k121_608465_9	fefe_C2	fefe_C2
STM_0716_E_M_E034_A_bin.10_k121_822379_19	fefe_C2	fefe_C2
STM_0716_E_M_E026_E050_A_bin.98_k121_11191_1	fefe_C2	fefe_C2
STM_0716_E_M_E026_E030_E034_D_multi_bin.46_k121_1186236_5	fefe_C2	fefe_C2
STM_0716_E_M_E026_E030_E034_D_multi_bin.12_k121_4038810_4	fefe_C2	fefe_C2
STM_0716_E_M_E026_E030_E034_A_multi_bin.55_k121_6707441_1	fefe_C2	fefe_C2
STM_0716_E_M_E026_A_bin.32_k121_1288665_2	fefe_C2	fefe_C2
PMDS01_ENA_PMDS01000060_PMDS01000060.1_16	fefe_C2	fefe_C2
Fen.Unlabelled.R3.T2.F1.trimmomatic.metaspades_bin.67_78.91_1.19_NODE_305_length_42260_cov_7.829049_19	fefe_C2	fefe_C2
Fen.Unlabelled.R3.T2.F1.trimmomatic.metaspades_bin.67_78.91_1.19_NODE_15505_length_4904_cov_6.790678_3	fefe_C2	fefe_C2
Fen.Unlabelled.R1.T3.F1.trimmomatic.metaspades_bin.62_83.80_1.99_NODE_4672_length_8922_cov_4.064509_7	fefe_C2	fefe_C2
Fen.Unlabelled.R1.T3.F1.trimmomatic.metaspades_bin.62_83.80_1.99_NODE_4666_length_8933_cov_4.810768_3	fefe_C2	fefe_C2
Fen.Unlabelled.R1.T2.F1.JGI.BFC.metaspades_bin.29_98.61_0.00_scaffold_82_c1_55	fefe_C2	fefe_C2
Fen.Unlabelled.R1.T1.F1.JGI.BFC.metaspades_bin.15_79.61_4.68_scaffold_6781_c1_6	fefe_C2	fefe_C2
Fen.Labelled.R3.T1.F2.JGI.BFC.metaspades_bin.26_80.66_5.49_scaffold_562_c1_9	fefe_C2	fefe_C2
Fen.Labelled.R2.T3.F3.trimmomatic.megahit_bin.76_76.59_6.35_k141_3648879_7	fefe_C2	fefe_C2
Fen.Labelled.R2.T3.F3.trimmomatic.megahit_bin.76_76.59_6.35_k141_2040072_4	fefe_C2	fefe_C2
Fen.Labelled.R2.T1.F2.JGI.BFC.metaspades_bin.6_87.76_3.48_scaffold_410_c1_2	fefe_C2	fefe_C2
Bog.Unlabelled.R2.T3.F2.JGI.BFC.metaspades_bin.14_99.14_0.86_scaffold_234_c1_67	fefe_C2	fefe_C2
Bog.None.R3.T0.JGI.BFC.metaspades_bin.199_96.50_2.76_scaffold_1832_c1_7	fefe_C2	fefe_C2
Bog.None.R1.T0.trimmomatic.megahit_bin.125_78.45_6.74_k141_2465059_2	fefe_C2	fefe_C2
Bog.Labelled.R1.T1.F1.JGI.BFC.metaspades_bin.64_100.00_1.08_scaffold_4548_c1_8	fefe_C2	fefe_C2
3300037562_7_Ga0310760_001909_19	fefe_C2	fefe_C2
3300037104_11_Ga0395706_000103_100	fefe_C2	fefe_C2
3300023232_1_Ga0224516_1000179_13	fefe_C2	fefe_C2
3300022824_1_Ga0224518_1000101_7	fefe_C2	fefe_C2
20170700_S25_9_c_000000009426_73	fefe_C2	fefe_C2
20120700_P3D_20_c_000000084709_17	fefe_C2	fefe_C2
20120600_S2D_6_c_000000000108_37	fefe_C2	fefe_C2
STM_0716_S_M_E013_A_bin.80_k121_1849527_6	fefe_C3	fefe_C3
STM_0716_S_M_E013_A_bin.31_k121_1781844_6	fefe_C3	fefe_C3
STM_0716_E_M_E069_E065_A_bin.67_k121_773211_4	fefe_C3	fefe_C3
STM_0716_E_M_E069_E065_A_bin.47_k121_7424458_4	fefe_C3	fefe_C3
STM_0716_E_M_E069_E065_A_bin.47_k121_1994259_15	fefe_C3	fefe_C3
STM_0716_E_M_E069_E061_E_bin.45_k121_2580840_4	fefe_C3	fefe_C3
STM_0716_E_M_E069_E061_A_bin.81_k121_5508965_2	fefe_C3	fefe_C3
STM_0716_E_M_E069_E061_A_bin.81_k121_5333681_10	fefe_C3	fefe_C3
STM_0716_E_M_E065_E061_A_bin.46_k121_1897694_6	fefe_C3	fefe_C3
STM_0716_E_M_E065_A_bin.37_k121_1058339_5	fefe_C3	fefe_C3
STM_0716_E_M_E061_A_bin.35_k121_47139_4	fefe_C3	fefe_C3
STM_0716_E_M_E061_A_bin.35_k121_1362516_2	fefe_C3	fefe_C3
STM_0716_E_M_E061_A_bin.30_k121_2241900_43	fefe_C3	fefe_C3
STM_0716_E_M_E061_A_bin.30_k121_2241900_38	fefe_C3	fefe_C3
STM_0716_E_M_E061_A_bin.22_k121_2140025_12	fefe_C3	fefe_C3
STM_0716_E_M_E061_A_bin.22_k121_150667_10	fefe_C3	fefe_C3
STM_0716_E_M_E058_A_bin.15_k121_46744_8	fefe_C3	fefe_C3
STM_0716_E_M_E054_A_bin.49_k121_1846133_30	fefe_C3	fefe_C3
STM_0716_E_M_E050_E054_E058_D_bin.80_k121_7583629_1	fefe_C3	fefe_C3
STM_0716_E_M_E050_E054_E058_D_bin.80_k121_2583433_2	fefe_C3	fefe_C3
STM_0716_E_M_E050_E054_E058_A_bin.74_k121_5053550_7	fefe_C3	fefe_C3
STM_0716_E_M_E050_E054_E058_A_bin.69_k121_3443351_29	fefe_C3	fefe_C3
STM_0716_E_M_E050_E054_E058_A_bin.148_k121_3551060_2	fefe_C3	fefe_C3
STM_0716_E_M_E050_E054_E058_A_bin.141_k121_9271634_14	fefe_C3	fefe_C3
STM_0716_E_M_E050_E054_E058_A_bin.111_k121_6049114_1	fefe_C3	fefe_C3
STM_0716_E_M_E050_E054_E058_A_bin.10_k121_5053544_2	fefe_C3	fefe_C3
STM_0716_E_M_E034_E058_A_bin.89_k121_3134762_3	fefe_C3	fefe_C3
STM_0716_E_M_E034_E058_A_bin.85_k121_909970_83	fefe_C3	fefe_C3
STM_0716_E_M_E034_E058_A_bin.33_k121_5079429_14	fefe_C3	fefe_C3
STM_0716_E_M_E030_E054_E065_D_bin.82_k121_9276233_2	fefe_C3	fefe_C3
STM_0716_E_M_E030_A_bin.43_k121_3564402_1	fefe_C3	fefe_C3
STM_0716_E_M_E026_E030_E034_D_multi_bin.46_k121_1397673_3	fefe_C3	fefe_C3
STM_0716_E_M_E026_E030_E034_D_multi_bin.46_k121_1397037_2	fefe_C3	fefe_C3
STM_0716_E_M_E026_E030_E034_D_bin.98_k121_8583521_1	fefe_C3	fefe_C3
STM_0716_E_M_E026_E030_E034_A_multi_bin.55_k121_7028883_5	fefe_C3	fefe_C3
STM_0716_E_M_E026_E030_E034_A_bin.96_k121_7945598_2	fefe_C3	fefe_C3
STM_0716_E_M_E026_A_bin.32_k121_1119226_1	fefe_C3	fefe_C3
STM_0716_E_M_E026_A_bin.32_k121_1094_7	fefe_C3	fefe_C3
STM_0716_E_M_E026_A_bin.32_k121_1005422_1	fefe_C3	fefe_C3
STM_0716_E_M_E001_E061_A_bin.34_k121_2468169_56	fefe_C3	fefe_C3
STM_0716_E_M_E001_E061_A_bin.34_k121_2468169_51	fefe_C3	fefe_C3
PNBO01_ENA_PNBO01000222_PNBO01000222.1_5	fefe_C3	fefe_C3
PMZW01_ENA_PMZW01000039_PMZW01000039.1_3	fefe_C3	fefe_C3
PMME01_ENA_PMME01000288_PMME01000288.1_4	fefe_C3	fefe_C3
PMKK01_ENA_PMKK01000339_PMKK01000339.1_1	fefe_C3	fefe_C3
PMKK01_ENA_PMKK01000160_PMKK01000160.1_6	fefe_C3	fefe_C3
PMJE01_ENA_PMJE01000598_PMJE01000598.1_2	fefe_C3	fefe_C3
PMEC01_ENA_PMEC01000238_PMEC01000238.1_17	fefe_C3	fefe_C3
PMEC01_ENA_PMEC01000238_PMEC01000238.1_11	fefe_C3	fefe_C3
PMDY01_ENA_PMDY01000233_PMDY01000233.1_4	fefe_C3	fefe_C3
PMDT01_ENA_PMDT01000389_PMDT01000389.1_5	fefe_C3	fefe_C3
PMDS01_ENA_PMDS01000077_PMDS01000077.1_123	fefe_C3	fefe_C3
PMCE01_ENA_PMCE01000558_PMCE01000558.1_22	fefe_C3	fefe_C3
PMCE01_ENA_PMCE01000174_PMCE01000174.1_53	fefe_C3	fefe_C3
PMBX01_ENA_PMBX01000178_PMBX01000178.1_7	fefe_C3	fefe_C3
PLYK01_ENA_PLYK01000136_PLYK01000136.1_25	fefe_C3	fefe_C3
PLTW01_ENA_PLTW01000191_PLTW01000191.1_4	fefe_C3	fefe_C3
PLTO01_ENA_PLTO01000652_PLTO01000652.1_2	fefe_C3	fefe_C3
PLSJ01_ENA_PLSJ01000389_PLSJ01000389.1_2	fefe_C3	fefe_C3
PLNZ01_ENA_PLNZ01000217_PLNZ01000217.1_3	fefe_C3	fefe_C3
PLNW01_ENA_PLNW01000160_PLNW01000160.1_30	fefe_C3	fefe_C3
PLNT01_ENA_PLNT01000038_PLNT01000038.1_23	fefe_C3	fefe_C3
PLNT01_ENA_PLNT01000038_PLNT01000038.1_18	fefe_C3	fefe_C3
Fen.Unlabelled.R3.T3.F1.trimmomatic.metaspades_bin.36_72.59_0.89_NODE_20171_length_4182_cov_5.741216_2	fefe_C3	fefe_C3
Fen.Unlabelled.R3.T3.F1.trimmomatic.metaspades_bin.36_72.59_0.89_NODE_16507_length_4756_cov_2.620719_5	fefe_C3	fefe_C3
Fen.Unlabelled.R3.T2.F1.trimmomatic.metaspades_bin.67_78.91_1.19_NODE_1616_length_18751_cov_7.112965_5	fefe_C3	fefe_C3
Fen.Unlabelled.R3.T2.F1.trimmomatic.metaspades_bin.62_76.88_1.72_NODE_6930_length_8165_cov_4.880025_4	fefe_C3	fefe_C3
Fen.Unlabelled.R3.T1.F2.trimmomatic.metaspades_bin.1_79.41_0.30_NODE_15456_length_2921_cov_5.986043_1	fefe_C3	fefe_C3
Fen.Unlabelled.R2.T3.F2.trimmomatic.metaspades_bin.10_87.59_0.24_NODE_3839_length_8582_cov_6.269028_7	fefe_C3	fefe_C3
Fen.Unlabelled.R2.T3.F2.trimmomatic.metaspades_bin.10_87.59_0.24_NODE_1117_length_18268_cov_6.370175_5	fefe_C3	fefe_C3
Fen.Unlabelled.R2.T3.F2.trimmomatic.megahit_bin.2_88.97_0.00_k141_24411_2	fefe_C3	fefe_C3
Fen.Unlabelled.R2.T3.F2.trimmomatic.megahit_bin.15_70.76_3.55_k141_253822_3	fefe_C3	fefe_C3
Fen.Unlabelled.R1.T3.F1.trimmomatic.megahit_bin.41_79.82_8.05_k141_895614_5	fefe_C3	fefe_C3
Fen.Unlabelled.R1.T3.F1.trimmomatic.megahit_bin.41_79.82_8.05_k141_650877_3	fefe_C3	fefe_C3
Fen.Unlabelled.R1.T2.F1.JGI.BFC.metaspades_bin.29_98.61_0.00_scaffold_133_c1_41	fefe_C3	fefe_C3
Fen.Unlabelled.R1.T1.F1.JGI.BFC.metaspades_bin.15_79.61_4.68_scaffold_1041_c1_6	fefe_C3	fefe_C3
Fen.Labelled.R2.T3.F4.trimmomatic.metaspades_bin.51_87.95_0.05_NODE_1579_length_12695_cov_5.453877_8	fefe_C3	fefe_C3
Fen.Labelled.R2.T3.F3.trimmomatic.megahit_bin.76_76.59_6.35_k141_1806542_1	fefe_C3	fefe_C3
Fen.Labelled.R2.T3.F3.trimmomatic.megahit_bin.67_82.16_6.03_k141_3375598_2	fefe_C3	fefe_C3
Fen.Labelled.R2.T3.F3.trimmomatic.megahit_bin.67_82.16_6.03_k141_3360399_3	fefe_C3	fefe_C3
Fen.Labelled.R2.T3.F3.trimmomatic.megahit_bin.61_79.72_3.54_k141_3795890_5	fefe_C3	fefe_C3
Fen.Labelled.R2.T3.F3.trimmomatic.megahit_bin.52_84.89_1.03_k141_2748369_3	fefe_C3	fefe_C3
Fen.Labelled.R2.T3.F3.trimmomatic.megahit_bin.100_86.89_0.00_k141_746070_17	fefe_C3	fefe_C3
Fen.Labelled.R2.T1.F2.JGI.BFC.metaspades_bin.6_87.76_3.48_scaffold_1815_c1_2	fefe_C3	fefe_C3
Fen.Labelled.R1.T2.F3.trimmomatic.megahit_bin.4_83.95_1.23_k141_164965_14	fefe_C3	fefe_C3
Bog.Unlabelled.R3.T3.F2.trimmomatic.metaspades_bin.148_70.25_9.70_NODE_401_length_58862_cov_11.557145_25	fefe_C3	fefe_C3
Bog.Unlabelled.R3.T2.F3.JGI.BFC.metaspades_bin.122_96.77_0.86_scaffold_24_c1_103	fefe_C3	fefe_C3
Bog.Unlabelled.R3.T2.F2.trimmomatic.metaspades_bin.36_75.58_8.10_NODE_585_length_39372_cov_7.833380_3	fefe_C3	fefe_C3
Bog.Unlabelled.R3.T2.F2.trimmomatic.metaspades_bin.36_75.58_8.10_NODE_21328_length_5093_cov_7.423978_4	fefe_C3	fefe_C3
Bog.Unlabelled.R2.T3.F3.trimmomatic.metaspades_bin.173_71.36_8.00_NODE_41165_length_3985_cov_3.973537_2	fefe_C3	fefe_C3
Bog.Unlabelled.R2.T3.F2.JGI.BFC.metaspades_bin.69_94.23_0.86_scaffold_1712_c1_13	fefe_C3	fefe_C3
Bog.Unlabelled.R2.T3.F2.JGI.BFC.metaspades_bin.55_93.55_2.59_scaffold_218_c1_17	fefe_C3	fefe_C3
Bog.Unlabelled.R2.T3.F2.JGI.BFC.metaspades_bin.14_99.14_0.86_scaffold_172_c1_10	fefe_C3	fefe_C3
Bog.Unlabelled.R2.T3.F1.JGI.BFC.metaspades_bin.55_91.59_1.72_scaffold_421_c1_3	fefe_C3	fefe_C3
Bog.Unlabelled.R2.T2.F2.JGI.BFC.metaspades_bin.16_87.66_1.12_scaffold_788_c1_15	fefe_C3	fefe_C3
Bog.Unlabelled.R1.T3.F3.trimmomatic.megahit_bin.57_71.58_1.72_k141_1129067_1	fefe_C3	fefe_C3
Bog.None.R3.T0.trimmomatic.megahit_bin.55_94.74_3.88_k141_3367276_12	fefe_C3	fefe_C3
Bog.None.R3.T0.trimmomatic.megahit_bin.55_94.74_3.88_k141_2985710_7	fefe_C3	fefe_C3
Bog.None.R3.T0.trimmomatic.megahit_bin.342_91.38_4.21_k141_3766989_7	fefe_C3	fefe_C3
Bog.None.R3.T0.JGI.BFC.metaspades_bin.277_97.34_4.31_scaffold_2084_c1_29	fefe_C3	fefe_C3
Bog.None.R3.T0.JGI.BFC.metaspades_bin.199_96.50_2.76_scaffold_12168_c1_5	fefe_C3	fefe_C3
Bog.None.R3.T0.JGI.BFC.metaspades_bin.143_78.72_9.48_scaffold_12565_c1_15	fefe_C3	fefe_C3
Bog.None.R1.T0.trimmomatic.megahit_bin.1_70.85_3.45_k141_1489366_2	fefe_C3	fefe_C3
Bog.Labelled.R2.T2.F2.JGI.BFC.metaspades_bin.66_91.59_1.20_scaffold_629_c1_4	fefe_C3	fefe_C3
Bog.Labelled.R1.T3.F3.trimmomatic.metaspades_bin.43_92.84_1.75_NODE_721_length_52547_cov_8.712851_26	fefe_C3	fefe_C3
Bog.Labelled.R1.T3.F3.trimmomatic.metaspades_bin.43_92.84_1.75_NODE_4813_length_18024_cov_7.286271_5	fefe_C3	fefe_C3
Bog.Labelled.R1.T3.F3.trimmomatic.metaspades_bin.43_92.84_1.75_NODE_4160_length_19659_cov_8.841818_16	fefe_C3	fefe_C3
Bog.Labelled.R1.T3.F3.trimmomatic.metaspades_bin.42_92.00_1.72_NODE_102_length_110393_cov_12.212937_46	fefe_C3	fefe_C3
Bog.Labelled.R1.T1.F1.JGI.BFC.metaspades_bin.151_96.12_0.92_scaffold_119_c1_71	fefe_C3	fefe_C3
Bog.Labelled.R1.T1.F1.JGI.BFC.metaspades_bin.128_96.67_1.72_scaffold_82_c1_26	fefe_C3	fefe_C3
Bog.Labelled.R1.T1.F1.JGI.BFC.metaspades_bin.122_90.43_7.26_scaffold_39193_c1_4	fefe_C3	fefe_C3
Bog.Labelled.R1.T1.F1.JGI.BFC.metaspades_bin.116_96.93_0.86_scaffold_57_c1_42	fefe_C3	fefe_C3
3300039216_12_Ga0310687_0000841_15	fefe_C3	fefe_C3
3300038473_6_Ga0436660_0002412_1	fefe_C3	fefe_C3
3300038461_5_Ga0436662_0002947_3	fefe_C3	fefe_C3
3300038457_9_Ga0436655_003117_9	fefe_C3	fefe_C3
3300038457_9_Ga0436655_002736_14	fefe_C3	fefe_C3
3300037562_7_Ga0310760_003751_11	fefe_C3	fefe_C3
3300037549_15_Ga0310740_0011759_4	fefe_C3	fefe_C3
3300037198_12_Ga0395635_0002223_8	fefe_C3	fefe_C3
3300037132_8_Ga0395987_000620_4	fefe_C3	fefe_C3
3300037104_11_Ga0395706_000027_31	fefe_C3	fefe_C3
3300037104_11_Ga0395706_000004_73	fefe_C3	fefe_C3
3300037091_10_Ga0334825_000537_5	fefe_C3	fefe_C3
3300037076_11_Ga0395910_000002_97	fefe_C3	fefe_C3
3300036886_10_Ga0334826_000005_160	fefe_C3	fefe_C3
3300036884_7_Ga0334813_000075_27	fefe_C3	fefe_C3
3300028857_5_Ga0302289_1000088_32	fefe_C3	fefe_C3
3300023254_4_Ga0224524_1000109_24	fefe_C3	fefe_C3
3300023254_4_Ga0224524_1000109_20	fefe_C3	fefe_C3
3300023248_5_Ga0224525_1000658_9	fefe_C3	fefe_C3
3300023232_1_Ga0224516_1002283_1	fefe_C3	fefe_C3
3300023232_1_Ga0224516_1000801_4	fefe_C3	fefe_C3
20170700_S35_2_c_000000000431_1	fefe_C3	fefe_C3
20170700_S35_2_c_000000000255_25	fefe_C3	fefe_C3
20170700_S35_19_c_000000001371_9	fefe_C3	fefe_C3
20170700_S35_19_c_000000001371_13	fefe_C3	fefe_C3
20170700_S35_10_c_000000008494_3	fefe_C3	fefe_C3
20170700_S34_10_c_000000008989_6	fefe_C3	fefe_C3
20170700_S33_33_c_000000004139_6	fefe_C3	fefe_C3
20170700_S33_33_c_000000004131_12	fefe_C3	fefe_C3
20170700_S33_23_c_000000003393_17	fefe_C3	fefe_C3
20170700_S25_23_c_000000011222_3	fefe_C3	fefe_C3
20170700_S25_13_c_000000008165_5	fefe_C3	fefe_C3
20170700_S24_9_c_000000001541_4	fefe_C3	fefe_C3
20170700_S24_5_c_000000000924_1	fefe_C3	fefe_C3
20170700_S24_14_c_000000003635_39	fefe_C3	fefe_C3
20170700_E33_1_c_000000000451_3	fefe_C3	fefe_C3
20170700_E33_1_c_000000000328_1	fefe_C3	fefe_C3
20170700_E15_6_c_000000002651_41	fefe_C3	fefe_C3
20160700_E35_7_c_000000001139_5	fefe_C3	fefe_C3
20160700_E35_7_c_000000000846_2	fefe_C3	fefe_C3
20160700_E25_16_c_000000001550_3	fefe_C3	fefe_C3
20160700_E25_15_c_000000006823_148	fefe_C3	fefe_C3
20160700_E25_13_c_000000008614_16	fefe_C3	fefe_C3
20160700_E25_11_c_000000003068_1	fefe_C3	fefe_C3
20160700_E23_20_c_000000004113_4	fefe_C3	fefe_C3
20160700_E11_1_c_000000001060_3	fefe_C3	fefe_C3
20160700_E11_1_c_000000000768_2	fefe_C3	fefe_C3
20150700_S15_12_c_000000004534_69	fefe_C3	fefe_C3
20150700_E35_7_c_000000001546_8	fefe_C3	fefe_C3
20150700_E35_7_c_000000001546_3	fefe_C3	fefe_C3
20150700_E34_1_c_000000002861_2	fefe_C3	fefe_C3
20150700_E21_1_c_000000001126_2	fefe_C3	fefe_C3
20150700_E15_4_c_000000004420_1	fefe_C3	fefe_C3
20150700_E15_20_c_000000007574_23	fefe_C3	fefe_C3
20150700_E15_18_c_000000008026_6	fefe_C3	fefe_C3
20150700_E15_18_c_000000007920_2	fefe_C3	fefe_C3
20150700_E14_5_c_000000004414_37	fefe_C3	fefe_C3
20150700_E14_4_c_000000001918_15	fefe_C3	fefe_C3
20150700_E13_3_c_000000003755_4	fefe_C3	fefe_C3
20140700_S36_11_c_000000006010_18	fefe_C3	fefe_C3
20140700_S35_5_c_000000003221_12	fefe_C3	fefe_C3
20140700_S11_6_c_000000005325_3	fefe_C3	fefe_C3
20140700_S11_11_c_000000002495_50	fefe_C3	fefe_C3
20140700_E22_1_c_000000003858_6	fefe_C3	fefe_C3
20140700_E22_1_c_000000003787_3	fefe_C3	fefe_C3
20140700_E15_7_c_000000001583_7	fefe_C3	fefe_C3
20140700_E15_6_c_000000004288_15	fefe_C3	fefe_C3
20140700_E15_6_c_000000004288_10	fefe_C3	fefe_C3
20140700_E15_5_c_000000004104_59	fefe_C3	fefe_C3
20130700_S2D_2_c_000000006655_17	fefe_C3	fefe_C3
20130700_S1Z_5_c_000000000196_11	fefe_C3	fefe_C3
20130700_E3Z_7_c_000000002966_2	fefe_C3	fefe_C3
20130700_E2Y_3_c_000000002256_partial_60836_222644_2	fefe_C3	fefe_C3
20130700_E2S_2_c_000000000270_9	fefe_C3	fefe_C3
20130700_E2M_1_c_000000001694_1	fefe_C3	fefe_C3
20130700_E2D_8_c_000000001500_3	fefe_C3	fefe_C3
20130700_E1M_4_c_000000000344_3	fefe_C3	fefe_C3
20130700_C2Y_2_c_000000001366_11	fefe_C3	fefe_C3
20130700_C2X_5_c_000000003671_31	fefe_C3	fefe_C3
20130700_C2X_5_c_000000003671_26	fefe_C3	fefe_C3
20130700_C2X_10_c_000000002143_32	fefe_C3	fefe_C3
20130700_C2X_10_c_000000002060_17	fefe_C3	fefe_C3
20130700_C2X_10_c_000000002054_8	fefe_C3	fefe_C3
20130700_C2M_8_c_000000005958_5	fefe_C3	fefe_C3
20130700_C2M_20_c_000000007510_2	fefe_C3	fefe_C3
20130700_C2M_20_c_000000007351_23	fefe_C3	fefe_C3
20130700_C1Y_11_c_000000000635_2	fefe_C3	fefe_C3
20130700_C1X_6_c_000000000995_18	fefe_C3	fefe_C3
20130700_C1X_17_c_000000006362_3	fefe_C3	fefe_C3
20130700_C1X_15_c_000000005789_9	fefe_C3	fefe_C3
20130700_C1X_10_c_000000003068_17	fefe_C3	fefe_C3
20130700_C1D_5_c_000000006515_8	fefe_C3	fefe_C3
20130700_C1D_5_c_000000006223_9	fefe_C3	fefe_C3
20130700_C1D_3_c_000000005500_4	fefe_C3	fefe_C3
20130700_C1D_3_c_000000005487_3	fefe_C3	fefe_C3
20130700_C1D_14_c_000000003236_2	fefe_C3	fefe_C3
20130700_C1D_10_c_000000005721_3	fefe_C3	fefe_C3
20120800_E3X_28_c_000000005794_3	fefe_C3	fefe_C3
20120800_E3X_14_c_000000000292_19	fefe_C3	fefe_C3
20120800_E3X_14_c_000000000292_14	fefe_C3	fefe_C3
20120800_E3S_15_c_000000003985_31	fefe_C3	fefe_C3
20120800_E3S_15_c_000000003985_26	fefe_C3	fefe_C3
20120800_E3D_4_c_000000000056_24	fefe_C3	fefe_C3
20120800_E3D_4_c_000000000056_19	fefe_C3	fefe_C3
20120800_E2X_16_c_000000005300_5	fefe_C3	fefe_C3
20120800_E2X_16_c_000000005219_2	fefe_C3	fefe_C3
20120800_E2X_11_c_000000002892_6	fefe_C3	fefe_C3
20120800_E2X_11_c_000000002892_1	fefe_C3	fefe_C3
20120800_E2M_2_c_000000000941_4	fefe_C3	fefe_C3
20120800_E2D_10_c_000000004729_6	fefe_C3	fefe_C3
20120800_E2D_10_c_000000004729_11	fefe_C3	fefe_C3
20120800_E1X_7_c_000000000536_2	fefe_C3	fefe_C3
20120800_E1D_18_c_000000006598_5	fefe_C3	fefe_C3
20120700_S1D_98_c_000000048949_6	fefe_C3	fefe_C3
20120700_S1D_97_c_000000096873_21	fefe_C3	fefe_C3
20120700_S1D_9_c_000000027210_20	fefe_C3	fefe_C3
20120700_S1D_77_c_000000077338_6	fefe_C3	fefe_C3
20120700_S1D_74_c_000000032606_13	fefe_C3	fefe_C3
20120700_S1D_67_c_000000013476_6	fefe_C3	fefe_C3
20120700_S1D_64_c_000000031128_6	fefe_C3	fefe_C3
20120700_S1D_49_c_000000018254_7	fefe_C3	fefe_C3
20120700_S1D_48_c_000000071398_17	fefe_C3	fefe_C3
20120700_S1D_39_c_000000057994_1	fefe_C3	fefe_C3
20120700_S1D_39_c_000000057780_9	fefe_C3	fefe_C3
20120700_S1D_30_c_000000001425_3	fefe_C3	fefe_C3
20120700_S1D_26_c_000000005510_3	fefe_C3	fefe_C3
20120700_S1D_26_c_000000005438_3	fefe_C3	fefe_C3
20120700_S1D_24_c_000000028732_10	fefe_C3	fefe_C3
20120700_S1D_108_c_000000019317_5	fefe_C3	fefe_C3
20120700_S1D_107_c_000000093048_45	fefe_C3	fefe_C3
20120700_S1D_104_c_000000032514_8	fefe_C3	fefe_C3
20120700_P3D_62_c_000000087298_15	fefe_C3	fefe_C3
20120700_P3D_20_c_000000084747_50	fefe_C3	fefe_C3
20120700_P3D_20_c_000000084591_27	fefe_C3	fefe_C3
20120700_P3D_112_c_000000057391_39	fefe_C3	fefe_C3
20120700_P3D_105_c_000000075137_2	fefe_C3	fefe_C3
20120700_P3D_1_c_000000085246_2	fefe_C3	fefe_C3
20120700_E3M_2_c_000000037459_1	fefe_C3	fefe_C3
20120700_E3M_2_c_000000037391_8	fefe_C3	fefe_C3
20120700_E3M_2_c_000000037391_13	fefe_C3	fefe_C3
20120600_S3D_11_c_000000001837_12	fefe_C3	fefe_C3
20120600_S1D_7_c_000000003642_7	fefe_C3	fefe_C3
20120600_S1D_1_c_000000004003_11	fefe_C3	fefe_C3
20120600_E3D_50_c_000000012258_7	fefe_C3	fefe_C3
20120600_E3D_50_c_000000012258_3	fefe_C3	fefe_C3
20120600_E3D_49_c_000000001060_2	fefe_C3	fefe_C3
20120600_E3D_47_c_000000003680_2	fefe_C3	fefe_C3
20120600_E3D_42_c_000000016968_11	fefe_C3	fefe_C3
20120600_E3D_41_c_000000011556_9	fefe_C3	fefe_C3
20120600_E3D_38_c_000000018196_32	fefe_C3	fefe_C3
20120600_E3D_29_c_000000023004_20	fefe_C3	fefe_C3
20120600_E3D_29_c_000000022906_8	fefe_C3	fefe_C3
20120600_E3D_25_c_000000016587_4	fefe_C3	fefe_C3
20120600_E3D_17_c_000000018923_4	fefe_C3	fefe_C3
20120600_E3D_14_c_000000019820_9	fefe_C3	fefe_C3
20120600_E3D_13_c_000000013759_13	fefe_C3	fefe_C3
20120600_E3D_13_c_000000013655_2	fefe_C3	fefe_C3
20120600_E2D_38_c_000000010241_3	fefe_C3	fefe_C3
20120600_E2D_38_c_000000010179_2	fefe_C3	fefe_C3
20120600_E2D_22_c_000000009807_13	fefe_C3	fefe_C3
20120600_E2D_22_c_000000009777_4	fefe_C3	fefe_C3
20120600_E2D_15_c_000000017241_9	fefe_C3	fefe_C3
20120600_E2D_11_c_000000015013_10	fefe_C3	fefe_C3
20120600_E2D_1_c_000000018061_3	fefe_C3	fefe_C3
20120600_E1D_9_c_000000017557_5	fefe_C3	fefe_C3
20120600_E1D_9_c_000000017538_15	fefe_C3	fefe_C3
20120600_E1D_54_c_000000000610_23	fefe_C3	fefe_C3
20120600_E1D_54_c_000000000585_53	fefe_C3	fefe_C3
20120600_E1D_31_c_000000003174_33	fefe_C3	fefe_C3
20120600_E1D_18_c_000000004991_12	fefe_C3	fefe_C3
20120600_E1D_18_c_000000004807_33	fefe_C3	fefe_C3
20120600_E1D_10_c_000000014204_20	fefe_C3	fefe_C3
20120500_P28_11_c_000000001872_6	fefe_C3	fefe_C3
20120500_P26_5_c_000000003192_6	fefe_C3	fefe_C3
20120500_P19_5_c_000000002122_22	fefe_C3	fefe_C3
20111000_S2M_12_c_000000002303_7	fefe_C3	fefe_C3
20111000_P3M_44_c_000000005408_2	fefe_C3	fefe_C3
20111000_P3D_13_c_000000000562_18	fefe_C3	fefe_C3
20110800_E3S_3_c_000000000160_3	fefe_C3	fefe_C3
20110800_E3M_4_c_000000002749_8	fefe_C3	fefe_C3
20110800_E3M_4_c_000000002749_3	fefe_C3	fefe_C3
20110800_E3M_3_c_000000001358_2	fefe_C3	fefe_C3
20110800_E3D_38_c_000000006862_27	fefe_C3	fefe_C3
20110800_E3D_32_c_000000002365_2	fefe_C3	fefe_C3
20110800_E3D_3_c_000000007370_2	fefe_C3	fefe_C3
20110800_E3D_19_c_000000003871_7	fefe_C3	fefe_C3
20110800_E2D_6_c_000000002802_12	fefe_C3	fefe_C3
20110800_E2D_32_c_000000009941_12	fefe_C3	fefe_C3
20110800_E2D_31_c_000000007258_16	fefe_C3	fefe_C3
20110800_E2D_3_c_000000007462_12	fefe_C3	fefe_C3
20110800_E2D_1_c_000000008579_2	fefe_C3	fefe_C3
20110800_E1D_3_c_000000002142_19	fefe_C3	fefe_C3
20110800_E1D_17_c_000000006129_1	fefe_C3	fefe_C3
20110700_S1M_9_c_000000004455_3	fefe_C3	fefe_C3
20110700_E2S_1_c_000000000449_2	fefe_C3	fefe_C3
20110700_E2M_2_c_000000001651_2	fefe_C3	fefe_C3
20110700_E1S_1_c_000000000162_1	fefe_C3	fefe_C3
20110600_S1M_11_c_000000004614_5	fefe_C3	fefe_C3
20100900_E2D_7_c_000000001039_9	fefe_C3	fefe_C3
20100900_E1D_1_c_000000005068_2	fefe_C3	fefe_C3
label	type	HYDDB
20110800_E2D_26_c_000000001319_6	nife_1a	nife_1a
20110800_E3D_35_c_000000002971_7	nife_1a	nife_1a
20110800_E3D_38_c_000000007067_10	nife_1a	nife_1a
20120600_E2D_16_c_000000005254_25	nife_1a	nife_1a
20120700_S1D_49_c_000000018688_24	nife_1a	nife_1a
20120700_S1D_67_c_000000013752_9	nife_1a	nife_1a
20120700_S1D_77_c_000000077406_5	nife_1a	nife_1a
20120700_S1D_90_c_000000015782_7	nife_1a	nife_1a
20120700_S1D_98_c_000000048980_3	nife_1a	nife_1a
20120800_E2D_13_c_000000002135_2	nife_1a	nife_1a
20130700_C2X_6_c_000000002897_5	nife_1a	nife_1a
20130700_E2D_8_c_000000001426_12	nife_1a	nife_1a
20130700_E2D_8_c_000000001504_39	nife_1a	nife_1a
20150700_E14_5_c_000000004521_6	nife_1a	nife_1a
20160700_E25_8_c_000000005190_3	nife_1a	nife_1a
20170700_S34_11_c_000000011373_32	nife_1a	nife_1a
20170700_S35_7_c_000000007977_6	nife_1a	nife_1a
3300022861_2_Ga0224528_1002636_3	nife_1a	nife_1a
3300023232_1_Ga0224516_1000763_9	nife_1a	nife_1a
3300036884_16_Ga0334813_000400_2	nife_1a	nife_1a
3300036884_16_Ga0334813_001875_3	nife_1a	nife_1a
3300036906_8_Ga0334865_000145_57	nife_1a	nife_1a
3300037175_6_Ga0395643_000033_102	nife_1a	nife_1a
3300037196_14_Ga0395631_0006784_11	nife_1a	nife_1a
3300038461_4_Ga0436662_0000003_155	nife_1a	nife_1a
Bog.Labelled.R1.T1.F1.JGI.BFC.metaspades_bin.151_96.12_0.92_scaffold_114_c1_13	nife_1a	nife_1a
Bog.Unlabelled.R1.T3.F3.trimmomatic.megahit_bin.57_71.58_1.72_k141_690231_6	nife_1a	nife_1a
Bog.Unlabelled.R1.T3.F3.trimmomatic.metaspades_bin.65_71.70_0.05_NODE_4350_length_7210_cov_5.916981_6	nife_1a	nife_1a
Bog.Unlabelled.R3.T3.F2.trimmomatic.metaspades_bin.90_93.68_0.00_NODE_1633_length_32354_cov_5.784513_19	nife_1a	nife_1a
Fen.Labelled.R2.T1.F2.JGI.BFC.metaspades_bin.6_87.76_3.48_scaffold_928_c1_8	nife_1a	nife_1a
Fen.Labelled.R2.T3.F3.trimmomatic.megahit_bin.52_84.89_1.03_k141_2967622_6	nife_1a	nife_1a
Fen.Labelled.R2.T3.F4.trimmomatic.metaspades_bin.51_87.95_0.05_NODE_2659_length_9151_cov_5.728342_6	nife_1a	nife_1a
Fen.Unlabelled.R1.T1.F1.JGI.BFC.metaspades_bin.15_79.61_4.68_scaffold_1055_c1_15	nife_1a	nife_1a
PLGF01_ENA_PLGF01000166_PLGF01000166.1_14	nife_1a	nife_1a
PLWQ01_ENA_PLWQ01000041_PLWQ01000041.1_28	nife_1a	nife_1a
PMBF01_ENA_PMBF01000016_PMBF01000016.1_16	nife_1a	nife_1a
PMBP01_ENA_PMBP01000183_PMBP01000183.1_4	nife_1a	nife_1a
PMCC01_ENA_PMCC01000062_PMCC01000062.1_2	nife_1a	nife_1a
PMDQ01_ENA_PMDQ01000058_PMDQ01000058.1_5	nife_1a	nife_1a
PMDX01_ENA_PMDX01000048_PMDX01000048.1_4	nife_1a	nife_1a
STM_0716_E_M_E026_E030_E034_D_multi_bin.46_k121_826816_14	nife_1a	nife_1a
STM_0716_E_M_E026_E030_E034_D_multi_bin.57_k121_7345876_4	nife_1a	nife_1a
STM_0716_E_M_E034_E058_A_bin.85_k121_2715292_18	nife_1a	nife_1a
STM_0716_E_M_E050_E054_E058_A_bin.10_k121_6857800_1	nife_1a	nife_1a
STM_0716_E_M_E050_E054_E058_A_bin.183_k121_8374770_28	nife_1a	nife_1a
STM_0716_E_M_E054_A_bin.54_k121_2213156_2	nife_1a	nife_1a
STM_0716_E_M_E069_E065_A_bin.5_k121_2294104_4	nife_1a	nife_1a
20110700_E2D_7_c_000000002735_3	nife_1b	nife_1b
20110800_E2D_30_c_000000010453_3	nife_1b	nife_1b
20110800_E2S_5_c_000000000224_3	nife_1b	nife_1b
20111000_E3D_2_c_000000000857_4	nife_1b	nife_1b
20120600_E1D_42_c_000000014642_10	nife_1b	nife_1b
20120600_E3D_1_c_000000012506_3	nife_1b	nife_1b
20120700_E2D_5_c_000000002594_33	nife_1b	nife_1b
20120700_E3X_3_c_000000001375_39	nife_1b	nife_1b
20120700_E3X_7_c_000000001461_8	nife_1b	nife_1b
20120700_S1D_97_c_000000096922_5	nife_1b	nife_1b
20120800_E1X_4_c_000000002514_4	nife_1b	nife_1b
20120800_E2D_2_c_000000003892_6	nife_1b	nife_1b
20120800_E2X_18_c_000000001003_6	nife_1b	nife_1b
20130700_E1Y_16_c_000000004168_3	nife_1b	nife_1b
20130700_E1Z_10_c_000000002762_33	nife_1b	nife_1b
20130700_E2D_6_c_000000000503_3	nife_1b	nife_1b
20130700_E2M_3_c_000000000829_7	nife_1b	nife_1b
20130700_E2Y_17_c_000000002079_8	nife_1b	nife_1b
20130700_E2Y_4_c_000000002573_29	nife_1b	nife_1b
20130700_E2Z_3_c_000000001235_3	nife_1b	nife_1b
20130700_E3M_3_c_000000000201_6	nife_1b	nife_1b
20130700_E3X_8_c_000000000081_7	nife_1b	nife_1b
20130700_E3Y_5_c_000000003065_3	nife_1b	nife_1b
20150700_E15_6_c_000000008190_9	nife_1b	nife_1b
20150700_E21_2_c_000000000611_1	nife_1b	nife_1b
20150700_E24_4_c_000000000524_11	nife_1b	nife_1b
20150700_E25_3_c_000000005600_10	nife_1b	nife_1b
20150700_E33_2_c_000000000737_6	nife_1b	nife_1b
20150700_E35_2_c_000000002123_1	nife_1b	nife_1b
20150700_E35_6_c_000000003725_4	nife_1b	nife_1b
20160700_E11_2_c_000000000110_1	nife_1b	nife_1b
20160700_E13_3_c_000000002531_6	nife_1b	nife_1b
20160700_E13_6_c_000000002755_2	nife_1b	nife_1b
20160700_E15_3_c_000000002191_8	nife_1b	nife_1b
20160700_E25_18_c_000000000905_8	nife_1b	nife_1b
20160700_E33_4_c_000000001934_3	nife_1b	nife_1b
3300023254_2_Ga0224524_1000240_4	nife_1b	nife_1b
3300036878_6_Ga0334796_001342_8	nife_1b	nife_1b
3300037091_10_Ga0334825_000404_17	nife_1b	nife_1b
3300037132_9_Ga0395987_000176_65	nife_1b	nife_1b
3300037210_13_Ga0395676_001752_4	nife_1b	nife_1b
3300038475_6_Ga0436670_0000211_4	nife_1b	nife_1b
Bog.Unlabelled.R3.T3.F2.trimmomatic.metaspades_bin.90_93.68_0.00_NODE_3859_length_20428_cov_4.949639_7	nife_1b	nife_1b
Fen.Labelled.R2.T3.F3.trimmomatic.megahit_bin.123_82.82_2.82_k141_410539_4	nife_1b	nife_1b
Fen.Labelled.R2.T3.F3.trimmomatic.megahit_bin.35_81.52_0.00_k141_353599_11	nife_1b	nife_1b
Fen.Unlabelled.R1.T2.F1.trimmomatic.metaspades_bin.52_100.00_0.46_NODE_114_length_53258_cov_11.488769_55	nife_1b	nife_1b
Fen.Unlabelled.R2.T1.F1.trimmomatic.metaspades_bin.11_81.20_0.61_NODE_4988_length_5659_cov_4.465025_5	nife_1b	nife_1b
PLMQ01_ENA_PLMQ01000050_PLMQ01000050.1_59	nife_1b	nife_1b
PLMZ01_ENA_PLMZ01000062_PLMZ01000062.1_6	nife_1b	nife_1b
PMBI01_ENA_PMBI01000095_PMBI01000095.1_18	nife_1b	nife_1b
PMEN01_ENA_PMEN01000338_PMEN01000338.1_2	nife_1b	nife_1b
PMNM01_ENA_PMNM01000063_PMNM01000063.1_8	nife_1b	nife_1b
STM_0716_E_M_E069_A_bin.74_k121_1359301_7	nife_1b	nife_1b
20110700_P3D_11_c_000000003592_27	nife_1c	nife_1c
20110800_E3D_32_c_000000002491_1	nife_1c	nife_1c
20110800_P1M_9_c_000000007675_11	nife_1c	nife_1c
20110800_S2S_6_c_000000001588_15	nife_1c	nife_1c
20110800_S3D_19_c_000000004277_71	nife_1c	nife_1c
20110800_S3S_31_c_000000008668_7	nife_1c	nife_1c
20111000_P2D_3_c_000000006135_48	nife_1c	nife_1c
20111000_P3M_8_c_000000003704_102	nife_1c	nife_1c
20111000_S1D_12_c_000000001188_13	nife_1c	nife_1c
20111000_S1D_6_c_000000001710_42	nife_1c	nife_1c
20120500_P19_8_c_000000001457_22	nife_1c	nife_1c
20120500_P24_5_c_000000001396_11	nife_1c	nife_1c
20120500_P25_12_c_000000002698_18	nife_1c	nife_1c
20120500_P27_10_c_000000000028_10	nife_1c	nife_1c
20120500_P37_3_c_000000000489_5	nife_1c	nife_1c
20120600_E2D_11_c_000000015013_30	nife_1c	nife_1c
20120600_P3M_9_c_000000002862_4	nife_1c	nife_1c
20120700_P2D_11_c_000000006368_13	nife_1c	nife_1c
20120700_P3D_119_c_000000025699_43	nife_1c	nife_1c
20120700_P3D_137_c_000000104836_4	nife_1c	nife_1c
20120700_P3D_65_c_000000039936_7	nife_1c	nife_1c
20120700_P3D_7_c_000000019222_16	nife_1c	nife_1c
20120700_P3D_98_c_000000001065_23	nife_1c	nife_1c
20120700_S1D_21_c_000000052376_14	nife_1c	nife_1c
20120700_S1D_33_c_000000093189_8	nife_1c	nife_1c
20120700_S1D_6_c_000000064628_4	nife_1c	nife_1c
20120700_S1D_63_c_000000029694_12	nife_1c	nife_1c
20120700_S1D_74_c_000000033127_11	nife_1c	nife_1c
20120700_S1D_79_c_000000073642_1	nife_1c	nife_1c
20120700_S1D_86_c_000000091787_14	nife_1c	nife_1c
20120800_E1X_14_c_000000001367_1	nife_1c	nife_1c
20120800_E1X_7_c_000000000761_3	nife_1c	nife_1c
20120800_P2D_6_c_000000001824_57	nife_1c	nife_1c
20130700_C2Y_1_c_000000001249_11	nife_1c	nife_1c
20130700_S3S_4_c_000000000553_5	nife_1c	nife_1c
20130700_S3Z_1_c_000000004312_5	nife_1c	nife_1c
20130700_S3Z_1_c_000000004319_25	nife_1c	nife_1c
20140700_S21_12_c_000000006310_12	nife_1c	nife_1c
20140700_S21_14_c_000000007949_5	nife_1c	nife_1c
20140700_S31_3_c_000000001491_14	nife_1c	nife_1c
20150700_E23_6_c_000000000996_2	nife_1c	nife_1c
20150700_P24_7_c_000000002902_7	nife_1c	nife_1c
20160700_E25_11_c_000000003056_14	nife_1c	nife_1c
20160700_E25_15_c_000000006759_11	nife_1c	nife_1c
20160700_E25_27_c_000000002041_2	nife_1c	nife_1c
20160700_S15_2_c_000000001130_4	nife_1c	nife_1c
20160700_S23_13_c_000000003860_7	nife_1c	nife_1c
20160700_S23_19_c_000000007972_10	nife_1c	nife_1c
20160700_S23_19_c_000000008237_18	nife_1c	nife_1c
20170700_S33_29_c_000000014193_9	nife_1c	nife_1c
20170700_S34_41_c_000000005846_29	nife_1c	nife_1c
3300022861_2_Ga0224528_1000008_152	nife_1c	nife_1c
3300037076_9_Ga0395910_000460_40	nife_1c	nife_1c
3300037355_2_Ga0395708_001040_3	nife_1c	nife_1c
3300037359_10_Ga0310741_0000268_24	nife_1c	nife_1c
3300037361_7_Ga0310743_0002044_9	nife_1c	nife_1c
Bog.Labelled.R1.T1.F1.JGI.BFC.metaspades_bin.128_96.67_1.72_scaffold_1439_c1_22	nife_1c	nife_1c
Bog.Labelled.R1.T1.F1.JGI.BFC.metaspades_bin.94_86.18_2.60_scaffold_377_c1_30	nife_1c	nife_1c
Bog.Labelled.R1.T2.F3.trimmomatic.metaspades_bin.118_92.33_1.72_NODE_930_length_37463_cov_5.477278_5	nife_1c	nife_1c
Bog.Labelled.R1.T3.F3.trimmomatic.metaspades_bin.35_75.21_2.71_NODE_6856_length_14076_cov_11.373155_16	nife_1c	nife_1c
Bog.Labelled.R2.T2.F2.JGI.BFC.metaspades_bin.66_91.59_1.20_scaffold_449_c1_10	nife_1c	nife_1c
Bog.Labelled.R2.T3.F1.trimmomatic.metaspades_bin.5_97.74_0.00_NODE_35_length_85012_cov_8.086044_23	nife_1c	nife_1c
Bog.Labelled.R2.T3.F1.trimmomatic.metaspades_bin.5_97.74_0.00_NODE_570_length_32841_cov_8.678613_17	nife_1c	nife_1c
Bog.Labelled.R2.T3.F2.trimmomatic.megahit_bin.18_75.21_8.03_k141_251837_9	nife_1c	nife_1c
Bog.Labelled.R3.T2.F1.JGI.BFC.metaspades_bin.52_70.44_5.66_scaffold_5380_c1_1	nife_1c	nife_1c
Bog.None.R2.T0.JGI.BFC.metaspades_bin.145_77.41_6.25_scaffold_8592_c2_8	nife_1c	nife_1c
Bog.None.R3.T0.JGI.BFC.metaspades_bin.166_92.84_2.72_scaffold_15344_c1_13	nife_1c	nife_1c
Bog.None.R3.T0.JGI.BFC.metaspades_bin.7_82.67_0.85_scaffold_530_c1_44	nife_1c	nife_1c
Bog.Unlabelled.R1.T1.F2.JGI.BFC.metaspades_bin.35_96.02_1.29_scaffold_1134_c1_4	nife_1c	nife_1c
Bog.Unlabelled.R1.T3.F1.JGI.BFC.metaspades_bin.25_78.57_5.17_scaffold_1109_c1_7	nife_1c	nife_1c
Bog.Unlabelled.R2.T1.F2.JGI.BFC.metaspades_bin.47_72.41_4.31_scaffold_3805_c2_5	nife_1c	nife_1c
Bog.Unlabelled.R2.T1.F2.JGI.BFC.metaspades_bin.99_80.53_8.00_scaffold_20573_c1_4	nife_1c	nife_1c
Bog.Unlabelled.R2.T3.F2.trimmomatic.megahit_bin.2_98.85_1.71_k141_1072304_12	nife_1c	nife_1c
Bog.Unlabelled.R2.T3.F2.trimmomatic.metaspades_bin.129_89.36_9.06_NODE_8528_length_14461_cov_5.188116_2	nife_1c	nife_1c
Bog.Unlabelled.R2.T3.F2.trimmomatic.metaspades_bin.64_96.04_0.00_NODE_812_length_48566_cov_5.971677_30	nife_1c	nife_1c
Bog.Unlabelled.R3.T1.F3.trimmomatic.megahit_bin.181_80.47_3.36_k141_1830218_3	nife_1c	nife_1c
Bog.Unlabelled.R3.T2.F2.trimmomatic.metaspades_bin.36_75.58_8.10_NODE_4616_length_13806_cov_8.711875_10	nife_1c	nife_1c
Bog.Unlabelled.R3.T2.F3.JGI.BFC.metaspades_bin.75_74.71_9.14_scaffold_53131_c1_2	nife_1c	nife_1c
Bog.Unlabelled.R3.T2.F3.trimmomatic.metaspades_bin.142_89.72_0.85_NODE_4122_length_20215_cov_9.326935_15	nife_1c	nife_1c
Palsa.Labelled.R1.T1.F2.JGI.BFC.metaspades_bin.27_84.27_3.03_scaffold_46963_c1_1	nife_1c	nife_1c
Palsa.Labelled.R1.T1.F2.JGI.BFC.metaspades_bin.27_84.27_3.03_scaffold_48225_c1_1	nife_1c	nife_1c
Palsa.Labelled.R1.T2.F2.trimmomatic.megahit_bin.49_79.15_4.31_k141_296148_16	nife_1c	nife_1c
Palsa.Labelled.R2.T2.F1.trimmomatic.metaspades_bin.82_76.10_1.72_NODE_14422_length_5551_cov_4.943959_5	nife_1c	nife_1c
Palsa.Labelled.R2.T2.F3.trimmomatic.megahit_bin.58_83.70_3.02_k141_837161_4	nife_1c	nife_1c
Palsa.Labelled.R2.T3.F1.trimmomatic.megahit_bin.3_85.74_8.46_k141_830204_19	nife_1c	nife_1c
Palsa.Labelled.R2.T3.F2.trimmomatic.megahit_bin.45_76.68_4.31_k141_601341_21	nife_1c	nife_1c
Palsa.Labelled.R2.T3.F2.trimmomatic.megahit_bin.72_78.51_1.90_k141_1751240_4	nife_1c	nife_1c
Palsa.Labelled.R2.T3.F2.trimmomatic.megahit_bin.72_78.51_1.90_k141_1999071_7	nife_1c	nife_1c
Palsa.Labelled.R3.T1.F1.trimmomatic.megahit_bin.31_81.64_2.87_k141_1960821_5	nife_1c	nife_1c
Palsa.Labelled.R3.T1.F1.trimmomatic.megahit_bin.31_81.64_2.87_k141_2147760_2	nife_1c	nife_1c
Palsa.Labelled.R3.T1.F2.trimmomatic.megahit_bin.1_90.25_2.59_k141_1162968_7	nife_1c	nife_1c
Palsa.Labelled.R3.T2.F2.trimmomatic.megahit_bin.46_84.29_3.50_k141_1319925_10	nife_1c	nife_1c
Palsa.Labelled.R3.T2.F2.trimmomatic.megahit_bin.46_84.29_3.50_k141_819495_9	nife_1c	nife_1c
Palsa.Labelled.R3.T2.F3.trimmomatic.megahit_bin.50_84.08_3.45_k141_176117_5	nife_1c	nife_1c
Palsa.Labelled.R3.T2.F3.trimmomatic.megahit_bin.50_84.08_3.45_k141_29635_6	nife_1c	nife_1c
Palsa.Labelled.R3.T3.F2.trimmomatic.megahit_bin.77_78.14_1.94_k141_1259712_3	nife_1c	nife_1c
Palsa.Labelled.R3.T3.F2.trimmomatic.megahit_bin.77_78.14_1.94_k141_1479363_29	nife_1c	nife_1c
Palsa.Labelled.R3.T3.F3.trimmomatic.megahit_bin.72_87.82_3.74_k141_1297620_3	nife_1c	nife_1c
Palsa.Unlabelled.R1.T1.F1.trimmomatic.megahit_bin.29_72.18_3.45_k141_1830325_2	nife_1c	nife_1c
Palsa.Unlabelled.R1.T2.F2.trimmomatic.megahit_bin.85_81.99_3.45_k141_1342851_9	nife_1c	nife_1c
Palsa.Unlabelled.R1.T3.F1.trimmomatic.megahit_bin.119_71.28_2.59_k141_2286362_4	nife_1c	nife_1c
Palsa.Unlabelled.R1.T3.F1.trimmomatic.megahit_bin.119_71.28_2.59_k141_622139_2	nife_1c	nife_1c
Palsa.Unlabelled.R1.T3.F1.trimmomatic.megahit_bin.12_86.19_1.01_k141_328874_15	nife_1c	nife_1c
Palsa.Unlabelled.R1.T3.F2.trimmomatic.megahit_bin.62_79.19_2.76_k141_1205458_1	nife_1c	nife_1c
Palsa.Unlabelled.R2.T2.F1.trimmomatic.megahit_bin.53_71.25_6.57_k141_201645_16	nife_1c	nife_1c
Palsa.Unlabelled.R2.T3.F2.trimmomatic.megahit_bin.56_83.12_2.76_k141_1836929_2	nife_1c	nife_1c
Palsa.Unlabelled.R2.T3.F3.trimmomatic.megahit_bin.341_78.58_2.64_k141_719974_2	nife_1c	nife_1c
Palsa.Unlabelled.R3.T3.F3.trimmomatic.metaspades_bin.41_81.53_0.86_NODE_51992_length_2720_cov_3.374484_2	nife_1c	nife_1c
Palsa.Unlabelled.R3.T3.F3.trimmomatic.metaspades_bin.41_81.53_0.86_NODE_8063_length_8323_cov_4.626875_1	nife_1c	nife_1c
PKWM01_ENA_PKWM01000051_PKWM01000051.1_1	nife_1c	nife_1c
PLCU01_ENA_PLCU01000061_PLCU01000061.1_22	nife_1c	nife_1c
PLDC01_ENA_PLDC01000017_PLDC01000017.1_21	nife_1c	nife_1c
PLYK01_ENA_PLYK01000021_PLYK01000021.1_91	nife_1c	nife_1c
PMBA01_ENA_PMBA01000475_PMBA01000475.1_5	nife_1c	nife_1c
PMBZ01_ENA_PMBZ01000102_PMBZ01000102.1_31	nife_1c	nife_1c
PMCM01_ENA_PMCM01000155_PMCM01000155.1_4	nife_1c	nife_1c
STM_0716_E_M_E026_E030_E034_A_bin.119_k121_6530126_7	nife_1c	nife_1c
STM_0716_E_M_E026_E030_E034_A_multi_bin.40_k121_6522552_5	nife_1c	nife_1c
STM_0716_E_M_E026_E050_A_bin.105_k121_4132975_2	nife_1c	nife_1c
STM_0716_E_M_E030_E054_E065_D_bin.3_k121_3534910_3	nife_1c	nife_1c
STM_0716_E_M_E050_E054_E058_A_bin.10_k121_5518200_3	nife_1c	nife_1c
STM_0716_E_M_E054_A_bin.49_k121_2923983_6	nife_1c	nife_1c
STM_0716_E_M_E054_A_bin.49_k121_3194502_4	nife_1c	nife_1c
STM_0716_E_M_E054_A_bin.54_k121_1852382_4	nife_1c	nife_1c
STM_0716_E_M_E054_A_bin.79_k121_2282338_11	nife_1c	nife_1c
STM_0716_E_M_E065_A_bin.24_k121_245068_6	nife_1c	nife_1c
STM_0716_E_M_E065_E061_A_bin.66_k121_3134140_7	nife_1c	nife_1c
STM_0716_E_M_E069_E065_A_bin.42_k121_3748000_4	nife_1c	nife_1c
STM_0716_S_M_E013_A_bin.11_k121_454913_8	nife_1c	nife_1c
STM_0716_S_M_E085_A_bin.24_k121_170097_18	nife_1c	nife_1c
STM_0716_S_M_E085_A_bin.25_k121_194144_107	nife_1c	nife_1c
STM_0716_S_M_E085_A_bin.28_k121_329219_58	nife_1c	nife_1c
STM_0716_S_M_E085_A_bin.28_k121_525127_8	nife_1c	nife_1c
STM_0716_S_M_E085_A_bin.32_k121_359727_33	nife_1c	nife_1c
STM_0716_S_M_E085_A_bin.44_k121_264075_27	nife_1c	nife_1c
20110600_P1M_17_c_000000006041_9	nife_1d	nife_1d
20110600_P1M_18_c_000000004643_4	nife_1d	nife_1d
20110600_S1D_1_c_000000005456_1	nife_1d	nife_1d
20110600_S1D_15_c_000000002237_1	nife_1d	nife_1d
20110600_S1D_17_c_000000006046_23	nife_1d	nife_1d
20110600_S1M_11_c_000000004302_2	nife_1d	nife_1d
20110600_S3M_2_c_000000005115_8	nife_1d	nife_1d
20110700_P1M_6_c_000000000163_17	nife_1d	nife_1d
20110700_P1S_2_c_000000005453_4	nife_1d	nife_1d
20110700_P2D_11_c_000000003608_1	nife_1d	nife_1d
20110700_P2S_5_c_000000001463_7	nife_1d	nife_1d
20110700_S1M_9_c_000000004475_1	nife_1d	nife_1d
20110800_E1D_22_c_000000007625_108	nife_1d	nife_1d
20110800_E1S_2_c_000000000718_6	nife_1d	nife_1d
20110800_E1S_8_c_000000002173_4	nife_1d	nife_1d
20110800_E2D_9_c_000000005834_2	nife_1d	nife_1d
20110800_E3D_19_c_000000004323_6	nife_1d	nife_1d
20110800_E3M_6_c_000000000037_9	nife_1d	nife_1d
20110800_S1D_6_c_000000001375_39	nife_1d	nife_1d
20110800_S2M_3_c_000000003010_1	nife_1d	nife_1d
20110800_S3M_18_c_000000002623_29	nife_1d	nife_1d
20110800_S3M_5_c_000000003752_6	nife_1d	nife_1d
20110800_S3S_25_c_000000009753_6	nife_1d	nife_1d
20111000_P2D_4_c_000000003195_19	nife_1d	nife_1d
20111000_P3D_13_c_000000000615_6	nife_1d	nife_1d
20111000_P3M_15_c_000000000602_8	nife_1d	nife_1d
20111000_P3M_44_c_000000005472_4	nife_1d	nife_1d
20111000_S1D_12_c_000000001102_30	nife_1d	nife_1d
20111000_S1D_6_c_000000001729_32	nife_1d	nife_1d
20111000_S2M_12_c_000000002329_5	nife_1d	nife_1d
20120500_P14_1_c_000000002867_23	nife_1d	nife_1d
20120500_P25_14_c_000000001370_3	nife_1d	nife_1d
20120500_P25_15_c_000000004418_4	nife_1d	nife_1d
20120500_P26_5_c_000000003062_5	nife_1d	nife_1d
20120500_P28_11_c_000000001848_8	nife_1d	nife_1d
20120500_P28_12_c_000000002609_6	nife_1d	nife_1d
20120500_P38_6_c_000000000065_71	nife_1d	nife_1d
20120600_E1D_19_c_000000015734_27	nife_1d	nife_1d
20120600_E1D_37_c_000000009208_2	nife_1d	nife_1d
20120600_E2D_2_c_000000005738_2	nife_1d	nife_1d
20120600_E2D_32_c_000000002441_11	nife_1d	nife_1d
20120600_E2D_49_c_000000001260_8	nife_1d	nife_1d
20120600_E3D_13_c_000000013811_10	nife_1d	nife_1d
20120600_E3D_2_c_000000019249_13	nife_1d	nife_1d
20120600_E3D_26_c_000000004629_2	nife_1d	nife_1d
20120600_E3D_46_c_000000015904_4	nife_1d	nife_1d
20120600_E3D_8_c_000000022101_1	nife_1d	nife_1d
20120600_S1D_1_c_000000003915_2	nife_1d	nife_1d
20120600_S1D_7_c_000000003573_35	nife_1d	nife_1d
20120600_S2D_6_c_000000000102_14	nife_1d	nife_1d
20120600_S3D_11_c_000000001725_1	nife_1d	nife_1d
20120700_E3M_1_c_000000000622_14	nife_1d	nife_1d
20120700_P1D_9_c_000000002672_1	nife_1d	nife_1d
20120700_P3D_112_c_000000057460_5	nife_1d	nife_1d
20120700_P3D_139_c_000000083474_30	nife_1d	nife_1d
20120700_P3D_14_c_000000083357_25	nife_1d	nife_1d
20120700_P3D_147_c_000000094891_9	nife_1d	nife_1d
20120700_P3D_148_c_000000068847_10	nife_1d	nife_1d
20120700_P3D_31_c_000000027607_6	nife_1d	nife_1d
20120700_P3D_41_c_000000033051_26	nife_1d	nife_1d
20120700_P3D_54_c_000000006144_15	nife_1d	nife_1d
20120700_P3D_81_c_000000010479_19	nife_1d	nife_1d
20120700_P3D_93_c_000000046397_99	nife_1d	nife_1d
20120700_S1D_104_c_000000032417_18	nife_1d	nife_1d
20120700_S1D_106_c_000000027590_26	nife_1d	nife_1d
20120700_S1D_108_c_000000019298_21	nife_1d	nife_1d
20120700_S1D_114_c_000000037710_42	nife_1d	nife_1d
20120700_S1D_31_c_000000062954_2	nife_1d	nife_1d
20120700_S1D_33_c_000000093895_2	nife_1d	nife_1d
20120700_S1D_48_c_000000071357_2	nife_1d	nife_1d
20120700_S1D_49_c_000000018565_27	nife_1d	nife_1d
20120700_S1D_51_c_000000053810_1	nife_1d	nife_1d
20120700_S1D_52_c_000000006206_8	nife_1d	nife_1d
20120700_S1D_57_c_000000095048_37	nife_1d	nife_1d
20120700_S1D_64_c_000000031019_8	nife_1d	nife_1d
20120700_S1D_67_c_000000013501_5	nife_1d	nife_1d
20120700_S1D_77_c_000000077248_13	nife_1d	nife_1d
20120700_S1D_9_c_000000027101_9	nife_1d	nife_1d
20120700_S3X_7_c_000000005624_12	nife_1d	nife_1d
20120800_E1D_14_c_000000004642_74	nife_1d	nife_1d
20120800_E1D_15_c_000000006259_16	nife_1d	nife_1d
20120800_E1D_18_c_000000006616_53	nife_1d	nife_1d
20120800_E1X_14_c_000000001411_13	nife_1d	nife_1d
20120800_E3X_3_c_000000002756_10	nife_1d	nife_1d
20120800_P1D_4_c_000000000818_7	nife_1d	nife_1d
20120800_S1M_7_c_000000003580_2	nife_1d	nife_1d
20130700_C1D_8_c_000000002564_8	nife_1d	nife_1d
20130700_C1D_9_c_000000004115_3	nife_1d	nife_1d
20130700_C1Y_11_c_000000000584_20	nife_1d	nife_1d
20130700_C1Y_4_c_000000000841_18	nife_1d	nife_1d
20130700_C1Y_5_c_000000000078_7	nife_1d	nife_1d
20130700_C2M_9_c_000000002981_5	nife_1d	nife_1d
20130700_C2X_6_c_000000003317_1	nife_1d	nife_1d
20130700_C2Y_2_c_000000001821_5	nife_1d	nife_1d
20130700_E2D_3_c_000000002694_4	nife_1d	nife_1d
20130700_E3M_6_c_000000003099_40	nife_1d	nife_1d
20130700_P1Y_13_c_000000006147_9	nife_1d	nife_1d
20130700_S1Z_5_c_000000000063_28	nife_1d	nife_1d
20130700_S2D_2_c_000000006530_1	nife_1d	nife_1d
20130700_S2M_1_c_000000007214_7	nife_1d	nife_1d
20130700_S3M_3_c_000000005653_2	nife_1d	nife_1d
20140700_S11_11_c_000000002487_5	nife_1d	nife_1d
20140700_S11_6_c_000000005469_44	nife_1d	nife_1d
20140700_S12_15_c_000000003872_18	nife_1d	nife_1d
20140700_S16_1_c_000000005055_6	nife_1d	nife_1d
20140700_S16_10_c_000000005876_6	nife_1d	nife_1d
20140700_S16_20_c_000000000422_10	nife_1d	nife_1d
20140700_S21_12_c_000000006245_4	nife_1d	nife_1d
20140700_S21_13_c_000000003628_4	nife_1d	nife_1d
20140700_S32_12_c_000000002832_2	nife_1d	nife_1d
20140700_S36_6_c_000000001130_4	nife_1d	nife_1d
20150700_E13_3_c_000000003624_2	nife_1d	nife_1d
20150700_E15_19_c_000000005826_8	nife_1d	nife_1d
20150700_E15_20_c_000000007455_9	nife_1d	nife_1d
20150700_E15_22_c_000000005510_4	nife_1d	nife_1d
20150700_E15_4_c_000000004441_15	nife_1d	nife_1d
20150700_E23_13_c_000000000319_2	nife_1d	nife_1d
20150700_E34_4_c_000000002447_13	nife_1d	nife_1d
20150700_P24_8_c_000000002225_8	nife_1d	nife_1d
20150700_P31_13_c_000000004413_8	nife_1d	nife_1d
20150700_P31_7_c_000000000299_11	nife_1d	nife_1d
20150700_P35_1_c_000000000588_69	nife_1d	nife_1d
20150700_S15_15_c_000000003114_2	nife_1d	nife_1d
20150700_S23_11_c_000000000495_2	nife_1d	nife_1d
20160700_E23_11_c_000000004739_1	nife_1d	nife_1d
20160700_E23_6_c_000000001735_6	nife_1d	nife_1d
20160700_E25_11_c_000000003081_87	nife_1d	nife_1d
20160700_E25_15_c_000000006823_105	nife_1d	nife_1d
20160700_E25_27_c_000000002374_5	nife_1d	nife_1d
20160700_P15_24_c_000000006289_6	nife_1d	nife_1d
20160700_P15_5_c_000000002050_17	nife_1d	nife_1d
20160700_P15_7_c_000000004417_6	nife_1d	nife_1d
20160700_S13_19_c_000000001811_9	nife_1d	nife_1d
20170700_S24_10_c_000000006919_51	nife_1d	nife_1d
20170700_S24_14_c_000000003587_2	nife_1d	nife_1d
20170700_S24_18_c_000000004311_4	nife_1d	nife_1d
20170700_S25_1_c_000000011494_53	nife_1d	nife_1d
20170700_S25_13_c_000000008035_4	nife_1d	nife_1d
20170700_S25_7_c_000000007578_1	nife_1d	nife_1d
20170700_S25_9_c_000000009459_4	nife_1d	nife_1d
20170700_S33_29_c_000000014269_33	nife_1d	nife_1d
20170700_S34_10_c_000000009128_2	nife_1d	nife_1d
20170700_S34_23_c_000000009551_48	nife_1d	nife_1d
20170700_S34_24_c_000000005537_25	nife_1d	nife_1d
20170700_S35_4_c_000000007112_3	nife_1d	nife_1d
3300022824_1_Ga0224518_1000050_15	nife_1d	nife_1d
3300036884_17_Ga0334813_003579_14	nife_1d	nife_1d
3300036884_7_Ga0334813_000087_77	nife_1d	nife_1d
3300037349_9_Ga0334839_003716_6	nife_1d	nife_1d
3300037355_2_Ga0395708_000025_17	nife_1d	nife_1d
3300037359_10_Ga0310741_0000268_30	nife_1d	nife_1d
3300037361_7_Ga0310743_0006549_1	nife_1d	nife_1d
3300037549_14_Ga0310740_0004189_6	nife_1d	nife_1d
Bog.Labelled.R1.T1.F1.JGI.BFC.metaspades_bin.116_96.93_0.86_scaffold_259_c1_3	nife_1d	nife_1d
Bog.Labelled.R1.T1.F1.JGI.BFC.metaspades_bin.128_96.67_1.72_scaffold_85_c1_33	nife_1d	nife_1d
Bog.Labelled.R1.T2.F1.JGI.BFC.metaspades_bin.20_72.10_6.56_scaffold_10827_c1_1	nife_1d	nife_1d
Bog.Labelled.R1.T2.F1.trimmomatic.megahit_bin.67_76.63_7.00_k141_1254724_6	nife_1d	nife_1d
Bog.Labelled.R1.T2.F2.JGI.BFC.metaspades_bin.66_77.13_3.14_scaffold_27956_c1_2	nife_1d	nife_1d
Bog.Labelled.R1.T2.F2.trimmomatic.megahit_bin.30_70.65_6.66_k141_258088_2	nife_1d	nife_1d
Bog.Labelled.R1.T2.F2.trimmomatic.metaspades_bin.89_90.44_1.43_NODE_1476_length_26292_cov_7.451957_15	nife_1d	nife_1d
Bog.Labelled.R1.T2.F3.JGI.BFC.metaspades_bin.24_99.14_0.86_scaffold_26_c2_4	nife_1d	nife_1d
Bog.Labelled.R1.T2.F3.JGI.BFC.metaspades_bin.76_73.25_5.63_scaffold_3411_c1_15	nife_1d	nife_1d
Bog.Labelled.R1.T3.F1.JGI.BFC.metaspades_bin.32_94.18_1.72_scaffold_53_c1_49	nife_1d	nife_1d
Bog.Labelled.R1.T3.F1.trimmomatic.megahit_bin.33_78.52_9.66_k141_1102566_3	nife_1d	nife_1d
Bog.Labelled.R1.T3.F2.trimmomatic.metaspades_bin.71_79.48_0.00_NODE_2368_length_20182_cov_7.348736_3	nife_1d	nife_1d
Bog.Labelled.R1.T3.F3.JGI.BFC.metaspades_bin.108_95.64_2.59_scaffold_3123_c1_6	nife_1d	nife_1d
Bog.Labelled.R1.T3.F3.JGI.BFC.metaspades_bin.9_92.24_4.31_scaffold_2114_c1_7	nife_1d	nife_1d
Bog.Labelled.R1.T3.F3.trimmomatic.metaspades_bin.42_92.00_1.72_NODE_394_length_68604_cov_9.959489_12	nife_1d	nife_1d
Bog.Labelled.R2.T2.F1.trimmomatic.metaspades_bin.69_84.77_5.37_NODE_36809_length_3196_cov_4.352754_2	nife_1d	nife_1d
Bog.Labelled.R2.T2.F2.JGI.BFC.metaspades_bin.30_90.30_1.69_scaffold_1172_c1_7	nife_1d	nife_1d
Bog.Labelled.R2.T2.F2.JGI.BFC.metaspades_bin.41_74.66_6.74_scaffold_13357_c1_2	nife_1d	nife_1d
Bog.Labelled.R2.T2.F2.JGI.BFC.metaspades_bin.41_74.66_6.74_scaffold_15798_c1_2	nife_1d	nife_1d
Bog.Labelled.R2.T2.F2.JGI.BFC.metaspades_bin.66_91.59_1.20_scaffold_236_c1_36	nife_1d	nife_1d
Bog.Labelled.R2.T2.F2.JGI.BFC.metaspades_bin.88_75.13_4.58_scaffold_2451_c1_1	nife_1d	nife_1d
Bog.Labelled.R2.T2.F3.JGI.BFC.metaspades_bin.31_70.25_7.85_scaffold_21548_c1_3	nife_1d	nife_1d
Bog.Labelled.R2.T3.F2.trimmomatic.megahit_bin.17_71.35_5.17_k141_387180_7	nife_1d	nife_1d
Bog.Labelled.R2.T3.F2.trimmomatic.megahit_bin.18_75.21_8.03_k141_89108_5	nife_1d	nife_1d
Bog.Labelled.R2.T3.F3.JGI.BFC.metaspades_bin.51_73.47_3.42_scaffold_18425_c1_2	nife_1d	nife_1d
Bog.Labelled.R2.T3.F3.JGI.BFC.metaspades_bin.51_73.47_3.42_scaffold_28517_c1_1	nife_1d	nife_1d
Bog.Labelled.R2.T3.F3.trimmomatic.megahit_bin.99_97.64_4.73_k141_184815_3	nife_1d	nife_1d
Bog.Labelled.R3.T1.F2.JGI.BFC.metaspades_bin.13_74.25_3.42_scaffold_3154_c1_4	nife_1d	nife_1d
Bog.Labelled.R3.T1.F2.JGI.BFC.metaspades_bin.37_74.57_5.19_scaffold_913_c1_8	nife_1d	nife_1d
Bog.Labelled.R3.T2.F1.JGI.BFC.metaspades_bin.52_70.44_5.66_scaffold_7896_c1_4	nife_1d	nife_1d
Bog.Labelled.R3.T2.F1.trimmomatic.megahit_bin.25_73.75_4.91_k141_1124971_9	nife_1d	nife_1d
Bog.Labelled.R3.T2.F2.JGI.BFC.metaspades_bin.40_73.26_7.09_scaffold_2567_c2_5	nife_1d	nife_1d
Bog.Labelled.R3.T2.F2.JGI.BFC.metaspades_bin.90_79.47_9.56_scaffold_3148_c1_1	nife_1d	nife_1d
Bog.None.R1.T0.trimmomatic.megahit_bin.120_96.00_3.87_k141_267521_4	nife_1d	nife_1d
Bog.None.R1.T0.trimmomatic.megahit_bin.18_85.86_3.07_k141_3469308_12	nife_1d	nife_1d
Bog.None.R2.T0.JGI.BFC.metaspades_bin.224_82.49_1.72_scaffold_296_c1_78	nife_1d	nife_1d
Bog.None.R2.T0.JGI.BFC.metaspades_bin.269_78.13_8.62_scaffold_11988_c1_7	nife_1d	nife_1d
Bog.None.R2.T0.JGI.BFC.metaspades_bin.27_84.99_8.62_scaffold_14680_c1_11	nife_1d	nife_1d
Bog.None.R2.T0.JGI.BFC.metaspades_bin.32_77.74_4.21_scaffold_40289_c1_4	nife_1d	nife_1d
Bog.None.R2.T0.JGI.BFC.metaspades_bin.58_85.62_4.48_scaffold_7460_c1_16	nife_1d	nife_1d
Bog.None.R3.T0.JGI.BFC.metaspades_bin.122_92.03_1.72_scaffold_9991_c1_18	nife_1d	nife_1d
Bog.None.R3.T0.JGI.BFC.metaspades_bin.123_97.95_1.37_scaffold_297_c2_38	nife_1d	nife_1d
Bog.None.R3.T0.JGI.BFC.metaspades_bin.143_78.72_9.48_scaffold_4240_c1_19	nife_1d	nife_1d
Bog.None.R3.T0.JGI.BFC.metaspades_bin.159_94.12_4.05_scaffold_78_c1_27	nife_1d	nife_1d
Bog.None.R3.T0.JGI.BFC.metaspades_bin.162_97.41_2.35_scaffold_758_c1_11	nife_1d	nife_1d
Bog.None.R3.T0.JGI.BFC.metaspades_bin.199_96.50_2.76_scaffold_1231_c1_44	nife_1d	nife_1d
Bog.None.R3.T0.JGI.BFC.metaspades_bin.275_96.71_5.17_scaffold_391_c1_71	nife_1d	nife_1d
Bog.None.R3.T0.JGI.BFC.metaspades_bin.277_97.34_4.31_scaffold_1534_c2_14	nife_1d	nife_1d
Bog.None.R3.T0.JGI.BFC.metaspades_bin.339_96.94_3.52_scaffold_109_c1_134	nife_1d	nife_1d
Bog.None.R3.T0.JGI.BFC.metaspades_bin.344_98.63_5.75_scaffold_18605_c1_7	nife_1d	nife_1d
Bog.None.R3.T0.JGI.BFC.metaspades_bin.37_91.86_1.77_scaffold_9009_c1_4	nife_1d	nife_1d
Bog.None.R3.T0.trimmomatic.megahit_bin.220_91.11_2.74_k141_2510922_31	nife_1d	nife_1d
Bog.None.R3.T0.trimmomatic.megahit_bin.220_91.11_2.74_k141_4923010_1	nife_1d	nife_1d
Bog.Unlabelled.R1.T1.F2.JGI.BFC.metaspades_bin.35_96.02_1.29_scaffold_72_c1_20	nife_1d	nife_1d
Bog.Unlabelled.R1.T2.F2.JGI.BFC.metaspades_bin.39_81.03_8.62_scaffold_5731_c1_5	nife_1d	nife_1d
Bog.Unlabelled.R1.T2.F2.trimmomatic.megahit_bin.107_78.67_2.36_k141_1714338_8	nife_1d	nife_1d
Bog.Unlabelled.R1.T2.F3.JGI.BFC.metaspades_bin.90_70.40_9.70_scaffold_10393_c1_1	nife_1d	nife_1d
Bog.Unlabelled.R1.T3.F1.JGI.BFC.metaspades_bin.25_78.57_5.17_scaffold_12918_c1_2	nife_1d	nife_1d
Bog.Unlabelled.R1.T3.F1.JGI.BFC.metaspades_bin.43_76.08_7.43_scaffold_14279_c1_4	nife_1d	nife_1d
Bog.Unlabelled.R1.T3.F1.trimmomatic.megahit_bin.72_71.34_8.53_k141_325208_11	nife_1d	nife_1d
Bog.Unlabelled.R1.T3.F3.trimmomatic.megahit_bin.57_71.58_1.72_k141_1325123_2	nife_1d	nife_1d
Bog.Unlabelled.R1.T3.F3.trimmomatic.metaspades_bin.65_71.70_0.05_NODE_1575_length_12833_cov_6.576460_11	nife_1d	nife_1d
Bog.Unlabelled.R2.T1.F1.trimmomatic.metaspades_bin.5_99.59_0.63_NODE_88_length_72672_cov_8.815332_61	nife_1d	nife_1d
Bog.Unlabelled.R2.T1.F2.JGI.BFC.metaspades_bin.47_72.41_4.31_scaffold_3705_c1_2	nife_1d	nife_1d
Bog.Unlabelled.R2.T1.F2.JGI.BFC.metaspades_bin.99_80.53_8.00_scaffold_9566_c1_5	nife_1d	nife_1d
Bog.Unlabelled.R2.T1.F3.trimmomatic.megahit_bin.76_77.32_9.97_k141_891434_1	nife_1d	nife_1d
Bog.Unlabelled.R2.T2.F2.JGI.BFC.metaspades_bin.16_87.66_1.12_scaffold_32758_c1_1	nife_1d	nife_1d
Bog.Unlabelled.R2.T2.F2.trimmomatic.megahit_bin.75_72.56_5.80_k141_96737_5	nife_1d	nife_1d
Bog.Unlabelled.R2.T2.F3.JGI.BFC.metaspades_bin.10_85.80_5.63_scaffold_734_c1_8	nife_1d	nife_1d
Bog.Unlabelled.R2.T2.F3.trimmomatic.megahit_bin.30_70.20_9.91_k141_29489_4	nife_1d	nife_1d
Bog.Unlabelled.R2.T3.F1.JGI.BFC.metaspades_bin.54_78.41_6.25_scaffold_5569_c1_5	nife_1d	nife_1d
Bog.Unlabelled.R2.T3.F2.JGI.BFC.metaspades_bin.14_99.14_0.86_scaffold_12_c1_67	nife_1d	nife_1d
Bog.Unlabelled.R2.T3.F2.JGI.BFC.metaspades_bin.21_87.09_0.86_scaffold_1644_c1_21	nife_1d	nife_1d
Bog.Unlabelled.R2.T3.F2.JGI.BFC.metaspades_bin.40_72.49_7.33_scaffold_3685_c1_15	nife_1d	nife_1d
Bog.Unlabelled.R2.T3.F2.JGI.BFC.metaspades_bin.55_93.55_2.59_scaffold_7483_c1_3	nife_1d	nife_1d
Bog.Unlabelled.R2.T3.F2.JGI.BFC.metaspades_bin.69_94.23_0.86_scaffold_4020_c1_9	nife_1d	nife_1d
Bog.Unlabelled.R2.T3.F2.trimmomatic.metaspades_bin.105_73.41_9.38_NODE_5089_length_19599_cov_4.399560_12	nife_1d	nife_1d
Bog.Unlabelled.R2.T3.F2.trimmomatic.metaspades_bin.46_85.62_3.11_NODE_13951_length_10400_cov_9.094828_1	nife_1d	nife_1d
Bog.Unlabelled.R2.T3.F3.JGI.BFC.metaspades_bin.12_75.58_5.17_scaffold_2331_c1_4	nife_1d	nife_1d
Bog.Unlabelled.R2.T3.F3.JGI.BFC.metaspades_bin.50_75.09_9.40_scaffold_7343_c1_4	nife_1d	nife_1d
Bog.Unlabelled.R2.T3.F3.trimmomatic.megahit_bin.135_81.08_6.03_k141_911118_15	nife_1d	nife_1d
Bog.Unlabelled.R2.T3.F3.trimmomatic.metaspades_bin.182_76.65_4.99_NODE_26227_length_5540_cov_4.168642_5	nife_1d	nife_1d
Bog.Unlabelled.R3.T1.F2.trimmomatic.metaspades_bin.144_98.93_0.93_NODE_29_length_144619_cov_28.153461_86	nife_1d	nife_1d
Bog.Unlabelled.R3.T1.F3.trimmomatic.megahit_bin.181_80.47_3.36_k141_752835_1	nife_1d	nife_1d
Bog.Unlabelled.R3.T1.F3.trimmomatic.metaspades_bin.134_78.37_6.24_NODE_18815_length_7614_cov_8.920624_9	nife_1d	nife_1d
Bog.Unlabelled.R3.T2.F1.trimmomatic.metaspades_bin.89_72.91_1.85_NODE_5706_length_13761_cov_10.168831_12	nife_1d	nife_1d
Bog.Unlabelled.R3.T2.F3.JGI.BFC.metaspades_bin.122_96.77_0.86_scaffold_56_c1_38	nife_1d	nife_1d
Bog.Unlabelled.R3.T2.F3.JGI.BFC.metaspades_bin.75_74.71_9.14_scaffold_3725_c1_4	nife_1d	nife_1d
Bog.Unlabelled.R3.T3.F1.trimmomatic.metaspades_bin.73_77.40_7.23_NODE_20214_length_5478_cov_3.454177_2	nife_1d	nife_1d
Bog.Unlabelled.R3.T3.F1.trimmomatic.metaspades_bin.96_72.82_9.91_NODE_2976_length_18232_cov_5.398581_12	nife_1d	nife_1d
Bog.Unlabelled.R3.T3.F2.trimmomatic.metaspades_bin.148_70.25_9.70_NODE_19955_length_7237_cov_9.910471_3	nife_1d	nife_1d
Bog.Unlabelled.R3.T3.F3.JGI.BFC.metaspades_bin.56_97.76_1.08_scaffold_1910_c2_18	nife_1d	nife_1d
Bog.Unlabelled.R3.T3.F3.trimmomatic.megahit_bin.151_70.18_0.00_k141_1153584_36	nife_1d	nife_1d
Bog.Unlabelled.R3.T3.F3.trimmomatic.metaspades_bin.180_95.25_4.11_NODE_2716_length_29047_cov_7.395488_17	nife_1d	nife_1d
Fen.Labelled.R1.T2.F4.trimmomatic.metaspades_bin.29_70.18_0.00_NODE_230_length_24088_cov_8.316065_16	nife_1d	nife_1d
Fen.Labelled.R1.T3.F3.trimmomatic.megahit_bin.30_72.72_6.08_k141_1293019_11	nife_1d	nife_1d
Fen.Labelled.R2.T2.F4.trimmomatic.metaspades_bin.4_88.56_1.60_NODE_5040_length_5203_cov_5.244949_1	nife_1d	nife_1d
Fen.Labelled.R2.T3.F4.trimmomatic.metaspades_bin.21_75.44_5.26_NODE_10903_length_3929_cov_5.993805_2	nife_1d	nife_1d
Fen.Labelled.R2.T3.F4.trimmomatic.metaspades_bin.51_87.95_0.05_NODE_933_length_17999_cov_5.069438_9	nife_1d	nife_1d
Fen.Labelled.R2.T3.F4.trimmomatic.metaspades_bin.73_90.14_2.82_NODE_615_length_22911_cov_6.841267_16	nife_1d	nife_1d
Fen.Labelled.R3.T1.F1.JGI.BFC.metaspades_bin.10_100.00_1.55_scaffold_2_c1_79	nife_1d	nife_1d
Fen.Labelled.R3.T2.F4.JGI.BFC.metaspades_bin.21_76.66_1.58_scaffold_1594_c2_6	nife_1d	nife_1d
Fen.Labelled.R3.T2.F4.trimmomatic.metaspades_bin.48_70.31_1.37_NODE_17315_length_3597_cov_33.871259_4	nife_1d	nife_1d
Fen.Unlabelled.R1.T3.F2.trimmomatic.metaspades_bin.9_83.06_0.83_NODE_1375_length_12053_cov_5.194282_12	nife_1d	nife_1d
Fen.Unlabelled.R3.T2.F3.trimmomatic.megahit_bin.16_89.30_6.01_k141_74575_3	nife_1d	nife_1d
Fen.Unlabelled.R3.T3.F1.trimmomatic.metaspades_bin.91_92.88_0.54_NODE_8348_length_7380_cov_5.993993_3	nife_1d	nife_1d
PLCS01_ENA_PLCS01000008_PLCS01000008.1_346	nife_1d	nife_1d
PLSW01_ENA_PLSW01000055_PLSW01000055.1_12	nife_1d	nife_1d
PMBA01_ENA_PMBA01000423_PMBA01000423.1_3	nife_1d	nife_1d
PMBV01_ENA_PMBV01000172_PMBV01000172.1_21	nife_1d	nife_1d
PMCY01_ENA_PMCY01000188_PMCY01000188.1_3	nife_1d	nife_1d
PMDK01_ENA_PMDK01000254_PMDK01000254.1_15	nife_1d	nife_1d
PMGP01_ENA_PMGP01000118_PMGP01000118.1_14	nife_1d	nife_1d
PMJR01_ENA_PMJR01000150_PMJR01000150.1_23	nife_1d	nife_1d
PMQR01_ENA_PMQR01000584_PMQR01000584.1_5	nife_1d	nife_1d
STM_0716_E_M_E026_E030_E034_A_bin.130_k121_4025679_14	nife_1d	nife_1d
STM_0716_E_M_E026_E030_E034_A_bin.24_k121_673281_7	nife_1d	nife_1d
STM_0716_E_M_E026_E030_E034_A_multi_bin.165_k121_6777585_1	nife_1d	nife_1d
STM_0716_E_M_E026_E030_E034_A_multi_bin.40_k121_5084364_7	nife_1d	nife_1d
STM_0716_E_M_E026_E030_E034_A_multi_bin.92_k121_3582620_6	nife_1d	nife_1d
STM_0716_E_M_E026_E030_E034_D_multi_bin.82_k121_7842558_4	nife_1d	nife_1d
STM_0716_E_M_E026_E050_A_bin.52_k121_1639261_4	nife_1d	nife_1d
STM_0716_E_M_E030_A_bin.18_k121_2802788_2	nife_1d	nife_1d
STM_0716_E_M_E030_A_bin.64_k121_3629799_16	nife_1d	nife_1d
STM_0716_E_M_E034_A_bin.3_k121_141201_4	nife_1d	nife_1d
STM_0716_E_M_E034_E058_A_bin.116_k121_1617087_9	nife_1d	nife_1d
STM_0716_E_M_E034_E058_A_bin.50_k121_2846838_21	nife_1d	nife_1d
STM_0716_E_M_E050_E054_E058_A_bin.69_k121_6791650_2	nife_1d	nife_1d
STM_0716_E_M_E050_E054_E058_A_bin.74_k121_8486318_9	nife_1d	nife_1d
STM_0716_E_M_E054_A_bin.21_k121_2699927_13	nife_1d	nife_1d
STM_0716_E_M_E054_A_bin.21_k121_3993209_11	nife_1d	nife_1d
STM_0716_E_M_E054_A_bin.74_k121_1411340_1	nife_1d	nife_1d
STM_0716_E_M_E054_A_bin.79_k121_4084717_10	nife_1d	nife_1d
STM_0716_E_M_E054_A_bin.84_k121_1446161_6	nife_1d	nife_1d
STM_0716_E_M_E058_A_bin.10_k121_1880759_40	nife_1d	nife_1d
STM_0716_E_M_E058_A_bin.48_k121_2537313_4	nife_1d	nife_1d
STM_0716_E_M_E065_A_bin.20_k121_2031640_15	nife_1d	nife_1d
STM_0716_E_M_E065_A_bin.37_k121_692601_181	nife_1d	nife_1d
STM_0716_E_M_E069_A_bin.67_k121_685222_1	nife_1d	nife_1d
STM_0716_E_M_E069_E061_A_bin.27_k121_5193382_1	nife_1d	nife_1d
STM_0716_S_M_E013_A_bin.1_k121_969787_9	nife_1d	nife_1d
STM_0716_S_M_E013_A_bin.11_k121_454913_2	nife_1d	nife_1d
STM_0716_S_M_E013_A_bin.14_k121_1307185_8	nife_1d	nife_1d
STM_0716_S_M_E013_A_bin.17_k121_1001294_5	nife_1d	nife_1d
STM_0716_S_M_E013_A_bin.21_k121_1404911_10	nife_1d	nife_1d
STM_0716_S_M_E013_A_bin.57_k121_328675_3	nife_1d	nife_1d
STM_0716_S_M_E013_A_bin.58_k121_849603_2	nife_1d	nife_1d
STM_0716_S_M_E013_A_bin.70_k121_764623_5	nife_1d	nife_1d
STM_0716_S_M_E013_A_bin.80_k121_270436_7	nife_1d	nife_1d
STM_0716_S_M_E013_D_bin.43_k121_1060222_11	nife_1d	nife_1d
STM_0716_S_M_E085_D_bin.15_k121_6261_48	nife_1d	nife_1d
STM_0716_S_M_E085_D_bin.21_k121_456651_10	nife_1d	nife_1d
20110800_S2M_9_c_000000002914_1	nife_1e	nife_1e
20110800_S3S_13_c_000000008196_4	nife_1e	nife_1e
20110800_S3S_2_c_000000007441_19	nife_1e	nife_1e
20110800_S3S_33_c_000000004593_6	nife_1e	nife_1e
20111000_S1D_4_c_000000007087_2	nife_1e	nife_1e
20111000_S2M_4_c_000000000267_8	nife_1e	nife_1e
20111000_S3S_4_c_000000002686_16	nife_1e	nife_1e
20120600_E1D_34_c_000000007042_1	nife_1e	nife_1e
20120600_E2D_32_c_000000002630_3	nife_1e	nife_1e
20120600_E2D_49_c_000000001283_7	nife_1e	nife_1e
20120600_E3D_28_c_000000004234_1	nife_1e	nife_1e
20120600_S1S_5_c_000000001340_1	nife_1e	nife_1e
20120700_P3D_64_c_000000080922_67	nife_1e	nife_1e
20120700_S1D_45_c_000000045732_17	nife_1e	nife_1e
20120700_S1M_6_c_000000000549_4	nife_1e	nife_1e
20120800_E1X_14_c_000000001620_3	nife_1e	nife_1e
20120800_E1X_5_c_000000002949_64	nife_1e	nife_1e
20140700_S21_6_c_000000000134_12	nife_1e	nife_1e
20150700_E23_7_c_000000002288_4	nife_1e	nife_1e
20150700_S23_2_c_000000000869_16	nife_1e	nife_1e
20160700_S14_9_c_000000004921_70	nife_1e	nife_1e
20160700_S33_6_c_000000000639_10	nife_1e	nife_1e
3300031525_28_Ga0302326_10010753_14	nife_1e	nife_1e
3300037076_10_Ga0395910_006042_3	nife_1e	nife_1e
3300037359_10_Ga0310741_0001404_3	nife_1e	nife_1e
3300037361_7_Ga0310743_0002571_4	nife_1e	nife_1e
Bog.Labelled.R1.T2.F3.trimmomatic.metaspades_bin.88_93.60_1.85_NODE_36823_length_4085_cov_5.514888_4	nife_1e	nife_1e
Bog.Labelled.R3.T1.F2.trimmomatic.megahit_bin.10_71.87_7.32_k141_599049_1	nife_1e	nife_1e
Bog.Labelled.R3.T1.F3.trimmomatic.megahit_bin.44_93.46_0.05_k141_229482_5	nife_1e	nife_1e
Bog.None.R2.T0.trimmomatic.megahit_bin.319_70.21_1.04_k141_912449_9	nife_1e	nife_1e
Bog.None.R3.T0.JGI.BFC.metaspades_bin.340_100.00_1.76_scaffold_54_c1_168	nife_1e	nife_1e
Bog.Unlabelled.R2.T2.F2.trimmomatic.metaspades_bin.18_91.83_1.87_NODE_2080_length_26766_cov_7.200329_17	nife_1e	nife_1e
Bog.Unlabelled.R2.T3.F3.JGI.BFC.metaspades_bin.16_96.07_0.01_scaffold_245_c2_6	nife_1e	nife_1e
Bog.Unlabelled.R3.T1.F3.JGI.BFC.metaspades_bin.11_87.40_5.27_scaffold_15803_c1_2	nife_1e	nife_1e
Bog.Unlabelled.R3.T1.F3.JGI.BFC.metaspades_bin.11_87.40_5.27_scaffold_23045_c1_2	nife_1e	nife_1e
Palsa.Labelled.R3.T3.F3.trimmomatic.megahit_bin.181_83.23_7.59_k141_924938_6	nife_1e	nife_1e
Palsa.None.R2.T0.JGI.BFC.metaspades_bin.21_97.13_1.25_scaffold_28115_c1_7	nife_1e	nife_1e
Palsa.Unlabelled.R1.T3.F3.trimmomatic.metaspades_bin.82_91.99_3.21_NODE_3158_length_23157_cov_6.165657_11	nife_1e	nife_1e
Palsa.Unlabelled.R1.T3.F3.trimmomatic.metaspades_bin.94_89.19_4.42_NODE_3216_length_22979_cov_15.448962_14	nife_1e	nife_1e
Palsa.Unlabelled.R2.T3.F3.trimmomatic.megahit_bin.241_91.03_4.38_k141_1996699_12	nife_1e	nife_1e
Palsa.Unlabelled.R3.T3.F2.trimmomatic.metaspades_bin.58_71.79_7.57_NODE_5669_length_9637_cov_4.549050_2	nife_1e	nife_1e
PKZS01_ENA_PKZS01000227_PKZS01000227.1_1	nife_1e	nife_1e
PMMB01_ENA_PMMB01000018_PMMB01000018.1_3	nife_1e	nife_1e
STM_0716_E_M_E026_E030_E034_A_bin.101_k121_1140360_2	nife_1e	nife_1e
STM_0716_E_M_E026_E030_E034_A_multi_bin.119_k121_4437201_34	nife_1e	nife_1e
STM_0716_E_M_E026_E050_A_bin.85_k121_1189259_6	nife_1e	nife_1e
STM_0716_E_M_E065_A_bin.59_k121_2408818_3	nife_1e	nife_1e
STM_0716_E_M_E069_E061_A_bin.34_k121_5920601_6	nife_1e	nife_1e
STM_0716_S_M_E013_A_bin.11_k121_480634_6	nife_1e	nife_1e
STM_0716_S_M_E013_A_bin.14_k121_1125041_4	nife_1e	nife_1e
STM_0716_S_M_E013_A_bin.25_k121_1211545_20	nife_1e	nife_1e
STM_0716_S_M_E013_A_bin.64_k121_297926_3	nife_1e	nife_1e
STM_0716_S_M_E013_A_bin.70_k121_83497_2	nife_1e	nife_1e
STM_0716_S_M_E013_A_bin.78_k121_1155559_9	nife_1e	nife_1e
STM_0716_S_M_E085_A_bin.8_k121_5374_4	nife_1e	nife_1e
20120600_E2D_38_c_000000010252_19	nife_1i	nife_1f
20120600_E3D_47_c_000000003815_1	nife_1i	nife_1f
PLTW01_ENA_PLTW01000179_PLTW01000179.1_6	nife_1i	nife_1f
20110600_P3S_4_c_000000000257_11	nife_1f	nife_1f
20110600_P3S_5_c_000000001582_2	nife_1f	nife_1f
20110600_S1S_4_c_000000003902_27	nife_1f	nife_1f
20110600_S2S_4_c_000000000415_8	nife_1f	nife_1f
20110600_S3M_2_c_000000005216_13	nife_1f	nife_1f
20110700_P2D_7_c_000000007814_26	nife_1f	nife_1f
20110700_P3D_1_c_000000001326_16	nife_1f	nife_1f
20110700_S1M_3_c_000000007293_54	nife_1f	nife_1f
20110700_S3M_18_c_000000010902_7	nife_1f	nife_1f
20110800_E2D_20_c_000000006615_4	nife_1f	nife_1f
20110800_E2D_8_c_000000005251_36	nife_1f	nife_1f
20110800_E3S_2_c_000000000968_23	nife_1f	nife_1f
20110800_P1D_14_c_000000009148_289	nife_1f	nife_1f
20110800_S1D_13_c_000000003966_48	nife_1f	nife_1f
20110800_S1D_6_c_000000001324_32	nife_1f	nife_1f
20110800_S1M_8_c_000000007727_20	nife_1f	nife_1f
20111000_P1S_2_c_000000002779_2	nife_1f	nife_1f
20111000_P2D_15_c_000000003554_26	nife_1f	nife_1f
20111000_P2D_18_c_000000001082_3	nife_1f	nife_1f
20111000_S1D_12_c_000000001145_6	nife_1f	nife_1f
20120500_P13_5_c_000000003312_6	nife_1f	nife_1f
20120500_P24_5_c_000000001375_10	nife_1f	nife_1f
20120500_P32_6_c_000000002755_59	nife_1f	nife_1f
20120500_P37_4_c_000000000985_44	nife_1f	nife_1f
20120600_E1D_25_c_000000014790_17	nife_1f	nife_1f
20120600_E1D_26_c_000000019920_5	nife_1f	nife_1f
20120600_E1D_6_c_000000013417_57	nife_1f	nife_1f
20120600_E2D_12_c_000000002996_15	nife_1f	nife_1f
20120600_E3D_48_c_000000000751_22	nife_1f	nife_1f
20120600_P3M_2_c_000000001639_4	nife_1f	nife_1f
20120700_P1D_2_c_000000003150_19	nife_1f	nife_1f
20120700_P3D_100_c_000000065068_2	nife_1f	nife_1f
20120700_P3D_121_c_000000028228_6	nife_1f	nife_1f
20120700_P3D_124_c_000000087000_1	nife_1f	nife_1f
20120700_P3D_2_c_000000013256_12	nife_1f	nife_1f
20120700_P3D_27_c_000000060287_36	nife_1f	nife_1f
20120700_P3D_35_c_000000022498_10	nife_1f	nife_1f
20120700_P3D_44_c_000000016401_31	nife_1f	nife_1f
20120700_P3D_50_c_000000111509_7	nife_1f	nife_1f
20120700_P3D_62_c_000000087205_6	nife_1f	nife_1f
20120700_P3D_62_c_000000087209_28	nife_1f	nife_1f
20120700_S1D_46_c_000000045927_2	nife_1f	nife_1f
20120700_S1D_5_c_000000073128_89	nife_1f	nife_1f
20120700_S1D_63_c_000000029583_5	nife_1f	nife_1f
20120700_S1D_86_c_000000091875_5	nife_1f	nife_1f
20120700_S1D_87_c_000000013308_14	nife_1f	nife_1f
20120700_S1S_1_c_000000003889_5	nife_1f	nife_1f
20120800_E1D_16_c_000000003830_3	nife_1f	nife_1f
20120800_P2D_6_c_000000001802_41	nife_1f	nife_1f
20130700_C1Y_13_c_000000001939_1	nife_1f	nife_1f
20130700_E2S_2_c_000000000293_3	nife_1f	nife_1f
20130700_S2S_12_c_000000006398_8	nife_1f	nife_1f
20140700_S11_7_c_000000001579_7	nife_1f	nife_1f
20140700_S16_11_c_000000002233_8	nife_1f	nife_1f
20140700_S21_18_c_000000006682_4	nife_1f	nife_1f
20140700_S22_6_c_000000001466_10	nife_1f	nife_1f
20150700_P15_11_c_000000002843_39	nife_1f	nife_1f
20150700_P15_4_c_000000003628_17	nife_1f	nife_1f
20150700_P15_5_c_000000001386_13	nife_1f	nife_1f
20160700_P15_18_c_000000010282_2	nife_1f	nife_1f
20160700_P15_3_c_000000001624_75	nife_1f	nife_1f
20160700_S15_15_c_000000000139_2	nife_1f	nife_1f
20160700_S15_2_c_000000001344_1	nife_1f	nife_1f
20160700_S23_20_c_000000010042_3	nife_1f	nife_1f
20160700_S23_5_c_000000000675_6	nife_1f	nife_1f
20170700_S24_18_c_000000004522_8	nife_1f	nife_1f
20170700_S25_3_c_000000002323_75	nife_1f	nife_1f
20170700_S34_29_c_000000000819_10	nife_1f	nife_1f
3300031726_9_Ga0302321_100083048_1	nife_1f	nife_1f
Bog.Labelled.R1.T2.F3.trimmomatic.metaspades_bin.118_92.33_1.72_NODE_1894_length_25620_cov_6.260982_6	nife_1f	nife_1f
Bog.None.R1.T0.trimmomatic.megahit_bin.150_72.98_1.61_k141_3444030_8	nife_1f	nife_1f
Bog.None.R1.T0.trimmomatic.megahit_bin.18_85.86_3.07_k141_809170_17	nife_1f	nife_1f
Bog.None.R2.T0.JGI.BFC.metaspades_bin.84_100.00_0.00_scaffold_30400_c1_7	nife_1f	nife_1f
Bog.None.R2.T0.trimmomatic.megahit_bin.66_95.61_5.83_k141_3532861_13	nife_1f	nife_1f
Bog.None.R2.T0.trimmomatic.megahit_bin.66_95.61_5.83_k141_4202383_3	nife_1f	nife_1f
Bog.None.R3.T0.JGI.BFC.metaspades_bin.157_96.49_2.63_scaffold_14159_c1_15	nife_1f	nife_1f
Bog.Unlabelled.R1.T2.F2.trimmomatic.megahit_bin.66_94.44_0.88_k141_626356_10	nife_1f	nife_1f
Bog.Unlabelled.R1.T2.F3.JGI.BFC.metaspades_bin.68_94.99_0.32_scaffold_10_c1_73	nife_1f	nife_1f
Bog.Unlabelled.R2.T1.F3.JGI.BFC.metaspades_bin.31_72.82_1.94_scaffold_7174_c1_6	nife_1f	nife_1f
Bog.Unlabelled.R3.T2.F3.JGI.BFC.metaspades_bin.3_77.40_5.01_scaffold_6990_c1_2	nife_1f	nife_1f
Bog.Unlabelled.R3.T2.F3.trimmomatic.megahit_bin.101_96.40_0.00_k141_1797546_2	nife_1f	nife_1f
Bog.Unlabelled.R3.T3.F2.trimmomatic.metaspades_bin.33_99.27_3.62_NODE_1006_length_40549_cov_6.154492_29	nife_1f	nife_1f
Fen.Labelled.R1.T1.F4.trimmomatic.megahit_bin.16_84.97_5.30_k141_790979_7	nife_1f	nife_1f
Fen.Labelled.R2.T2.F4.trimmomatic.metaspades_bin.37_76.39_2.32_NODE_8252_length_3911_cov_4.386929_4	nife_1f	nife_1f
Fen.Unlabelled.R1.T1.F4.trimmomatic.metaspades_bin.13_90.98_3.12_NODE_15081_length_2530_cov_5.697778_1	nife_1f	nife_1f
Fen.Unlabelled.R1.T2.F4.trimmomatic.metaspades_bin.16_87.64_1.78_NODE_23219_length_3709_cov_7.429666_2	nife_1f	nife_1f
Fen.Unlabelled.R1.T3.F4.trimmomatic.metaspades_bin.21_89.90_0.79_NODE_358_length_19957_cov_6.354939_10	nife_1f	nife_1f
Fen.Unlabelled.R2.T1.F2.trimmomatic.megahit_bin.46_75.98_6.09_k141_1572089_1	nife_1f	nife_1f
Fen.Unlabelled.R2.T1.F3.trimmomatic.megahit_bin.38_73.55_6.79_k141_2149531_5	nife_1f	nife_1f
Fen.Unlabelled.R3.T2.F4.trimmomatic.metaspades_bin.14_84.69_3.14_NODE_5450_length_4771_cov_3.976039_5	nife_1f	nife_1f
Fen.Unlabelled.R3.T3.F4.trimmomatic.metaspades_bin.10_87.51_4.28_NODE_227_length_39267_cov_9.428440_6	nife_1f	nife_1f
Fen.Unlabelled.R4.T1.F4.trimmomatic.megahit_bin.11_90.37_4.85_k141_1047443_9	nife_1f	nife_1f
Fen.Unlabelled.R4.T3.F4.trimmomatic.megahit_bin.43_73.17_7.96_k141_2130906_8	nife_1f	nife_1f
Palsa.Labelled.R1.T1.F2.trimmomatic.metaspades_bin.50_88.06_3.48_NODE_1689_length_23172_cov_8.395553_22	nife_1f	nife_1f
Palsa.Unlabelled.R1.T3.F1.trimmomatic.megahit_bin.119_71.28_2.59_k141_1065012_3	nife_1f	nife_1f
Palsa.Unlabelled.R1.T3.F1.trimmomatic.megahit_bin.119_71.28_2.59_k141_156662_4	nife_1f	nife_1f
Palsa.Unlabelled.R1.T3.F3.trimmomatic.metaspades_bin.157_74.66_2.99_NODE_6260_length_15820_cov_8.505804_6	nife_1f	nife_1f
PLCU01_ENA_PLCU01000219_PLCU01000219.1_3	nife_1f	nife_1f
PLRS01_ENA_PLRS01000072_PLRS01000072.1_17	nife_1f	nife_1f
PLTN01_ENA_PLTN01000115_PLTN01000115.1_29	nife_1f	nife_1f
PMCE01_ENA_PMCE01000259_PMCE01000259.1_5	nife_1f	nife_1f
PMLO01_ENA_PMLO01000191_PMLO01000191.1_7	nife_1f	nife_1f
PMMD01_ENA_PMMD01000294_PMMD01000294.1_4	nife_1f	nife_1f
PMTI01_ENA_PMTI01000063_PMTI01000063.1_11	nife_1f	nife_1f
PNAE01_ENA_PNAE01000007_PNAE01000007.1_1505	nife_1f	nife_1f
STM_0716_E_M_E026_E030_E034_A_multi_bin.105_k121_5386220_5	nife_1f	nife_1f
STM_0716_E_M_E026_E030_E034_A_multi_bin.105_k121_7790544_2	nife_1f	nife_1f
STM_0716_E_M_E026_E030_E034_A_multi_bin.12_k121_6349966_7	nife_1f	nife_1f
STM_0716_E_M_E026_E030_E034_A_multi_bin.196_k121_4037505_3	nife_1f	nife_1f
STM_0716_S_M_E085_A_bin.22_k121_200056_7	nife_1f	nife_1f
STM_0716_S_M_E085_A_bin.32_k121_359727_108	nife_1f	nife_1f
20110600_P1M_1_c_000000001609_21	nife_1h	nife_1h
20110600_P3S_4_c_000000000293_23	nife_1h	nife_1h
20110600_P3S_5_c_000000001366_2	nife_1h	nife_1h
20110600_S1S_4_c_000000003673_3	nife_1h	nife_1h
20110600_S2S_4_c_000000000436_4	nife_1h	nife_1h
20110700_P1S_11_c_000000003077_13	nife_1h	nife_1h
20110700_P1S_12_c_000000000215_30	nife_1h	nife_1h
20110700_P2M_4_c_000000002224_8	nife_1h	nife_1h
20110700_P2S_4_c_000000002768_9	nife_1h	nife_1h
20110700_P3M_12_c_000000005035_20	nife_1h	nife_1h
20110700_S3M_18_c_000000010990_22	nife_1h	nife_1h
20110800_P1D_13_c_000000001913_27	nife_1h	nife_1h
20110800_P1S_5_c_000000000209_17	nife_1h	nife_1h
20110800_P3S_4_c_000000003124_10	nife_1h	nife_1h
20110800_P3S_6_c_000000002146_1	nife_1h	nife_1h
20110800_S1M_24_c_000000001348_7	nife_1h	nife_1h
20110800_S1S_3_c_000000001964_9	nife_1h	nife_1h
20110800_S1S_8_c_000000002518_14	nife_1h	nife_1h
20110800_S3S_12_c_000000008240_21	nife_1h	nife_1h
20110800_S3S_2_c_000000007428_16	nife_1h	nife_1h
20111000_P1S_2_c_000000002743_2	nife_1h	nife_1h
20111000_P1S_6_c_000000001203_16	nife_1h	nife_1h
20111000_P2S_2_c_000000000536_22	nife_1h	nife_1h
20111000_P3M_33_c_000000003221_5	nife_1h	nife_1h
20120500_P23_2_c_000000000307_24	nife_1h	nife_1h
20120500_P23_4_c_000000001796_17	nife_1h	nife_1h
20120600_P1M_1_c_000000000500_2	nife_1h	nife_1h
20120600_P1M_2_c_000000000739_2	nife_1h	nife_1h
20120600_P2M_10_c_000000004979_7	nife_1h	nife_1h
20120600_P2M_5_c_000000003472_2	nife_1h	nife_1h
20120600_P2M_8_c_000000001992_1	nife_1h	nife_1h
20120600_P2S_3_c_000000000013_103	nife_1h	nife_1h
20120600_P2S_4_c_000000000083_76	nife_1h	nife_1h
20120600_P3M_1_c_000000002273_186	nife_1h	nife_1h
20120600_P3M_11_c_000000005476_3	nife_1h	nife_1h
20120600_P3M_2_c_000000000737_6	nife_1h	nife_1h
20120600_P3M_2_c_000000001777_2	nife_1h	nife_1h
20120600_P3M_3_c_000000003918_1	nife_1h	nife_1h
20120600_P3M_6_c_000000000509_55	nife_1h	nife_1h
20120600_P3M_9_c_000000003011_3	nife_1h	nife_1h
20120600_P3S_2_c_000000000897_25	nife_1h	nife_1h
20120700_P3D_33_c_000000085588_13	nife_1h	nife_1h
20120700_P3D_40_c_000000069592_28	nife_1h	nife_1h
20120700_P3D_68_c_000000072522_16	nife_1h	nife_1h
20120700_P3S_2_c_000000000109_34	nife_1h	nife_1h
20120700_S1D_29_c_000000005821_19	nife_1h	nife_1h
20120700_S1D_39_c_000000057898_6	nife_1h	nife_1h
20120700_S1D_43_c_000000066013_15	nife_1h	nife_1h
20120700_S1S_1_c_000000004063_5	nife_1h	nife_1h
20120800_P2M_7_c_000000004056_19	nife_1h	nife_1h
20130700_C2M_2_c_000000006325_5	nife_1h	nife_1h
20130700_S1X_7_c_000000004297_9	nife_1h	nife_1h
20130700_S3S_4_c_000000000441_7	nife_1h	nife_1h
20140700_S12_15_c_000000003948_3	nife_1h	nife_1h
20140700_S21_14_c_000000007828_20	nife_1h	nife_1h
20140700_S31_3_c_000000001611_21	nife_1h	nife_1h
20150700_E23_6_c_000000000911_9	nife_1h	nife_1h
20150700_P11_4_c_000000002066_9	nife_1h	nife_1h
20150700_P11_7_c_000000000813_30	nife_1h	nife_1h
20150700_P13_7_c_000000004306_10	nife_1h	nife_1h
20150700_P15_10_c_000000004857_23	nife_1h	nife_1h
20150700_P15_3_c_000000001714_28	nife_1h	nife_1h
20150700_P31_13_c_000000004294_36	nife_1h	nife_1h
20150700_P31_3_c_000000003816_20	nife_1h	nife_1h
20150700_P31_6_c_000000000431_2	nife_1h	nife_1h
20150700_S21_10_c_000000003669_12	nife_1h	nife_1h
20150700_S23_7_c_000000003486_9	nife_1h	nife_1h
20170700_P33_1_c_000000000785_5	nife_1h	nife_1h
20170700_P34_4_c_000000001249_17	nife_1h	nife_1h
20170700_S24_18_c_000000004544_11	nife_1h	nife_1h
20170700_S25_36_c_000000003819_18	nife_1h	nife_1h
3300022861_2_Ga0224528_1000115_14	nife_1h	nife_1h
3300031726_9_Ga0302321_100005873_6	nife_1h	nife_1h
Bog.Labelled.R2.T2.F2.trimmomatic.metaspades_bin.118_80.48_2.35_NODE_20719_length_5200_cov_4.836540_2	nife_1h	nife_1h
Bog.None.R1.T0.trimmomatic.megahit_bin.119_92.03_3.71_k141_5253310_9	nife_1h	nife_1h
Bog.None.R1.T0.trimmomatic.megahit_bin.358_74.42_8.60_k141_193736_1	nife_1h	nife_1h
Bog.None.R1.T0.trimmomatic.megahit_bin.370_89.16_6.64_k141_3150900_8	nife_1h	nife_1h
Bog.None.R1.T0.trimmomatic.megahit_bin.54_82.05_5.16_k141_88228_2	nife_1h	nife_1h
Bog.None.R2.T0.JGI.BFC.metaspades_bin.302_84.77_4.31_scaffold_11203_c1_11	nife_1h	nife_1h
Bog.None.R2.T0.JGI.BFC.metaspades_bin.328_92.09_2.03_scaffold_1_c1_389	nife_1h	nife_1h
Bog.None.R2.T0.trimmomatic.megahit_bin.130_86.93_9.66_k141_1587458_9	nife_1h	nife_1h
Bog.None.R2.T0.trimmomatic.megahit_bin.356_99.38_2.70_k141_3665333_2	nife_1h	nife_1h
Bog.None.R3.T0.JGI.BFC.metaspades_bin.166_92.84_2.72_scaffold_3988_c1_17	nife_1h	nife_1h
Bog.None.R3.T0.JGI.BFC.metaspades_bin.275_96.71_5.17_scaffold_782_c1_41	nife_1h	nife_1h
Bog.None.R3.T0.JGI.BFC.metaspades_bin.7_82.67_0.85_scaffold_3013_c1_26	nife_1h	nife_1h
Bog.None.R3.T0.trimmomatic.megahit_bin.94_87.88_9.91_k141_498297_4	nife_1h	nife_1h
Bog.Unlabelled.R2.T2.F2.trimmomatic.metaspades_bin.161_74.11_1.40_NODE_26063_length_5493_cov_7.188672_2	nife_1h	nife_1h
Bog.Unlabelled.R3.T1.F3.JGI.BFC.metaspades_bin.11_87.40_5.27_scaffold_2119_c1_6	nife_1h	nife_1h
Bog.Unlabelled.R3.T2.F3.trimmomatic.megahit_bin.120_77.70_4.90_k141_1327928_1	nife_1h	nife_1h
Bog.Unlabelled.R3.T2.F3.trimmomatic.megahit_bin.57_76.18_5.24_k141_971329_1	nife_1h	nife_1h
Bog.Unlabelled.R3.T3.F3.JGI.BFC.metaspades_bin.145_79.11_3.51_scaffold_3990_c1_9	nife_1h	nife_1h
Bog.Unlabelled.R3.T3.F3.JGI.BFC.metaspades_bin.145_79.11_3.51_scaffold_844_c1_12	nife_1h	nife_1h
Bog.Unlabelled.R3.T3.F3.trimmomatic.megahit_bin.96_72.41_3.71_k141_740839_2	nife_1h	nife_1h
Palsa.Labelled.R1.T1.F1.trimmomatic.megahit_bin.63_86.55_4.68_k141_1942020_3	nife_1h	nife_1h
Palsa.Labelled.R1.T1.F2.trimmomatic.megahit_bin.76_79.16_5.98_k141_49073_13	nife_1h	nife_1h
Palsa.Labelled.R1.T1.F3.JGI.BFC.metaspades_bin.27_84.23_6.23_scaffold_5575_c1_7	nife_1h	nife_1h
Palsa.Labelled.R1.T1.F3.trimmomatic.megahit_bin.8_80.82_2.99_k141_1647666_4	nife_1h	nife_1h
Palsa.Labelled.R1.T1.F3.trimmomatic.metaspades_bin.60_74.08_4.28_NODE_18979_length_5303_cov_59.059642_1	nife_1h	nife_1h
Palsa.Labelled.R1.T2.F2.JGI.BFC.metaspades_bin.35_77.77_6.96_scaffold_794_c1_5	nife_1h	nife_1h
Palsa.Labelled.R1.T2.F2.trimmomatic.megahit_bin.69_76.75_8.04_k141_1975185_2	nife_1h	nife_1h
Palsa.Labelled.R1.T2.F2.trimmomatic.metaspades_bin.13_78.04_8.56_NODE_8450_length_5822_cov_7.061904_7	nife_1h	nife_1h
Palsa.Labelled.R1.T2.F3.trimmomatic.metaspades_bin.11_72.59_0.00_NODE_4133_length_11064_cov_6.070306_11	nife_1h	nife_1h
Palsa.Labelled.R1.T3.F1.trimmomatic.megahit_bin.28_78.31_3.94_k141_1148700_4	nife_1h	nife_1h
Palsa.Labelled.R1.T3.F2.trimmomatic.megahit_bin.33_79.76_1.71_k141_54644_7	nife_1h	nife_1h
Palsa.Labelled.R1.T3.F3.JGI.BFC.metaspades_bin.38_92.34_5.21_scaffold_4138_c1_1	nife_1h	nife_1h
Palsa.Labelled.R2.T2.F1.trimmomatic.megahit_bin.49_84.97_5.13_k141_1394266_8	nife_1h	nife_1h
Palsa.Labelled.R2.T2.F1.trimmomatic.megahit_bin.83_87.98_9.98_k141_1352429_1	nife_1h	nife_1h
Palsa.Labelled.R2.T2.F1.trimmomatic.metaspades_bin.83_83.42_7.83_NODE_50179_length_2678_cov_10.078917_1	nife_1h	nife_1h
Palsa.Labelled.R2.T2.F2.trimmomatic.megahit_bin.1_70.81_1.71_k141_1046508_9	nife_1h	nife_1h
Palsa.Labelled.R2.T2.F2.trimmomatic.metaspades_bin.36_86.78_0.85_NODE_86_length_80869_cov_13.137390_44	nife_1h	nife_1h
Palsa.Labelled.R2.T3.F1.trimmomatic.metaspades_bin.74_82.78_7.26_NODE_9255_length_7108_cov_3.132993_3	nife_1h	nife_1h
Palsa.Labelled.R2.T3.F2.trimmomatic.megahit_bin.21_79.24_3.42_k141_993973_11	nife_1h	nife_1h
Palsa.Labelled.R3.T1.F1.JGI.BFC.metaspades_bin.29_98.93_1.71_scaffold_3_c1_141	nife_1h	nife_1h
Palsa.Labelled.R3.T1.F2.JGI.BFC.metaspades_bin.59_77.39_6.55_scaffold_31987_c1_1	nife_1h	nife_1h
Palsa.Labelled.R3.T1.F3.JGI.BFC.metaspades_bin.68_75.40_6.88_scaffold_4173_c2_6	nife_1h	nife_1h
Palsa.Labelled.R3.T1.F3.JGI.BFC.metaspades_bin.75_85.15_2.19_scaffold_1485_c1_17	nife_1h	nife_1h
Palsa.Labelled.R3.T1.F3.trimmomatic.metaspades_bin.103_77.78_4.04_NODE_355_length_42567_cov_7.282791_20	nife_1h	nife_1h
Palsa.Labelled.R3.T1.F3.trimmomatic.metaspades_bin.55_77.93_0.93_NODE_3861_length_13168_cov_6.371692_2	nife_1h	nife_1h
Palsa.Labelled.R3.T2.F1.trimmomatic.metaspades_bin.61_83.38_0.85_NODE_67_length_80634_cov_15.155636_20	nife_1h	nife_1h
Palsa.Labelled.R3.T2.F1.trimmomatic.metaspades_bin.75_81.22_8.31_NODE_886_length_20167_cov_8.284010_10	nife_1h	nife_1h
Palsa.Labelled.R3.T2.F2.trimmomatic.megahit_bin.91_90.73_8.76_k141_1715375_1	nife_1h	nife_1h
Palsa.Labelled.R3.T2.F3.trimmomatic.megahit_bin.58_78.30_7.12_k141_207325_3	nife_1h	nife_1h
Palsa.Labelled.R3.T2.F3.trimmomatic.metaspades_bin.18_78.21_2.74_NODE_5838_length_9798_cov_6.786411_6	nife_1h	nife_1h
Palsa.Labelled.R3.T3.F1.trimmomatic.megahit_bin.38_88.14_4.70_k141_1014122_2	nife_1h	nife_1h
Palsa.Labelled.R3.T3.F1.trimmomatic.megahit_bin.45_86.68_9.67_k141_1622832_5	nife_1h	nife_1h
Palsa.Labelled.R3.T3.F1.trimmomatic.metaspades_bin.68_82.95_7.81_NODE_10914_length_6083_cov_5.177837_5	nife_1h	nife_1h
Palsa.Labelled.R3.T3.F2.JGI.BFC.metaspades_bin.93_81.73_7.89_scaffold_11912_c1_1	nife_1h	nife_1h
Palsa.Labelled.R3.T3.F3.JGI.BFC.metaspades_bin.25_70.89_2.90_scaffold_30955_c1_3	nife_1h	nife_1h
Palsa.Labelled.R3.T3.F3.JGI.BFC.metaspades_bin.7_81.95_8.97_scaffold_13541_c1_3	nife_1h	nife_1h
Palsa.Labelled.R3.T3.F3.JGI.BFC.metaspades_bin.84_98.29_0.71_scaffold_1190_c1_6	nife_1h	nife_1h
Palsa.Labelled.R3.T3.F3.trimmomatic.megahit_bin.117_88.03_6.13_k141_339919_13	nife_1h	nife_1h
Palsa.Labelled.R3.T3.F3.trimmomatic.megahit_bin.132_78.35_6.03_k141_55387_6	nife_1h	nife_1h
Palsa.Labelled.R3.T3.F3.trimmomatic.megahit_bin.35_86.33_6.63_k141_445027_2	nife_1h	nife_1h
Palsa.None.R2.T0.JGI.BFC.metaspades_bin.128_97.22_0.00_scaffold_75_c1_85	nife_1h	nife_1h
Palsa.None.R2.T0.JGI.BFC.metaspades_bin.146_89.53_8.55_scaffold_5011_c1_8	nife_1h	nife_1h
Palsa.None.R2.T0.JGI.BFC.metaspades_bin.15_76.90_1.72_scaffold_428_c1_52	nife_1h	nife_1h
Palsa.None.R2.T0.JGI.BFC.metaspades_bin.152_78.26_8.29_scaffold_12307_c1_5	nife_1h	nife_1h
Palsa.None.R2.T0.JGI.BFC.metaspades_bin.210_73.18_6.21_scaffold_21816_c1_4	nife_1h	nife_1h
Palsa.None.R2.T0.JGI.BFC.metaspades_bin.211_84.38_6.90_scaffold_32913_c1_13	nife_1h	nife_1h
Palsa.None.R2.T0.JGI.BFC.metaspades_bin.211_84.38_6.90_scaffold_81108_c1_4	nife_1h	nife_1h
Palsa.None.R2.T0.JGI.BFC.metaspades_bin.247_71.06_5.63_scaffold_233447_c1_1	nife_1h	nife_1h
Palsa.None.R2.T0.JGI.BFC.metaspades_bin.263_87.12_8.86_scaffold_50743_c1_2	nife_1h	nife_1h
Palsa.None.R2.T0.JGI.BFC.metaspades_bin.302_75.29_1.72_scaffold_3776_c1_11	nife_1h	nife_1h
Palsa.None.R2.T0.JGI.BFC.metaspades_bin.311_71.88_3.42_scaffold_158997_c1_3	nife_1h	nife_1h
Palsa.None.R2.T0.JGI.BFC.metaspades_bin.319_82.00_3.81_scaffold_321173_c1_1	nife_1h	nife_1h
Palsa.None.R2.T0.JGI.BFC.metaspades_bin.342_72.37_1.39_scaffold_28928_c1_5	nife_1h	nife_1h
Palsa.None.R2.T0.JGI.BFC.metaspades_bin.61_83.67_6.26_scaffold_563_c1_68	nife_1h	nife_1h
Palsa.None.R2.T0.JGI.BFC.metaspades_bin.65_88.41_5.13_scaffold_50966_c1_2	nife_1h	nife_1h
Palsa.None.R2.T0.JGI.BFC.metaspades_bin.65_88.41_5.13_scaffold_8731_c1_15	nife_1h	nife_1h
Palsa.None.R2.T0.JGI.BFC.metaspades_bin.70_95.73_0.85_scaffold_1327_c1_16	nife_1h	nife_1h
Palsa.Unlabelled.R1.T1.F1.trimmomatic.megahit_bin.1_83.40_5.98_k141_101181_5	nife_1h	nife_1h
Palsa.Unlabelled.R1.T2.F2.JGI.BFC.metaspades_bin.45_71.09_2.24_scaffold_16807_c1_3	nife_1h	nife_1h
Palsa.Unlabelled.R1.T2.F2.trimmomatic.megahit_bin.86_82.27_4.77_k141_1201642_13	nife_1h	nife_1h
Palsa.Unlabelled.R1.T3.F1.trimmomatic.megahit_bin.101_82.48_3.16_k141_888240_18	nife_1h	nife_1h
Palsa.Unlabelled.R1.T3.F2.trimmomatic.megahit_bin.1_73.34_3.52_k141_419799_12	nife_1h	nife_1h
Palsa.Unlabelled.R1.T3.F3.JGI.BFC.metaspades_bin.122_82.26_0.43_scaffold_12976_c1_6	nife_1h	nife_1h
Palsa.Unlabelled.R1.T3.F3.trimmomatic.metaspades_bin.157_74.66_2.99_NODE_5573_length_16908_cov_6.375363_15	nife_1h	nife_1h
Palsa.Unlabelled.R1.T3.F3.trimmomatic.metaspades_bin.61_78.80_2.71_NODE_1962_length_29152_cov_5.222703_21	nife_1h	nife_1h
Palsa.Unlabelled.R2.T1.F2.JGI.BFC.metaspades_bin.12_72.06_3.70_scaffold_9489_c1_3	nife_1h	nife_1h
Palsa.Unlabelled.R2.T1.F2.trimmomatic.megahit_bin.41_90.69_6.16_k141_1627799_6	nife_1h	nife_1h
Palsa.Unlabelled.R2.T1.F2.trimmomatic.megahit_bin.50_82.43_7.37_k141_154255_12	nife_1h	nife_1h
Palsa.Unlabelled.R2.T2.F1.trimmomatic.megahit_bin.42_84.43_2.29_k141_241534_8	nife_1h	nife_1h
Palsa.Unlabelled.R2.T2.F2.JGI.BFC.metaspades_bin.21_70.69_1.72_scaffold_2708_c1_6	nife_1h	nife_1h
Palsa.Unlabelled.R2.T2.F2.JGI.BFC.metaspades_bin.42_73.51_1.72_scaffold_9602_c1_4	nife_1h	nife_1h
Palsa.Unlabelled.R2.T2.F2.trimmomatic.megahit_bin.23_70.87_2.99_k141_1680366_1	nife_1h	nife_1h
Palsa.Unlabelled.R2.T2.F2.trimmomatic.megahit_bin.34_84.49_9.88_k141_245280_2	nife_1h	nife_1h
Palsa.Unlabelled.R2.T2.F3.JGI.BFC.metaspades_bin.21_81.97_1.57_scaffold_1758_c1_16	nife_1h	nife_1h
Palsa.Unlabelled.R2.T2.F3.trimmomatic.megahit_bin.45_80.77_3.42_k141_1646002_15	nife_1h	nife_1h
Palsa.Unlabelled.R2.T3.F1.trimmomatic.megahit_bin.77_80.72_3.47_k141_319286_15	nife_1h	nife_1h
Palsa.Unlabelled.R2.T3.F2.trimmomatic.megahit_bin.9_85.75_5.39_k141_594502_3	nife_1h	nife_1h
Palsa.Unlabelled.R2.T3.F3.JGI.BFC.metaspades_bin.15_88.82_6.04_scaffold_467_c1_77	nife_1h	nife_1h
Palsa.Unlabelled.R2.T3.F3.JGI.BFC.metaspades_bin.178_83.16_0.43_scaffold_56203_c1_3	nife_1h	nife_1h
Palsa.Unlabelled.R2.T3.F3.JGI.BFC.metaspades_bin.318_71.07_5.17_scaffold_17974_c1_5	nife_1h	nife_1h
Palsa.Unlabelled.R2.T3.F3.trimmomatic.megahit_bin.85_70.00_5.17_k141_2043511_2	nife_1h	nife_1h
Palsa.Unlabelled.R3.T1.F2.trimmomatic.metaspades_bin.36_85.65_5.96_NODE_6819_length_7027_cov_10.161790_6	nife_1h	nife_1h
Palsa.Unlabelled.R3.T1.F3.trimmomatic.metaspades_bin.83_70.82_0.93_NODE_14591_length_5374_cov_3.834743_6	nife_1h	nife_1h
Palsa.Unlabelled.R3.T2.F2.trimmomatic.metaspades_bin.56_85.38_3.04_NODE_17694_length_4625_cov_4.481182_2	nife_1h	nife_1h
Palsa.Unlabelled.R3.T2.F3.JGI.BFC.metaspades_bin.50_72.03_5.93_scaffold_5401_c1_5	nife_1h	nife_1h
Palsa.Unlabelled.R3.T2.F3.JGI.BFC.metaspades_bin.57_86.97_2.85_scaffold_4532_c1_9	nife_1h	nife_1h
Palsa.Unlabelled.R3.T3.F2.trimmomatic.metaspades_bin.58_71.79_7.57_NODE_216_length_52146_cov_11.722409_21	nife_1h	nife_1h
PLDC01_ENA_PLDC01000024_PLDC01000024.1_22	nife_1h	nife_1h
PMSU01_ENA_PMSU01000149_PMSU01000149.1_15	nife_1h	nife_1h
STM_0716_E_M_E026_E030_E034_A_multi_bin.136_k121_3940977_7	nife_1h	nife_1h
STM_0716_E_M_E050_E054_E058_A_bin.145_k121_158621_6	nife_1h	nife_1h
20120500_P28_14_c_000000000301_23	nife_1i	nife_1i
STM_0716_E_M_E026_E030_E034_A_bin.12_k121_3688472_8	nife_1i	nife_1i
STM_0716_E_M_E026_E030_E034_A_bin.136_k121_2151088_17	nife_1i	nife_1i
STM_0716_E_M_E058_A_bin.18_k121_1342502_15	nife_1i	nife_1i
STM_0716_E_M_E058_A_bin.44_k121_2356897_8	nife_1i	nife_1i
STM_0716_E_M_E069_A_bin.18_k121_2550193_2	nife_1i	nife_1i
20140700_E14_1_c_000000000516_3	nife_1k	nife_1k
20110600_S1S_4_c_000000003596_49	nife_2a	nife_2a
20110800_S3S_16_c_000000000712_15	nife_2a	nife_2a
20110800_S3S_21_c_000000005592_10	nife_2a	nife_2a
20120600_E3D_33_c_000000015597_10	nife_2a	nife_2a
20120600_S2M_11_c_000000003973_14	nife_2a	nife_2a
20120600_S3M_1_c_000000002102_10	nife_2a	nife_2a
20120700_P3D_48_c_000000026000_132	nife_2a	nife_2a
20120700_S1S_6_c_000000003287_36	nife_2a	nife_2a
20140700_S11_7_c_000000001496_11	nife_2a	nife_2a
3300038472_10_Ga0436656_002092_5	nife_2a	nife_2a
Bog.None.R1.T0.trimmomatic.megahit_bin.316_95.55_4.21_k141_533384_38	nife_2a	nife_2a
Bog.None.R2.T0.trimmomatic.megahit_bin.130_86.93_9.66_k141_1561736_1	nife_2a	nife_2a
Bog.None.R2.T0.trimmomatic.megahit_bin.272_80.28_7.13_k141_2850161_1	nife_2a	nife_2a
Bog.None.R3.T0.trimmomatic.megahit_bin.65_79.76_8.33_k141_2384864_1	nife_2a	nife_2a
Bog.Unlabelled.R3.T1.F3.JGI.BFC.metaspades_bin.53_92.50_2.78_scaffold_878_c1_20	nife_2a	nife_2a
Bog.Unlabelled.R3.T1.F3.trimmomatic.metaspades_bin.122_84.22_0.85_NODE_33872_length_4993_cov_12.112394_3	nife_2a	nife_2a
Fen.Unlabelled.R4.T3.F4.trimmomatic.megahit_bin.1_91.07_1.12_k141_1455716_10	nife_2a	nife_2a
Palsa.Labelled.R1.T2.F2.trimmomatic.megahit_bin.49_79.15_4.31_k141_1986134_21	nife_2a	nife_2a
Palsa.Labelled.R2.T2.F1.trimmomatic.metaspades_bin.82_76.10_1.72_NODE_1127_length_23672_cov_5.736376_13	nife_2a	nife_2a
Palsa.Labelled.R2.T2.F3.trimmomatic.megahit_bin.58_83.70_3.02_k141_554488_1	nife_2a	nife_2a
Palsa.Labelled.R2.T3.F2.trimmomatic.megahit_bin.72_78.51_1.90_k141_717101_5	nife_2a	nife_2a
Palsa.Labelled.R3.T1.F1.trimmomatic.megahit_bin.31_81.64_2.87_k141_2334068_8	nife_2a	nife_2a
Palsa.Labelled.R3.T1.F2.trimmomatic.megahit_bin.1_90.25_2.59_k141_249447_4	nife_2a	nife_2a
Palsa.Labelled.R3.T2.F2.trimmomatic.megahit_bin.46_84.29_3.50_k141_1552904_9	nife_2a	nife_2a
Palsa.Labelled.R3.T2.F3.trimmomatic.megahit_bin.50_84.08_3.45_k141_630088_5	nife_2a	nife_2a
Palsa.Labelled.R3.T3.F2.trimmomatic.megahit_bin.77_78.14_1.94_k141_1914168_10	nife_2a	nife_2a
Palsa.Labelled.R3.T3.F3.trimmomatic.megahit_bin.72_87.82_3.74_k141_1814240_13	nife_2a	nife_2a
Palsa.None.R2.T0.JGI.BFC.metaspades_bin.140_93.10_9.25_scaffold_172762_c1_3	nife_2a	nife_2a
Palsa.Unlabelled.R1.T1.F1.trimmomatic.megahit_bin.29_72.18_3.45_k141_1104395_4	nife_2a	nife_2a
Palsa.Unlabelled.R1.T2.F1.trimmomatic.megahit_bin.22_81.96_1.72_k141_316115_1	nife_2a	nife_2a
Palsa.Unlabelled.R1.T2.F2.trimmomatic.megahit_bin.85_81.99_3.45_k141_1002828_12	nife_2a	nife_2a
Palsa.Unlabelled.R1.T3.F1.trimmomatic.megahit_bin.12_86.19_1.01_k141_443217_4	nife_2a	nife_2a
Palsa.Unlabelled.R1.T3.F2.trimmomatic.megahit_bin.62_79.19_2.76_k141_778680_5	nife_2a	nife_2a
Palsa.Unlabelled.R2.T2.F1.trimmomatic.megahit_bin.82_73.94_2.76_k141_2270850_8	nife_2a	nife_2a
Palsa.Unlabelled.R2.T3.F2.trimmomatic.megahit_bin.56_83.12_2.76_k141_1124494_17	nife_2a	nife_2a
Palsa.Unlabelled.R2.T3.F3.trimmomatic.megahit_bin.341_78.58_2.64_k141_70908_1	nife_2a	nife_2a
Palsa.Unlabelled.R3.T3.F2.trimmomatic.metaspades_bin.113_71.00_8.58_NODE_912_length_26998_cov_6.499239_7	nife_2a	nife_2a
Palsa.Unlabelled.R3.T3.F3.trimmomatic.metaspades_bin.41_81.53_0.86_NODE_365_length_47712_cov_5.972113_35	nife_2a	nife_2a
STM_0716_E_M_E026_E030_E034_A_multi_bin.97_k121_4073337_6	nife_2a	nife_2a
STM_0716_E_M_E050_E054_E058_A_bin.201_k121_1846855_4	nife_2a	nife_2a
STM_0716_E_M_E050_E054_E058_A_bin.70_k121_994270_4	nife_2a	nife_2a
STM_0716_E_M_E054_A_bin.73_k121_3797135_3	nife_2a	nife_2a
STM_0716_S_M_E085_A_bin.18_k121_309742_27	nife_2a	nife_2a
STM_0716_S_M_E085_A_bin.24_k121_122478_20	nife_2a	nife_2a
20120600_E1D_34_c_000000007074_4	nife_2b	nife_2b
20120600_E2D_47_c_000000019681_11	nife_2b	nife_2b
20120600_E2D_49_c_000000001260_1	nife_2b	nife_2b
20120600_E3D_28_c_000000004107_4	nife_2b	nife_2b
20120700_P3D_148_c_000000068847_8	nife_2b	nife_2b
20120700_P3D_41_c_000000033051_6	nife_2b	nife_2b
20120700_P3D_78_c_000000026765_15	nife_2b	nife_2b
20120700_S1D_106_c_000000027590_29	nife_2b	nife_2b
20120700_S1D_31_c_000000062875_4	nife_2b	nife_2b
20120800_E1X_14_c_000000001584_6	nife_2b	nife_2b
20140700_S12_15_c_000000003872_20	nife_2b	nife_2b
20150700_E23_7_c_000000002266_5	nife_2b	nife_2b
20170700_S35_4_c_000000007112_6	nife_2b	nife_2b
3300036884_17_Ga0334813_011134_4	nife_2b	nife_2b
3300037076_9_Ga0395910_000460_18	nife_2b	nife_2b
3300037359_10_Ga0310741_0001351_7	nife_2b	nife_2b
[truncated: 1,481 more rows]

## Sheet: hydrogenase_expression
gene	hydrogenase_group	MAG	STM_0716_E_M_E002	STM_0716_E_M_E003	STM_0716_E_M_E004	STM_0716_E_M_E025	STM_0716_E_M_E027	STM_0716_E_M_E033	STM_0716_E_M_E034	STM_0716_E_M_E035	STM_0716_E_M_E050	STM_0716_E_M_E051	STM_0716_E_M_E052	STM_0716_E_M_E058	STM_0716_E_M_E059	STM_0716_E_M_E060	STM_0716_E_M_E062	STM_0716_E_M_E063	STM_0716_E_M_E064	STM_0716_E_M_E070	STM_0716_E_M_E071	STM_0716_E_M_E072	STM_0716_E_M_E121	STM_0716_E_M_E122	STM_0716_E_M_E123	STM_0716_E_M_E129	STM_0716_E_M_E130	STM_0716_E_M_E131
20100900_E1D_8_c_000000003184_10	nife_3d	20100900_E1D_8	0	0	0	0	0	0	0	0	0	0.00933755	0	0	0	0	0	0.0441915	0	0	0	0	0	0	0.0176951	0	0	0
20100900_E1D_8_c_000000003189_15	fefe_A	20100900_E1D_8	0	0	0	0	0	0	0	0	0	0	0.047315	0	0	0	0	0.0216652	0	0	0	0	0.0585838	0	0	0	0	0
20100900_E1D_8_c_000000003244_13	fefe_A	20100900_E1D_8	0	0	0	0	0	0	0	0	0	0.00730499	0.0283135	0	0	0	0	0.0138288	0.046172	0	0	0.0123272	0.030595	0	0.0692164	0.0127553	0	0
20100900_E2D_7_c_000000001022_21	nife_3c	20100900_E2D_7	0	0.0475361	0	0	0	0	0	0	0	0	0.00701808	0	0	0	0	0	0	0	0	0	0	0	0	0	0	0
20100900_E2D_7_c_000000001039_25	fefe_A	20100900_E2D_7	0.012283	0	0.0639245	0.0231838	0.0239545	0.0484909	0	0.0287023	0.012783	0.00698489	0	0	0	0	0.0906808	0	0	0	0.0394846	0.0157161	0	0	0	0.0304909	0	0.0500716
20100900_E2D_7_c_000000001039_8	fefe_A	20100900_E2D_7	0.00686085	0	0.0259681	0	0	0.00773868	0	0.0240482	0	0.00780305	0	0	0	0	0.0476718	0	0.00704573	0	0	0	0.0272342	0	0.0369678	0	0	0
20100900_E2D_7_c_000000001039_9	fefe_C3	20100900_E2D_7	0	0	0	0	0	0	0	0	0	0	0	0	0	0	0.0875302	0	0.0121757	0	0.0304902	0	0	0	0	0	0.0268255	0
20100900_E3D_5_c_000000006361_4	nife_3c	20100900_E3D_5	0	0	0	0.00766795	0.0407461	0	0	0	0.0169117	0.0277227	0	0	0	0.0357323	0.028228	0	0.0750961	0	0	0.0259901	0	0	0	0	0	0
20100900_E3D_5_c_000000006435_28	nife_4i	20100900_E3D_5	0	0	0	0	0	0	0	0	0	0	0	0.0565701	0	0	0	0	0	0	0	0	0	0	0	0	0	0
20100900_E3D_5_c_000000006487_10	nife_4h	20100900_E3D_5	0	0	0	0	0	0	0	0	0.0538808	0	0	0	0	0	0	0	0.0850693	0	0	0	0	0	0	0	0	0
20110600_S1D_11_c_000000002028_22	nife_3d	20110600_S1D_11	0.106731	0.00612848	0.0388434	0.116222	0	0	0.0354694	0	0	0	0	0.0149118	0.0219667	0	0	0.0176766	0	0	0	0.0787859	0	0	0.0176951	0.0163044	0.0247677	0.0446245
20110600_S1D_11_c_000000002028_7	nife_4e	20110600_S1D_11	0	0	0.0206876	0	0.00609111	0	0.00944535	0.0255442	0	0	0	0	0	0	0	0	0	0	0	0	0	0	0	0	0	0
20110600_S3M_2_c_000000005216_13	nife_1f	20110600_S3M_2	0	0	0.00672723	0	0	0	0	0	0	0	0	0	0	0	0	0	0	0	0	0	0.00564419	0	0	0.021178	0	0
20110700_E1D_5_c_000000000194_9	nife_3d	20110700_E1D_5	0	0	0.00780133	0.0622457	0	0	0	0	0	0.00937678	0.0145374	0.0673849	0	0	0	0	0	0	0	0	0.0130907	0	0.00888471	0.0245593	0	0
20110700_E1D_5_c_000000000319_8	fefe_A	20110700_E1D_5	0.0322731	0.00481812	0	0	0	0	0	0	0	0.00734103	0	0	0	0	0	0	0	0	0	0	0	0	0	0	0	0
20110700_E1S_1_c_000000000162_1	fefe_C3	20110700_E1S_1	0.0745569	0.0657727	0.0448947	0.153518	0.0944174	0.0840963	0.0878466	0.00791916	0.0282153	0.1773	0.0119513	0.0369317	0	0.0238462	0	0.240787	0.00696055	0	0	0.0867235	0.0968579	0.146013	0.1753	0.0336506	0.0664537	0.0368402
20110700_E1S_1_c_000000000333_4	nife_3d	20110700_E1S_1	0.0873855	0.11267	0.0826877	0.074972	0.141649	0.0537634	0.0411848	0.0371271	0.090943	0.162632	0.161089	0.18036	0.0637657	0.0698733	0.0206996	0.230905	0.0652657	0.0323499	0.0408594	0.0355759	0.0630687	0.311712	0.154098	0.0236644	0.119828	0.118743
20110700_E2D_7_c_000000002735_3	nife_1b	20110700_E2D_7	0.0562639	0.0104997	0.0665489	0	0.0509448	0	0.0364611	0.115041	0.0146386	0.0319953	0.0248022	0.0510955	0.00627246	0.00618591	0.0733017	0.0832828	0.00722251	0	0	0.0314955	0.0055835	0.0757538	0	0.0139668	0.0053042	0
20110700_E2S_1_c_000000000174_4	fefe_A	20110700_E2S_1	0	0.0591801	0.00625157	0	0.0184066	0	0.0114171	0.00771918	0	0.0150281	0.0582477	0.0179996	0	0	0.0459061	0	0.14248	0	0	0.01268	0	0.0101661	0	0	0	0
20110700_E2S_1_c_000000000403_3	fefe_A	20110700_E2S_1	0	0	0.00626211	0.0312278	0.0811258	0.0149293	0.0514636	0.0154644	0.0344365	0.0376336	0	0	0.00590224	0	0.0747233	0.0213729	0.00679622	0	0	0.0084676	0.0210158	0	0.0142635	0	0.0149734	0
20110700_E2S_1_c_000000000449_2	fefe_C3	20110700_E2S_1	0	0	0.0118074	0	0.0104294	0.0281496	0	0	0	0.00709594	0.0110013	0.02833	0	0	0.0162569	0	0	0	0.00802247	0.0279404	0	0	0	0	0	0
20110700_P2D_21_c_000000005383_3	nife_3d	20110700_P2D_21	0.0165238	0	0.0156355	0.0233913	0	0	0	0	0.034393	0	0	0	0	0	0	0	0	0	0	0	0	0	0	0	0	0
20110700_S2D_14_c_000000000302_7	fefe_A	20110700_S2D_14	0	0	0	0	0	0	0	0	0	0	0	0	0	0	0	0	0	0	0	0	0	0	0	0	0.0262699	0
20110700_S2D_21_c_000000000991_32	nife_3c	20110700_S2D_21	0	0	0.0157016	0.0313202	0.00462306	0	0	0	0	0.0849263	0	0	0	0	0.15133	0.107181	0.0340817	0	0.0426734	0	0	0	0	0.0659069	0	0
20110800_E1D_17_c_000000005791_5	nife_4f	20110800_E1D_17	0	0.022534	0.0142824	0	0	0.0170251	0	0	0	0	0	0.0137074	0.040385	0	0	0	0	0	0	0.00965632	0	0	0.00813292	0	0	0.0205101
20110800_E1D_17_c_000000006111_4	fefe_A	20110800_E1D_17	0	0.0255176	0.00646939	0	0	0	0	0.00798814	0	0	0	0.00620891	0.00609761	0	0	0	0	0	0	0	0	0	0.0221034	0	0	0
20110800_E1D_3_c_000000002142_11	fefe_A	20110800_E1D_3	0.0205108	0.0816562	0.0258776	0	0.00761919	0.0308468	0.0236298	0.0319526	0	0.0233276	0.0180832	0.0248356	0.00609761	0.0841888	0	0	0	0	0	0.0437395	0.0597065	0.0368211	0.0957815	0.0135775	0.015469	0.0278709
20110800_E1D_5_c_000000002208_27	fefe_A	20110800_E1D_5	0.315294	0.0250377	0.0888684	0	0	0	0	0	0	0.00762965	0	0.0182765	0.00598296	0	0.279674	0.288869	0.227342	0.0227648	0.10351	0.214585	0.207706	0.0464512	0.245795	0.0932554	0.0101188	0
20110800_E1D_5_c_000000002277_2	nife_4e	20110800_E1D_5	0.195136	0	0.0410324	0	0	0	0	0	0	0.0863078	0.0477888	0.00984506	0	0	0.0753266	0.303432	0.011133	0.103007	0.069698	0.242742	0.0258199	0.191836	0	0.0322935	0	0.110483
20110800_E1D_6_c_000000005370_19	fefe_A	20110800_E1D_6	0.0539437	0	0.102087	0.063636	0.0300578	0	0	0	0	0	0	0	0	0	0	0.0435537	0	0	0	0.0862764	0.0267663	0.07263	0.0363326	0	0.0355983	0
20110800_E1D_6_c_000000005398_10	nife_3d	20110800_E1D_6	0.0582009	0	0.0629395	0	0	0.0937823	0.0143681	0	0	0	0	0.022652	0	0	0	0.0716052	0	0	0	0.0425533	0.0660084	0	0	0.0247674	0	0.0338938
20110800_E1D_6_c_000000005417_7	nife_3c	20110800_E1D_6	0.0237363	0.0413425	0.142248	0.0522688	0	0	0	0.00924434	0	0	0	0.00718531	0	0	0	0.00851756	0	0	0	0.106297	0.0376887	0.0486989	0.0255794	0.133558	0	0.150518
20110800_E1S_5_c_000000001602_3	nife_4e	20110800_E1S_5	0	0	0.0206302	0	0	0	0.0188382	0.0127366	0	0.111584	0.172996	0	0	0	0	0	0	0	0	0.0767141	0	0	0	0	0	0
20110800_E2D_12_c_000000005394_5	nife_4e	20110800_E2D_12	0	0	0.0987615	0	0	0	0.0090183	0	0	0	0	0.00947849	0	0	0.0543914	0	0.107185	0	0	0.0400635	0.0497169	0.0401507	0.033743	0.0932731	0	0
20110800_E2D_12_c_000000005589_4	nife_4a	20110800_E2D_12	0	0.0318415	0	0	0	0	0.0245716	0	0	0	0	0.0129127	0	0	0	0	0	0	0	0	0.00564419	0	0	0	0	0
20110800_E2D_21_c_000000004463_14	nife_3c	20110800_E2D_21	0.0166288	0.080683	0.00786744	0	0.00926571	0.0187565	0	0	0.0086529	0.00945624	0	0	0	0.021939	0.259973	0.0984572	0.307385	0.0225719	0.0962186	0.0106383	0.0462059	0	0.01792	0	0.0125413	0
20110800_E2D_28_c_000000004732_partial_0_124106_40	nife_3d	20110800_E2D_28	0.0165587	0.061802	0.00783424	0.0546948	0.00922661	0.0466933	0.0429225	0	0	0.0376654	0.0437964	0.037594	0	0	0	0	0	0	0	0	0	0	0	0	0	0
20110800_E2D_31_c_000000007258_12	fefe_A	20110800_E2D_31	0	0	0.00578416	0	0	0.0482643	0.0105635	0	0	0.00695225	0	0.0166538	0	0	0	0.0460638	0	0	0	0	0	0	0	0	0	0
20110800_E2D_31_c_000000007258_16	fefe_C3	20110800_E2D_31	0.0113422	0.0592656	0.0321974	0.0321123	0.00315998	0.00639671	0.0588014	0.006626	0.0590197	0	0	0.0206007	0.0101157	0	0	0.00610507	0.0116479	0.0269427	0.0072921	0	0.00450231	0.0174528	0.0427801	0.0394179	0.00427709	0
20110800_E2D_32_c_000000009841_15	nife_4g	20110800_E2D_32	0.00923389	0	0.0349499	0	0	0	0.0478712	0.0539434	0	0.010502	0.0407048	0.00838568	0	0	0	0	0	0	0	0.059074	0.0366541	0.0568345	0	0	0	0
20110800_E2D_32_c_000000009941_12	fefe_C3	20110800_E2D_32	0	0.0424553	0.0376725	0.0536756	0.00633828	0	0	0.0132904	0	0.0323431	0	0.0103302	0	0	0.0049399	0	0	0	0	0.0218317	0	0	0.036775	0.0564745	0	0.0309138
20110800_E2D_32_c_000000009941_13	fefe_A	20110800_E2D_32	0	0.0200645	0.0127172	0	0	0	0.0522567	0	0	0	0	0	0	0.00591051	0.0817114	0	0	0.0638505	0	0	0	0	0	0	0	0.0639184
20110800_E2D_32_c_000000010004_4	nife_4e	20110800_E2D_32	0.0218023	0	0	0	0	0	0	0	0	0	0	0	0	0	0	0	0	0	0	0	0	0	0.0704853	0.0108243	0	0
20110800_E2D_32_c_000000010130_3	fefe_A	20110800_E2D_32	0.0750756	0	0.0193744	0.0450875	0.0418327	0.0153966	0.0235887	0	0.0142058	0	0	0	0	0	0	0.00734732	0	0	0	0	0	0.115522	0	0	0	0
20110800_E2D_35_c_000000003377_6	nife_3d	20110800_E2D_35	0.0662347	0	0.0235027	0.0937625	0	0.0466933	0.028615	0.0386936	0	0.0188327	0.00729939	0.037594	0.0295361	0.0145643	0	0.133693	0.0425122	0	0	0	0.0788758	0	0.0624554	0.00822098	0.0312209	0
20110800_E2D_6_c_000000002802_10	fefe_A	20110800_E2D_6	0.0132806	0.0941775	0	0	0	0	0.0229501	0	0.0898378	0	0	0	0	0.0292025	0	0	0	0	0.0426915	0	0	0	0	0	0.0701124	0
20110800_E2D_6_c_000000002802_12	fefe_C3	20110800_E2D_6	0	0	0	0	0	0	0	0	0	0	0	0	0	0	0	0	0	0	0	0.0146607	0	0	0.0185217	0	0	0
20110800_E2M_1_c_000000003025_10	nife_3c	20110800_E2M_1	0.0791211	0.0413425	0.104815	0	0.0264521	0	0.0478551	0	0.0741079	0.0719895	0.0139513	0.0359265	0.028226	0	0.0274882	0.119246	0.0325013	0	0	0.0404943	0.17588	0.176533	0.281373	0.094276	0.0716067	0
20110800_E2M_1_c_000000003143_9	nife_3d	20110800_E2M_1	0.0165587	0.0988832	0.031337	0.0234406	0.0322932	0	0.00715375	0.0096734	0.0516983	0.0188327	0.0291976	0.0075188	0	0.00728215	0	0.080216	0.0510147	0	0	0.0211869	0.019719	0.0509592	0.0802998	0.00822098	0	0
20110800_E2S_1_c_000000004823_5	nife_4e	20110800_E2S_1	0.216818	0.0890154	0.102581	0.0818479	0.0604063	0.134508	0.140506	0	0.0225645	0.172616	0.0191155	0.226436	0	0.114422	0.0282475	0.0700228	0	0	0	0	0	0.24188	0.035048	0.021529	0	0.088386
20110800_E2S_1_c_000000004952_3	nife_3d	20110800_E2S_1	0.206983	0.0061802	0.141016	0.0546948	0.0138399	0.102725	0.178844	0.116081	0	0.178911	0.0802933	0.0601504	0.0221521	0.0218464	0.021573	0.0356516	0.0510147	0	0.0532292	0.0635606	0.118314	0.0700689	0.115989	0.0657678	0.0437093	0.0281257
20110800_E2S_11_c_000000001783_10	nife_3c	20110800_E2S_11	0.015573	0	0.0663113	0.0955298	0	0.0351311	0.148015	0.0272928	0.064828	0.0442792	0.0549192	0.11314	0.0208335	0	0.385489	0.100588	0.135938	0.0475621	0.0400487	0.00996287	0	0	0.07552	0.108243	0.0587251	0
20110800_E2S_4_c_000000000741_5	fefe_A	20110800_E2S_4	0.0867641	0	0.0631536	0.037792	0.00371889	0	0.0749684	0	0.152809	0.182177	0.0647262	0.0424275	0.0773816	0.0234812	0.150717	0.150882	0.00685401	0	0	0.0555074	0.0688822	0.200262	0.0575391	0.0331356	0	0.04988
20110800_E2S_4_c_000000000944_5	nife_4e	20110800_E2S_4	0.0542045	0.0242769	0.0205162	0.020462	0.0362438	0.0733678	0.0281012	0.10133	0	0.0369891	0.210271	0.0295352	0	0.0572111	0	0.233409	0.144729	0.0735768	0	0.0693548	0.0344265	0.300265	0.035048	0	0	0.044193
20110800_E3D_1_c_000000008475_30	nife_4g	20110800_E3D_1	0	0	0.00921447	0	0	0	0	0	0	0	0	0.00884346	0	0	0	0.0209663	0	0	0	0.0436092	0	0	0	0.029008	0	0
20110800_E3D_16_c_000000000650_4	fefe_A	20110800_E3D_16	0	0	0.00631536	0	0.0520645	0	0	0	0	0.0227722	0.0353052	0	0	0	0	0.0502942	0.0342701	0	0	0.00853961	0	0	0	0.0265085	0.0453022	0
20110800_E3D_17_c_000000003593_13	nife_3c	20110800_E3D_17	0.136431	0	0.0455636	0	0.0357744	0	0	0	0.0501125	0.03651	0.0212265	0.0510172	0.00715753	0.0564702	0.223053	0.0604764	0.0412082	0	0.0206386	0.0154027	0.0318568	0	0.0951336	0.039844	0.0726318	0.0545258
20110800_E3D_17_c_000000003693_6	nife_4g	20110800_E3D_17	0.0588661	0	0.0185672	0	0.0328006	0.0331989	0.0169544	0	0.0204208	0.0669502	0.00864978	0.0356391	0	0.0517761	0.110777	0	0	0	0.037846	0	0.031156	0.04529	0	0	0	0.0666578
20110800_E3D_18_c_000000005379_5	nife_3c	20110800_E3D_18	0.0572309	0	0	0	0	0	0	0	0	0	0	0	0	0	0	0	0	0	0	0	0	0	0	0	0	0
20110800_E3D_28_c_000000003298_3	nife_3c	20110800_E3D_28	0.0552733	0.0530478	0	0	0	0.0356259	0	0	0	0.00898058	0	0	0	0.00694515	0.0480075	0.0255013	0	0.00535911	0.0304595	0	0.0125376	0	0.0510558	0.0235216	0.0357313	0.0107296
20110800_E3D_28_c_000000003301_3	fefe_A	20110800_E3D_28	0.0741726	0	0.0191414	0	0	0	0	0.0393917	0	0	0	0.0306178	0	0	0.105418	0.0145179	0.00692467	0	0	0.00431382	0.00535326	0	0.0363326	0.00669544	0.0203419	0.00916259
20110800_E3D_3_c_000000007370_2	fefe_C3	20110800_E3D_3	0.00478586	0	0	0	0	0	0.0165409	0	0	0	0	0	0	0	0	0	0	0	0	0	0	0.00368211	0	0	0	0
20110800_E3D_40_c_000000005423_20	fefe_A	20110800_E3D_40	0.0472008	0	0.0127609	0	0	0	0	0.00787834	0	0	0	0.0244942	0	0	0.0878487	0.00725895	0.00692467	0	0	0.00431382	0.00535326	0	0	0.00669544	0.0152564	0.00458129
20110800_E3D_40_c_000000005463_4	nife_3c	20110800_E3D_40	0.00789619	0.0530478	0.00747169	0	0	0.00890648	0	0	0	0	0	0	0	0.00694515	0.0342911	0	0	0.0107182	0.0406127	0	0.0125376	0	0.0425465	0.00784053	0.00595522	0.0268241
20110800_E3D_40_c_000000005516_58	nife_3d	20110800_E3D_40	0.099773	0	0.0236023	0.0784665	0	0	0	0	0	0	0	0.0302027	0	0.043878	0.0794361	0.026852	0.0768463	0	0	0.0691491	0	0.0511751	0	0.0495349	0.0376239	0.0338938
20110800_E3D_41_c_000000008179_3	nife_4g	20110800_E3D_41	0	0	0	0.0653031	0	0.0557497	0	0	0.0308627	0.0449708	0	0	0	0	0	0.0106416	0	0	0	0	0	0	0	0	0	0
20110800_E3D_41_c_000000008217_7	nife_4g	20110800_E3D_41	0.00998576	0	0.00944893	0	0	0	0.0258846	0.0233343	0	0	0.00880385	0	0	0	0	0	0	0	0	0	0	0	0	0	0	0
20110800_E3D_41_c_000000008251_2	nife_3c	20110800_E3D_41	0	0.030138	0	0	0.0314958	0	0	0	0.00840363	0	0	0.0293326	0	0	0	0	0	0	0	0	0	0	0	0.00801799	0	0
20110800_E3M_2_c_000000002536_4	nife_3b	20110800_E3M_2	0	0	0	0	0	0	0	0	0	0.010121	0.141221	0	0	0	0	0	0	0	0	0	0	0	0.0287695	0	0.0134229	0
20110800_E3M_2_c_000000002542_7	nife_3c	20110800_E3M_2	0.00771003	0	0.0291822	0	0	0	0.0133237	0.108099	0	0	0	0	0	0	0	0	0	0	0	0	0	0.0949102	0	0	0	0
20110800_E3M_4_c_000000002712_8	fefe_A	20110800_E3M_4	0.0330337	0	0.0375094	0	0.0736265	0.0223562	0	0	0	0.0826546	0.0232991	0.0299993	0	0.011622	0.29839	0.18492	0.271391	0	0.161408	0.143707	0.0367158	0.0152491	0.149514	0.039361	0.0298964	0.0269324
20110800_E3M_4_c_000000002749_3	fefe_C3	20110800_E3M_4	0.106403	0	0.0355352	0	0	0	0	0.0219387	0	0	0	0	0	0	0	0.148235	0.0771322	0	0.0321922	0.0240253	0.00496905	0.0481552	0.0539601	0.0807937	0	0.144585
20110800_E3M_4_c_000000002749_8	fefe_C3	20110800_E3M_4	0.102167	0	0.0284336	0	0	0	0	0	0	0.00683514	0	0	0.00535992	0	0.114836	0.0194091	0	0.024473	0.108187	0.0576718	0.0333984	0.101723	0.0194293	0.00596745	0	0
20110800_E3M_4_c_000000002803_14	nife_4g	20110800_E3M_4	0.0292866	0	0.0184748	0	0	0	0	0	0.0609577	0	0	0.0443273	0	0	0.0593525	0.0525461	0	0	0	0.0624538	0.00775024	0.0225323	0	0	0.0368127	0.0596936
20110800_E3M_4_c_000000002812_23	fefe_A	20110800_E3M_4	0.0794146	0	0.0500969	0	0	0	0.00571818	0	0	0	0	0	0	0	0.0229918	0.0926159	0.061166	0.0718645	0.0255285	0	0	0.0967408	0.0499222	0	0	0.0494594
20110800_E3M_6_c_000000000037_9	nife_1d	20110800_E3M_6	0.0136739	0	0	0	0.198099	0	0.0767969	0.055917	0.13519	0.0699828	0	0.0869247	0	0.0240539	0	0.0147202	0	0.0371217	0	0	0	0.0683821	0	0	0	0.0557417
20110800_E3M_6_c_000000000106_16	nife_3c	20110800_E3M_6	0.0085499	0	0	0	0.066697	0.0385754	0.0295501	0	0.133469	0.00972407	0	0	0.00762534	0	0	0	0	0	0	0	0	0.0460464	0	0	0	0.0406627
20110800_E3M_6_c_000000000293_16	nife_4b	20110800_E3M_6	0.0280816	0	0	0.0927561	0.0469418	0.0395932	0.0667257	0.00820249	0.109593	0.0638762	0	0	0	0	0	0	0	0	0	0	0	0	0	0.0348546	0	0
20110800_E3S_3_c_000000000099_2	nife_3d	20110800_E3S_3	0.0238324	0.0533699	0.0375853	0.0524804	0.0309857	0.116487	0.102962	0.0185635	0.0248026	0.0903512	0.0280155	0.036072	0	0.0139747	0.00689986	0.0855204	0.0571075	0.00539166	0.0102148	0.0508228	0.050455	0.0611201	0.00856097	0.0394407	0.0599138	0.10255
20110800_E3S_3_c_000000000160_3	fefe_C3	20110800_E3S_3	0.0957172	0.270486	0.0646939	0.180664	0.0685727	0.169658	0.0886118	0.0639051	0	0.272155	0.0843881	0.204894	0.0182928	0.0661483	0	0.191363	0	0.0371217	0.114285	0.0524873	0.130269	0.105203	0.213666	0.0339438	0	0.097548
20110800_P1D_16_c_000000002898_6	nife_3c	20110800_P1D_16	0	0	0.0225056	0	0	0	0	0	0	0	0	0	0	0	0	0	0	0	0	0	0.0314707	0	0	0	0	0
20110800_S1D_6_c_000000001124_13	nife_3c	20110800_S1D_6	0.0473771	0	0.00747169	0	0	0	0	0	0	0	0	0	0	0.0138903	0.0685821	0	0	0	0	0.0151548	0	0.0486009	0	0	0	0.0482833
20110800_S1D_6_c_000000001324_32	nife_1f	20110800_S1D_6	0.0688492	0	0	0	0	0	0	0	0	0	0	0	0	0	0	0.0741177	0	0	0	0	0.0109319	0	0	0	0.00519253	0
20110800_S1D_6_c_000000001375_39	nife_1d	20110800_S1D_6	0.0205108	0	0.00646939	0.0064523	0.0152384	0	0	0	0	0.00777587	0	0.00620891	0	0	0	0	0	0	0	0	0.0379951	0	0	0	0	0
20111000_E3D_3_c_000000002241_5	nife_3d	20111000_E3D_3	0	0	0.093813	0	0	0	0.0142774	0	0	0.0375861	0	0	0.0294739	0	0	0	0	0	0	0	0	0	0	0.0328147	0	0
20111000_E3D_5_c_000000001019_78	nife_3d	20111000_E3D_5	0	0	0	0	0	0	0.0143075	0	0	0	0	0.0225564	0	0	0	0	0	0	0	0	0	0	0.0713776	0	0.0124884	0
20111000_E3D_5_c_000000001154_10	nife_3b	20111000_E3D_5	0	0	0.00863589	0	0	0.0205885	0.0315431	0	0	0	0	0.0165763	0	0	0	0	0	0	0	0	0	0.0842604	0	0	0	0
20111000_E3D_5_c_000000001238_41	nife_3c	20111000_E3D_5	0	0	0.0150952	0	0	0	0.0137841	0	0	0	0	0.0144875	0	0.00701573	0.0346395	0	0	0	0	0	0	0.00613685	0	0.00792021	0.024063	0
20111000_E3D_6_c_000000002385_6	nife_3c	20111000_E3D_6	0.0249433	0.0124128	0.0157349	0.133393	0.0277971	0.0375129	0.0574725	0	0.103835	0.1513	0.0366516	0.022652	0	0.0877561	0.303301	0.14321	0.264693	0.0112859	0.0855277	0.0159575	0.039605	0.0191907	0	0.0330232	0	0.00564897
20111000_P2D_4_c_000000003195_19	nife_1d	20111000_P2D_4	0.00683694	0	0.032347	0	0	0	0	0	0	0	0	0	0	0	0	0.0368006	0	0	0	0.00874789	0	0	0	0.00678875	0	0
20111000_P2D_4_c_000000003328_5	nife_3d	20111000_P2D_4	0.0165238	0	0.0234532	0	0	0	0	0	0	0	0	0	0	0	0	0	0	0.00560732	0	0	0	0	0	0	0	0.0280664
20111000_P2D_4_c_000000003352_19	nife_3c	20111000_P2D_4	0.00778652	0	0	0	0	0	0	0	0	0	0	0	0	0	0	0.159265	0	0	0	0.079703	0	0	0	0	0.0411076	0
20111000_P3M_10_c_000000010000_82	nife_3c	20111000_P3M_10	0.0407096	0	0	0	0	0	0	0	0	0	0	0	0	0	0	0	0	0	0	0	0	0	0	0	0	0
20111000_P3M_44_c_000000005408_2	fefe_C3	20111000_P3M_44	0.00682505	0	0.0258326	0.00644107	0	0	0	0	0	0	0	0	0	0	0	0	0	0	0	0	0	0	0	0	0	0
20111000_P3M_44_c_000000005408_7	fefe_A	20111000_P3M_44	0.0514114	0	0.0162159	0	0	0	0	0	0	0	0	0	0	0	0	0.061495	0	0	0	0	0	0	0	0	0.0129246	0
20111000_P3M_44_c_000000005472_4	nife_1d	20111000_P3M_44	0.00687286	0	0	0	0	0	0	0	0	0	0	0	0	0	0.143266	0	0.0423484	0	0	0	0	0	0	0	0	0
20111000_S2M_12_c_000000002329_5	nife_1d	20111000_S2M_12	0	0	0	0	0	0	0	0	0	0.00780305	0	0	0	0	0	0.0443151	0	0	0	0	0	0	0	0	0	0
20120500_P19_2_c_000000001792_3	nife_3c	20120500_P19_2	0	0	0	0.00784665	0.00463286	0.00937823	0	0	0	0.00945624	0.00733032	0	0	0.00731301	0.1011	0.00895065	0.0597693	0	0.010691	0.0159575	0.039605	0	0.00896	0	0	0
20120500_P19_5_c_000000002122_20	fefe_A	20120500_P19_5	0.046482	0	0.0439831	0	0.0370001	0.00748989	0.0459002	0	0.0414636	0.0679698	0.00585433	0.0361819	0	0.00584051	0.0346044	0.0428904	0.00681922	0.0135202	0.0341532	0.0127444	0.0316304	0	0.0500911	0.0593413	0.0150241	0.0180461
20120500_P19_5_c_000000002122_22	fefe_C3	20120500_P19_5	0	0.0211663	0.00536623	0.0588725	0	0.00639671	0.0196005	0	0.0413138	0.00644992	0	0.0257508	0.0151735	0	0.00492562	0.0305254	0.00582393	0.0269427	0.0145842	0	0.0135069	0	0.0244458	0.0225245	0.00427709	0
20120500_P26_12_c_000000000138_4	nife_4e	20120500_P26_12	0.0327945	0	0.0103438	0	0	0	0	0	0	0	0	0	0	0	0	0.035304	0	0	0	0.0279738	0	0	0	0	0	0.0816976
20120500_P26_12_c_000000000144_7	nife_3d	20120500_P26_12	0.0247857	0	0.00781775	0	0	0	0.0499708	0	0	0	0	0	0	0	0	0.0622589	0	0	0	0.0211423	0	0	0	0	0	0
20120500_P26_5_c_000000003150_26	nife_4g	20120500_P26_5	0	0	0	0	0	0	0	0	0	0	0	0	0	0	0.321025	0.0819196	0.0334916	0	0	0	0.0345218	0	0.16401	0	0	0.0664732
20120500_P26_5_c_000000003192_11	fefe_A	20120500_P26_5	0.0342743	0	0	0	0	0	0	0	0	0	0	0	0	0	0	0.0061495	0	0	0	0	0	0	0	0	0.0215411	0
20120500_P26_5_c_000000003192_6	fefe_C3	20120500_P26_5	0	0	0.0193744	0	0	0	0	0	0	0	0	0	0	0	0	0	0.00700897	0	0	0	0	0.0682631	0	0	0	0.0834672
20120600_E1D_13_c_000000011383_1	nife_4b	20120600_E1D_13	0	0	0	0	0	0	0.00727656	0	0.00876431	0.038312	0.0593976	0	0	0	0	0	0	0	0	0	0	0	0	0.0334484	0.0381083	0
20120600_E1D_19_c_000000015734_27	nife_1d	20120600_E1D_19	0.0137457	0	0	0	0	0	0	0	0	0	0	0	0	0	0	0	0	0	0	0	0.00545638	0	0	0	0	0
20120600_E1D_25_c_000000014790_17	nife_1f	20120600_E1D_25	0.0136028	0	0.0193073	0	0	0	0	0	0	0	0	0	0	0	0	0.0292874	0	0	0	0.0870241	0	0	0	0	0	0
20120600_E1D_31_c_000000003174_24	fefe_A	20120600_E1D_31	0.0136739	0	0.0194082	0	0	0	0.0177224	0	0	0	0	0	0	0	0	0	0	0	0	0	0	0	0.0810459	0.0339438	0	0.0185806
20120600_E1D_31_c_000000003174_33	fefe_C3	20120600_E1D_31	0.0171621	0.0854057	0.0270658	0	0	0	0	0	0	0.0260253	0.0302616	0.0155856	0	0	0	0	0	0	0	0	0	0	0.061649	0.0284019	0	0.0505278
20120600_E1D_32_c_000000016445_54	nife_3d	20120600_E1D_32	0.00827934	0	0.00783424	0	0.0184532	0	0	0.0096734	0	0.028249	0	0	0.00738403	0	0	0.115868	0.0425122	0	0	0.0211869	0	0	0	0.0328839	0	0
20120600_E1D_32_c_000000016478_3	nife_4e	20120600_E1D_32	0	0	0	0	0	0	0	0	0	0	0	0	0	0	0.0282475	0	0.155863	0	0	0	0	0	0	0	0	0
20120600_E1D_34_c_000000006952_4	nife_3d	20120600_E1D_34	0	0	0	0	0	0	0	0	0	0	0	0.00724373	0	0	0	0	0	0.0433086	0	0	0	0	0	0	0	0
20120600_E1D_34_c_000000007042_1	nife_1e	20120600_E1D_34	0.00772521	0	0	0	0	0	0	0	0	0	0	0.00701558	0	0	0	0	0	0	0.149	0	0	0	0.00832504	0.0843783	0	0
20120600_E1D_35_c_000000007913_25	nife_3d	20120600_E1D_35	0.0246302	0	0.0155374	0	0	0	0	0	0	0	0	0.0372794	0	0.0144424	0	0.0088383	0	0	0	0	0.0847338	0	0	0	0	0
20120600_E1D_35_c_000000007939_7	fefe_A	20120600_E1D_35	0.0128249	0	0	0	0	0.00723288	0	0	0	0.0291722	0	0.0174702	0.005719	0.0169203	0	0	0.0526818	0	0.00824531	0.0123071	0.0254542	0	0.0898343	0	0.0435256	0.00871344
20120600_E1D_35_c_000000007950_16	fefe_A	20120600_E1D_35	0	0	0.0190432	0	0	0	0	0	0	0.0152593	0	0.0243686	0	0.0354025	0	0	0	0	0	0	0	0.0567737	0.0578341	0	0	0
20120600_E1D_37_c_000000009208_2	nife_1d	20120600_E1D_37	0.0272528	0.0305147	0.0644693	0	0	0	0	0.0159208	0	0.0232466	0	0.0247494	0.0243058	0	0	0	0	0	0	0.0305113	0	0	0	0.0135304	0	0
20120600_E1D_37_c_000000009300_5	fefe_A	20120600_E1D_37	0.0332014	0.0495671	0.0502664	0	0	0.00748989	0	0.0232751	0	0.00755219	0	0	0.0296111	0.00584051	0	0.0643357	0	0	0	0.00424813	0.00527174	0.0102177	0.0214676	0.00659347	0.00500803	0.0541383
20120600_E1D_41_c_000000004253_4	nife_3d	20120600_E1D_41	0.0164891	0	0	0	0	0	0	0	0	0	0	0	0	0	0	0	0	0	0	0	0	0.0634313	0.0177694	0	0.0248718	0
20120600_E1D_42_c_000000014642_10	nife_1b	20120600_E1D_42	0.0136501	0	0.0193744	0	0	0	0	0	0	0	0	0	0	0	0	0.0367366	0	0	0	0	0	0	0	0	0	0
20120600_E1D_54_c_000000000585_53	fefe_C3	20120600_E1D_54	0.0517883	0	0	0	0.0320632	0	0.00497196	0	0	0	0	0.0104514	0	0.0151836	0	0.0247784	0	0	0	0	0.0228416	0	0	0.0057137	0.0520776	0.0078191
20120600_E1D_54_c_000000000610_21	fefe_A	20120600_E1D_54	0.00664028	0	0.0062833	0.0313335	0	0.0149798	0.0172126	0	0	0.0453132	0	0	0	0	0.0403718	0	0	0	0	0	0	0	0.0214676	0.0197804	0	0
20120600_E1D_54_c_000000000610_23	fefe_C3	20120600_E1D_54	0.034475	0	0.0271847	0	0	0	0	0	0	0	0	0	0	0	0	0	0	0	0	0.00735181	0.0547396	0	0	0.0456427	0.0736686	0.0234229
20120600_E1D_54_c_000000000651_75	fefe_A	20120600_E1D_54	0.0319057	0.0285797	0.0060381	0.00602214	0	0	0.0275681	0.0223668	0	0.00725747	0	0	0	0	0	0.0206083	0	0	0	0	0.0455941	0	0.0343831	0	0.0144378	0
20120600_E1D_54_c_000000000712_9	fefe_A	20120600_E1D_54	0.0122065	0	0.00577517	0	0.0170039	0	0	0.0213928	0	0	0	0	0	0	0.0583108	0.0197109	0	0	0	0	0.0290724	0	0.039463	0.0363615	0.0276181	0
20120600_E1D_55_c_000000005447_1	nife_3d	20120600_E1D_55	0.00802537	0	0	0	0	0	0	0	0	0	0	0	0	0	0	0.0431974	0	0	0	0	0	0	0	0	0	0.158125
20120600_E1D_55_c_000000005921_5	nife_3b	20120600_E1D_55	0.0456326	0	0.0604512	0	0	0	0.0394288	0	0	0	0	0	0	0	0	0	0	0	0	0	0	0.0561736	0.0196703	0	0.0963638	0
20120600_E1D_9_c_000000017519_4	nife_4g	20120600_E1D_9	0	0	0	0	0	0	0.0188907	0	0	0.0248654	0	0	0	0	0	0	0	0	0	0	0.0347142	0	0	0.0217089	0	0
20120600_E1D_9_c_000000017538_15	fefe_C3	20120600_E1D_9	0.00555865	0	0.00525982	0	0	0.00626986	0.0480294	0.00649461	0	0	0	0.0151441	0	0	0	0	0	0	0	0.0248931	0	0	0.0299513	0	0	0.0151066
20120600_E1D_9_c_000000017557_5	fefe_C3	20120600_E1D_9	0	0	0	0	0	0	0	0.0136261	0	0.019896	0	0	0	0	0	0	0	0	0	0.0820716	0	0	0.00628398	0.0173703	0	0
20120600_E2D_1_c_000000018023_6	fefe_A	20120600_E2D_1	0	0	0	0	0	0	0	0	0	0	0.0542495	0	0.0304881	0	0	0	0	0	0	0	0	0	0	0	0	0
20120600_E2D_1_c_000000018061_3	fefe_C3	20120600_E2D_1	0.00572071	0	0	0	0	0	0.0197719	0	0	0.0130127	0	0	0.0102042	0	0	0	0	0	0	0	0	0	0	0	0	0
20120600_E2D_1_c_000000018135_8	fefe_A	20120600_E2D_1	0	0	0	0	0	0	0.00584634	0.015811	0	0	0	0	0	0	0	0	0	0	0	0	0	0	0	0	0	0
20120600_E2D_1_c_000000018186_19	nife_3d	20120600_E2D_1	0	0	0	0	0	0	0.0212817	0	0	0	0	0	0	0	0	0	0	0	0	0	0	0	0	0	0	0.0334684
20120600_E2D_11_c_000000015013_10	fefe_C3	20120600_E2D_11	0	0	0.0111014	0	0	0	0	0	0	0	0	0	0	0	0	0.0252598	0	0	0	0	0	0	0	0.0524226	0	0
20120600_E2D_11_c_000000015013_12	fefe_A	20120600_E2D_11	0	0	0	0	0	0	0	0	0	0	0	0	0	0	0.0295367	0.00732185	0	0	0	0	0	0	0	0	0	0
20120600_E2D_11_c_000000015013_3	fefe_A	20120600_E2D_11	0	0.0860261	0	0	0	0	0	0	0	0	0	0	0	0	0.026341	0	0	0	0	0	0	0	0.0326825	0	0	0
20120600_E2D_11_c_000000015013_30	nife_1c	20120600_E2D_11	0.0138183	0	0	0	0	0	0	0	0	0	0	0	0	0	0	0.00743787	0	0	0	0	0	0	0	0	0	0
20120600_E2D_11_c_000000015024_30	nife_4g	20120600_E2D_11	0.0098356	0	0.00930684	0	0	0	0	0	0	0	0	0	0	0	0	0.042353	0	0	0	0	0.0468511	0	0	0.0292988	0	0
20120600_E2D_11_c_000000015068_7	nife_3c	20120600_E2D_11	0.00794414	0	0	0	0	0	0	0	0	0	0	0.0072144	0	0	0	0.0342082	0	0	0	0.00508228	0.0630687	0.12224	0	0	0	0
20120600_E2D_12_c_000000002818_3	nife_3d	20120600_E2D_12	0.0244258	0	0	0	0	0	0.0422101	0	0	0	0	0	0	0	0	0.0175299	0	0	0	0	0.0258556	0	0	0	0	0
20120600_E2D_12_c_000000002996_15	nife_1f	20120600_E2D_12	0	0	0	0	0	0	0	0	0	0	0	0	0	0	0	0	0	0	0	0.0220619	0	0	0	0	0.00520166	0
20120600_E2D_15_c_000000017140_6	nife_4f	20120600_E2D_15	0.0435239	0	0.130416	0	0.0161679	0	0.0501424	0	0	0.00825018	0.0127908	0.0329382	0.0258782	0.0446621	0	0	0	0	0	0.102096	0.0172769	0	0.00781723	0.0144057	0	0.0147855
20120600_E2D_15_c_000000017241_9	fefe_C3	20120600_E2D_15	0	0	0.140742	0	0	0.0258106	0.00988594	0	0	0.0260253	0.0655668	0.0207808	0	0.00503169	0	0.0123169	0	0	0	0.0365983	0.0136251	0.00440136	0.0308245	0.0852058	0	0.0855086
20120600_E2D_17_c_000000006494_6	nife_3b	20120600_E2D_17	0	0	0.00865602	0	0	0	0	0	0	0	0.0403253	0.016615	0	0	0	0	0	0	0	0	0	0.0844568	0	0	0	0
20120600_E2D_17_c_000000006548_7	nife_3d	20120600_E2D_17	0.0164891	0	0.00780133	0	0	0	0	0	0	0	0.0145374	0	0	0	0	0	0	0	0	0	0.0392722	0	0.00888471	0	0.0248718	0
20120600_E2D_2_c_000000005738_2	nife_1d	20120600_E2D_2	0	0	0	0	0	0	0.00591776	0	0	0.0389472	0.0181147	0	0	0	0	0	0	0	0	0	0	0.0790401	0	0	0	0
20120600_E2D_2_c_000000005738_7	nife_3c	20120600_E2D_2	0	0	0	0	0	0	0	0	0.0327388	0	0	0	0	0	0	0.00846635	0	0	0	0	0	0	0	0	0	0
20120600_E2D_2_c_000000005762_40	nife_3d	20120600_E2D_2	0.0329782	0	0	0	0	0	0	0	0	0	0	0	0	0	0	0.0443772	0	0	0	0	0	0	0	0	0	0
20120600_E2D_27_c_000000014183_2	fefe_A	20120600_E2D_27	0.0387277	0	0	0	0	0.0145609	0.0390397	0.0226243	0	0.0146821	0.108122	0	0.0345398	0.0056772	0	0	0	0	0	0.082587	0.046119	0	0	0.00640912	0.02434	0
20120600_E2D_38_c_000000010055_2	fefe_A	20120600_E2D_38	0.0332014	0	0.0251332	0.062667	0	0.0748989	0.0286876	0	0.0069106	0.0226566	0	0	0.00592222	0.0175215	0	0.0714841	0	0.0856279	0.0597681	0.0509776	0.0579891	0	0.0500911	0.0527478	0.0300482	0
20120600_E2D_38_c_000000010129_24	nife_4g	20120600_E2D_38	0.0327945	0.00815993	0	0	0	0	0	0.0127721	0	0.0124327	0	0	0	0.0576892	0	0	0	0	0	0.0209803	0.0347142	0	0	0	0	0.0297082
20120600_E2D_38_c_000000010168_27	fefe_A	20120600_E2D_38	0.0557972	0.0462783	0.029332	0	0	0.0349646	0.00535684	0.0144872	0	0.0352555	0.0109318	0.0225208	0.0110585	0	0	0.0133482	0	0.0420771	0	0	0.0344537	0.0667783	0.0334054	0.03078	0	0.0168487
20120600_E2D_38_c_000000010179_2	fefe_C3	20120600_E2D_38	0.0116972	0	0.0221367	0	0.0423654	0	0	0.0478336	0.0182601	0.0266071	0	0.0265567	0	0	0	0.0251846	0	0	0	0.0224499	0	0	0.0945407	0	0.0220547	0
20120600_E2D_38_c_000000010241_3	fefe_C3	20120600_E2D_38	0.0108409	0	0.0102581	0	0	0.00611398	0	0	0	0.00616484	0.0143367	0	0	0	0.00470792	0.075858	0.011133	0	0	0.0104032	0	0	0.0116827	0.0269112	0	0
20120600_E2D_38_c_000000010252_19	nife_1f	20120600_E2D_38	0	0	0.034705	0	0	0.0330955	0	0.0514227	0	0	0	0	0	0	0	0.02369	0.022599	0	0	0.00938559	0.0524119	0	0.0158098	0.0437018	0	0
20120600_E2D_39_c_000000013456_3	nife_4e	20120600_E2D_39	0	0	0	0	0	0	0	0	0	0	0	0	0	0	0.0944191	0	0	0	0	0	0	0	0	0	0	0
20120600_E2D_47_c_000000019241_6	nife_3d	20120600_E2D_47	0.00775574	0	0.0220164	0	0	0	0	0	0	0	0	0	0	0	0	0.0250477	0	0	0	0.0744262	0	0.00596706	0.0250738	0	0	0
20120600_E2D_47_c_000000019681_11	nife_2b	20120600_E2D_47	0.00807491	0	0	0	0	0	0	0	0.0504218	0	0	0	0	0.0355117	0	0.0608497	0	0	0	0	0	0	0	0	0	0
20120600_E2D_49_c_000000001214_21	nife_4c	20120600_E2D_49	0.0650454	0.445077	0.133355	0	0	0	0.0281012	0.0759976	0	0	0	0.00984506	0.0870173	0	0	0	0	0.0294307	0	0	0.00860662	0.108429	0	0	0	0.0220965
20120600_E2D_49_c_000000001260_1	nife_2b	20120600_E2D_49	0.154504	0.0461325	0.0365495	0	0	0.0348545	0.0333748	0.0270779	0	0.0439306	0.0136217	0	0.0137796	0	0	0.0665308	0	0	0	0	0	0.041605	0	0.0230123	0.0407839	0.0209946
20120600_E2D_49_c_000000001260_8	nife_1d	20120600_E2D_49	0.18968	0.190412	0.0433234	0	0	0	0	0.0305679	0.0136139	0.0148778	0	0	0	0	0	0.133782	0	0	0	0	0.015578	0	0	0.0259783	0.0295974	0
20120600_E2D_49_c_000000001283_7	nife_1e	20120600_E2D_49	0.0741726	0.196301	0.13399	0.031818	0.0300578	0	0	0.0630267	0	0	0	0	0	0	0	0	0	0	0	0	0.0321195	0.21789	0.0363326	0	0.0406838	0.0641381
20120600_E2D_49_c_000000001285_3	nife_3d	20120600_E2D_49	0.0553848	0.419332	0.029947	0	0	0.00892444	0	0.055466	0	0.0359947	0	0	0.028226	0	0	0.0425878	0	0	0	0	0.0942216	0	0	0	0.0358034	0.0698832
20120600_E2D_57_c_000000020293_4	fefe_A	20120600_E2D_57	0.0200225	0	0.00631536	0	0	0	0	0	0	0.00759073	0	0	0	0.0058703	0	0.0790337	0	0	0	0	0.0105973	0	0	0.0132542	0	0.0226727
20120600_E2D_8_c_000000008296_4	fefe_A	20120600_E2D_8	0	0	0.00638047	0	0	0	0	0	0	0.015338	0	0	0	0	0	0	0	0	0	0	0	0	0	0	0	0
20120600_E2D_8_c_000000008478_11	nife_4b	20120600_E2D_8	0	0	0.0395046	0	0	0	0	0	0	0	0	0	0	0	0	0	0	0	0	0	0	0	0	0	0	0
20120600_E2D_8_c_000000008478_3	fefe_A	20120600_E2D_8	0.00664028	0	0.0125666	0	0	0	0	0	0	0	0	0	0	0	0	0	0	0	0	0	0	0	0	0	0	0
20120600_E3D_1_c_000000012506_3	nife_1b	20120600_E3D_1	0	0	0	0.0331865	0	0.00793284	0.00607684	0	0.0219579	0.0159977	0.0248022	0.00638694	0	0	0.012217	0	0.00722251	0	0	0	0.011167	0.0378769	0	0	0.0212168	0.014335
20120600_E3D_13_c_000000013655_2	fefe_C3	20120600_E3D_13	0.0240025	0	0	0	0	0.0203052	0	0.007011	0	0.0272988	0.0317423	0	0	0	0	0	0	0.0651616	0	0	0	0	0	0	0	0
20120600_E3D_13_c_000000013708_2	fefe_A	20120600_E3D_13	0.0792809	0.0443851	0.0125031	0	0	0.0447124	0.0228342	0.00771918	0.0412542	0.0375703	0.0232991	0.0359991	0	0	0	0	0	0	0.0169903	0	0	0	0	0.0459212	0	0
20120600_E3D_13_c_000000013759_13	fefe_C3	20120600_E3D_13	0.0289838	0	0	0.0437651	0.02261	0	0	0	0.0422292	0.0263713	0.122656	0.0210571	0.0206796	0.0203943	0.020139	0.0312017	0.0178589	0	0	0	0.0552247	0	0	0	0.00437185	0
20120600_E3D_13_c_000000013764_7	fefe_A	20120600_E3D_13	0	0	0.0311008	0.0248149	0.0366283	0.0222438	0.0170396	0.0153608	0.0342058	0.0149526	0.092728	0.0656667	0	0	0.0456755	0	0	0	0.0591674	0.0462598	0.020875	0	0.00708395	0.0391632	0	0
20120600_E3D_13_c_000000013811_10	nife_1d	20120600_E3D_13	0.0341847	0	0.0258776	0	0.0419055	0	0.0354447	0	0	0.00777587	0	0.0434624	0.00609761	0	0	0.0147202	0.00702118	0	0	0	0	0.0631219	0	0.0407325	0	0
20120600_E3D_17_c_000000018923_4	fefe_C3	20120600_E3D_17	0.066328	0.173289	0.0523018	0.0208655	0	0.0187036	0	0.00645802	0	0.0062864	0	0	0	0.024308	0.0912142	0.0297515	0	0	0	0	0.0570461	0.0212629	0.0893476	0	0.0583611	0
20120600_E3D_2_c_000000019249_13	nife_1d	20120600_E3D_2	0.0215627	0	0.0714121	0.0305243	0.0240298	0.0121608	0	0	0	0.0245239	0	0.0489549	0	0	0	0	0	0	0	0	0	0.107833	0	0	0	0
20120600_E3D_2_c_000000019267_8	nife_3d	20120600_E3D_2	0.0312702	0	0.0369864	0	0	0	0	0	0	0.0266734	0.0137845	0.0141989	0	0.0275039	0	0.00841575	0	0	0	0	0	0.186453	0	0	0	0
20120600_E3D_20_c_000000007855_12	nife_4g	20120600_E3D_20	0	0	0.0413753	0	0	0	0.0472267	0	0	0	0	0	0	0	0.0664616	0	0	0	0	0	0	0	0.0471211	0	0	0
20120600_E3D_25_c_000000016587_2	fefe_A	20120600_E3D_25	0.00664028	0.0545238	0.0062833	0.0188001	0.00370001	0	0.0114751	0	0	0.00755219	0.0234173	0.0120606	0.0118444	0	0	0.114375	0	0	0.0512298	0	0.0316304	0	0	0	0	0
20120600_E3D_25_c_000000016587_4	fefe_C3	20120600_E3D_25	0.0173263	0.0129334	0.00819742	0.0572303	0.0820619	0	0.0299415	0	0	0	0	0	0.0309053	0.00761973	0	0.00932607	0	0	0	0.0498804	0	0	0	0	0	0.0176577
20120600_E3D_25_c_000000016691_6	nife_4g	20120600_E3D_25	0.0327945	0.0897592	0	0	0	0	0.00944535	0	0.022753	0	0	0	0	0	0	0.047072	0	0	0	0	0	0	0	0	0	0
20120600_E3D_25_c_000000016850_6	fefe_A	20120600_E3D_25	0.0485994	0	0.0402384	0.0229326	0	0	0.0104981	0.0141956	0	0.0414552	0	0.0110338	0	0	0	0.0065398	0	0	0	0.0388645	0	0	0.0458264	0.0180963	0.0183266	0.00412742
20120600_E3D_25_c_000000016881_3	nife_3c	20120600_E3D_25	0.016018	0.161417	0.0151569	0.204077	0.236521	0.0180674	0.262966	0.0935753	0.391747	0.227722	0.564884	0.218199	0.164287	0.316996	0	0.163815	0	0	0.0514911	0.0256188	0.0317918	0.061619	0.0949394	0.0238576	0	0.0272073
20120600_E3D_27_c_000000013371_11	nife_3c	20120600_E3D_27	0.0395605	0	0.00748676	0	0.0264521	0	0	0	0	0	0	0.0502972	0	0	0	0	0	0	0	0	0	0.0547862	0.0341058	0	0	0
20120600_E3D_27_c_000000013371_5	fefe_A	20120600_E3D_27	0.0259465	0.0387361	0.0552411	0.0857036	0.0975886	0.0585325	0.112095	0.00757883	0.0607562	0.0811518	0	0.00589077	0.0231407	0.0513482	0.123947	0.0349149	0.113244	0	0.11677	0.0788467	0.154492	0	0.0419417	0.0837317	0	0.0396641
20120600_E3D_27_c_000000013371_9	fefe_A	20120600_E3D_27	0.014206	0	0.0369663	0	0	0	0	0.00829899	0	0	0	0	0.0380094	0	0.0246771	0	0	0	0	0.0136325	0.0394736	0	0.0191363	0.0282117	0.0348205	0.0217166
20120600_E3D_29_c_000000022902_13	fefe_A	20120600_E3D_29	0.0660674	0	0.0625157	0.0249402	0	0	0.0114171	0.0231575	0.0343785	0.0225422	0.0698972	0	0	0.0464881	0.0229531	0.0142246	0	0	0	0	0.0419609	0	0.00711973	0.0328009	0.00498273	0.0493762
20120600_E3D_29_c_000000022906_8	fefe_C3	20120600_E3D_29	0.0120012	0	0.0681364	0	0	0	0	0	0.0124898	0.0341234	0	0.0163482	0.0107035	0	0.0469064	0	0	0	0	0	0.0333474	0.0369337	0	0.017875	0.0362048	0
20120600_E3D_29_c_000000022987_10	fefe_A	20120600_E3D_29	0.0396405	0	0.0250063	0	0.0662639	0.0894247	0.0228342	0	0.0068757	0.0901686	0	0	0.00589231	0	0.0516444	0.0568984	0.0949869	0.0313878	0	0	0.0419609	0.147408	0	0.0328009	0	0.0359099
20120600_E3D_29_c_000000023004_20	fefe_C3	20120600_E3D_29	0.126984	0	0.0457742	0	0.0134774	0.0272821	0.0208991	0.0565201	0.0629301	0.0275091	0	0.0109828	0.0431437	0	0	0.0650957	0	0	0	0.0154739	0.139218	0	0.0260655	0	0.0136814	0.127359
20120600_E3D_3_c_000000015994_7	fefe_A	20120600_E3D_3	0	0	0	0	0	0	0	0	0	0	0	0	0	0	0.0291327	0.0288869	0	0	0	0	0	0	0	0	0	0
20120600_E3D_30_c_000000006385_8	nife_4b	20120600_E3D_30	0.0140157	0.0418488	0	0	0	0	0	0	0	0	0	0.0254565	0	0	0	0.0452647	0	0	0	0	0	0.0754833	0.052864	0.0347924	0	0
20120600_E3D_30_c_000000006607_11	nife_3d	20120600_E3D_30	0.0247857	0	0.00781775	0	0	0.018638	0	0	0	0	0	0	0.0294739	0	0	0.0889412	0	0	0.074364	0.0317134	0.0131183	0	0.115744	0	0	0.0224532
20120600_E3D_33_c_000000015597_10	nife_2a	20120600_E3D_33	0	0	0.0207841	0.0207292	0	0	0.00632627	0	0	0	0	0.00664909	0	0	0	0.0157638	0	0	0	0	0.017438	0	0	0.0145401	0	0
20120600_E3D_33_c_000000015666_1	nife_4g	20120600_E3D_33	0.0543546	0	0.020573	0	0	0	0	0	0	0	0	0	0	0	0	0	0	0	0	0	0	0	0	0	0	0
20120600_E3D_36_c_000000018528_3	nife_3c	20120600_E3D_36	0.0321673	0	0.0228285	0.00758938	0.00896192	0	0.013897	0.0281877	0.0836919	0.0274386	0.0567199	0	0	0	0.0279388	0	0.0495511	0	0.0413617	0.0514476	0	0.0556844	0.0953285	0.063881	0	0
20120600_E3D_36_c_000000018534_9	nife_4g	20120600_E3D_36	0	0	0	0.0211233	0.00831448	0.0336618	0	0.0435855	0.0621166	0.0169709	0	0.040653	0	0	0	0	0.0153238	0	0	0	0.0177696	0	0	0	0	0.0253452
20120600_E3D_36_c_000000018662_9	nife_3d	20120600_E3D_36	0	0	0.0311399	0	0	0.00927992	0.0426526	0.00961256	0	0	0	0	0	0	0	0.00885683	0	0	0	0	0	0	0	0	0	0.0726668
20120600_E3D_37_c_000000000022_4	nife_4c	20120600_E3D_37	0.0867272	0.234677	0.0718067	0.030693	0.0241625	0.0489119	0	0	0	0	0	0	0	0	0	0.0933637	0	0	0	0	0.0430331	0.0417035	0	0	0	0.088386
20120600_E3D_37_c_000000000121_5	nife_3d	20120600_E3D_37	0.111898	0.137223	0.045378	0	0	0	0.0483425	0	0	0.0636322	0	0.014517	0.0285135	0	0	0.0430215	0	0	0	0.0511333	0	0.0860909	0.103359	0	0	0.00543037
20120600_E3D_38_c_000000018126_61	fefe_A	20120600_E3D_38	0	0	0.00669087	0	0	0	0	0	0.00735886	0	0.0124682	0.0192644	0	0	0.0061415	0	0	0	0	0	0	0	0	0	0	0
20120600_E3D_38_c_000000018196_32	fefe_C3	20120600_E3D_38	0.0120012	0	0	0	0.0434667	0	0	0	0	0.00682469	0	0.0163482	0	0	0	0	0	0	0	0	0	0	0	0	0	0
20120600_E3D_41_c_000000011556_11	fefe_A	20120600_E3D_41	0.0730431	0	0.100533	0	0	0	0	0.0543085	0	0.0830741	0	0.0361819	0	0	0	0.150117	0	0	0	0	0.137065	0.13283	0.057247	0	0.0450722	0.0180461
20120600_E3D_41_c_000000011556_9	fefe_C3	20120600_E3D_41	0.0583121	0	0.0275886	0	0	0.0263092	0	0.0204392	0	0.0530561	0	0	0	0	0	0.0941614	0	0	0	0	0.1574	0.224319	0.0565558	0	0.00879567	0.0515038
20120600_E3D_42_c_000000016968_10	fefe_A	20120600_E3D_42	0	0	0.0129614	0	0	0	0	0	0	0	0	0	0	0	0	0	0	0	0	0	0.016312	0	0	0	0	0
20120600_E3D_42_c_000000016968_11	fefe_C3	20120600_E3D_42	0.00596414	0	0	0	0	0.0470907	0	0	0	0	0	0	0	0	0	0.0642053	0	0	0	0	0	0	0	0	0	0
20120600_E3D_42_c_000000016992_25	fefe_A	20120600_E3D_42	0	0	0	0	0	0	0	0	0	0	0	0	0	0	0	0.0198343	0.0315349	0	0	0	0	0	0	0	0	0
20120600_E3D_45_c_000000003414_35	nife_3c	20120600_E3D_45	0	0	0.00748676	0.0149339	0.0352695	0	0	0	0	0.107984	0.0906832	0	0	0	0	0.00851756	0.024376	0	0	0	0	0.0182621	0	0	0	0
20120600_E3D_46_c_000000015850_7	nife_4g	20120600_E3D_46	0.0216221	0	0	0	0	0	0	0	0	0	0.13344	0	0	0	0	0	0	0	0	0.0691638	0	0.00831772	0	0	0	0
20120600_E3D_46_c_000000015904_4	nife_1d	20120600_E3D_46	0	0	0	0.0389172	0.0268073	0	0.0296925	0	0	0	0	0	0	0	0	0.0147976	0	0	0	0	0	0	0	0	0	0
20120600_E3D_46_c_000000015909_52	nife_4g	20120600_E3D_46	0	0.0162294	0.0308595	0.123112	0	0	0	0	0	0	0	0	0	0	0	0.0819196	0	0	0	0	0.0258914	0	0	0	0	0
20120600_E3D_48_c_000000000751_22	nife_1f	20120600_E3D_48	0.0276367	0	0.0196132	0	0	0	0	0	0	0	0	0	0	0	0	0	0	0	0	0.0397813	0.0713076	0.0106314	0.081902	0.0274419	0	0
20120600_E3D_48_c_000000000754_29	nife_4e	20120600_E3D_48	0.0325227	0	0.0615486	0	0	0.0733678	0	0.0633314	0	0	0	0	0	0	0	0.0233409	0	0	0	0	0	0	0.0467306	0.0538224	0	0
20120600_E3D_49_c_000000000949_2	nife_4g	20120600_E3D_49	0.0655889	0	0	0	0	0	0	0	0	0.0124327	0	0	0	0	0	0.0941439	0	0	0	0	0	0.0672831	0	0	0	0.0222812
20120600_E3D_49_c_000000000955_2	fefe_A	20120600_E3D_49	0.0122256	0	0.00578416	0.0576888	0	0	0	0	0.050893	0	0	0.00555127	0	0	0	0	0	0	0	0.0312853	0	0	0	0.0182091	0	0
20120600_E3D_49_c_000000001060_2	fefe_C3	20120600_E3D_49	0	0	0.00553417	0	0	0	0	0.00683337	0.0365201	0.0133036	0	0	0	0	0	0.0188884	0	0	0	0	0	0	0	0	0	0
20120600_E3D_50_c_000000012258_3	fefe_C3	20120600_E3D_50	0	0	0.0476081	0	0	0	0	0	0	0	0	0	0	0	0	0	0.0129172	0	0	0	0.0649082	0	0.0813292	0	0	0
20120600_E3D_50_c_000000012258_7	fefe_C3	20120600_E3D_50	0.00594607	0	0.0225056	0	0	0	0	0	0	0	0	0	0	0	0	0.0192032	0	0	0	0.015216	0.0613678	0	0	0.0118083	0	0
20120600_E3D_50_c_000000012324_4	fefe_A	20120600_E3D_50	0.007103	0	0.0100817	0	0.00593676	0	0	0	0	0	0	0	0	0	0.0123386	0	0	0	0	0	0.0338345	0.019127	0	0.0211588	0.0187495	0
20120600_E3D_50_c_000000012324_6	nife_3c	20120600_E3D_50	0.00804181	0	0	0	0	0	0	0	0	0	0	0.0292124	0	0	0	0	0	0	0	0	0	0	0.0346649	0	0.0485204	0
20120600_E3D_50_c_000000012390_2	fefe_A	20120600_E3D_50	0.051893	0	0.0184137	0	0.0108432	0	0.0112095	0.0378941	0.00675069	0.00737743	0.0285943	0	0	0.0342321	0	0	0.0266457	0	0.0166814	0	0	0	0.0209708	0.0193227	0.0440292	0.0220356
20120600_E3D_8_c_000000021914_4	nife_3d	20120600_E3D_8	0.0313326	0	0.0296482	0.110887	0	0.00883537	0	0.00915208	0	0.0178178	0	0.0213408	0.0279444	0	0	0	0	0	0.0201442	0	0.0124375	0.0241064	0.0928549	0.0155559	0.0531691	0
20120600_E3D_8_c_000000022101_1	nife_1d	20120600_E3D_8	0.137583	0	0.0309969	0	0	0.0738985	0	0.0153095	0	0.0372567	0	0.00594977	0	0	0	0.0634764	0	0	0	0	0.00520133	0.0100812	0.0776633	0.0520433	0.0197646	0.0311589
20120600_S1D_7_c_000000003600_17	nife_4g	20120600_S1D_7	0	0	0	0	0	0	0	0	0	0	0	0	0	0	0	0	0	0	0	0	0.0258914	0	0	0	0	0
20120600_S1D_7_c_000000003642_2	fefe_A	20120600_S1D_7	0	0	0	0	0	0	0	0	0	0	0	0	0	0	0	0.0376087	0	0	0	0	0	0	0	0	0	0
20120600_S2D_6_c_000000000102_14	nife_1d	20120600_S2D_6	0	0	0.00923739	0.0921298	0	0	0	0.0228119	0	0.0222057	0	0.0177309	0	0	0	0	0	0	0	0	0	0	0	0	0	0
20120600_S2D_6_c_000000000108_37	fefe_C2	20120600_S2D_6	0	0	0	0	0	0	0	0	0	0.0138829	0	0	0	0	0	0.0262812	0	0	0	0	0.024227	0.0469569	0	0	0	0.0497601
20120600_S2D_6_c_000000000112_6	nife_4g	20120600_S2D_6	0	0	0.0103438	0	0	0	0	0	0	0	0	0	0	0	0	0	0	0	0	0.0559475	0.0781068	0	0	0	0	0
20120700_E1D_7_c_000000002060_3	nife_3b	20120700_E1D_7	0.00906329	0	0	0	0	0	0	0	0	0	0	0	0	0	0	0	0	0	0	0	0	0.139461	0.019534	0	0	0
20120700_E2D_2_c_000000001387_4	nife_3b	20120700_E2D_2	0.0275075	0.109511	0	0	0	0.0103423	0	0.0214261	0	0	0	0.0166538	0	0	0	0	0	0	0	0	0	0	0	0	0.0138306	0
20120700_E3X_7_c_000000001461_8	nife_1b	20120700_E3X_7	0	0	0	0	0	0	0	0	0	0.00980955	0	0	0	0	0.0299651	0	0.132862	0	0.0887232	0	0	0.0132718	0	0	0	0
20120700_P3D_1_c_000000085246_2	fefe_C3	20120700_P3D_1	0	0	0.00633691	0	0	0	0	0	0	0	0	0	0	0	0	0	0	0	0	0	0	0	0	0	0.0252538	0
20120700_P3D_102_c_000000058472_13	nife_3c	20120700_P3D_102	0	0.0471536	0	0	0	0	0	0	0	0	0	0	0	0	0	0	0	0	0	0.0808256	0	0	0	0	0	0
20120700_P3D_102_c_000000058472_48	nife_3d	20120700_P3D_102	0	0	0.0314698	0.0235399	0.00463286	0.0281347	0	0	0	0.0189125	0	0	0	0	0.0288859	0	0	0	0	0	0	0	0.06272	0	0	0
20120700_P3D_108_c_000000016896_21	nife_3d	20120700_P3D_108	0	0.0123604	0.0156685	0	0.00922661	0.00933866	0.0429225	0	0	0	0	0.0150376	0	0.0218464	0	0	0	0	0	0	0	0	0	0	0	0
20120700_P3D_108_c_000000016896_45	nife_3d	20120700_P3D_108	0	0	0	0	0.00461331	0	0	0	0	0.00941634	0	0.0075188	0	0	0	0	0	0	0	0.00529672	0	0	0	0	0	0
20120700_P3D_108_c_000000016924_9	nife_4e	20120700_P3D_108	0	0	0	0	0	0	0.00936707	0	0	0.0246594	0	0	0	0	0	0.0583523	0	0	0	0	0	0	0	0	0	0
20120700_P3D_138_c_000000007612_2	fefe_A	20120700_P3D_138	0.00611278	0	0.0173525	0	0	0	0.0369722	0	0	0	0.00538927	0	0	0.0215062	0	0.0592249	0.012555	0	0	0	0	0	0.00658742	0	0	0
20120700_P3D_142_c_000000082195_21	nife_4b	20120700_P3D_142	0.00694585	0	0.00657244	0	0	0	0	0	0	0	0	0	0	0	0	0	0	0	0	0	0	0	0	0	0	0
20120700_P3D_35_c_000000022327_9	nife_3c	20120700_P3D_35	0	0	0	0	0	0	0	0	0	0	0	0	0	0	0	0	0	0	0	0	0	0	0	0	0	0.0410202
20120700_P3D_35_c_000000022498_1	nife_3d	20120700_P3D_35	0	0	0	0	0	0	0	0	0	0	0	0	0	0	0	0	0	0	0	0	0	0	0	0	0.0561977	0
20120700_P3D_35_c_000000022498_10	nife_1f	20120700_P3D_35	0	0	0	0	0	0	0	0	0	0	0	0	0	0	0	0	0	0	0	0	0	0	0	0	0	0.0466955
20120700_P3D_61_c_000000034090_50	nife_3c	20120700_P3D_61	0.0162838	0	0.0231126	0	0.0226837	0	0	0	0	0	0	0	0	0	0	0	0	0	0	0	0	0	0	0	0	0
20120700_P3D_62_c_000000087041_21	nife_3d	20120700_P3D_62	0	0	0.00751707	0.0224916	0.00885307	0	0.0274565	0.0464088	0	0	0.0210116	0.0144288	0	0	0	0.0427602	0.130531	0.0107833	0	0.0406582	0.00630687	0	0	0	0.00599138	0
20120700_P3D_62_c_000000087205_6	nife_1f	20120700_P3D_62	0.145605	0.300187	0.177142	0.229022	0.193172	0.148594	0.149774	0.137718	0.194828	0.220802	0.0672421	0.163713	0.0123676	0.128068	0.114421	0.500098	0.00712042	0.0282348	0	0.0709723	0.0440367	0.240053	0.112079	0.0757318	0.0418338	0.150746
20120700_P3D_62_c_000000087209_28	nife_1f	20120700_P3D_62	0.243313	0.369106	0.386197	0.451841	0.376114	0.212473	0.203453	0.23843	0.24505	0.223167	0.228354	0.249474	0.238002	0.0483243	0.374938	0.245033	0.789911	0.106539	0.494521	0.441873	0.243016	0.0845413	0.532869	0.51437	0.384767	0.287962
20120700_P3D_62_c_000000087298_15	fefe_C3	20120700_P3D_62	0.0135558	0.0252972	0.0192406	0.0255863	0.0037767	0	0	0.0475149	0.042323	0.0308349	0	0	0	0	0	0.0510759	0	0	0	0.026017	0	0	0.0146084	0	0.00511182	0
20120700_P3D_90_c_000000066504_8	nife_3c	20120700_P3D_90	0	0	0	0	0	0	0.0136729	0	0	0	0	0	0	0	0	0	0	0	0	0	0	0	0	0	0	0.0268781
20120700_P3D_91_c_000000068324_5	nife_3d	20120700_P3D_91	0	0	0	0.0854084	0	0	0.0142175	0	0	0	0	0	0	0	0	0	0	0	0	0	0	0	0	0	0	0
20120700_P3D_99_c_000000085986_17	nife_3c	20120700_P3D_99	0	0	0	0.0536756	0	0	0	0.0379726	0.0253675	0.0277227	0	0.0295148	0	0	0	0.00874681	0.025032	0.0110289	0	0	0	0	0	0	0	0
20120700_S1D_114_c_000000037710_42	nife_1d	20120700_S1D_114	0	0	0	0	0	0	0	0	0	0	0	0	0	0	0	0.0369939	0	0	0	0	0	0	0	0	0	0
20120700_S1D_6_c_000000064628_4	nife_1c	20120700_S1D_6	0	0	0	0	0	0	0	0	0	0	0	0	0	0	0	0	0	0.0434263	0	0	0	0	0	0	0	0
20120700_S1D_63_c_000000029694_12	nife_1c	20120700_S1D_63	0	0	0	0	0	0	0	0	0	0	0	0	0	0	0	0.0295952	0.134103	0	0	0	0	0	0	0	0	0
20120700_S1D_67_c_000000013476_6	fefe_C3	20120700_S1D_67	0	0	0	0	0	0	0	0	0	0	0	0	0	0	0	0	0	0	0	0	0	0	0.0216878	0	0	0
20120700_S1D_67_c_000000013853_3	fefe_A	20120700_S1D_67	0	0.0526574	0.00351318	0	0	0.0293147	0.0352882	0	0	0.00844531	0	0	0	0	0.058045	0	0.0419411	0	0	0	0.00294758	0	0	0	0	0
20120700_S1D_70_c_000000025348_72	nife_4g	20120700_S1D_70	0	0	0	0	0	0	0	0	0	0	0	0	0	0	0	0.048467	0	0	0	0	0	0	0	0	0	0
20120700_S1D_74_c_000000032603_4	nife_3d	20120700_S1D_74	0	0	0	0	0	0	0	0	0	0	0	0	0	0	0	0	0	0	0	0	0.0522532	0	0	0	0	0
20120700_S1D_74_c_000000032606_13	fefe_C3	20120700_S1D_74	0	0	0	0	0	0	0.028834	0	0	0	0	0	0	0	0	0	0	0	0	0	0	0	0	0	0	0
20120700_S1D_74_c_000000033127_5	nife_4e	20120700_S1D_74	0	0	0.0103438	0	0	0	0	0	0	0	0	0	0	0	0	0	0	0	0	0	0	0	0	0	0	0
20120700_S1X_12_c_000000003670_100	nife_3b	20120700_S1X_12	0	0	0	0	0	0.0823539	0	0	0	0	0	0	0	0	0	0	0	0	0	0	0	0	0	0	0	0
20120800_E1D_15_c_000000006259_6	nife_3c	20120800_E1D_15	0	0	0	0	0	0	0	0	0	0	0	0	0	0.00676812	0	0	0	0	0	0	0	0	0.0165848	0.0305627	0	0.0418245
20120800_E1D_15_c_000000006331_9	fefe_A	20120800_E1D_15	0	0	0.00625157	0	0	0	0	0	0	0	0	0	0	0	0	0	0	0	0	0	0	0	0.0284789	0	0	0.0448874
20120800_E1D_18_c_000000006555_2	fefe_A	20120800_E1D_18	0.00571238	0	0	0	0	0	0.00987155	0	0	0	0	0	0	0	0	0	0	0	0	0.036545	0	0	0	0	0	0
20120800_E1D_7_c_000000004519_21	nife_3d	20120800_E1D_7	0	0	0.0389249	0	0	0	0	0	0	0	0	0	0	0	0	0	0	0	0	0	0	0	0	0	0	0
20120800_E1D_7_c_000000004603_7	fefe_A	20120800_E1D_7	0.0465115	0	0	0	0	0	0	0	0	0	0	0	0	0	0	0	0	0	0	0	0	0	0	0	0	0
20120800_E1D_8_c_000000002518_5	nife_4e	20120800_E1D_8	0.0109315	0	0	0.0618989	0	0	0	0	0	0	0	0	0	0	0	0	0	0	0	0	0.0347142	0	0	0	0	0
20120800_E1X_14_c_000000001367_1	nife_1c	20120800_E1X_14	0.042426	0	0.0133817	0	0	0	0	0	0	0	0	0	0	0	0	0	0	0	0	0	0	0	0	0	0	0
20120800_E1X_4_c_000000002514_4	nife_1b	20120800_E1X_4	0.00703298	0	0	0	0	0.00793284	0.00607684	0	0	0.095986	0.0124011	0.0255478	0.00627246	0	0	0.0681405	0.0216675	0.00477326	0.0180865	0	0.0055835	0	0.0303163	0.0349171	0.0106084	0.00955667
20120800_E1X_7_c_000000000536_2	fefe_C3	20120800_E1X_7	0.0333708	0.014946	0.00631536	0	0	0	0	0.0233938	0	0.00759073	0	0	0	0	0	0	0	0	0	0	0	0	0	0	0	0
20120800_E1X_7_c_000000000883_3	fefe_A	20120800_E1X_7	0.00570408	0	0.00539743	0	0	0	0	0	0	0.0259497	0	0.00518011	0	0	0	0	0	0	0	0	0	0.0438856	0	0	0	0
20120800_E2D_13_c_000000001995_3	nife_4g	20120800_E2D_13	0	0	0	0	0.0550808	0	0	0	0	0	0	0	0	0	0	0	0	0	0	0	0	0	0	0	0	0
20120800_E2D_13_c_000000002036_4	fefe_A	20120800_E2D_13	0.00662906	0	0.0125454	0	0	0	0	0	0	0	0	0	0	0	0	0	0	0	0	0.0127229	0	0.0102004	0	0	0	0
20120800_E2D_13_c_000000002102_2	fefe_A	20120800_E2D_13	0.0133031	0	0.0188819	0	0	0	0	0	0	0	0	0	0	0	0	0	0	0	0	0	0	0	0	0	0.0200661	0
20120800_E2D_13_c_000000002135_2	nife_1a	20120800_E2D_13	0.00766485	0	0	0	0	0	0.00662281	0	0	0	0	0	0	0	0	0	0	0	0	0	0.0547663	0	0	0.0152217	0	0
20120800_E2D_18_c_000000003146_3	nife_4e	20120800_E2D_18	0	0	0	0	0	0	0	0	0.0789756	0	0	0	0	0	0	0.0350114	0	0	0	0	0	0	0	0	0	0
20120800_E2D_2_c_000000003892_6	nife_1b	20120800_E2D_2	0	0	0.0199647	0	0	0.0237985	0.00607684	0	0	0	0.0124011	0.0127739	0.00627246	0.00618591	0	0.00757116	0.014445	0	0	0	0	0	0	0	0.026521	0.014335
20120800_E2D_4_c_000000006566_9	nife_3d	20120800_E2D_4	0	0	0	0	0	0	0	0	0	0	0	0	0	0	0	0	0	0	0	0	0	0	0.0873785	0	0	0
20120800_E2M_2_c_000000000774_3	fefe_A	20120800_E2M_2	0.00660674	0	0.0125031	0.00623505	0.00736265	0	0.0114171	0	0.0068757	0.0525984	0	0.0239994	0	0	0.0229531	0	0.0339239	0.00896794	0	0	0.00524511	0.0101661	0.0284789	0.00656017	0.0548101	0
20120800_E2M_2_c_000000000941_4	fefe_C3	20120800_E2M_2	0.0124782	0	0.0177111	0	0.0417178	0.0140748	0.0161727	0.0145793	0	0	0.00550065	0.005666	0	0	0.0216759	0	0	0	0	0	0	0	0	0	0	0
20120800_E2M_2_c_000000001035_2	fefe_A	20120800_E2M_2	0.00661788	0.0345799	0.0125242	0	0.00368753	0.00746463	0.00571818	0.00773219	0	0	0.0116692	0.0120199	0.00590224	0	0.00574794	0	0	0	0.0085095	0.0084676	0.0157619	0	0	0	0	0
20120800_E2X_5_c_000000001548_14	nife_3c	20120800_E2X_5	0.00831442	0.0248255	0.0157349	0.0706198	0.00463286	0.0281347	0	0	0.0259587	0.0189125	0	0	0	0.00731301	0.324966	0.0984572	0.39277	0.0507867	0.0534548	0.0159575	0.112214	0	0.01792	0.0330232	0	0
20120800_E2X_5_c_000000001628_7	nife_4g	20120800_E2X_5	0	0	0.0189461	0	0	0	0	0	0	0.0455444	0	0.0181832	0	0	0.0869523	0.0431093	0	0	0	0.0256188	0.00794795	0	0	0	0	0
20120800_E2X_6_c_000000002131_2	nife_3c	20120800_E2X_6	0.00804181	0.0360174	0.0532664	0.0683044	0.00896192	0	0.00694852	0	0	0.0182924	0	0.0146062	0	0	0.0349235	0.0779147	0	0	0	0.0205791	0	0.191802	0.0433312	0	0.0121301	0
20120800_E2X_6_c_000000002314_5	nife_4g	20120800_E2X_6	0.028284	0	0.0133817	0	0	0.00797572	0.0305485	0	0	0.0562945	0	0.0256859	0	0.0373161	0	0.0304484	0	0	0	0.0407132	0	0	0.0457202	0.0351058	0.0213315	0
20120800_E2X_6_c_000000002380_6	nife_4b	20120800_E2X_6	0.00699537	0.0261089	0.0529545	0.0858236	0.0506724	0.00789041	0.018133	0.0408662	0	0.0795606	0.030837	0.0508223	0.0187167	0.0553755	0	0.0150614	0	0	0	0	0.00555365	0.0645846	0.098001	0.0694607	0	0.066539
20120800_E3S_15_c_000000003958_15	fefe_A	20120800_E3S_15	0	0.0247	0	0	0	0	0	0	0	0	0	0	0	0	0	0	0	0	0.017019	0	0	0	0.0142635	0	0	0
20120800_E3S_15_c_000000003985_31	fefe_C3	20120800_E3S_15	0.0120012	0	0	0	0	0	0	0	0	0	0	0	0	0	0.0416946	0	0.0492986	0	0	0	0	0	0	0.0297916	0	0
20120800_E3S_6_c_000000003722_53	nife_3c	20120800_E3S_6	0	0	0	0	0	0	0.00685026	0	0	0.0450843	0	0	0	0	0	0	0	0	0	0	0	0	0	0	0.0597928	0
20120800_E3X_14_c_000000000278_26	nife_4g	20120800_E3X_14	0	0	0	0	0	0	0	0	0	0	0	0	0	0	0	0.0630554	0	0	0	0	0	0	0	0	0	0
20120800_E3X_14_c_000000000292_19	fefe_C3	20120800_E3X_14	0.00625902	0	0	0	0	0	0	0	0	0	0	0	0	0	0	0	0	0	0	0	0	0	0	0	0	0
20120800_E3X_22_c_000000002861_5	nife_4e	20120800_E3X_22	0	0.0404615	0.0205162	0	0	0	0	0	0	0	0.0477888	0.0393803	0	0	0.122406	0.0116705	0	0	0.111517	0	0	0	0	0	0	0
20120800_E3X_22_c_000000003216_12	nife_3d	20120800_E3X_22	0.0331173	0	0.0156685	0	0.0691996	0.00933866	0.00715375	0	0	0.0659144	0.0218982	0.075188	0	0.116514	0	0	0	0	0	0	0	0	0.0089222	0	0	0
20120800_E3X_3_c_000000002756_10	nife_1d	20120800_E3X_3	0.034066	0.00508579	0.0193408	0	0	0	0.0117739	0.0079604	0	0	0.0120136	0.0123747	0	0	0	0	0	0	0	0	0	0	0.0146844	0	0	0
20120800_E3X_6_c_000000001102_74	fefe_A	20120800_E3X_6	0	0	0	0	0	0	0	0	0	0	0	0	0	0	0.0747233	0	0	0	0	0	0	0	0	0	0	0
20130700_C1D_10_c_000000005562_44	nife_4f	20130700_C1D_10	0.00725398	0	0.0343201	0	0	0	0.0062678	0.0339016	0	0	0	0.0527011	0.0194087	0.0382818	0	0	0	0	0	0.0092815	0.0115179	0	0	0	0.0109418	0
20130700_C1D_10_c_000000005597_25	nife_3d	20130700_C1D_10	0.0164201	0	0	0	0.0274482	0	0	0.00959245	0.05981	0	0.0579065	0	0.00732224	0.0288848	0	0.0088383	0	0	0	0	0	0	0	0	0	0
20130700_C1D_10_c_000000005721_3	fefe_C3	20130700_C1D_10	0	0	0	0	0	0	0.0296578	0	0	0.019519	0	0.0207808	0.00510208	0.0553486	0	0	0	0	0	0	0	0	0	0.0170412	0	0
20130700_C1D_10_c_000000005793_12	fefe_B	20130700_C1D_10	0	0	0	0	0.0205905	0.0583534	0	0	0	0.0336222	0.039095	0.0604053	0.0263656	0.0975067	0	0	0	0	0	0	0	0	0	0	0	0
20130700_C1D_10_c_000000005836_4	fefe_A	20130700_C1D_10	0	0	0	0	0	0	0	0.00811538	0	0	0.0489899	0.0252312	0.0557527	0.067202	0	0	0	0	0	0	0	0	0	0	0	0
20130700_C1D_13_c_000000003408_15	fefe_A	20130700_C1D_13	0	0.076586	0.0364062	0	0	0.0144658	0.00554065	0.0374607	0.0533878	0	0.00565345	0.0116468	0.017157	0.0507609	0	0	0	0	0	0	0.0305451	0	0.0621929	0	0	0
20130700_C1D_13_c_000000003434_12	nife_3d	20130700_C1D_13	0.0656804	0	0.0155374	0	0	0	0.00709389	0	0	0.0280126	0	0	0	0	0	0	0	0	0	0	0	0	0.0442377	0	0	0
20130700_C1D_14_c_000000003002_10	fefe_A	20130700_C1D_14	0.24569	0.0247835	0.138233	0.106534	0.0814003	0.0449393	0.189338	0.13965	0.034553	0.105731	0.0585433	0.0844243	0	0.035043	0.213394	0.0500389	0.0272769	0.0630942	0.145151	0.0934588	0.0948912	0.00510885	0.114494	0.0263739	0.0350562	0.0225576
20130700_C1D_14_c_000000003236_2	fefe_C3	20130700_C1D_14	0.0615813	0.0208945	0.0900547	0.0686834	0	0.075775	0.0870696	0	0.0233048	0.0636711	0.0839066	0.0965968	0	0.00984804	0.0145871	0.096427	0.0517424	0.0151982	0.0359924	0	0.0488895	0.00430718	0.150825	0.0611472	0.0379996	0.0342323
20130700_C1D_14_c_000000003236_6	fefe_A	20130700_C1D_14	0.103917	0.0136889	0.0578416	0.0346133	0.00681217	0.068949	0.184861	0.0357102	0.254465	0.159902	0.0862283	0.0777177	0.0109035	0	0.0477831	0.190836	0.194603	0.0829744	0.01572	0.17989	0.0436766	0.00940602	0.329371	0.0667666	0.0276612	0.0415313
20130700_C1D_19_c_000000001670_2	fefe_A	20130700_C1D_19	0.0199885	0	0.0882649	0	0.0111377	0	0.00575701	0.0233541	0	0	0	0.00605079	0.0118847	0.0410224	0	0	0	0	0	0	0.0105793	0	0.00718017	0	0.0552754	0.0316879
20130700_C1D_19_c_000000001788_3	nife_4e	20130700_C1D_19	0	0.0170811	0	0	0.0382514	0	0.00988594	0.0133679	0	0.0520507	0.0100872	0.0623425	0	0	0	0	0	0	0	0	0	0	0	0.0795254	0	0
20130700_C1D_3_c_000000005296_7	fefe_C1	20130700_C1D_3	0.0339042	0	0	0	0	0	0	0	0	0.0674804	0	0	0	0	0.309197	0.0273739	0.00870445	0	0	0	0.0874789	0	0.100476	0.058914	0	0
20130700_C1D_3_c_000000005433_52	fefe_A	20130700_C1D_3	0.026427	0.0394534	0	0	0	0	0.0171257	0	0.0756327	0	0.0116495	0.0119997	0	0	0.223792	0.0213369	0.413872	0	0	0	0.0314707	0.0355813	0	0	0	0.0134662
20130700_C1D_3_c_000000005487_3	fefe_C3	20130700_C1D_3	0	0	0.0177111	0	0	0	0.0269545	0	0.0259724	0	0	0.016998	0	0	0.178826	0	0.00640725	0	0	0.0199574	0.0544858	0	0.0201707	0	0	0
20130700_C1D_3_c_000000005500_4	fefe_C3	20130700_C1D_3	0.00600062	0	0	0	0	0	0	0	0	0	0.0264519	0.00544941	0	0	0	0.0452186	0.0123246	0	0	0	0	0	0	0	0	0
20130700_C1D_5_c_000000006164_7	nife_3d	20130700_C1D_5	0	0	0	0	0.0091494	0.0277815	0	0	0	0	0	0	0	0	0	0	0	0	0	0	0	0	0	0	0	0
20130700_C1D_5_c_000000006223_11	fefe_A	20130700_C1D_5	0	0	0	0	0	0	0.00627941	0.0594377	0	0.0413273	0	0	0	0.0511369	0	0	0	0	0	0	0	0	0	0	0	0
20130700_C1D_5_c_000000006223_9	fefe_C3	20130700_C1D_5	0	0	0.0217797	0	0	0	0.00497196	0	0	0.0065445	0	0.0470311	0	0.0202448	0	0	0	0	0	0	0	0	0.0248042	0	0	0
20130700_C1D_5_c_000000006515_8	fefe_C3	20130700_C1D_5	0.00581393	0	0.0110028	0	0	0	0.0401882	0	0	0	0	0	0	0	0	0	0	0	0	0	0	0	0	0	0	0
20130700_C1D_6_c_000000000409_11	nife_3d	20130700_C1D_6	0.0413095	0	0.0547242	0.0545796	0.00920719	0.037276	0.0999417	0.00965303	0.0429912	0.21612	0.225805	0.142557	0.00736848	0.079935	0	0	0	0	0	0	0.0524732	0.0508519	0.115744	0	0.00623104	0.0280664
20130700_C1D_8_c_000000002564_8	nife_1d	20130700_C1D_8	0	0	0	0	0.0341673	0	0	0	0	0	0	0	0	0	0	0	0	0	0	0	0.010818	0	0	0	0	0
20130700_C1D_8_c_000000002589_4	nife_3c	20130700_C1D_8	0.00769491	0	0.0436874	0	0	0	0	0.00899057	0	0	0	0	0	0	0	0	0	0	0	0	0	0	0	0	0	0
20130700_C1D_9_c_000000003868_2	fefe_A	20130700_C1D_9	0.00664028	0	0	0	0	0	0	0	0	0	0	0	0.0118444	0	0	0	0	0	0	0.0212406	0	0	0	0	0	0
20130700_C1D_9_c_000000004079_8	nife_4e	20130700_C1D_9	0.0327945	0	0	0	0	0	0	0	0	0	0	0	0	0	0	0	0	0	0	0	0	0.00841039	0.0117803	0	0.0494665	0
20130700_C1D_9_c_000000004115_3	nife_1d	20130700_C1D_9	0.0309496	0	0.0234286	0.0116833	0	0	0	0	0	0	0	0	0	0.0435551	0	0	0	0	0	0.00396001	0	0	0	0	0	0
20130700_C1M_6_c_000000002972_9	nife_4e	20130700_C1M_6	0.162613	0	0.143613	0.184158	0.0120813	0	0.103038	0.0506651	0	0.0616484	0.0382311	0.00984506	0	0	0	0.0350114	0	0	0	0.0970967	0.0172132	0.0250221	0.035048	0	0.0981131	0
20130700_C1X_15_c_000000005789_9	fefe_C3	20130700_C1X_15	0	0	0.0595448	0	0	0	0	0	0	0	0	0	0	0.0201268	0	0	0	0	0	0	0	0.00440136	0	0.0170412	0	0.0194338
20130700_C1Y_4_c_000000000713_2	fefe_A	20130700_C1Y_4	0.0195568	0	0.0370109	0	0	0	0	0	0	0.0222426	0	0	0	0	0	0	0	0	0	0.00834101	0	0	0	0	0	0
20130700_C2D_3_c_000000000105_6	nife_4g	20130700_C2D_3	0.0109011	0.113922	0.113466	0	0	0	0.0376764	0	0.102104	0	0	0.0593986	0	0	0	0	0	0	0	0	0.0519266	0	0	0	0.032886	0
20130700_C2D_5_c_000000001542_4	nife_3d	20130700_C2D_5	0.0332577	0	0.0236023	0	0	0	0	0	0	0	0	0	0.0148306	0	0	0	0.0512308	0	0	0.0531916	0	0	0	0.0412791	0	0
20130700_C2D_5_c_000000001567_52	nife_3c	20130700_C2D_5	0.0789619	0.11199	0.0448302	0.00745195	0.0747968	0	0	0	0	0.0269417	0	0.0143417	0.0422539	0.0347257	0	0.0170008	0	0	0	0	0.0188064	0	0.0170186	0.0235216	0.0238209	0.0375537
20130700_C2M_14_c_000000009563_7	nife_3c	20130700_C2M_14	0.0999849	0	0.0946097	0.652655	0.371415	0.122176	0.230378	0.204435	0.971182	0.303242	0.110188	0.158901	0.111466	0.146571	1.90328	1.0943	2.57554	0.265782	0.696388	0.191896	0.357202	0.14103	0.64649	0.289567	0.163383	0.152846
20130700_C2M_14_c_000000009605_1	nife_4i	20130700_C2M_14	0	0	0	0	0	0	0	0	0	0	0	0	0	0	0	0.022353	0	0	0	0	0	0.0399382	0	0	0	0
20130700_C2M_14_c_000000009638_8	nife_3c	20130700_C2M_14	0	0	0	0	0	0.00916464	0	0	0	0.0277227	0	0	0	0	0.091741	0	0.0584081	0	0.020895	0.00519802	0	0	0	0.0322712	0	0
20130700_C2M_17_c_000000004016_13	nife_3c	20130700_C2M_17	0	0	0.00759393	0	0.0447179	0	0.0138686	0	0	0	0.0353774	0	0	0	0	0	0.0576914	0.0108936	0.0309579	0	0	0	0.00864851	0.0159376	0	0.0272629
20130700_C2M_2_c_000000006325_5	nife_1h	20130700_C2M_2	0.0197869	0	0	0	0	0	0	0	0	0	0.0755947	0.0359386	0	0	0	0.0355018	0	0	0	0.0337566	0	0	0	0	0	0
20130700_C2M_2_c_000000006424_5	nife_3b	20130700_C2M_2	0.0270028	0	0	0	0	0	0	0	0	0	0	0	0	0	0	0.0096897	0	0	0	0	0	0	0	0	0	0
20130700_C2M_3_c_000000003558_15	nife_3d	20130700_C2M_3	0.0165587	0	0.0156685	0	0	0	0	0	0	0	0	0	0	0.0145643	0	0.0713031	0	0	0.117104	0	0.0591569	0	0	0.00822098	0	0.129378
20130700_C2M_3_c_000000003627_5	nife_3d	20130700_C2M_3	0	0	0.0147358	0.0293938	0	0	0	0	0	0	0	0	0	0	0	0.0251471	0	0	0	0.0448329	0	0	0	0	0	0
20130700_C2M_9_c_000000002864_13	nife_4g	20130700_C2M_9	0	0	0	0	0	0	0	0	0	0	0.0867387	0	0	0	0	0	0	0	0	0	0	0	0	0	0	0
20130700_C2X_12_c_000000000297_58	fefe_A	20130700_C2X_12	0.219873	0	0.0252185	0.0880317	0	0	0.0575701	0.00778471	0	0.00757784	0	0.0302539	0	0	0.451384	0.229526	0.198429	0.0633085	0.111375	0.110826	0.0370274	0.133281	0.473891	0.0132317	0.00502503	0.0724295
20130700_C2X_12_c_000000000301_36	nife_4e	20130700_C2X_12	0.162613	0	0.0102581	0	0	0	0	0	0	0.0123297	0	0.00984506	0	0.0667463	0.103574	0.361784	0.0556652	0.0147154	0.111517	0.29129	0	0.00834069	0.0467306	0.0968804	0.089937	0.0368275
20130700_C2X_12_c_000000000383_7	nife_3d	20130700_C2X_12	0.191232	0	0.00786744	0	0	0	0	0	0	0	0	0.0151013	0	0.029252	0.122765	0.286421	0.136616	0.141074	0.0213819	0.0585108	0.039605	0.10235	0.06272	0.0330232	0	0.0338938
20130700_C2X_3_c_000000000434_109	fefe_A	20130700_C2X_3	0.00661788	0	0.00626211	0	0	0.00746463	0.0228727	0	0.0068873	0.0225802	0	0.0661097	0	0.00582081	0.16669	0.19948	0.149517	0	0.17019	0.0973774	0	0	0	0.0197137	0	0
20130700_C2X_5_c_000000003565_15	fefe_A	20130700_C2X_5	0.026427	0	0.0125031	0.0124701	0.0184066	0.0223562	0	0.00771918	0.0275028	0	0	0.0299993	0.00589231	0	0.0286913	0.0355615	0.0474935	0	0	0	0.0314707	0.0457474	0.0213592	0	0	0
20130700_C2X_5_c_000000003648_27	fefe_A	20130700_C2X_5	0	0	0.00622015	0.0186111	0	0	0	0	0	0.00747629	0.0405685	0.0358182	0	0	0.0628037	0	0.0540055	0	0.0760723	0	0.109594	0.0758626	0.0637556	0	0.0247885	0
20130700_C2X_5_c_000000003671_26	fefe_C3	20130700_C2X_5	0.0124782	0	0.0118074	0	0.0556237	0	0	0	0	0.00709594	0	0	0	0	0	0	0.121738	0	0	0	0	0	0	0	0	0
20130700_C2X_5_c_000000003671_31	fefe_C3	20130700_C2X_5	0.0180019	0	0	0.0283151	0.0267487	0	0	0	0	0	0	0	0	0	0.05733	0	0	0	0	0	0	0	0	0	0	0
20130700_C2X_6_c_000000002845_20	nife_4e	20130700_C2X_6	0.043726	0	0.0310315	0	0.0365466	0.0493206	0.0566721	0	0	0.0497309	0	0.0694913	0	0	0	0	0	0	0	0	0.0433927	0	0.0353408	0	0	0
20130700_C2X_6_c_000000002986_15	fefe_A	20130700_C2X_6	0.0538512	0	0	0	0	0	0	0	0	0	0	0	0.012007	0	0	0	0	0	0	0	0	0	0	0.0868914	0	0
20130700_C2X_6_c_000000002994_2	nife_3c	20130700_C2X_6	0	0	0.00786744	0	0	0.0281347	0.0359203	0	0	0	0	0	0	0	0	0	0	0	0	0.0159575	0.039605	0.057572	0	0	0	0.0169469
20130700_C2X_6_c_000000003317_1	nife_1d	20130700_C2X_6	0.0190044	0.127674	0	0	0	0	0	0	0	0.0108071	0	0.0345173	0	0	0	0	0	0	0	0	0	0	0	0	0	0
20130700_C2Y_2_c_000000001821_5	nife_1d	20130700_C2Y_2	0	0	0	0	0	0	0	0	0	0	0	0	0	0	0.0776023	0	0.0423484	0	0	0	0	0	0	0	0	0
20130700_C2Y_6_c_000000000077_8	nife_4e	20130700_C2Y_6	0.0216818	0	0	0	0	0	0.0281012	0	0	0	0	0	0	0	0	0	0	0	0	0.0485484	0.0344265	0	0	0.021529	0	0
20130700_C2Y_6_c_000000000109_5	fefe_A	20130700_C2Y_6	0.00667416	0	0.0126307	0	0	0	0	0	0	0	0	0	0.00595243	0	0	0	0	0	0	0	0	0	0	0	0	0.0362764
20130700_E1M_4_c_000000000132_5	nife_4f	20130700_E1M_4	0	0.0218206	0.00691514	0	0.00407208	0.0412153	0	0	0	0	0	0	0.0325887	0	0	0	0	0	0	0.00467532	0	0	0.00787546	0	0.00551163	0.0148956
20130700_E1M_4_c_000000000344_3	fefe_C3	20130700_E1M_4	0.0152998	0.0571036	0	0	0	0	0	0.017876	0	0	0.00674447	0.0416832	0	0	0	0	0	0	0	0	0	0	0	0	0.0807727	0
20130700_E1M_4_c_000000000403_2	fefe_A	20130700_E1M_4	0.0136739	0.0255176	0	0	0	0	0	0	0	0	0	0.00620891	0.00609761	0	0	0	0	0	0	0	0	0	0.0442068	0	0	0
20130700_E1Y_1_c_000000003524_3	fefe_A	20130700_E1Y_1	0	0	0	0	0	0	0	0	0	0	0	0	0	0	0	0	0	0.127643	0	0	0.0497699	0	0	0	0	0
20130700_E1Y_1_c_000000003678_3	fefe_A	20130700_E1Y_1	0.034066	0	0	0	0	0	0	0	0	0	0	0	0	0	0	0	0	0	0	0.148198	0	0	0	0	0	0
20130700_E1Y_15_c_000000006194_6	nife_3c	20130700_E1Y_15	0.00831442	0.0434447	0.00786744	0	0.0138986	0.00937823	0	0	0.0086529	0	0	0.022652	0	0	0.332187	0.0537039	0.196385	0.0282148	0.0534548	0	0.0330042	0	0.02688	0.0165116	0.0125413	0
20130700_E1Y_3_c_000000005854_37	nife_3c	20130700_E1Y_3	0	0	0.0524073	0	0.00881737	0	0	0	0	0	0	0	0	0	0	0.0425878	0	0.0107398	0	0.0253089	0	0.0730483	0.0682116	0	0	0
20130700_E2D_6_c_000000000503_3	nife_1b	20130700_E2D_6	0	0.0787477	0	0.00663731	0	0.0158657	0	0	0	0.0239965	0.00620056	0.0127739	0.00627246	0	0	0.0151423	0.02889	0	0.00904325	0.0134981	0.011167	0	0.0227372	0	0.0159126	0.0525617
20130700_E2D_8_c_000000001353_17	nife_2c	20130700_E2D_8	0.0225109	0	0	0	0	0	0	0	0	0.0170682	0	0	0	0	0	0	0	0	0	0	0	0	0.0161725	0	0	0
20130700_E2D_8_c_000000001354_18	nife_3d	20130700_E2D_8	0.00809156	0	0	0	0.0495954	0	0	0	0	0	0	0	0	0	0	0	0	0	0	0	0	0.0249017	0.0697587	0	0	0
20130700_E2D_8_c_000000001426_12	nife_1a	20130700_E2D_8	0	0	0	0	0	0	0	0	0	0	0	0	0	0	0	0	0.0472284	0	0	0	0	0	0	0	0	0
20130700_E2D_8_c_000000001449_14	fefe_A	20130700_E2D_8	0	0	0	0	0	0	0	0	0	0	0	0	0	0	0	0	0	0	0	0	0	0.0758626	0	0	0	0.00893237
20130700_E2D_8_c_000000001500_3	fefe_C3	20130700_E2D_8	0.00581393	0	0	0	0	0	0	0	0	0	0.0461322	0	0	0	0	0	0	0	0	0	0	0	0	0	0	0
20130700_E2D_8_c_000000001504_39	nife_1a	20130700_E2D_8	0.0160507	0	0.0379696	0	0	0	0	0	0	0	0	0	0	0	0	0	0	0	0	0	0	0	0	0	0	0
20130700_E2M_1_c_000000001229_2	fefe_A	20130700_E2M_1	0.00661788	0.00493999	0	0	0	0.0373231	0.0457454	0.0231966	0	0.0376336	0.0116692	0.00600997	0	0	0	0	0.0339811	0	0	0.0169352	0.0315237	0	0	0.00657124	0	0.0404668
20130700_E2M_1_c_000000001694_1	fefe_C3	20130700_E2M_1	0.00623912	0	0	0	0	0.0140748	0.0161727	0	0.058438	0	0.00550065	0	0	0	0.0270948	0	0	0.0127034	0	0	0	0.00480021	0	0	0	0
20130700_E2M_2_c_000000002025_3	fefe_A	20130700_E2M_2	0.0600674	0.054802	0.069469	0	0	0.0075281	0	0	0	0.0151815	0	0	0.0119049	0	0	0	0	0	0	0.102475	0.0847781	0.0256746	0.172617	0.0530169	0.095638	0.122433
20130700_E2M_3_c_000000000829_7	nife_1b	20130700_E2M_3	0.0351649	0.00524985	0	0.0199119	0	0	0	0.00821719	0	0	0.0124011	0	0	0.0123718	0	0.0302847	0	0	0	0	0	0	0.0227372	0	0.0371294	0.014335
20130700_E2M_4_c_000000001011_10	nife_3d	20130700_E2M_4	0.107405	0.00616719	0.211079	0.0389855	0	0.046595	0.092803	0.125489	0.189161	0.122155	0.0509882	0.105042	0.0736848	0.0145336	0	0.124518	0	0.0953245	0	0.0792835	0.301721	0.0444954	0.284909	0.0656294	0.105928	0
20130700_E2Y_4_c_000000002508_58	nife_3c	20130700_E2Y_4	0.00805833	0.0240609	0.00762512	0.0228149	0	0.0454468	0.00696279	0.0282455	0.067091	0	0.00710454	0	0	0	0	0.0433748	0	0	0	0.0103107	0.0767703	0	0	0.0160031	0	0
20130700_E2Y_4_c_000000002573_29	nife_1b	20130700_E2Y_4	0	0	0	0.0198763	0.0195591	0	0.0121319	0	0	0	0	0	0	0.0185245	0	0.0226729	0.00720959	0	0	0.0179653	0	0	0.030262	0	0	0.0143094
20130700_E3M_3_c_000000000201_6	nife_1b	20130700_E3M_3	0.00703298	0.0524985	0.0332745	0	0	0.00793284	0.0303842	0	0.139067	0.0319953	0.00620056	0.114965	0.0125449	0.0309296	0.00610848	0.121139	0	0	0.0452162	0.00899873	0	0	0.0454744	0.132685	0	0.014335
20130700_E3M_6_c_000000003071_28	fefe_A	20130700_E3M_6	0	0	0	0	0.0288199	0.00729246	0	0	0	0	0	0	0	0.0227462	0	0	0	0	0	0	0.0513278	0.00994837	0	0	0	0
20130700_E3M_6_c_000000003184_24	nife_3d	20130700_E3M_6	0.00822726	0	0	0	0	0.00927992	0	0.105738	0	0.00935712	0	0	0	0	0	0.00885683	0	0	0	0	0	0.0632983	0.0443304	0	0	0.0111795
20130700_E3M_6_c_000000003258_21	nife_3c	20130700_E3M_6	0.0163177	0	0	0	0	0	0.0140993	0.00953262	0	0	0	0.0296375	0.0363828	0	0	0	0	0	0	0.0156589	0	0	0	0.00810134	0	0
20130700_E3X_8_c_000000000081_7	nife_1b	20130700_E3X_8	0	0.00524985	0	0.0132746	0	0	0	0	0	0	0.00620056	0	0	0	0.012217	0	0	0	0	0.0134981	0	0	0.0303163	0.0139668	0	0
20130700_E3Z_10_c_000000001785_4	nife_3c	20130700_E3Z_10	0	0	0.0149735	0	0	0	0	0	0	0	0	0	0	0	0	0	0	0	0	0	0	0	0	0	0	0
20130700_E3Z_10_c_000000001855_4	nife_3d	20130700_E3Z_10	0	0	0	0	0	0	0	0	0	0.0188327	0	0	0	0	0	0	0	0	0	0	0	0	0	0	0	0.0281257
20130700_E3Z_15_c_000000002854_12	nife_3c	20130700_E3Z_15	0	0	0.0225969	0	0	0	0	0	0	0	0	0	0	0	0	0	0	0	0	0.0560184	0	0	0	0	0	0
20130700_E3Z_15_c_000000002854_4	nife_3b	20130700_E3Z_15	0.0365061	0	0.00863589	0	0	0	0	0	0	0	0	0	0	0	0	0	0	0	0	0	0.0869468	0	0.0295055	0.0181244	0	0
20130700_E3Z_15_c_000000002897_42	fefe_A	20130700_E3Z_15	0.0386641	0	0.0182928	0	0	0.0363426	0	0	0	0	0.0624943	0	0.0114944	0.0170036	0	0	0	0	0	0.0206128	0	0.0247893	0	0	0	0
20130700_E3Z_7_c_000000002966_2	fefe_C3	20130700_E3Z_7	0	0	0.0241132	0	0	0	0	0	0	0.0217371	0	0.00578557	0	0	0	0	0.0130849	0	0	0.0529844	0	0	0.0274618	0	0	0
20130700_E3Z_7_c_000000003131_9	fefe_A	20130700_E3Z_7	0	0	0	0	0.00368133	0	0	0.00771918	0.0412542	0	0	0.0119997	0	0	0.00573827	0.0284492	0.061063	0	0	0	0	0	0	0.0328009	0	0
20130700_E3Z_8_c_000000004216_65	nife_4e	20130700_E3Z_8	0.108409	0	0	0	0	0	0	0	0	0	0	0	0	0	0.0376633	0.0350114	0	0	0	0	0	0	0	0	0	0
20130700_E3Z_8_c_000000004234_103	fefe_A	20130700_E3Z_8	0.100626	0	0.0126955	0	0	0	0.0231855	0	0	0	0.0354863	0.00609216	0	0	0	0.079439	0.0344458	0	0.0517552	0.0343336	0.0053258	0.0103225	0.0144585	0.0266444	0	0
20130700_E3Z_8_c_000000004234_73	nife_3c	20130700_E3Z_8	0.0395605	0	0	0.00746697	0	0	0	0	0	0	0	0	0	0	0	0.119246	0	0	0	0	0.0439701	0	0.093791	0	0	0
20130700_E3Z_8_c_000000004235_27	nife_3d	20130700_E3Z_8	0.0582009	0	0.0393372	0	0	0	0	0	0	0	0	0.0377533	0	0	0.0144429	0.223766	0	0	0	0	0.0528067	0.0703658	0.05376	0	0.0250826	0
20130700_S1X_7_c_000000004297_9	nife_1h	20130700_S1X_7	0	0.0439412	0	0	0	0	0	0	0	0	0	0	0	0	0	0.0352059	0	0	0.0168204	0.0418441	0	0	0	0.0194837	0	0
20130700_S1X_7_c_000000004408_6	nife_3b	20130700_S1X_7	0	0	0.0431794	0	0	0.0102942	0	0	0	0	0	0	0.0162792	0	0	0.0491245	0	0	0.0821463	0	0	0	0	0	0	0
20140700_E14_1_c_000000000516_3	nife_1k	20140700_E14_1	0	0	0	0	0	0	0	0	0	0	0	0	0	0	0.0514711	0	0.0608581	0	0	0	0	0	0	0	0	0
20140700_E15_11_c_000000004157_7	nife_4a	20140700_E15_11	0.0067314	0	0	0	0	0	0	0	0	0	0	0	0	0	0	0	0	0	0	0	0	0	0	0	0.0355372	0
20140700_E15_14_c_000000002372_21	nife_4e	20140700_E15_14	0	0	0	0	0	0	0	0	0	0	0	0	0	0	0	0.0233409	0	0	0	0.0208064	0	0	0.0116827	0	0	0.0073655
20140700_E15_14_c_000000002388_6	fefe_A	20140700_E15_14	0	0	0	0	0	0	0	0	0	0	0	0	0	0	0.0520828	0	0	0	0	0	0	0.0563882	0	0	0	0
20140700_E15_14_c_000000002460_29	nife_3d	20140700_E15_14	0	0	0	0	0	0	0	0	0	0	0	0	0	0	0	0	0	0	0	0	0	0	0	0.00825581	0	0
20140700_E15_6_c_000000004288_10	fefe_C3	20140700_E15_6	0	0	0.00567803	0	0	0	0.0155545	0	0.0312245	0.0136494	0	0	0	0	0	0	0	0	0	0	0.0238195	0	0	0	0	0
20140700_E15_6_c_000000004288_15	fefe_C3	20140700_E15_6	0	0	0	0	0	0	0.0377363	0	0	0	0	0	0	0	0.0596086	0	0	0	0	0	0	0	0.0201707	0	0	0
20140700_E15_6_c_000000004322_9	fefe_A	20140700_E15_6	0.00661788	0	0.0438348	0	0.180689	0	0.00571818	0.0231966	0	0.0150534	0.00583459	0.0721197	0.00590224	0.0407457	0	0	0	0	0	0.0042338	0	0	0.0356587	0	0.0399291	0
20140700_E15_6_c_000000004333_3	fefe_A	20140700_E15_6	0	0	0	0	0	0	0	0.0154384	0.0275028	0.00751405	0	0.0299993	0	0	0	0	0	0	0	0	0	0	0	0.0131203	0	0
20140700_S12_15_c_000000003872_18	nife_1d	20140700_S12_15	0.0131471	0	0	0	0	0	0	0.0691235	0	0	0	0	0	0	0	0.0212297	0	0	0	0	0	0	0	0	0.0347039	0
20140700_S12_15_c_000000003872_20	nife_2b	20140700_S12_15	0.0405414	0.0907876	0	0	0	0	0	0	0	0	0	0	0	0.0213951	0	0	0	0	0	0	0	0	0.0262136	0	0	0
20140700_S12_15_c_000000003948_3	nife_1h	20140700_S12_15	0.0194921	0	0.0122961	0	0	0	0	0	0	0	0	0	0	0	0	0.0349728	0	0	0	0	0	0	0	0	0	0
20150700_E14_13_c_000000002667_21	nife_3d	20150700_E14_13	0	0	0.0156027	0	0	0	0.0142474	0	0	0.0187536	0.0436123	0.00748721	0.029412	0.0507609	0	0.00887544	0	0	0	0	0	0.10149	0	0	0	0.044812
20150700_E14_13_c_000000002846_5	nife_4e	20150700_E14_13	0	0	0.0103438	0	0	0	0	0	0	0	0.0963764	0	0	0	0	0	0	0	0	0	0	0	0	0	0	0
20150700_E14_13_c_000000002932_3	nife_3d	20150700_E14_13	0.0413095	0	0.0234532	0	0.0138108	0	0.0285548	0	0	0.0375861	0	0.0750298	0.0294739	0.0872018	0	0	0	0	0	0	0	0	0.0979375	0	0	0
20150700_E14_5_c_000000004414_31	fefe_A	20150700_E14_5	0	0	0	0	0	0	0	0	0	0	0	0	0	0	0.0100994	0.0250353	0.0238824	0	0	0	0	0	0	0	0	0
20150700_E14_5_c_000000004414_37	fefe_C3	20150700_E14_5	0	0	0	0	0	0	0	0	0	0	0	0	0	0	0	0.0576752	0.0137548	0	0	0	0	0	0	0	0	0
20150700_E14_5_c_000000004491_3	nife_4e	20150700_E14_5	0	0	0	0	0	0	0	0	0	0	0	0	0	0	0.0759561	0.152984	0.0336782	0	0	0	0	0	0	0	0	0
20150700_E14_5_c_000000004521_6	nife_1a	20150700_E14_5	0	0	0	0	0	0	0	0	0	0.00883831	0	0	0	0	0.0607461	0.0501946	0.175571	0	0	0	0	0	0	0	0	0
20150700_E15_4_c_000000004544_2	fefe_A	20150700_E15_4	0.0201252	0.055083	0	0	0	0.0302668	0.0231855	0	0	0	0	0	0	0	0	0	0	0	0	0	0	0	0.0433756	0	0	0
20150700_E15_4_c_000000004560_7	nife_4g	20150700_E15_4	0.0108709	0	0	0	0	0	0	0	0	0	0	0	0	0	0	0	0	0	0	0	0	0	0	0	0	0
20150700_E15_6_c_000000008190_9	nife_1b	20150700_E15_6	0.0070204	0	0	0	0	0	0.0121319	0	0	0	0	0	0	0	0.00609755	0	0	0	0	0	0	0.0540131	0.00756551	0.0348546	0	0
20150700_E21_1_c_000000001119_3	fefe_A	20150700_E21_1	0	0	0	0.00623505	0.00368133	0.00745206	0.00570855	0.0154384	0	0.0225422	0.00582477	0	0	0	0.0114765	0.0071123	0	0	0	0	0.00524511	0	0.00711973	0	0	0
20150700_E21_1_c_000000001126_2	fefe_C3	20150700_E21_1	0	0	0.00592254	0	0	0.0211795	0	0	0	0.0142372	0	0.0113681	0	0	0	0.0134759	0.0385661	0	0	0.036038	0.0198762	0	0.01349	0	0	0
20150700_E21_1_c_000000001261_1	fefe_A	20150700_E21_1	0	0.01976	0.00626211	0	0.0147501	0	0	0	0	0.00752672	0.0408421	0.0240399	0.00590224	0	0.00574794	0	0.0203887	0	0.0255285	0.0084676	0.0210158	0	0	0	0.00998227	0
20150700_E21_2_c_000000000611_1	nife_1b	20150700_E21_2	0	0	0.0100363	0	0.0591002	0	0	0.0123924	0	0	0	0	0	0.00932902	0	0.0342544	0	0	0	0	0	0	0	0.0210635	0.00799931	0.0360312
20150700_E24_4_c_000000000524_11	nife_1b	20150700_E24_4	0.014066	0.00524985	0.0133098	0	0	0.0396642	0.00607684	0	0.0219579	0	0.055805	0	0	0.00618591	0	0	0	0	0	0	0.011167	0.010822	0	0.0488839	0.0318252	0
20150700_E24_5_c_000000000181_12	nife_3d	20150700_E24_5	0	0	0	0	0	0.0185988	0.0213711	0.0577965	0	0.0187536	0.0145374	0	0	0.0145031	0	0	0	0	0	0	0	0	0.0266541	0.00818644	0.0124359	0.0168045
20150700_E24_5_c_000000000181_5	nife_3c	20150700_E24_5	0.0238808	0.011884	0.00753231	0	0.0133065	0	0	0.0279018	0	0.0181069	0	0.0144581	0.00709945	0	0	0	0	0	0	0.00509259	0.0631967	0	0.00857834	0	0.00600354	0.0270417
20150700_E25_12_c_000000000745_7	nife_3d	20150700_E25_12	0.00824455	0.0123085	0.0312053	0	0.0183757	0.0278983	0.0213711	0	0	0.00937678	0	0.0224616	0	0	0	0	0	0	0	0	0	0	0.0355388	0	0.0435256	0.022406
20150700_E25_12_c_000000000782_6	nife_3c	20150700_E25_12	0.00840344	0	0.00795167	0	0.00468246	0	0	0	0	0.00955749	0	0.0381575	0.00749471	0	0	0	0	0	0	0	0	0	0.0543356	0	0	0
20150700_E25_12_c_000000000942_2	nife_3b	20150700_E25_12	0.0183383	0	0.00867624	0.00865331	0	0	0	0	0	0.0208568	0.00808391	0	0.0327106	0	0	0	0	0	0	0	0	0.0352726	0	0	0.0829835	0
20150700_E25_3_c_000000005600_10	nife_1b	20150700_E25_3	0.0492309	0.068248	0.0532392	0.0199119	0	0	0.0121537	0.0328688	0.0146386	0.0159977	0.0124011	0.00638694	0.0125449	0.00618591	0.012217	0.0151423	0.0216675	0	0	0.0179975	0.0055835	0	0.0530535	0	0.0212168	0.00477834
20150700_E25_9_c_000000000995_4	nife_4g	20150700_E25_9	0	0	0.0134059	0	0	0.0159802	0.00612072	0	0	0.0886224	0	0.0128661	0	0	0	0	0	0	0	0	0	0	0.00763379	0.0562707	0	0
20150700_E25_9_c_000000001111_7	nife_3d	20150700_E25_9	0.0413095	0	0.062542	0	0	0.009319	0.0356935	0	0	0.0563791	0.0364201	0	0	0	0	0	0	0	0	0	0.0131183	0.0635649	0.00890341	0	0.0623104	0.0673595
20150700_E25_9_c_000000001290_4	nife_4b	20150700_E25_9	0.0279815	0.0417742	0.0728124	0.0858236	0.0545702	0.0236712	0.0664878	0.0817325	0.0218405	0.103429	0.0493392	0.0825862	0	0.0307642	0	0.0753068	0.00718389	0	0	0	0	0.0107641	0.0904625	0.0833528	0	0
20150700_E25_9_c_000000001387_5	nife_3c	20150700_E25_9	0	0	0	0	0.0134429	0	0	0	0	0	0	0	0.00717219	0	0	0	0	0	0	0	0	0	0	0	0	0
20150700_E33_2_c_000000000737_6	nife_1b	20150700_E33_2	0.0914288	0.00524985	0.00665489	0.0730104	0	0.095194	0.0668453	0.00821719	0	0.0879871	0.00620056	0.0447086	0.0188174	0	0.0244339	0.0605693	0	0.0525058	0	0.0764892	0	0.10822	0.174319	0	0.111388	0.0860101
20150700_E34_1_c_000000002861_2	fefe_C3	20150700_E34_1	0.0273478	0.0459316	0.0194082	0.0774276	0.019048	0.0385586	0.0236298	0.0239644	0	0.0466552	0	0.0124178	0	0.0420944	0	0.110402	0.00702118	0	0	0.0393655	0.103129	0.0473414	0.0810459	0.0203663	0.00515635	0.0139354
20150700_E34_1_c_000000003132_1	nife_3d	20150700_E34_1	0.0397207	0.0355799	0.0225512	0.0149944	0.0398388	0.0268817	0.0205924	0.00928176	0.0661403	0.0361405	0.0840464	0.072144	0.0141702	0.00698733	0.0137997	0.119729	0.00815822	0.0107833	0.0204297	0.0101646	0.00630687	0.0916801	0.0428049	0	0.0119828	0.00539739
20150700_E34_4_c_000000002421_22	nife_3b	20150700_E34_4	0.0641842	0	0.0694099	0.0346133	0	0	0	0.0214261	0	0.156426	0.161678	0.0499614	0	0.0564537	0	0.0394833	0.0753301	0	0	0	0	0	0	0	0.00691529	0
20150700_E34_4_c_000000002447_13	nife_1d	20150700_E34_4	0.18492	0.173822	0.0777682	0.0193907	0.0114487	0.0309007	0.0177533	0.0400104	0	0.0233683	0	0.0559777	0.0549743	0.0843357	0	0	0	0	0	0	0.0271867	0.0843094	0	0	0	0
20150700_E34_4_c_000000002447_18	nife_3c	20150700_E34_4	0.102239	0	0.0744175	0	0.0657327	0	0.0271814	0.036755	0.0736623	0.0178892	0	0.064279	0.00701409	0.0691731	0	0.0761972	0	0.00533763	0	0.0452822	0.0249747	0.108914	0.042376	0.0624728	0.0415195	0
20150700_E34_4_c_000000002447_3	nife_3d	20150700_E34_4	0.0824455	0.0369254	0.0936159	0	0.151599	0	0.0284948	0	0.00858018	0.0750142	0.0218062	0.0374361	0.029412	0.0507609	0	0.0355018	0	0	0	0	0.0261815	0	0.0621929	0	0.161667	0
20150700_E35_2_c_000000002271_8	nife_3c	20150700_E35_2	0	0	0	0	0	0	0	0	0	0	0	0	0	0	0	0	0	0	0	0	0.0314072	0	0	0	0	0
20150700_E35_7_c_000000001546_3	fefe_C3	20150700_E35_7	0.0120012	0	0.0454242	0.0169891	0.00334359	0	0	0.014022	0.0249796	0	0	0	0	0	0	0	0	0	0	0	0.0238195	0	0.0129331	0	0	0
20150700_E35_7_c_000000001546_8	fefe_C3	20150700_E35_7	0.00778652	0	0.0147358	0	0	0.00878278	0	0.0272928	0	0.0265675	0.068649	0	0	0	0.00676296	0	0	0.0105694	0	0.0398515	0.0185452	0	0.00839111	0.0231949	0.00587251	0
20150700_E35_7_c_000000001658_2	fefe_A	20150700_E35_7	0.0860325	0	0.0250484	0.00624556	0.0700631	0.0447878	0.0171545	0	0.123971	0.0376336	0	0.0120199	0.00590224	0.029104	0.0689753	0.0142486	0.0407773	0.0314407	0.0255285	0.0296366	0.0945712	0	0.0570539	0.0854261	0.0399291	0.0449631
20150700_P15_5_c_000000001386_13	nife_1f	20150700_P15_5	0	0	0	0	0	0	0	0	0	0	0	0	0	0	0.0404402	0	0	0	0	0	0	0	0	0	0	0
20150700_S23_2_c_000000000869_16	nife_1e	20150700_S23_2	0	0	0	0	0	0	0	0	0	0	0	0	0	0	0	0	0	0	0	0.0259275	0	0	0	0	0	0
20160700_E11_1_c_000000000768_2	fefe_C3	20160700_E11_1	0.0187174	0	0	0	0.0208589	0.0070374	0	0	0	0.0212878	0.00550065	0.005666	0	0	0.0270948	0	0	0	0.0561573	0	0	0	0	0	0	0
20160700_E11_1_c_000000001060_3	fefe_C3	20160700_E11_1	0	0	0	0	0	0	0	0	0	0	0	0.00684052	0	0	0	0	0	0.0255612	0	0	0	0	0.00811731	0	0	0
20160700_E11_1_c_000000001130_1	fefe_A	20160700_E11_1	0	0	0	0	0	0	0.00570855	0	0	0	0	0.0119997	0	0	0.0516444	0	0.0271391	0	0	0.0169067	0.00524511	0.00508305	0.0284789	0.0196805	0	0
20160700_E11_2_c_000000000110_1	nife_1b	20160700_E11_2	0.00720074	0.00537507	0	0.0135913	0	0	0.0062218	0.0084132	0	0.065517	0	0.00653929	0.0513766	0.00633347	0	0.0232553	0	0	0.00925896	0.0552802	0	0.0221602	0.0853584	0.0286	0	0
20160700_E13_3_c_000000002531_6	nife_1b	20160700_E13_3	0	0	0	0	0.00390484	0	0.0121103	0	0	0	0	0.00636413	0	0.00616382	0	0.0226324	0.0287869	0.00475621	0	0.00896659	0	0	0	0.0139169	0	0
20160700_E13_6_c_000000002755_2	nife_1b	20160700_E13_6	0.070204	0.0157214	0.0597869	0.125883	0.0704128	0.182129	0.0181979	0.0738224	0.124205	0.151706	0.0804631	0.0956327	0.0250449	0.0308742	0.182927	0.136037	0.360479	0.142942	0.0541624	0.152705	0.011147	0	0.204269	0	0.116484	0.0953958
20160700_E13_6_c_000000002826_2	fefe_A	20160700_E13_6	0.180509	0.259505	0.0759134	0.0441658	0.0447027	0.00754092	0.0173299	0.0390561	0.0208731	0.0836402	0.0471538	0.091071	0.041738	0.0235212	0	0.287885	0.0411941	0.040837	0.128947	0.0727103	0.0477689	0.015431	0.079251	0.0597456	0.110927	0.0726763
20160700_E14_9_c_000000000086_2	nife_3b	20160700_E14_9	0	0	0	0	0	0	0	0	0	0	0	0.0166538	0	0	0	0	0	0	0	0	0	0	0.0197622	0	0.0276612	0
20160700_E14_9_c_000000000090_3	nife_3d	20160700_E14_9	0	0.0184627	0	0	0	0	0	0	0	0.00937678	0.0363436	0	0.007353	0.00725155	0	0	0	0	0	0	0	0	0	0.0163729	0	0.011203
20160700_E14_9_c_000000000100_1	fefe_A	20160700_E14_9	0	0.0157778	0	0	0	0	0	0	0	0	0	0	0	0	0	0	0	0	0	0	0.0279676	0	0.00759268	0.00699595	0	0
20160700_E15_10_c_000000003124_2	nife_3d	20160700_E15_10	0.0328402	0	0.0543808	0	0	0	0.0212817	0	0	0	0	0.0298235	0	0	0	0	0	0	0	0	0	0	0.0265426	0	0.00619193	0
20160700_E15_3_c_000000002191_8	nife_1b	20160700_E15_3	0	0	0.013779	0	0	0	0	0	0.0227319	0.0165616	0	0.0132242	0.00649356	0	0.0442666	0	0	0	0	0	0	0.0224069	0	0	0.0109824	0.00989355
20160700_E25_11_c_000000003132_42	nife_4g	20160700_E25_11	0	0	0	0	0	0	0	0	0	0	0	0	0	0	0	0.058514	0	0	0	0	0	0	0	0	0	0
20160700_E25_16_c_000000001550_3	fefe_C3	20160700_E25_16	0	0	0	0	0	0	0	0	0	0.0385436	0	0	0	0	0	0	0	0	0	0	0	0	0	0	0	0
20160700_E25_18_c_000000000697_3	fefe_A	20160700_E25_18	0.0334276	0	0	0	0	0	0	0	0	0	0	0	0	0	0	0.0647741	0.00686569	0	0	0	0.0265383	0	0.0288185	0	0	0
20160700_E25_7_c_000000001851_15	nife_3c	20160700_E25_7	0	0	0	0.0383397	0	0	0	0	0	0	0	0	0	0	0.07057	0.00874681	0.158536	0	0.020895	0	0	0	0	0	0	0
20160700_E25_7_c_000000001874_5	nife_4i	20160700_E25_7	0	0	0	0	0	0	0	0	0	0	0	0	0	0	0	0	0.0528892	0.118843	0.0397333	0	0	0	0	0	0	0
20160700_E33_2_c_000000001336_4	nife_3d	20160700_E33_2	0.0165238	0	0.0469065	0	0.0046036	0	0	0	0	0.00939652	0	0.015006	0	0.0436009	0	0	0	0	0	0	0.104946	0.0190695	0.124648	0.0902404	0	0.0561329
20160700_E33_4_c_000000001934_3	nife_1b	20160700_E33_4	0.0562639	0	0.0332745	0	0.0195942	0	0.00607684	0	0.0219579	0.0319953	0.00620056	0.0255478	0.00627246	0.0556732	0.00610848	0.0227135	0	0.00477326	0	0	0.011167	0	0.00757907	0.0209502	0	0.00477834
20160700_E33_6_c_000000000161_3	nife_3b	20160700_E33_6	0	0	0	0	0	0	0	0	0	0	0	0.0083269	0	0.0161296	0	0	0	0	0	0	0.0145589	0	0	0	0	0
20160700_E35_7_c_000000000781_3	fefe_A	20160700_E35_7	0.00660674	0	0.0312578	0	0.0331319	0.0149041	0.00570855	0	0.0343785	0.0225422	0	0.00599985	0	0	0.0172148	0.0426738	0	0	0	0.0295867	0.0209804	0	0	0.00656017	0.0249137	0
20160700_E35_7_c_000000000846_2	fefe_C3	20160700_E35_7	0	0	0.00590371	0	0.00695297	0.0211122	0	0	0	0	0.00550065	0	0	0	0.0325138	0	0	0	0	0.0279404	0	0.00480021	0	0	0	0.0127169
20160700_E35_7_c_000000001139_5	fefe_C3	20160700_E35_7	0.0180019	0.0761469	0.0283901	0	0.0401231	0	0	0	0	0	0.0264519	0	0	0	0	0	0	0.0325808	0	0	0.00952781	0	0	0	0	0
20160700_S15_15_c_000000000139_2	nife_1f	20160700_S15_15	0	0	0.00651479	0	0	0	0	0	0	0	0	0	0	0	0	0	0	0	0	0	0	0	0	0	0	0
20160700_S23_19_c_000000007972_10	nife_1c	20160700_S23_19	0.0206186	0	0.00650338	0	0	0	0	0	0	0	0	0	0	0	0	0.0517915	0	0	0	0	0	0	0	0	0	0
20160700_S23_19_c_000000008028_9	nife_3d	20160700_S23_19	0	0	0.0155699	0	0	0	0	0	0	0	0	0	0	0	0	0	0	0	0	0	0	0	0	0	0	0
20170700_E15_6_c_000000002524_48	fefe_A	20170700_E15_6	0	0	0	0	0	0	0	0	0	0	0	0	0	0	0	0.122769	0.0551133	0	0	0	0	0.0103225	0	0	0	0
20170700_E15_6_c_000000002651_41	fefe_C3	20170700_E15_6	0	0	0	0	0	0	0	0	0	0	0	0	0	0	0	0	0	0.0555856	0	0	0	0	0	0	0	0
20170700_E33_1_c_000000000391_4	fefe_A	20170700_E33_1	0	0.00986335	0.0125031	0.00623505	0.011044	0	0.0114171	0	0.0068757	0.00751405	0.0640724	0.0119997	0	0	0.0688592	0	0.0135696	0	0	0	0	0.0101661	0.0142395	0	0	0
20170700_E33_1_c_000000000451_3	fefe_C3	20170700_E33_1	0.0187174	0	0.00590371	0	0	0.0281496	0.0107818	0	0.0259724	0	0	0	0	0	0	0	0	0.055048	0	0	0	0.00480021	0.0403414	0	0	0
20170700_E33_1_c_000000000454_3	fefe_A	20170700_E33_1	0.0132358	0.01482	0	0	0.0110626	0	0	0	0	0.0150534	0.0116692	0.0240399	0	0	0	0	0.0271849	0	0.017019	0.0169352	0.0472856	0.0101832	0.00713174	0	0	0
20170700_S24_14_c_000000003635_44	fefe_A	20170700_S24_14	0.0342743	0	0.00540529	0	0	0	0	0	0	0	0	0	0	0	0	0.012299	0	0	0	0.0438541	0	0	0	0	0	0
20170700_S33_28_c_000000005402_160	nife_3d	20170700_S33_28	0	0	0	0	0	0	0	0	0	0	0	0	0	0	0	0.0352794	0	0	0	0	0	0	0	0	0	0
20170700_S34_10_c_000000009053_6	nife_4g	20170700_S34_10	0	0	0.0206876	0	0	0	0	0	0	0	0	0	0	0	0	0	0	0	0	0	0	0	0	0	0	0
20170700_S34_10_c_000000009058_5	nife_4g	20170700_S34_10	0.0217419	0	0.020573	0	0	0	0	0	0	0	0	0	0	0	0	0	0	0	0	0.0278188	0	0	0	0	0	0
20170700_S34_10_c_000000009128_2	nife_1d	20170700_S34_10	0	0	0	0	0	0	0	0	0	0	0	0	0	0	0	0	0	0	0	0	0	0	0	0	0.0259172	0
20170700_S34_10_c_000000009152_2	nife_3d	20170700_S34_10	0	0	0.0156685	0	0	0	0	0	0	0	0	0	0	0	0	0.00891289	0	0	0.0851668	0	0	0	0	0	0	0
20170700_S34_36_c_000000015133_9	nife_3c	20170700_S34_36	0.0305401	0	0	0	0	0	0.0329852	0	0	0.0173671	0	0	0	0.00671545	0	0.0164386	0	0	0	0	0.0787991	0.0763644	0.0740507	0	0.00575826	0
20170700_S34_41_c_000000005846_29	nife_1c	20170700_S34_41	0.0209861	0	0	0	0	0.0394521	0.00604435	0.0163465	0	0.00795606	0.0555066	0.0190584	0.00623891	0	0	0.0677761	0	0.0332341	0	0	0	0	0	0.0208382	0.0105517	0.00950557
20170700_S34_41_c_000000005846_35	nife_4e	20170700_S34_41	0	0	0	0	0	0	0.0188907	0.0255442	0	0.0124327	0	0	0.0779951	0	0	0.011768	0	0	0	0	0	0.00841039	0	0	0	0
20170700_S34_41_c_000000005962_31	nife_3d	20170700_S34_41	0.00817584	0	0	0	0	0	0.021193	0	0	0	0	0.00742482	0	0	0	0.00880148	0	0	0.0210255	0	0.0194725	0	0	0	0	0.00555482
20170700_S34_41_c_000000005975_36	nife_4b	20170700_S34_41	0	0	0	0	0	0	0.0181979	0	0	0	0	0	0	0	0	0	0	0	0	0	0.0278676	0.108026	0.00756551	0	0	0.0190792
20170700_S34_6_c_000000010920_4	nife_3d	20170700_S34_6	0	0	0.00775247	0	0	0	0	0	0	0	0	0	0	0	0	0.00881985	0	0	0	0	0	0	0	0	0	0
20170700_S35_19_c_000000001342_4	fefe_A	20170700_S35_19	0	0	0	0	0	0	0	0	0	0	0	0	0	0	0	0	0.0404364	0	0	0	0	0	0.0353605	0	0.0049494	0
20170700_S35_19_c_000000001371_5	fefe_A	20170700_S35_19	0.0597625	0	0.0376998	0	0	0	0	0	0	0	0	0	0	0	0.669018	0.121523	1.24792	0	0	0	0.0685326	0	0.20752	0.0989021	0.0450722	0.00451153
20170700_S35_8_c_000000009156_1	nife_4g	20170700_S35_8	0	0	0.00907929	0	0.0213859	0	0.024872	0.0448429	0.0399429	0.0327385	0	0	0	0.0590762	0.0250014	0.0309881	0.128098	0	0	0	0	0	0.0517007	0	0	0
20170700_S35_8_c_000000009188_4	nife_3d	20170700_S35_8	0	0	0.0154405	0	0	0	0.0281986	0	0	0	0	0	0	0.0215285	0.134641	0.0175664	0	0	0.0209818	0	0.0129547	0	0	0	0	0
20170700_S35_8_c_000000009188_8	nife_3c	20170700_S35_8	0.0970987	0	0.114848	0.0763633	0.198382	0.0365074	0.13983	0.179626	0.218945	0.184056	0.0784722	0	0.0288662	0.120989	0.316255	0.34843	0.42379	0.241635	0.187279	0.062119	0.218413	0.043578	0.331354	0.168725	0.286821	0
3300022861_2_Ga0224528_1002636_3	nife_1a	3300022861_2	0.0398822	0	0	0	0	0	0	0	0	0	0	0.00724373	0	0.0350786	0	0	0	0	0	0	0	0	0	0	0	0
3300023232_1_Ga0224516_1000179_13	fefe_C2	3300023232_1	0	0	0	0	0	0.0278836	0.160199	0.418805	0	0	0	0.0392872	0	0.0217432	0	0	0	0	0	0.00395377	0	0	0	0.0429562	0	0
3300023232_1_Ga0224516_1000763_9	nife_1a	3300023232_1	0	0	0	0	0.110953	0.29011	0.301093	0.765814	0	0	0	0	0	0	0	0	0	0	0	0	0.289823	0	0	0.181244	0	0.0281851
3300023232_1_Ga0224516_1000801_4	fefe_C3	3300023232_1	0	0	0	0	0.00388403	0.0550367	0.0843203	2.28852	0	0	0	0.0379813	0	0	0	0	0	0	0	0	0	0	0	0.00692139	0	0
3300023232_1_Ga0224516_1002283_1	fefe_C3	3300023232_1	0	0	0	0	0	0	0	0.264309	0	0	0	0	0	0	0	0	0	0	0	0	0	0	0	0	0	0
3300023248_5_Ga0224525_1000115_31	fefe_A	3300023248_5	0.107334	0.0300453	0.0571297	0.0823026	0	0.128634	0.0521674	0.242976	0.0279259	0.0610372	0.0591438	0.0852902	0	0.029502	0.180623	0.281647	0.206675	0.0865061	0.198395	0.206002	0.127819	0.0516125	0.166273	0.1199	0.101188	0.0364624
3300023248_5_Ga0224525_1000545_4	nife_4g	3300023248_5	0.0652256	0	0.0308595	0.030778	0	0.0490473	0.0375721	0.114312	0	0.0989107	0.0670897	0.0789787	0.0387815	0.0286848	0.207722	0.152136	0.089311	0	0	0.0765016	0	0.108729	0.128865	0	0.122981	0
3300023248_5_Ga0224525_1000658_9	fefe_C3	3300023248_5	0.0614255	0	0	0.0128821	0	0.0076983	0.0176915	0.0239227	0	0.0465741	0	0.0309905	0	0	0	0.264504	0.0420538	0.00463214	0	0.0523961	0.0162553	0.0735141	0.04413	0	0	0
3300023254_2_Ga0224524_1000031_16	nife_4e	3300023254_2	0	0.0566461	0.0615486	0	0	0	0	0	0	0	0	0	0	0	0	0	0	0	0	0	0	0	0	0	0	0
3300023254_2_Ga0224524_1000217_20	fefe_A	3300023254_2	0.0202289	0	0	0	0	0	0	0.023635	0	0.015338	0.0118897	0	0	0	0	0	0	0	0	0	0	0	0	0	0	0
3300023254_2_Ga0224524_1000240_4	nife_1b	3300023254_2	0.014616	0	0.00691514	0	0	0	0.0315724	0	0	0	0	0	0	0	0	0	0	0	0	0	0	0	0	0	0	0
3300023254_2_Ga0224524_1000941_4	nife_3c	3300023254_2	0.0158242	0	0.00748676	0	0.0132261	0.00892444	0	0	0	0	0	0	0	0	0	0	0	0	0	0	0	0	0	0	0	0
3300023254_4_Ga0224524_1000109_20	fefe_C3	3300023254_4	0.0237124	0	0.0560941	0	0	0	0	0	0.0616944	0.0134844	0	0	0	0	0	0.00638174	0	0	0	0	0	0	0	0	0.0402382	0
3300023254_4_Ga0224524_1000109_24	fefe_C3	3300023254_4	0	0	0.0119403	0	0	0.0142332	0.00545157	0	0	0	0	0.0171893	0	0	0	0	0	0	0	0	0	0	0.00679923	0	0	0
3300023254_4_Ga0224524_1000688_4	nife_3c	3300023254_4	0	0.0781979	0	0	0	0.0181787	0	0	0	0	0	0.0073181	0	0	0	0	0	0	0	0	0	0	0	0	0	0
3300023254_4_Ga0224524_1000688_8	fefe_A	3300023254_4	0.014206	0	0	0	0.00791568	0.0200295	0	0.00829899	0	0.00403923	0	0.00322526	0	0	0.0215925	0.0191163	0.036472	0	0	0.0431695	0.031015	0	0	0.0423176	0.026785	0.0410202
3300023254_4_Ga0224524_1002291_2	fefe_A	3300023254_4	0.212489	0.0693939	0.245049	0.206801	0.0888003	0.187247	0.131963	0.302576	0.241871	0.324744	0.140504	0.223121	0.1066	0.169375	3.00481	0.142968	3.56645	0.0630942	0.290302	0.0212406	0.231956	0	0.357794	0.210991	0.120193	0.20753
3300023254_4_Ga0224524_1004397_2	fefe_A	3300023254_4	0.0196877	0	0.024839	0	0.0109701	0.0296088	0.141759	0.0460053	0.102446	0	0	0.0357583	0	0	0.336293	0.0211942	0.175224	0	0.0759451	0	0	0.16157	0.063649	0.0195489	0.0544434	0.00891743
3300023254_8_Ga0224524_1000903_3	fefe_B	3300023254_8	0	0	0	0	0	0	0	0	0	0	0.108575	0	0.0146445	0.0361061	0	0	0	0.0334328	0.0211135	0.0210096	0	0	0	0	0	0
3300036878_6_Ga0334796_000609_3	fefe_A	3300036878_6	0.0668553	0	0.0189784	0.063094	0.0186261	0	0	0	0.0347885	0.022811	0.0176827	0.0182142	0.0357754	0.0176409	0.058067	0.143942	0	0	0	0	0.015923	0	0.0144093	0.0597456	0	0.0908454
3300036878_6_Ga0334796_001342_8	nife_1b	3300036878_6	0	0	0	0	0.00782364	0	0	0	0	0	0	0.0255021	0	0	0.0365853	0	0	0	0	0	0	0.00540131	0.0226965	0	0.0105894	0.00476979
3300036929_5_Ga0334880_000070_15	nife_4e	3300036929_5	0.043726	0.0815993	0.0206876	0	0	0	0.0566721	0	0	0	0	0	0	0.0576892	0	0.035304	0	0	0	0	0	0	0	0	0	0
3300036929_5_Ga0334880_000070_26	nife_3d	3300036929_5	0.164201	0	0.163142	0.0154963	0.0182988	0.037042	0.0780328	0.0383698	0.0341771	0.0560253	0	0.0149118	0.0585779	0.00722121	0	0.0088383	0	0.00557213	0	0.0997955	0.0977697	0	0	0.0652175	0.0123839	0
3300036932_11_Ga0334849_007546_6	nife_4g	3300036932_11	0	0	0.0282749	0	0	0	0	0	0	0.0113283	0	0	0	0	0.268184	0.0536131	0.132975	0	0.0640372	0	0.0316304	0	0	0	0	0
3300036932_11_Ga0334849_016643_1	nife_3d	3300036932_11	0	0	0	0.0311228	0	0	0	0	0	0	0	0	0	0	0.959544	0.0887544	0.457203	0.0391688	0.116612	0.0369212	0.0458176	0	0	0	0.0186538	0
3300037040_8_Ga0334806_005092_5	nife_4g	3300037040_8	0.0218023	0	0.0103151	0	0	0	0.0188382	0	0	0	0	0	0	0	0	0	0	0	0	0	0	0	0	0	0	0.0370321
3300037076_11_Ga0395910_000002_97	fefe_C3	3300037076_11	0.00595509	0	0.0112699	0	0	0	0	0	0	0	0	0	0	0	0	0	0	0	0.0536008	0	0	0	0	0	0	0
3300037076_20_Ga0395910_000140_24	fefe_A	3300037076_20	0	0	0	0	0	0	0	0	0	0	0	0	0	0	0	0.0213729	0	0	0	0	0	0	0	0	0	0
3300037109_9_Ga0395722_0018218_2	fefe_A	3300037109_9	0	0.0449144	0.00632612	0	0	0	0	0	0	0	0	0	0	0	0	0.00719712	0	0	0	0	0	0	0	0.0199152	0	0
3300037132_9_Ga0395987_000176_50	fefe_A	3300037132_9	0.00668553	0	0	0	0	0.0301637	0	0	0	0	0	0	0	0	0	0	0	0	0	0	0	0	0	0.0066384	0.0453794	0
3300037132_9_Ga0395987_000176_65	nife_1b	3300037132_9	0	0	0.013286	0	0.0352064	0	0	0.016405	0	0	0	0	0	0	0	0.0604609	0.0648863	0	0	0	0.0780292	0	0	0	0.0423577	0
3300037155_12_Ga0395911_005609_2	nife_3d	3300037155_12	0	0	0	0	0	0	0	0	0	0.00927931	0	0	0	0	0	0	0	0	0	0.0260982	0	0	0	0	0	0
3300037155_12_Ga0395911_014199_3	nife_3c	3300037155_12	0	0	0.0076408	0.0381031	0	0	0	0	0	0	0.0284766	0	0	0	0.0420806	0	0.00829251	0	0	0	0.00641069	0	0	0.0561259	0	0
3300037155_12_Ga0395911_018570_3	nife_4g	3300037155_12	0	0.0835384	0	0	0.016629	0	0	0.0261513	0	0	0	0	0	0	0	0.00803177	0	0	0.0383736	0	0	0	0	0	0	0
3300037225_15_Ga0395714_000231_68	nife_3d	3300037225_15	0.0164891	0	0	0	0	0.0371977	0	0	0	0	0	0.00748721	0	0.0290062	0	0	0	0	0	0	0.0458176	0	0	0.0163729	0	0
3300037360_7_Ga0310742_004960_3	nife_3d	3300037360_7	0.00802537	0	0	0	0	0	0	0	0	0.0273825	0	0	0	0	0	0.0345579	0	0	0	0	0.0509709	0.024698	0	0.0159376	0.0181579	0
3300037360_7_Ga0310742_016528_4	nife_3d	3300037360_7	0.0249433	0	0	0	0	0	0	0.0194288	0	0.0189125	0	0	0.00741532	0	0	0.0358026	0	0	0	0.0797874	0	0	0	0	0	0
3300037361_7_Ga0310743_0002044_9	nife_1c	3300037361_7	0.0357577	0	0	0.0421824	0	0.0201664	0	0.0522231	0	0.0203342	0	0	0	0.00786273	0	0	0	0	0	0	0	0	0	0	0	0
3300037361_7_Ga0310743_0002571_4	nife_1e	3300037361_7	0.00660674	0.14795	0.0562641	0	0	0.0819726	0	0	0	0	0	0	0	0	0	0	0	0	0	0	0	0	0.0640776	0	0	0
3300037361_7_Ga0310743_0006549_1	nife_1d	3300037361_7	0.0190044	0	0.0359654	0	0	0	0.0410518	0	0	0	0	0	0	0	0	0	0	0	0	0	0	0	0	0	0	0
3300037365_14_Ga0310749_0006356_5	nife_4g	3300037365_14	0.0398417	0	0	0	0	0.0224697	0.0688503	0	0	0.0226566	0	0	0	0.0438038	0.0692087	0	0	0	0	0	0	0	0	0	0.0751204	0
3300037365_14_Ga0310749_0016702_3	nife_4e	3300037365_14	0	0.00813726	0.0412603	0	0	0.0368877	0.0282573	0	0	0	0	0	0	0	0	0	0	0	0	0.0627661	0	0	0	0	0.032886	0
3300037562_7_Ga0310760_000662_18	nife_4g	3300037562_7	0	0	0	0	0	0	0	0	0	0	0	0	0	0	0	0	0	0	0	0.0979081	0	0	0	0	0	0
3300038458_11_Ga0436657_0000650_15	nife_4g	3300038458_11	0.0489327	0	0.0370417	0	0.0545314	0.143503	0.0676485	0.057172	0	0	0	0	0	0	0.0935008	0	0	0	0	0	0.0854652	0	0	0.0291527	0.00738091	0.0797899
3300038458_11_Ga0436657_0002667_6	nife_3d	3300038458_11	0.0568754	0.127366	0.115324	0	0	0	0.0140409	0	0	0.00924088	0	0.0295148	0.0217393	0	0	0.0524809	0.025032	0	0	0.0467822	0	0	0.148851	0.040339	0.0245113	0.0110406
3300038458_11_Ga0436657_0007869_2	nife_4b	3300038458_11	0.0631836	0.00524046	0	0	0.0117355	0.0791865	0.121319	0	0	0.0558916	0.0123789	0	0	0	0	0.0755762	0	0	0	0.0134739	0	0	0.00756551	0	0.0529471	0.00953958
3300038458_11_Ga0436657_0008534_6	nife_4g	3300038458_11	0.021863	0.171359	0	0	0	0	0.028336	0	0	0	0	0	0	0	0	0	0	0	0.0140561	0	0	0	0	0.0325633	0	0
3300038461_5_Ga0436662_0002947_3	fefe_C3	3300038461_5	0	0	0	0	0	0	0	0	0	0	0	0	0	0	0	0	0	0	0	0	0	0	0.0193552	0	0	0
3300038475_6_Ga0436670_0000183_15	fefe_A	3300038475_6	0.0404578	0	0.0127609	0.0190908	0	0	0.0116525	0	0	0	0.0713384	0.0183707	0.0060138	0.0652391	0	0	0	0.0594935	0	0.0129415	0.0160598	0	0	0.0200863	0.00508547	0
3300038475_6_Ga0436670_0000183_8	fefe_A	3300038475_6	0.0332014	0	0.0565497	0	0.00740003	0	0.0344252	0	0.034553	0.00755219	0	0	0.0177666	0	0	0	0	0	0	0	0	0	0	0.00659347	0.0200321	0.0721844
3300038475_6_Ga0436670_0000211_4	nife_1b	3300038475_6	0.00730802	0	0.0207454	0	0	0.00824306	0	0	0.0228166	0.0166233	0.0451013	0	0.0195532	0.0449947	0	0.00786724	0	0	0	0.0701297	0	0	0	0	0	0
3300038475_6_Ga0436670_0006287_5	nife_4e	3300038475_6	0	0	0.0410324	0	0	0	0.0281012	0	0	0	0.0860199	0.0689154	0	0	0	0.0350114	0	0	0	0.0346774	0	0	0.0934612	0	0	0
Bog.Labelled.R1.T1.F1.JGI.BFC.metaspades_bin.151_96.12_0.92_scaffold_114_c1_13	nife_1a	Bog.Labelled.R1.T1.F1.JGI.BFC.metaspades_bin.151_96.12_0.92	0	0	0	0	0	0	0	0	0	0	0	0	0	0	0	0	0	0	0	0	0	0	0	0	0.0421102	0
Bog.Labelled.R1.T1.F1.JGI.BFC.metaspades_bin.151_96.12_0.92_scaffold_119_c1_71	fefe_C3	Bog.Labelled.R1.T1.F1.JGI.BFC.metaspades_bin.151_96.12_0.92	0	0	0	0	0	0	0	0	0	0	0	0	0	0	0	0	0	0	0	0	0	0	0.0146844	0	0	0
Bog.Labelled.R1.T1.F1.JGI.BFC.metaspades_bin.151_96.12_0.92_scaffold_3785_c1_2	fefe_A	Bog.Labelled.R1.T1.F1.JGI.BFC.metaspades_bin.151_96.12_0.92	0.0134168	0	0	0	0	0	0	0	0	0	0	0	0	0	0.064092	0	0	0	0	0	0	0	0	0	0.0101188	0
Bog.Labelled.R1.T1.F1.JGI.BFC.metaspades_bin.64_100.00_1.08_scaffold_4548_c1_8	fefe_C2	Bog.Labelled.R1.T1.F1.JGI.BFC.metaspades_bin.64_100.00_1.08	0	0	0	0	0.0154866	0.0125397	0	0	0	0	0	0	0	0.0293349	0	0.0777921	0	0.07168	0	0.0533423	0.0308912	0	0.047922	0	0.00419227	0
Bog.Labelled.R1.T1.F1.JGI.BFC.metaspades_bin.64_100.00_1.08_scaffold_60_c1_8	fefe_B	Bog.Labelled.R1.T1.F1.JGI.BFC.metaspades_bin.64_100.00_1.08	0.00791211	0	0.0149735	0.0522688	0.00881737	0.472995	0.157238	0.0647104	0	0.0359947	0	0.0215559	0.028226	0.382753	0.0687204	0.0170351	0	0.316825	0.0915629	0.131606	0.00628144	0	0.289899	0.424242	0.21482	0.123639
Bog.Labelled.R1.T1.F1.JGI.BFC.metaspades_bin.64_100.00_1.08_scaffold_605_c1_30	fefe_A	Bog.Labelled.R1.T1.F1.JGI.BFC.metaspades_bin.64_100.00_1.08	0	0	0	0.0820222	0.00372523	0.0754092	0.0288831	0.0156225	0.0347885	0	0	0	0	0.0117606	0.0348402	0.0143942	0	0.0907488	0.0859648	0	0.0212306	0	0.0576371	0.245621	0.0705901	0.0726763
Bog.Labelled.R1.T1.F1.JGI.BFC.metaspades_bin.64_100.00_1.08_scaffold_7268_c1_7	fefe_A	Bog.Labelled.R1.T1.F1.JGI.BFC.metaspades_bin.64_100.00_1.08	0	0	0	0	0	0	0	0	0	0	0	0	0	0	0	0	0	0	0	0.0326058	0	0	0	0	0	0
Bog.Labelled.R1.T2.F3.trimmomatic.metaspades_bin.88_93.60_1.85_NODE_3189_length_19300_cov_5.197038_8	nife_3d	Bog.Labelled.R1.T2.F3.trimmomatic.metaspades_bin.88_93.60_1.85	0	0	0	0	0.0716953	0	0	0	0	0.0091462	0	0	0	0	0	0	0	0	0	0	0	0	0	0	0	0.04371
Bog.Labelled.R2.T2.F2.JGI.BFC.metaspades_bin.66_91.59_1.20_scaffold_629_c1_9	fefe_A	Bog.Labelled.R2.T2.F2.JGI.BFC.metaspades_bin.66_91.59_1.20	0	0	0.0109219	0	0	0	0	0	0	0	0	0	0	0	0	0	0	0	0	0	0	0	0	0	0	0
Bog.None.R3.T0.trimmomatic.megahit_bin.55_94.74_3.88_k141_2985710_7	fefe_C3	Bog.None.R3.T0.trimmomatic.megahit_bin.55_94.74_3.88	0.0292866	0	0.0110849	0	0	0.0198203	0.0303661	0	0	0.0133234	0.0361483	0.0265964	0	0	0	0.0189166	0	0	0	0.0224834	0	0.0495711	0.0315606	0.0174481	0	0.0318366
Bog.None.R3.T0.trimmomatic.megahit_bin.55_94.74_3.88_k141_3367276_10	fefe_A	Bog.None.R3.T0.trimmomatic.megahit_bin.55_94.74_3.88	0.046482	0.0644372	0.0314165	0	0.00370001	0	0.0172126	0	0	0	0	0	0	0.0175215	0.057674	0.0285936	0	0	0	0	0	0	0.143117	0.0131869	0.0150241	0.0225576
Bog.None.R3.T0.trimmomatic.megahit_bin.55_94.74_3.88_k141_3367276_12	fefe_C3	Bog.None.R3.T0.trimmomatic.megahit_bin.55_94.74_3.88	0.0234643	0	0	0	0	0	0	0	0	0	0	0	0.00523173	0	0	0.0252598	0	0	0.0603424	0	0	0.0406188	0.0252862	0	0	0
Bog.Unlabelled.R1.T3.F3.trimmomatic.metaspades_bin.65_71.70_0.05_NODE_2072_length_10900_cov_6.623513_9	fefe_A	Bog.Unlabelled.R1.T3.F3.trimmomatic.metaspades_bin.65_71.70_0.05	0	0.0100151	0	0	0	0	0	0	0	0	0	0	0	0	0	0	0	0	0	0	0	0	0	0	0	0
Bog.Unlabelled.R2.T1.F1.trimmomatic.metaspades_bin.5_99.59_0.63_NODE_143_length_59892_cov_9.252536_2	fefe_A	Bog.Unlabelled.R2.T1.F1.trimmomatic.metaspades_bin.5_99.59_0.63	0.0133257	0	0.0189139	0	0	0	0	0	0	0	0	0	0	0	0	0	0	0	0	0	0.058186	0	0	0.0198476	0	0
Bog.Unlabelled.R2.T1.F1.trimmomatic.metaspades_bin.5_99.59_0.63_NODE_88_length_72672_cov_8.815332_61	nife_1d	Bog.Unlabelled.R2.T1.F1.trimmomatic.metaspades_bin.5_99.59_0.63	0	0	0	0	0	0	0	0	0	0	0	0	0	0	0	0	0	0	0.0396086	0	0	0	0.0132782	0	0	0
Bog.Unlabelled.R2.T3.F1.JGI.BFC.metaspades_bin.55_91.59_1.72_scaffold_612_c1_3	fefe_A	Bog.Unlabelled.R2.T3.F1.JGI.BFC.metaspades_bin.55_91.59_1.72	0	0	0	0	0	0	0	0	0	0.00762965	0	0	0	0	0	0	0.117116	0	0	0	0	0	0	0	0	0
Bog.Unlabelled.R2.T3.F2.JGI.BFC.metaspades_bin.69_94.23_0.86_scaffold_4020_c1_9	nife_1d	Bog.Unlabelled.R2.T3.F2.JGI.BFC.metaspades_bin.69_94.23_0.86	0	0	0	0	0	0	0	0	0	0	0	0	0	0	0	0.0221576	0	0	0	0	0	0	0	0	0	0
Bog.Unlabelled.R3.T2.F3.trimmomatic.megahit_bin.120_77.70_4.90_k141_1327928_1	nife_1h	Bog.Unlabelled.R3.T2.F3.trimmomatic.megahit_bin.120_77.70_4.90	0.0131913	0	0	0	0	0	0.00569896	0	0	0	0	0.0119795	0	0	0	0.0142007	0	0	0	0	0	0	0	0	0	0
Bog.Unlabelled.R3.T3.F3.JGI.BFC.metaspades_bin.2_81.64_4.58_scaffold_5097_c1_8	nife_4g	Bog.Unlabelled.R3.T3.F3.JGI.BFC.metaspades_bin.2_81.64_4.58	0.0218023	0.0162745	0.0515754	0	0.0182226	0	0.00941911	0	0	0.0123982	0	0	0	0	0.0568088	0.0117353	0	0	0	0	0	0	0	0	0	0.0296257
Fen.Labelled.R1.T1.F3.trimmomatic.metaspades_bin.23_70.57_1.61_NODE_368_length_13117_cov_6.158092_6	fefe_B	Fen.Labelled.R1.T1.F3.trimmomatic.metaspades_bin.23_70.57_1.61	0	0	0	0	0	0.009319	0	0	0	0	0	0	0	0	0	0	0	0	0	0	0	0	0	0	0.0623104	0
Fen.Labelled.R1.T2.F1.trimmomatic.metaspades_bin.35_83.86_0.80_NODE_11474_length_2899_cov_4.819972_1	nife_3c	Fen.Labelled.R1.T2.F1.trimmomatic.metaspades_bin.35_83.86_0.80	0	0	0.0153765	0.122687	0.0724375	0.0549879	0.0702045	0.0379726	0.186028	0.194059	0.53009	0.0147574	0	0.0428787	0.021171	0.122455	0	0	0.0522374	0.010396	0.0322525	0	0	0.00806779	0	0
Fen.Labelled.R1.T2.F1.trimmomatic.metaspades_bin.35_83.86_0.80_NODE_7175_length_3819_cov_5.394527_6	nife_4h	Fen.Labelled.R1.T2.F1.trimmomatic.metaspades_bin.35_83.86_0.80	0	0	0	0	0.109048	0	0.0711996	0	0.0214392	0	0	0.0093541	0	0	0.0268388	0	0	0	0	0	0	0	0	0	0	0
Fen.Labelled.R1.T2.F4.trimmomatic.metaspades_bin.29_70.18_0.00_NODE_230_length_24088_cov_8.316065_16	nife_1d	Fen.Labelled.R1.T2.F4.trimmomatic.metaspades_bin.29_70.18_0.00	0.069739	0	0.0239963	0.0897484	0	0.100115	0.10956	3.38519	0.112166	0.0648952	0.0950218	0.247574	0.0113087	0.329003	0.137663	0.0887257	0.34507	0.0430287	0.203802	0.105455	0.135898	0.156088	0.53291	0.226628	0.215167	0.0215373
Fen.Labelled.R1.T2.F4.trimmomatic.metaspades_bin.29_70.18_0.00_NODE_230_length_24088_cov_8.316065_20	nife_2b	Fen.Labelled.R1.T2.F4.trimmomatic.metaspades_bin.29_70.18_0.00	0.0242247	0	0.0076408	0.0533443	0	0.0182161	0	0.084911	0	0	0	0	0	0.0568187	0.0561075	0.0347713	0.016585	0	0.0415319	0.0206637	0	0	0.00870189	0	0	0
Fen.Labelled.R1.T2.F4.trimmomatic.metaspades_bin.31_76.52_2.24_NODE_1178_length_10523_cov_5.980034_7	fefe_B	Fen.Labelled.R1.T2.F4.trimmomatic.metaspades_bin.31_76.52_2.24	0.00826191	0	0	0	0	0	0	0	0	0	0	0	0	0	0	0	0	0	0	0	0	0	0	0	0	0
Fen.Labelled.R2.T1.F2.JGI.BFC.metaspades_bin.6_87.76_3.48_scaffold_1478_c1_6	fefe_B	Fen.Labelled.R2.T1.F2.JGI.BFC.metaspades_bin.6_87.76_3.48	0	0	0	0	0	0.142791	0	0	0	0	0	0	0.014113	0.0487141	0.0481043	0.0851756	0	0	0.0101737	0	0.119347	0.0486989	0.0426323	0.102132	0.101443	0
Fen.Labelled.R2.T1.F2.JGI.BFC.metaspades_bin.6_87.76_3.48_scaffold_1815_c1_2	fefe_C3	Fen.Labelled.R2.T1.F2.JGI.BFC.metaspades_bin.6_87.76_3.48	0	0	0	0.00657836	0	0	0	0	0.0145086	0	0	0	0	0.00613098	0.0181627	0	0	0	0	0	0.0221357	0	0.030047	0.0830567	0	0
Fen.Labelled.R2.T1.F2.JGI.BFC.metaspades_bin.6_87.76_3.48_scaffold_410_c1_2	fefe_C2	Fen.Labelled.R2.T1.F2.JGI.BFC.metaspades_bin.6_87.76_3.48	0	0	0	0.0577051	0	0	0	0	0	0	0	0	0	0	0	0	0	0	0	0	0	0	0	0	0.0503073	0
Fen.Labelled.R2.T1.F2.trimmomatic.megahit_bin.33_75.70_4.00_k141_141942_5	nife_4h	Fen.Labelled.R2.T1.F2.trimmomatic.megahit_bin.33_75.70_4.00	0	0	0	0	0.0401757	0	0.00889995	0	0	0	0	0	0	0	0	0	0.0211557	0	0	0	0	0	0	0.0204553	0	0
Fen.Labelled.R2.T1.F2.trimmomatic.megahit_bin.33_75.70_4.00_k141_1892428_1	nife_3c	Fen.Labelled.R2.T1.F2.trimmomatic.megahit_bin.33_75.70_4.00	0.0162501	0	0.0153765	0.0306718	0.0181094	0.0183293	0.00702045	0.0189863	0.143749	0.00924088	0.0644704	0.0221361	0.0144929	0	0.007057	0.0174936	0.16688	0	0.0522374	0	0.0580546	0	0.0612916	0	0	0
Fen.Labelled.R2.T2.F4.trimmomatic.metaspades_bin.4_88.56_1.60_NODE_3213_length_6734_cov_6.444977_3	nife_2b	Fen.Labelled.R2.T2.F4.trimmomatic.metaspades_bin.4_88.56_1.60	0.0161498	0	0.0229224	0.00762061	0	0.0182161	0	0.084911	0	0	0	0.0366658	0.0432102	0.0142047	0	0.00869282	0	0	0.031149	0.0361615	0.0897497	0.0372757	0	0.00801799	0	0.00548624
Fen.Labelled.R2.T2.F4.trimmomatic.metaspades_bin.4_88.56_1.60_NODE_5040_length_5203_cov_5.244949_1	nife_1d	Fen.Labelled.R2.T2.F4.trimmomatic.metaspades_bin.4_88.56_1.60	0.016018	0	0	0.0302336	0	0	0	0.0187151	0.0416752	0	0	0.0581863	0.107144	0.0704437	0.0139124	0	0.156272	0	0.0308947	0	0	0	0.0172617	0.0318101	0	0
Fen.Labelled.R2.T3.F1.trimmomatic.megahit_bin.60_76.58_3.24_k141_145801_2	nife_4i	Fen.Labelled.R2.T3.F1.trimmomatic.megahit_bin.60_76.58_3.24	0	0	0	0	0.011509	0	0	0	0.0752346	0	0	0.0375149	0	0.00908352	0	0	0	0	0	0	0	0	0	0.0102546	0	0
Fen.Labelled.R2.T3.F3.trimmomatic.megahit_bin.35_81.52_0.00_k141_353599_11	nife_1b	Fen.Labelled.R2.T3.F3.trimmomatic.megahit_bin.35_81.52_0.00	0	0	0	0.0254108	0	0	0	0	0.0350272	0	0	0	0	0	0	0	0	0	0	0	0.0480967	0	0	0	0	0
Fen.Labelled.R2.T3.F4.trimmomatic.metaspades_bin.21_75.44_5.26_NODE_10903_length_3929_cov_5.993805_2	nife_1d	Fen.Labelled.R2.T3.F4.trimmomatic.metaspades_bin.21_75.44_5.26	0.069739	0	0.0239963	0.125648	0	0.0715109	0.0602579	3.28149	0.224332	0.0288423	0.0279476	0.189999	0.016963	0.340155	0.143169	0.0409503	0.26043	0.0473316	0.19565	0.0527276	0.145965	0.0585331	0.362106	0.182561	0.0573779	0.0301522
Fen.Labelled.R2.T3.F4.trimmomatic.metaspades_bin.21_75.44_5.26_NODE_5757_length_5685_cov_7.202309_3	nife_2b	Fen.Labelled.R2.T3.F4.trimmomatic.metaspades_bin.21_75.44_5.26	0	0	0	0.0152412	0	0.00910807	0	0.150953	0.00840363	0	0.0213575	0.0219995	0.0216051	0.00710234	0	0	0	0	0	0.00516594	0	0.0186378	0.00870189	0.016036	0	0.0109725
Fen.Labelled.R2.T3.F4.trimmomatic.metaspades_bin.73_90.14_2.82_NODE_615_length_22911_cov_6.841267_16	nife_1d	Fen.Labelled.R2.T3.F4.trimmomatic.metaspades_bin.73_90.14_2.82	0.0262942	0	0	0.0558334	0	0	0.0283993	0.0230412	0.0547292	0.0299052	0	0.0119394	0	0.0115636	0.0456755	0	0.0135014	0	0	0	0	0	0	0	0.0495769	0
Fen.Labelled.R2.T3.F4.trimmomatic.metaspades_bin.73_90.14_2.82_NODE_869_length_18915_cov_7.143743_15	nife_3d	Fen.Labelled.R2.T3.F4.trimmomatic.metaspades_bin.73_90.14_2.82	0	0	0	0	0	0.044985	0	0.00931949	0	0.0453592	0	0	0	0.0561258	0	0	0	0	0	0	0	0	0	0	0	0
Fen.Labelled.R3.T1.F2.JGI.BFC.metaspades_bin.26_80.66_5.49_scaffold_1139_c1_7	fefe_B	Fen.Labelled.R3.T1.F2.JGI.BFC.metaspades_bin.26_80.66_5.49	0.0474726	0	0.029947	0	0.083765	0.615786	0.205093	0.101688	0.230558	0.0449934	0	0.12215	0.0917347	0.16006	0.0137441	0	0	0.0322195	0.183126	0.0101236	0.100503	0	0.11937	0.455668	0.381902	0.161269
Fen.Labelled.R3.T1.F2.JGI.BFC.metaspades_bin.26_80.66_5.49_scaffold_562_c1_9	fefe_C2	Fen.Labelled.R3.T1.F2.JGI.BFC.metaspades_bin.26_80.66_5.49	0	0	0	0	0.0185839	0	0	0	0.0752042	0	0	0	0	0	0.0193118	0	0.0114169	0	0	0.0355615	0	0	0	0.0165584	0	0
Fen.Unlabelled.R1.T1.F1.JGI.BFC.metaspades_bin.15_79.61_4.68_scaffold_1041_c1_6	fefe_C3	Fen.Unlabelled.R1.T1.F1.JGI.BFC.metaspades_bin.15_79.61_4.68	0	0	0	0	0	0	0.00602288	0.0244326	0	0	0	0	0	0.012262	0	0	0	0.0236543	0	0	0.0166018	0	0	0.0761353	0	0
Fen.Unlabelled.R1.T1.F1.JGI.BFC.metaspades_bin.15_79.61_4.68_scaffold_703_c1_5	fefe_A	Fen.Unlabelled.R1.T1.F1.JGI.BFC.metaspades_bin.15_79.61_4.68	0	0	0	0	0	0.0150818	0	0	0	0	0	0	0	0	0	0	0	0	0	0.0598791	0	0	0	0.033192	0	0.0227113
Fen.Unlabelled.R1.T2.F1.JGI.BFC.metaspades_bin.83_76.02_7.93_scaffold_6056_c1_7	fefe_B	Fen.Unlabelled.R1.T2.F1.JGI.BFC.metaspades_bin.83_76.02_7.93	0.0249962	0	0.0236524	0	0	0	0	0	0	0.0189526	0	0	0	0	0	0	0	0	0.0214273	0	0	0.0833361	0	0.0661867	0	0
Fen.Unlabelled.R1.T2.F2.trimmomatic.metaspades_bin.7_84.67_0.88_NODE_6308_length_4999_cov_4.364482_3	nife_2b	Fen.Unlabelled.R1.T2.F2.trimmomatic.metaspades_bin.7_84.67_0.88	0	0	0	0.00762061	0	0	0	0.00943455	0.0168073	0	0.0213575	0.205328	0.187244	0.234377	0	0.0260784	0.016585	0	0	0	0	0	0.0261057	0	0	0
Fen.Unlabelled.R1.T2.F3.JGI.BFC.metaspades_bin.8_84.91_1.42_scaffold_470_c1_4	nife_3d	Fen.Unlabelled.R1.T2.F3.JGI.BFC.metaspades_bin.8_84.91_1.42	0.0232672	0	0	0	0	0.00874807	0	0	0	0	0	0	0	0	0	0	0	0	0	0.0148852	0.0246292	0.0238682	0.00835795	0.0385054	0.058493	0
Fen.Unlabelled.R1.T3.F1.trimmomatic.megahit_bin.70_78.60_1.60_k141_1090560_1	nife_3c	Fen.Unlabelled.R1.T3.F1.trimmomatic.megahit_bin.70_78.60_1.60	0	0	0.0153131	0.022909	0.0180347	0.0273806	0.013983	0.009454	0.0168419	0.0276083	0.042803	0.0440896	0.0288662	0	0	0.0261322	0.0332384	0	0.0312132	0	0.00642391	0.0311271	0	0.00803452	0	0
Fen.Unlabelled.R1.T3.F1.trimmomatic.megahit_bin.70_78.60_1.60_k141_259915_6	nife_4h	Fen.Unlabelled.R1.T3.F1.trimmomatic.megahit_bin.70_78.60_1.60	0	0	0	0	0	0.0464727	0.0355998	0	0.0750372	0.0117148	0.00908113	0.0093541	0	0	0	0	0	0	0	0	0	0	0	0	0	0
Fen.Unlabelled.R1.T3.F2.trimmomatic.metaspades_bin.9_83.06_0.83_NODE_1375_length_12053_cov_5.194282_12	nife_1d	Fen.Unlabelled.R1.T3.F2.trimmomatic.metaspades_bin.9_83.06_0.83	0	0	0	0	0	0	0	0	0	0	0	0	0	0	0	0	0.0804691	0	0	0	0	0	0	0	0	0
Fen.Unlabelled.R1.T3.F3.trimmomatic.megahit_bin.30_76.14_4.04_k141_275921_4	nife_3d	Fen.Unlabelled.R1.T3.F3.trimmomatic.megahit_bin.30_76.14_4.04	0.031023	0	0.0073388	0	0	0.0174961	0.00670134	0	0	0	0	0	0	0	0	0	0	0	0	0.019847	0.0307865	0.0298353	0	0.0308043	0.0760409	0
Fen.Unlabelled.R1.T3.F4.trimmomatic.metaspades_bin.21_89.90_0.79_NODE_358_length_19957_cov_6.354939_10	nife_1f	Fen.Unlabelled.R1.T3.F4.trimmomatic.metaspades_bin.21_89.90_0.79	0.0411651	0	0.019476	0	0.0305833	0	0.0652092	0.0240482	0	0.171667	0	0.0311531	0	0	0	0	0	0	0	0	0	0	0	0	0	0
Fen.Unlabelled.R2.T1.F1.JGI.BFC.metaspades_bin.11_89.30_5.73_scaffold_331_c1_2	fefe_B	Fen.Unlabelled.R2.T1.F1.JGI.BFC.metaspades_bin.11_89.30_5.73	0	0	0	0	0	0	0.0571095	0	0	0	0	0	0	0	0	0	0	0	0	0	0	0	0	0	0	0
Fen.Unlabelled.R2.T1.F1.trimmomatic.megahit_bin.15_78.99_8.00_k141_561687_2	nife_4i	Fen.Unlabelled.R2.T1.F1.trimmomatic.megahit_bin.15_78.99_8.00	0	0	0	0	0	0	0.0267701	0.0120663	0.0322434	0	0	0	0	0.00908352	0	0	0.0530284	0	0	0	0	0	0	0	0	0
Fen.Unlabelled.R2.T1.F1.trimmomatic.megahit_bin.30_73.19_3.33_k141_759908_7	nife_2b	Fen.Unlabelled.R2.T1.F1.trimmomatic.megahit_bin.30_73.19_3.33	0.0565244	0	0	0.0152412	0.044994	0.0637565	0	0.443424	0.0168073	0	0.0213575	0.00733315	0	0.184661	0	0.0434641	0	0	0	0	0	0.0434883	0.00870189	0.0481079	0	0.0109725
Fen.Unlabelled.R2.T1.F1.trimmomatic.metaspades_bin.11_81.20_0.61_NODE_4988_length_5659_cov_4.465025_5	nife_1b	Fen.Unlabelled.R2.T1.F1.trimmomatic.metaspades_bin.11_81.20_0.61	0	0	0	0	0	0	0	0	0	0	0	0	0	0	0	0	0	0	0	0	0	0	0	0	0.0384382	0
Fen.Unlabelled.R2.T1.F2.trimmomatic.megahit_bin.2_98.91_0.61_k141_1234139_28	nife_4a	Fen.Unlabelled.R2.T1.F2.trimmomatic.megahit_bin.2_98.91_0.61	0	0	0	0	0	0	0	0.0398712	0	0.0155247	0	0	0	0.00600302	0	0.0587786	0	0	0	0	0	0	0	0	0	0
Fen.Unlabelled.R2.T3.F3.trimmomatic.megahit_bin.30_80.36_5.47_k141_1189223_5	nife_3d	Fen.Unlabelled.R2.T3.F3.trimmomatic.megahit_bin.30_80.36_5.47	0	0	0.0220164	0	0	0	0	0	0	0	0	0	0	0	0	0	0	0	0	0	0	0	0	0.0231032	0.0877394	0.0105388
Fen.Unlabelled.R3.T1.F2.trimmomatic.metaspades_bin.1_79.41_0.30_NODE_15456_length_2921_cov_5.986043_1	fefe_C3	Fen.Unlabelled.R3.T1.F2.trimmomatic.metaspades_bin.1_79.41_0.30	0.0997127	0.356208	0.0336972	0.0604947	0.0595292	0.0723026	0.0923107	0.0166432	0.0148246	0.129607	0.138145	0.0582127	0.0571693	0.050116	0.0804191	0.168682	0.0219428	0	0	0.00455652	0.0508899	0.0876757	0.0383768	0.120226	0	0.00483904
Fen.Unlabelled.R3.T1.F2.trimmomatic.metaspades_bin.1_79.41_0.30_NODE_2462_length_7592_cov_4.276105_5	nife_3d	Fen.Unlabelled.R3.T1.F2.trimmomatic.metaspades_bin.1_79.41_0.30	0.00794414	0.0415099	0.0676536	0.0674748	0.0575449	0.0806452	0.0617771	0.0556906	0.0496053	0.0993863	0.0700387	0.0432864	0.0212552	0.041924	0.0344993	0.102625	0.00815822	0.0593082	0.0510742	0.0254114	0.0252275	0.018336	0.0256829	0.0631052	0.0898708	0
Fen.Unlabelled.R3.T1.F2.trimmomatic.metaspades_bin.17_87.24_2.27_NODE_2686_length_7264_cov_6.683035_2	fefe_A	Fen.Unlabelled.R3.T1.F2.trimmomatic.metaspades_bin.17_87.24_2.27	0	0	0	0	0	0	0	0	0	0	0	0	0	0	0	0.0725895	0	0	0	0	0	0	0.00726653	0	0	0
Fen.Unlabelled.R3.T1.F2.trimmomatic.metaspades_bin.17_87.24_2.27_NODE_298_length_23877_cov_6.312652_12	nife_4g	Fen.Unlabelled.R3.T1.F2.trimmomatic.metaspades_bin.17_87.24_2.27	0	0	0	0	0	0	0.0516378	0	0	0.0113283	0	0	0	0	0	0	0	0	0.10246	0	0	0	0	0	0	0
Fen.Unlabelled.R3.T2.F3.trimmomatic.megahit_bin.16_89.30_6.01_k141_74575_3	nife_1d	Fen.Unlabelled.R3.T2.F3.trimmomatic.megahit_bin.16_89.30_6.01	0	0.0331275	0.00599908	0.0358994	0	0.0286043	0	0.207408	0.0593821	0.0432635	0.100611	0.305149	1.31746	0.284392	0.0881042	0	0.657587	0.0301201	0.358691	0	0.201331	0	0.150308	0	0	0
Fen.Unlabelled.R3.T3.F4.trimmomatic.metaspades_bin.10_87.51_4.28_NODE_227_length_39267_cov_9.428440_6	nife_1f	Fen.Unlabelled.R3.T3.F4.trimmomatic.metaspades_bin.10_87.51_4.28	0	0	0	0	0.0725086	0	0.0295888	0	0	0.0389472	0.024153	0	0.0122165	0	0	0	0	0	0	0	0	0	0	0	0.00516535	0
Palsa.None.R2.T0.JGI.BFC.metaspades_bin.307_94.82_5.10_scaffold_26923_c1_12	nife_3d	Palsa.None.R2.T0.JGI.BFC.metaspades_bin.307_94.82_5.10	0	0	0	0	0	0	0	0	0	0	0	0	0	0	0	0	0	0	0	0.0414983	0	0	0	0	0	0
Palsa.Unlabelled.R1.T3.F3.trimmomatic.metaspades_bin.94_89.19_4.42_NODE_3216_length_22979_cov_15.448962_14	nife_1e	Palsa.Unlabelled.R1.T3.F3.trimmomatic.metaspades_bin.94_89.19_4.42	0	0	0	0	0	0	0	0	0	0	0	0	0	0	0	0.0581716	0	0	0	0	0	0	0	0	0	0
PKWV01_ENA|PKWV01000051|PKWV01000051.1_3	nife_3c	PKWV01	0	0	0.00786744	0.0235399	0.0185314	0	0	0	0	0	0	0	0	0	0.0144429	0	0.0426924	0	0	0	0.0132017	0	0	0	0	0
PLCS01_ENA|PLCS01000004|PLCS01000004.1_129	nife_4g	PLCS01	0	0	0	0	0	0	0	0	0	0.0247277	0	0	0	0	0	0	0	0	0	0	0	0	0	0	0	0
PLCU01_ENA|PLCU01000219|PLCU01000219.1_3	nife_1f	PLCU01	0	0	0	0	0	0	0.011877	0.00803011	0.0500686	0.00781672	0.0181782	0	0	0	0	0	0	0	0	0	0	0	0	0.0272977	0	0
PLCU01_ENA|PLCU01000267|PLCU01000267.1_18	nife_3d	PLCU01	0	0	0.0155374	0	0	0	0	0.0287774	0	0	0	0	0	0	0	0	0	0	0	0	0	0.0694825	0	0	0	0
PLKI01_ENA|PLKI01000002|PLKI01000002.1_9	nife_3c	PLKI01	0.116649	0	0.110378	0.715561	0.329631	0.216157	0.31677	0.25311	0.780414	0.18005	0.110188	0.128634	0.111466	0.109928	2.40262	1.08533	3.22584	0.446741	0.846379	0.165244	0.191831	0.0128209	0.637511	0.239927	0.30163	0.209456
PLKI01_ENA|PLKI01000040|PLKI01000040.1_14	nife_3c	PLKI01	0.00812506	0	0	0.145691	0.0588555	0	0	0.0189863	0	0.0277227	0	0	0	0	0.275223	0	0.0667521	0	0.0417899	0.010396	0	0	0	0.0242034	0	0
PLKI01_ENA|PLKI01000047|PLKI01000047.1_3	nife_4h	PLKI01	0.0208745	0	0	0	0	0	0	0	0	0	0	0	0	0	0	0	0.0857481	0	0	0	0	0	0	0	0	0
PLKI01_ENA|PLKI01000162|PLKI01000162.1_3	nife_4i	PLKI01	0	0.0309991	0.0294717	0	0	0	0	0	0.108047	0.0708468	0	0.0188567	0	0	0	0.0335294	0	0	0	0	0	0	0	0.0412354	0	0
PLKL01_ENA|PLKL01000121|PLKL01000121.1_3	nife_3c	PLKL01	0	0	0	0	0	0	0	0	0	0	0	0	0	0	0.0288859	0	0	0	0	0	0	0	0	0	0	0
PLLE01_ENA|PLLE01000029|PLLE01000029.1_3	fefe_A	PLLE01	0.0805006	0	0.0190432	0	0	0	0.0115927	0	0.0279259	0	0	0.00609216	0	0.0177012	0	0.0433303	0.0895591	0.0136589	0	0.085834	0.0159774	0	0.0216878	0	0	0.0410202
PLLE01_ENA|PLLE01000029|PLLE01000029.1_31	nife_3c	PLLE01	0.110547	0.00589419	0.164377	0.0447117	0	0.017813	0.0272908	0	0	0	0.0487312	0.050196	0.0352116	0.0138903	0.0137164	0.0340017	0.0162179	0	0.0304595	0	0.0689568	0.0850516	0.0510558	0.0392026	0.0595522	0.0965666
PLLM01_ENA|PLLM01000057|PLLM01000057.1_44	fefe_A	PLLM01	0.0331453	0	0	0	0	0	0	0	0	0	0	0	0.00591221	0	0	0	0	0	0	0	0	0	0	0	0	0
PLMA01_ENA|PLMA01000050|PLMA01000050.1_27	nife_3c	PLMA01	0.00791211	0	0.0149735	0	0	0	0.0136729	0	0.0247026	0.0269961	0	0.0502972	0	0	0	0.0170351	0	0	0	0.0303707	0	0.273931	0.0511587	0.047138	0.113377	0.0913857
PLMN01_ENA|PLMN01000009|PLMN01000009.1_61	nife_4b	PLMN01	0	0	0	0	0	0	0.0181979	0	0	0	0	0	0	0	0	0	0.0144192	0	0	0	0.0390146	0	0	0	0	0
PLMN01_ENA|PLMN01000013|PLMN01000013.1_22	nife_4g	PLMN01	0.021863	0	0	0	0	0	0	0	0	0	0	0	0	0	0.0379781	0.105912	0.0785825	0	0	0.0839213	0	0	0	0	0	0
PLMN01_ENA|PLMN01000033|PLMN01000033.1_15	nife_4g	PLMN01	0	0	0	0	0	0.0110387	0	0	0	0.0222611	0	0	0	0	0.0850008	0	0	0	0	0	0	0	0	0	0	0
PLMN01_ENA|PLMN01000033|PLMN01000033.1_22	nife_3d	PLMN01	0.00812506	0	0	0	0	0	0	0	0	0	0	0	0	0	0.098798	0.0349872	0.0500641	0	0	0.0415842	0	0	0.0437797	0	0	0
PLMQ01_ENA|PLMQ01000023|PLMQ01000023.1_56	fefe_A	PLMQ01	0	0	0.00632612	0	0	0	0	0	0	0	0	0	0	0	0	0	0	0	0	0	0	0	0	0	0	0
PLMQ01_ENA|PLMQ01000050|PLMQ01000050.1_59	nife_1b	PLMQ01	0	0	0	0	0	0	0	0	0	0	0	0	0	0	0	0	0	0.0238236	0	0	0	0	0	0	0	0
PLND01_ENA|PLND01000065|PLND01000065.1_36	nife_4g	PLND01	0.0500562	0	0.0378922	0.075584	0	0	0	0	0.0312564	0	0	0.0272748	0.0267859	0.0176109	0	0.0754412	0	0	0	0.166522	0.0715315	0.338904	0.0215771	0	0	0
PLNW01_ENA|PLNW01000048|PLNW01000048.1_9	nife_3d	PLNW01	0.00821005	0	0	0	0.0045747	0.037042	0.00709389	0	0	0	0.0144766	0.00745589	0.0146445	0	0	0	0	0	0	0	0	0.0252664	0	0	0.0309597	0
PLNW01_ENA|PLNW01000160|PLNW01000160.1_30	fefe_C3	PLNW01	0	0	0.032479	0	0	0	0.0197719	0	0	0	0	0	0	0	0	0	0	0	0	0	0	0	0	0.0340823	0.112177	0.015547
PLNW01_ENA|PLNW01000160|PLNW01000160.1_38	fefe_A	PLNW01	0.0410217	0.00510351	0.0711633	0	0.0342864	0.0308468	0.0118149	0.0239644	0	0.0466552	0.00602772	0	0.0182928	0	0	0	0	0	0	0.00437395	0.00542787	0.0578617	0.00736781	0.0135775	0	0.0185806
PLPO01_ENA|PLPO01000113|PLPO01000113.1_7	fefe_A	PLPO01	0.00670839	0.0250377	0	0	0	0	0	0	0	0	0	0	0	0	0	0	0	0	0	0	0	0	0	0	0	0
PLPO01_ENA|PLPO01000245|PLPO01000245.1_17	nife_3c	PLPO01	0.00792809	0	0	0.0299282	0	0	0	0	0	0	0	0	0	0	0	0	0	0	0	0	0	0.0975945	0	0.00787221	0.0239171	0
PLRT01_ENA|PLRT01000099|PLRT01000099.1_4	nife_4g	PLRT01	0.0545056	0.0244118	0.0412603	0	0	0	0.0188382	0	0	0.0123982	0	0	0	0	0.0757451	0	0	0	0	0	0.00865443	0	0	0	0	0.0222193
PLTW01_ENA|PLTW01000021|PLTW01000021.1_15	fefe_A	PLTW01	0.0132806	0	0	0	0	0	0	0	0	0	0	0	0	0	0	0	0	0	0	0	0	0	0.0214676	0.00659347	0.00500803	0.0360922
PLTW01_ENA|PLTW01000021|PLTW01000021.1_23	fefe_A	PLTW01	0	0	0	0	0	0	0	0	0	0	0	0	0	0	0	0.00658054	0	0	0	0	0	0	0.00658742	0	0	0
PLTW01_ENA|PLTW01000126|PLTW01000126.1_38	nife_3c	PLTW01	0	0.0059784	0	0.0075584	0.013388	0	0.0207605	0	0.0250051	0.0273266	0	0.0145466	0	0	0.166948	0.0258656	0.106923	0	0.17507	0	0	0	0	0.00795254	0.0302015	0.00544145
PLTW01_ENA|PLTW01000191|PLTW01000191.1_4	fefe_C3	PLTW01	0.00584859	0	0	0	0	0	0.0202139	0	0	0	0	0	0	0	0	0	0.0180186	0	0	0	0	0	0	0	0	0
PLUB01_ENA|PLUB01000021|PLUB01000021.1_17	nife_4e	PLUB01	0	0	0	0	0	0	0	0	0	0	0	0	0	0	0.0566515	0	0	0	0	0	0.0345218	0.100366	0	0	0	0
PLYI01_ENA|PLYI01000072|PLYI01000072.1_10	nife_3d	PLYI01	0	0	0	0	0	0	0	0	0	0	0	0	0	0	0	0	0	0	0	0	0.052035	0	0	0	0	0
PLYW01_ENA|PLYW01000110|PLYW01000110.1_5	nife_3c	PLYW01	0	0	0	0	0	0	0	0	0	0	0	0	0	0	0	0	0	0	0	0	0	0.0117713	0	0	0	0
PLYW01_ENA|PLYW01000161|PLYW01000161.1_7	nife_3b	PLYW01	0	0	0	0	0	0	0	0.0746427	0	0	0	0	0	0	0	0	0	0	0	0	0	0	0	0	0	0
PMAZ01_ENA|PMAZ01000094|PMAZ01000094.1_14	nife_3c	PMAZ01	0.00809156	0	0.122505	0.022909	0.0586128	0.00912685	0.132839	0.066178	0.252629	0.174853	0.0570707	0.0146965	0	0.0498189	0.210837	0.209058	0.157883	0.0823756	0.114448	0	0.070663	0.0871559	0.0610389	0.0401726	0.0244103	0.0384829
PMBA01_ENA|PMBA01000309|PMBA01000309.1_15	nife_3d	PMBA01	0.0255384	0	0.0402758	0.00803388	0.0189736	0	0.0367774	0.0497309	0	0.0193638	0.120084	0	0.00759226	0	0	0	0	0	0	0.0871373	0.0135167	0	0	0.0676224	0	0
PMBA01_ENA|PMBA01000423|PMBA01000423.1_3	nife_1d	PMBA01	0.00683694	0.0357246	0.0194082	0.0193569	0	0	0.0177224	0.0878695	0.00711527	0.0311035	0	0.0186267	0.0426833	0	0	0.0294405	0	0	0	0	0	0	0.00736781	0	0	0
PMBA01_ENA|PMBA01000475|PMBA01000475.1_5	nife_1c	PMBA01	0.0268183	0	0.0169177	0	0.0348678	0	0.0308964	0	0.0465167	0.0406683	0	0	0	0.0314509	0	0	0	0	0	0.0514711	0	0	0	0	0	0.139693
PMBI01_ENA|PMBI01000095|PMBI01000095.1_18	nife_1b	PMBI01	0.0280816	0	0	0	0	0	0	0	0	0	0	0.012751	0	0	0	0.105807	0	0	0	0	0	0.270065	0	0	0	0
PMBR01_ENA|PMBR01000022|PMBR01000022.1_10	nife_4e	PMBR01	0.11925	0.161846	0.0820648	0.173927	0.0664469	0.0489119	0.0562024	0.0633314	0.135387	0.123297	0	0.187056	0.0676801	0.047676	0	0	0.100197	0	0	0	0	0	0.116827	0.0322935	0.0654087	0
PMBR01_ENA|PMBR01000053|PMBR01000053.1_21	nife_3d	PMBR01	0.115911	0.092703	0.0548397	0	0.110719	0.00933866	0.207459	0.0580404	0.21541	0.28249	0.153287	0.406015	0.0664563	0.10195	0	0	0.0680196	0.0674298	0	0.037077	0	0.159247	0.089222	0.139757	0.112395	0.0562513
PMBS01_ENA|PMBS01000264|PMBS01000264.1_14	fefe_A	PMBS01	0.0688492	0.0102786	0.0130296	0	0.0268543	0	0.0118978	0	0.0143304	0.0313217	0	0.00625248	0	0.0605568	0	0	0	0	0	0.0264278	0.0710574	0	0.163229	0	0.077888	0.0982326
PMBS01_ENA|PMBS01000291|PMBS01000291.1_19	nife_4f	PMBS01	0.014616	0	0.00691514	0	0	0	0.012629	0	0	0.0415582	0	0	0	0.00642782	0	0	0	0	0	0.0140259	0.0116037	0	0.0157509	0.00725651	0	0
PMBV01_ENA|PMBV01000368|PMBV01000368.1_10	nife_4e	PMBV01	0	0	0	0	0	0	0	0	0	0	0	0	0	0	0	0	0	0	0	0	0	0.0585466	0	0	0	0
PMBX01_ENA|PMBX01000069|PMBX01000069.1_3	nife_4g	PMBX01	0	0	0.0448482	0	0	0	0	0	0	0	0	0.017217	0	0	0	0.0408184	0	0	0	0	0	0	0.0408611	0	0.0285966	0
PMBX01_ENA|PMBX01000178|PMBX01000178.1_7	fefe_C3	PMBX01	0	0.008904	0	0	0	0.0336362	0.0103066	0.0278735	0	0	0.0105164	0.00541628	0	0.052458	0	0	0.0122497	0	0	0.0228934	0	0	0.0257089	0	0	0.0243129
PMBX01_ENA|PMBX01000178|PMBX01000178.1_9	fefe_A	PMBX01	0	0.0612421	0	0	0	0.0154234	0	0.00798814	0	0	0	0.0186267	0.00609761	0.0420944	0	0	0	0	0	0	0.0922737	0.0526016	0	0	0	0
PMBY01_ENA|PMBY01000002|PMBY01000002.1_4	fefe_A	PMBY01	0.00682505	0	0	0	0	0	0	0	0	0	0.0361034	0	0	0.00600302	0	0	0	0	0	0	0	0	0	0	0	0
PMBZ01_ENA|PMBZ01000102|PMBZ01000102.1_31	nife_1c	PMBZ01	0.0413821	0	0.00652624	0	0	0	0	0.00805833	0	0	0	0	0	0	0	0	0	0	0	0	0	0	0	0	0.0364116	0
PMCA01_ENA|PMCA01000005|PMCA01000005.1_112	fefe_A	PMCA01	0.0197869	0	0.0249642	0	0	0	0	0	0	0.0150028	0.0174449	0	0.0235296	0	0	0	0	0	0.00848089	0	0.0209452	0	0	0	0	0.0582556
PMCA01_ENA|PMCA01000030|PMCA01000030.1_10	nife_4g	PMCA01	0	0	0	0	0	0	0	0	0	0	0	0	0	0	0	0	0	0	0	0	0.0303961	0	0	0	0	0.0455224
PMCB01_ENA|PMCB01000046|PMCB01000046.1_8	fefe_A	PMCB01	0.0268795	0	0.0635861	0	0	0.0303186	0.0232252	0.0549595	0.104902	0.053499	0.0177735	0.0549233	0.0179796	0	0	0.0289364	0.0552077	0	0.0345625	0.0343924	0.117368	0	0	0.10676	0.0506805	0.0319592
PMCC01_ENA|PMCC01000062|PMCC01000062.1_2	nife_1a	PMCC01	0.0302459	0	0	0	0	0	0	0	0	0	0	0	0	0	0	0	0	0	0	0	0	0	0	0	0	0
PMCE01_ENA|PMCE01000174|PMCE01000174.1_52	fefe_A	PMCE01	0.0200908	0.044991	0.0316846	0	0.0335842	0	0.0289324	0	0	0	0	0	0.00597275	0	0	0	0	0	0	0	0	0	0	0	0	0
PMCE01_ENA|PMCE01000174|PMCE01000174.1_53	fefe_C3	PMCE01	0.0298056	0	0	0	0	0	0	0.0464323	0	0.0338988	0	0	0	0	0	0	0	0	0	0	0.00788758	0	0	0	0	0.0405009
PMCE01_ENA|PMCE01000259|PMCE01000259.1_5	nife_1f	PMCE01	0	0	0.0446505	0	0	0	0	0	0	0.0178892	0	0	0	0	0	0.0338654	0	0	0	0	0	0	0	0	0	0
PMCE01_ENA|PMCE01000558|PMCE01000558.1_22	fefe_C3	PMCE01	0.0685486	0	0	0	0	0	0	0	0	0.0097453	0	0	0.015284	0	0	0	0	0	0	0	0	0	0	0.0255245	0	0
PMCG01_ENA|PMCG01000198|PMCG01000198.1_7	nife_3d	PMCG01	0	0	0.0135774	0	0	0	0	0	0	0	0	0	0	0	0	0	0	0	0	0	0	0	0.0541204	0	0	0
PMCI01_ENA|PMCI01000433|PMCI01000433.1_14	fefe_A	PMCI01	0	0	0	0	0	0	0.00624471	0.0168884	0	0.041099	0	0.0131268	0	0	0	0	0	0.0245256	0	0	0	0	0.0623075	0	0	0
PMCI01_ENA|PMCI01000433|PMCI01000433.1_7	fefe_C1	PMCI01	0.00870156	0	0	0	0.03394	0.00981491	0	0	0	0	0	0	0.0232818	0	0	0	0	0	0	0	0	0	0	0	0	0
PMCM01_ENA|PMCM01000218|PMCM01000218.1_7	fefe_A	PMCM01	0	0	0	0	0	0	0.041066	0	0	0	0	0	0	0	0	0	0	0	0	0	0	0	0	0.00674177	0	0
PMCS01_ENA|PMCS01000018|PMCS01000018.1_24	nife_4g	PMCS01	0.0855197	0	0	0.0089676	0	0.010718	0.0328414	0.0444086	0	0.0648428	0.125663	0.120811	0.00847465	0	0	0	0	0	0	0	0.0377191	0	0	0	0.0644981	0
PMCS01_ENA|PMCS01000018|PMCS01000018.1_80	nife_4g	PMCS01	0.00991011	0	0	0	0.143572	0	0.00856283	0.0231575	0	0.0338132	0.0698972	0.0719982	0	0	0	0.0426738	0	0	0	0	0	0	0	0	0	0
PMCY01_ENA|PMCY01000188|PMCY01000188.1_3	nife_1d	PMCY01	0	0	0.0258776	0	0	0.0462703	0.00590745	0.0399407	0.0355764	0.0233276	0	0.0186267	0.0243905	0	0	0	0	0	0	0	0	0	0	0	0.0257817	0.0278709
PMCY01_ENA|PMCY01000310|PMCY01000310.1_5	fefe_C1	PMCY01	0.00925567	0	0.0175162	0	0.0515733	0	0.0639789	0	0	0.0210535	0	0	0	0	0	0.0199279	0.0950509	0	0	0	0	0	0	0	0	0
PMDB01_ENA|PMDB01000054|PMDB01000054.1_17	nife_3c	PMDB01	0.00796025	0	0	0	0	0.0179575	0	0	0	0.0181069	0	0.0361452	0	0	0	0	0	0	0	0	0	0.165359	0	0.0158083	0	0
PMDB01_ENA|PMDB01000064|PMDB01000064.1_49	nife_3d	PMDB01	0.00821005	0	0	0	0	0	0	0.0287774	0	0.0186751	0	0.0596471	0	0	0	0	0	0	0	0	0	0.00631659	0	0	0	0
PMDB01_ENA|PMDB01000091|PMDB01000091.1_25	fefe_A	PMDB01	0	0	0	0	0	0	0	0	0	0	0.0284065	0	0	0	0	0	0	0	0	0	0	0.034705	0.0902768	0	0	0
PMDS01_ENA|PMDS01000077|PMDS01000077.1_117	fefe_A	PMDS01	0	0	0	0	0	0	0	0	0	0.0698489	0	0	0	0.0108036	0	0	0	0.020841	0	0	0	0	0	0	0	0
PMDS01_ENA|PMDS01000077|PMDS01000077.1_123	fefe_C3	PMDS01	0.011785	0	0.0167272	0.011122	0.0295501	0	0.0101828	0.0344234	0.0429267	0.0469121	0	0.0267561	0.0157659	0.0207312	0.0409433	0	0	0	0.0151535	0	0	0	0	0	0	0
PMDS01_ENA|PMDS01000077|PMDS01000077.1_124	fefe_A	PMDS01	0	0	0	0.0257196	0.04176	0	0.00588694	0.0238812	0.00709057	0.0232466	0	0.0494988	0.0182293	0	0	0.0220037	0	0	0.0175213	0.00435876	0	0	0.0146844	0.0135304	0.0513844	0.0231451
PMDT01_ENA|PMDT01000150|PMDT01000150.1_7	nife_4g	PMDT01	0.0094564	0	0	0	0	0	0	0	0.0393655	0	0	0.0601142	0	0	0	0.0305401	0	0	0	0	0	0	0.0611439	0	0	0
PMDT01_ENA|PMDT01000389|PMDT01000389.1_5	fefe_C3	PMDT01	0	0	0	0	0	0	0.0331141	0	0	0.0610223	0	0	0	0	0	0	0	0	0	0	0.042596	0.0235885	0	0	0	0.0156229
PMDY01_ENA|PMDY01000233|PMDY01000233.1_4	fefe_C3	PMDY01	0.0124782	0.0279435	0.0354222	0.0294405	0	0.0140748	0	0.0947655	0	0.0141919	0.0440052	0.039662	0.00556444	0.0768273	0.0487707	0	0.0384435	0	0	0	0.039626	0.110405	0.0403414	0.0619514	0.0329383	0.0339118
PMDY01_ENA|PMDY01000776|PMDY01000776.1_5	fefe_A	PMDY01	0.0261192	0.0584908	0.0679663	0	0	0	0.0451365	0.0457756	0	0.0222796	0	0.0237199	0.00582368	0	0.170143	0.0210884	0.0335288	0	0.00839623	0.0626617	0	0.256216	0	0	0	0
PMEC01_ENA|PMEC01000156|PMEC01000156.1_20	fefe_A	PMEC01	0.0463252	0	0.0187863	0.0187367	0.0663756	0.00746463	0.0171545	0.0154644	0.117084	0.0376336	0	0.0180299	0	0.0232832	0.0402356	0	0.0747584	0.0494069	0.0425475	0.021169	0.0945712	0	0.0641856	0.0525699	0.0499114	0.0224816
PMEC01_ENA|PMEC01000231|PMEC01000231.1_20	nife_4g	PMEC01	0	0	0.00928358	0	0.0382674	0	0	0	0	0	0	0	0	0	0.025564	0	0	0	0	0	0	0.0679349	0	0	0	0
PMEC01_ENA|PMEC01000238|PMEC01000238.1_11	fefe_C3	PMEC01	0.0120012	0	0.0227121	0	0.0300923	0	0	0.007011	0.0187347	0	0	0	0	0	0	0.0064598	0	0	0	0	0.0190556	0	0.00646655	0.017875	0	0
PMEC01_ENA|PMEC01000238|PMEC01000238.1_17	fefe_C3	PMEC01	0.0249962	0	0.0236524	0	0	0.0140972	0	0.0365063	0	0	0	0.01135	0	0	0	0	0	0.00848242	0	0.0279849	0.0545725	0	0.0336713	0	0	0
PMEE01_ENA|PMEE01000037|PMEE01000037.1_1	nife_4g	PMEE01	0.142906	0.418488	0.0208035	0.207486	0.0490019	0.0371977	0.0569896	0.0513747	0	0.0750142	0.00969163	0	0.019608	0	0.0190954	0.177509	0.801516	0.134293	0	0.0632936	0	0	0.0947702	0	0.0082906	0
PMEE01_ENA|PMEE01000060|PMEE01000060.1_23	nife_3c	PMEE01	0.0748298	0.186192	0.125879	0.133393	0.176049	0.215699	0.114945	0.00971439	0.242281	0.293144	0.0952942	0.045304	0.0148306	0.058504	0.816025	0.152161	1.42593	0.124145	0.0962186	0.175532	0.0660084	0.0447782	0.28672	0.0908139	0.0815184	0
PMEN01_ENA|PMEN01000338|PMEN01000338.1_2	nife_1b	PMEN01	0	0	0.00665489	0	0	0	0	0	0	0	0	0	0.00627246	0.00618591	0.00610848	0	0	0	0	0	0	0.0324659	0.0378953	0	0.0053042	0.014335
PMEX01_ENA|PMEX01000046|PMEX01000046.1_2	nife_3b	PMEX01	0	0	0.00871697	0	0	0.0623454	0	0	0	0	0	0	0	0	0	0.0198343	0	0	0	0	0	0	0	0	0	0
PMJC01_ENA|PMJC01000140|PMJC01000140.1_6	nife_4e	PMJC01	0	0	0	0	0	0	0	0	0	0	0	0	0	0	0.0566515	0	0	0	0	0	0	0	0	0	0	0
PMJE01_ENA|PMJE01000579|PMJE01000579.1_9	nife_3d	PMJE01	0.00821005	0	0.0155374	0	0.0228735	0.018521	0.0212817	0	0	0	0	0.0149118	0	0	0	0	0	0	0	0.0157572	0	0	0	0.0244565	0.0247677	0
PMJF01_ENA|PMJF01000067|PMJF01000067.1_31	fefe_A	PMJF01	0.0869119	0	0.0442828	0.0567846	0.0670541	0.0301637	0.0231065	0	0	0.0152073	0.0884134	0	0	0.0352818	0.058067	0.0503798	0	0.0317621	0	0.0256625	0.0689996	0.0565803	0.0144093	0	0.0453794	0
PMJR01_ENA|PMJR01000077|PMJR01000077.1_36	nife_3c	PMJR01	0.0314582	0	0.0669757	0.0371104	0.0394396	0.0177416	0.0815442	0.036755	0.212802	0.0268337	0	0.0857053	0.077155	0.0691731	0	0.0592645	0	0	0	0	0.0374621	0	0	0	0.160146	0
PMJR01_ENA|PMJR01000150|PMJR01000150.1_13	nife_3d	PMJR01	0.00824455	0.0738508	0.0624106	0	0.0505332	0	0.0356185	0.00963275	0	0.0281303	0	0.00748721	0.044118	0.0362578	0	0	0	0	0	0.0474702	0.0458176	0.0570882	0.00888471	0.0982372	0	0.0952254
PMJR01_ENA|PMJR01000150|PMJR01000150.1_23	nife_1d	PMJR01	0.0169888	0.0317036	0.0643018	0	0	0.0287437	0.0146791	0.0595479	0	0.00966092	0	0.0617128	0.0151516	0.17184	0	0	0	0	0	0	0	0	0	0.185559	0.121721	0.0288562
PMKK01_ENA|PMKK01000339|PMKK01000339.1_1	fefe_C3	PMKK01	0	0	0	0	0	0	0.0139542	0	0	0	0	0.0146663	0	0	0	0.0521569	0	0	0.031149	0	0	0	0	0	0.00609001	0.0493762
PMKN01_ENA|PMKN01000049|PMKN01000049.1_2	fefe_A	PMKN01	0.0201252	0.0400604	0.00634775	0	0	0	0.0347782	0	0	0	0	0	0	0	0	0.0361086	0	0	0	0	0	0	0	0	0	0
PMKN01_ENA|PMKN01000084|PMKN01000084.1_7	nife_3c	PMKN01	0.0315848	0	0	0.0596156	0	0	0.0136454	0	0	0	0	0	0	0	0	0	0	0	0	0.0101032	0	0	0.0085093	0	0	0
PMKW01_ENA|PMKW01000084|PMKW01000084.1_27	nife_4e	PMKW01	0.0218023	0	0.0206302	0	0	0.0122959	0.0282573	0.0254733	0	0.0247964	0	0	0.00972231	0	0	0.0704118	0.201508	0	0	0	0.0259633	0	0	0	0	0.0444385
PMKW01_ENA|PMKW01000170|PMKW01000170.1_5	nife_4g	PMKW01	0.0100112	0	0.00947304	0	0	0.0338764	0.043251	0.0116969	0	0.0113861	0	0.00909162	0.0178573	0.0176109	0	0.0107773	0.0514051	0	0	0	0	0.0231071	0.0323657	0	0	0
PMMD01_ENA|PMMD01000294|PMMD01000294.1_4	nife_1f	PMMD01	0.280315	0.860225	0.343836	0.51929	0.387591	0.0351311	0.331911	0.0970411	0.0540234	0.236156	0.201371	0.301707	0.0462967	0.0730527	0.0270518	0.592353	0	0	0	0.0332096	0.247269	0.199691	0.537031	0.0206177	0.19575	0.296257
PMMD01_ENA|PMMD01000347|PMMD01000347.1_5	nife_3d	PMMD01	0.0238324	0.0474399	0.0526195	0.0674748	0.0575449	0.0179211	0.0274565	0.00928176	0.0165351	0.0632458	0.0350193	0.0216432	0.0425105	0.0139747	0.0206996	0.111177	0.0652657	0.016175	0.173652	0.00508228	0.00630687	0.177248	0.0342439	0.0236644	0.0179742	0.0593713
PMME01_ENA|PMME01000288|PMME01000288.1_4	fefe_C3	PMME01	0	0	0.0270264	0	0	0.00644326	0.00493578	0.00667422	0	0	0.0302176	0	0	0.0100487	0	0	0	0	0	0	0	0.0395546	0.0246237	0	0.00430822	0
PMMV01_ENA|PMMV01000006|PMMV01000006.1_6	nife_4i	PMMV01	0	0	0.0589434	0.146969	0.0289247	0	0	0.0606507	0.205289	0.0118078	0	0.0377134	0	0	0.00901728	0.0335294	0.0426472	0.028185	0	0	0	0	0	0	0	0
PMMV01_ENA|PMMV01000021|PMMV01000021.1_1	nife_3c	PMMV01	0.00817584	0	0.0154726	0.123454	0.0455564	0.0645535	0.0141287	0.0286574	0.170174	0.102285	0.0792896	0.0890978	0.0364586	0.0215734	0.0923144	0.0440074	0.142735	0	0.126153	0.0784576	0.0584174	0	0.0176213	0.0162364	0.0123323	0
PMMV01_ENA|PMMV01000045|PMMV01000045.1_2	nife_4i	PMMV01	0	0	0	0	0	0	0.0713869	0.0241326	0.0107478	0	0.0364201	0	0	0.018167	0	0	0.169691	0	0	0	0	0	0	0	0	0
PMMV01_ENA|PMMV01000089|PMMV01000089.1_4	nife_4h	PMMV01	0	0	0	0.0583247	0	0	0.115699	0.144415	0.0107196	0.0468593	0.00908113	0.0280623	0.00918643	0.0634178	0.0715702	0	0.0105778	0	0.0794666	0	0	0.0871723	0.0888004	0	0	0
PMMW01_ENA|PMMW01000280|PMMW01000280.1_6	nife_4g	PMMW01	0.163972	0.155039	0.155157	0	0.0609111	0.0123301	0.0850081	0.114949	0	0.0497309	0.0867387	0.00992733	0.0292482	0	0	0.11768	0	0	0	0.0279738	0.138857	0.0756935	0.082462	0	0.0577109	0.0816976
PMMY01_ENA|PMMY01000112|PMMY01000112.1_1	nife_3c	PMMY01	0	0	0.0153765	0.0920154	0.0498008	0.155799	0.0561636	0	0.262131	0.0739271	0.179084	0.0442722	0.065218	0.00714646	0.091741	0	0.0834402	0	0.0313424	0.0207921	0	0.0187536	0.0963154	0	0.0490227	0.0331219
PMMY01_ENA|PMMY01000275|PMMY01000275.1_2	nife_3c	PMMY01	0.114904	0.0791734	0.167272	0.800782	0.655027	0.179454	0.748437	0.464715	1.61895	0.66347	0.459763	0.3291	0.110361	0.287645	0.568088	0.40915	1.57939	0.00599883	0.72737	0.231839	0.168411	0	0.666753	0.386164	0.359969	0.120104
PMNH01_ENA|PMNH01000276|PMNH01000276.1_2	fefe_A	PMNH01	0.0128249	0	0	0	0	0	0	0	0	0	0	0	0	0.0282005	0	0	0	0	0.00824531	0.0246142	0.0407267	0	0	0.0127345	0	0.0130702
PMNM01_ENA|PMNM01000063|PMNM01000063.1_8	nife_1b	PMNM01	0	0.120113	0.00845884	0	0.00996222	0	0	0	0	0	0	0	0	0	0	0	0	0	0	0	0.00709703	0	0.0289006	0.0355056	0.0337101	0
PMNP01_ENA|PMNP01000241|PMNP01000241.1_2	nife_3d	PMNP01	0	0	0	0	0	0	0	0	0	0.00937678	0.0654185	0.00748721	0.051471	0.0435093	0	0	0	0	0	0	0	0	0	0	0	0
PMNP01_ENA|PMNP01000246|PMNP01000246.1_23	fefe_A	PMNP01	0.019332	0	0	0	0	0	0	0	0	0.014658	0.0284065	0.00585207	0.0114944	0.0340073	0	0.0208114	0	0	0	0	0	0	0.0208331	0	0	0
PMXY01_ENA|PMXY01000032|PMXY01000032.1_6	nife_4g	PMXY01	0	0	0.0189461	0	0	0.0225843	0.0605514	0.0233938	0	0.0113861	0	0.0363665	0.0178573	0.00880546	0	0.0107773	0.0411241	0	0	0	0	0.0154047	0.0215771	0	0.00755037	0
PMXY01_ENA|PMXY01000162|PMXY01000162.1_6	nife_4e	PMXY01	0.0436045	0	0.0103151	0	0	0.0983672	0.00941911	0.0509466	0	0.0123982	0	0	0.00972231	0	0	0.0821471	0.235093	0	0	0	0.0692355	0	0	0	0	0.0296257
PMZI01_ENA|PMZI01000045|PMZI01000045.1_26	nife_3b	PMZI01	0.0366767	0.0547554	0.034705	0	0	0.0827387	0	0	0.0572547	0.0208568	0	0.0666152	0.00817764	0	0	0	0	0	0	0	0	0	0	0.0273136	0	0
PMZI01_ENA|PMZI01000045|PMZI01000045.1_39	fefe_C1	PMZI01	0.00824455	0	0.0546093	0	0	0	0.0427422	0.0192655	0	0.0187536	0.0726872	0	0.029412	0	0	0.0443772	0	0	0	0	0	0	0	0	0	0.044812
PMZI01_ENA|PMZI01000045|PMZI01000045.1_47	nife_3c	PMZI01	0	0	0.0532664	0	0	0.00907074	0.00694852	0	0	0.045731	0.0992598	0	0	0	0	0.00865719	0	0	0	0	0	0	0	0	0	0
PMZW01_ENA|PMZW01000039|PMZW01000039.1_3	fefe_C3	PMZW01	0.0546955	0.0867597	0.10351	0.0838798	0.0457151	0.053982	0.0236298	0.0159763	0.0213458	0.116638	0.0120554	0.0248356	0.0121952	0	0	0.0883214	0.00702118	0	0	0.0656092	0.0542787	0.0105203	0.00736781	0.0203663	0.0206254	0.0418063
PMZW01_ENA|PMZW01000366|PMZW01000366.1_1	nife_3d	PMZW01	0.0230847	0.0746714	0.0509687	0.10893	0.0814656	0.0520767	0.0332439	0.0269717	0.0400408	0.0787649	0.0407048	0.0279523	0.0205884	0.0203043	0	0.0497025	0.0632182	0.0261125	0.0593663	0.00984566	0.012218	0.00592026	0.0497544	0.0382034	0.0232137	0.0731929
PMZX01_ENA|PMZX01000489|PMZX01000489.1_22	fefe_A	PMZX01	0.0546955	0	0.0388164	0	0	0.00771171	0.0177224	0.0159763	0	0.0155517	0.0663049	0	0	0.0240539	0	0.0515208	0.0280847	0.0696031	0	0.0349916	0.0162836	0.0578617	0	0.0475213	0.0876579	0.00929029
PNBO01_ENA|PNBO01000222|PNBO01000222.1_5	fefe_C3	PNBO01	0	0	0	0	0	0.0064905	0.0149159	0.0268926	0.0179655	0.0327225	0.0152196	0	0.010264	0.0303672	0	0	0	0	0	0	0	0	0	0	0	0
STM_0716_E_M_E001_A_bin.15_k121_1472623_2	nife_3d	STM_0716_E_M_E001_A_bin.15	0	0	0.0073388	0	0	0.00874807	0	0	0	0	0	0	0	0	0	0.00834923	0	0	0	0.0099235	0.0061573	0.00596706	0.0417897	0.0231032	0.0350958	0.00526939
STM_0716_E_M_E001_E061_A_bin.46_k121_3871649_4	nife_4i	STM_0716_E_M_E001_E061_A_bin.46	0.020764	0	0	0.0195959	0	0.0234208	0	0	0.108047	0.0236156	0	0.0377134	0.00925934	0	0	0.022353	0.159927	0	0	0	0.0329693	0	0	0	0	0
STM_0716_E_M_E026_A_bin.32_k121_1005422_1	fefe_C3	STM_0716_E_M_E026_A_bin.32	0	0	0	0	0.147088	0.0198499	0.00760287	0.59628	0	0	0	0	0	0	0	0	0	0	0	0	0.076842	0	0	0.0174742	0	0.0239131
STM_0716_E_M_E026_A_bin.32_k121_1094_7	fefe_C3	STM_0716_E_M_E026_A_bin.32	0	0	0	0.0919338	0.0659114	0.0549391	0.060122	0.390229	0	0.0237412	0	0	0	0	0	0	0	0	0	0	0.0386687	0	0.0299938	0.0276365	0	0
STM_0716_E_M_E026_A_bin.32_k121_1119226_1	fefe_C3	STM_0716_E_M_E026_A_bin.32	0	0	0	0.147888	0.117687	0.00768494	0.0883041	0.413941	0	0.0464932	0	0.018562	0.00607644	0	0.00591759	0	0	0	0.00876065	0	0.0270451	0	0.0513956	0.0202955	0.0102769	0
STM_0716_E_M_E026_A_bin.32_k121_1195156_8	fefe_A	STM_0716_E_M_E026_A_bin.32	0	0	0	0	0	0.0076188	0	0.0157838	0	0.0307287	0	0	0	0	0	0	0	0	0	0	0.0482622	0.0415743	0	0	0	0
STM_0716_E_M_E026_A_bin.32_k121_1288665_2	fefe_C2	STM_0716_E_M_E026_A_bin.32	0	0	0	0	0	0	0.0240147	0.441633	0	0	0	0	0.0247877	0	0	0	0	0	0	0	0.00441302	0	0	0	0	0.00377665
STM_0716_E_M_E026_E030_E034_A_bin.113_k121_1281261_3	nife_3c	STM_0716_E_M_E026_E030_E034_A_bin.113	0.0484494	0.0180828	0	0	0	0.0182161	0	0.0566073	0	0.0275515	0	0	0	0.021307	0	0	0	0	0	0	0	0.0931892	0.00870189	0	0	0.0329174
STM_0716_E_M_E026_E030_E034_A_bin.113_k121_5407354_2	nife_4g	STM_0716_E_M_E026_E030_E034_A_bin.113	0.0593109	0.103304	0.0561224	0	0	0.122649	0.0427063	0	0	0.0674561	0	0.0179542	0	0	0	0.0425663	0	0	0	0	0	0	0.0106527	0	0	0
STM_0716_E_M_E026_E030_E034_A_bin.119_k121_3526775_13	fefe_C1	STM_0716_E_M_E026_E030_E034_A_bin.119	0.0175589	0	0	0	0	0	0.053101	0	0.00913684	0.0299553	0	0.00797296	0	0	0	0	0	0	0	0	0	0	0	0	0	0
STM_0716_E_M_E026_E030_E034_A_bin.119_k121_5846112_6	nife_3b	STM_0716_E_M_E026_E030_E034_A_bin.119	0.00904241	0.134996	0.0256689	0	0	0.101994	0.0156262	0.0211299	0.0658737	0.0719895	0	0.00821178	0	0.0397666	0	0.00973435	0	0	0	0	0	0	0.0292336	0	0	0
STM_0716_E_M_E026_E030_E034_A_bin.119_k121_6530126_7	nife_1c	STM_0716_E_M_E026_E030_E034_A_bin.119	0.00693358	0	0.0131217	0	0	0.0860278	0.0778824	0	0.101022	0.0630862	0.0916938	0	0	0	0	0.0223924	0	0	0	0.0754081	0	0	0	0	0	0.047108
STM_0716_E_M_E026_E030_E034_A_bin.12_k121_2976781_48	nife_4e	STM_0716_E_M_E026_E030_E034_A_bin.12	0	0	0	0.0816224	0.0602399	7.38973	9.22917	8.6525	0	0.0737743	0.114377	1.77705	0.83885	1.88277	0	0.325873	0.0222047	2.71484	3.21117	2.2824	0	0	0	0.526007	0.277221	0.0587617
STM_0716_E_M_E026_E030_E034_A_bin.12_k121_3688472_8	nife_1i	STM_0716_E_M_E026_E030_E034_A_bin.12	0	0	0	0.323814	0.227035	40.8949	40.0914	42.9622	0.252936	0.0812996	0.195368	9.54921	6.09477	9.79565	0.0620862	0.469412	0.0513864	15.161	13.7229	8.62034	0.00567504	0	0.192583	2.24293	1.93003	0.932481
STM_0716_E_M_E026_E030_E034_A_bin.136_k121_2151088_17	nife_1i	STM_0716_E_M_E026_E030_E034_A_bin.136	0.0915929	0	0.0866689	0.0797907	0.0431845	0.0317883	0.0669653	0	0.0219973	0.040066	0.0186351	0.0255936	0	0	0	0.106187	0.00723548	0	0.0724759	0	0.0559353	0.0433656	0	0.00699595	0.0531372	0.0335084
STM_0716_E_M_E026_E030_E034_A_bin.136_k121_3590992_4	nife_4g	STM_0716_E_M_E026_E030_E034_A_bin.136	0.0546575	0	0.0206876	0	0	0	0.103899	0	0	0	0.0771011	0	0.0389975	0	0	0.11768	0	0	0	0	0.0781068	0	0.0117803	0.108544	0.0824441	0
STM_0716_E_M_E026_E030_E034_A_bin.136_k121_6909657_43	fefe_A	STM_0716_E_M_E026_E030_E034_A_bin.136	0.126594	0.0397883	0.0441325	0	0	0.0150306	0.017271	0.0856318	0	0.0227335	0.0998616	0	0	0.0234414	0	0.193662	0	0	0	0.0468881	0.0740549	0	0.0574414	0.00661586	0.0854255	0.0181074
STM_0716_E_M_E026_E030_E034_A_bin.150_k121_3568991_2	fefe_A	STM_0716_E_M_E026_E030_E034_A_bin.150	0.0546955	0.0714491	0.0517551	0	0	0.0308468	0	0.00798814	0	0	0.0120554	0	0.00609761	0.0180404	0	0	0	0	0	0	0	0.0210406	0	0	0.0360944	0.0882577
STM_0716_E_M_E026_E030_E034_A_bin.150_k121_6547670_2	nife_4f	STM_0716_E_M_E026_E030_E034_A_bin.150	0.0513474	0.00547554	0.0832919	0	0	0	0	0	0	0	0	0	0	0	0	0	0	0	0	0	0.0291177	0	0	0	0.0110645	0
STM_0716_E_M_E026_E030_E034_A_bin.24_k121_5650112_7	nife_4g	STM_0716_E_M_E026_E030_E034_A_bin.24	0.0338311	0	0.0106708	0.127711	0.0125673	0.0127199	0.155902	0.0263517	0	0.08978	0.00994227	0.0716879	0.0100576	0	0	0.0364199	0.0463237	0	0	0	0.00895286	0.13882	0.121526	0.0335926	0	0.0689564
STM_0716_E_M_E026_E030_E034_A_bin.24_k121_6365726_3	nife_3d	STM_0716_E_M_E026_E030_E034_A_bin.24	0.0406253	0.0849106	0.0691944	0.0383397	0.0498008	0.0549879	0.00702045	0.0189863	0.0338233	0.0739271	0.186248	0.0664083	0	0	0	0.104962	0	0	0	0.166337	0.00645051	0	0.0612916	0.137152	0	0.0165609
STM_0716_E_M_E026_E030_E034_A_bin.24_k121_673281_7	nife_1d	STM_0716_E_M_E026_E030_E034_A_bin.24	0.0341847	0	0.0194082	0.148403	0.0228576	0.0462703	0.112242	0.103846	0.106729	0.171069	0.114527	0.223521	0.00609761	0	0	0.0956816	0.161487	0	0	0.0174958	0	0	0.00736781	0.0610988	0	0.0510966
STM_0716_E_M_E026_E030_E034_A_multi_bin.105_k121_5386220_5	nife_1f	STM_0716_E_M_E026_E030_E034_A_multi_bin.105	0	0.0510351	0.00646939	0	0.019048	0	0.0118149	0.0319526	0	0.0544311	0.042194	0	0	0	0	0	0	0	0	0	0	0	0	0.0407325	0.0412508	0
STM_0716_E_M_E026_E030_E034_A_multi_bin.105_k121_7790544_2	nife_1f	STM_0716_E_M_E026_E030_E034_A_multi_bin.105	0	0	0	0	0.0612738	0	0	0	0	0.00781672	0	0	0	0	0	0	0	0	0	0	0	0	0	0	0	0
STM_0716_E_M_E026_E030_E034_A_multi_bin.110_k121_2335269_5	nife_3d	STM_0716_E_M_E026_E030_E034_A_multi_bin.110	0	0	0	0	0	0	0.0274565	0.0185635	0	0.00903512	0	0.0216432	0	0.0139747	0	0.0171041	0	0	0	0.106728	0	0	0.136976	0	0	0
STM_0716_E_M_E026_E030_E034_A_multi_bin.110_k121_2954105_10	nife_3d	STM_0716_E_M_E026_E030_E034_A_multi_bin.110	0	0	0.023404	0	0.0183757	0.00929942	0	0.0192655	0.00858018	0.0281303	0	0	0.029412	0	0	0	0.0254002	0	0.0636067	0.100215	0	0	0.0710777	0	0	0.0616165
STM_0716_E_M_E026_E030_E034_A_multi_bin.119_k121_4437201_34	nife_1e	STM_0716_E_M_E026_E030_E034_A_multi_bin.119	0.0202637	0	0.0383487	0.00637456	0	0.0228564	0	0.0157838	0	0.00768218	0	0.0122682	0.0662656	0	0	0	0	0	0	0	0	0	0	0	0.00509422	0.0321242
STM_0716_E_M_E026_E030_E034_A_multi_bin.159_k121_6813609_12	nife_4a	STM_0716_E_M_E026_E030_E034_A_multi_bin.159	0	0	0	0	0	0	0	0.135562	0	0	0	0	0	0	0	0	0	0	0	0.144089	0	0	0	0	0	0
STM_0716_E_M_E026_E030_E034_A_multi_bin.196_k121_4037505_3	nife_1f	STM_0716_E_M_E026_E030_E034_A_multi_bin.196	0.0313952	0	0	0.0222217	0.0349873	0.0354122	0.00678176	0	0	0.0178534	0.0345991	0	0	0	0.0272682	0.0168988	0.024181	0.0585965	0.0201845	0	0.0124624	0	0.0845824	0.0701414	0	0.0266631
STM_0716_E_M_E026_E030_E034_A_multi_bin.40_k121_5084364_7	nife_1d	STM_0716_E_M_E026_E030_E034_A_multi_bin.40	0	0	0	0	0.045875	0	0	0	0	0	0	0	0	0	0	0	0	0	0	0	0	0	0	0	0	0
STM_0716_E_M_E026_E030_E034_A_multi_bin.40_k121_6522552_5	nife_1c	STM_0716_E_M_E026_E030_E034_A_multi_bin.40	0	0.190155	0	0	0	0	0	0	0	0	0	0	0	0	0	0	0	0	0	0	0	0	0	0	0	0
STM_0716_E_M_E026_E030_E034_A_multi_bin.44_k121_7727052_11	nife_3b	STM_0716_E_M_E026_E030_E034_A_multi_bin.44	0.018253	0.0476881	0.0259077	0.0258392	0	0.0205885	0	0.0426529	0.0284942	0.0622793	0	0.00828817	0.0569772	0.0722457	0	0.0589494	0	0	0	0	0	0	0.0983516	0.0362488	0.117013	0
STM_0716_E_M_E026_E030_E034_A_multi_bin.44_k121_8209102_11	fefe_A	STM_0716_E_M_E026_E030_E034_A_multi_bin.44	0.0188976	0.0329148	0.0178817	0	0.00701993	0.00710517	0.00544282	0	0	0.00716428	0	0	0.0337082	0	0	0	0	0	0	0.0685088	0.0400076	0.111468	0.0882481	0	0	0.0128394
STM_0716_E_M_E026_E030_E034_A_multi_bin.55_k121_1253356_4	nife_4e	STM_0716_E_M_E026_E030_E034_A_multi_bin.55	0	0	0	0.0411513	1.00224	0.0122959	0.00941911	0	0.0794144	0.0619909	0	0	0	0	0.00946814	0	0	0	0	0	0.60581	0	0.810581	0.0324729	0	0
STM_0716_E_M_E026_E030_E034_A_multi_bin.55_k121_2467208_5	fefe_C1	STM_0716_E_M_E026_E030_E034_A_multi_bin.55	0	0	0	0	0.073239	0.0211795	0	0	0	0.0320336	0	0	0	0	0	0	0	0	0	0	0.342865	0	0.374348	0	0	0
STM_0716_E_M_E026_E030_E034_A_multi_bin.55_k121_5271180_4	fefe_A	STM_0716_E_M_E026_E030_E034_A_multi_bin.55	0	0	0	0	0.226602	0	0	0	0	0	0	0	0	0	0	0	0	0	0	0	0.0484289	0	0.0949543	0	0	0
STM_0716_E_M_E026_E030_E034_A_multi_bin.55_k121_6707441_1	fefe_C2	STM_0716_E_M_E026_E030_E034_A_multi_bin.55	0	0	0	0	0.00793243	0	0	0	0	0	0	0	0	0	0	0	0	0	0	0	0	0	0.025569	0	0	0
STM_0716_E_M_E026_E030_E034_A_multi_bin.55_k121_7028883_5	fefe_C3	STM_0716_E_M_E026_E030_E034_A_multi_bin.55	0	0	0	0	0.0722564	0	0	0	0	0	0	0	0	0	0	0	0	0	0	0	0.0270921	0	0.04413	0	0	0
STM_0716_E_M_E026_E030_E034_A_multi_bin.55_k121_7405643_6	fefe_A	STM_0716_E_M_E026_E030_E034_A_multi_bin.55	0	0	0	0.0509965	0.65112	0	0	0	0.112473	0.253512	0.0059551	0	0	0	0.0703999	0	0	0	0	0	0.214499	0	0.0218371	0	0	0
STM_0716_E_M_E026_E030_E034_A_multi_bin.58_k121_640814_4	fefe_A	STM_0716_E_M_E026_E030_E034_A_multi_bin.58	0.107334	0.125189	0.215823	0.0949646	0.0672833	0.0378335	0.173891	0.117569	0.0628333	0.0762965	0.0709725	0.0426451	0.0179489	0.0472033	0.0233062	0.00722172	0	0	0	0.042917	0.10119	0.0464512	0.166273	0.173189	0.121425	0.0501358
STM_0716_E_M_E026_E030_E034_A_multi_bin.58_k121_6459634_4	nife_3d	STM_0716_E_M_E026_E030_E034_A_multi_bin.58	0.216175	0.179985	0.173084	0.0627732	0.0277971	0.0187565	0.0359203	0.0485719	0.0432645	0.0189125	0.00733032	0.135912	0.0815685	0.014626	0.122765	0.0805559	0	0	0	0.0212766	0.204626	0	0.08064	0.0577907	0.0313532	0
STM_0716_E_M_E026_E030_E034_A_multi_bin.92_k121_3582620_6	nife_1d	STM_0716_E_M_E026_E030_E034_A_multi_bin.92	0.0614255	0.0611356	0.0839558	0.0128821	0	0.0153966	0.0176915	0.0717682	0.0497203	0.023287	0.10831	0	0.0426091	0.0300151	0	0.102862	0	0	0	0	0	0.152279	0.0809049	0.0338847	0	0.00927413
STM_0716_E_M_E026_E030_E034_A_multi_bin.92_k121_5727267_2	nife_4g	STM_0716_E_M_E026_E030_E034_A_multi_bin.92	0.0489327	0	0.111125	0.0369438	0.038172	0.0110387	0.0591924	0.057172	0	0.0890443	0	0	0.122196	0.0258235	0	0.0632126	0	0	0	0	0	0	0.0421857	0.00971756	0.0221427	0
STM_0716_E_M_E026_E030_E034_A_multi_bin.97_k121_4073337_6	nife_2a	STM_0716_E_M_E026_E030_E034_A_multi_bin.97	0.0146433	0	0.0346402	0	0	0.0660675	0.0126525	0.00855446	0.0685774	0.0249814	0	0.0598418	0.0522393	0	0	0	0	0	0	0.0187362	0	0	0	0	0	0.0149234
STM_0716_E_M_E026_E030_E034_D_bin.98_k121_8583521_1	fefe_C3	STM_0716_E_M_E026_E030_E034_D_bin.98	0.00704561	0	0.0200005	0	0	0	0	0	0	0	0.0248468	0	0.00628372	0	0.00611944	0.060678	0.014471	0	0	0	0	0	0	0	0	0
STM_0716_E_M_E026_E030_E034_D_multi_bin.12_k121_1305298_3	fefe_A	STM_0716_E_M_E026_E030_E034_D_multi_bin.12	0	0	0	0.0576688	0.10593	0.107217	0.885852	0.230053	0	0	0	0.110987	0.00605542	0	0	0.080401	0	0	0.026191	0	0	0	0.102435	0.0337089	0.0512066	0.064582
STM_0716_E_M_E026_E030_E034_D_multi_bin.12_k121_4038810_4	fefe_C2	STM_0716_E_M_E026_E030_E034_D_multi_bin.12	0	0	0	0	0	0	0.0363828	0	0	0	0	0.0152958	0.00751079	0	0	0	0	0	0	0	0	0	0	0	0	0
STM_0716_E_M_E026_E030_E034_D_multi_bin.27_k121_6220798_7	nife_4g	STM_0716_E_M_E026_E030_E034_D_multi_bin.27	0	0.448796	0	0	0.00609111	0	0.00944535	0	0.113765	0.0248654	0.0289129	0	0	0	0.0284835	0.2942	0.0785825	0.0593533	0.0421682	0.0769278	0	0.159797	0	0	0	0
STM_0716_E_M_E026_E030_E034_D_multi_bin.46_k121_1186236_5	fefe_C2	STM_0716_E_M_E026_E030_E034_D_multi_bin.46	0	0	0	0.0157378	0	0.526668	0.086453	0.142881	0.0636343	0.0189661	0	0.0757205	0.104109	0.205344	0.0144838	0	0.0399591	0.0528169	0.14295	0.0568985	0	0	0.0119805	0.160065	0.264113	0.139736
STM_0716_E_M_E026_E030_E034_D_multi_bin.46_k121_1397037_2	fefe_C3	STM_0716_E_M_E026_E030_E034_D_multi_bin.46	0	0	0	0	0	0.0380285	0	0.04727	0	0	0	0	0.030069	0	0	0	0	0	0	0	0	0	0	0.0133909	0	0
STM_0716_E_M_E026_E030_E034_D_multi_bin.46_k121_1397673_3	fefe_C3	STM_0716_E_M_E026_E030_E034_D_multi_bin.46	0	0	0	0.0763633	0	0.0304228	0.023305	0.023635	0	0	0	0.00612356	0.0180414	0.00593082	0	0.0653305	0	0	0.0346813	0	0	0.0103757	0	0.046868	0.0203419	0.0229065
STM_0716_E_M_E026_E030_E034_D_multi_bin.46_k121_1893340_2	fefe_A	STM_0716_E_M_E026_E030_E034_D_multi_bin.46	0	0	0	0	0	7.48256	0.325814	0.636379	0	0	0	0.46927	0.336302	0.337804	0	0	0	0.393361	0.619543	0.0402061	0	0	0	8.90288	4.68187	4.17975
STM_0716_E_M_E026_E030_E034_D_multi_bin.46_k121_5679176_2	fefe_A	STM_0716_E_M_E026_E030_E034_D_multi_bin.46	0	0	0	0	0	0	0.00733957	0	0	0	0	0	0	0.0149426	0	0.00914439	0	0.0345906	0	0	0	0	0.0457697	0	0	0
STM_0716_E_M_E026_E030_E034_D_multi_bin.46_k121_6132196_4	fefe_A	STM_0716_E_M_E026_E030_E034_D_multi_bin.46	0	0	0	0	0	19.6403	0.286966	0.910703	0	0.00770872	0	0.147727	0.737485	0.852502	0	0.0437794	0	0.377211	0.897671	0.0650426	0	0	0	5.44467	3.04153	2.44988
STM_0716_E_M_E026_E030_E034_D_multi_bin.46_k121_7796814_2	fefe_A	STM_0716_E_M_E026_E030_E034_D_multi_bin.46	0	0	0	0.0378564	0	0.248851	0.115533	0.0546786	0	0	0	0.0971424	0.0775134	0.158768	0.0987138	0.187125	0	0.190573	0.352456	0.0727103	0.185768	0.118304	0	1.89858	1.38659	0.863031
STM_0716_E_M_E026_E030_E034_D_multi_bin.46_k121_826816_14	nife_1a	STM_0716_E_M_E026_E030_E034_D_multi_bin.46	0	0	0	0.0558735	0.0329891	0.372057	0.233854	0.167992	0.105625	0.0192386	0.00745671	0	0.14332	0.126465	0	0.0273149	0.0868569	0.275532	0.076127	0.00541087	0.0201439	0	0.273435	0.268741	0.0446513	0
STM_0716_E_M_E026_E030_E034_D_multi_bin.57_k121_4062144_2	fefe_A	STM_0716_E_M_E026_E030_E034_D_multi_bin.57	0	0	0	0.473205	0.66309	0.00754092	0.294608	0.0312449	0.0417462	0.022811	0.0176827	0.0546426	0.0596257	0	0.150974	0	0	0	0.206315	0.0513249	0.169845	0	0.230548	0.033192	0.00504215	0.0227113
STM_0716_E_M_E026_E030_E034_D_multi_bin.57_k121_7345876_4	nife_1a	STM_0716_E_M_E026_E030_E034_D_multi_bin.57	0	0	0	0.00798194	0.0188509	0	0	0	0	0.0577157	0	0.00768085	0	0	0.102844	0	0	0	0.0543764	0	0.0268586	0	0	0	0	0
STM_0716_E_M_E026_E030_E034_D_multi_bin.57_k121_7369993_8	fefe_A	STM_0716_E_M_E026_E030_E034_D_multi_bin.57	0	0	0	0.0961979	0.0757301	0.0191624	0.154131	0.119096	0	0	0	0.0231423	0.0151516	0	0.0368889	0	0	0	0	0	0.215799	0	0.0732315	0.00843451	0.0704701	0.0692549
STM_0716_E_M_E026_E030_E034_D_multi_bin.81_k121_1506503_110	nife_4a	STM_0716_E_M_E026_E030_E034_D_multi_bin.81	0	1.37734	0	0	0	0	0	0	0	0	0	0	0	0	0	0	0	0	0	0	0	0	0	0	0	0
STM_0716_E_M_E026_E030_E034_D_multi_bin.82_k121_7842558_4	nife_1d	STM_0716_E_M_E026_E030_E034_D_multi_bin.82	0	0.0993824	0	0.0598323	0	0	0	0.111111	0.00659801	0.0721058	0.0503057	0.454845	0.395803	0.262087	0.0550651	0.0136501	0.898485	0	0.179346	0.0405597	0.100665	0	0.0478253	0	0	0
STM_0716_E_M_E026_E050_A_bin.105_k121_4132975_2	nife_1c	STM_0716_E_M_E026_E050_A_bin.105	0.00693358	0	0.0131217	0	0.0424979	0.0469243	0.0239638	0.0891115	0.0432951	0.0315431	0.0183388	0.01889	0	0	0	0	0	0	0	0.0487934	0	0	0	0	0	0
STM_0716_E_M_E026_E050_A_bin.52_k121_1639261_4	nife_1d	STM_0716_E_M_E026_E050_A_bin.52	0	0.0425925	0	0.0717987	0	0	0	0.0222223	0.237528	0.201896	0.0391266	0.391512	0.237482	1.0595	0.0825977	0.0477754	0.703162	0	0.187498	0	0.0905989	0.0487776	0.69005	0.056657	0	0
STM_0716_E_M_E026_E050_A_bin.85_k121_1189259_6	nife_1e	STM_0716_E_M_E026_E050_A_bin.85	0.0540366	0	0.0319572	0.0254982	0.0790376	0.0838068	0.110889	0.0473514	0.112473	0.0614574	0	0.10428	0	0.0356462	0	0	0	0	0	0	0	0	0.0800694	0	0	0.078016
STM_0716_E_M_E026_E050_A_bin.98_k121_11191_1	fefe_C2	STM_0716_E_M_E026_E050_A_bin.98	0	0	0	0.00536756	0	0.0641525	0.0344002	0.066452	0	0.00646862	0	0.0103302	0	0.0150076	0	0	0	0.034741	0	0	0.0180614	0.0350067	0.0551624	0.107302	0	0
STM_0716_E_M_E026_E050_A_bin.98_k121_4110801_3	fefe_A	STM_0716_E_M_E026_E050_A_bin.98	0	0	0	0.208429	0.0425982	0.0670685	0.124773	0.0396986	0	0	0	0.077141	0.0151516	0	0.00737777	0	0	0	0	0.146726	0.161849	0	0.0549236	0.016869	0.0832828	0.0461699
STM_0716_E_M_E026_E050_A_bin.98_k121_4364654_8	fefe_B	STM_0716_E_M_E026_E050_A_bin.98	0	0	0	0.179207	0.00440868	0.08032	0.177748	0.221864	0.0247026	0.0179974	0	0.0143706	0.0705651	0	0.0206161	0	0.0893785	0	0	0	0.150755	0	0.170529	0.047138	0.053705	0
STM_0716_E_M_E026_E050_E061_D_bin.15_k121_6207201_3	nife_3d	STM_0716_E_M_E026_E050_E061_D_bin.15	0.0606086	0	0.00716879	0	0.0422144	0.00854541	0.0065461	0.0177034	0.015769	0.068932	0	0	0.0540545	0.0732995	0	0.0326232	0.0155605	0	0	0.048468	0	0.0699459	0.0734789	0.0150453	0	0.0308839
STM_0716_E_M_E026_E050_E061_D_bin.84_k121_3102723_4	fefe_C1	STM_0716_E_M_E026_E050_E061_D_bin.84	0	0	0	0.186397	0.0526341	0	0	0	0.205549	0.0292999	0	0	0	0	2.78948	0.295822	7.44301	0	0.0883349	0	0	0	0	0	0	0
STM_0716_E_M_E030_A_bin.18_k121_2802788_2	nife_1d	STM_0716_E_M_E030_A_bin.18	0.0410217	0	0.00646939	0	0	0.107964	0	0	0	0.0155517	0.0241109	0	0.0182928	0.00601348	0.029691	0	0	0	0	0	0	0	0.036839	0	0.0515635	0.0139354
STM_0716_E_M_E030_A_bin.18_k121_399318_16	nife_4e	STM_0716_E_M_E030_A_bin.18	0.0327945	0	0.0620629	0	0	0.0739809	0	0.0127721	0	0	0	0	0	0	0	0.047072	0	0	0	0	0.0520712	0.0168208	0.153144	0.0325633	0	0
STM_0716_E_M_E030_A_bin.50_k121_556467_2	nife_3b	STM_0716_E_M_E030_A_bin.50	0	0	0	0	0.0606016	0.0204458	0.0156623	0	0	0	0.175792	0	0	0	0	0	0	0	0	0.0521843	0	0	0.0293011	0	0	0
STM_0716_E_M_E030_A_bin.64_k121_3099785_7	nife_2b	STM_0716_E_M_E030_A_bin.64	0	0.162745	0	0.0914474	0	0	0	0.122649	0.0252109	0.0826546	0	0.241994	0.331279	0.440345	0.00701344	0.0173856	0.0995101	0	0.010383	0	0	0.0248505	0.0957208	0	0	0
STM_0716_E_M_E030_A_bin.64_k121_3629799_16	nife_1d	STM_0716_E_M_E030_A_bin.64	0.00640197	0.506555	0	0.126878	0	0.0216632	0	0.553514	0.0533007	0.31309	0.0959519	0.726736	2.00981	0.332223	0.350306	0.144729	1.04534	0.013035	0.493912	0	0.269374	0.0147765	0.186274	0.0190705	0	0.00869922
STM_0716_E_M_E030_E054_E065_D_bin.3_k121_3534910_3	nife_1c	STM_0716_E_M_E030_E054_E065_D_bin.3	0.0925567	0.179634	0	0.0262048	0	0	0	0	0	0	0	0	0.0165096	0	0	0.0199279	0	0	0	0	0	0	0.0997434	0	0	0
STM_0716_E_M_E030_E054_E065_D_bin.5_k121_1159226_21	nife_3c	STM_0716_E_M_E030_E054_E065_D_bin.5	0.0560629	0.0717408	0.053049	0.037792	0.0490894	0.0361349	0.00692016	0.0842178	0	0.0455444	0.0211831	0	0.0500004	0	0	0.0258656	0	0	0	0	0.146242	0	0.0431543	0	0.0362418	0
STM_0716_E_M_E030_E054_E065_D_bin.5_k121_9028622_47	nife_3d	STM_0716_E_M_E030_E054_E065_D_bin.5	0.0247857	0.228186	0	0	0.0644503	0	0	0.212367	0	0.0281896	0.0509882	0.0375149	0.0294739	0.00726682	0	0.0177882	0	0	0	0.036999	0.0131183	0.0889908	0.0445171	0.0410184	0	0.0505196
STM_0716_E_M_E030_E054_E065_D_bin.66_k121_6174727_6	nife_4a	STM_0716_E_M_E030_E054_E065_D_bin.66	0	0.0256068	0	0	0	0	0	0	0	0	0	0.00623062	0	0	0	0	0	0	0	0	0	0	0	0	0	0
STM_0716_E_M_E030_E054_E065_D_bin.82_k121_10135067_4	fefe_A	STM_0716_E_M_E030_E054_E065_D_bin.82	0	0	0	0	0	0	0	0	0.0352691	0	0.0298783	0	0	0	0	0	0	0	0	0	0	0	0	0	0	0
STM_0716_E_M_E030_E054_E065_D_bin.82_k121_6291661_2	fefe_A	STM_0716_E_M_E030_E054_E065_D_bin.82	0	0.0306745	0	0	0	0	0	0	0.171065	0.0233683	0	0	0	0	0	0	0.0492341	0	0	0	0	0	0.00738066	0	0	0
STM_0716_E_M_E030_E054_E065_D_bin.82_k121_7709738_1	fefe_B	STM_0716_E_M_E030_E054_E065_D_bin.82	0	0.128765	0	0.0244195	0	0	0	0	0.0807857	0	0	0	0	0	0	0	0.0442875	0	0	0	0	0	0	0	0	0
STM_0716_E_M_E030_E054_E065_D_bin.82_k121_9276233_5	fefe_B	STM_0716_E_M_E030_E054_E065_D_bin.82	0	0	0	0	0.0447408	0	0	0	0.104454	0.0456608	0	0	0	0	0	0	0.0927658	0	0	0	0.0557779	0	0	0	0	0
STM_0716_E_M_E034_A_bin.1_k121_1544773_29	fefe_C1	STM_0716_E_M_E034_A_bin.1	0	0	0	0	0	0.0691644	0.325464	0.368453	0	0	0	0.381848	0.27344	0.17721	0	0	0	0	0.292856	0.0168124	0	0	0	0.0782828	0	0
STM_0716_E_M_E034_A_bin.1_k121_157914_2	nife_4e	STM_0716_E_M_E034_A_bin.1	0	0	0	0	0	1.73372	7.55412	2.7129	0	0	0	2.96003	1.32223	0.565702	0	0	0	0	0.588715	0.27896	0	0	0	0.432971	0.468626	0.214786
STM_0716_E_M_E034_A_bin.1_k121_1708057_1	fefe_A	STM_0716_E_M_E034_A_bin.1	0	0	0	0	0	2.07901	10.3137	3.79053	0	0	0	2.84125	2.09274	0.789653	0	0	0	0	0.46351	0.278477	0	0	0	0.344426	0.359068	0.0600729
STM_0716_E_M_E034_A_bin.1_k121_236618_6	fefe_A	STM_0716_E_M_E034_A_bin.1	0	0	0	0	0	0.468335	4.49031	1.54926	0	0	0	1.30758	1.26025	0.288627	0	0	0	0	0.215279	0.218503	0	0	0	0.425583	0.156573	0.0591503
STM_0716_E_M_E034_A_bin.10_k121_1348808_20	nife_4e	STM_0716_E_M_E034_A_bin.10	0	0	0	0	0	11.7918	12.0188	19.5125	0	0	0	3.23722	6.48478	4.6982	0	0	0	1.72386	4.97605	1.85509	0	0	0	0.162364	0.189095	0
STM_0716_E_M_E034_A_bin.10_k121_2042154_7	fefe_A	STM_0716_E_M_E034_A_bin.10	0	0	0	0	0	0.740298	1.71298	2.91713	0	0	0	1.76352	1.03794	0.624884	0	0	0	0.371969	0.40021	0.441527	0	0	0	0	0	0
STM_0716_E_M_E034_A_bin.10_k121_2595405_104	fefe_A	STM_0716_E_M_E034_A_bin.10	0	0	0	0	0	4.77942	6.83465	14.0019	0	0	0	3.21802	3.4515	2.30914	0	0	0	2.14186	3.05217	1.30971	0	0	0	0.114809	0.11285	0.106283
STM_0716_E_M_E034_A_bin.10_k121_822379_19	fefe_C2	STM_0716_E_M_E034_A_bin.10	0	0	0	0	0	1.31944	1.32592	2.57182	0	0	0	0.833864	1.12741	0.331898	0	0	0	0.742701	0.881456	0.30176	0	0	0	0.0187343	0	0.0256376
STM_0716_E_M_E034_A_bin.10_k121_955452_12	fefe_A	STM_0716_E_M_E034_A_bin.10	0	0	0	0	0	1.52587	2.41296	3.84968	0	0	0	1.80628	2.46077	1.27231	0	0	0	0.48179	0.895559	0.788325	0	0	0	0.0731471	0.176777	0
STM_0716_E_M_E034_A_bin.10_k121_955452_5	fefe_C1	STM_0716_E_M_E034_A_bin.10	0	0	0	0	0	2.31724	3.47432	6.48287	0	0	0	2.87824	2.28637	1.23552	0	0	0	1.13809	3.2512	0.836881	0	0	0	0.00871755	0.00662135	0
STM_0716_E_M_E034_A_bin.3_k121_141201_4	nife_1d	STM_0716_E_M_E034_A_bin.3	0	0.0735418	0	0.0154963	0	0	0	0	0.0341771	0.00933755	0	0.342971	0.285567	0.353839	0.149747	0.0265149	0.151763	0	0.0316703	0.0157572	0.0912517	0	0.0265426	0	0	0
STM_0716_E_M_E034_A_bin.60_k121_2541794_4	fefe_B	STM_0716_E_M_E034_A_bin.60	0	0	0	0.771912	0	0.027957	0.178467	0.0193061	0.63627	0.855083	0.801243	0.217586	0.154738	0.254339	0.200924	0.124518	0.305444	0	0	0.00528557	0.0721506	0	0.222585	0	0	0
STM_0716_E_M_E034_E058_A_bin.116_k121_1617087_9	nife_1d	STM_0716_E_M_E034_E058_A_bin.116	0.0274915	0	0	0	0	0.0852745	0.0296925	0	0	0	0	0.0187246	0.0122593	0.0846311	0	0	0.0423484	0	0	0	0	0	0.00740652	0	0.00518344	0
STM_0716_E_M_E034_E058_A_bin.12_k121_3615863_4	fefe_A	STM_0716_E_M_E034_E058_A_bin.12	0	0	0	0	0.0226602	0.00764512	0.00585644	0.0237575	0	0.0154174	0	0.00615529	0	0	0.0294346	0.0291862	0.0348028	0	0	0	0	0	0.0146084	0	0	0
STM_0716_E_M_E034_E058_A_bin.12_k121_3750472_5	nife_4c	STM_0716_E_M_E034_E058_A_bin.12	0	0	0	0	0	0.0491836	0.0659338	0.19105	0	0	0	0.118797	0	0.0191763	0	0	0	0	0	0	0	0	0	0	0	0
STM_0716_E_M_E034_E058_A_bin.12_k121_5095904_4	fefe_A	STM_0716_E_M_E034_E058_A_bin.12	0	0	0	0.0489735	0.104817	0.139015	0.0840714	0.0606306	0.0270028	0.0221323	0.040032	0.0883615	0.0578517	0	0	0.0418979	0.0999213	0.0220122	0.0333629	0	0.0360482	0	0	0	0.0244607	0
STM_0716_E_M_E034_E058_A_bin.12_k121_5123704_4	fefe_B	STM_0716_E_M_E034_E058_A_bin.12	0	0	0	0	0	0.0111499	0.0256238	0	0	0.0224854	0	0.0179542	0	0	0	0.0319248	0	0	0.0635533	0.113833	0	0	0	0.0294464	0	0
STM_0716_E_M_E034_E058_A_bin.128_k121_315456_16	fefe_B	STM_0716_E_M_E034_E058_A_bin.128	0	0	0	0.141872	0.0661303	0.142791	0.198257	0.221864	0.0494052	0.0449934	0	0.0215559	0.00705651	0	0.0481043	0.00851756	0	0.0107398	0	0	0.226132	0	0.0852645	0.023569	0.131279	0
STM_0716_E_M_E034_E058_A_bin.128_k121_3456198_3	fefe_A	STM_0716_E_M_E034_E058_A_bin.128	0	0	0	0.164044	0.260766	0.754092	0.525673	1.3904	0.111323	0.0380183	0.0176827	0.163928	0.0655883	0.111726	0.0406469	0.0719712	0.0617912	0.0862114	0.0343859	0.055602	0.451151	0.174885	0.691645	0.809885	0.216813	0.222571
STM_0716_E_M_E034_E058_A_bin.128_k121_4557576_7	fefe_B	STM_0716_E_M_E034_E058_A_bin.128	0.00791211	0	0	0.0522688	0.141078	0.615786	0.246112	0.323552	0.041171	0.0179974	0.0348781	0.0287412	0.0352826	0.24357	0.0549763	0.0596229	0	0.0429593	0.162778	0.0354325	0.182162	0	0.110844	0.306397	0.0835412	0.177396
STM_0716_E_M_E034_E058_A_bin.128_k121_608465_9	fefe_C2	STM_0716_E_M_E034_E058_A_bin.128	0	0	0	0.0209837	0	0.0564288	0.100862	0.0519568	0	0.0316101	0	0	0.00495755	0.0244457	0	0	0	0.0188632	0	0	0.0220651	0.01283	0.00599026	0.0496752	0	0
STM_0716_E_M_E034_E058_A_bin.33_k121_2653289_18	fefe_A	STM_0716_E_M_E034_E058_A_bin.33	0	0	0.00639145	0.0254982	0.0188185	0.0609504	0.105053	0	0.0562364	0.0307287	0.0297755	0	0.0180724	0	0	0	0	0	0	0	0	0.119526	0	0.0603626	0	0
STM_0716_E_M_E034_E058_A_bin.33_k121_3805235_4	fefe_B	STM_0716_E_M_E034_E058_A_bin.33	0	0	0	0	0	0.0713955	0.0410187	0	0	0	0	0.0143706	0	0.0487141	0	0	0	0	0	0	0	0	0	0.0157127	0	0
STM_0716_E_M_E034_E058_A_bin.33_k121_4984413_34	fefe_C1	STM_0716_E_M_E034_E058_A_bin.33	0	0	0	0.115461	0.0262195	0.106152	0.243948	0.120952	0.11753	0.0428139	0	0.0256397	0.0335734	0.0413878	0	0	0	0	0	0.0541866	0	0	0	0.0280341	0.0638794	0
STM_0716_E_M_E034_E058_A_bin.33_k121_5079429_14	fefe_C3	STM_0716_E_M_E034_E058_A_bin.33	0.00684887	0	0.00648068	0	0.00381624	0	0.0769309	0	0	0.0233683	0.0181147	0.0621974	0.0305413	0.0783117	0	0.0294919	0	0	0	0.0525789	0	0	0	0	0	0.0279195
STM_0716_E_M_E034_E058_A_bin.50_k121_2846838_21	nife_1d	STM_0716_E_M_E034_E058_A_bin.50	0	0.00979737	0.024839	0.03716	0.098731	0.0518155	0.119078	0.0536728	0.122935	0.126884	0.0983587	0.101315	0.0117058	0	0	0	0	0	0	0.0041984	0	0.0100981	0.0141442	0.0260652	0	0.00445872
STM_0716_E_M_E034_E058_A_bin.58_k121_3730565_2	nife_4g	STM_0716_E_M_E034_E058_A_bin.58	0.0324331	0.0807001	0	0	0.0843358	0	0.00934126	0.0252628	0.078758	0	0.0190629	0.127633	0	0	0	0.302596	0	0.0513618	0	0.0691638	0	0	0.116505	0	0	0
STM_0716_E_M_E034_E058_A_bin.85_k121_2715292_18	nife_1a	STM_0716_E_M_E034_E058_A_bin.85	0	0	0	0	0	0	0.0650702	0	0	0	0	0.0683907	0	0	0.0363383	0	0	0	0	0.187362	0	0.0643781	0	0	0.0567968	0
STM_0716_E_M_E034_E058_A_bin.85_k121_3916521_2	nife_4e	STM_0716_E_M_E034_E058_A_bin.85	0	0	0	0	0	0.0493206	0	0	0	0.0124327	0	0.466585	0	0	0.0664616	0	0	0.222575	0.140561	0.517514	0	0	0.223825	0	0.35451	0
STM_0716_E_M_E034_E058_A_bin.85_k121_4701743_9	fefe_B	STM_0716_E_M_E034_E058_A_bin.85	0	0	0	0	0	0.241447	0.123305	0.018526	0	0.063118	0.0978561	0.568786	0	0	0	0	0	0.446603	0.142719	0.963682	0	0	0.119611	0.0551055	0.466384	0.0430919
STM_0716_E_M_E034_E058_A_bin.85_k121_713754_22	fefe_A	STM_0716_E_M_E034_E058_A_bin.85	0	0	0	0	0	0.0377046	0.0693195	0.0312449	0	0	0	0.030357	0	0	0	0	0	0.140661	0.017193	0.0898186	0	0	0.0576371	0.112853	0.0302529	0.0999299
STM_0716_E_M_E034_E058_A_bin.85_k121_909970_81	fefe_B	STM_0716_E_M_E034_E058_A_bin.85	0	0	0	0	0	0.0268274	0.0548021	0	0	0.00901686	0	0.179996	0	0	0	0	0	0.0753307	0.234467	0.431121	0	0	0.0768931	0.039361	0.209275	0.188527
STM_0716_E_M_E034_E058_A_bin.85_k121_909970_83	fefe_C3	STM_0716_E_M_E034_E058_A_bin.85	0	0	0	0	0	0	0.00591776	0	0	0.00778944	0	0.0186592	0	0	0	0	0	0.0325381	0.0440326	0	0	0	0.0295227	0.0272024	0	0
STM_0716_E_M_E034_E058_A_bin.89_k121_285002_2	fefe_C1	STM_0716_E_M_E034_E058_A_bin.89	0	0	0	0	0	0	0.0225058	0.121731	0	0	0	0.0473086	0	0.038183	0	0	0	0.0235706	0	0.0610998	0	0	0	0	0	0
STM_0716_E_M_E034_E058_E069_D_bin.77_k121_2697678_1	fefe_A	STM_0716_E_M_E034_E058_E069_D_bin.77	0	0	0	0	0	0	0.0116927	0	0.0492917	0.053868	0.0298268	0.0737361	0.0543108	0.0773666	0.0470142	0.0364199	0	0.0826597	0.234906	0.0865739	0	0	0	0	0	0
STM_0716_E_M_E034_E058_E069_D_bin.77_k121_4897179_2	fefe_A	STM_0716_E_M_E034_E058_E069_D_bin.77	0	0	0	0.0191237	0.0526918	0.0228564	0.116726	0.0078919	0	0.0768218	0	0.0122682	0	0.0297052	0.0703999	0.0218143	0.0277464	0.045843	0.147649	0	0	0	0	0	0	0
STM_0716_E_M_E034_E058_E069_D_bin.77_k121_909892_3	fefe_A	STM_0716_E_M_E034_E058_E069_D_bin.77	0	0	0	0.0186737	0	0.0297581	0.119678	0.0077062	0.192196	0	0	0.131775	0.0529416	0.203043	0	0.0497025	0.101601	0	0.330755	0	0	0	0	0	0	0
STM_0716_E_M_E034_E058_E069_D_bin.93_k121_8747240_8	fefe_A	STM_0716_E_M_E034_E058_E069_D_bin.93	0	0	0	0	0	0.0678683	0	0.00781123	0	0	0	0	0	0	0	0	0	0	0	0	0	0	0	0	0	0
STM_0716_E_M_E050_E054_E058_A_bin.10_k121_4611064_2	nife_4g	STM_0716_E_M_E050_E054_E058_A_bin.10	0	0	0	0	0	0	0	0	0	0.0122957	0	0	0	0	0	0.244405	0	0	0	0	0	0	0	0	0	0
STM_0716_E_M_E050_E054_E058_A_bin.10_k121_5053544_2	fefe_C3	STM_0716_E_M_E050_E054_E058_A_bin.10	0	0	0	0	0	0	0.0235887	0	0.0639261	0.00776234	0	0.0185943	0.012174	0	0	0.0440839	0	0	0.14919	0.113525	0	0	0	0	0	0
STM_0716_E_M_E050_E054_E058_A_bin.10_k121_5518200_3	nife_1c	STM_0716_E_M_E050_E054_E058_A_bin.10	0	0	0	0	0	0	0	0.0242603	0	0.0236156	0.00610214	0	0	0	0	0.141569	0	0	0	0.0132838	0	0	0	0	0	0
STM_0716_E_M_E050_E054_E058_A_bin.10_k121_6857800_1	nife_1a	STM_0716_E_M_E050_E054_E058_A_bin.10	0	0	0	0.0451661	0.00888906	0	0	0	0.0498069	0.0725747	0	0	0	0	0	0.747052	0.0491483	0.0974443	0	0.0510294	0.0696576	0	0.0859577	0	0	0
STM_0716_E_M_E050_E054_E058_A_bin.111_k121_3211777_2	fefe_A	STM_0716_E_M_E050_E054_E058_A_bin.111	0.0136739	0.0153105	0.032347	0	0.0342864	0	0.0354447	0	0	0	0.00602772	0.0558802	0.0304881	0.0721618	0	0	0	0	0	0	0	0	0	0	0	0
STM_0716_E_M_E050_E054_E058_A_bin.111_k121_5236915_4	nife_4f	STM_0716_E_M_E050_E054_E058_A_bin.111	0.00730802	0	0.0276606	0	0	0	0	0	0.015211	0.00831163	0	0.0398203	0	0.0128556	0	0	0	0	0	0.00467532	0	0	0	0	0	0
STM_0716_E_M_E050_E054_E058_A_bin.111_k121_5978574_4	fefe_A	STM_0716_E_M_E050_E054_E058_A_bin.111	0.00682505	0	0	0	0	0	0	0.0239227	0	0	0.00601724	0.0309905	0	0.0660333	0	0	0	0	0	0	0	0	0	0	0	0
STM_0716_E_M_E050_E054_E058_A_bin.111_k121_6049114_1	fefe_C3	STM_0716_E_M_E050_E054_E058_A_bin.111	0	0.0252101	0.0255658	0	0	0	0	0.0394595	0.0210886	0	0	0.0061341	0.0120483	0.0118821	0	0	0	0	0	0	0	0	0	0	0.0305653	0
STM_0716_E_M_E050_E054_E058_A_bin.111_k121_9317654_3	nife_3d	STM_0716_E_M_E050_E054_E058_A_bin.111	0.0492603	0	0.00776868	0	0	0	0	0	0.0683543	0	0.0868597	0.00745589	0	0.0433273	0	0.0530298	0	0	0	0	0.00651798	0	0	0	0	0
STM_0716_E_M_E050_E054_E058_A_bin.118_k121_173941_4	nife_4g	STM_0716_E_M_E050_E054_E058_A_bin.118	0.120246	0.0163199	0	0	0.0121822	0.0616507	0.0472267	0	0.045506	0.0372982	0.144565	0	0	0.00961487	0	0	0	0	0	0	0	0	0	0	0	0
STM_0716_E_M_E050_E054_E058_A_bin.118_k121_2938374_7	fefe_A	STM_0716_E_M_E050_E054_E058_A_bin.118	0.046482	0.0396537	0.0251332	0	0	0	0.097538	0.00775836	0	0.0528654	0.035126	0.0663334	0.00592222	0.00584051	0	0.0285936	0	0.00901346	0.0341532	0	0.0369021	0	0.0357794	0	0	0.00902305
STM_0716_E_M_E050_E054_E058_A_bin.118_k121_6543822_6	fefe_A	STM_0716_E_M_E050_E054_E058_A_bin.118	0.0303747	0	0.0114967	0.0343989	0	0	0.00524904	0	0	0.0414552	0.0696267	0.0662027	0.005418	0	0	0.0719378	0	0	0	0.0466374	0	0	0	0.00603211	0.0183266	0
STM_0716_E_M_E050_E054_E058_A_bin.141_k121_1641186_16	fefe_C1	STM_0716_E_M_E050_E054_E058_A_bin.141	0	0	0	0	0	0	0	0	0	0.0271603	0	0.0578323	0.0141989	0.028006	0	0.0171388	0	0.108052	0	0	0	0	0	0	0	0
STM_0716_E_M_E050_E054_E058_A_bin.141_k121_1641186_9	fefe_A	STM_0716_E_M_E050_E054_E058_A_bin.141	0	0	0	0.0318728	0	0.038094	0.0350177	0.0236757	0.00702955	0.0307287	0	0.184023	0.0481932	0.0415872	0	0	0	0.123776	0	0.00864249	0	0	0	0	0	0
STM_0716_E_M_E050_E054_E058_A_bin.141_k121_521720_15	nife_4e	STM_0716_E_M_E050_E054_E058_A_bin.141	0	0	0	0	0	0	0.018786	0	0	0	0	0.0789787	0	0.0095616	0	0	0	0	0	0	0	0	0	0	0	0
STM_0716_E_M_E050_E054_E058_A_bin.141_k121_9271634_14	fefe_C3	STM_0716_E_M_E050_E054_E058_A_bin.141	0	0	0	0	0	0	0	0	0.0463233	0.075936	0	0.215586	0	0.0391502	0	0	0	0	0	0	0	0	0	0	0	0
STM_0716_E_M_E050_E054_E058_A_bin.145_k121_158621_6	nife_1h	STM_0716_E_M_E050_E054_E058_A_bin.145	0.0133483	0	0.0126307	0.0440907	0	0.0150562	0.0230672	0	0	0.0455444	0	0.0242443	0.0119049	0	0	0	0	0	0	0	0	0	0	0	0	0
STM_0716_E_M_E050_E054_E058_A_bin.146_k121_636412_17	fefe_A	STM_0716_E_M_E050_E054_E058_A_bin.146	0.012888	0	0.0121952	0	0	0	0	0	0	0.00732898	0.102263	0.0117041	0.0229887	0.0510109	0	0.055497	0	0	0	0	0	0	0.00694437	0	0	0
STM_0716_E_M_E050_E054_E058_A_bin.146_k121_9532927_31	nife_3d	STM_0716_E_M_E050_E054_E058_A_bin.146	0	0	0	0	0	0	0	0	0	0	0.0581498	0.00748721	0.051471	0.0942702	0	0	0	0	0	0	0	0	0	0	0	0
STM_0716_E_M_E050_E054_E058_A_bin.148_k121_3551060_2	fefe_C3	STM_0716_E_M_E050_E054_E058_A_bin.148	0.0116624	0.0522333	0.0441418	0.0220126	0.00649839	0.0526184	0	0.0545045	0	0.0464241	0	0.0688423	0.0312038	0	0	0.00627743	0	0	0	0	0	0	0.0314199	0	0.0219892	0.0435801
STM_0716_E_M_E050_E054_E058_A_bin.148_k121_4986404_2	fefe_A	STM_0716_E_M_E050_E054_E058_A_bin.148	0.0132806	0	0.0062833	0	0.0333001	0.0224697	0.0459002	0.00775836	0.0069106	0	0	0.0663334	0	0.00584051	0	0	0	0	0	0	0	0	0	0.0131869	0.0150241	0.085719
STM_0716_E_M_E050_E054_E058_A_bin.148_k121_5804508_1	nife_3c	STM_0716_E_M_E050_E054_E058_A_bin.148	0.0562927	0	0.0380475	0	0	0.0634952	0.0903308	0.0281877	0	0.0274386	0.0212699	0.0584248	0.00717219	0.0141465	0	0.0173144	0	0	0	0	0.0638442	0.111369	0.0346649	0.00798513	0.0363903	0
STM_0716_E_M_E050_E054_E058_A_bin.152_k121_4984626_2	nife_2b	STM_0716_E_M_E050_E054_E058_A_bin.152	0.0237363	0	0	0	0.0132261	0	0	0.0184887	0	0	0	0.0287412	0	0	0	0	0	0	0	0.00506178	0	0	0	0	0	0.0322538
STM_0716_E_M_E050_E054_E058_A_bin.156_k121_1628894_7	fefe_C2	STM_0716_E_M_E050_E054_E058_A_bin.156	0	0	0	0.0419673	0.0309732	0	0.0144088	0	0.0289247	0.0189661	0	0	0.0148726	0.00488915	0	0	0	0	0	0	0.110326	0.00427667	0.23961	0.0662336	0.0209614	0.0188832
STM_0716_E_M_E050_E054_E058_A_bin.156_k121_2791419_1	fefe_C2	STM_0716_E_M_E050_E054_E058_A_bin.156	0	0	0	0.0156712	0.00308421	0.05619	0.076522	0.0194014	0	0.0251811	0	0.0100534	0.00493657	0.00486846	0	0	0	0.01127	0	0	0.0175774	0.00851715	0.0357895	0.0769456	0	0
STM_0716_E_M_E050_E054_E058_A_bin.156_k121_4644237_4	fefe_B	STM_0716_E_M_E050_E054_E058_A_bin.156	0	0	0	0.0672027	0.0793563	0.508693	0.287131	0.314307	0.0494052	0.0449934	0.055805	0.0287412	0.0493956	0.201815	0.0481043	0.0255527	0	0.0590691	0.11191	0.0354325	0.144473	0	0.093791	0.243546	0.0835412	0.123639
STM_0716_E_M_E050_E054_E058_A_bin.156_k121_9175855_13	fefe_B	STM_0716_E_M_E050_E054_E058_A_bin.156	0.00791211	0	0	0	0.0352695	2.35605	0.266622	0.0462217	0.0164684	0.0269961	0	0.165262	0.310487	0.835098	0	0.0170351	0	0.214797	1.16997	0.0556796	0.0879402	0	0.0682116	1.01347	0.81751	0.682705
STM_0716_E_M_E050_E054_E058_A_bin.183_k121_4885967_2	fefe_A	STM_0716_E_M_E050_E054_E058_A_bin.183	0.0193957	0	0.018353	0	0.00720497	0.00729246	0.0167589	0.0151077	0.0201853	0.00735313	0.00570002	0.0528422	0.0172983	0.0625521	0	0.0347999	0	0	0	0.0744507	0	0	0.0905742	0.0385181	0.0341321	0.00878521
STM_0716_E_M_E050_E054_E058_A_bin.183_k121_7858703_132	nife_3d	STM_0716_E_M_E050_E054_E058_A_bin.183	0.0659564	0	0	0.0700264	0.0689089	0	0.0284948	0.038531	0.0686415	0.0562607	0.0726872	0.0374361	0.022059	0.00725155	0	0.0266263	0	0	0	0.0791169	0.0719991	0	0.0355388	0	0	0.056015
STM_0716_E_M_E050_E054_E058_A_bin.183_k121_8374770_28	nife_1a	STM_0716_E_M_E050_E054_E058_A_bin.183	0	0	0.00714121	0	0.0378469	0.00851254	0.0130418	0	0.0706875	0.0343334	0.0998051	0.102805	0	0	0	0.0568711	0	0	0	0	0.0718984	0.0116128	0.0162658	0	0	0
STM_0716_E_M_E050_E054_E058_A_bin.201_k121_1114057_3	nife_3b	STM_0716_E_M_E050_E054_E058_A_bin.201	0	0	0	0	0	0	0.0392463	0	0	0	0	0	0	0	0	0	0	0	0	0	0	0	0	0	0	0
STM_0716_E_M_E050_E054_E058_A_bin.201_k121_1846855_4	nife_2a	STM_0716_E_M_E050_E054_E058_A_bin.201	0	0	0	0	0	0	0.0632627	0	0	0.0333086	0.00645506	0	0	0.0128796	0	0	0	0	0	0	0	0	0	0	0	0
STM_0716_E_M_E050_E054_E058_A_bin.24_k121_2479254_43	nife_4e	STM_0716_E_M_E050_E054_E058_A_bin.24	0.0325227	0.0323692	0	0.0613859	0.0422844	0	0.00936707	0.0379988	0	0.209605	0	0.00984506	0.0290058	0.0381408	0	0.0233409	0	0	0	0.0277419	0	0	0.0233653	0	0.0327044	0
STM_0716_E_M_E050_E054_E058_A_bin.24_k121_3972301_24	nife_3d	STM_0716_E_M_E050_E054_E058_A_bin.24	0.0331173	0	0.0548397	0	0	0	0.05723	0.0193468	0.0430819	0.112996	0.036497	0.0451128	0.00738403	0.0291286	0	0.0356516	0	0	0	0	0.00657299	0	0.0089222	0.0739888	0.0561977	0
STM_0716_E_M_E050_E054_E058_A_bin.28_k121_3657140_65	fefe_A	STM_0716_E_M_E050_E054_E058_A_bin.28	0.0322201	0	0.0304879	0	0.0179533	0.014537	0.0111359	0.0150581	0.0134127	0.0219869	0.0909008	0.0468166	0.0747133	0.102022	0	0	0	0	0	0.00824514	0.00511592	0.0842835	0.0208331	0.031993	0	0
STM_0716_E_M_E050_E054_E058_A_bin.28_k121_4680517_6	nife_3b	STM_0716_E_M_E050_E054_E058_A_bin.28	0.0183383	0	0.0433812	0.0173066	0	0.0206847	0.00792261	0.0214261	0	0.0625703	0.00808391	0.0249807	0.0245329	0.00806481	0	0.00987082	0	0	0	0.0527939	0.00727943	0	0.0296434	0	0.048407	0
STM_0716_E_M_E050_E054_E058_A_bin.28_k121_8219583_26	nife_3c	STM_0716_E_M_E050_E054_E058_A_bin.28	0	0.0297101	0.0451939	0	0.00443551	0.0628512	0.00687805	0.102307	0	0.0633741	0.0210542	0.0939774	0.0141989	0	0	0.00856939	0	0	0	0	0.037918	0	0	0.0316166	0.0300177	0.0270417
STM_0716_E_M_E050_E054_E058_A_bin.28_k121_8219583_33	nife_3d	STM_0716_E_M_E050_E054_E058_A_bin.28	0.0577118	0.00615423	0.00780133	0.0155614	0.0137818	0.0278983	0.0071237	0.00963275	0	0	0.0799559	0.0673849	0.022059	0.0362578	0	0	0	0	0	0.0105489	0.0458176	0	0.0177694	0.0163729	0.0559615	0.0952254
STM_0716_E_M_E050_E054_E058_A_bin.69_k121_3443351_29	fefe_C3	STM_0716_E_M_E050_E054_E058_A_bin.69	0.0068132	0	0	0	0	0	0	0.0557228	0	0.0232466	0	0.018562	0.054688	0	0	0.0293383	0	0.050865	0	0	0.0486812	0	0	0	0	0
STM_0716_E_M_E050_E054_E058_A_bin.69_k121_3443351_33	fefe_A	STM_0716_E_M_E050_E054_E058_A_bin.69	0	0	0	0	0	0	0.0396015	0.00669371	0.0357737	0.07819	0	0.0884475	0	0	0	0.0185024	0	0.0505478	0.0368331	0.102625	0.0454831	0	0	0.017066	0	0
STM_0716_E_M_E050_E054_E058_A_bin.69_k121_6197278_3	nife_4g	STM_0716_E_M_E050_E054_E058_A_bin.69	0.0434837	0	0	0.102593	0.066631	0	0.122109	0.0254027	0	0.0494554	0	0	0	0	0	0.0117028	0	0.0885367	0	0	0	0.083638	0	0	0	0
STM_0716_E_M_E050_E054_E058_A_bin.69_k121_6791650_2	nife_1d	STM_0716_E_M_E050_E054_E058_A_bin.69	0	0.00513032	0	0	0	0	0.00593849	0	0.0143053	0.0390836	0	0.00624153	0	0	0	0.0147976	0	0	0	0	0	0.0052878	0	0	0	0
STM_0716_E_M_E050_E054_E058_A_bin.70_k121_994270_4	nife_2a	STM_0716_E_M_E050_E054_E058_A_bin.70	0	0	0.0277122	0	0	0.00825844	0.0253051	0	0.0457183	0.0333086	0	0.0398946	0.0130598	0	0	0	0	0	0	0.0281042	0	0	0	0	0	0.0149234
STM_0716_E_M_E050_E054_E058_A_bin.74_k121_5053550_7	fefe_C3	STM_0716_E_M_E050_E054_E058_A_bin.74	0.0136501	0	0	0	0.0152119	0.076983	0	0.0478455	0.0355145	0.0853858	0.0481379	0.0681792	0.030435	0.0600302	0	0.0734732	0.0280359	0.032425	0.0175518	0.00436634	0	0	0	0	0	0
STM_0716_E_M_E050_E054_E058_A_bin.74_k121_7928376_12	nife_4g	STM_0716_E_M_E050_E054_E058_A_bin.74	0.0543546	0	0	0	0	0.110357	0	0.127014	0.181016	0.0741831	0	0.0691063	0.077563	0.133862	0.169954	0.269164	0.111639	0.0885367	0.0279564	0.173867	0	0	0.0585751	0	0	0.0295436
STM_0716_E_M_E050_E054_E058_A_bin.74_k121_8486318_9	nife_1d	STM_0716_E_M_E050_E054_E058_A_bin.74	0.0100626	0	0	0	0.00560694	0	0	0	0	0.217445	0.0709725	0.137074	0.0358977	0.0177012	0.0786584	0.151656	0	0	0	0.0257502	0	0	0	0	0	0
STM_0716_E_M_E050_E054_E058_A_bin.74_k121_8566416_7	nife_4g	STM_0716_E_M_E050_E054_E058_A_bin.74	0.0109315	0	0	0	0	0	0	0.0127721	0.0682591	0.0870291	0	0.168765	0	0	0	0.364808	0	0.00741916	0	0.0489541	0	0	0	0	0	0
STM_0716_E_M_E050_E054_E058_D_bin.20_k121_4085668_4	nife_3b	STM_0716_E_M_E050_E054_E058_D_bin.20	0	0	0	0	0	0	0.0232252	0	0	0.112093	0	0.0325472	0	0	0	0	0	0	0	0	0	0	0	0	0	0
STM_0716_E_M_E054_A_bin.21_k121_1480649_19	fefe_B	STM_0716_E_M_E054_A_bin.21	0	0	0	0.064692	0	0	0.00740367	0	0	0.0877077	0.0302176	0	0	0	0.230708	0	0.193588	0	0	0	0.217684	0.0263697	0.0184678	0	0	0.0291082
STM_0716_E_M_E054_A_bin.21_k121_1901919_22	nife_4f	STM_0716_E_M_E054_A_bin.21	0	0	0	0	0	0	0	0	0	0.0622379	0	0	0	0	0.0746889	0.00841575	0	0	0	0	0	0	0	0	0	0
STM_0716_E_M_E054_A_bin.21_k121_2699927_13	nife_1d	STM_0716_E_M_E054_A_bin.21	0	0.0138835	0	0.0058509	0	0	0	0	0.083877	0.0141022	0	0	0	0	0	0.0400446	0	0	0	0	0	0	0	0	0	0.0336975
STM_0716_E_M_E054_A_bin.21_k121_3993209_11	nife_1d	STM_0716_E_M_E054_A_bin.21	0	0	0	0	0	0	0	0	0	0.0569486	0	0	0	0	0	0	0	0	0	0	0.0397524	0.00963104	0.0472151	0	0	0.00425249
STM_0716_E_M_E054_A_bin.21_k121_4128654_1	fefe_A	STM_0716_E_M_E054_A_bin.21	0	0	0	0	0	0	0	0	0.0352691	0	0	0	0.0241798	0	0	0	0	0	0	0	0.113001	0	0.0292167	0	0	0
STM_0716_E_M_E054_A_bin.21_k121_4220562_15	fefe_A	STM_0716_E_M_E054_A_bin.21	0	0.0698993	0	0	0	0	0	0	0	0.00968188	0	0	0	0	0	0	0	0	0	0	0	0	0	0	0	0
STM_0716_E_M_E054_A_bin.21_k121_466820_20	fefe_B	STM_0716_E_M_E054_A_bin.21	0	0	0	0	0	0	0	0	0.0571783	0.0178534	0	0	0	0	0	0	0	0	0	0	0.0872367	0	0.033833	0	0	0
STM_0716_E_M_E054_A_bin.28_k121_2421815_1	fefe_A	STM_0716_E_M_E054_A_bin.28	0	0.0200302	0	0	0	0	0	0	0	0	0	0	0	0	0	0	0	0	0	0	0	0	0	0	0	0
STM_0716_E_M_E054_A_bin.49_k121_1846133_30	fefe_C3	STM_0716_E_M_E054_A_bin.49	0	0	0	0	0	0	0	0	0	0.0174577	0	0	0	0	0.0666597	0.0055081	0	0	0	0	0	0	0	0	0	0
STM_0716_E_M_E054_A_bin.49_k121_2923983_6	nife_1c	STM_0716_E_M_E054_A_bin.49	0	0	0	0	0	0	0	0	0	0.0314875	0	0	0	0	0.012023	0.0819608	0.00710787	0	0	0	0	0	0	0	0	0
STM_0716_E_M_E054_A_bin.49_k121_3194502_4	nife_1c	STM_0716_E_M_E054_A_bin.49	0	0.172626	0	0.0595224	0	0	0	0	0	0.0159405	0	0	0	0	0	0.0980736	0	0.066587	0	0	0	0	0	0	0	0
STM_0716_E_M_E054_A_bin.49_k121_3194502_8	nife_3c	STM_0716_E_M_E054_A_bin.49	0	0	0	0	0	0	0	0	0	0	0	0	0	0	0.00684444	0.0339334	0	0.00534835	0	0	0	0	0	0	0	0
STM_0716_E_M_E054_A_bin.52_k121_177932_5	fefe_A	STM_0716_E_M_E054_A_bin.52	0	0	0.0126522	0.687725	0.271942	0.0678683	0.415917	0.0937347	3.69454	0.532256	0.271134	0.740711	0.202727	0.0470424	0.0929071	0.0935625	0.123582	0.453744	0.29228	0.171083	3.98605	1.06988	1.99568	0.95593	0.403372	0.813066
STM_0716_E_M_E054_A_bin.52_k121_3707707_1	fefe_C2	STM_0716_E_M_E054_A_bin.52	0	0	0	0.0112061	0.0430064	0	0	0	0.0185363	0	0	0	0.00529505	0	0	0	0	0	0	0	0.0754153	0.0274069	0.102369	0.0235809	0.00447768	0.03227
STM_0716_E_M_E054_A_bin.52_k121_555130_3	fefe_B	STM_0716_E_M_E054_A_bin.52	0	0	0.00748676	0.306146	0.26893	0.901369	0.922921	0.129421	0.955168	0.251963	0.160439	0.186818	0.105848	0.340998	0.0893365	0.0340702	0.00812532	0.547731	0.335731	0.14173	2.03519	0.468727	3.30826	1.68911	0.757838	0.585944
STM_0716_E_M_E054_A_bin.54_k121_1741119_7	nife_4g	STM_0716_E_M_E054_A_bin.54	0	0.0485538	0	0	0	0	0.00936707	0.0126663	0	0.0123297	0.229386	0.187056	0	0.047676	0	0.0233409	0.122463	0	0.0278792	0.0901613	0	0	0.186922	0.0322935	0	0
STM_0716_E_M_E054_A_bin.54_k121_1852382_4	nife_1c	STM_0716_E_M_E054_A_bin.54	0.0137217	0.107548	0.0259681	0.0582737	0.045875	0	0.0414968	0.0400803	0.164223	0.00780305	0.0544392	0.10592	0.0611893	0.102587	0	0.118174	0	0.0465643	0.0882191	0.0746171	0	0	0.0369678	0	0	0
STM_0716_E_M_E054_A_bin.54_k121_2110529_6	nife_4g	STM_0716_E_M_E054_A_bin.54	0	0	0	0	0.0121822	0	0.0188907	0	0.0568825	0.0124327	0	0.0198547	0	0	0	0	0	0	0	0	0	0	0	0	0	0
STM_0716_E_M_E054_A_bin.54_k121_219874_7	nife_4g	STM_0716_E_M_E054_A_bin.54	0.0760965	0.243442	0.0102865	0.0512966	0.0424015	0.0613092	0.0375721	0	0.248897	0.0989107	0	0.118468	0.0872584	0.047808	0.0188838	0.327678	0.111639	0.287744	0.307521	0.292097	0	0	0.035145	0	0	0
STM_0716_E_M_E054_A_bin.55_k121_3766906_5	nife_4c	STM_0716_E_M_E054_A_bin.55	0.0750569	0	0.020292	0.0202383	0	0	0.0370588	0	0	0.0121949	0	0.00973747	0	0.00943098	0	0.0230858	0	0	0	0.0274387	0	0	0.0231099	0.0212937	0	0
STM_0716_E_M_E054_A_bin.73_k121_2204460_8	nife_3b	STM_0716_E_M_E054_A_bin.73	0.0339775	0	0	0	0	0.00958122	0	0.0793973	0	0.0386437	0	0	0	0.0224139	0	0.0182888	0	0	0	0	0	0	0	0	0	0
STM_0716_E_M_E054_A_bin.73_k121_3797135_3	nife_2a	STM_0716_E_M_E054_A_bin.73	0	0	0	0.0207292	0	0.0330338	0.0316313	0.102654	0	0	0.0322753	0	0	0	0	0	0	0	0	0	0	0	0	0	0	0
STM_0716_E_M_E054_A_bin.74_k121_1411340_1	nife_1d	STM_0716_E_M_E054_A_bin.74	0	0.028395	0.00599908	0.197447	0	0	0.02739	0	0.607017	0.281212	0.0894323	1.09969	2.4144	0.630124	0.225767	0.00682505	0.625033	0.0215144	0.66847	0	0.191264	0.112188	0.362106	0.0251809	0.0143445	0.00430745
STM_0716_E_M_E054_A_bin.75_k121_222920_6	nife_2b	STM_0716_E_M_E054_A_bin.75	0.0161498	0	0	0	0	0.0182161	0.0279085	0.0377382	0.403374	0.0734707	0.0284766	0.241994	0.88581	0.539778	0.0210403	0	0.13268	0	0	0	0.0192321	0.291993	0.104423	0.04009	0	0
STM_0716_E_M_E054_A_bin.79_k121_2282338_11	nife_1c	STM_0716_E_M_E054_A_bin.79	0.0830562	0.00516652	0.00654926	0.0195959	0.0694193	0.00780692	0.113627	0.0485205	0.064828	0.267643	0.140349	0.150853	0.0185187	0.0182632	0	0	0	0	0	0.00442794	0	0	0	0.0137451	0.01044	0
STM_0716_E_M_E054_A_bin.79_k121_4084717_10	nife_1d	STM_0716_E_M_E054_A_bin.79	0.0100884	0.0451838	0.0190922	0	0.12367	0	0.139471	0.141445	0.073494	0.344217	0.106732	0.201558	0.017995	0.0532402	0	0	0	0	0	0	0	0	0	0.030052	0.0304344	0
STM_0716_E_M_E054_A_bin.79_k121_438860_35	nife_3b	STM_0716_E_M_E054_A_bin.79	0.00906329	0.0473577	0.0428803	0	0.0909024	0.0408917	0.0861424	0.0741255	0.0471613	0.144311	0.0958867	0.098769	0.0646657	0.00797168	0	0	0	0	0	0	0.0359769	0	0.019534	0.0359976	0.0410126	0.129313
STM_0716_E_M_E054_A_bin.79_k121_438860_38	nife_3d	STM_0716_E_M_E054_A_bin.79	0.00822726	0.0859786	0.00778497	0	0.339238	0	0.135066	0.0192251	0.171244	0.0842141	0.0870418	0.156902	0.0146752	0	0	0	0	0	0	0.0736877	0	0	0	0.0490156	0.0186147	0
STM_0716_E_M_E058_A_bin.10_k121_1880759_40	nife_1d	STM_0716_E_M_E058_A_bin.10	0	0.220604	0	0.0389172	0.0268073	0.0542656	0	0	0.221732	0.0625338	0.0545345	0.343284	0.00612965	0.574282	0.00596941	0.118381	0.0635227	0	0.0972109	0.17148	0	0	0	0	0	0
STM_0716_E_M_E058_A_bin.10_k121_2706532_35	nife_4g	STM_0716_E_M_E058_A_bin.10	0	0	0	0	0	0	0	0	0.0678809	0.0123638	0.134179	0.227064	0	0.0669312	0	0	0	0	0	0	0	0	0	0	0	0
STM_0716_E_M_E058_A_bin.15_k121_1930215_4	nife_3d	STM_0716_E_M_E058_A_bin.15	0.0738905	0	0.170911	0.0232445	0.150965	0.055563	0.0567511	0	0.0939871	0.364164	0.0723831	0.0969265	0.0732224	0.166088	0	0.0795447	0	0	0	0.0945431	0.0847338	0.0189498	0.0973229	0.114131	0.0681113	0.0223122
STM_0716_E_M_E058_A_bin.15_k121_46744_8	fefe_C3	STM_0716_E_M_E058_A_bin.15	0.0800899	0.111027	0.178634	0.075584	0.117942	0.0903372	0.0988594	0.0802074	0	0.130127	0.0806976	0.155856	0.117348	0.261648	0	0.00615847	0	0	0	0.0841761	0.0181667	0.0308095	0.0801437	0.0624842	0.155322	0.0194338
STM_0716_E_M_E058_A_bin.18_k121_1342502_15	nife_1i	STM_0716_E_M_E058_A_bin.18	0	0.0678831	0	0.105629	0	2.89578	4.38215	7.30688	0.167444	0.0318242	0	2.52206	2.68897	3.18101	0.218729	0.33888	0.0143678	6.68956	5.83768	3.03425	0.127734	0	0.30908	0.500117	0.295447	0
STM_0716_E_M_E058_A_bin.18_k121_2746896_4	nife_4e	STM_0716_E_M_E058_A_bin.18	0	0	0.0204597	0	0	0.0121943	0.214849	0.126314	0	0	0.190629	0.127633	0.0578517	0	0.0657292	0.0814682	0	0.0953863	0.180715	0.311237	0	0	0	0	0	0
STM_0716_E_M_E058_A_bin.18_k121_689863_31	fefe_A	STM_0716_E_M_E058_A_bin.18	0	0	0	0.0192562	0.0454775	0.176447	0.0822744	0.262238	0.0566262	0.0386772	0	0.333538	0.0424614	0.083751	0.100425	0.263587	0	0.198491	0.1924	0.552603	0	0	0	0.00675345	0	0.023105
STM_0716_E_M_E058_A_bin.20_k121_1120166_4	nife_3d	STM_0716_E_M_E058_A_bin.20	0.00826191	0.15418	0.0234532	0	0.0414324	0	0	0	0.0171965	0.0469826	0.0291361	0.0300119	0.0368424	0.0145336	0	0	0	0	0	0	0	0	0	0	0.0436173	0.129106
STM_0716_E_M_E058_A_bin.30_k121_1258391_3	nife_3d	STM_0716_E_M_E058_A_bin.30	0.0873855	0.0296499	0.0601365	0.172436	0.0973837	0.0985663	0.102962	0.0835359	0.0248026	0.0903512	0.0280155	0.0505008	0.0354254	0.00698733	0.0137997	0.0684163	0.0571075	0.0431333	0.0204297	0.0660696	0.0378412	0.12224	0.0428049	0.0473289	0.0599138	0.0701661
STM_0716_E_M_E058_A_bin.44_k121_2356897_8	nife_1i	STM_0716_E_M_E058_A_bin.44	0	0	0	0.0762323	0	0.987046	2.75691	0.778617	0.0560435	0.0229675	0	0.910846	0.756439	3.20307	0	0	0	0.534523	0.735714	0.146418	0	0	0	0.0133679	0.0304605	0
STM_0716_E_M_E058_A_bin.44_k121_2799202_5	nife_4e	STM_0716_E_M_E058_A_bin.44	0	0	0	0	0	0	0.233532	0.101051	0	0.0737743	0	0.0785435	0.0385678	0.332812	0	0	0	0.0733741	0.0278024	0.138328	0	0	0	0.0322045	0	0
STM_0716_E_M_E058_A_bin.48_k121_2263988_2	nife_2b	STM_0716_E_M_E058_A_bin.48	0	0	0	0.0228618	0	0	0.0139542	0.10378	0.09244	0.0183677	0.0355958	0.234661	0.489716	0.170456	0.0210403	0.0608497	0.0829251	0	0	0	0.0128214	0.0248505	0.200144	0.016036	0	0
STM_0716_E_M_E058_A_bin.48_k121_2537313_4	nife_1d	STM_0716_E_M_E058_A_bin.48	0	0.137242	0	0.233346	0	0	0.010956	0.0592593	0.389282	0.317265	0.0335371	0.736964	2.65188	0.535326	0.203741	0.0887257	0.696651	0.0215144	0.676622	0	0.312063	0.0877996	0.444092	0.0251809	0.00956299	0.00430745
STM_0716_E_M_E061_A_bin.22_k121_533111_5	fefe_A	STM_0716_E_M_E061_A_bin.22	0	0	0	0	0	0	0	0	0	0	0	0	0	0	0.0626987	0	0	0	0	0	0	0	0	0	0	0
STM_0716_E_M_E061_A_bin.30_k121_1465053_7	fefe_B	STM_0716_E_M_E061_A_bin.30	0	0	0	0	0	0	0	0	0	0	0	0	0	0	0.166094	0.0358026	0.811155	0	0	0	0	0	0	0	0	0
STM_0716_E_M_E061_A_bin.30_k121_2241900_38	fefe_C3	STM_0716_E_M_E061_A_bin.30	0	0	0	0	0	0	0	0	0.0329368	0.0431937	0	0	0	0	0.373839	0.143095	1.48856	0	0	0	0	0.160706	0	0	0	0
STM_0716_E_M_E061_A_bin.30_k121_2241900_43	fefe_C3	STM_0716_E_M_E061_A_bin.30	0	0	0	0	0	0	0	0	0	0.0268069	0	0	0	0	0.46573	0.0126868	0.605129	0	0	0	0	0	0	0	0	0
STM_0716_E_M_E065_A_bin.20_k121_2031640_15	nife_1d	STM_0716_E_M_E065_A_bin.20	0.164307	0	0.0956762	0	0	0.135433	0.0273018	0.00738356	0	0.0143747	0	0	0.0112722	0	0	0.0340154	0	0	0	0.044472	0.0903071	0.150723	0.0612916	0.163149	0.181112	0.218973
STM_0716_E_M_E065_A_bin.20_k121_3639487_6	nife_2b	STM_0716_E_M_E065_A_bin.20	0.145348	0	0.076408	0	0	0.0455404	0	0.0188691	0	0	0.00711916	0.0146663	0	0	0	0	0.0580476	0	0.0415319	0	0.166678	0	0.0522114	0.04009	0	0.0493762
STM_0716_E_M_E065_A_bin.24_k121_245068_6	nife_1c	STM_0716_E_M_E065_A_bin.24	0.0275881	0	0	0	0	0	0	0	0	0	0	0	0	0	0	0.0445488	0.113326	0	0	0	0	0	0.00743255	0	0	0
STM_0716_E_M_E065_A_bin.24_k121_959264_3	nife_3d	STM_0716_E_M_E065_A_bin.24	0	0	0	0	0	0	0	0	0	0.00894458	0	0	0	0	0	0	0.0323059	0	0	0.0150941	0	0	0	0	0	0
STM_0716_E_M_E065_A_bin.30_k121_680737_4	nife_4e	STM_0716_E_M_E065_A_bin.30	0.249341	0.0566461	0.0512905	0	0	0.012228	0.0655695	0.0506651	0.0338467	0.0246594	0.0191155	0.0590704	0	0.00953519	0	0.0933637	0	0	0	0.0693548	0.0430331	0.00834069	0.0467306	0	0.089937	0.029462
STM_0716_E_M_E065_A_bin.37_k121_2856859_33	fefe_A	STM_0716_E_M_E065_A_bin.37	0	0.0600906	0	0	0	0	0	0	0	0	0	0	0	0	0	0	0	0.0500825	0	0	0	0	0	0	0	0
STM_0716_E_M_E065_A_bin.37_k121_692601_181	nife_1d	STM_0716_E_M_E065_A_bin.37	0	0.0666942	0	0	0	0	0	0	0.0715266	0	0	0	0	0	0	0.0147976	0	0	0	0	0	0	0	0	0	0
STM_0716_E_M_E065_A_bin.49_k121_2822279_39	fefe_A	STM_0716_E_M_E065_A_bin.49	0.113386	0	0.00596056	0	0	0.0284207	0.0108856	0	0	0.0429857	0.044429	0	0	0.011081	0	0.149187	0.0646896	0	0	0.0725387	0	0.130854	0.0203649	0.0375288	0	0.0299586
STM_0716_E_M_E065_A_bin.59_k121_2408818_3	nife_1e	STM_0716_E_M_E065_A_bin.59	0.047282	0	0	0.0191237	0	0	0	0	0	0	0	0.0368046	0	0	0	0	0	0	0	0.0259275	0	0.0207871	0	0	0	0
STM_0716_E_M_E065_D_bin.48_k121_810867_2	nife_3d	STM_0716_E_M_E065_D_bin.48	0.0953297	0.0296499	0.0375853	0.112458	0.0752511	0.107527	0.144147	0.0464088	0.0165351	0.153597	0.0210116	0.036072	0.0141702	0	0.144897	0.0598643	0.13869	0.0970498	0.0102148	0.0508228	0.0756825	0.024448	0.205463	0.0473289	0.00599138	0.00539739
STM_0716_E_M_E065_E061_A_bin.40_k121_244933_3	nife_4i	STM_0716_E_M_E065_E061_A_bin.40	0	0	0	0.0391917	0.0173548	0.0234208	0.0448529	0.0121301	0.0972421	0.0472312	0	0.0471417	0.00925934	0	0.00901728	0.0111765	0.159927	0	0	0	0.0329693	0	0	0	0	0
STM_0716_E_M_E065_E061_A_bin.40_k121_5452546_5	nife_4e	STM_0716_E_M_E065_E061_A_bin.40	0	0	0	0	0	0	0	0	0	0	0.124941	0	0	0	0	0	0	0	0	0	0	0	0	0	0	0
STM_0716_E_M_E065_E061_A_bin.40_k121_5950432_4	nife_3c	STM_0716_E_M_E065_E061_A_bin.40	0.0162501	0	0.00768826	0.138023	0.0633828	0.00916464	0.0491432	0.0189863	0.169117	0.0462044	0.057307	0.073787	0.0144929	0.0142929	0.14114	0.0612277	0.0834402	0	0.0522374	0.0311881	0.0451536	0	0.0175119	0.0161356	0.0183835	0
STM_0716_E_M_E065_E061_A_bin.46_k121_1897694_6	fefe_C3	STM_0716_E_M_E065_E061_A_bin.46	0.0397552	0	0.021496	0.101836	0	0	0.0294432	0.00663559	0.0354631	0.0193778	0.0650924	0.0412609	0.0101303	0.0299717	0	0.0978225	0	0	0	0	0.0541059	0.0480646	0.0550826	0.0338357	0	0
STM_0716_E_M_E065_E061_A_bin.46_k121_2300370_2	nife_3c	STM_0716_E_M_E065_E061_A_bin.46	0.0160507	0	0.0151879	0	0.0134154	0.0633654	0.0416059	0.0656367	0	0	0	0.00728817	0.0143151	0	0	0.0431974	0.131866	0	0	0	0.0509709	0.024698	0.051891	0	0	0
STM_0716_E_M_E065_E061_A_bin.66_k121_3134140_7	nife_1c	STM_0716_E_M_E065_E061_A_bin.66	0.0484494	0	0.00654926	0.0457237	0	0.0624553	0.0358823	0	0	0	0	0	0	0	0	0.0447059	0.0213236	0	0	0.0664192	0.0109898	0.0639012	0	0	0	0.0470249
STM_0716_E_M_E069_A_bin.18_k121_2550193_2	nife_1i	STM_0716_E_M_E069_A_bin.18	0	0	0	0	0	1.01742	1.07601	1.33702	0.049038	0.0382791	0	0.275088	0.420244	1.11308	0	0	0	0.717266	0.960756	0.615818	0	0	0	0.0601556	0.0253837	0
STM_0716_E_M_E069_A_bin.18_k121_905670_2	nife_4e	STM_0716_E_M_E069_A_bin.18	0	0	0	0.0408112	0	0.0365828	0.0373651	0.113682	0	0	0	0.0294538	0.0289259	0	0	0	0	0	0.166814	0.0276655	0	0	0	0	0	0
STM_0716_E_M_E069_A_bin.22_k121_1614637_20	nife_4f	STM_0716_E_M_E069_A_bin.22	0	0	0	0	0	0	0	0	0	0	0	0.00653929	0	0	0	0	0	0	0	0.373142	0	0	0	0	0	0
STM_0716_E_M_E069_A_bin.22_k121_2203326_4	fefe_A	STM_0716_E_M_E069_A_bin.22	0	0	0	0.0307609	0	0	0	0	0	0	0	0	0	0	0	0	0	0	0	0.154309	0	0	0	0	0	0
STM_0716_E_M_E069_A_bin.35_k121_2350863_4	nife_3d	STM_0716_E_M_E069_A_bin.35	0	0	0	0	0	0	0	0	0	0	0	0	0	0	0	0.0264596	0	0	0	0	0	0	0	0	0	0
STM_0716_E_M_E069_A_bin.45_k121_3227409_10	fefe_A	STM_0716_E_M_E069_A_bin.45	0.285532	0	0.062833	0	0	0.0149798	0	0	0	0	0.0995237	0	0.0296111	0.035043	0.173022	0.121523	0.122746	0.067601	0.10246	0.0552257	0	0.173701	0.186053	0.00659347	0.175281	0.0360922
STM_0716_E_M_E069_A_bin.46_k121_1098465_3	nife_3d	STM_0716_E_M_E069_A_bin.46	0.0626652	0	0.0667083	0.0591396	0	0.132531	0	0	0.0407601	0.0445444	0.117402	0	0.0209583	0.0068897	0	0.0337302	0.0643538	0.00531632	0	0	0.0621875	0.0843725	0.135062	0.0233338	0.171322	0
STM_0716_E_M_E069_A_bin.61_k121_2322456_6	nife_3c	STM_0716_E_M_E069_A_bin.61	0.239293	0.0357246	0.0981191	0.0376384	0.084446	0.035988	0.0137841	0.0279585	0.0830115	0.0816466	0	0	0	0.0140315	0.242477	0.154563	0.172019	0.178648	0.0410255	0.1735	0.0379951	0.0245474	0.0257873	0.0475213	0.0300787	0.102967
STM_0716_E_M_E069_A_bin.67_k121_1435476_6	fefe_A	STM_0716_E_M_E069_A_bin.67	0	0	0	0	0	0	0	0	0	0	0	0	0	0	0	0	0	0.0787463	0.175518	0	0	0	0	0	0	0
STM_0716_E_M_E069_A_bin.67_k121_2251611_3	fefe_A	STM_0716_E_M_E069_A_bin.67	0	0	0	0.0857036	0.0795166	0.117065	0.1177	0.0606306	0.00675069	0.0147549	0.0285943	0.07658	0.0404962	0	0	0.0349149	0.206504	0.0264147	0.0750664	0	0.0463477	0	0	0	0.00489214	0
STM_0716_E_M_E069_A_bin.67_k121_2317891_3	fefe_C1	STM_0716_E_M_E069_A_bin.67	0	0	0	0	0	0	0	0	0	0	0	0	0	0	0	0	0	0	0.22328	0	0	0	0	0	0	0
STM_0716_E_M_E069_A_bin.67_k121_2860693_11	nife_4f	STM_0716_E_M_E069_A_bin.67	0	0	0	0	0	0	0	0	0	0	0	0	0	0	0	0	0	0.106326	0.644616	0	0	0	0	0	0	0
STM_0716_E_M_E069_A_bin.67_k121_2996243_4	fefe_C2	STM_0716_E_M_E069_A_bin.67	0	0	0	0	0	0	0	0	0	0	0	0	0	0	0	0	0	0.0799044	0.117743	0.0306857	0	0	0	0	0	0
STM_0716_E_M_E069_A_bin.67_k121_3122636_4	fefe_A	STM_0716_E_M_E069_A_bin.67	0	0	0	0	0	0	0	0	0	0	0	0	0	0	0	0	0	0.0552016	0.366041	0	0	0	0	0.0201904	0	0
STM_0716_E_M_E069_A_bin.67_k121_685222_1	nife_1d	STM_0716_E_M_E069_A_bin.67	0	0	0	0	0	0	0	0	0	0	0	0	0	0	0	0	0	0.0307324	0.223194	0	0	0	0	0	0	0
STM_0716_E_M_E069_A_bin.74_k121_1359301_7	nife_1b	STM_0716_E_M_E069_A_bin.74	0.00778652	0.00581233	0.00736792	0	0	0.0175656	0.114375	0.0727808	0.048621	0.0619909	0.0205947	0.120211	0.0486115	0	0	0	0.0639708	0	0.060073	0.0149443	0	0	0.142649	0.00773163	0	0
STM_0716_E_M_E069_D_bin.56_k121_2155346_8	fefe_A	STM_0716_E_M_E069_D_bin.56	0	0	0	0	0	0.0571164	0	0	0	0	0	0	0	0	0	0	0	0.00572791	0	0	0	0	0	0	0	0
STM_0716_E_M_E069_D_bin.56_k121_381628_19	fefe_A	STM_0716_E_M_E069_D_bin.56	0	0	0	0	0	0.0479061	0	0.0893219	0	0	0	0	0	0	0	0.0182888	0	0.0115302	0	0	0	0	0.0183079	0.151821	0.0960956	0.0115425
STM_0716_E_M_E069_D_bin.56_k121_757645_2	fefe_A	STM_0716_E_M_E069_D_bin.56	0	0	0	0.10095	0	0.0452455	0.0115533	0	0.0208731	0.00760366	0	0	0.00596257	0.147008	0.0174201	0.00719712	0.0205971	0.217797	0.137544	0.00855416	0.0796149	0	0.0936602	0.212429	0.0201686	0.0545072
STM_0716_E_M_E069_D_bin.56_k121_830096_1	fefe_A	STM_0716_E_M_E069_D_bin.56	0	0	0	0.145116	0.0558784	15.0291	0.47946	1.531	0.0974077	0	0	0.479641	1.04941	1.72293	0.272915	0.0431827	0.0343284	0.617092	1.96	0.333612	0.859841	0.0205747	0.360232	1.56002	1.13448	0.917538
STM_0716_E_M_E069_E061_A_bin.34_k121_1173309_57	nife_3d	STM_0716_E_M_E069_E061_A_bin.34	0	0	0.023404	0.00778071	0	0.0278983	0	0	0	0	0	0	0	0	0.981027	0.0798789	0.56727	0.0503599	0.106011	0.0158234	0.0458176	0	0	0	0.00621795	0.022406
STM_0716_E_M_E069_E061_A_bin.34_k121_5920601_6	nife_1e	STM_0716_E_M_E069_E061_A_bin.34	0	0	0	0	0.0564554	0	0	0	0	0	0	0	0	0.0237641	0.129067	0	0.104049	0	0.00868525	0	0	0	0.0363952	0	0	0
STM_0716_E_M_E069_E061_A_bin.36_k121_2290110_4	fefe_A	STM_0716_E_M_E069_E061_A_bin.36	0.0133711	0	0.0948918	0.0126188	0	0.00754092	0.0404364	0.00781123	0.0556616	0.0532256	0	0	0	0.0176409	0.0638737	0.0215914	0.219702	0	0.154737	0.106927	0.0265383	0.0668676	0.0936602	0.0398304	0.0302529	0.104472
STM_0716_E_M_E069_E061_A_bin.81_k121_5002682_2	fefe_C2	STM_0716_E_M_E069_E061_A_bin.81	0	0	0	0	0.038922	0	0	0	0	0	0	0	0	0	0	0	0	0	0	0.0162501	0	0	0	0	0	0
STM_0716_E_M_E069_E061_A_bin.81_k121_5333681_10	fefe_C3	STM_0716_E_M_E069_E061_A_bin.81	0	0	0.00646939	0	0	0	0	0.0159763	0	0	0	0	0	0	0	0	0	0	0	0.0437395	0.0759901	0	0	0	0	0
STM_0716_E_M_E069_E061_A_bin.81_k121_5508965_2	fefe_C3	STM_0716_E_M_E069_E061_A_bin.81	0.00576271	0	0.0163587	0	0	0.0130001	0.00497926	0	0	0	0	0	0	0	0	0	0.065098	0.0156445	0	0	0	0	0	0	0	0
STM_0716_E_M_E069_E061_A_bin.81_k121_5829083_5	fefe_A	STM_0716_E_M_E069_E061_A_bin.81	0.00666283	0.0198942	0.0252185	0	0	0	0	0.0155694	0	0	0	0	0	0	0	0.0788995	0.0410543	0	0	0	0.0476067	0	0	0	0	0
STM_0716_E_M_E069_E061_A_bin.85_k121_1013288_5	nife_4b	STM_0716_E_M_E069_E061_A_bin.85	0	0.0313306	0	0	0	0	0	0	0	0	0	0	0	0	0	0	0	0.0474773	0	0	0	0	0.0376927	0	0.0263792	0
STM_0716_E_M_E069_E061_A_bin.85_k121_2318052_5	nife_3d	STM_0716_E_M_E069_E061_A_bin.85	0.0162501	0	0	0	0	0	0.0210614	0	0	0	0	0	0	0	0	0	0	0	0	0	0	0.20629	0.175119	0	0	0
STM_0716_E_M_E069_E061_D_bin.35_k121_616244_1	nife_4c	STM_0716_E_M_E069_E061_D_bin.35	0.0214448	0	0.030438	0.0809534	0	0	0.0277941	0.0125278	0	0.0121949	0.00945331	0.0194749	0.00956292	0.0282929	0	0.0346288	0.0110114	0	0.0275745	0.0342984	0	0	0.0231099	0	0	0
STM_0716_E_M_E069_E061_E_bin.45_k121_4772727_12	fefe_A	STM_0716_E_M_E069_E061_E_bin.45	0	0	0	0	0	0	0	0	0	0.0386437	0	0	0.0454549	0	0	0	0	0	0	0	0	0	0	0	0	0
STM_0716_E_M_E069_E061_E_bin.70_k121_233145_1	fefe_A	STM_0716_E_M_E069_E061_E_bin.70	0	0	0	0.0960593	0.0819228	0	0.0781759	0.145352	0	0	0	0	0	0	0.0294686	0	0	0	0	0	0.143659	0	0.036563	0	0.017059	0
STM_0716_E_M_E069_E061_E_bin.70_k121_4242862_3	fefe_A	STM_0716_E_M_E069_E061_E_bin.70	0	0	0	0.441658	0.338996	0.0904911	0.150192	0.117168	0.118281	0.00760366	0.0825192	0.0182142	0.0298129	0.0058803	0.191621	0	0.0274628	0.0544493	0.111754	0	0.185768	0	0.079251	0.066384	0.0151265	0.0272536
STM_0716_E_M_E069_E065_A_bin.100_k121_4938859_7	nife_3c	STM_0716_E_M_E069_E065_A_bin.100	0.087209	0	0	0	0	0	0	0	0	0	0	0	0	0	0	0.110952	0	0	0	0.0405761	0	0.0975945	0	0	0	0
STM_0716_E_M_E069_E065_A_bin.111_k121_3340610_26	nife_3d	STM_0716_E_M_E069_E065_A_bin.111	0.149028	0.0370812	0.0626739	0.0625083	0	0.028016	0.0500763	0.048367	0	0.00941634	0.160587	0.12782	0.0147681	0	0.00719099	0.0356516	0	0.00561915	0	0.0741541	0.0788758	0.0828087	0.0535332	0.0411049	0.0437093	0.0900021
STM_0716_E_M_E069_E065_A_bin.41_k121_1775529_5	nife_3d	STM_0716_E_M_E069_E065_A_bin.41	0.0158883	0.11267	0.0526195	0.149944	0.128369	0.0716846	0.0411848	0.0278453	0.0578728	0.0542107	0.0280155	0.0288576	0.0141702	0.0489113	0.0344993	0.145385	0.0978986	0.0539166	0.0306445	0.0863987	0.0189206	0.0855681	0.0342439	0.0315526	0.0359483	0.0215896
STM_0716_E_M_E069_E065_A_bin.42_k121_2237198_2	fefe_A	STM_0716_E_M_E069_E065_A_bin.42	0.030469	0.0545854	0.0518958	0.0517586	0.0305596	0.0343674	0.0473881	0.00711986	0	0.0900986	0	0.0276701	0.0597831	0.0803976	0	0.0984016	0.0563221	0	0	0.0506807	0	0.11721	0	0.0363051	0.0275753	0.0248414
STM_0716_E_M_E069_E065_A_bin.42_k121_3748000_4	nife_1c	STM_0716_E_M_E069_E065_A_bin.42	0.0482509	0.168081	0.0684854	0.00758938	0	0.0181415	0.0486397	0	0.0920611	0.0548772	0.01418	0.0365155	0.0502053	0.0141465	0	0.0779147	0	0	0	0.0308686	0.00638442	0	0.0693298	0.00798513	0	0
STM_0716_E_M_E069_E065_A_bin.5_k121_3055300_2	fefe_C2	STM_0716_E_M_E069_E065_A_bin.5	0	0	0	0	0	0	0.0330817	0.0223668	0.0199228	0	0	0	0	0	0	0	0	0.0736246	0	0	0.106386	0	0	0.0316808	0.11069	0
STM_0716_E_M_E069_E065_A_bin.67_k121_13288_8	fefe_A	STM_0716_E_M_E069_E065_A_bin.67	0.0204752	0	0.0581233	0	0.190148	0	0.0825605	0.0478455	0.0142058	0.0698611	0.0421207	0.00619811	0.012174	0	0	0.0146946	0.0280359	0.0138964	0	0.0523961	0.0433474	0.010502	0.00735499	0.0135539	0	0.00927413
STM_0716_E_M_E069_E065_A_bin.67_k121_3373831_6	nife_4e	STM_0716_E_M_E069_E065_A_bin.67	0	0	0.0515754	0	0.176151	0	0.0565147	0.0127366	0	0	0	0.0296993	0	0	0	0	0	0	0	0	0	0	0	0	0	0
STM_0716_E_M_E069_E065_A_bin.67_k121_704509_23	nife_4g	STM_0716_E_M_E069_E065_A_bin.67	0.066839	0	0	0.0630787	0	0	0.0412516	0	0	0.0217195	0	0	0	0	0	0	0	0	0	0.116064	0.0227416	0	0	0.0379245	0	0
STM_0716_E_M_E069_E065_A_bin.67_k121_773211_3	fefe_A	STM_0716_E_M_E069_E065_A_bin.67	0.00665153	0	0.0188819	0	0.0222377	0	0	0.00777151	0	0	0.023457	0.0543648	0	0.0117008	0	0.0286421	0	0	0.0684221	0	0	0	0	0	0.0451486	0
STM_0716_E_M_E069_E065_A_bin.67_k121_773211_4	fefe_C3	STM_0716_E_M_E069_E065_A_bin.67	0.0225541	0.0505072	0.0213416	0	0	0	0.0194878	0.00658792	0.0176042	0	0	0	0.0100576	0	0	0.0303499	0	0	0	0.0216435	0.0134293	0	0.0607632	0	0	0.04214
STM_0716_E_M_E069_E065_E_bin.105_k121_2814173_8	nife_3d	STM_0716_E_M_E069_E065_E_bin.105	0.00819291	0	0.0155049	0	0	0	0.00707908	0	0	0.00931805	0	0.022321	0	0	0	0.0352794	0.0588959	0	0	0	0.0130087	0.063034	0.105949	0.0894868	0	0.244922
STM_0716_E_M_E069_E065_E_bin.105_k121_5728990_3	nife_4e	STM_0716_E_M_E069_E065_E_bin.105	0.108409	0.0323692	0.194904	0.112541	0.356397	0.012228	0.0749366	0.113996	0.383596	0.123297	0.305849	0.0984506	0.0580115	0.0190704	0	0.140046	0	0.0147154	0	0.117903	0.146312	0	0.116827	0.139938	0.0327044	0.073655
STM_0716_E_M_E069_E065_E_bin.105_k121_6177511_5	nife_3d	STM_0716_E_M_E069_E065_E_bin.105	0.12419	0.0803426	0.188022	0.0390677	0.124559	0.0186773	0.028615	0.183795	0.206793	0.122412	0.270077	0.0977445	0.0295361	0.0655393	0	0.258474	0	0	0.0425834	0.0847475	0.0591569	0.0828087	0.428265	0.230187	0.0936628	0.140628
STM_0716_E_M_E069_I_bin.13_k121_1990787_1	fefe_C2	STM_0716_E_M_E069_I_bin.13	0	0	0	0.0314755	0.0309732	0.0125397	0.0240147	0	0	0	0	0	0	0.0146674	0	0.041888	0	0.101861	0	0.0497862	0	0	0.047922	0.0110389	0.0419227	0
STM_0716_E_M_E069_I_bin.13_k121_359970_19	fefe_A	STM_0716_E_M_E069_I_bin.13	0	0	0	0	0	0.0287437	0	0.0992466	0	0	0	0	0	0	0	0.0182888	0	0.00576511	0	0	0	0	0	0.151821	0.051251	0.023085
STM_0716_S_M_E013_A_bin.42_k121_1113324_37	nife_3c	STM_0716_S_M_E013_A_bin.42	0.0243752	0	0	0.138023	0	0	0.0210614	0.0474657	0	0	0	0	0	0	0.606902	0.131202	0.100128	0.0716878	0	0.0467822	0.12256	0	0.0788035	0	0	0.0110406
